# Supplementary material for: CFSP: a collaborative frequent sequence pattern discovery algorithm for nucleic acid sequence classification
Source: PeerJ. 2020 Apr 20;8:e8965. doi: 10.7717/peerj.8965 (PMC7179567; doi:10.7717/peerj.8965)
Supplement: Supplemental Information 2 [file peerj-08-8965-s002.zip]

Archive with 120 entries (96 files):
- CFSP+variousMachineLearning
- ChIP-Seq/
- ChIP-Seq/Feature_0.00125.Feature
- ChIP-Seq/Feature_0.00125.FeatureProfile
- ChIP-Seq/PeakSequences
- ChIP-Seq/SREBF1/
- ChIP-Seq/SREBF1/Box.pdf
- ChIP-Seq/SREBF1/Box_.pdf
- ChIP-Seq/SREBF1/Co_eqtl.pdf
- ChIP-Seq/SREBF1/ENCFF100GRL.bed.out.fastq
- ChIP-Seq/SREBF1/ENCFF616IRT.bed.out.fastq
- ChIP-Seq/SREBF1/ENCFF870CER.bed.out.fastq
- ChIP-Seq/SREBF1/P.value (2).pdf
- ChIP-Seq/SREBF1/P.value (3).pdf
- ChIP-Seq/SREBF1/P.value.pdf
- ChIP-Seq/SREBF1/co.eQTL (2).pdf
- ChIP-Seq/SREBF1/co.eQTL.pdf
- ChIP-Seq/SREBF1/hist (2).pdf
- ChIP-Seq/SREBF1/hist (3).pdf
- ChIP-Seq/SREBF1/hist.pdf
- ChIP-Seq/SREBF1/meq_.pdf
- ChIP-Seq/SREBF1/paise_EQTL.pdf
- ChIP-Seq/SREBF1/x_Y.pdf
- ChIP-Seq/SREBF1/x_Y_1.pdf
- ChIP-Seq/SREBF1/x_Y_10.pdf
- ChIP-Seq/SREBF1/x_Y_11.pdf
- ChIP-Seq/SREBF1/x_Y_12.pdf
- ChIP-Seq/SREBF1/x_Y_14.pdf
- ChIP-Seq/SREBF1/x_Y_5.pdf
- ChIP-Seq/SREBF1/x_Y_6.pdf
- ChIP-Seq/SREBF1/x_Y_7.pdf
- ChIP-Seq/SREBF1/x_Y_8.pdf
- ChIP-Seq/SREBF1/x_Y_9.pdf
- ChIP-Seq/config
- ProteinClassification.txt
- ROCScript.txt
- ReadMe.txt
- Script.txt
- Sigma54promoterROC.txt
- StampComparison/
- StampComparison/CFSP_PSSM.txt
- StampComparison/MEME.txt
- biofilm/
- biofilm/config
- biofilm/neg_test.txt
- biofilm/neg_train.txt
- biofilm/pos_test.txt
- biofilm/pos_train.txt
- bootScript.txt
- gkmSVM+homer.txt
- gkmSvm.txt
- integrins/
- integrins/config
- integrins/neg_test.txt
- integrins/neg_train.txt
- integrins/pos_test.txt
- integrins/pos_train.txt
- miRNA/
- miRNA/Anolis carolinensis/
- miRNA/Anolis carolinensis/negative.txt
- miRNA/Anolis carolinensis/positive.txt
- miRNA/Arabidopsis lyrata/
- miRNA/Arabidopsis lyrata/negative.txt
- miRNA/Arabidopsis lyrata/positive.txt
- miRNA/Arabidopsis thaliana/
- miRNA/Arabidopsis thaliana/negative.txt
- miRNA/Arabidopsis thaliana/positive.txt
- miRNA/Drosophila melanogaster/
- miRNA/Drosophila melanogaster/negative.txt
- miRNA/Drosophila melanogaster/positive.txt
- miRNA/Drosophila pseudoobscura/
- miRNA/Drosophila pseudoobscura/negative.txt
- miRNA/Drosophila pseudoobscura/positive.txt
- miRNA/Epstein barr virus/
- miRNA/Epstein barr virus/negative.txt
- miRNA/Epstein barr virus/positive.txt
- miRNA/Xenopus tropicalis/
- miRNA/Xenopus tropicalis/negative.txt
- miRNA/Xenopus tropicalis/positive.txt
- miRNA/config
- miRNA/hairpinPattern
- miRNA/miRNA/
- miRNA/miRNA/Anolis carolinensis/
- miRNA/miRNA/Anolis carolinensis/negative.txt
- miRNA/miRNA/Anolis carolinensis/positive.txt
- miRNA/miRNA/Arabidopsis lyrata/
- miRNA/miRNA/Arabidopsis lyrata/negative.txt
- miRNA/miRNA/Arabidopsis lyrata/positive.txt
- miRNA/miRNA/Arabidopsis thaliana/
- miRNA/miRNA/Arabidopsis thaliana/negative.txt
- miRNA/miRNA/Arabidopsis thaliana/positive.txt
- miRNA/miRNA/Drosophila melanogaster/
- miRNA/miRNA/Drosophila melanogaster/negative.txt
- miRNA/miRNA/Drosophila melanogaster/positive.txt
- miRNA/miRNA/Drosophila pseudoobscura/
- miRNA/miRNA/Drosophila pseudoobscura/negative.txt
- miRNA/miRNA/Drosophila pseudoobscura/positive.txt
- miRNA/miRNA/Epstein barr virus/
- miRNA/miRNA/Epstein barr virus/negative.txt
- miRNA/miRNA/Epstein barr virus/positive.txt
- miRNA/miRNA/Xenopus tropicalis/
- miRNA/miRNA/Xenopus tropicalis/negative.txt
- miRNA/miRNA/Xenopus tropicalis/positive.txt
- miRNA/miRNA/config
- miRNA/miRNA/hairpinPattern
- piRNA/
- piRNA/FeatureFile
- piRNA/FeatureProfileFile
- piRNA/TEST_N
- piRNA/TEST_P
- piRNA/TRAIN_N
- piRNA/TRAIN_P
- sigma54promoter/
- sigma54promoter/config
- sigma54promoter/non-sigma54promoter-fasta-format.txt
- sigma54promoter/sigma54promoter-fasta-format.txt
- sigma54promoter_motif/
- sigma54promoter_motif/config
- sigma54promoter_motif/non-sigma54promoter-fasta-format.txt
- sigma54promoter_motif/sigma54promoter-fasta-format.txt
