# Supplementary material for: CFSP: a collaborative frequent sequence pattern discovery algorithm for nucleic acid sequence classification
Source: PeerJ. 2020 Apr 20;8:e8965. doi: 10.7717/peerj.8965 (PMC7179567; doi:10.7717/peerj.8965)
Supplement: Supplemental Information 2 [file peerj-08-8965-s002.zip › CFSP+variousMachineLearning]

library(e1071)
library(ROCR)
library(randomForest)
library(Matrix)
library(keras) 


cp hairpinPattern  Epstein\ barr\ virus/
cd Epstein\ barr\ virus/

libsvmGenWithFeature  hairpinPattern NULL  positive.txt negative.txt  OutFile
rm  hairpinPattern
R 


 read.matrix.csr("OutFile.libsvm")->Data 
 AllIndex = sample(1:length(Data$y))
 TestSplit = ceiling(length(Data$y)*0.9);
 Train_Index=AllIndex[1:TestSplit]
 Test_Index =AllIndex[(TestSplit+1):length(Data$y)]
 label=as.vector(Data$y)
 label=as.numeric(label)
 label= 2-label
 TrainLabel=label[Train_Index]
 TestData=Data$x[Test_Index,]
 TrainData=Data$x[Train_Index,]
 TestLabel=label[Test_Index]
  model = svm(x=TrainData,y=as.factor(TrainLabel),probablity=TRUE, class.weights = c(`1` = 3.342981,`0` = 1))
   pred <- predict(model,TestData,decision.values=TRUE)
   pred = attr(pred,"decision.values")
   predtest <- prediction(pred,TestLabel,label.ordering = c(1,0))
   auc <- performance(predtest,'auc')
   slot(auc,"y.values")
    pred <- predict(model,TestData)
    table(TestLabel,pred)
    
     model = randomForest(x=as.matrix(TrainData) , y=as.factor(TrainLabel),probablity=TRUE);
     pred <- predict(model,as.matrix(TestData),type = "prob");
     predtest <- prediction(pred[,2],TestLabel,label.ordering = c(0,1))
     auc <- performance(predtest,'auc') 
     slot(auc,"y.values")
     pred <- predict(model,as.matrix(TestData))
     table(TestLabel,pred)
    
      
      model <- keras_model_sequential()
      model %>% 
  layer_dense(units = 32, activation = "relu", input_shape = c(2719)) %>% 
  layer_dropout(rate = 0.4) %>% 
  layer_dense(units = 16, activation = "relu") %>%
  layer_dropout(rate = 0.3) %>%
  layer_dense(units = 2, activation = "softmax")

model %>% compile(
  optimizer = 'rmsprop',
  loss = 'categorical_crossentropy',
  metrics = c('accuracy')
)


y_Train_binary = to_categorical(TrainLabel)

model %>% fit(as.matrix(TrainData), y_Train_binary, epochs=8, batch_size=32)

y_Test_binary = to_categorical(TestLabel) 

score <- model %>% evaluate(as.matrix(TestData),y_Test_binary, batch_size = 32)

Y_predicted=predict_proba(model, as.matrix(TestData), batch_size = NULL, verbose = 0, steps = NULL)
label = y_Test_binary[,1]
pred  = Y_predicted
predtest <- prediction(pred[,1],label,label.ordering = c(0,1))
auc <- performance(predtest,'auc')
slot(auc,"y.values");


cp   hairpinPattern   Drosophila\ pseudoobscura/
cd Drosophila\ pseudoobscura/

      libsvmGenWithFeature  hairpinPattern NULL  positive.txt negative.txt  OutFile
      rm  hairpinPattern
 R
  
 read.matrix.csr("OutFile.libsvm")->Data 
 AllIndex = sample(1:length(Data$y))
 TestSplit = ceiling(length(Data$y)*0.9);
 Train_Index=AllIndex[1:TestSplit]
 Test_Index =AllIndex[(TestSplit+1):length(Data$y)]
 label=as.vector(Data$y)
 label=as.numeric(label)
 label= 2-label
 TrainLabel=label[Train_Index]
 TestData=Data$x[Test_Index,]
 TrainData=Data$x[Train_Index,]
 TestLabel=label[Test_Index]
  model = svm(x=TrainData,y=as.factor(TrainLabel),probablity=TRUE, class.weights = c(`1` = 3.03,`0` = 1))
   pred <- predict(model,TestData,decision.values=TRUE)
   pred = attr(pred,"decision.values")
   predtest <- prediction(pred,TestLabel,label.ordering = c(1,0))
   auc <- performance(predtest,'auc')
   slot(auc,"y.values")
    pred <- predict(model,TestData)
    table(TestLabel,pred)
    
     model = randomForest(x=as.matrix(TrainData) , y=as.factor(TrainLabel),probablity=TRUE);
     pred <- predict(model,as.matrix(TestData),type = "prob");
     predtest <- prediction(pred[,2],TestLabel,label.ordering = c(0,1))
     auc <- performance(predtest,'auc') 
     slot(auc,"y.values")
     pred <- predict(model,as.matrix(TestData))
     table(TestLabel,pred)
    
      
      model <- keras_model_sequential()
      model %>% 
  layer_dense(units = 32, activation = "relu", input_shape = c(2719)) %>% 
  layer_dropout(rate = 0.4) %>% 
  layer_dense(units = 16, activation = "relu") %>%
  layer_dropout(rate = 0.3) %>%
  layer_dense(units = 2, activation = "softmax")

model %>% compile(
  optimizer = 'rmsprop',
  loss = 'categorical_crossentropy',
  metrics = c('accuracy')
)


y_Train_binary = to_categorical(TrainLabel)

model %>% fit(as.matrix(TrainData), y_Train_binary, epochs=8, batch_size=32)

y_Test_binary = to_categorical(TestLabel) 

score <- model %>% evaluate(as.matrix(TestData),y_Test_binary, batch_size = 32)

Y_predicted=predict_proba(model, as.matrix(TestData), batch_size = NULL, verbose = 0, steps = NULL)
label = y_Test_binary[,1]
pred  = Y_predicted
predtest <- prediction(pred[,1],label,label.ordering = c(0,1))
auc <- performance(predtest,'auc')
slot(auc,"y.values");

cp   hairpinPattern   Xenopus\ tropicalis/
cd   Xenopus\ tropicalis/ 

 libsvmGenWithFeature  hairpinPattern NULL  positive.txt negative.txt  OutFile
 rm  hairpinPattern

  

read.matrix.csr("OutFile.libsvm")->Data 
 AllIndex = sample(1:length(Data$y))
 TestSplit = ceiling(length(Data$y)*0.9);
 Train_Index=AllIndex[1:TestSplit]
 Test_Index =AllIndex[(TestSplit+1):length(Data$y)]
 label=as.vector(Data$y)
 label=as.numeric(label)
 label= 2-label
 TrainLabel=label[Train_Index]
 TestData=Data$x[Test_Index,]
 TrainData=Data$x[Train_Index,]
 TestLabel=label[Test_Index]
  model = svm(x=TrainData,y=as.factor(TrainLabel),probablity=TRUE, class.weights = c(`1` = 2.92,`0` = 1))
   pred <- predict(model,TestData,decision.values=TRUE)
   pred = attr(pred,"decision.values")
   predtest <- prediction(pred,TestLabel,label.ordering = c(1,0))
   auc <- performance(predtest,'auc')
   slot(auc,"y.values")
    pred <- predict(model,TestData)
    table(TestLabel,pred)
    
     model = randomForest(x=as.matrix(TrainData) , y=as.factor(TrainLabel),probablity=TRUE);
     pred <- predict(model,as.matrix(TestData),type = "prob");
     predtest <- prediction(pred[,2],TestLabel,label.ordering = c(0,1))
     auc <- performance(predtest,'auc') 
     slot(auc,"y.values")
     pred <- predict(model,as.matrix(TestData))
     table(TestLabel,pred)
    
      
      model <- keras_model_sequential()
      model %>% 
  layer_dense(units = 32, activation = "relu", input_shape = c(2719)) %>% 
  layer_dropout(rate = 0.4) %>% 
  layer_dense(units = 16, activation = "relu") %>%
  layer_dropout(rate = 0.3) %>%
  layer_dense(units = 2, activation = "softmax")

model %>% compile(
  optimizer = 'rmsprop',
  loss = 'categorical_crossentropy',
  metrics = c('accuracy')
)


y_Train_binary = to_categorical(TrainLabel)

model %>% fit(as.matrix(TrainData), y_Train_binary, epochs=8, batch_size=32)

y_Test_binary = to_categorical(TestLabel) 

score <- model %>% evaluate(as.matrix(TestData),y_Test_binary, batch_size = 32)

Y_predicted=predict_proba(model, as.matrix(TestData), batch_size = NULL, verbose = 0, steps = NULL)
label = y_Test_binary[,1]
pred  = Y_predicted
predtest <- prediction(pred[,1],label,label.ordering = c(0,1))
auc <- performance(predtest,'auc')
slot(auc,"y.values");
