# Supplementary material for: CFSP: a collaborative frequent sequence pattern discovery algorithm for nucleic acid sequence classification
Source: PeerJ. 2020 Apr 20;8:e8965. doi: 10.7717/peerj.8965 (PMC7179567; doi:10.7717/peerj.8965)
Supplement: Supplemental Information 2 [file peerj-08-8965-s002.zip › ChIP-Seq/Feature_0.00125.Feature]

ACACACACACACACACACACACACACACA.
CACACACACACACACACACACACACACACACACACACACA.
CACACACACACACACACACACACACACAC.
ACACACACACACACACACACACACACACACA.
ACACACACACACACACACACACACACACAC.
ACACACACACACACACACACACACACACACACACACACACACA.
ACACACACACACACACACACACACACACACACACACACACACACA.
CACACACACACACACACACACACACACACACACAC.
ACACACACACACACACACACACACACACACACACACACACACACAC.
ACACACACACACACACACACACACACACACACACACA.
ACACACACACACACACACACACACACACACACACACACACACACACA.
ACACACACACACACACACACACACACA.
ACACACACACACACACACACACACACACACACA.
CACACACACACACACACACACACACACACACA.
ACACACACACACA.CACACACACACACACACACACACACACACACAC.
CACACACACACACACACACACACACACACACACACACACACA.
CACACACACACACACACACACACACACACACACACA.
ACACACACACACACACACACACACACACACAC.
CACACACACACACACACACACACACACA.
ACACACACACACACACACACACACACACACACACACACACACACACACA.
ACACACACACACACACACACACACACACACACACACAC.
ACACACACACACACACACACACACACACACACACACACACACAC.
ACACACACACACAC.CACACACACACACACACACACACACACACA.
CACACACACACACACACACACACACACACACACACACACAC.
ACACACACACACACACACACACACACACACACACAC.
ACACACACACACACACACACACACACACACACACACACACACACACAC.
ACACACACACACACACACACACACACACACACAC.
ACACACACACACACACACACACACACACACACACACACACAC.
ACACACACACACACACACACACACACAC.
ACACACACACACACACACACACACACACACACACA.
AAAAGAAAAT.
GTGTGTGTGTGTGTGTGTGTGTGTGTGT.
TGTGTGTGTGTGTGTGTGTGTGTGTGTGTGT.
TGTGTGTGTGTGTGTGTGTGTGTGTGTGTGT.TGTGTGTGTGTGTG.
GTGTGTGTGTGTGTGTGTGTGTGTGTGTGTGTGTGTGTGTG.
TGTGTGTGTGTGTGTGTGTGTGTGTGTGT.
GTGTGTGTGTGTGTGTGTGTGTGTGTGTGTGTGTGTGTGTGTGTG.
GTGTGTGTGTGTGTGTGTGTGTGTGTGTGTGTGTG.
TGTGTGTGTGTGTGTGTGTGTGTGTGTGTGTGTGTGTGTGT.
GTGTGTGTGTGTGTGTGTGTGTGTGTGTGTGTGT.
TGTGTGTGTGTGTGTGTGTGTGTGTGTGTGTG.
GTGTGTGTGTGTGTGTGTGTGTGTGTGTGTGTGTGTGTGT.
GTGTGTGTGTGTGTGTGTGTGTGTGTGTGT.
TGTGTGTGTGTGTGTGTGTGTGTGTGTGTGTGTGTG.
TGTGTGTGTGTGTGTGTGTGTGTGTGTGTGTGTGTGTG.
GTGTGTGTGTGTGTGTGTGTGTGTGTGTGTG.
GTGTGTGTGTGTGTGTGTGTGTGTGTGTGTGTGTGTGTGTGTGT.
TGTGTGTGTGTGTGTGTGTGTGTGTGTGTGTGTGTGT.
GTGTGTGTGTGTGTGTGTGTGTGTGTGTGTGT.
TGTGTGTGTGTGTGTGTGTGTGTGTGTGTGTGTGTGTGTG.
TGTGTGTGTGTGTGTGTGTGTGTGTGTGTGTGTGTGTGTGTGT.
TGTGTGTGTGTGTGTGTGTGTGTGTGT.
GTGTGTGTGTGTGTGTGTGTGTGTGTGTGTGTGTGTGTG.
TGTGTGTGTGTGTGTGTGTGTGTGTGTGTGT.TGTGTGTGTGTGTGTGTGT.
GTGTGTGTGTGTGTGTGTGTGTGTGTGTGTGTGTGTGTGTGT.
TGTGTGTGTGTGTGTGTGTGTGTGTGTGTGTGTGTGTGTGTGTGT.
GTGTGTGTGTG.TGTGTGTGTGTGTGTGTGTGTGTGTGTGTGTGTG.
TGTGTGTGTGTGTGTGTGTGTGTGTGTGTGTGTGTGTGTGTGTGTGTGT.
TGTGTGTGTGTGTGTGTGTGTGTGTGTG.
TGTGTGTGTGTGTGTGTGTGTGTGTGTGTGTGTGT.
TGTGTGTGTGTGTGTGTGTGTGTGTGT.TGTGTGTGTGTGTGTG.
ACACACACACACACACACACACACAC.
CACACACACACACACACACACACACAC.
GGGGCAGCTG.
CACACACACACACACACACACACACA.CACACACACA.
CACACACACACACACACACACACACA.
GAGCTGTCAG.
GTGTGTGTGTGTGTGTGTGTGTGTGTG.
CACACACACACACACACACACACAC.
GCAGCTGCTT.
CTCTTTCTTT.
TGTGTGTGTGTGTGTGTGTGTGTGTG.
CACACACACACACACACACACACA.
GAAAAGAATG.
AAAGGAGAAA.
AAAGGAAAAG.
CTGCTTTGTT.
ACACACACACACACACACACACAC.
CAGCTGCTTC.
TTTTTTTTTTTTTTTT.
TTTTTTTTTTTTTTTTT.
TTTTTTTTTTTTTTT.
TGTGTGTGTGTGTGTGTGTGTGTGT.
GTGTGTGTGTGTGTGTGTGTGTGTG.
AAAGAAAGCA.
CACACACACACACACACACACAC.
CATTTTTTTT.
TGTGTGTGTGTGTGTGTG.TGTGTGTGTGTGTGTGTGTGTGTG.
TGTGTGTGTGTGTGTGTGTGTGTG.
GTGTGTGTGTGTGTGTGTGTGTGT.TGTGTGTGTGT.
GGAACAAAGA.
GTGTGTGTGTGTGTGTGTGTGTG.
GTGTGTGTGTGTGTGTGTGTGTG.GTGTGTGTGTGT.
CACACACACACACACACACACA.
ACACACACACACACACACACAC.
GGGAGGGAAG.
CAGCCTGGGC.
TCTCCCTCCC.
ACACACACACACACACACACA.
ACACACACACACACACACACA.ACACACACACACACACA.
TGTGTGTGTGTGTGTGTGTGT.GTGTGTGTGT.
TGTGTGTGTGTGTGTGTGTGT.
CCTTTGTCTC.
TGAATGACAG.
TGTGTGTGTGTGTGTGTGTG.
TGTGTGTGTGTGTGTGTGTG.TGTGTGTGTGTGT.
GTGTGTGTGTGT.GTGTGTGTGTGTGTGTGTGT.
GTGTGTGTGTGTGTGTGTGT.TGTGTGTGTGTG.
CACACACACACACACACACA.
TTTCTTCCTT.
ACACACACACACACACACAC.
GGTTTCCATG.
AAAAGGAAAG.
ACACACACACACACACACA.
TGTGTGTGTGTGT.TGTGTGTGTGTGTGTGTGT.
AGAGAAAAGG.
TGTGTGTGTGTGTGTGTGT.
TTCTTTTCAG.
CACCCCCTCC.
CACACACACACACACACAC.CACACACACACA.
CACACACACACACACACAC.CACACACACACAC.
GTGTGTGTGTGTGTGTGTG.
TGTGTGTGTGTGTG.GTGTGTGTGTGTGTGTGTG.
CCTCCTTTGT.
GGGCGGGGCG.
GGGCGGGGCGGGGCG.
GGGCGGGGCG.GGGCGGGGCG.
CCGCCCCGCC.
AGAACAATGA.
CACACACACACACACACA.
TGTGTGTGTGTGTGTGTG.
GTGTGTGTGTGTG.TGTGTGTGTGTGTGTGTG.
ACACACACACACACACAC.
GTGTGTGTGTGTGTGTGT.
CTTTTTTTTTTTTTTTTTTTTTTT.
CTTTTTTTTTTTTTTTTTTTT.
CTTTTTTTTTTTTTTTTT.
CTTTTTTTTTTTTTTTTTT.
CTTTTTTTTTTTTTTTTTTTTTTTT.
CTTTTTTTTTTTTTTTTTTT.
CTTTTTTTTTTTTTTTTTTTTTT.
CTTTTTTTTTTTTTTTTTTTTTTTTT.
CTTTTTTTTTTTTTTTTTTTTT.
CTTTTTTTTTTTTTTTTTTTTTTTTTT.
CAAAAAAAAAAAAAAAAAG.
CAAAAAAAAAAAAAAAAAAAAAAG.
CAAAAAAAAAAAAAAG.
CAAAAAAAAAAAAAAAG.
CAAAAAAAAAAAAAAAAG.
GCCCCACCCC.
ACACACACACACACACA.
ACACACACACACACACA.ACACACACAC.ACACACACACACAC.
GTGTGTGTGTGTGTGTG.
CACACACACACACACAC.
CACACACACACACACAC.CACACACACACAC.
AAAAAAAAAAAAAAAAAAG.
AAAAAAAAAAAAAAAAAAAAAAG.
AAAAAAAAAAAAAAAAAAAG.
AAAAAAAAAAAAAAAAAAAAAG.
AAAAAAAAAAAAAAAAAG.
AAAAAAAAAAAAAAAAAAAAG.
AAAAAAAAAAAAAAAAG.
AAAAAAAAAAAAAAAAAAAAAAAG.
AAAAAAAAAAAAAAAAAAAAAAAAG.
AAAACAAAACAAAAC.
CAAAACAAAACAAAACAA.
ACAAAACAAAACAAAA.
AAACAAAACAAAACAAAA.
CAAAACAAAACAAAACAAAA.
AAAACAAAACAAAACAA.
AACAAAACAAAACAAAA.
CAAAACAAAACAAAA.
AAAACAAAACAAAACAAAA.
AAAACAAAACAAAACAAAACAAAACA.
AAAACAAAACAAAACAAAACA.
AAACAAAACAAAACAAAACAAAACAA.
AAAACAAAACAAAACAAAAC.
AAAACAAAACAAAA.
AAAACAAAACAAAACAAAACAAA.
AAAACAAAACAAAACAAA.
AAACAAAACAAAACAAAACAAAA.
CAAAACAAAACAAAACA.
AAAACAAAACAAAACAAAACAA.
AAAACAAAACAAAACAAAACAAAAC.
AAAACAAAACAAAACA.
CAAAACAAAACAAAACAAAACAAAA.
AAAACAAAACAAAACAAAACAAAA.
CTTTTTTTTTTTTTTTT.
GGAGGTGGGG.
AGGGAGAGGG.
CAAAAAAAAAAAAAAAAAAA.
CAAAAAAAAAAAAAAAAAAAAAA.
CAAAAAAAAAAAAAAAAAAAAA.
CAAAAAAAAAAAAAAAAA.
CAAAAAAAAAAAAAAAAAAAA.
CAAAAAAAAAAAAAAAAAAAAAAAA.
CAAAAAAAAAAAAAAAAAA.
CAAAAAAAAAAAAAAAA.
CAAAAAAAAAAAAAAAAAAAAAAA.
CAAAAAAAAAAAAAAAAAAAAAAAAA.
TCTTTTTTTTTTTTT.
TCTTTTTTTTTTTTTTTTT.
TCTTTTTTTTTTTTTTTT.
TCTTTTTTTTTTTTTTTTTT.
TCTTTTTTTTTTTTTT.
TCTTTTTTTTTTTTTTT.
TCTTTTTTTTTTTTTTTTTTT.
TCTTTTTTTTTTTTTTTTTTTTTT.
TCTTTTTTTTTTTTTTTTTTTTTTT.
TCTTTTTTTTTTTTTTTTTTTTT.
TCTTTTTTTTTTTTTTTTTTTTTTTT.
TCTTTTTTTTTTTTTTTTTTTTTTTTT.
AAAAGACAAA.
TGTGTGTGTGTGTGTGT.
AAAAAAAAAAAAAAAAAAGA.
AAAAAAAAAAAAAAAAAAAAAAGA.
AAAAAAAAAAAAAAAGA.
AAAAAAAAAAAAAGA.
AAAAAAAAAAAAAAAAAAAAAGA.
AAAAAAAAAAAAAAAAAGA.
AAAAAAAAAAAAAAGA.
AAAAAAAAAAAAAAAAGA.
AAAAAAAAAAAAAAAAAAAAGA.
TTTGTTTTCC.
CAAAAAAAAAAAAAG.
TTTTGTTCTG.
CTTTTTTTTTTTTTG.
CTTTTTTTTTTTTTTTTTTTTTTTG.
CTTTTTTTTTTTTTTG.
CTTTTTTTTTTTTTTTTG.
CTTTTTTTTTTTTTTTTTTG.
CTTTTTTTTTTTTTTTG.
AAACAAAACAAAACAAA.
TTCTTTTTTTTTTT.
TTCTTTTTTTTTTTTTTTT.
TTCTTTTTTTTTTTT.
TTCTTTTTTTTTTTTTTTTTT.
TTCTTTTTTTTTTTTTT.
TTCTTTTTTTTTTTTT.
TTCTTTTTTTTTTTTTTTTT.
TTCTTTTTTTTTTTTTTT.
TTCTTTTTTTTTTTTTTTTTTT.
TTCTTTTTTTTTTTTTTTTTTTTTT.
CACACACACACACACA.
GTGTGTGTGTGTGT.TGTGTGTGTGTGTGTG.
GTGTGTGTGT.TGTGTGTGTGTGTGTG.
TGTGTGTGTGTGTGTG.
TGTGTGTGTGTGTGTG.TGTGTGTGTGTG.GTGTGTGTGTGT.
GTGTGTGTGTGTG.GTGTGTGTGTGTGTGT.
GTGTGTGTGTGTGTGT.
TGTGTGTGTG.GTGTGTGTGTGTGTGT.
GTGTGTGTGTGTGTGT.TGTGTGTGTG.
TGTGTGTGTGTGTG.GTGTGTGTGTGTGTGT.
CAAAAAAAAAAAAAAA.
AAAAAAAAAAAAAAAG.
CTTTTTTTTTTTTTTT.
AAACAAAACAAAACAA.
ACACACACACACACAC.
GGGGAAGGGG.
TTTTTTTTTTTTTTTTTTTTTG.
TTTTTTTTTTTTTTTG.
TTTTTTTTTTTTTTTTTTTTTTTG.
TTTTTTTTTTTTTTTTTTTTG.
TTTTTTTTTTTTTTTTTG.
TTTTTTTTTTTTTTTTTTG.
TTTTTTTTTTTTTTTTG.
TTTTTTTTTTTTTTTTTTTG.
TTTTTTTTTTTTTTTTTTTTTTG.
TTTTTTTTTTTTTTTTTTTTTTTTTG.
TTTTTTTTTTTTTTTTTTTTTTTTG.
TTTTTTTTTTT.TTTTTTTTTTTTTTTG.
AAAAAAAAAAAAGA.
TTTTTTTTTTTTAA.
TTTTTTTTTTTTTAA.
TTTTTTTTTTTTTTTTAA.
TTTTTTTTTTTTTTTTTTTTTTTTAA.
TTTTTTTTTTTTTTAA.
TTTTTTTTTTTTTTTAA.
TTTTTTTTTTTTTTTTTAA.
TTTTTTTTTTTTTTTTTTTAA.
TTTTTTTTTTTTTTTTTTTTAA.
TTTTTTTTTTTTTTTTTTTTTAA.
TTTTTTTTTTTTTTTTTTTTTTTAA.
TTTTTTTTTTTTTTTTTTTTTTAA.
TTTTTTTTTTTTTTTTTTAA.
AAAACAAAAC.AAACAAAACAAAACA.
AAACAAAACAAAACA.
ACAAAACAAAACAAA.
TCTTTTTTTTTTTT.
TTAAAAAAAAAAAAAAAA.
TTAAAAAAAAAAAAAAAAAAAAAA.
TTAAAAAAAAAAAAAA.
TTAAAAAAAAAAAA.
TTAAAAAAAAAAAAAAA.
TTAAAAAAAAAAAAA.
TTAAAAAAAAAAAAAAAAA.
TTAAAAAAAAAAAAAAAAAAAA.
TTAAAAAAAAAAAAAAAAAAA.
TTAAAAAAAAAAAAAAAAAAAAA.
TGTGTGTGTGTGTGT.
ACACACACACACACA.
ACACACACACACACA.ACACACACACA.
TTTTTTTTTTTTTTTTA.
TTTTTTTTTTTTTTTTTTTTTTTTA.
TTTTTTTTTTTTTTA.
TTTTTTTTTTTTTTTA.
TTTTTTTTTTTTTTTTTTTTA.
TTTTTTTTTTTTTTTTTA.
TTTTTTTTTTTTTTTTTTTA.
TTTTTTTTTTTTTTTTTTTTTA.
TTTTTTTTTTTTTTTTTTTTTTTTTA.
TTTTTTTTTTTTTTTTTTTTTTTA.
TTTTTTTTTTTTTTTTTTTTTTA.
TTTTTTTTTTTTTTTTTTA.
CTTTTTTTTTTTTTT.
GTGTGTGTGTGTGTG.
ACAAAACAAA.CAAAACAAAACAAA.
CTTTTTTTTTTTTTTC.
CTTTTTTTTTTTTTC.
CTTTTTTTTTTTTTTTC.
CTTTTTTTTTTTTC.
TAAAAAAAAAAAAAAAA.
TAAAAAAAAAAAAAAAAAAAAAA.
TAAAAAAAAAAAAAAA.
TAAAAAAAAAAAAAA.
TAAAAAAAAAAAAAAAAA.
TAAAAAAAAAAAAAAAAAAAA.
TAAAAAAAAAAAAAAAAAAA.
TAAAAAAAAAAAAAAAAAAAAA.
TAAAAAAAAAAAAAAAAAA.
TTTTTTTTTTTTTTG.
AACAAAACAAAACAA.
CACACACACACACAC.CACACACACAC.
CACACACACACACAC.
CAAAAAAAAAAAAAA.
CTTTTTTTTTTTTG.
GAAAAAAAAAAAAG.
GAAAAAAAAAAAAAG.
GAAAAAAAAAAAAAAAG.
GAAAAAAAAAAAAAAG.
GAAAAAAAAAAAAAAAAAG.
AAAAAAAAAAAAAAG.
TTTTTTTTTTTTTTC.
TTTTTTTTTTTTTTTC.
TTTTTTTTTTTTTTTTTTTTC.
TTTTTTTTTTTTTTTTTC.
TTTTTTTTTTTTTTTTTTTC.
TTTTTTTTTTTTTTTTC.
TTTTTTTTTTTTTTTTTTC.
TTTTTTTTTTTTTTTTTTTTTC.
AGGGGCAGGG.
CTCTCCCTCC.
AAAACAAAACAAA.
AACAAAACAAAACAAA.
ACAAAACAAA.AAAACAAAACAAA.
AAACAAAACAAAACAAAACAAA.
GTTGCCATGGCAA.
TTCTTTTTTTTTT.
AAACAAAACAAAA.
AAACAAAACAAAA.ACAAAACAAA.
AAACAAAACAAAACAAAACAAAACA.
AAACAAAACAAAACAAAACA.
AAACAAAACA.AAACAAAACAAAACAAA.
AAACAAAACAAAACAAAACAA.
AAAAAAAAAAAA.AAAAAAAAAAAGA.
TTTTTTTTTTTTTTTTTTTTT.
TTTTTTTTTTTTTTTTTTTTTTT.
TTTTTTTTTTTTTTTTTTTT.
TTTTTTTTTTTTTTTTTTT.
TTTTTTTTTTTTTTTTTTTTTTTT.
TTTTTTTTTTTTTTTTTTTTTTTTTTTT.
TTTTTTTTTTTTTTTTTTTTTT.
TTTTTTTTTTTTTTTTTTTTTTTTT.
TTTTTTTTTTTTTTTTTTTTTTTTTTT.
TTTTTTTTTTTTTTTTTTTTTTTTTT.
TTGCCATGGCAAC.
TTGCCATGGCAAC.CCATGGCAAC.
CAAAACAAAACA.AACAAAACAAAAC.
AAAAAAAAAAAAAAAAAAAAAA.
AAAAAAAAAAAAAAAAAAA.
AAAAAAAAAAAAAAAAAAAAA.
AAAAAAAAAAAAAAAAAAAA.
AAAAAAAAAAAAAAAAAAAAAAAAA.
AAAAAAAAAAAAAAAAAAAAAAAA.
AAAAAAAAAAAAAAAAAAAAAAA.
TTTCTTTTTTTTT.
CAAAAAAAAAAAA.AAAAAAAAAAAG.
GTTTTGTTTTGTTTT.
TGTTTTGTTTTGTTTTGTTT.
TTTGTTTTGTTTT.
TTTGTTTTGTTTTGTTTT.
TTTGTTTTGTTTTGTTTTGTTTT.
TGTTTTGTTTTGTTTT.
TTTGTTTTGTTTTGTTT.
TTTGTTTTGTTTTGT.
TTGTTTTGTTTTGTTTT.
TTTGTTTTGTTTTGTT.
TGTTTTGTTTTGTTTTGTTTT.
TTTTTTTTTTTTCTT.
TTTTTTTTTTCTT.
TTTTTTTTTTTTTTCTT.
TTTTTTTTTTTCTT.
TTTTTTTTTTTTTCTT.
AAAAAAAAAAAAAAAAAAGAA.
AAAAAAAAAAAAAAAGAA.
AAAAAAAAAAAAAGAA.
AAAAAAAAAAAGAA.
AAAAAAAAAAAAGAA.
AAAAAAAAAAGAA.
AAAAAAAAAAAAAAAAAGAA.
AAAAAAAAAAAAAAGAA.
AAAAAAAAAAAAAAAAGAA.
AAAAAAAAAAAAAAAAAAAAGAA.
AAAAAAAAAAAA.AAAAAAAAAAAGAA.
AAGAAAAAAAAAAAAA.
AAGAAAAAAAAAAA.
AAGAAAAAAAAAAAAAA.
AAGAAAAAAAAAAAA.
AAGAAAAAAAAAA.
AAGAAAAAAAAAAAAAAAA.
AAGAAAAAAAAAAAAAAAAA.
AAGAAAAAAAAAAAAAAA.
GTGTGTGTGTGTGT.
TGTGTGTGTGTGTG.
GTGTGTGTGTG.TGTGTGTGTGTGTG.GTGTGTGTGT.
CACACACACACACA.
CACACACACACA.CACACACACACACA.
CACACACACACACA.ACACACACACA.
CACACACACAC.CACACACACACACA.
AAAAAAAAAAAAAAAAAA.
TTTTTTTTTTTTTTTTTT.
TTAAAAAAAAAAA.
AGAAAAAAAAAAAA.
AGAAAAAAAAAAAAA.
AGAAAAAAAAAAAAAAA.
AGAAAAAAAAAAA.
AGAAAAAAAAAAAAAA.
AGAAAAAAAAAAAAAAAAAA.
AGAAAAAAAAAAAAAAAA.
AGAAAAAAAAAAAAAAAAA.
ACACACACACACAC.
TTTTTTTTTTTTTA.
TTTTTTTTTT.TTTTTTTTTTTTTA.
TAAAAAAAAAAAAA.
AACAAAACAAAA.AAACAAAACAAA.
TTTTTTTTTTTTTCC.
TTTTTTTTTTTCC.
TTTTTTTTTTTTTTTTTTTTCC.
TTTTTTTTTTTTCC.
TTTTTTTTTTTTTTTCC.
TTTTTTTTTTTTTTTTTCC.
TTTTTTTTTTTTTTTTCC.
TTTTTTTTTTTTTTTTTTCC.
TTTTTTTTTTTTTTCC.
AAAAAAAAAAAAAG.
ACAAAACAAAACAA.
TTTTTTTTTTTTTGA.
TTTTTTTTTTTTGA.
TTTTTTTTTTTTTTTGA.
TTTTTTTTTT.TTTTTTTTTTTTGA.
TTTTTTTTTTTGA.
TTTTTTTTTTTTTTGA.
TTTTTTTTTTTTTTTTTTTTGA.
TTTTTTTTTTTTTTTTTTGA.
TTTTTTTTTTTTTTTTGA.
TTTTTTTTTTTTTTTTTTTTTTTGA.
TTTTTTTTTTTTTTTTTGA.
TTTTTTTTTTTTTTTTTTTGA.
CAAAAAAAAAAAAA.
AAAACAAAAC.AACAAAACAAAAC.
AACAAAACAAAAC.
AACAAAACAAAACAAAACAAAACAA.
AACAAAACAAAACAAAACAAAA.
CAAAACAAAACAAAAC.
CAAAACAAAAC.AACAAAACAAAAC.
CCCAGCCCCC.
TTTTTTTTTTTTTG.
TTTTTTTTTTTTCT.
TTTTTTTTTTTTTTCT.
TTTTTTTTTTTTTTTCT.
TTTTTTTTTTTCT.
TTTTTTTTTTTTTCT.
TTTTTTTTTTTTTTTTCT.
CTTTTTTTTTT.TTTTTTTTTTTTG.
TCTTTTTTTTTT.TTTTTTTTTTTTT.
AAAAAAAAAAAAAAAAT.
AAAAAAAAAAAAAAAT.
AAAAAAAAAAAAAAAAAAAT.
AAAAAAAAAAAAAAAAAAAAAAT.
AAAAAAAAAAAAAT.
AAAAAAAAAAAAAAT.
AAAAAAAAAAAAAAAAAT.
AAAAAAAAAAAAAAAAAAAAT.
AAAAAAAAAAAAAAAAAAAAAAAT.
AAAAAAAAAAAAAAAAAAT.
TTTTTTTTTTTTTC.
AAAAAAAAAAAGA.
AAAAAAAAAAAGA.AAAAAAAAGA.
CTTTTTTTTTTTTT.
TTTTTTTTTTTAA.
TCTTTTTTTTTTT.
TCAAAAAAAAAAAAA.
TCAAAAAAAAAAAAAAAAAAAAA.
TCAAAAAAAAAAAAAAAAA.
TCAAAAAAAAAAAAAA.
TCAAAAAAAAAAAAAAAAAAAAAAAA.
TCAAAAAAAAAAA.
TCAAAAAAAAAAAAAAAAAAAA.
TCAAAAAAAAAAAAAAAAAA.
TCAAAAAAAAAAAAAAAA.
TCAAAAAAAAAAAAAAAAAAAAAAA.
TCAAAAAAAAAAAAAAA.
TCAAAAAAAAAAAAAAAAAAAAAA.
TCAAAAAAAAAAAAAAAAAAA.
TCAAAAAAAAAAAA.
GAAAAAAAAAAAAA.
GAAAAAAAAAAAAAAA.
GAAAAAAAAAAAAAAAAAA.
GAAAAAAAAAAAAAAAAAAA.
GAAAAAAAAAAAAAAAAA.
GAAAAAAAAAAAAAA.
GAAAAAAAAAAAAAAAA.
GAAAAAAAAAAAAAAAAAAAA.
GAAAAAAAAAAAAAAAAAAAAA.
AAAAAAAAAAAAAAAAA.
CTTTTTTTTTTTA.
CTTTTTTTTTTTTTTTTA.
CTTTTTTTTTTTTA.
CTTTTTTTTTTTTTTA.
CTTTTTTTTTTTTTTTA.
CTTTTTTTTTTTTTTTTTA.
AGAAAAAAAAAAAAG.
AGAAAAAAAAAAAAAG.
AGAAAAAAAAAAAAAAAG.
AGAAAAAAAAAAAG.
AGAAAAAAAAAAG.
GAAAAAAAAAAAG.
CTCTCTCTCTCTCTCT.
CTCTCTCTCTCTCTCTCTCTCTCTCTCT.
TCTCTCTCTCTCTC.CTCTCTCTCTCT.
TCTCTCTCTCTCTC.
TCTCTCTCTCTCTCTCTC.
CTCTCTCTCTCTCT.
CTCTCTCTCTCTCTC.
TCTCTCTCTCTCTCTCTCTC.
CTCTCTCTCT.TCTCTCTCTCTCTC.
CTCTCTCTCTCTCTCTCTCTCTCTC.
TCTCTCTCTCTCTCT.
CTCTCTCTCTC.TCTCTCTCTCTCTCT.
TCTCTCTCTCTCTCTCT.TCTCTCTCTCTC.
TCTCTCTCTCTCTCTCTCTCT.
TCTCTCTCTCTCTCTCTCTCTC.
TCTCTCTCTCTCTCTC.
CTCTCTCTCTCTCTC.TCTCTCTCTCT.
TCTCTCTCTCTCTCTCT.
CTCTCTCTCTCTCTCTCTCTCTC.
TCTCTCTCTCTCTCTCTCTC.TCTCTCTCTC.
CTCTCTCTCTCTCTCTCT.
CTCTCTCTCTCTCTCTCTC.
TCTCTCTCTCTCTCTCTCTCTCT.
TCTCTCTCTCTCTCT.TCTCTCTCTCTC.
CAAAACAAAACAA.
TTTTTTTTTCTTT.
CTTTTTTTTTTTC.
CTTTTTTTTTTTG.
CAAAAAAAAAAAG.
ACACACACACACA.
GTGTGTGTGTGTG.
GTGTGTGTGTGTG.GTGTGTGTGT.
CACACACACA.ACACACACACACA.
ACACACACACACA.ACACACACAC.
TGTGTGTGTGTGT.
TGTGTGTGTGTGT.GTGTGTGTGTGT.
AAAAAAAAAAAAAAAA.
AAAAAAAAAA.AAAAAAAAAAAAAAAA.
AAAAAAAAAAAAAAAA.AAAAAAAAAAA.
AAAAAAAAAAAAAC.
AAAAAAAAAAAAC.
AAAAAAAAAAAAAAC.
AAAAAAAAAAAAAAAC.
AAAAAAAAAAAAAAAAAAAAAAAAAC.
AAAAAAAAAAAAAAAAAAAAC.
AAAAAAAAAAAAAAAAAC.
AAAAAAAAAAAAAAAAC.
AAAAAAAAAAAAAAAAAAAAAC.
AAAAAAAAAAAAAAAAAAAC.
AAAAAAAAAAAAAAAAAAAAAAAAC.
AAAAAAAAAAAAAAAAAAC.
CACACACACACAC.
TTTTTTTTTTTTC.
GAGAGAGAGAGAGA.
GAGAGAGAGAGAGAGAGA.GAGAGAGAGAGAGA.
GAGAGAGAGAGAGAGAG.
AGAGAGAGAGAGAGA.
GAGAGAGAGAGAG.
AGAGAGAGAGAGAGAGAGA.
AGAGAGAGAGAGAG.
GAGAGAGAGAGAGAG.
GAGAGAGAGAGAGAGAGA.
AGAGAGAGAGAGAGAGAGAGAGAGAGAG.
AGAGAGAGAGAGAGAG.
AGAGAGAGAGAGAGAGAGA.AGAGAGAGAG.
AGAGAGAGAGAGAGAGAGAGAGAGAGAGAGAGAG.
GAGAGAGAGAGAGAGAGAGAGAGAGAGAGAG.
AGAGAGAGAGAGAGAGA.
AGAGAGAGAGAGAGAGAGAGAGAGAGAGAGAGA.
GAGAGAGAGAGAGAGA.
GAGAGAGAGAGAGAGAGAGAG.
AGAGAGAGAGAGA.AGAGAGAGAGAGAGA.
AGAGAGAGAGAGAGAGAG.
AGAGAGAGAGAGAGAGAGAGAGAGA.
AGAGAGAGAGAGAGAGAGAG.AGAGAGAGAGA.
AGAGAGAGAGAGAGAGAGAGAGAGAGAGAGAG.
AGAGAGAGAGAGAGAGAGAGAGAGAGAGA.
TCTTTTTTTTTT.TTTTTTTTTTT.
TCTTTTTTTTTTTC.
TCTTTTTTTTTTC.
TCTTTTTTTTTTTTTC.
TCTTTTTTTTTTTTTTC.
TCTTTTTTTTTTTTC.
CCGCCCCGCCCCGCC.
CTCCCCAGGG.
CAAAAAAAAAAAA.
CAAAAAAAAAAAA.AAAAAAAAAAA.
ATTTTTTTTTTTTT.
ATTTTTTTTTTTTTTT.
ATTTTTTTTTTTT.
ATTTTTTTTTTTTTT.
ATTTTTTTTTTTTTTTTTTTT.
ATTTTTTTTTTTTTTTTT.
ATTTTTTTTTTTTTTTTTT.
ATTTTTTTTTTTTTTTT.
ATTTTTTTTTTTTTTTTTTT.
TTTTTTTTTTTTG.
TTTTTTTTTT.TTTTTTTTTTTTG.
TTGTTTTGTTTTGT.
GAAAAAAAAAAAA.
TTTTTTTTTTTTT.TTTTTTTTTTTG.
ACACACACACAC.CACACACACACAC.
CTGCCCCTCC.
CTTTTTTTTTT.TTTTTTTTTTTTTA.
AAAAAAAAAAAAT.
AGAGAGAGAGAGA.
AGAGAGAGAGAGA.AGAGAGAGAGAGA.
TTTTTTTTTTTTA.
CTTTTTTTTTTTT.
GAGCAGATGG.
CTGCCATCTG.
TCTCTCTCTCT.TCTCTCTCTCTCT.
TCTCTCTCTCTCT.
TCTCTCTCTCTCT.TCTCTCTCTC.
TTTTTTTTTCTT.TTTTTTTTTTT.
CAAAACAAAACA.AACAAAACAAAA.
TTTTTTTTTTTTTTT.TTTTTTTTTG.
GTTTTTTTTTTTT.
GTTTTTTTTTTTTT.
GTTTTTTTTTTTTTTTTT.
GTTTTTTTTTTTTTTT.
GTTTTTTTTTTTTTTTTTTT.
GTTTTTTTTTTTTTTTT.
GTTTTTTTTTTTTTTTTTTTT.
GTTTTTTTTTTTTTTTTTT.
GTTTTTTTTTTTTTT.
GTTTTTTTTTTTTTTTTTTTTT.
AAAAAAAAAAAAG.
TAAAAAAAAAAAA.
CTCTCTCTCTCTC.
AAAAAAAAAGAAA.
AAAAAAAAAGAAA.AAAAAAGAAA.
GCTTTTTTTTTTTTTT.
GCTTTTTTTTTT.
GCTTTTTTTTTTT.
GCTTTTTTTTTT.TTTTTTTTTTTT.
GCTTTTTTTTTTTTTTTT.
GCTTTTTTTTTTTTT.
GCTTTTTTTTTTTT.
GCTTTTTTTTTTTTTTT.
GCTTTTTTTTTTTTTTTTTTTT.
GCTTTTTTTTTTTTTTTTT.
GCTTTTTTTTTTTTTTTTTT.
GCTTTTTTTTTTTTTTTTTTT.
GCTTTTTTTTTTTTTTTTTTTTTTT.
TGGGGGAGGGGC.
AAAACAAAACA.AACAAAACAAAAC.
AAAAAAAGAAAA.
AAAAAAAGAAAAAGAAAA.
AAAAAAAGAAAA.AAAAAGAAAA.
AAAAAAAGAAAA.AAAAAAGAAA.
AGGAAAAAAAAA.
CTGGGATTACAG.
AAAACAAAACAA.
AAACAAAACAAA.
AAACAAAACAAA.ACAAAACAAA.
ACAAAACAAA.AAACAAAACAAA.
AACAAAACAAA.AAACAAAACAAA.
AACAAAACAAAA.
AACAAAACAAAA.ACAAAACAAA.
AACAAAACAAAACAAAACAAA.
AACAAAACAAAACAAAACAA.
AACAAAACAAAA.AACAAAACAAA.
CAAAACAAAA.AACAAAACAAAA.
TTTTCTTTTTTT.
TTTTCTTTTTCTTTTTTT.
TGTGTGTGTGTG.TGTGTGTGTGTG.GTGTGTGTGTGT.
TTTCCATGGCAA.
CTCCCCTCCCCC.
CCATGGCAACAG.
GTTGCCATGGCA.
AAAAAAAAAAGA.
TTTCTTTTCTTT.
TCTTTTCTTTTCTTT.
TTCTTTTCTTTTCTTT.
TTTCTTTTCTTTTCTTT.
TTTCTTTTCTTTTCTT.
TTTTTTTTTTCT.
TCTTTTTTTTTT.
CCCACCCCCT.
TCTCAAAAAAAA.
CTCAAAAAAAAA.
TGTTTTGTTTTGTT.
TTTTTTCTTTTT.
AAAAAAAAAAAAAAA.
AAAAAAAAAAA.AAAAAAAAAAAAAAA.
TTTTTTTTTTAA.
TTAAAAAAAAAA.
CTGTTGCCATGG.
CAAAACAAAACAAAACA.CAAAACAAAA.
CAAAACAAAACA.
CAAAACAAAACA.CAAAACAAAAC.
AAAAAAAAAAAAAAAATC.
AAAAAAAAAAAAAAATC.
AAAAAAAAAAATC.
AAAAAAAAAATC.
AAAAAAAAAAAAAATC.
AAAAAAAAAAAATC.
AAAAAAAAAAAAATC.
AAAAAAAAAAAAAAAAATC.
AAAAAAAAAAAAAAAAAATC.
TCAAAAAAAAAA.
TGCCATGGCAAC.
TGCCATGGCAAC.CCATGGCAAC.
AAAAAAAAAAAGG.
AAAAAAAAAAGG.
AAAAAAAAAAAAAGG.
AAAAAAAAAAAAGG.
AAAAAAAAAAAAAAAGG.
AAAAAAAAAAAAAAAAAGG.
AAAAAAAAAAAAAAAAAAAAGG.
AAAAAAAAAAAAAAAAAAAGG.
AAAAAAAAAAAAAAGG.
AAAAAAAAAAAAAAAAAAGG.
AAAAAAAAAAAAAAAAGG.
TTTTTTTTTTGA.
CCTCCCCTTT.
CTTTTTTTTTT.TTTTTTTTTTTTT.
CCCCTCCCCCAG.
TGGGATTACAGG.
GGGGGAGGGGAG.
TGTTTTTTTTTTTT.
TGTTTTTTTTTTTTTTT.
TGTTTTTTTTTTT.
TGTTTTTTTTTTTTT.
TGTTTTTTTTTT.
TGTTTTTTTTTTTTTT.
AGAAAAAAAAAA.
TTTTTTTTTCCT.
TTGCCATGGCAA.
TTGTTTTGTTTT.
TTGTTTTGTTTTGTTTTGTTTT.
TTGTTTTGTTTTGTTT.
TTGTTTTGTTTTGTT.
TTTTTTTTTTT.TTTTTTTTTTTTTTT.
TGTTGCCATGGC.
CCTTTTTTTTTTTT.
CCTTTTTTTTTTT.
CCTTTTTTTTTTTTT.
CCTTTTTTTTTT.
CCTTTTTTTTTTTTTTTTTTTTTTT.
CCTTTTTTTTTTTTTTTTTTTT.
CCTTTTTTTTTTTTTTTTT.
CCTTTTTTTTTTTTTTT.
CCTTTTTTTTTTTTTT.
CCTTTTTTTTTTTTTTTTTTT.
CCTTTTTTTTTTTTTTTTTTTTTT.
CCTTTTTTTTTTTTTTTTTT.
CCTTTTTTTTTTTTTTTT.
CAAAACAAAACAAAAC.ACAAAACAAAA.
AAAACAAAAC.ACAAAACAAAAC.
ACAAAACAAAAC.
ACAAAACAAAACAAAACAAAAC.
ACAAAACAAAACAAAACAAAA.
CAAAACAAAAC.ACAAAACAAAAC.
TTCTTTTTTTTT.
TTCTTTTTTTTT.CTTTTTTTTT.
TTTTTTTCTTTT.
TTTTTTTTTCTT.
TTTTTTTTCTTT.
AAGAAAAAAAAA.
AAAAAAAAGAAA.
AAAAAAAAGAAA.AAAAAAGAAA.
TTTTTTTTTTCC.
AAAAAAAAAGAA.
TTTCTTTTTTTT.
CTGGGGGAGGGG.
GATTTTTTTTTT.
GATTTTTTTTTTTTT.
GATTTTTTTTTTTTTTT.
GATTTTTTTTTTTTTT.
GATTTTTTTTTTT.
GATTTTTTTTTTTT.
GATTTTTTTTTTTTTTTT.
AAAGAAAAAAAA.
AAAAGAAAAAAA.
CTTTTTTTTTTTTCT.
CTTTTTTTTTTTTTTCT.
CTTTTTTTTTTCT.
CTTTTTTTTTTTTTCT.
CTTTTTTTTTTTCT.
GGAAAAAAAAAAA.
GGAAAAAAAAAAAAAAA.
GGAAAAAAAAAAAAAAAA.
GGAAAAAAAAAAAAA.
GGAAAAAAAAAA.
GGAAAAAAAAAAAAAA.
GGAAAAAAAAAAAA.
GGAAAAAAAAAAAAAAAAA.
TTTTTTTTTTTTTT.TTTTTTTTTA.
TTGCCATGGAAA.
TTCTTTTCTTTT.
TTCTTTTCTTTTCTT.
TCTTTTCTTTTCTTTT.
CTTTTCTTTTCTTTT.
TTCTTTTCTTTTCTTTT.
CTTTTCTTTTCTTTTCTT.
AAAAACAAAACA.
AAAAACAAAACAAAACA.
AAAAACAAAACAAAAC.
AAAAACAAAACAAAACAAAACA.
AAAAACAAAACAAAACAAAAC.
AAAAACAAAACA.AAACAAAACA.
CTCTGACCTC.
CCTGACCCCT.
AAAGAAAAGAAA.
AAAGAAAAGAAAAGAAA.
AGAAAAGAAAAGAAA.
AAGAAAAGAAAAGAAA.
AAAGAAAAGAAAAGA.
AAAGAAAAGAAAAGAA.
AAAAAAAAAAAA.AAAAAAAAAAAG.
AAAAAGAAAAAA.
AAAAGAAAAAGAAAAAA.
CCTGACCCCTGACCCCT.
TTTGTTTTGTTT.
TTTGTTTTGTTTTGTTTTGTTT.
TGTTTTGTTTTGTTT.
TTTTTCTTTTTT.
TTTTCTTTTTCTTTTTT.
TTTCTTTTTTCTTTTTT.
TTTTTCTTTTTCTTTTTT.
CAGGGAGGGG.
AAAAAAGAAAAA.
AAAAAAGAAAAAGAAAA.
GTGTGTGTGTGT.
GTGTGTGTGTGT.TGTGTGTGTG.
TGTGTGTGTGTG.
TGTGTGTGTGTG.TGTGTGTGTG.
TGTGTGTGTGTG.GTGTGTGTGT.
GTGTGTGTGT.TGTGTGTGTGTG.
GTTTTTTTTTTT.
GTTTTTTTTTTT.TTTTTTTTTT.
TTTTTTTTTTTTTT.
AAAAAAAAAAAC.
ATTTTTTTTTTT.
TAAAAAAAAAAA.
TTTTTTTTTTTA.
TTGTGTGTGTGT.
TTGTGTGTGTGTGTGTGTGTGTGTGTGTGTGT.
TTGTGTGTGTGTGT.
TTGTGTGTGTGTG.
TTGTGTGTGTGTGT.TGTGTGTGTGTGTGTGTGT.
TTGTGTGTGTG.TGTGTGTGTGT.
TTGTGTGTGTGTGTGTGTG.
TTGTGTGTGTGTGTGTGTGTGT.GTGTGTGTGT.
TTGTGTGTGTGTGTGT.
TTGTGTGTGTGTGTGTGTGTGTGTGTGTGTGTGTGTG.
TTGTGTGTGTGTGTGTGT.
TTGTGTGTGTGTGTGTGTGTGTGTGTGTGTGTGTGTGT.
GTGTGTGTGTGTGTGT.TTGTGTGTGTG.
TTGTGTGTGTGTGTGTGTGTGTGTGTGT.
TTGTGTGTGTGTGTG.
TTGTGTGTGTGTGTGTG.
TTGTGTGTGTG.GTGTGTGTGTGTGTGT.
TTGTGTGTGTGTG.GTGTGTGTGT.
TTGTGTGTGTGTGT.GTGTGTGTGTGT.
TTGTGTGTGTGTGTGTGTGT.
AAAAAAAAAAAT.
CTTTTTTTTTT.TTTTTTTTTTTT.
AAAAAAAAAAAAAA.
CTTTTGTGTT.
AAAAAAAAAAAG.
GAAAAAAAAAAG.
CTTTTTTTTTTC.
GAGAGAGAGAGA.
AGAGAGAGAGAG.
GAGAGAGAGA.AGAGAGAGAGAG.GAGAGAGAGA.
CTTTTTTTTTTT.
CTCTCTCTCTCT.
CTCTCTCTCTC.CTCTCTCTCTCT.
TCTCTCTCTCTC.
TCTCTCTCTCTC.CTCTCTCTCT.
AAAAAAAAAG.AAAAAAAAAAAAA.
CCATCTGCTG.
TTTTTTTTTTTTT.TTTTTTTTTC.
TGTTTCCTTT.
CACACACACACA.
CACACACACA.CACACACACACA.
ACACACACACAC.
ACACACACACAC.CACACACACA.
TTTTTTTTTTTG.
GTTTTTTTTTTTC.
GTTTTTTTTTTC.
GTTTTTTTTTTTTTTC.
GTTTTTTTTTTTTTC.
AAAAAAAGAAA.AAAAAAGAAAA.
CAAAAAAAAAAG.
CTTTTTTTTTTG.
CTTTTTTTTTTA.
GACAGCTGGG.
TTTTGTTTTGTTTT.
TGTTTTGTTTTGT.
TTTGTTTTGTTTTG.
TTTTGTTTTGTTTTGTTTTG.
TTTTGTTTTGTTTTGTTTTGTTTT.
TTTTGTTTTGTTTTGTTTTGTTTTG.
TTTTGTTTTGTTTTGTTTT.
TTTTGTTTTGTTTTGTTT.
TTTTGTTTTGTTTTGT.
GTTTTGTTTTGTTTTG.
TTTTGTTTTGTTTTG.
TGTTTTGTTTTGTTTTG.
GAAAAAAAAAAA.
ATTTTTTTTTTC.
ATTTTTTTTTTTC.
ATTTTTTTTTTTTC.
ATTTTTTTTTTTTTC.
TAAAAAAAAAAG.
TAAAAAAAAAAAAAAAG.
TAAAAAAAAAAAAG.
TAAAAAAAAAAAAAAG.
TAAAAAAAAAAAG.
TAAAAAAAAAAAAAAAAG.
TTTTTTTTTTTC.
TCTCCCCTCC.
TTTTTTTTTCT.TTTTTTTTTTT.
AAACAAAACAA.AACAAAACAAA.
AAAAAAGAAAAAA.
CAAAAAAAAAAA.
AAAAGAAAAAAGAAA.
AAAAGAAAAAAAGAAA.
TTTTTTTTTTTTT.
TTTTTTTTTT.TTTTTTTTTTTTT.
TTTTTTTTTTTTT.TTTTTTTTTTT.
GTTGCCATGGAA.
TTGCCATGGAA.GTTGCCATGG.
GGAAAAAAAAAAAAAG.
GGAAAAAAAAAAAG.
GGAAAAAAAAAG.
GGAAAAAAAAAAG.
CACACACACACAA.
ACACACACACACACACACACACACACACAA.
ACACACACACAA.
ACACACACACACACACACACACACACACACAA.
CACACACACACACAA.
CACACACACACACACACAC.CACACACACACAA.
ACACACACACACACACACACAA.
CACACACACACACACACAA.
ACACACACACACACACAA.
CACACACACACACACAA.
CACACACACACACACACACACACACACACACACACACACACAA.
CACACACACACACACACACACACACACACACACACAA.
ACACACACACACACAA.
ACACACACACACACACACACACACACACACACACACACACACAA.
CACACACACAC.CACACACACACACA.ACACACACAA.
ACACACACACACAA.
ACACACACACACACACACAA.
ACACACACACACACACACACACACACAA.
ACACACACACAC.CACACACACAA.
ACACACACACACA.ACACACACAA.
AAAAAAAAAAAAA.
CCCCCACCCCCA.
CCCCACCCCCACCCC.
CCCCCACCCCCACCCC.
AAAAAAAAAAAAA.AAAAAAAAAA.
AGAAAAGAAAAGAA.
AAAAAAAAGAA.AAAAAAAAAG.
AAAAAAAGAAAAA.
AAAAAAAGAAAAGAAAAA.
GATTTTTTTTTTC.
GATTTTTTTTTC.
GATTTTTTTTTTTTC.
TTTTTTTTCTT.TTTTTTTTTTT.
TCTTTTTTTTTC.
TCTTTTTTTTT.TTTTTTTTTC.
ACAACAACAA.
AAAAAAAGAAA.AAAAGAAAAA.
AAACAAAACA.AAACAAAACAAAACAA.
AACAAAACAAAA.AAACAAAACAA.
AAAAAAAGAAA.AAAAAGAAAA.
AAAAAAAGAAA.AAAAAAAAAG.
AAAAAAAAAG.AAAAAAAGAAA.
AAAAGAAAAAAAA.
AAAAAGAAAAGAAAAAA.
AAAAGAAAAAAGAAAA.
TTGTTTTGTT.TGTTTTGTTTT.
TGTTTTGTTTTG.
GAAAAAAAAAAAAGA.
GAAAAAAAAAAAGA.
GAAAAAAAAAGA.
GAAAAAAAAAAGA.
GAAAAAAAAAAAAAGA.
AAAAAAAAAGA.GAAAAAAAAA.
TTTTTTTTTTCTTTTTTT.
TTTCTTTTTTTTTTT.
TTTCTTTTTTTTTT.
TTTCTTTTTTTTTTTT.
TTTCTTTTTTTTTTTTTT.
TTTCTTTTTTT.TTTTTTTTTTTTT.
TTTTTTTTTT.TTTCTTTTTTT.
TTTCTTTTTTTTTTTTTTT.
TTTCTTTTTTTTTTTTT.
TTTCTTTTTTTTTTTTTTTT.
AGAAAAAAAAAG.
AGAAAAAAAAA.AAAAAAAAAG.
AAAAAAAAAAAGAAAAAAAA.
CTTTTTTTTTTAA.
CTTTTTTTTTTTTTTTTAA.
CTTTTTTTTTTTTAA.
CTTTTTTTTTTTAA.
CTTTTTTTTTAA.
CTTTTTTTTTTTTTTAA.
CTTTTTTTTTTTTTTTTTAA.
CTTTTTTTTT.TTTTTTTTTAA.
AAAAAAGAAAAGAAAAA.
TTTTGTTTTGTT.
TTTTGTTTTGTTTTGTT.
TTTTGTTTTGTTTTGTTTTGTT.
TTGTTTTGTTTTGTTTTG.
GTTTTGTTTTGTTTTGT.
GTTTTGTTTTGT.
GTTTTGTTTTGTTTTGTTTT.
TTGTGTGTGT.TGTGTGTGTGTGT.
TTCTTTTTTTT.CTTTTTTTTT.
TTCTTTTTTTT.TTTTTTTTTTTTTTT.
CTTTTTTTTTCT.
ATTTTTTTTTTCT.
ATTTTTTTTTCT.
ATTTTTTTTTTTCT.
ACAACAACAACAA.
ACAACAACAACAACAA.
CCTCCTCCTT.
GGGTGGGGAG.
TTTGTTCTGT.
TTTTTTTTTTT.TTTTTTTTTTC.
AATTTGCATT.
AAAAAAAAAAAAAA.AGAAAAAAAA.
AGAAAAAAAA.AAAAAAAAAAAA.
AAAAAAAAAAAA.AGAAAAAAAA.
TTTTTTTTCT.TTTTTTTTTTTTTTT.
CTTTTTTTTTT.TTTTTTTTTTT.
TTGATTTTCT.
TTTTTCTTTG.
TTTTTTTTCT.CTTTTTTTTTTT.
GGAGGGAGGGAGGG.
GGGAGGGAGGGAGGG.
GGGAGGGAGGG.
GGAGGGAGGGAGGGAGG.
GGGAGGGAGGGAGG.
GTGTGTGTGTG.
TTTTTTGTTTT.
GAAATGCAAAT.
TTTTTTTTTCA.
TGTGTGTGTGC.
TGTGTGTGTGTGC.
TGTGTGTGTGTGC.TGTGTGTGTGTGTG.
TGTGTGTGTGTGTGTGTGTGTGTGTGTGTGTGTGC.
TGTGTGTGTGC.TGTGTGTGTG.
TGTGTGTGTGTGC.TGTGTGTGTGC.
TGTGTGTGTGTGTGC.
TGTGTGTGTGTGTGTGC.
TGTGTGTGTGTGTGTGTGTGTGTGTGC.
TGTGTGTGTGTGTGTGTGTGTGTGTGTGTGC.
TGTGTGTGTGC.TGTGTGTGTGTGTG.
TGTGTGTGTGTGTG.TGTGTGTGTGC.
TGTGTGTGTGTGTGTGTGC.
TGTGTGTGTGTGTGTGTGTGC.
TGTGTGTGTGTGTGTGTGTGTGTGTGTGC.
TCAAAAAAAAA.
TTCCATGGCAA.
GGGGGTGGGGG.
GGCAGCAGCTG.
CCCCCTCCCCC.
CCCCTCCCCCT.
GGGAGGAGGGG.
GCCCCCTCCCC.
GAGAGAGAGAA.
GAGAGAGAGAGAGAA.
GAGAGAGAGAGAA.
GAGAGAGAGAGAGAGAGAA.
GAGAGAGAGAGAGAGAA.
GAGAGAGAGAGA.GAGAGAGAGAGAA.
AAAAAGAAAAG.
AAAAAGAAAAGAAAAG.
TCTCAAAAAAA.
CTCCAGCCTGG.
GGGAGGGGAGG.
GGGAGGGGAGGGGAG.
ACTCCAGCCTG.
GCCCCTCCCCC.
GAGAAAAAAAA.
GCTTTTTTTTT.
CCATGGAAACC.
GTTTTGTTTTG.
CCATGGCAACG.
CCTCCCCTCCC.
CCTCCCCTCCCCTCCC.
CCTCCCCTCCCCTCC.
CACACACACAA.
CACACACACACACACACACACACACACAA.
CACACACACACACACACACACACACACACAA.
CACACACACACACACACA.CACACACACACAA.
CACACACACACACACACACAA.
CACACACACACACACACACACACACAA.
CACACACACA.CACACACACAA.
AAAAATCAATA.
CTCCCCCTCCC.
GCTGGGGGAGG.
AAGAAAGAAAA.
AAGAAAGAAAGAAAA.
GAGGGAGGGAGGGA.
AGGGAGGGAGGGAGGGAG.
GAGGGAGGGAG.
GAGGGAGGGAGGGAG.
AGGGAGGGAGGGAG.
CCTTTTTTTTT.
AGGGAGGGAGG.
AGGGAGGGAGGGAGG.
GGAGGGAGGGAGGGA.
GGAGGGAGGGA.
GGAGGGAGGGA.GAGGGAGGGA.
GGAGGGAGGG.GGAGGGAGGGA.
GAAAAGAAAAA.
GAAAAGAAAAGAAAAA.
TTGCCATGGAA.
TTCTTTCTTTCTTTT.
TTCTTTCTTTT.
GAAAGAAAGAAAGA.
AAAGAAAGAAAGAA.
GAAAGAAAGAA.
AAAGAAAGAAAGAAAGAA.
GAAAGAAAGAAAGAA.
AAAGAAAGAAAGAAAGA.
CTTTTCTTTTT.
CTTTTCTTTTCTTTTT.
AAAAAAACAAA.
AAAAAAAAAGG.
TGTTTTTTTTT.
CTCCCTCCCTC.
CTCCCTCCCTCCCTC.
CTCCCTCCCTCCCT.
TCCCTCCCTCCCTC.
AAGAAAGAAAGAAAG.
AAGAAAGAAAG.
AAGAAAGAAAGAAA.
AGAAAGAAAGAAAG.
AGGAGGAGGAG.
GGAGGAGGAGGAG.
AGGAGGAGGAGGAG.
AGGAGGAGGAGGA.
GGAGGAGGAGGAGGA.
GGAGGAGGAGGAGGAG.
TTGTGTGTGTG.
TTGTGTGTGTGTGTGTGTGTGTGTGTGTGTG.
TTGTGTGTGTGTG.TGTGTGTGTGTGTGTGTG.
TTGTGTGTGTG.TGTGTGTGTG.
TTGTGTGTGTGTGTGTGTGTG.
TGTGTGTGTGTGTG.TTGTGTGTGTG.
TTGTGTGTGTGTGTGTGTGTGTGTGTG.
TTGTGTGTGTG.TGTGTGTGTGTGTG.
TTGTGTGTGTGTG.TGTGTGTGTG.
CTGTTGCCATG.
AAAGAACAAAA.
AGAAAAAGAAA.
CCATGGAAACA.
TTTTTTTTAAA.
AAAAGAAAAAG.
AAAAGAAAAAGAAAAA.
AAAAGAAAGAA.
AAAAGAAAGAAAGAA.
GGAGGGGGAGG.
CCCTCCCTCCC.
CCCTCCCTCCCTCC.
CCCTCCCTCCCTCCC.
CCTCCCTCCCTCCC.
AAAAAAAAAAAA.
AAAAAAAAAAAA.AAAAAAAAAAA.
AAAAACAAAAC.
CCCTCCCCCAC.
TTTCCATGGCA.
AGAAAGAAAGAAAGA.
AGAAAGAAAGA.
GAAAGAAAGAAAGAAAG.
GAGGAGGAGGAGG.
GAGGAGGAGGA.
GAGGAGGAGGAGGA.
AGGAGGAGGAGGAGG.
GAGGAGGAGGAGGAGG.
TGCCATGGAAA.
TTTTGTTTTTT.
TTTTGTTTTTGTTTTTT.
CCCTCCCCCAG.
CCCTCCCCTCC.
CCCTCCCCTCCCCTCC.
CCCTCCCCTC.CCCTCCCCTCC.
ATTTGCATTTC.
TTTAAAAAAAA.
TTCTTTCTTTCTTT.
TTCTTTCTTTC.
TTCTTTCTTTCTTTCTTT.
TCTTTCTTTCTTTCTTT.
TTCTTTCTTTCTTTC.
TCTTTCTTTCTTTC.
TTTTTTTTTGA.
TCTTTCTCTCT.
TTTTTTTGAGA.
ACACACACAAA.
ACTTTTTTTTT.
CATTTGCATTT.
CCTCCCTCCCC.
AGAAAACAAAA.
GGGAGCAGCTG.
TTTCTTTCTCT.
TTTTTTTTCTC.
GTTTCCATGGC.
GCCATGGAAAC.
GCACTCCAGCC.
GGAGGGAGGGG.
CTGCACTCCAG.
CACACACACAG.
CACACACACA.CACACACACAG.
CACACACACACAG.
CACACACACACACACACACACACACACACACACACACACACAG.
CACACACACACACACAG.
CACACACACACACACACACACACACACACACACACAG.
CACACACACACACACACACACACACACACACAG.
CACACACACACACACACAG.
CACACACACACACACACACAG.
CACACACACACACAG.
CACACACACACACACACACACAG.
CACACACACA.CACACACACACAG.
CACACACACACACACACACACACACACAG.
CACACACACACA.CACACACACACACAG.
CACACACACACACACACACACACACA.CACACACACAG.
CACACACACACACACACACACACACAG.
CACACACACACA.CACACACACACACACACACACACACACACAG.
CACACACACACACA.CACACACACAG.
CACACACACACACACACACACACACACACACACACACACAG.
AAATGCAAATT.
CTCCCTCCTCC.
AAAAGAACAAA.
CTCCTCCCTCC.
CACACACACAC.
GGGGAGGGAGG.
GGATTACAGGC.
GGGATTACAGG.
CCCCTCCCTCC.
CCCCTCCCTCCCTCC.
GAGGGAGGAGG.
TGGTTGCCATG.
TTTTTTTCCCC.
AACAAAAGAAA.
ACACACACACA.
TTGTTTTTTTT.
TGCCTAGCAAC.
AAAAAAAAAGC.
GTTTTTGTTTT.
TCTTTCTTTTT.
TTGCCATGGTG.
TATTGATTTTT.
TGAATATTCAT.
AAAAAAGAAAG.
CCAGCAGAGGG.
CCCCTCCTCCC.
TTCTTTTTCTT.
CTCCTCCTCCC.
CTCCTCCTCCTCCC.
AAAGAAAAACA.
ATTGATTTTCT.
CCCTCCTCCCC.
ATGAATATTCA.
TTTTTTCCTTT.
GCTGGAGTGCA.
TCTCTTTCTCT.
GCAGCAGCTGC.
TTTTTTTTTTTT.
TTTTTTTTTTT.TTTTTTTTTTTT.
TTTTCTTTTGT.
AGCAGCAGCTG.
AAAATCAATAA.
CACTCCAGCCT.
TTCTCTCTCTC.
TTCTCTCTCTCTCTC.TCTCTCTCTC.
TCTCTCTCTC.TTCTCTCTCTCTC.
TTCTCTCTCTCTCTCTCTC.
TTCTCTCTCTCTC.
TTCTCTCTCTCTC.TCTCTCTCTC.
TTCTCTCTCTCTCTC.
TCTCTCTCTCTCTC.TTCTCTCTCTC.
TTCTCTCTCTCTCTCTC.
TTCTCTCTCTCTCTCTCTCTC.
GGGGAGGGGCG.
TCCAGCCTGGG.
CTTTTTCTTTT.
TTTTTCTTTTTCTTTT.
TCCCTCCCTCC.
GGAGGGAGGAG.
CCTCCCCCTCC.
GAAAAAGAAAA.
AAAAAGAAAAAGAAAA.
TTTTTTTCCTT.
TTTGTTTTTTT.
CTGAGTGACAG.
TTTTCTTTTTC.
TTTTCTTTTTCTTTTT.
TCTTTCTTTCT.
TCTTTCTTTCTTTCT.
CTTTCTTTCTTTCT.
TTTCTTTTGTT.
AAAAAATCAAT.
TGGGATTACAG.
GGGGGGAGGGG.
CTTTTCTTTTC.
CTTTTCTTTTCTTTTC.
TTTTCTTTTCTTTTC.
TTTTCTTTTCTTTTCTTTT.
AAGAAAAAGAA.
CAGCAGCTGCT.
ATTTTTTTTTC.
TTTCTTTTTCT.
TCCCCCTCCCC.
TGATTTTTTTT.
CTCAAAAAAAA.
TCTTTTGTTCT.
GAGGGGGAGGG.
AAAACAAAAAA.
CCTCCCTCCCT.
CCTCCCTCCCTCCCT.
AGCAGCTGCTG.
GTGGGGGAGGG.
TTTGTGTGTGT.
GGTTTCCATGG.
TGCACTCCAGC.
ATGTGTGTGTGTG.
ATGTGTGTGTG.
ATGTGTGTGTGTGTGTGTGTGTGTGTGTG.
ATGTGTGTGTGTGTG.
ATGTGTGTGTGTGTGTG.
ATGTGTGTGTGTGTGTGTGTGTGTG.
TGTGTGTGTG.ATGTGTGTGTG.
TGTGTGTGTGTG.ATGTGTGTGTG.
ATGTGTGTGTGTGTGTGTG.
ATGTGTGTGTGTGTGTGTGTG.
TGTGTGTGTG.ATGTGTGTGTGTGTG.
TTTTTTTTCCC.
TTTTTCTTTCT.
TGAGTGACAGG.
TGTTTCCATGG.
CATGGCAACCA.
AAAAAAAAACA.
AGAGAAAGAAA.
TTGTTTTCTTT.
CTGGGATTACA.
TTTTTAAAAAA.
ACAAAAGAAAA.
TCCCCACCCCC.
TTTTTTTTGAG.
TTTCTCTCTCT.
CCCTGCCCCCA.
CCCCCCACCCC.
GTGTGTGTGTGT.GTGTGTGTGTGTGTGTT.
GTGTGTGTGTGTGTGTT.
GTGTGTGTGTT.
GTGTGTGTGTGTGTGTGTGTGTGTGTGTT.
GTGTGTGTGTGTGTGTGTGTGTGTGTGTGTT.
GTGTGTGTGTGTGTT.
GTGTGTGTGTGTT.
GTGTGTGTGTGTGTGTGTGTGTGTT.
GTGTGTGTGT.GTGTGTGTGT.GTGTGTGTGTGTT.
GTGTGTGTGTGTGTGTGTGTGTGTGTGTGTGTGTGTGTGTT.
GTGTGTGTGTGTGTGTGTGT.GTGTGTGTGTT.
GTGTGTGTGTGTGTGTGTGTGTGTGTGTGTGTGTGTT.
GTGTGTGTGTGTGTGTGTGTGTGTGTGTGTGTT.
GTGTGTGTGTGTGTGTGTGTGTGTGTGTGTGTGTGTGTGTGTGTT.
GTGTGTGTGTGTGTGTGTGTGTGTGTT.
GTGTGTGTGTGTGTGTGT.GTGTGTGTGTGTT.
AAAAAAAAAGT.
CCATGGCAACT.
AAAGAAAAAAG.
GGCTGGAGTGC.
CGCCCCTCCCC.
AGAGAGAGAAA.
AAAAACAAAAA.
AAAACAAAAACAAAAA.
CCTCCCCCAGC.
AAAAAAAACAA.
AAATCAATAAA.
TTTTTTTGTTT.
AGAAAGAAAAG.
TTTTTTTTTT.TTTTTTTTTTTT.
TTTTTCTTTTC.
TCTTTTTCTTT.
AAAAAGAAAGA.
CCCACCCCCAC.
GGGGGCGGGGG.
CACACACACA.GCACACACACACA.
GCACACACACA.
GCACACACACA.CACACACACA.
GCACACACACACACACACACACACACACA.
GCACACACACACACA.
GCACACACACACA.
GCACACACACACACACACA.CACACACACACA.
GCACACACACACACACA.
GCACACACACACACACACACACACA.
GCACACACACACACACACACACACACA.
GCACACACACA.CACACACACACA.
GCACACACACACACACACACACA.
GCACACACACA.GCACACACAC.
GCACACACACACACACACA.
CACACACACA.GCACACACACA.
AAACAAAAAAA.
CAGCTGCTGCT.
AAAGAAAAAGA.
CTTTCTTTTTT.
AAAAAAAAATT.
TTCTTTTTTT.TTTTTTTTTTTTT.
TTCTTTTTTT.TTTTTTTTTTTTTTT.
GAAAAAAAAAA.
TGTGTGTGTG.TGTGTGTGTGT.
TGTGTGTGTGT.
TCCCCTCCCCCA.
AAACAAAAGAA.
TCTTTTTTTTTT.TTTTTTTTTC.
TGGGGGAAGGG.
AAAGAAAAAAGAAAA.
AAACAAAACA.AACAAAACAAA.
CAAAAAAAAA.AAAAAAAAAAA.
GAGAGAGAGAG.
GGCCCAGCTG.
AAAAAAAAAG.AAAAAAAAAAA.
AAAGGAAAGA.
AGAGAGAGAGA.
TCTCTCTCTCT.
CTCTCTCTCT.TCTCTCTCTCT.
CTCTCTCTCTC.
CCCAGGCTGGA.
TCTTTGTTCC.
TTTTTTTTTC.TTTTTTTTTTT.
TCTGACAGCT.
AATTTTTTTT.
AAAAAAAAAAA.AGAAAAAAAA.
ATTTTTTTTT.TTTTTTTTTTT.
TTTTTTTTTTC.
GCTGCAGCTGC.
TGTTTTCTTTT.
CTTTTTTTTTT.
CTTTTTTTTT.CTTTTTTTTTT.
TTTTTTTTCT.TTTTTTTTTTT.
AAAAAAAAAAG.
AAAAAAAAAG.AAAAAAAAAAG.
TTTTTCCTTTT.
GTTTTTTTTTT.
TTTTCTTTTTT.
TTTTTTTTCTT.
GTCTCAAAAAA.
CCATGGCAACC.
AAAAAAAGAAA.
AAAAAAAGAAA.AAAAAAGAAA.
TTGTTTTGTTT.
TTGTTTTGTTTTGTTTTGTTT.
GGTTGCCATGG.
TTTGTTTTGTT.
TTTGTTTTGTTTTGTTTTGTT.
AAAGAAAAAAA.
AAAGAAAGAAA.
AAGAAAGAAA.AAAGAAAGAAA.
AAAGAAAGAAAGAAA.
AAGAAAGAAAGAAAGAA.
AAAAAAGAAAA.
AAAAAAGAAAA.AAAAAGAAAA.
AAAAAAGAAAA.AAAAAAGAAA.
AAAAAAGAAA.AAAAAAGAAAA.
AAAAAGAAAAA.
AAAAAGAAAAAGAAAAA.
AAAAAGAAAAA.AAAAAGAAAA.
TTTCTTTCTTTCTTT.
TTTCTTTCTTT.
TTTCTTTCTTT.TTCTTTCTTT.
TTTCTTTCTTTCTT.
TTTCTTTCTTTCTTTCTTT.
TTCTTTTTTTT.
GTGTGTGTGTG.TTGTGTGTGT.
GGGGGAGGGGC.
CAAAACAAAACAAAAC.CAAAACAAAA.
AAAACAAAAC.CAAAACAAAAC.
CAAAACAAAAC.
CAAAACAAAACAAAACAAAAC.
CAAAACAAAAC.CAAAACAAAAC.
TTTTGTTTTGT.
TTTTGTTTTGTTTTGTTTTGT.
AAAAAAAAGAA.
TTCTTTTCTT.TTCTTTTCTTT.
TTCTTTTCTTT.
ACCATGGCAAC.
AAAGAAAAGAA.
AAGAAAAGAAAAGAA.
CCCCACCCCCA.
AGGCTGGAGTG.
TTTCTTTTCTT.
TTTTTTCTTTT.
TTTTTTCTTTTTCTTTT.
GCCATGGCAAC.
GCCATGGCAAC.CCATGGCAAC.
TGCCATGGCAA.
AAAAGAAAAAA.
TTTTTTTTTAA.
TTTTTCTTTTT.
TTTTTCTTTTTCTTTTT.
TTAAAAAAAAA.
TTTTTTTTTCC.
AAGAAAAAAAA.
AAAGAAGAAAA.
TTTCTTTTTTT.
CACACACACA.ACACACACACA.
CTCCCTCCCCT.
AAAAAACAAAA.
CCCCCACCCCC.
GTTGCCATGGA.
GTTGCCATGGT.
TTTTTTTTCCT.
AAAAAAAAATC.
TTTTCTTTCTTTCTT.
TTTTCTTTCTT.
GGGGGAGGGGG.
GGGGGAGGGGG.GGGGGAGGGG.
AAAAGAAAAGA.
AAAGAAAAGAAAAGAAAAG.
AAAAGAAAAGAAAAGA.
AAAAGAAAAGAAAAG.
TTTTTGTTTTT.
TTTTGTTTTTGTTTTT.
AACAAACAAACAAACAAA.
AAACAAACAAA.
AAACAAACAAACAAA.
AAACAAACAAACAAACAAA.
AAACAAACAAACAA.
AACAAACAAACAAA.
CCTCCTCCTCC.
CCTCCTCCTCCTCCTC.
CCTCCTCCTCCTCC.
CTCCTCCTCCTCC.
CCTCCTCCTCCTC.
CTCCTCCTCCTCCTC.
CCTCCTCCTC.CCTCCTCCTCC.
CCTCCTCCTCC.CCTCCTCCTC.
CTGGGGGAGGG.
AGGAAAAAAAA.
CATGGCAACAG.
TGGGGGTGGGG.
TTTTCTTTTCT.
TTTTCTTTTCTTTTCT.
TTTCTTTTCTTTTCT.
AAAAAAAAAAC.
AAGAAAAGAAA.
GATTTTTTTTT.
GGGGGAGGGGA.
GTTTCCATGGT.
CTCCCCTCCCC.
CTCCCCTCCCCTCCCC.
GGGGAGGGGAG.
GGGGAGGGGAGGGGA.
TCTTTTCTTTT.
GGAAAAAAAAA.
AGAAAAGAAAA.
AGAAAAGAAAAGAAAA.
TCCCCTCCCCC.
TCCATGGCAAC.
CCATGGCAAC.TCCATGGCAAC.
AGGGGGAGGGG.
GGAGGAGGAGGAGG.
GGAGGAGGAGG.
GGAGGAGGAGGAGGAGG.
GGAGGAGGAG.GGAGGAGGAGG.
GAGGAGGAGGAGGAG.
TCTTTTTTTTT.
GTTGCCATGGC.
TGGGGGAGGGG.
AACAAAACAAA.
AACAAAACAAA.ACAAAACAAA.
AACAAAACAAA.AACAAAACAAA.
ACAAAACAAA.AACAAAACAAA.
AACAAAACAA.AACAAAACAAA.
TGTTGCCATGG.
TGTTGCCATGG.GTTGCCATGG.
TTTTTTTTTTA.
ACAAAACAAAA.
CAAAACAAAACAAAA.ACAAAACAAAA.
ACAAAACAAAA.ACAAAACAAA.
ACAAAACAAAA.ACAAAACAAAA.
ACAAAACAAAACAAAACAAA.
CAAAACAAAA.ACAAAACAAAA.
TTTTTTTCTTT.
AGAAAAAAAAA.
AAAACAAAACA.
AAAACAAAACA.AAAACAAAACA.
AAAACAAAACA.AAACAAAACA.
AAAACAAAACA.AAAACAAAAC.
TTTTTTTTTCT.
AAACAAAACAA.
AAACAAAACAA.AAACAAAACAA.
AAACAAAACAA.AACAAAACAA.
AACAAAACAA.AAACAAAACAA.
TTTTGTTTTGTTT.
TTTTGTTTTGTTTTGTTTTGTTT.
AAAAAAAAAAT.
TTGCCATGGCA.
TAAAAAAAAAA.
CCCCTCCCCCA.
TTTTTTTTTTG.
ATTTTTTTTTT.
TGTTTTGTTTT.
TGTTTTGTTT.TGTTTTGTTTT.
CCATGGCAACA.
CCATGGCAACA.CCATGGCAAC.
AAAAAAAAAGA.
AAAAAAAAAGA.AAAAAAAAAG.
AAAAAAAAAG.AAAAAAAAAGA.
CAAAAAAAAAA.
TTTCTTTTTCTTTTT.
AAAACAAAAACAAAA.
AAAAACAAAA.AAAACAAAAA.
AAAACAAAAAACAAAA.
AAAAACAAAACAAAAA.
AAAGAAAAAGAAAAA.
AGGGGAGGGGA.
GGGGAGGGGAGGGG.
GAAAAAAAAAC.
GAAAAAAAAAAAAC.
GAAAAAAAAAAAC.
GAAAAAAAAA.AAAAAAAAAC.
GAAAAAAAAAAC.
GAAAAAAAAAAAAAC.
CTCCTCCTCCTC.
CCATGGCAAC.TCCATGGCAA.
TTGCCATGGA.GTTGCCATGG.
GGGAGGGAGGGAG.
CCTCCCCTCC.CTCCCCTCCC.
CTCCCCTCCCCTCC.
AAAAAGAAAA.AAAGAAAAAA.
GAGGGAGGGA.GGAGGGAGGG.
GAGGGAGGGAGGG.
AGGGAGGGAGGGA.
AGAAAGAAAGAAA.
AAAGAAAGAAAG.
AAAGAAAGAAAGAAAG.
AGAAAGAAAGAA.
AGAAAGAAAGAAAGAA.
AGAAAGAAAG.AAAGAAAGAA.
CTCCCTCCCTCCC.
CCTCCCTCCC.CTCCCTCCCT.
TTGTTTTGTT.TGTTTTGTTT.
TTTTCTTTTCTTTT.
TTTTCTTTTC.TTTCTTTTCT.
TTTCTTTTCTTTTC.
TTTCTTTTCT.TTTTCTTTTC.
GGGGTGGGGGTGGGG.
GGAAAAAAAA.AAAAAAAAAG.
GAGGAGGAGGAG.
GGAGGAGGAG.GAGGAGGAGG.
AAAAACAAAAAACAAA.
GTTTTTTTTTC.
GTTTTTTTTT.TTTTTTTTTC.
CCTCCCTCCC.CCCTCCCTCC.
CCTCCCTCCCTCC.
GGGAGGGAGG.GGAGGGAGGG.
GGAGGGAGGG.GGGAGGGAGG.
GGAGGGAGGGAGG.
CCCACCCCCACCCC.
TTTCTTTCTT.TCTTTCTTTC.
TTTCTTTCTTTC.
TTTCTTTCTTTCTTTCTT.
TCTTTCTTTCTTTCTT.
TCTTTCTTTCTT.
TTTCTTTCTTTCTTTC.
TCTTTCTTTCTTT.
CTTTCTTTCTT.
CTTTCTTTCTTTCTT.
TTTCTTTCTTTCT.
TTCTTTCTTTCT.
CTTTCTTTCTTT.
CTTTCTTTCTTTCTTT.
CTTTCTTTCTTTC.
GGAGGAGGAGGA.
AGGAGGAGGA.GGAGGAGGAG.
AAAAGAAAAA.AAGAAAAAAA.
AAGAAAAAAA.GAAAAAAAAA.
AAGAAAAAAA.AAAAAAAAAAA.
AAAAAAAAAAAAA.AAGAAAAAAA.
AAAAAAAAAAAAAAGAAAAAAA.
AAGAAAAAAA.AAAAAAAAAAAA.
AAAAAAAAAAAGAAAAAAA.
AAAAAAAAAAAA.AAGAAAAAAA.
CAAAAGAAAAA.
TTTTTCTTTTTCTTT.
GGGGGTGGGGGTGGG.
TTTTTCTTTTG.
AAAAAGAAAAAGAAA.
CCCCTCCCCC.CCCTCCCCCA.
AAAAAGAAAA.AAAAAAGAAA.
AAAAAAGAAA.AAAAAGAAAA.
AAAAAAGAAA.AAAAGAAAAA.
AAAAAAGAAA.AAAAAAAAAG.
AAAAAAAAAG.AAAAAAGAAA.
GAAAAAAAAAT.
GAAAAAAAAAAT.
GAAAAAAAAAAAAT.
GAAAAAAAAAAAT.
AAAACAAAAA.AAACAAAAAA.
AGGAGGAGGAGG.
CTTTTTTTTTTTTTCC.
CTTTTTTTTTTCC.
CTTTTTTTTT.TTTTTTTTCC.
CTTTTTTTTTCC.
CTTTTTTTTTTTTCC.
CTTTTTTTTTTTTTTTCC.
CTTTTTTTTTTTTTTCC.
GTTGCCATGG.TGTTGCCATG.
AAAAAAAAAAAA.AAAAAAAAGA.
AAAAAAAAGA.AAAAAAAAAA.
ATTTTTTTTTTA.
ATTTTTTTTTA.
ATTTTTTTTTTTA.
CTTTTTTTTTA.
CTTTTTTTTT.TTTTTTTTTA.
CCCCTCCCCCTCCCC.
AAAAAAAAAAA.AAAAAAAGAA.
AAAAAAAGAA.AAAAAAAAAG.
AAAAAAAAAG.AAAAAAAGAA.
AAAAGAAAAAAAAGAA.
AAAAAAAGAA.AAAAGAAAAA.
AAAAGAAAAAAAGAA.
AAAAAAAGAA.AAAAAGAAAA.
TTTCTTTTTT.TCTTTTTTTT.
TCTTTTTTTT.CTTTTTTTTT.
TTTTTTTTTT.TTCTTTTTTT.
TTCTTTTTTT.CTTTTTTTTT.
TTTTCTTTTT.TTCTTTTTTT.
TTTCTTTTTT.TTCTTTTTTT.
AGAAAAAAAA.AAAAAAAAGA.
AGAAAAAAAAGA.
AGAAAAAAAAAAAGA.
AGAAAAAAAAAGA.
AGAAAAAAAAAAGA.
AAAAAAAAGA.AGAAAAAAAA.
AAAAAAAAGAAAAAAAA.
TCTTTTTTTT.TTTTTTTTTC.
TTTTTTTTTCTTTTTTTT.
AAAAAAAAGA.GAAAAAAAAA.
TAAAAAAAAA.AAAAAAAAAA.
AAAAAAAAGA.AAAAAAAAAG.
TAAAAAAAAAG.
TAAAAAAAAA.AAAAAAAAAG.
AAAAAAAAGA.AAAAAAAAAAAA.
TAAAAAAAAAT.
TAAAAAAAAAAAAAT.
TAAAAAAAAAAAT.
TAAAAAAAAAAAAAAAT.
TAAAAAAAAAAT.
TAAAAAAAAAAAAT.
TTCTTTCTTTCTT.
TTTTTGTTTTGTTTTT.
TTTTTGTTTT.TTTTGTTTTT.
AAAGAAAAGAAAAG.
AAAAGAAAAGAA.
AAGAAAAGAAAAGAAAAG.
AAGAAAAGAAAAG.
AAAAGAAAAGAAAAGAA.
AAAAGAAAAGAAA.
AGAAAAGAAAAGAAAAG.
AGAAAAGAAAAG.
AAAAGAAAAGAAAAGAAA.
AAAAGAAAAGAAAAGAAAAG.
TTTTCTTTCT.TTTCTTTCTT.
GAAAAGAAAAG.
AAAAGAAAAGAAAA.
GAAAAGAAAAGAAAAG.
AAAAGAAAAGAAAAGAAAA.
GAAAAGAAAAGAAAA.
TCTTTTTTTT.TCTTTTTTTTTT.
TCTTTTTTTT.TTTTTTTTTTTTTTT.
GTTTTGTTTTT.
GTTTTGTTTT.TTTTGTTTTT.
GTTTTGTTTTGTTTTT.
AAAACAAAACAAAAC.ACAAAACAAA.
AACAAAACAAAA.AACAAAACAA.
AAACAAAACA.AAACAAAACAAAACA.
CAAAACAAAA.AAACAAAACA.
CAAAACAAAACA.CAAAACAAAA.
AAAGAAAAAAGAAA.
AAAGAAAAAAAGAAA.
AAAGAAAAAAAAGAAA.
AAAAAAGAAA.AAAGAAAAAA.
TTAAAAAAAA.AAAAAAAAAA.
CTTTTCTTTTCTT.
AGAGAAGAAA.
AAAAACAAAA.AAACAAAACA.
CAAAAAAAAAG.
CAAAAAAAAA.AAAAAAAAAG.
AGAAAAGAAAAGA.
CTTTTTTTTT.TTTTTTTTTG.
CTTTTTTTTTG.
ATTTTTTTTTTTTTG.
ATTTTTTTTT.TTTTTTTTTG.
ATTTTTTTTTTTTG.
ATTTTTTTTTG.
ATTTTTTTTTTG.
ATTTTTTTTTTTTTTTTG.
TTTTTTTTTTT.
TTTTTTTTTTT.TTTTTTTTTT.
TCCATGGAAAC.
TTTTTTTTTT.TTTTTTTTTTT.
TTTTTTTTCT.TTTTTTTTTC.
TTTTTCTTTTCTTTTT.
TTTTCTTTTTCTTTT.
TTTTCTTTTT.TTTTTCTTTT.
AAAAAAAAAAA.
CTCAAAAAAAAAAAAA.
CTCAAAAAAAAAAAAAAAAAAAAA.
CTCAAAAAAAAAAAAAA.
CTCAAAAAAAAAAAAAAAAA.
CTCAAAAAAAAAAAAAAAAAAAAAAAA.
CTCAAAAAAAAAAA.
CTCAAAAAAAAAAAAAAAAAAAA.
CTCAAAAAAAAAAAAAAAAAA.
CTCAAAAAAAAAAAAAAAA.
CTCAAAAAAAAAAAAAAAAAAAAAAA.
CTCAAAAAAAAAA.
CTCAAAAAAAAAAAAAAA.
CTCAAAAAAAAAAAAAAAAAAAAAA.
CTCAAAAAAAAAAAA.
GTGTGTGTGTA.GTGTGTGTGT.
GTGTGTGTGTGTA.
GTGTGTGTGTGTGTA.
GTGTGTGTGTGTGTGTA.
GTGTGTGTGTGTGTGTGTGTGTGTGTGTGTGTGTGTGTGTA.
GTGTGTGTGTA.
GTGTGTGTGTGTGTGTGTGTGT.GTGTGTGTGTGTA.
GTGTGTGTGTA.GTGTGTGTGTGTGT.
GTGTGTGTGTGTGTGTGTGTGTGTGTGTGTA.
GTGTGTGTGTGTGTGTGTGTGTGTGTGTGTGTA.
GTGTGTGTGTGTGTGTGTGTGTGTGTGTGTGTGTGTGTGTGTA.
TGTGTGTGTA.GTGTGTGTGTGT.
GTGTGTGTGTGTGTGTGTGTA.
GTGTGTGTGT.GTGTGTGTGTA.
GTGTGTGTGTGTGTGTGTGTGTGTGTGTGTGTGTA.
GTGTGTGTGTGTGTGTGTA.
GTGTGTGTGT.TGTGTGTGTA.
TGTGTGTGTA.GTGTGTGTGT.
GTGTGTGTGTGTGTGTGTGTGTGTGTGTGTGTGTGTA.
CCGCCGCCGC.
CCGCCGCCGCCGC.
CTTTTGTTGT.
GACAAAAGAA.
CTTTTTTTTT.TTTTTTTTTC.
CTTTTTTTTTC.
GCAGCTGGGA.
AGCTGTCACT.
TTATGCAAAT.
TTTTTTTTTT.TTTTTTTTTC.
TCTCTCTCTC.CTCTCTCTCT.
GAAAAAAAAAG.
GAAAAAAAAA.AAAAAAAAAG.
AAAAAAAAAG.GAAAAAAAAA.
TTTTTTTTTTCTTT.
TTTTTTCTTT.TTTTTTTTTTT.
TTTTTTTTTTTTTTCTTT.
TTTTTTTTTTTCTTT.
TTTTTTTTTTTTCTTT.
TTTTTTCTTT.TTTTTTTTTT.
TTTTTTTTTTTTTCTTT.
TTTTTTCTTTTTTTTTTTT.
TTTTTTCTTTTTTTTTTTTTT.
TTTTTTCTTTTTTTTTTT.
TTTTTTCTTT.TTTTTTTTTTTTTTT.
TTTTTTCTTTTTTTTTT.
TTTTTTCTTT.TTTTTTTTTTTTTT.
TTTTCTTTTT.TTTCTTTTTT.
TTTCTTTTTTTCTTTT.
TTTCTTTTTTCTTTT.
TTTTTCTTTT.TTTCTTTTTT.
TTTCTTTTTT.TTTTTCTTTT.
TTTCTTTTTT.CTTTTTTTTT.
TTTTTTTTTTCTTTTTT.
TTTTTTTTTTTCTTTTTT.
TTTCTTTTTT.TTTTTTTTTTTTT.
TTTTTTTTTT.TTTCTTTTTT.
AAAAGAAAAA.AGAAAAAAAA.
AGAAAAAAAA.AAAAAAAAAG.
AAAAAAAAAGAAAAAAAA.
AAAAAAAAAG.AGAAAAAAAA.
GGGGGCGGGG.GGGGCGGGGG.
TTTTTTTTTC.TTTTTTCTTT.
TCTCTCTCTCTC.TTCTCTCTCT.
TTTGTTTGTTT.
TTTGTTTGTTTGTTT.
TTGTTTGTTTGTT.
TTGTTTGTTTGTTT.
CACACACACA.CACACACACACACA.ACACACACAA.
CACACACACA.ACACACACAA.
CACACACACACA.ACACACACAA.
CTGCTGCTGCTGC.
GCTGCTGCTGC.
CTGCTGCTGCTG.
CTGCTGCTGCTGCTG.
GCTGCTGCTGCTGC.
GCTGCTGCTGCTG.
GAGAGAGAGA.AGAGAGAGAA.
TTGTGTGTGT.TGTGTGTGTGTG.
TGTGTGTGTG.TTGTGTGTGT.
AGAAAGAAAAA.
CCCTCCCTCCCTC.
TCCCTCCCTCCCT.
CCTCCTCCTCCT.
CCTCCTCCTCCTCCT.
TCCTCCTCCTC.
TCCTCCTCCTCCTC.
CTCCTCCTCCT.
CTCCTCCTCCTCCT.
TCCTCCTCCTCC.
TTTTTTTCTTTTTTTTTTT.
TTTTTTTCTT.TTTTTTTTTTTTTTT.
TTTTTTTCTT.TTTTTTTTTTT.
TTTTTTTCTTTTTTTTTT.
TTTTTTCTTTTTT.
TTTCTTTTTTTCTTT.
TTTCTTTTTTCTTT.
TTTTTTCTTT.TTTCTTTTTT.
AAAGAAAGAAAGA.
TTTTTTTTCT.TTTTTTCTTT.
AAAAAGAAAAGAAAAA.
AAAAGAAAAA.AAAAAGAAAA.
AAAAAGAAAA.AAAAGAAAAA.
AAAAGAAAAAGAAAA.
TTTTTTTTCTTTT.
TTTTTCTTTT.TTTTTTTTCT.
TTTTTTTTCT.TTTTTCTTTT.
GAAGAAAAAAA.
CTGTGTGTGTG.
CTGTGTGTGTGTGTG.TGTGTGTGTGTGTG.
CTGTGTGTGTGTGTGTGTGTGTGTGTGTGTG.TGTGTGTGTGTGTG.
CTGTGTGTGTGTGTG.
CTGTGTGTGTGTG.
CTGTGTGTGTGTGTGTGTGTGTGTG.
CTGTGTGTGTGTG.TGTGTGTGTG.
CTGTGTGTGTGTGTGTGTGTGTGTGTGTGTGTGTGTGTGTG.
CTGTGTGTGTGTGTGTG.
CTGTGTGTGTGTGTGTG.TGTGTGTGTGTG.TGTGTGTGTG.
CTGTGTGTGTGTGTG.TGTGTGTGTGTGTGTGTG.
CTGTGTGTGTG.TGTGTGTGTGTGTG.
CTGTGTGTGTGTGTGTGTGTG.
CTGTGTGTGTGTGTGTGTGTGTGTGTG.
CTGTGTGTGTGTGTGTGTGTGTGTGTGTG.
CTGTGTGTGTGTGTGTGTGTGTGTGTGTGTGTGTG.
CTGTGTGTGTGTGTGTGTGTG.TGTGTGTGTGTG.
CTGTGTGTGTGTGTGTGTGTGTGTGTGTGTGTG.
CTGTGTGTGT.TGTGTGTGTG.
GTGTGTGTGC.TGTGTGTGTGTG.
CTTTTTTCTTT.
GGGGAGGGGGA.
GGGGAGGGGG.GGGAGGGGGA.
ATGTGTGTGT.TGTGTGTGTG.
GCACACACAC.CACACACACA.
TTTTTTTTCTTTTTTTTT.
TTTTTTTTCT.CTTTTTTTTT.
ATTTTTTTTT.TTTTTTTTTT.
GGGAGGGGGAG.
GGAGGAGGGAG.
TGCCATGGAA.GTTGCCATGG.
CACACACACA.ACACACACAG.
TTTTTTTTTT.
CACACACACA.
TTCCCATTGT.
GTGTGTGTGTGT.GTGTGTGTGTGTGTGT.
GTGTGTGTGT.
GTGTGTGTGT.GTGTGTGTGT.
GTGTGTGTGTGTGTGTGTGTGTGTGT.
GTGTGTGTGTGTGTGTGTGTGTGTGTGTGT.GTGTGTGTGTGT.
GTGTGTGTGTGTGT.GTGTGTGTGTGTGT.
GTGTGTGTGTGTGTGTGTGTGTGT.
GTGTGTGTGT.GTGTGTGTGT.GTGTGTGTGTGT.
GTGTGTGTGTGT.GTGTGTGTGTGTGTGTGT.
GTGTGTGTGTGTGTGTGTGTGT.
GTGTGTGTGTGT.GTGTGTGTGT.
GTGTGTGTGTGTGTGTGTGT.GTGTGTGTGT.
GTGTGTGTGTGTGTGTGTGTGT.GTGTGTGTGTGT.
GTGTGTGTGT.GTGTGTGTGTGTGT.
GTGTGTGTGTGTGTGTGTGTGTGTGTGTGTGTGTGT.
GTGTGTGTGTGTGT.GTGTGTGTGT.GTGTGTGTGTGT.
GTGTGTGTGTGTGTGTGTGTGTGTGTGTGTGTGTGTGT.
GTGTGTGTGTGTGTGT.GTGTGTGTGTGTGTGTGTGTGT.
GTGTGTGTGTGTGTGTGTGTGTGT.GTGTGTGTGT.
GTGTGTGTGTGTGTGTGTGTGTGTGTGTGT.GTGTGTGTGTGTGTGTGT.
GTGTGTGTGT.GTGTGTGTGTGTGTGTGTGTGTGTGTGTGTGT.
GTGTGTGTGTGTGTGTGTGT.
GTGTGTGTGTGTGTGTGTGTGTGTGTGTGTGTGTGTGTGTGTGTGTGT.
GTGTGTGTGTGTGTGTGT.GTGTGTGTGTGT.
GTGTGTGTGTGTGTGTGTGTGTGTGT.GTGTGTGTGTGTGT.
GTGTGTGTGT.GTGTGTGTGTGTGTGTGTGTGTGTGTGTGTGTGTGTGT.
GTGTGTGTGT.GTGTGTGTGTGT.GTGTGTGTGT.
GTGTGTGTGTGT.GTGTGTGTGTGT.
CAGCTGTGGC.
TGGCCTTTGT.
CCCTCCCCAC.
TGTGTGTGTGTG.TGTGTGTGTGTGTGTG.
TGTGTGTGTGTG.TGTGTGTGTGTGTG.
TGTGTGTGTG.
TGTGTGTGTGTGTGTGTGTGTG.TGTGTGTGTG.
TGTGTGTGTGTGTGTGTGTGTGTGTGTGTG.
TGTGTGTGTGTGTG.TGTGTGTGTGTGTGTGTG.
TGTGTGTGTG.TGTGTGTGTGTGTGTGTG.
TGTGTGTGTG.TGTGTGTGTGTGTG.
TGTGTGTGTGTGTG.TGTGTGTGTGTGTG.
TGTGTGTGTGTGTGTGTGTGTGTGTGTGTG.TGTGTGTGTGTGTG.
TGTGTGTGTGTGTGTGTGTGTGTGTGTGTGTGTGTGTGTGTGTG.
TGTGTGTGTGTGTGTGTGTGTGTGTGTGTGTGTG.
TGTGTGTGTGTG.TGTGTGTGTGTG.TGTGTGTGTG.
TGTGTGTGTGTG.TGTGTGTGTGTGTGTGTG.
TGTGTGTGTG.TGTGTGTGTG.
TGTGTGTGTGTGTGTGTGTGTG.
TGTGTGTGTGTGTGTG.TGTGTGTGTGTG.TGTGTGTGTG.
TGTGTGTGTGTGTGTGTGTGTGTGTGTGTGTGTGTGTGTGTG.
TGTGTGTGTGTGTG.TGTGTGTGTG.
TGTGTGTGTGTGTGTGTGTGTGTGTGTGTG.TGTGTGTGTGTGTGTGTG.
TGTGTGTGTGTGTGTGTG.TGTGTGTGTGTG.
TGTGTGTGTG.TGTGTGTGTGTGTGTGTGTGTGTGTGTGTGTGTG.
TGTGTGTGTGTGTGTGTGTG.TGTGTGTGTGTG.
TGTGTGTGTGTGTGTGTGTGTGTGTG.TGTGTGTGTGTGTGTG.
TTTTCTGTCT.
TTTTTTTTTT.TTTTTTTTTT.
CACACACACACACACACACACACACACACA.
CACACACACACACACACA.CACACACACACA.
CACACACACACACACA.CACACACACACA.
CACACACACACACACACACACACACACACACACACACACACACACA.
CACACACACACA.CACACACACACACACACACACACACACACACA.
CACACACACACACA.CACACACACA.
CACACACACACACACACACACACACACACACACACACACACACA.
CACACACACACACACACACACACACACACACACA.
CACACACACACACACACACACACACACACACACACACACACACACACA.
CACACACACACACACACACA.CACACACACACACACA.
CACACACACA.CACACACACA.
CACACACACA.CACACACACACACA.
CACACACACACA.CACACACACACACACACACACACACACACA.
AAAAAAAAAA.
ACACACACACACAC.ACACACACACACACACACACACACACAC.
TGTGTGTGTGTGTGTGTGTGTGTGTGTGTGTGT.
TGTGTGTGTGTGTGTGTGTGTGT.
CACACACACACACACACACAC.
CACACACACACACACACAC.
CACACACACACACACACACACACACACACAC.
TTCTTTCCTT.
CACACACACACACACACACACACACACACACACACACAC.
CACACACACACACACACACACACACACACACACACAC.
CACACACACACACACACACACACACACACACACACACACACAC.
CACACACACACAC.CACACACACACACACACACACACACACAC.
ACACACACACACACACACAC.ACACACACACACACAC.
ACACACACACACACACACACACACACACACACACACACAC.
ACACACACACACACACACACACACA.
ACACACACACACACACACACACA.
GTGTGTGTGTGTGTGTGTGTGTGTGTGTGTGTG.
GTGTGTGTGTGTGTGTGTGTGTGTGTGTG.
ACACACACACACACACACACACACACACACACACACACA.
ACACACACACACACACACACACACACACACACACACACACA.
GTGTGTGTGTGTGTGTGTGTGTGTGTGTGTGTGTGTG.
TGTGTGTGTGTGTGTGTGTGTGTGTGTGTGTGTGTGTGT.
TGTGTGTGTGTGTGTGTGTGTGTGTGT.TGTGTGTGTGTGTGT.
CACACACACACACACACACACACACACACACAC.
CACACACACACACACACACACACACACACACACACACACACACAC.
GTGTGTGTGTGTGTGTGTGTGTGTG.GTGTGTGTGTGTGTG.
ACACACACACA.ACACACACACACA.
ACACACACACACACACA.ACACACACACA.
ACACACACACACA.ACACACACACACACACACACACACACACA.
AGCAGCTGCA.
TGTGTGTGTGTGT.TGTGTGTGTGTGTGT.
TGTGTGTGTGT.TGTGTGTGTGTGTGT.
TGTGTGTGTGTGTGTGTGTGT.TGTGTGTGTGT.
TGTGTGTGTGTGT.TGTGTGTGTGTGTGTGT.
TGTGTGTGTGT.TGTGTGTGTGTGTGTGTGT.
TGTGTGTGTGT.TGTGTGTGTGTGTGTGT.
GTGTGTGTGTGTG.GTGTGTGTGTGTGTG.
GTGTGTGTGTGTG.GTGTGTGTGTGTGTGTGTG.
GTGTGTGTGTG.GTGTGTGTGTGTGTGTGTG.
GTGTGTGTGTGTG.GTGTGTGTGTGTGTGTG.
GTGTGTGTGTG.GTGTGTGTGTGTG.
GTGTGTGTGTGTGTGTGTGTGTG.GTGTGTGTGTG.
GTGTGTGTGTGTGTGTGTG.GTGTGTGTGTG.
ACACACACAC.
ACACACACACACACACAC.ACACACACAC.
ACACACACAC.ACACACACACAC.
ACACACACACACAC.ACACACACAC.
ACACACACACACACAC.ACACACACAC.ACACACACACACAC.
ACACACACACAC.ACACACACACACACACACACACACACACACAC.
ACACACACACACACACAC.ACACACACACAC.
ACACACACACAC.ACACACACAC.
AGAGAAAAGA.
CACACACACAC.CACACACACACAC.
ACACACACACAC.ACACACACACAC.
ACACACACAC.ACACACACAC.
ACACACACACACACAC.ACACACACACAC.
TGTGTGTGTGTGTGTG.TGTGTGTGTGTG.
CACACACACACACACACAC.CACACACACAC.
GTGTGTGTGTGTGT.GTGTGTGTGTGT.
AGGTCACACA.
TCTGCTTTTG.
AAAAAAATCT.
AAAGAGGAAG.
CTGTCACTCT.
GCAGATGGCT.
AGATGAAAGG.
AAAGGAAAGG.
CAAAGACAAA.
AAAAAGAAAC.
CTCTGCTGCC.
AGCCCCAGCC.
TTCTGCTTCA.
GGTCAGAGGT.
GAGTGACAGA.
GTGACCTCTG.
GAAACAAAGA.
CAGCTGGGGA.
CAGCAGCTGA.
GACAGCTGAG.
CTGCTGTGTG.
GGAGGAGCTG.
CTTTGTCTGG.
CTGTCCCCAG.
AAAGGGCTTT.
TTTTCTTTAT.
TTTATTTCTT.
TTGTCATGGA.
CTTTTTCCTT.
CTTCTTTGTC.
CTTTTCAAAG.
CAGGAGGCTG.
TGCTTTGTCT.
AGAAAAAGGA.
GTCCCCAGGG.
CCCCAGCTGT.
GACAGCAGAG.
AAGAGAGAAA.
CAGGGCAGGG.
GAGAAAAGGA.
CAGACAATGG.
CAGACAAAGC.
AGGAGAGAGG.
TGGGCTGGGG.
TTTTCTCCCT.
ATGAATATTC.
CAGGCTGCTG.
GAGAGAGACA.
ACAGAGAGAG.
GGAGAGGCAG.
TCCTTTTGTG.
CTCTTTTGTG.
AGGAGGGAGA.
CTTTGTTCAG.
CTCCTTTCTT.
TGCCATGGAG.
CTGCTGTCAG.
TCCCCTCTCC.
TCTCCTCCCT.
TCTGTTTTGT.
AGGCTGCAGT.
TCTCTGTCTC.
TTCTCTTTTG.
CTCTGTGACC.
TTTTTTCCTC.
CTGGGGGTGG.
GGAAAGGAAA.
CCCTGCTGGG.
TGACAAAGAA.
CAGGCTGGGC.
GGAGGGCAGG.
CACAGCTGTC.
CCAGCCAGGC.
CTGTCTCAAA.
CAGCCAGCAG.
AAAAGGCAAA.
ATTTCTTTGT.
CCTTTCTCTT.
CCCGCCCCCA.
GTGCCTTTGT.
GCAGGCAGGG.
GAGGCAGCAG.
CTCTGTCTCC.
CAGCCCAGCT.
CACAGCCCAG.
GCCCCTCCCA.
CAGGCTGCCT.
TGCCTCCCAG.
AATTTAAAAA.
CTTCTCTCTG.
AGCCCAGGAG.
GAAGCTGTCA.
TCTCTGGGGA.
AACAAAGGCC.
TGACAGATGA.
AAAACACACA.
TACAAAGGAA.
ACACAAAGCA.
TTTGTTCTAT.
GCTGCAGTGA.
GGGAGGCAGC.
ATTTTCTTCT.
ATTTACATTT.
CCTCTGCCTC.
GAGGAAGGAG.
AAGCCTTTGT.
CCTCTCCCTC.
GCAGGCAGAG.
GGGCAGGGAG.
GGAGGGGCGG.
CCCTCCTCTC.
CAGGGCCAGG.
GAAGAAAAGG.
AGAGGAGGGA.
CTGCTGCTGT.
CCCAGCCCTC.
GCACAAAAGC.
GGGAGGGGGT.
GCCTCAGCCT.
GAGGGCAGGG.
CACAGCTGGC.
CATTTACATA.
TGTGTTTGTG.
TGTTTTTAAA.
AGGAGGAAAA.
CTCAGCTGTG.
TTTGAGACAG.
TGCAGCTGTG.
GCCATGGTGA.
AGAAAGGAGG.
CTCTTTGTGT.
TCTGCCCTTT.
CCCCCAGCTG.
TTTATTTTTC.
CAAAGAGAAG.
CAGCTGTGGG.
CTTTGTTCAC.
GCCCCTTTGT.
GAGGCCCAGG.
TGTTTTTCTT.
TTTGTCTGTG.
ACAAAAGCTG.
CACAAAAGCT.
CTGCCTCTGT.
CAGCCTCCCC.
GCTGCAGCCT.
TCCTTTGTGC.
CTGCTTTGTG.
CACAAAAGGA.
TTTTGTTTCC.
TGTCTTTTTG.
ACAGCTGGCT.
CCCCGCCTCC.
CCTCCAGGGA.
TAAAATAAAA.
ACAATGAAAA.
CCCTCTCCCT.
CCCTGCTCTG.
TTTCCTCCCT.
CTGCCTGTCT.
CCCTGGAGAG.
TTTCCATTGT.
CATGGAAACT.
AGGAATGCAG.
AGCTGCTCTG.
GGGCTGGGGA.
AGAGCTGCTG.
AAGAAAAGGG.
AAGAATAAAA.
TGCTGACAGC.
AGGGACAAAG.
CCAGCTGTGC.
CTCCCACCCC.
CCAGCCCAGC.
TGAAAGGAGA.
CTTTCTCTGT.
TTCTCATTGT.
CCACCCCCAG.
ACAAAGCCAG.
CCCCCTGCCC.
CACAAAGCAG.
CAGCTGTCAT.
CCTCCTGGGA.
GCCACCTGCT.
CCTTCTGCCT.
ACACACAAAG.
GAAAAAAACA.
CCCTTCCCAG.
GAGGAGGAAG.
CAGAGCCCAG.
TTTGTCTCTT.
TTATTCTTTT.
ACACAAAGGC.
GCTGCTTTTG.
GGGCAGAGGC.
TGGAAACAAA.
GGGGGATGGG.
CAGGGCAGAG.
CCATCTGTTC.
GCCATCTGTT.
AAGGGAGGAG.
ATGAATAAAT.
TCTGACCTTT.
CAGGACAAAG.
AATAAATGAA.
TCTTTGCTTT.
GGAAATCAAT.
CTTTGTTCCA.
CTGTCAGCCT.
AGAAGGGAGG.
TGATTGATGG.
TGCCATGGTG.
TTCCTCCCTC.
CTGCTCTGTG.
GGAGGCTGGG.
GCCCTCTGCT.
ACAGCTGTGC.
CAGCTTTTGT.
CTTCCTGCCT.
TCCCTTTCTT.
CTGGGGTCAG.
GGCCTGGGAG.
ACAGTGACAG.
CTGTGCTCTG.
CTCCCAGGAG.
ACAAAGGACA.
GAATAATTCA.
TAAAAATAAA.
CCTTTCTCTG.
GAAGAAAAAG.
GTGATTGACA.
AACAAAGCAA.
CTGACAGGAG.
CCAGAGGTCA.
CAGGCCCTGG.
CACAGCTGCA.
GCAAAGGTCA.
ATTCTTTTTT.
GGAGGGGGCG.
TAATCCCAGC.
CTGTCTTTTT.
CTCCGCCTCC.
AAACACACAC.
AGGCCATCTG.
CTTCTTTCTT.
TCCCAGCACT.
TGTCTCAAAA.
CCAGCCCTGG.
TGTCTTTTCT.
GGGCGGGGAG.
AGGCAGGGAG.
GCCCAGCCCT.
ACCCCCACCC.
CTTTTGTATT.
TGGTGCTGAA.
GACTGACAGC.
TCCCAAAGTG.
AGCAGGCAGA.
CTGCCTGTCA.
CCCCAGGGCC.
CTCTGACCCT.
TGCACAGCTG.
CCCGCCCCCG.
CAGAGAACAA.
TCTTTGTGTG.
GGCAGGCTGG.
TGCTTTTGTC.
TTCTTTCATT.
CTCCCCCTGC.
TTGATTTTTC.
CATTGCCATG.
ACAAAGCAGA.
GAGAGAGAGG.
TTTTAAAAAG.
TTCTTTGTTG.
CTCCTGGGAG.
CAGGGACACA.
TCTCTCCCTC.
TCCCAGCCCC.
TCCCCTGGGG.
CCTGCTGGGG.
AGGTCACAGG.
TTCTGCCTTG.
AGTGACAGCA.
TTTCTCTTCC.
CAGCTGGGCA.
AGGGAAAAAA.
TCCCAGGAGG.
CTGGCTGCTG.
CCAGCCCCCA.
CTGCCCCCTC.
GGGAGGTGGG.
CTCCCTCCCA.
CACTGCACTC.
AAAGAAGGAA.
GCAGCCACAG.
AGAAAACACA.
TCCCTCTCTC.
TTTGTTTTGC.
AGAAAGGGAA.
CCTGCCCCCT.
AATGAAAGGA.
GGAGGGGTGG.
ACAAACACAA.
TGTGCTTTGT.
CAAAAGAGAA.
GGAAGAAAGG.
TCTCCTTTCT.
TTTCTCTTCT.
CTCTGCCTTT.
CTGCTGCCCT.
CTGGGGCAGG.
AAGGGAGGGG.
ACAAAGGCTT.
CACCAGCTGC.
CACAAAAGCC.
AGTGACAGGA.
GGCCCAGCAG.
CAAAAGAAAG.
TGCTAATGAG.
AAAGGCTTTT.
GAGAGAAAGA.
CCCTCCCTTT.
AGAAGGAAAA.
GAAGAAAGAG.
GAAAGAGAGA.
TTTGTCTCCT.
CCTCTGCTGG.
TGTCTCCTTT.
CAAAGGCAGG.
CAGACACAAA.
AAAGAGGAAA.
GCCTGCCTGC.
TCCTGTCAGA.
CTGTCATTCA.
AGCATGAAAT.
GGCAGAGGGC.
CCCTCCCAGC.
AAGAAAGCAA.
GGTGGGGGTG.
GACAAAGGAA.
AAAGGTCAAA.
TTTTCTCCCC.
CAGAGCAGAG.
AAACACAATG.
CCTGACCCTG.
TCACAATAGG.
CTGTCCATCA.
CAGCAGAGAG.
GAAAACAATG.
CTGGGAGGAG.
GGAGAAAGGA.
TGCCTTTGAA.
AGAATGACAG.
CCAGGGCCTG.
ATGGGGGAGG.
TTTCTGCTTC.
GGCTGACAGC.
TTCTCTCTGT.
ACAATAGAAA.
ACAGCTGCTT.
AGAAAGGAGA.
CCATCAATCA.
GACTGACAGG.
CCCCTTCCCT.
CTGAGCCCAG.
AGAGGGGAGG.
CCTCCTCCTG.
CAAAGGCAGA.
AAAGGTCAGA.
CTTTGTTTGC.
CTCCCTTTCT.
TCTCCTCTCT.
CTCTCCTCTC.
AGGCTGGGGG.
TTCCTTTCCT.
AATGAACAAA.
CTTTTGAAAA.
TTTTATTTCT.
AAGGAAACAA.
TGACCTTTCT.
CTTTGTTATT.
GGGAGCTGGG.
CCCTCCTGCT.
GCTTTGTTTG.
GTGGGGGAAG.
CCAGCAGCCC.
CCCTTTTCTT.
CTGGCTGCTT.
TCTTTCTTTG.
ATTTCCTTTG.
AATATTGATT.
CCCCTCTCCC.
ACAAAGAACT.
TCTTCTTTCT.
TGATTGATGA.
AATGCTTTGT.
TCTCTCCTCC.
TTTTCTTCTG.
TGTTCTGCTT.
AGGGCAAAGG.
AGCCAGGCAG.
TGACAGCTCC.
GTCTTTGTCT.
GGAGTGCAGT.
AGCAGAGAGA.
TCTCCATTGT.
ATTCTTTCTT.
GCTGGGAGAA.
AAAGGGGCAG.
AACAAAAAAC.
TTCCTTCCTT.
CACAAAGGGC.
AGCAGCTGTT.
GCAGCCCCAG.
GTTCTTTGTT.
TGTGTGTTTG.
AAGAAAACAG.
CCAAACAAAA.
AGAAAGGAAT.
TGTTTCTGAA.
AAAGAGAACA.
AGGGAGAAAG.
AGGGGCAGAG.
CCCAGCTCCC.
ATAAAAGAAA.
AACAATGGAA.
TATTTCTTTT.
TCTTCTCTCT.
TCTGCCTCCC.
CAGCTGTTTC.
GAACAGATGG.
CCCTTTTGTT.
TTACCATGGC.
GCCTGCCTTT.
TTTCCTGCCT.
CCTGGCTCTG.
ATTCTTTGTT.
ATGATTGATT.
CTCCTGCCCC.
ACTGCACTCC.
CTTTTGTGAA.
AGACAGCTGC.
CTCCTGCCTG.
TTTTGTATTT.
TGTGTGTTTT.
GGAGGCAGGG.
TCTCTCTGCC.
CAGCCTCCTG.
TCCCTGACCC.
AAAAACAGAA.
CTTTCTCTTC.
CTCTGTCTCT.
TCCCATCTGT.
GGAAGAAAAG.
GAAGAACAAA.
GCTGCCTCCC.
CTTCCCTTTG.
CAGGGCCTGG.
GAAAGGAAAC.
CTTCCTTTTT.
CAGCTGGTGC.
CCTTCCTCCT.
TTCTTTGTCA.
CAAAGGGAAA.
GACACAAAAG.
AGCTGCTCCT.
GGGAGGCTGG.
CCTTCCCCTC.
GCCTTTCTTT.
GCGGGGGAGG.
CCTGCCTCCC.
GCTGTCACTG.
CAAAGAAACA.
CATTGTTCCC.
CACAAAGCCC.
TGCTGCTGCC.
TCCTTTTGTC.
CTTTTGTGCT.
GACAAAAGAG.
TTTCTTCCCT.
AAAAGGGAAA.
TCCTTTTTCT.
CCTGGCCCCT.
GCCCTGGCTG.
CTTTGTTGCC.
CTGTGACCTC.
GGCTGCTTTG.
GAAGAGAAAA.
AGAAGAGAAA.
TGATTGACAT.
AAAGAAAGGC.
TGTGACAGCT.
TGCAGTGAGC.
GACAGATGGC.
GCCAGCTGTC.
CACAGCAGGA.
ACCCCACCCC.
TTTTTTTCAA.
TTATTCATTT.
CCCGCCCCCC.
GGCTGGCTGG.
GAGACAGAGA.
GAGAGAGGAG.
TTATTCATGA.
AGAAAAGGGA.
CAGCTGGGAA.
GGCAGAGGGA.
AGAGGAAAAA.
GCAGCCTGGC.
CAGCCTCCCA.
AAAAGGAGAA.
TGCCCCCTCC.
TTTATTTTCT.
TGTGCTGTGT.
CATTGTTCTT.
ACACAATGAA.
ATTTATTCAT.
TCCATTGTGT.
TCTTTGTTGT.
AGACAATGGG.
CCCCTCCCAC.
CCACCCCTCC.
CAGAGGCAGA.
TCTGTCTCTC.
TCCCTTTTGT.
CTGGCCTCTG.
GCAGCTGGAA.
AAAGAGGCAG.
TTCCTGCCTT.
TTAAAAGAAA.
CTTTGTGCTG.
ATGAATAATT.
GCCTCTTTGT.
GAGGCAGAGG.
AGAAAGAAAT.
TGGTTTCCAT.
CACCCAGGCT.
GTCCCAGCTG.
AAAGTGCTGG.
TTCTTTGTCC.
AACAAAAGAT.
AAAGGCAGGC.
GAGGCCAGAG.
TCCTCTCTCT.
ACAGGCATGA.
GCAGCCTCTG.
CTCCCTCCTG.
CCTCCCCTGC.
GAGCAGCAGC.
CAGGGCAGCT.
ACCTCTGACC.
TGTTCTCTTT.
CACTCCCTCC.
AAAAAAGAAT.
GCTGCCTCCT.
AGAGGCAGAG.
TTCAAAAGAA.
CCAGGCAGAG.
TCTCCCTCCT.
TTTCCTCTCT.
GGGCAGGGGG.
TGCATTTTAA.
GGGGCCAGGG.
CTTTGTGCTT.
GAAGGGGGAG.
AGGGCAGGGG.
TTTGTTGTTT.
TTTCTCCCTT.
TTTAAAAATA.
AGAAAGGTCA.
GGAAGGGGAG.
TTTCCTTTGA.
TATTGATTTG.
GTCCCCAGAG.
AGACTGACAG.
CTTTCTTTTG.
AAAAAGAACA.
TTGTCATGGT.
AGAAAAGCAG.
TGCCCTCTGC.
AGACAGATGG.
TAACAAAGAA.
TTTCTTTGAA.
GGGAGGAAGG.
TGTCTTTCTT.
AGAGAAAACA.
AGTCTTTTGT.
TTTGTTCCAG.
TGCAAATGAG.
GAAAGGAGAG.
GAGAAAGGGG.
GGGGAGGCAG.
CCCTGCAGCC.
CTATGGAAAC.
TTCTTTCCCT.
AGGGGTCAGGG.
AGGGGTCAGGGGTCAGGG.
CAGAGCCTGG.
GTTTCTTTTC.
GGCTCTGCAG.
GAGGAGAGAG.
CCCCTGACCT.
TTGGGGGAGG.
GGCAGGCAGC.
CTGCTGACCC.
CCAGGCCCTG.
TTTTCATTTT.
TCACAGCTGC.
CTCACAGCTG.
TTCCCTCCCT.
TTTTGAGACA.
CTGCTGTGCT.
CTGGGGTGGG.
ACAGCTGCCA.
CAGGGAGAGG.
CAGAGACAGA.
ACAAAGACAG.
AAAGGAACAA.
CACAGACAAA.
TGGTTGCCAG.
AGAGAGGCAG.
TTTGCTTTTC.
TGACCTTTTG.
GAAGGAGGGG.
CAGACACACA.
GCTGTCACCA.
CAGAGGCCAG.
GAAAAATCAA.
TGGAGGAGGG.
TTTGCCTTTT.
CTCCAGCCCC.
CACAAACACA.
CTCCTTTCTC.
CTGTTTTGTT.
GGCTGCAGCT.
CCAAAGTGCT.
AGGGCAGGGA.
TGGAGTGCAG.
CACCAGCTGG.
CCCCAGCAGC.
ACAAAGCCTT.
AGGGCAGCAG.
ATGATGGATG.
CTGGTTGCCA.
GTGCAGCTGC.
CACACAAAGC.
AGAAAGGGAG.
TCAAAAGAAA.
TCTGCCTTTT.
GGGCTGGGGT.
CATTTTCTCT.
GGAGGCGGGG.
TTTCTCTGTG.
TTTATTTATT.
CTTCCTTTCA.
GAGGAGGGGC.
ACAAAGGAGG.
TTTTATTCTT.
AGAGGCAGGC.
GTGTTGCCAT.
TCCCTGCCTG.
CCTTCCTTTT.
AAAAGCAGCA.
CCCCTGGGAG.
TTGTGTTTCT.
GCGGGGGCGG.
TCATGAATAA.
CCTCCAGCTG.
GAGGGGTGGG.
GGAGAGAGGG.
CCCCAGGGGA.
CTTTGTTAAA.
AGCCCAGCCC.
AAAAAAAATA.
CTGCAGGCTG.
CCCATCCCCC.
ACAGCAGGAG.
TTTGTTTTTA.
AGCAGGTGGC.
AGGAGGAAGG.
CCTGGGGCTG.
GGGCGGGGGC.
GGGCCAGCTG.
AACAATGAAA.
ATTTCTTTTC.
CCATCTGTCA.
CTGCTGACAG.
CTGATTGACA.
TATGCAAATG.
ACAAAGCCCT.
CTGACAGCAG.
GAAGAAAGGA.
AAAGCAGAAA.
ACAAAGAGAG.
GGTGACAGAG.
CACCCCCACC.
GCTGGAGTGC.
CCTCCCAAAG.
TGGCTTTGTT.
ATTTTTTAAA.
GGGCTGGGAG.
CCCCTGACCC.
TTGTCTTTCT.
CACAGCTGAG.
TTTCTTTCTG.
ACATTCTTTT.
AGAGGAGGGG.
TTTTCATTGT.
GCCATCTGTC.
CTGCCTCCTC.
TTGTTGTTGT.
TTGTTGTTGTTGT.
CTCCTGCCTC.
TGTCTGTGTG.
CCTTTCTTCC.
GGACAAAGGA.
TAAATATTCA.
AGGGGGCGGG.
AGGAGAGAGA.
CTGTTTCTTT.
CTCCCCGCCC.
GAGGAGAGGG.
CTGCCACTCA.
CTTGACCTCT.
TTTTCCTTTC.
GTCTTTTGTT.
CCATGGCAAT.
CCTCCCCTCT.
GGAGGGAGGC.
TTTATTCTTT.
TCTGTTTTCT.
CCATCCATCA.
CTGCTGGCTG.
CAAAGGGCAG.
TTTCAAAAGA.
CCTCCCTGCT.
TTTTTAAAAT.
TTTCATTCTT.
AAAGGAAAAT.
AGACAAAGGG.
AGAAATAAAA.
GCAGGCTGGG.
GTTCCTTTGT.
TTCTCCTTTT.
GGGACAGCTG.
GAAAAGAACA.
CACACAAAGG.
AAGGTCACAG.
ACCCCTCCCC.
GAGAACAATG.
GCTGCTGCTT.
TGCCTTTTCT.
ACACAAAGAA.
GAGGAAGAAA.
AGAACAATGG.
GGGGGTGGAG.
CCAGCCCTGC.
GAGGGAGGAA.
TTTCTTCTCC.
CTTTCCTTTC.
CCCCCTGCTG.
CCTCCCCCTG.
AAGACAAAAA.
TCTTTGTGTT.
AGGGGGAGGA.
CAAAGGCAGC.
GGGTGACAGA.
GCAGACAAAG.
AGACAAAGCA.
GGTGGGGAGG.
CTCTTTTCTT.
TCCCTTTGTC.
CCAGCCTCCC.
TCCAGCTGCT.
CAGCTGCCTT.
CAGGAACAAA.
TTCATTTCCT.
CTCCTCTCCC.
CCTCCTCTCC.
TGAGAACAAA.
GGTCAGGGGT.
CCTGCCTCTG.
GCAGGGGGAG.
GTTTGTTTTT.
CTCTGCCTCT.
TTTATTTTTT.
CCAGCTGTCT.
GGAGGGGGTG.
GAGAGACAGA.
AAGGTCAAAG.
AAAAACAAAC.
GGGGGGCGGG.
GGGGGGCGGG.GGGGGGCGGG.
GGTTGCTAGG.
TCCATGACAA.
GCACAGCTGG.
CTTCTTTTCT.
ACAAAAGACT.
CTGCCAATCA.
ACACAAAGCC.
GCAGAGGCAG.
GGCAGCTGGA.
GCTTTTGTCT.
TTCCTTTTCA.
GCCAGCTGTG.
CAGGAGGAGG.
CTTTGTTGTT.
TTTTTATTTT.
CTCCTCCTCT.
CCCCTTTGTC.
TTCATTTGCA.
AAAAGCAAAA.
CCCTTTGTGT.
AGGCAGGAGG.
CTGCCCTCCC.
CTCCTTCCCC.
AGGCAGCCAG.
GTGAGTGACA.
GAGCCAGCTG.
GGAGGGGGCT.
AAGAAAAGAG.
CAGGGAGCAG.
AAAACAAAAT.
GCTCCCTCCC.
CCCCTGCTGC.
ACAAAAGAGG.
AAAGGGCAGA.
CAAAGAAAGA.
AGACACAAAG.
TCTCCTTTTC.
TTTTTCCCCC.
TGCCTAGCAA.
CCCAGGGCTG.
CCCTCCTTCC.
AATAATTCAT.
AGCTGTCAGG.
TTTGTCTTCT.
AAAAGAAAGC.
TTGTTCTCTG.
GTCTTTGTTC.
TGGGGGGAGG.
CCCAGCTGTC.
AGAGACAAAA.
CAGACAAAAG.
TTTTTTCTCC.
GGGAGGGGGG.
CAACAACAAA.
GAGGGGAAGG.
AGCTGGGCTG.
CAGGCCCCAG.
GAGGGGGCTG.
GGGAAGAAAA.
TTCTTTTTCC.
CTCCAGGGAG.
CCTCCTGCCT.
CTGTCTCTCT.
TGTGTGTGTC.
GAGGTCACAG.
CCTGCTGCCT.
GGGAAAGAAA.
AGCAGAGGGC.
GGAACAGCTG.
CTCTCCTCCT.
ACAAAAGCCC.
GGGGAGAGAG.
AAAGGAAGAA.
CTTTCCTTTG.
TTAAAATGCA.
CAGCTGCTCA.
CCCCTCCCTT.
CCAGCCCCTC.
CCCTGCCCTC.
CCAGCTGGGC.
AACACAAAGG.
CCCTGCCTGC.
AGCTGGGAGG.
CAAAAGAACA.
GTGTGTCTGT.
GAGAGAAAGG.
GAGGCAGGAG.
AGGAAAACAA.
ACACAAAAGG.
CAAACACAAA.
GGAGAACAAA.
CCTCAGCCTC.
GCCTGGGCTG.
AAAATGAAAA.
AGGAACAATG.
TGTCAGTCAG.
ATGCAAATTA.
GTTCTTTTGT.
AAGGGAAAAA.
CCTTTGCCCT.
AAAGAACAGA.
CCCCAGGGAA.
AACAATGAGA.
TCTTCCTTTT.
CCTGGGTGAC.
TTTTGTCTCT.
CTTCTGCCTT.
CCCCCAACCC.
GGAGGCGGAG.
CTCTCCCTCT.
TGTCCTTTGT.
GCCTCCTCCC.
TTGACAGCTG.
GCTGGGGAGG.
AAAGAAACAG.
AGGACAAAAG.
AAATGTTAAT.
GGGTGGGGGG.
TGCCATCTGT.
GCAGCCAGGC.
AGTTGCCATG.
CAGGCAGGCC.
AAAAAAAACC.
CTCTCTCCTC.
AAATTGATTT.
CTGCCCTTTG.
CCCAGCCTCC.
TTTGTTCCTG.
TGGCTTTTGT.
ACAAAAGGGA.
GAGGGAAGGG.
CCCCAGCCTG.
GCAGGGCTGG.
TCCCCTCCTC.
CTTTGTGTCT.
GCCCCAGCCC.
GGGGCGGGGA.
AAGGGGAGGG.
AGCAGGCAGC.
GGCTGCAGTG.
GTGACAGATG.
CCTCTCCTCC.
GCAGGGAGGG.
TGATTTTCTG.
AGGCAGAGAG.
GTTGCTAGGA.
CTGCTGCCTG.
ATGACAGCTG.
AACAAAAGAC.
AGGCAGCAGG.
TGACAGACAG.
TCACAAAAGA.
ATTTTCTTTC.
CATTATTCAT.
TTTTCTGCTT.
GAAAAGAGAA.
TTTTGCTTTT.
GCTGCTGTCA.
GCAGGGGAGG.
CTTTTGTGTC.
ATGGAAACCA.
GGCAGCTGTG.
TTTTTTCCCT.
AGAGGGAGGA.
GGAAGGAGGG.
CAAAGAACAA.
TTCCTCCTCC.
CCCCTCCCAG.
AGAGAGGAGG.
TCCCCAGCCC.
GGAGGAAAAA.
GCCTTTGTGC.
TCAAAGGTCA.
GAGGTCAGGG.
AAGGCAGCTG.
GGCTGCAGCC.
AGCCTGGCTG.
TTCCCTTTCT.
CCTGCCTGGC.
AGCTGGGGCC.
CAGATGGCTG.
CACCCCTCCC.
CTGTCTGTCT.
GCTTTTGTGT.
AGAGGTCAGA.
AAACAAAGGG.
GCCTAGCAAC.
GAAGAAAGGG.
TGCAGCCCTG.
TGACAGCTCT.
CAGCCCTGCC.
CTCCTTTTGT.
CAGCAGCCCC.
TTTGCTTTCT.
AAATGAAAAG.
GAGGCTGCTG.
GGCAGCAGCA.
AAAGGCAGCA.
ATTCTTTTCA.
CAGGAGGGAG.
AGGGAGGAGA.
TGAAAAGGAA.
GGAGGCAGAG.
GAGGAGGCAG.
TTTGCTTTGT.
TGGCAACAGC.
GTTCCCATGG.
CACAAAGAGA.
AACACAAAGA.
TGACAGCTTT.
TCCCAGCTGC.
TTTTTTTCTA.
TGCAGCTGGG.
AGAAGACAAA.
AATTTCTTTT.
GGCCCCAGGG.
TTTCCATGGA.
TTTGTCTTTG.
CCTAGCAACC.
CCAGCTGCCA.
CAGGGTCAGG.
CTTCCTTTTG.
GCAGCTGTGA.
CCCTTTCTTC.
ATTTTAAAAA.
TTTTTCTCTC.
TTTGCCCTTT.
CACACACACT.
AAAGAGAAGA.
CTCATTAGCA.
ATTCCTTTCT.
TTTCTGCCTG.
AGGAAGGAGG.
AGACAAAGCC.
CATTCTTTTT.
GAGGCCTGGG.
TGGCAGATGG.
AAGGGAGGGA.
CCTGGGCTGG.
TTTTCTGTTT.
AACAATGACA.
GGGGCTGGGA.
GGAGGCCTGG.
TCCTCCCCTC.
CCCCAACCCC.
AAAAACAACA.
CCTCTCCCTG.
CTGGGATTAC.
CACCATGGCA.
GCTGCCTGGG.
CAGCTGGAGG.
TCATTTTCTT.
CTGCTCCCAG.
TGACCTCTGG.
TCTTTTCAGA.
ATGAAAGGAA.
TCCCCGCCCC.
TGAAAAAAAA.
TGAATGACAA.
CAAAAGGCAG.
ACAAAAGGCC.
AAGGAAAAGA.
CAGAAAGAAA.
CAGCTGGAAA.
GCCCAGCCCC.
AGGTCAGGGG.
TCTGCCTTTG.
TTTTAAAATG.
CCCCCCTCCC.
ACAAAGACAA.
AGGGAGGCAG.
GGAAAAGAAA.
GCCCAGCTGG.
CACAAAGGCC.
TTGCTTTGTT.
TCTTTTTCCT.
AAAAGCAGCT.
CTTCTTTTTT.
CATTGTTTCT.
AAAACAACAA.
AAAAGGAAAT.
GAGACAAAGA.
TCCTCCCTCT.
CTGACCTTTC.
ATTTCTTTCT.
TCTTTTTCTC.
CAGGGAGCTG.
CTTCCCCTCC.
GGGGCCCAGG.
AAAGGCCTTT.
CCCTGACCCT.
TGTTGCTAGG.
GGCAGCTGCC.
CAGAAGAAAG.
TTTTCCCCCT.
AAAGGTCAAG.
AACAAAGCCT.
ATTCCTTTGT.
TTCCCAGGAG.
TTCCTTTCAT.
CAGCTGTCAA.
CAGGGGCCAG.
TGTTTCTTTG.
CCTCCCAGGC.
AGAAAGAACA.
TCCCCAGCTG.
GAGGTCAAGG.
CTGTCACTGT.
TCCTCCCCCT.
CTTTTGTCCT.
CCTTCCTCCC.
CCAGCTGTGG.
GCCTCCCTCC.
GGGCTGGGGC.
TCTGTGACCC.
TTTCTTTCAG.
ATAAAGAAAA.
CCTTTGAAAA.
AAATAAATAA.
AAATAAATAAATAA.
AGAGGTCAGG.
CAAACAAAGG.
TTCCCCAGGG.
GAAAAGAAAT.
CATAGCAACC.
AGCCTTTTGT.
CCAGCTGAGC.
AAGGGCAGAG.
GCTGGGATTA.
GTGCTGGGAT.
AAGTGCTGGG.
GCTCTTTGTT.
TTCTGTTTCT.
TCTTCTTTGT.
AAATCAATAC.
GGAGCTGGGG.
CCTGCTGCCC.
CAGCAGGGGG.
CTCCTGACCT.
CTGGCCTTTG.
CCCTCTGCCT.
TCTTTCTCCT.
AGGGAGAAAA.
GAGAGAAAAA.
CCCTGACCTT.
CCCTGACCTT.CCCTGACCTT.
CTTCCTCCCT.
GCGGGGAGGG.
AGCCTGGGAG.
AGGGAGAGAA.
CTGACAGATG.
CTGACAGCCA.
GCTGTGTGTG.
CAGAGAGCAG.
CCTCCTCCCA.
TTCCCCTGGG.
AAGAAAGAAG.
TGACCTTTCC.
TTGAGTGACA.
CTTTTCTCTC.
TTTGAAAAGA.
GGGCCTTTGT.
CATTCTTTCT.
ACTGACAGCT.
AGCTGCCTGG.
TATTTTCTTT.
AAGAAAATAA.
AGAAAGAATG.
AGACAGCTGG.
AAGAAAGCAG.
CTCCTTTTCT.
CCCTGCTGCT.
ACATTTGCAT.
CAGAAAGGAA.
AGAAAGCAGC.
CTGCTCTCTG.
AAACAAAACC.
TGTTCTTTGT.
TTGTTCTGCT.
AGGAAGAAAG.
TGCATTTGAA.
AGCTTTTCTT.
TTTCCCTTTT.
CAGGAGGCAG.
TCACAGCTGT.
GGCAGGAGGA.
AAATCAATCA.
TGGGTCACAG.
TGATTGGCAG.
TGCTGTCACT.
GGAGGAGCAG.
GCATTTGAAT.
CTGGGAGGGG.
CCTTTGACCT.
TTGATTGATG.
CTGTTTCCAT.
CCCTCCCTTC.
CCCTCTCTCT.
GGAGGCTGAG.
CTTTCTTTCA.
GCCTGTCACT.
AGCTGTCAGT.
TTCTCTCTGC.
AAACAGAAAA.
AAGCAGCTGG.
CAAAGGAAAG.
AAAGGCAGCT.
TTCCTTCTTT.
CCATTGTCTG.
AGGGTCAGAG.
TTTGTTCATT.
TTTGTTTCCA.
TCTCTCTTTT.
CCCCTGCCCT.
CCTCCACCCC.
TGCTGGGATT.
CCTGACAGCT.
ACAAAAGCCT.
AAGGACAAAG.
GCAGAGGTCA.
GAACAAAGCC.
CAGCCCTCCC.
CCCAGAGCCC.
CTCCTCTCTC.
AGCTGACAGC.
TCTTCCTTTC.
CATTTCCTTT.
ATGAAAGAAA.
GAGAGGGAGA.
CCCCGCCCCT.
CTGACCCCAG.
CTCTTTTGTC.
TTCCTTTGAA.
CCTTCCCCAG.
CTCCCTTCCT.
GCCTCAGCTG.
CTTTTTTTTC.
TCTCTTTTTT.
AAATCAATAT.
AAAGCAGCCA.
GCCCCCAGCC.
CCAGGGAGGG.
TCCCCAGAGG.
CCTCCCTGGG.
CTGCTGCTGG.
CCTGCCTGCT.
CAGGAAAAAA.
AGCTGCAGCC.
TCAAAGGGCA.
AGTGCAGTGG.
TCTCTTCTTT.
AGGAGGGGGA.
CAGCAGGGAG.
GGGGTGGGAG.
AAGGAGAAAA.
AAGAAAGAAT.
AGGAGAGAAA.
GGCCTCCCTG.
AGAGAGACAG.
TGGAAAGAAA.
ATGCAAATGT.
TCTCTTTGTC.
CACACAGACA.
CTTTGTTTTG.
CCCCCAGCCT.
CAGGGAGGAG.
GCCAGCTGGG.
CAGAGACAAA.
GCAGGCAGCA.
AAATAAAAAA.
CCCCCTCCTC.
TCTTCCTTTG.
TTTCTTTATT.
CCATCTGCTC.
TCTGCCTCCT.
GTCAGGGGTC.
TTTCATTGTT.
CTGCAGCCCC.
TCTTTGTCTG.
CCCTCCCACC.
TGGGGAGGAG.
TTTTCTTTGA.
GTTTTCTTTG.
GCTGGGAGGG.
AGGGAGGAGC.
TTCTTTTCTG.
CCTTTTTGTT.
TGACAGCCTG.
AGAAAAGAAG.
GGAAAACAAA.
CCTCTCTCCC.
CTCCTCCTTC.
AAAAAAATAA.
CAGCTGCCCT.
ACAATGAGAA.
AAAAGAATGA.
TCTTTCTCTG.
CAGCTGTGCA.
AGCTCTTTGT.
GAGACAGCTG.
AAAAAGCAAA.
CTTTCTGCCT.
GGGTCAGGGA.
TTTCTTTCAT.
GAGGCTGCAG.
CTGCAGCTGT.
CCATTGTGTG.
GAAATGAAAA.
GACAAAGAGA.
TGTTGCTATG.
TGACCTTTGA.
ATGAATAAAA.
TCTGACCTCT.
CCCTTTCTCT.
CTCCATGGCA.
AAGGAGGAGG.
CATTAGCATA.
GGGGATGGGG.
AAATCAATTT.
GGAACAATGG.
CTGGGCTCTG.
GCCCCCAGGG.
TTCTTTTCCC.
CGGGGGAGGG.
GGTCACAGAG.
AAAGGAAAAC.
CATGAATAAA.
GCCAGGCTGG.
CCCAGCCCCT.
TTTGCTTTTG.
AGCTGCTGTC.
CCCCAGGGGC.
TGTGTGTCTG.
TTCTCTTTCA.
TGATTTGCAT.
TTCAGCACCA.
GCTCTTTTGT.
CCTGGGGAGG.
GCCTGGGTGA.
AGGAGAACAA.
TCCCTCCCCA.
CTGTCCCTGG.
CAGAGGGAGC.
CTCCCAAAGT.
AGCTGCAGTG.
CCAGGGGGCA.
AATGACAAAA.
TTATTGATTTT.
TGAATGAACA.
ACAATGAAAT.
ACAAAGAGGA.
AAATAAAACA.
TCTTTCTGCT.
AGAGACAATG.
TTGTCTTTGT.
GATTGACAGC.
GCCAGGCAGG.
AGACAGCTGT.
TGTCTCTCTC.
GCAGGGTCAG.
TGACAAAAGA.
TGAATAAATT.
GGAGCAGATG.
GCCTGGCTGC.
GGGGAGGGGGC.
GGGAGGAGGAG.
TTTCTTTAAA.
ACAAAATCAA.
GCTGGGCCTC.
TGTGCTGCTG.
AGAGAACAGA.
TTTAATTAAA.
TTTCATTCAT.
CATTCATTTC.
GCTGTCAGAC.
CCTGCCCCTT.
CCCAGGGGAA.
CTGCTGCCTC.
GGCAGAGAGG.
GCTGTCTTTT.
CTCAGCCCTG.
GGGAGGAGCA.
GCTGCCATCT.
TCTTTTGTAT.
TGGACAAAGG.
TCACAAAAGC.
CATGGTGACA.
TCCTCCCAGC.
AAGCACAAAG.
TTTTGCTTTG.
GGGCTTTTGT.
TCTGCCTCTG.
GCAGGGAGGA.
GCAGCTGTGT.
TGCTTTTCAT.
AAATGCAAAA.
CTGGACAAAG.
CAGAGGCAGC.
TTGTTTCTCT.
TAATTAGCAT.
AGGGAAGAGA.
ACAGAGGTCA.
CAGCTGTCTC.
AAAAAGGCAG.
CAGCCTGGGA.
GAAAGGGAGA.
ACCATCTGCT.
CTGAGCCCTG.
CAGAGGCTGC.
TTGCTTTCTT.
AAAAGAATGG.
GGAGAAAGGG.
AGGAGAAAGG.
TGGGGCCTGG.
GGGGTCAGAG.
CTCCCCCTTC.
CCTCATTGTT.
TGCTGCCTCT.
CAGTTTCTTT.
CCCAGGGCCC.
CTGTCACCAG.
TTTTTTCCTG.
CCTGGCCTCT.
TTAACAAAAG.
GAGGAGGAAA.
ACAGAAGAAA.
GGAGAGAAAG.
TCAGAGAACA.
CCTCCCTTTG.
CTTTTGTGCA.
AGAAAGAAGA.
GAAAGAATGA.
AGAAAAAAAC.
TCCTTCCCCT.
TTAAAAAAAT.
TTTTTCCCCT.
AAAGCACAAA.
TTTTGCATTT.
CTTTAAAAAA.
GAAAGAAAAC.
GACAGCTGCA.
ACAAAAGCAC.
GCACCAGCTG.
CAAATGAATG.
CTGCCCAGCC.
CCTTTCCCCT.
AACAATGGGA.
GGAACAAAGC.
GAGAAGGAGG.
GAAAGAAACA.
CCTGGGCCTG.
CCTTTTTTCT.
CCTCCTGCCC.
TTTCCTTCCT.
TCCCTCTGCC.
TTCTTTCTGT.
AAAGGTCACA.
CTTTCATTGT.
CAGCACTTTG.
TCCCAGCTGT.
AAACAGAACA.
GCTCCTCCCT.
AAACAATGAA.
CCTTTGTCAG.
CTGTCTGTCA.
ACTCCCTCCC.
CCTCCTCTCT.
CTGCTGAGCA.
TCCCTGCCCT.
TTTCTGTTCT.
TCTTTCTTCC.
TCAAAGAAAA.
TTTCTTTCAA.
AAAGGAGGAG.
CTCTGCAGCT.
TCTCACTCTG.
AAAAGGAAGA.
CAAAGGAAGA.
AAGGAAAACA.
CTGAATAATT.
TTGCTATGGA.
AACAGATGGC.
AGGCCCCAGC.
CTGGCTGTCA.
TCTTTTCATT.
CAAAGAAAGC.
GCCTGCCTCT.
TTTCTCTGCA.
TACCATGGCA.
AGAGGCCAGG.
AAACAAACAG.
AAATCAATTA.
AAAGAAAATC.
AGCCAGCTGG.
TTCCTCCCTG.
TCTGCCCTCT.
AAGAGGGAGG.
GGGCAGGGCA.
GCTGTCAGCA.
GTGACAGCAG.
TGGCTGCTGC.
TTTGTCTCTC.
CAGGAAGAAA.
TCCAGGGCAG.
AGAAAAGAGG.
AGGCAGGAAA.
CCAGGCAGCC.
CTCCAGGCAG.
TCCCTCCCAG.
GCAGCCCTGG.
TTTGTTCTCA.
CTTCCTCCTC.
TCAGCTGTGA.
AGATTTTTTT.
AAGGGAGAAA.
AAAGGGAGAA.
CAGGGCCTGC.
TTTCCATTTT.
CAGGACAATG.
CTGACCTCTT.
TCCCCCTTCC.
GAACAGCTGC.
GAGGAGGGAA.
TCACACAAAG.
TGCAGAGAAA.
GCTGCTGGGA.
AGCCCTGGGG.
AGGCTTTGTG.
AGGGGCAGCT.
CCCCAGCTCC.
GAAAGGTCAG.
TTCTGTTTTT.
TCTGCCTCTC.
GCTGCTGCCC.
CCTCCTTCCT.
CAGTGACAGG.
AGCTGCTGGG.
CTTTTGTTTA.
AAAATAAAAT.
TTCCCCAGCC.
GCCTGCAGCT.
CTCTCCTGCC.
GCAGGAGGGG.
TCCCCTCCCA.
GAGAAACAAA.
GCAGACAGCT.
CCTCCCCTGG.
AGAAAAATCA.
GCTGGGGCAG.
CTGTCACTCC.
CAGCCTGGCC.
CTGCTCTCTT.
TTTGTATTTT.
GGGCAGGCAG.
CATGGTAACC.
AGCTGCAGAG.
CAGCTGTTCC.
TGCAGCAGCT.
TGGAAAAAAA.
CCCTTCCCCT.
TCATTGTTTC.
TATGTGTGTG.
TCACACACAC.
GAGGGGGCGG.
TGTTCTGTTT.
TGACAGCAGG.
AACAATAAAA.
ACAGCTGTGT.
CAGCCCCACC.
CTCCCCAGAG.
AAAGGCTCAG.
CCTGCTGGCT.
AAAGAAATAA.
CTCCTGGGAA.
AGCCCCAGGG.
AAGAGGAAAA.
GCCAGCCCTG.
AGCAGCAGGG.
AGTGAATGAA.
TTTCAAAGAA.
TTTTTTCAAA.
TTCTTTCTCC.
ATTATGCAAA.
CACAAAGCAA.
TCCTAGCAAC.
AAAGCCTTTT.
TTTTATTTTC.
TGTTTTCATT.
TTGTTTTCAT.
GCCTTTGTCC.
CCTCTTTTCT.
TTTTTTTAAC.
CTGTCAGACA.
GGCGGGGGCG.
CCCTGGGCTG.
AAAGAAACCA.
CTGGCTCTGC.
GCTTTGTTTA.
GAGGCAGGCA.
CATTTTTCTT.
GGGCAGCTGT.
CTCTCTCCCC.
CTGACATCTG.
CCTGCCTCAG.
CTGGGAGCTG.
AGAGAAGGAA.
CTCATTGTTC.
CTGCCTTCCC.
GCCTCCTGGG.
GCCAGCAGAG.
ACATTTGAAT.
TGACAGCCAG.
CCTCTGCAGA.
GGCCAGCTGT.
CAGAGAAAAG.
TGCCATGACA.
CAAAGCAAAA.
CTTTCTGCTT.
AATTTTAAAA.
GCAGACAATG.
ACAAAGAGGC.
GAATGAAAGG.
GCAAACAAAA.
CCTCTGCAGC.
GCCTCTGCAG.
GCTGAGGTCA.
ATTGATTTCC.
TAAAGAAAAA.
AGCTGGCTGC.
AGGAAAAGAG.
CCCTTCCCCA.
TGCTTTGTTG.
GAGAAAAGCA.
TATTGATTGA.
CAGGCAGAAA.
CTCTGCTCCC.
GCTCCCTCTG.
CAAAGGTCAC.
TTTGTCCCTG.
AGGGAGCTGG.
ACAAAGGCAA.
GAACAAAGAC.
TGGCTTTGTC.
CTGCCTTCTG.
ATGAATGACA.
AGCAGCAGCC.
CTTTGCTTTT.
CCCTGTCTCA.
CCCAGGCTGC.
CTGACCTCAG.
TTTGTCCTCT.
TTTTAAAAGG.
AAAATACAAA.
AGCAGCCCAG.
GAACAATGGG.
CAGGCCCTGC.
AATGAATGGA.
GCTTTGTGTG.
AGAATGAAAA.
AAGAATGACA.
GCTCAGGCAG.
ATCTGACAGG.
CTGGGGCCTC.
CCTCCCCCTT.
TCTCCTGCCT.
TCTTTCCCTT.
TGAACAATGA.
AAAAGAATAA.
TCTTTTGTCA.
GGGGCGGGAG.
GGAGGGGACA.
GGCAGCCAGC.
AGACAATGCA.
TTTTCTTTGC.
AATAGAACAA.
GGGAAGGAGA.
GGGGAAGGAG.
AGGCCAGGCC.
TTGTTCTTTG.
AGGCAGAAAA.
GAGGAAGGGG.
AGAGAGAAGG.
GTGTCTGTGT.
TTTTGTTTGC.
GGCTGGGGCT.
AGCAAACAAA.
GGAGGGTGGG.
GCTTTTCTCT.
GCCTCCCTGG.
CCTGCCCTCC.
CACAATAGGG.
GCACAGCTGC.
TCTCTTCTCT.
AGCCAGGCTG.
GGACAAAGAG.
TTTGACAGCT.
ACAGACAAAG.
AGCACTTTGG.
TGGGAGGCAG.
TGTCTTTGTC.
TCCCTCCCTG.
TGGGGAAGGG.
TTCCTCCTTT.
GGCCATCTGT.
GCAGCAGAGC.
AAACAATGAG.
AAACAGATGG.
GGCAGATGGC.
CCAGAGGCAG.
GCAGGGAGAG.
GCCTTTTTGT.
GAGAGGCAGA.
AAAGGAGAGA.
TCTCCTCCCC.
CCTCTGCTGC.
CAGGGAGGAA.
AGAAGAAAGAA.
CTTTGTCATT.
AATGACAAAG.
CCTGTGACCT.
TCTGTCACCC.
AGCTGCAGCA.
CTCTTTTCAG.
AAATCAATTC.
CAAAGCAGCC.
ATTTACATAA.
TTGCTTTTCT.
CAAAAAGACA.
ACATTTTTTT.
TAAATGCAAA.
TTTTGTTTTCT.
AAGGGAAAGG.
GCTGAAAAGA.
AGGCCTGGGA.
GCAGGCCTGG.
CCCTCTGACC.
TTTGACCTTT.
GGAGAAAGAA.
AGCCCCCAGG.
TTCCCTCCCC.
CCTGGGGCCC.
GCTGAGCTGC.
ACAATGGAAA.
TTAAAAAGAA.
TTTTTCTCTG.
GGGGAGAGGA.
TCTCCCTGCT.
AGCTGCTGAG.
CATTTCCATT.
TTCATTTTCA.
CCACAGCTGT.
CAGCCTGTCA.
CTGGAGGTCA.
AGAACAAAAC.
GGGAGACAGG.
TGCTGCTTTT.
CTGTTTTCTT.
CTTTTCATTT.
TCCCTGCTGC.
TTCTCTCCTG.
AAAAGCTTTT.
TGCCTGCCTC.
TGGCTGCCAG.
TGTCTGCCTG.
ACAATGACAA.
CCTCCTCCAC.
GGCTGGGGGAG.
CTGCTGACCT.
CCCCCAGGGA.
ATTCTTCTTT.
TTTCTATTGT.
GGGCTGCAGG.
CCTCCCTGCA.
CAGGGCAGCC.
GGCCTCCAGG.
GCTGTCTGTC.
CTCTTCCTTT.
AGGCTGTCAC.
GGCCAGGCAG.
TTTTATTTCA.
CTGCCCCTCCC.
GGCTTTGTTC.
CCTCCCCACA.
CTCCCCTCTG.
TTGTTGTTTT.
CACAAAGCCA.
ACACAATGGA.
TGGGCAGCTG.
TCAGCAGCAG.
CCATGGAAAT.
CTTTTTGTCT.
TGGAAGAAAA.
TCCTCCAGCC.
TGCTTTGTGA.
CAGGGCCCCT.
TGTGACCTCT.
GCAGCTGCTGC.
CCCCGCCCTC.
TGGAAACAGC.
CCTGCTCCCT.
AAGGAAAAAAA.
CTTTCAGAAA.
CTGCAGTGAG.
TGATTGACAA.
CCCGCCCCTC.
CAGAGAAAAA.
CTGCCTGCCA.
AAAGGAAGGG.
CACAGAGCTG.
TGATGGACAG.
GGCAGAGGGG.
AAGAAAAAGC.
AAGAGAAGAA.
AAAGTGACAG.
GGCTGGAGTGCA.
TATTTTTAAA.
ACACAGCTGT.
ACAGAGAAAG.
AATCAATCAC.
TGCCCAGCTG.
GCACAAAGGC.
CCAGATGGCA.
CTCCTCCTTT.
TTCATTTGTT.
CCCTTTGAAA.
TCATGCAAAT.
CCTTTTCATT.
TTTAAAAAAT.
TGCATTCTTT.
CATTTGAATT.
TTCTTTTGTA.
GGAAACAGCA.
AAAGGAAGCA.
ATGTCAATCA.
GAGGGAAGGA.
CATCTGCTCC.
CAGTTGCCAT.
CCCTGCAGCT.
ATAACAAAGA.
GCATTGTTCT.
TCCATTGTTC.
CTTTGTTTGT.
ACAAAGGACT.
CTGCCTCTCT.
CCTGCCTCCT.
CCTTTTGTCC.
AGGCTGACAG.
ACAAAAGAGC.
TGGGGCCCAG.
CTGCCTCCCC.
CTTTTTTGTT.
TGTCAGGCAG.
CTGGTTTCCA.
CCTGGGGCCT.
CATTGCCATGG.
AGTTTCTTTT.
CAAAGAGAGA.
AGGAAGGCAG.
TGGAATGCAG.
GCACAAAGGG.
GGAGAGAGGC.
ACAGAACAAT.
TATGCTAATG.
GTCATGGAAA.
AGCAGCCAGG.
GTTGCCATGGTG.
TGTCAGCTGC.
CCAGCTGTTC.
CTCCCTGACC.
TCTTCTCCCT.
CAGCTCAGCC.
CCCCGCCCCA.
CTGGGTGACAG.
AGGTCACTGA.
TGTCTGTTTT.
AGCTGGGGCT.
TGAAAGGGAA.
AGCAGAAAGA.
GGGAGAAGGG.
CTCAGCTGGG.
GCTTTCTTTT.
CCTGCCTGGG.
AGCCTTTGTG.
CAAGGTCAGA.
AGAGGTCAGC.
CAGGGGCTGG.
CAGCCTCTGA.
TTTGTTTGCA.
CAGCTTTGTT.
TTTGTTATTT.
TGCCTCTGCC.
AAGCAGAGAG.
AAAGAATGAG.
TTTTCCTTCT.
GGGAGAAAGG.
CCCAGGCAGG.
TCCTCCCCTT.
CTTTCCTTCT.
TGAAAGCAGC.
TTTCCCCTCC.
ATCCTTTTGT.
AAAGGCTGAA.
AATGAATGAG.
TGAAAAGCAA.
CCTGAGTGAC.
TGTCTGTCTC.
TGTTGCCAGG.
AGAACAATAG.
CATTTTTTTC.
GAATGAAAAG.
CACAAAGCCT.
AGCCCAGCAG.
GGCCAGATGG.
CCCCAGGCCC.
GGGAGGTCAG.
TGGGGGAGGA.
TCATTTACAT.
CCCAAAGTGC.
AAGGCTTTGT.
TTTGTTCTTG.
AGACAATGAA.
CAGACAATGA.
CTTTCTGTTT.
AAAGGGAAAG.
GAGGAGGAGA.
TTTTTCCCTT.
GGCCCAGCCC.
CCTGCCACTC.
CTGCCTCTGC.
AGAAACAATG.
CTCTCTCTGC.
TGTCAATCAC.
ATGAATGAAA.
AGAATAAAAG.
CTGCTGCTCC.
CCTTTGTGTC.
CTCTTTGTTA.
ATTTATTTTT.
AGGGCAGAGA.
CAGGGCTGCT.
AGCTTTGTTT.
GCCTCTGCCC.
CTGTGCTGGG.
ATTGTTTCTG.
TTCCTTCTCT.
TTTCCTTCTC.
AAAGGACAAA.
GGAGAAGGGG.
GAGGCCACAG.
CTGGCCCTGC.
TGGGGAGGGC.
AGGGGGAAGG.
GGGCTGCAGC.
AGAGAAAAAG.
AAAAGGGCAG.
TTTAAAAGAA.
TCCTTTGTGA.
CTGTTTTTTT.
CAGGCAGCCT.
CCCAGAGGCC.
ACAAAGCACA.
CCAGGCCCCA.
AAGCATGAAA.
CTCCCAGCCT.
AAATACAAAG.
TTTCTCTCCA.
GGCCAGCTGG.
GGGGGAAAAA.
TCCCTGCTGT.
GCCTTTTGTG.
AGAGGTCACT.
GTGACAGGAG.
ACAAAATGAA.
CCCCAGCCCA.
CACAAACAAA.
CAAACAAAGA.
TTTCTTTTAA.
AGGTCAGGAG.
AGCAGCCCTG.
CTTTGCTTTC.
CAGCAGCTCT.
CTCTCTGCTT.
AGAAAGCAGA.
AAAGCAGAGG.
GGGCTGGGCC.
AGAGAAAAGC.
GCATTCCTTT.
TCTTTTCATG.
TGACCTCTCT.
CCCTGCTGGC.
AATTATTCAT.
AGCTGCAGGG.
GAGAGTGACA.
TTGTTTCCAT.
CCAGGGGCAG.
ACTGTGAAAT.
GTTGCTAGGC.
CCCCCACCTC.
AGCTGAAAGG.
GAAAGGAGGA.
CTTCCTCCCC.
CCTTTTTCTT.
ATTGATTTTTT.
CATGACAACA.
CTGGGCCCTG.
TCTGCTGCCT.
GGGCAGCAGA.
GGCACAGCTG.
TGCCTGTCAG.
TTGCAGCTGC.
TGCATTGTTC.
TGAAAAGAAG.
TGTCTTTGTG.
TCATTTCCAT.
ATCAATAAAT.
GCACAAAAGA.
CCCTGCCTCT.
CTGCCTCCTT.
AGGGTCAGGG.
ATTTCTTTTG.
TCATTTCTTT.
GGCCTTTGTC.
TGTCAGCAGC.
GGAAAAAGAA.
CTTTAGAAAA.
CCTCCCACCT.
CTGCCTCAGC.
AGCCTGCAGC.
CTGCTTCTGC.
CTGCTGTCAT.
CAGCTGTGCC.
GGGAAGAGGG.
AGGGGAGGGAG.
AGGGGAAGAA.
CATCTGTTCT.
TCTGTCTTCT.
GCCTGGGCAA.
CAGGCAGGAA.
CTTTCTTCTG.
TCTCTGCCTC.
GGGAGGAGCC.
TGTTTTCTTC.
CAGGGAAGGG.
TTTCTCTCCT.
TGCCAGCTGT.
AATAAAACAA.
CTGCCACCTG.
CCACTAGATG.
CACTAGATGG.
AGCCTGGGTG.
CACACAGCAG.
GGTTACCATG.
CAGGCTGGGA.
GCCTCCCCAG.
GCCTCTGCTG.
AAGGGAGAGA.
AGAGAACAAT.
AGTCTTTGTT.
AGGCAGGAAG.
AATTCATTCA.
AGTGAAAGAA.
GTTTCTTTTT.
AGAAGCAGCT.
CTGTCTCCTT.
TCATTTGTTT.
GACAGGAGGC.
AGAAAAGAAC.
AAACAACAAA.
ACAATGGCTG.
CCTGGCCTGG.
CAGGGGCAGC.
CTCCTTCCCT.
CTGCAGCCAC.
TTGAATAGAA.
AGGAGCTGGG.
CTGCATTCCT.
TGCAGCCTGG.
CTGGCCTGGG.
GGGGTTGGGG.
ATTGTTTTCA.
ATGGCAACAA.
CAAAGCAGAA.
TGTCATTCAT.
CTCCCAGGGC.
CCCTTTGTTG.
GCAGCAGCAA.
TGACAGGCTG.
TGCTTCCTTT.
TGCTTTGTGT.
CTCTTTCTTC.
TTCTTTTTTA.
CAGGCTGGAGT.
AGCCCCCTCC.
CATTCCTTTC.
CAGGCAGAGA.
AGAGGAGCTG.
CCTTTTTTTC.
TTCTGTTTTC.
TTTGATTGAT.
CCAGGCAGCT.
AGCTGTCACA.
GGGTGGGGGT.
TTTTTCATTT.
TTTTTCTCCT.
CTTTTCAAAA.
CAGCTGTGAA.
CTCCCCTCTC.
CTTTGACCTC.
CCAGCTGGCT.
AAAGCAAACA.
CTGCCCTCCT.
TCTGCTGCTG.
AAAAACACAA.
TTCTCTCCTC.
CCTGCCCTGG.
GGCTGGGCCT.
AAAAAAGAGA.
CTGGGCCTCT.
TGTCACTGTG.
AACAGAACAA.
TCCTGCCTTT.
AGAAAAGGAG.
TTTCTTTTTG.
GTTCTTTTCT.
GCAACAAAAG.
CTGCTGCTTT.
AAGAAAATGT.
AACAAAGAAT.
TTTTTTAAAG.
TTTTCTCTCC.
TGTTTTCTCT.
CCTCTGGGGA.
TCTTTTATTT.
CAGCTCCCAG.
CTCTCTTTGT.
GGTCACAGGG.
TCCCCAGAGA.
GTAAACAAAG.
GCCTTTGTGA.
TGCAAATGAA.
CCAGCTGGCC.
CAGCTGGAGC.
AGGAGGGGGC.
GCTGAGGCTG.
AAAATTAAAA.
AGGCCCTGGG.
TGCCTGCTGC.
AAATGAATGA.
GGGAGGAGGC.
GGGAGGAGAG.
TGGCAGGCAG.
CCCTTCCTCC.
CTGACAGGCT.
AGCTGGGCAG.
ACAAAGAAAT.
TTGACCTTTT.
AGGCTGCTGC.
TCTTCTTTTG.
GCTGACAGCC.
CAAAAGCAGC.
CTCCCTGCAG.
TTCATTCATG.
GCAGCAGCCT.
ATTTAAAAAA.
AAAAAAATGT.
TCTCTTTTCA.
CTTCCTTCCC.
GGGAAGGGGA.
GGGAGGGGAC.
GAAGAAAGCA.
CCTCCTCCAG.
CAGAGCCCTG.
TTCTTTGCTT.
CCTCCCTCCA.
GACAGCAGCT.
CATCTTTTGT.
AAGACAGACA.
GGAGAGAAAA.
GCAGCCCCTG.
ATGTAAATGA.
TTGTTTCCTT.
CCAGCCCTCC.
CAGTGACAGC.
AAAGGGAGAG.
CCCTCCTGCC.
AGAAATGCAA.
CAAAGCCTTT.
TTCTCCCTTT.
TTTTAAAATA.
TCTCCTGGGA.
CTCCCTGCTC.
AAGAACAATG.
AGCAGCCTGG.
GACAAAAGGC.
CCTTCCCTTT.
TAACAAAAGG.
CATCTGTCAC.
ACAGCTGTGG.
TTGTCTCTCT.
ACAAAGGGGC.
TCTCTCTGTC.
TGTGCAGCTG.
CCTTTGTCCA.
TCTTTTGTGC.
TTCTCTTCCT.
TTTTCTCTGC.
CCCTGGGGGA.
TGAATGAATA.
CAAAGGAGAA.
AAAGGGAAGA.
GTGTGTGTAT.
CAGCCATCTG.
TGGGGGCGGG.
AGAAAAGCAA.
CTGCCTCCCA.
AGCAGCTGAG.
AGAAAACAGA.
TCAAAACAAA.
TTTCATTTTG.
CAAAAGAATG.
GAAGAGGGAG.
ACAGCTGGAG.
GCAGGCAGCT.
GCCCCAGGGA.
GGAGGAAGGA.
TAAACAAAAG.
CAGCTGGAAG.
CTCCCCTTCC.
CTGAAAACAA.
TCTGCTTTCT.
TGTTTTTTTC.
TGCTTTTTCT.
TTCTCTCTGA.
CTCCAGCTGT.
CATTTTCATT.
GCTGCAGCCA.
AAAAGAACAG.
AAGAAAGGAG.
ACAGACACAC.
GGCGGGGCTG.
CATCAATCAA.
TCTTTTGAAA.
TGGCTGCAGC.
CCTTTCTCTC.
CATCTGCTGG.
CTGCCCTGCC.
GAGGCTGAGG.
CCTGCCCTGC.
GGTTGCTATG.
TGCTTTTCTT.
TTCTCCCTCC.
AAGAGAACAA.
TCTTTGTCCC.
CTGCAGCAGC.
AAAGAAATGA.
CCCAGGGGAG.
CCCAGCTGCA.
GGGATGGGGG.
TGTCATGGCA.
GGGAGAGAAA.
CACAAAAGAC.
CCAGCCCCCT.
AGGCAGAAAG.
CCCTCCACCC.
GCAGTGACAG.
TTTTGTCTCC.
TCTCCTGCTG.
CTGCTGCAGC.
GAGGCCAGGG.
ATTTCCTTTT.
TGCTGAGCTG.
GGGGGCAGAG.
CAAATGCAAA.
TTCCTCTTTC.
TGCCTTTCTT.
GGCCAGCTGC.
GAAGGGAGAG.
AAGAAAAAGG.
CTGAAAGAAA.
TTCATTGTTC.
GCAGCTGGCC.
CTCAGCTGCT.
AACAAAGCCC.
CCCAGGAGAC.
ATTTTCCTTT.
AGAGGGCAGG.
GGGAAGAAAG.
CTGACCTTTG.
GCTGCCTCTG.
TGACAGCAGC.
AGCAAAACAA.
CTTCATTGTT.
CCTCCCCCAA.
CTCTGCAGCC.
ACAGAGGCAG.
AGGAGGCAGC.
TCTCTTTGTG.
CTGAGGTCAG.
TTGTTGCCAT.
GGTTTTTTTT.
AACAGCTGTG.
CTTTCTCTCC.
CCTCCAGCCC.
AGGGAAGGAG.
AGGTCAGAGA.
TTCCTTTCTC.
CTTCCTTTCT.
GAAAAAGGAA.
AGGCCAGCTG.
AACAAAAGGT.
TAAAAACAAA.
TTTTATTGTT.
TCCTTCCTTT.
CTGCAGCCTC.
CTCCACCCCC.
GTCTTTTCTT.
GACAAAGGGG.
CAAAGGAAAT.
AGAGCAGATG.
TTGTTTTGCT.
TCCTCCTTCC.
GGGAGCTGTC.
CCATTCATTT.
CTGTCTGCCT.
TCTGTCACTC.
CTCTGGGGAG.
TAAACAAAGC.
CAGCAGAGGC.
GCAGCCCCTC.
AGAGGCAGGG.
GGGGCAGGGA.
CACAAAAGAG.
TCCCCCTCCT.
CATCTGCTTT.
CCCCTGCCTG.
CTCTTTTCTC.
GAGAAAGGGA.
GAAAAGACAG.
CACAGCAGCC.
AGGGGGTGGG.
TTCTTTCCTG.
AGAAAGGCAG.
TTTCTTTCCC.
AACAAAAAGC.
TCCTGACCTC.
CTTCTTTTCA.
CATTGTTCCT.
ACCAGCTGCT.
CCTGGGAGGG.
CTGCCCTGGG.
TGTTTTCTGT.
TTTAACAAAG.
TCTTCTTTTT.
TCAGCTGCTG.
CATAGCAACA.
ACAAAAGCTT.
TTTTCCTCCT.
TTCTTTGTTA.
GAGGGTGGGG.
GCCCAGCAGG.
CAGCTCTGCT.
AACAAAAAGG.
GAGAAAGGAG.
AAAGGAGAGG.
CCCCACCCTC.
CCATCTGCTT.
CCTTGGCCTC.
CAGCTGAGGC.
AAATGTAAAT.
TCACAAAGAA.
AAAGAAGCTG.
TCCCCTTTGT.
AATCAATATT.
GGCCAGGCTG.
AGCACAGCAG.
ATTTTCTTTG.
AGCCTGGGCA.
CTCATTTGCA.
GCCCCCTGCC.
GTGTTTGTGT.
TGAAAAAGAA.
CAGCAGGTGG.
GGCCCCAGCT.
TCCCTCCTCT.
TGTTTTGCTT.
CTGCCCCCTG.
TTTCCCTTTC.
TTCCTGCCTG.
CTGGGAGAGG.
AAGCAGCTGC.
GGCTGTCACT.
AATCCCAGCA.
CAGGAGGTGG.
CCCCAGGGAC.
CCACCTGCTG.
CTGCCTTTCA.
GACAGCTGCC.
CTCTGTCTCA.
AGCAGGGGGC.
TGACCTTCTG.
CAGCAGGGGA.
GGGAAGGCAG.
CTGGAGGCTG.
GACACAGCTG.
TTTATTGATC.
AGCTGTGCTG.
ACACAGCTGC.
AGAAAGACAG.
AAAAGGCTTT.
AGGCCTTTGT.
TGTTTCTTTC.
GCCTTTTCTT.
GAAGACAAAA.
AGACACAAAA.
AGAGAGAGGG.
GCTGTCAATC.
TGAATAATTC.
TTATTTTTCT.
CCCTGCCTCC.
TGGCAGCAGC.
CATTTGAATG.
ACACAAAGAG.
TGTATTGATT.
TTTTTTAAAT.
GTTTTCTTTC.
CCAGCTGCTT.
ATTAGCATAA.
GCCCTTTGTC.
ACAAAGGCCT.
AGCTGCTGCA.
CTGGCTCCAG.
CAGCCTGGGT.
AAAACAGAAA.
TCAATCAATA.
ATTTATTGAT.
AATCAATACA.
TGTTGTCATG.
CAAAAGGCTG.
CAGGCAGGCA.
CCCACCTCCC.
GGCTGAGCTG.
TTCTTTCTGC.
TTCCATTGTT.
CCCATGGCAA.
TTCCTTTTTC.
ATGCAAATGC.
TCACCATGGC.
TTTTCTCTTC.
TCCTTTGTCA.
CTGCTTTTCT.
TCTTTGTGCT.
CTGCTCCTCC.
CCTCCCCAGG.
CATGGCAATG.
CTGCTGGCCT.
AAGAAAATGA.
TGGCCAGCTG.
CCTTGGCAAC.
GAACAAAACA.
ATTTCAAAAG.
CTGACTGACA.
AACAGATGCT.
AGCACAAAGC.
TCTTTTTAAA.
CTCCTCCCAC.
ACAGAGCAGC.
GCTGTCAGCT.
CGCCCCCTCC.
ATTGTTCTTT.
GGCAGCAGGG.
TTCTTTGTGA.
CCAGGCCCAG.
CTTTCTTCCC.
CAGCTCTGCC.
CTGCCCCCAC.
GAGGTGGGGG.
GCTGGCTGCT.
CTGCTGTCAC.
GCTGTTGCCA.
CCAGCTGGAG.
GCCCTGCCTG.
TTCCCAGGCT.
GCTGCTTTCA.
GGTCAAAGGG.
ATTTTATTTT.
AAAGAGAGAGA.
GGAAGCAGCT.
AGAGAAAGCA.
GGAGGTCAGG.
AGGCTGGGAG.
CACACAAAAA.
AATGAAAGAA.
GTAATCCCAG.
TTGTTTTCTC.
CTCCCTGCCA.
AGCCAGCTGT.
TTTCTTCCTC.
ATTGACAGCT.
GCCTCTGCCT.
CCTCCTTTCT.
TTTTTGTCTT.
CTCTCTGTCT.
TTCCTCCCCT.
GCTCCTTTGT.
TCTTTTATTC.
CCCAGGGCCT.
CTCCCTGCCT.
CCCTCCTCCA.
GAACAATGAA.
CCAGGGCTGG.
TATTCATTCA.
TCACTGCAGC.
GAGAAAACAA.
CCCACAGCTG.
CAGCCCCAGG.
GAGCTGCAGC.
GCCTCCAGGG.
CCTCAGCTGC.
GGAGAAAAGG.
GGAGGGGGAA.
AGGGAAGAAA.
TTTGAAAAGC.
CAAAGAACAG.
CCTCCCCTTC.
AACAAAGCAC.
TTTTCCCCTT.
GAGGCAGAGA.
AATGACAATG.
TGCTTTGTTC.
GACAAAGGCT.
TCTTTATTTT.
AGGAGACAGA.
GCTGCTCCAG.
TGCTGGGAGA.
AAAGGTCAGC.
CTCCTCCCTT.
AAGAAAAGCT.
CCCTTCCCTG.
GCCATGGAGA.
AGGCAGCTGT.
TCCTCCCCCA.
GGAGGCCAGG.
ATGGCAGCTG.
AAAGGGAAGG.
TCAAAGGCAG.
GGACAAAGGC.
TGACAGTGAT.
AATAAAAGAA.
CATTCATTTA.
GCCAGCTGCC.
AATGAGAACA.
CAGCTGTCCT.
AGGACAATGG.
AAAAGGCAGC.
TTTCTGTGTG.
CTGCAGCCAG.
AGGGCTTTGT.
CTGCCTGGCC.
CCCCTCCTGC.
GAATTATTCA.
CAGCTGAGCT.
ATTATTCATT.
TTCTTCTCTT.
CTCTGCCCTT.
CCTGGGAGGC.
GATTGACAGG.
CTCATTGTTT.
AGGCAGGCTG.
CCAGGGCCCC.
TAACAAAGGA.
CCTTGACCTC.
CAGCAGCCTC.
TGAAAAGCAG.
AGGTCACAGA.
CCCTCCCAGG.
CAGAGCTGTC.
TGTCACTCAA.
CATTGTTCAG.
GGCAGCAGCC.
GACACAAAGA.
AAGAAATAAA.
CAGCAGAGCT.
ACAACAAAGA.
CCCTTCCCTC.
CTGCCCAGCT.
CCCAGCTGGC.
CCCAGGCAGC.
GAAAGGGAAA.
AGGAAATGAA.
GGCTGGGGAG.
GCAGAGAGAA.
AAATGGAAAT.
CTGGGGGCTG.
CTCCCTCTGC.
CAGCTGTTCT.
CTCCCAGGCT.
TTTTGTCTTC.
GACCTCTGAC.
GGGGAAGAAA.
GGCTCTTTGT.
CATGCACACA.
AGACAAAAGC.
CCTGCCTTTG.
CTCTTTCCCT.
ATTGATTTCA.
CTTATTGATT.
CCTGCTGACA.
CCCAGGGCAG.
AGGGAAGGGA.
AGCAGGGCTG.
TCTGTTTCTT.
ACAAAGAAGA.
CTGCCTGGGC.
ACAAAGGGGA.
TGCATTTTCT.
GGCAGGAGGC.
CAGCTGGCCC.
AGCTGCTCTC.
TGCCATTGTT.
GGGAGGGCTG.
AAAGGGAGGG.
ATGCAAATCA.
ACAAATCAAT.
GGAAGAAAGA.
TCCCAGAGGA.
AGCCAGCCAG.
AGCCTGGGCT.
TGCATTTCAA.
CAGCCTCCTC.
AAAAAGAGAA.
CCAGGGTCAG.
TGACCTCTGT.
TTCATTCACT.
TGGAAACAGA.
CTGCCTGGCT.
GTCCCCTCCC.
CTCCCTGGAG.
CAAGACAAAG.
GCTGTCACAG.
CCAGCACTTT.
GCAGGCTGCA.
CCTTTGTTGT.
GGGTTGGGGG.
CTTTTTCTCT.
AGGGAAGGGG.
TTTTTCTTTA.
TGGCAGCTGT.
AGTGACAGGG.
TGTTTTAAAA.
ACAAAGGCCC.
CCTTCCTTCC.
GAAAGGAAAG.
GAAGAGGAGG.
ATGGAAATGA.
AAGCAGATGG.
CTGCCTCTTT.
TGAAAGAGAA.
TCCCAGGCTG.
TTTTTTTCCA.
CCCTGGGAGG.
CTGGGGCCAG.
GAGGAAGAGG.
CCCATCTGTC.
TTTCAAAGAG.
TAAACAAAGA.
CTGAATGACA.
ATTGTTCTCT.
CCATGGGAAC.
CTGGGGAGAG.
TTCCTTTATT.
GACACAAAGG.
GGGCGGGGGG.
TGTGACCTTT.
CAGCTCCAGC.
AAAACAAATG.
CTGCTCCCTG.
GCCCCTTCCC.
TGTTTGCTTT.
TGAGGTCAGG.
TCCTCTTTGT.
TGGGAGGCTG.
GCAGAACAAA.
GCTGTCAGAG.
AGCAGATGGT.
CTCTCTGGGG.
AGCTGTGACA.
CTGGGCCTGG.
CTCCAGGCTG.
CCCTCTGGTG.
GGAAATGAAA.
CCCCACTCCC.
TTTAAACAAA.
ACAGCTGGGG.
CCCAGCACTT.
CTGTCACCCA.
CCTGCCCTCT.
AATTTTCTTT.
GGGAGTGGGG.
TAGAACAAAA.
CCCTGGCCCC.
AGCTGCCAGC.
AAAGGAAGAG.
TTGTTCTATT.
ATATGCAAAT.
TTATGCTAAT.
CAGCCCCTGC.
GGGAAGGGGG.
TCTCCCTTTG.
AGAACAATGC.
CTCCCTCCTT.
GGGCAGCAGC.
TCCTGCTGCC.
AAAAAGACAA.
TTCTGCTTTT.
AACAATGAAG.
CCCTCTCTCC.
TTTAAAATAA.
GACAGGCAGG.
TTGTTTTTAA.
GCAGGAGGAG.
TCAGCCTCCC.
AGCAGAGGGA.
TTCTTTATTT.
TGAATAAATG.
CTTTGTTTAC.
GCCTCCCAAA.
CAGGCAGGGA.
CAGGAATGCA.
CTCCTGTCAG.
CAGAGAAAGG.
CATTTCCATG.
TGTTCTTTTC.
TCTTCTTTTC.
CGTTGCCATG.
GGCTTTTGTG.
CTTTTCATTC.
ATGCTTTGTT.
GGGCAGCTGC.
CCAGGGCAGC.
AGGGCAGCTG.
GAAGAAAACA.
CTCTGACCCC.
TGGAGGGAGG.
GAAAGAAGAA.
ACCAGCTGGG.
CCACTGCACT.
ATTTTGTTTT.
TCTGTCTCCA.
TTTCTGTCTC.
TTTTCTGCCT.
AAAAGGGAGA.
AGAGGAAGAA.
TGCTGTCTTT.
CTCAGCTGCC.
GGAAGAGGGA.
GAGAAAAGAG.
CTCCAGCTGG.
CAGGGCACAG.
AGGAGGAGAG.
ATGCCTTTGT.
CTGAACAAAG.
TTGTCTGTGT.
GAAAAGGAAG.
GCCTGCCTGG.
TGTCAGCTGT.
AGGGAGCAGC.
CAGCCTCTGC.
CTCTGCCCCT.
AAAAGCCTTT.
GGCCTTTTGT.
TCTCCAGGGA.
ACAAAGCCCA.
CTTTCTCTGC.
CATCTGCTCT.
CAGCTGCCCA.
TCTGTCTCCT.
AAGCAGCAGC.
AAATGCAGAT.
TGAAAAGAAT.
AGAAAGCAAA.
CCCCCTCCCA.
TCCTGCTGTG.
CAACAAAAGG.
AAGAAAGGGA.
TTATTTTTTT.
CTGGCAACCA.
CTGGGGCCTG.
GGATTTTTTT.
GGCAGCTGGC.
TTCCTTTCAA.
TTCTCTCTCC.
CAGCCTGCCT.
TGTTTTATTT.
GCAGCAGGCA.
TCACCCAGGC.
CTGCCCCTTT.
GGAGCTGTCA.
GTCAATCAAA.
CAGAGGTCAA.
TCTCATTGTT.
CAGCTGTGTC.
CTTTGAAAAG.
GAGGACAAAG.
AGAAAAGACA.
GGAAAGGTCA.
TTTCTCTGCT.
ACAAAGGAAA.
AAAGAGAAAA.
GAGGGGGAGG.
AGGAGGGAGG.
TTTCCTTTGT.
AAAGAAAACA.
TCCCCCTCCC.
TCTTTGTTCT.
CTGTCAATCA.
AGAAAACAAA.
GGGGGAAGGG.
CCCTCCCCTC.
CCCTCCCCTCCCCTC.
CCCTCCCCTC.CCCTCCCCTC.
GGAGGGAGGA.
CCCCCGCCCC.
TCTTTTGTCT.
CTTTCTTTTT.
AAAGAAGAAA.
CCTTTGTTCC.
TTCTTTTTCT.
CCATGACAAC.
AGAGAGAGAA.
TTTTTTTCCC.
AAACAAAGAA.
GGGGTCAGGG.
GGGGTCAGGGGTCAGGG.
AGGGAGGAGG.
CAGCTGCCTC.
CCTCCCCCAG.
TTGTTTTTTT.
TTGTTTTTTT.TTGTTTTTTT.
CCCCTCCCCA.
AAACAAACAA.
AAACAAACAAACAAACAA.
GGGGCTGGGG.
CTGCAGCTGC.
AACAAAGGAA.
AAAAGGAAAA.
AACAAACAAA.
GAGGGAGGGG.
TCTTTTGTTC.
AAAAAGAAAG.
GGAGGGGAGG.
CCAGCCTGGG.
CCTCCTCCCT.
CAAAAGAAAA.
CTCCCCCTCC.
TTTTTTGTTT.
GGGGGCAGGG.
GCTGCAGCTG.
AAAAGAAAGA.
GTTGCTATGG.
CAGCAGCTGG.
TTTTTCCTTT.
CCTCCCCCTC.
TTTGTTCTTT.
AGAAGAAAAG.
CCCTCCTCCT.
AGCAGCAGCA.
AGCAGCAGCAGCA.
GGGAAGGGAG.
TTTGCATTTC.
CTTTTGTTTT.
CCCCAGCCCC.
CCTTTGTTCT.
TGGGGAGGGG.
CTGCTGCTGC.
GAAAGAAAGA.
TGATTGATTG.
GGGGCGGGGG.
AAGAACAAAA.
AAAGAAAAGG.
TTCTTTGTTT.
CAGCTGCAGC.
TCCTCCTCCT.
TCCTCCTCCTCCT.
AAGAACAAAG.
TTGATTGATT.
TTGATTGATTGATT.
TTGATTGATTGATTGATTGATT.
TTGATTGATTGATTGATT.
TTGTGTGTGT.
TTATTGATTT.
GAAAGAAAAA.
CCATAGCAAC.
TGAAAAGAAA.
GAAAACAAAA.
AGAAAAAGAA.
GGGGAGGAGG.
TTTCTTCTTT.
CCTCCCTCCT.
CCAGCAGCTG.
ATTGATTTTC.
TCCTCCCTCC.
ACAAACAAAA.
TTCTTTTGTG.
TTGCCATGGT.
CCTCCCCCAC.
TGACTGACAG.
GTTACCATGG.
CTGCCTGCCT.
CTGCCTGCCTGCCT.
TTTAAAAAAA.
GCCCCCTCCC.
GAACAAAGAA.
TCCCTCCCTC.
TTTTTTTAAA.
CCTCCCTGCC.
AGGAAAAAAA.
CATGGCAACC.
AGAACAAAAG.
AGGGGAGGGG.
CTCCCTCCCC.
CCCCTCCCCT.
CCCCTCCCCTCCCCT.
TTTTTTTCCT.
AAAGAAAAAG.
GGAGGAGGGG.
AACAAAGAAA.
GATTTTTTTT.
AAAACAAAAA.
CCCTCCTCCC.
CTCCTCCTCC.
TATTGATTTT.
GGTTGCCATG.
TCCATGGCAA.
CTGTCACTCA.
CTCTTTGTTT.
TTTCTTTTTC.
AGCAGCTGCT.
CCCCTCCTCC.
AAAAAAAAAC.
GGGGCGGGGC.
GGGGCGGGGC.GGGGCGGGGC.
GGGGCGGGGCGGGGCGGGGC.
GGGGCGGGGCGGGGC.
GCCCCGCCCC.
GCCCCGCCCC.GCCCCGCCCC.
GCCCCGCCCCGCCCC.
TTTCTTTGTT.
GGAGGGAGGG.
GGAGGGAGGG.GGAGGGAGGG.
CCTCCTCCTC.
CCTCCTCCTC.CCTCCTCCTC.
CCCTCCCTCC.
GTTTTTTTTT.
AACAAAAGAA.
AAAAAACAAA.
AAAAATCAAT.
GCAGCTGCTG.
CAGCTGCTGC.
GGAGGAGGAG.
GGAGGAGGAG.GGAGGAGGAG.
CCCCGCCCCC.
CCCCGCCCCC.CCCCGCCCCC.
TCCCCAGGGA.
ATTGATTTTT.
GGGAGGAGGG.
TTCTTTTGTT.
AGGGGGAGGG.
GCTGCTGCTG.
CCCACCCCCA.
TTTCTTTTGT.
CAGCAGCAGC.
CTGACAGCTG.
GGGGAGGGAG.
AAACAAAAAA.
TTTTCCTTTT.
GAAAAAGAAA.
CAGCAGCAGCAGC.
CAGCAGCAGCAGCAGC.
GGAGCAGCTG.
TTTTCTTTTG.
GAGAACAAAG.
TGGGGGTGGG.
ACCATGGCAA.
TCTTTCTTTT.
AAAAAAACAA.
CAGCTGCTCC.
CCCTCCCCCT.
CTGGGGGAGG.
CTTTCTTTCT.
TCTTTCTTTC.
GAAAGAAAAG.
TTTTCTTTGT.
CCCTGCCCCC.
GAGGGAGGAG.
AGGAGGAGGA.
CCTCCCCTCC.
CCTCCCCTCC.CCTCCCCTCC.
AGAAAGAAAG.
GAGGGAGGGA.
GAGGGAGGGA.GAGGGAGGGA.
AAAACAAAAG.
TTTGTTTTTT.
TTTGTTTTTT.TTTGTTTTTT.
ACAAAAGAAA.
AGGGAGGGAG.
TTGCCATGGA.
TTTTTAAAAA.
AAATCAATAA.
AAATCAATAA.AAATCAATAA.
TTTGTTTTCT.
CTCCAGCCTG.
AAAGAACAAA.
AAAAAAAATC.
CTTTTTCTTT.
ACAAAGAAAA.
AGAACAAAGG.
TGATTGATTGATTG.
TTCCTTTGTT.
CCTCCTCCCC.
TGTTTTCTTT.
AAACAAAAGA.
AGAACAAAGA.
CTCCCTCCCT.
AACACAAAAG.
CCCAGCTGCT.
AGAAGAAAGA.
AAAATCAATT.
AATGCAAATG.
TGAAAGAAAA.
AAAACAAAGA.
AAACAAAAGC.
AAAAAAAAGG.
AGAAAGGAAA.
GGAGGAGGGA.
AGGGGTCAGG.
AGGGGTCAGGGGTCAGG.
AAAGAAACAA.
CTTTTGTGTG.
TTTTTTCCTT.
ATGCAAATGA.
TGCCTTTGTT.
GCCTTTTGTT.
AACAAAGAGA.
AACAAAAGCA.
AGAGCAGCTG.
CCCTCCCTGC.
TCCCTCCTCC.
GGAGAGAGAG.
TGAATATTCA.
AAAAAGGAAA.
GCTGGGGGAG.
TGCCATGGAA.
AACAAAAGGA.
AGCAGCTGGG.
TTTTGTTGTT.
CTTTCTTTGT.
CTTTCTCTCT.
CAGCTGTCAC.
ACACACACAA.
CCTTTGTCCT.
CTTTTTTTCT.
CAGAGGTCAG.
TTTCTTTTCA.
TCCTTTGTCT.
ACAAAAGGAA.
CCTTTTGTTT.
TGACAGCTGA.
GGGAGGAGGA.
TCCTCCTCCC.
GGAGAGGGAG.
AAACAAAGCA.
TTTCCATGGC.
AGAGGGAGGG.
CAGCTGCCTG.
TGTCAATCAA.
GGGGGGAGGG.
GAAACAAAAG.
TGTGTGTGTT.
GGGAGGGGCA.
GGGAGGGGGA.
TCCCCACCCC.
ATGGCAACAG.
ACAAAAGCAG.
CACAAAAGAA.
TCTTTTGTGT.
AAAAATAAAA.
AGGAACAAAG.
GAAAATCAAT.
AAGAAAAAAG.
CTTTGTCTCT.
CCTCCTGCTG.
GAGAGAGAAA.
TGCAGCTGCT.
AGAAAGAGAA.
TTCCTTTGTG.
CACAGCTGCT.
CTTTGTCTTT.
AACAAAGGCA.
AGACAAAAGA.
GGGGGAGGGA.
CTTTTGTTTG.
CCTCTGCCCT.
TCTCTTTTGT.
TTTTTTCCCC.
TTTTGTCTTT.
CTTTCTTTTC.
GGAAGAAAAA.
CAGATGGCAG.
GAAGCAGCTG.
CTGGCAGCTG.
ATGAATGAAT.
ATGAATGAATGAAT.
CCCCCAGCCC.
TGACAGGCAG.
TTTCTCCTTT.
CATTCATTCA.
CATTCATTCATTCA.
TGCCTTTGTG.
CTTTGTTCTC.
TTTCCTTTCT.
CCCCTGCCCC.
TCATTTGCAT.
ACAGCAGCTG.
AAAAAATAAA.
ACACACACAG.
TCTTTTTCTT.
AAAAGAAACA.
AACAAAAGCC.
GCAGCTGTCA.
TCCTTTTCTT.
GAAGAAAGAA.
CAGGCAGCAG.
AGCAGCTGTG.
AAAGAAAAAC.
AGCTTTTGTT.
AGAACAAAGC.
CCCTTTGTCC.
AAAGAGAAAG.
ACAGCTGCTG.
AGGCAGGCAG.
GGGAGGGGAA.
AAGAAACAAA.
TGCCCCTCCC.
TTCTCTTTGT.
AGCAGCAGCT.
TTCCTTTTGT.
AAAGAAAGGA.
TTCTTTGTCT.
TTTTCTCTCT.
GTTTTTGTTT.
CTGCAGCTGG.
TTGTTTCTTT.
GGAAAGAAAA.
TTTGTTCTCT.
CCTGCCTGCC.
CTTTGTTCTG.
AAAGGAAAAA.
TTTGTTTGTT.
TTTGTTTGTTTGTT.
CTTTGTTCCT.
CTTCCTTTGT.
AAGAAAAAGA.
TTCTCTCTCT.
TTCTCTCTCT.TTCTCTCTCT.
CCTTTTCTTT.
TCTTTTGTTT.
TGATTTTTTT.
CAATCAATCA.
CAATCAATCAATCA.
CAATCAATCAATCAATCA.
TTCTTCCTTT.
AGCTGCTGCT.
GTGGGGGAGG.
GGGCTGGGGG.
CAGCAGCTGT.
CTCCTCCCTC.
AAACAAAAGG.
TTTCCTTTTT.
TTGTTTTCTT.
CTGCTTTTGT.
CTCTTTCTCT.
GGGGCAGGGG.
TTTTTTTGTT.
CAGGCAGCTG.
GAGTGACAGG.
CTCCCTCCTC.
ACAAAGGCAG.
CACACACAAA.
CCAGCTGCTG.
CCCCTCCCTC.
TTTGTGTGTG.
CCTTTTTTTT.
TTTTGTTTTC.
AACAAAAAAA.
GAGGAGGGAG.
GAAATGCAAA.
CAGAACAAAG.
TCCAGCCTGG.
TTTTCTTCTT.
TTTTTCTTTC.
CAGCTGCTCT.
CTTTCTCTTT.
TGAATGAATG.
TGAATGAATGAATG.
TGATTGATTGATTGATTGATTG.
TGATTGATTG.TGATTGATTG.
TGATTGATTGATTGATTG.
GGCAGCTGCT.
CATTTGCATT.
GGAGGGGGAG.
GCCATGGAAA.
TTCTTTCTCT.
TTTTTTAAAA.
TGTTTTTTTT.
CTTTGTTCCC.
CCTTTTGTTC.
CTGCCTTTGT.
TCCTTTGTTC.
TGCTTTTGTT.
AGAGAGAAAG.
TTTCTTTCTC.
AGAGAAAGAA.
TGCTGCTGCT.
TGCTGCTGCTGCT.
GCAGCAGCAG.
GCAGCAGCAGCAG.
GCAGCAGCAGCAGCAG.
CAGACAAAGG.
CAGCTGCCAG.
AAGAAAACAA.
CCCTGACCCC.
CCCTGACCCCTGACCCC.
CCAGCTGCTC.
GGGAGGGGGC.
CCAGGCTGGA.
CTGACCTCTG.
CAGCAGAGGG.
CTTTTCTTTC.
ACAAAGAGAA.
GTTGTCATGG.
TTCATTCATT.
TTCATTCATTCATT.
AGCAGCTGCC.
CTGACCCCTG.
CTGACCCCTGACCCCTG.
CAGCTGTCAG.
CTGTCAGTCA.
AATGAATGAATGAA.
AATGAATGAA.
AATGAATGAA.AATGAATGAA.
AGGCAGCAGC.
TTCTTTGTTC.
TTTTTTTCTC.
GAACAAAAGA.
AGAGAACAAA.
TTTCTCTCTC.
CTTTGTTCTT.
GAACAAAAGG.
CAGGGGTCAG.
CAGGGGTCAGGGGTCAG.
TTTCTTTCCT.
TCCTTTTGTT.
CAGCCCCTCC.
TTGTTTGTTT.
CCCTTCCCCC.
ATTGATTGAT.
ATTGATTGATTGAT.
ATTGATTGATTGATTGATTGAT.
ATTGATTGATTGATTGAT.
AATCAATAAA.
TTTTCTCTTT.
GAGAGGGAGG.
AGGAGGAGGG.
GAGAAAGAAA.
CCCAGGCTGG.
TTTCTCTTTT.
TTTTAAAAAA.
GAATGAATGA.
GAATGAATGAATGA.
GAATGAATGAATGAATGA.
AATCAATCAA.
AATCAATCAATCAA.
AATCAATCAATCAATCAA.
AAAAGAGAAA.
CTGTTGCCAT.
GAGGGGAGGG.
AAAATCAATA.
AAAATCAATA.AAAATCAATA.
GCAGCTGCAG.
CTGAGTGACA.
TGATTGACAG.
GAGCAGCTGG.
CCATGGTAAC.
TTTGTCTTTT.
AAAAGAACAA.
TCTCTCTCTC.
CTCTCTCTCT.
TCTCTCTCTCTCTCTCTCTCTCTCTC.
TCTCTCTCTCTCTC.TCTCTCTCTC.
TCTCTCTCTC.TCTCTCTCTCTC.
TCTCTCTCTCTC.TCTCTCTCTC.
TCTCTCTCTCTCTCTCTCTCTCTC.
TCTCTCTCTC.TCTCTCTCTCTCTC.
TCTCTCTCTCTCTCTC.TCTCTCTCTCTC.
TCTCTCTCTC.TCTCTCTCTC.
TCTCTCTCTC.TCTCTCTCTCTCTCTC.
TCTCTCTCTCTCTCTC.TCTCTCTCTCTCTC.
TCTCTCTCTCTCTC.TCTCTCTCTCTC.
CTCTCTCTCT.CTCTCTCTCT.
AGAGAGAGAG.
AGAGAGAGAGAGAGAG.AGAGAGAGAGAG.
AGAGAGAGAGAGAGAGAG.AGAGAGAGAG.
AGAGAGAGAGAGAGAGAGAGAGAGAGAGAG.
AGAGAGAGAGAGAGAGAGAG.
AGAGAGAGAGAG.AGAGAGAGAGAG.
AGAGAGAGAGAG.AGAGAGAGAGAGAG.
AGAGAGAGAGAGAGAGAGAGAGAG.
AGAGAGAGAGAGAGAGAGAG.AGAGAGAGAG.
GTTGCCATGG.
GTTGCCATGG.GTTGCCATGG.
CCATGGCAAC.
CCATGGCAAC.CCATGGCAAC.
CTCTCTCTCTCT.CTCTCTCTCTCT.
CTCTCTCTCT.CTCTCTCTCTCT.
CTCTCTCTCTCTCTCTCT.CTCTCTCTCTCT.
CTCTCTCTCTCTCTCTCTCTCTCT.
CTCTCTCTCT.CTCTCTCTCTCTCT.
CTCTCTCTCTCTCTCT.CTCTCTCTCT.
CTCTCTCTCTCTCTCTCTCT.
CTCTCTCTCTCTCT.CTCTCTCTCT.
CTCTCTCTCTCTCTCTCTCTCT.
CTCTCTCTCTCTCTCT.CTCTCTCTCTCT.
GAGAGAGAGA.
GAGAGAGAGAGAGAGAGAGAGAGAGA.
GAGAGAGAGAGAGAGAGAGAGAGAGAGAGAGA.
GAGAGAGAGAGAGAGAGAGAGAGAGAGAGA.
GAGAGAGAGA.GAGAGAGAGA.GAGAGAGAGA.
GAGAGAGAGAGAGAGAGAGA.
GAGAGAGAGAGA.GAGAGAGAGAGA.
GAGAGAGAGAGA.GAGAGAGAGAGAGA.
GAGAGAGAGAGAGAGAGAGAGAGA.
GAGAGAGAGAGAGAGAGA.GAGAGAGAGA.
GAGAGAGAGAGAGAGAGAGAGAGAGAGA.
CACACACACACACACACACACACACACACACACACACACACACACAC.
GTGTGTGTGTGTGTGTGTGTGTGTGTGTGTGTGTGTGTGTGTG.
AAAAAAAAAG.
AAAAAAAAAG.AAAAAAAAAG.
CTTTTTTTTT.
CTTTTTTTTT.CTTTTTTTTT.
TTTTTTTTTC.
GGGGGAGGGG.
GGGGGAGGGG.GGGGGAGGGG.
TGTGTGTGTGTGTGTGT.TGTGTGTGTGTGTGTGTGTGTGT.
TGTTGCCATG.
CCCCCACCCC.
AAAAAAAGAA.
TCTCTCTCTCTCTCTCTCT.
TGTTTTGTTT.
TGTTTTGTTT.TGTTTTGTTT.
TCTTTTCTTT.
TCTTTTCTTT.TCTTTTCTTT.
TCTTTCTTCT.
TTTTTTTTCC.
GGGGAGGGGC.
TTCTTTCTTT.
TTCTTTCTTT.TTCTTTCTTT.
AAGAAAAGAA.
CCATGGAAAC.
CAAAAAAAAA.
AAAAACAAAA.
GGGAGGGAGG.
GGGAGGGAGG.GGGAGGGAGG.
AAGAAAAGAAAAGAAAAGAA.
TTTTTTTTAA.
AAAGAAAAGA.
AAAGAAAAGA.AAAGAAAAGA.
TGCCATGGCA.
TTTCTTTTCT.
TTTCTTTTCT.TTTCTTTTCT.
CTTTTCTTTT.
CCCCCTCCCC.
TTGCCATGGC.
TTCTTTTCTT.TTCTTTTCTT.
TTCTTTTCTT.
GAGAGAGAGAGAGAGAGAGAGAGAGAGAGAGAG.
GAGAGAGAGAGAGAGAGAGAGAG.
GAGAGAGAGAGAGAGAGAG.
GAGAGAGAGAGAGAGAGAGAGAGAGAG.
TCTTTTTTTT.
TCTTTTTTTT.TCTTTTTTTT.
ACAAAACAAA.
ACAAAACAAA.ACAAAACAAA.
CAAAACAAAA.
CAAAACAAAACAAAA.CAAAACAAAA.
CAAAACAAAA.CAAAACAAAA.
TAAAAAAAAA.
TTTCTTTCTT.
AAAGAAAGAA.
TCCCCTCCCC.
TCCCCTCCCCTCCCC.
AGAAAAGAAA.
AAGAAAGAAA.
AAGAAAGAAA.AAGAAAGAAA.
GGGGAGGGGA.
TTCTTTTTTT.
TTCTTTTTTT.TTCTTTTTTT.
AAAAAAAAGA.
AAAAAAAAGA.AAAAAAAAGA.
TTTTTTTTTA.
TGAGTGACAG.
TTTGTTTTGT.
TTTGTTTTGT.TTTGTTTTGT.
TTTGTTTTGTTTTGTTTTGT.
GAGGAGGAGG.
GAGGAGGAGG.GAGGAGGAGG.
CTCCCCTCCC.
CTCCCCTCCCCTCCC.
CTCCCCTCCC.CTCCCCTCCC.
AGAAAGAAAA.
TTAAAAAAAA.
GTTTCCATGG.
GAAAAGAAAA.
GGGAGGGGAG.
GGGAGGGGAG.GGGAGGGGAG.
TTTTCTTTTC.
CAGCAGCTGC.
GGAAAAAAAA.
GGGGGTGGGG.
TTTTCTTTTC.TTTTCTTTTC.
CTTTCTTCTC.
GGGGGCGGGG.
GGGGGCGGGG.GGGGGCGGGG.
GCAGCAGCTG.
AAATGCAAAT.
TTGTTTTGTT.
TTGTTTTGTT.TTGTTTTGTT.
TTGTTTTGTTTTGTTTTGTT.
GCCCCTCCCC.
CTCTCTCTCTCTCTCTC.
CATGGCAACA.
GCCATGGCAA.
GTTTTGTTTT.
GTTTTGTTTTGTTTT.GTTTTGTTTT.
GGGGAGGGGG.
GGGGAGGGGG.GGGGAGGGGG.
CTCTCTCTCTCTCTCTCTCTC.
TTTTGTTTTT.
TTTTGTTTTT.TTTTGTTTTT.
TTTTTTTTTG.
TTTTGTTTTG.
CTTTTGTTCT.
ATTTGCATTT.
TTTTCTTTCT.
AAAAGAAAAG.
AAAAGAAAAG.AAAAGAAAAG.
TTTTGTTTTG.TTTTGTTTTG.
TTGATTTTTT.
GGGGTGGGGG.
TTTTTGTTTT.
TTTTTGTTTT.TTTTTGTTTT.
CACAAAAGCA.
CCTCCCTCCC.
GAAAAAAAAA.
TTTTTCTTTT.
AAAAGAAAAA.
GTGTGTGTGTGTGTGTGTGTGTGTGTGTGTGTGTGTGTGTGTGTGTG.
CCCCTCCCCC.
CCCCTCCCCC.CCCCTCCCCC.
GAGAGAGAGAG.GAGAGAGAGAGAG.
AGAGAGAGAGAGAGAGAGAGAGAGAGA.
TGGGGGAGGG.
AAGAAAAAAA.
TTTTTTTCTT.
AAAACAAAAC.
AAAGAAAAAA.
AACAAAACAA.
AACAAAACAA.AACAAAACAA.
CCCTCCCCCA.
AAAACAAAAC.AAAACAAAAC.
AAAACAAAACAAAAC.AAAACAAAAC.
AAAAAAGAAA.
AAAAAAGAAA.AAAAAAGAAA.
AAAAAAAAAT.
CCCCACCCCC.
TTTTCTTTTT.
TTTTTTTTCT.
AAACAAAACA.
ATTTTTTTTT.
TTTTTTCTTT.
TTTCTTTTTT.
TTTCTTTTTT.TTTCTTTTTT.
AGAAAAAAAA.
AAAAAGAAAA.
AAAAAGAAAA.AAAAAGAAAA.
AGAAAAACAA.
AAACAAAACA.AAACAAAACA.
AAACAAAACAAAACA.AAACAAAACA.
CCTTTGTGCT.
AGCAGCTGGT.
CCTTTCCTTT.
CACAAAGAAA.
GCCCAGCTGC.
TCCCCCAGCC.
AGGGAGGGAA.
CTGGCTTTGT.
GGCTGGGGGC.
TCTTTTTTCT.
TTTGTTCCTT.
GGCTTTGTTT.
AGAGGAGGAG.
GGGCAGGAGG.
CCTTTGTGTG.
CAGCTGGCCT.
CTTTGTTTTT.
AGAGCTGTCA.
TGGGATTACA.
AGGGAGGGGG.
GGGCGGGGCC.
GGGCGGGGCC.GGGCGGGGCC.
ACAAAAGGAG.
AGAGAAAGGA.
ACACAAAGGG.
AGGGCTGGGG.
TTTTGTTCTA.
AATGAAAAGA.
GCCTGGGAGG.
TTGATTGACA.
TTTTGTGTGT.
AGACAAAGAG.
ATGCTAATGA.
GAAAGAAAGG.
GGCTGGAGTG.
CCTTTGTCCC.
AGCCCTTTGT.
AAGGCAGCAG.
TTGTTTTCCT.
ACAGCTGTCA.
TTCATTTTCT.
TGCAGCTGCC.
TTCACAATAG.
AACAAAAGGG.
TTTTCCCTTT.
CAGACAAAGA.
CTCCTCCCAG.
CAGGGGGCAG.
TCTCCATGGC.
CAGCTGCAGA.
GTTTTTCTTT.
AAGAGAAAGG.
GCTGCTGCAG.
GAGACAAAGG.
GGCAGGGCTG.
CCTTTCTTTC.
AGAAAATCAA.
AAAGGAAATG.
CTCTCCCCTC.
GAACAATGAG.
AGAGAAAAAA.
AAAGAAAATA.
GCTGGGCTGG.
TCTCTTTTCT.
CTCCCTGCTG.
TGTCACTCAC.
ATTATTCATG.
AAGACAAAGG.
AAAAACAAAG.
CCAGCTGGGG.
GAACAAAAAG.
CTTTCCTTTT.
CTCTGCCCTC.
GGCCCCTCCC.
AGGGGGCAGG.
AGAAAGGAAG.
AAGCAGCTGT.
TTTTTTGAGA.
TTTGTGTCTG.
CCAGACAAAG.
CTGCACTCCA.
CAGCTGGAGA.
TCCCAGGGGA.
CCCTCCCTCT.
CCCCACCTCC.
GGCCTTTGTT.
TCTTTTCCTT.
TCTTTTCAAA.
TGCCCTTTGT.
GCTGCTGCCT.
TTTTGTTCCT.
TTTCCTCTTT.
AGAAAAGGAA.
AAAGAAAAAT.
CAGCTGGCAG.
AGCACAAAGG.
CAGCCCCCAG.
ACAAAGGCCA.
AAAGGCAGAG.
CCACAGCTGC.
TAATTTGCAT.
AAAATCAATG.
TTCTCTTTTC.
TTTGTTGTTG.
CCCCTGCTGG.
GGGCAGGGGC.
GAGGGGCAGG.
ACAAAAGCCA.
AGGGAGGAAG.
CATTCTTTTC.
ACAAAGCAGC.
GACAAAGGCA.
CTTTGTCCTG.
AGAGACAAAG.
GGCTGGGGGA.
TTTTTTTGAG.
GGGCAGAGGG.
CTGGGGGCAG.
CTGCCCCCAG.
GAGGGAGAGG.
CTGCCTCCTG.
AAAGGGGAGG.
GGCTGGGAGG.
TTCTTTTATT.
TTTTCTTTCC.
CCTGTCACTC.
CAGCTGTGTG.
CCTGACCTCT.
GAGAGGAGGG.
GAAAAAAAGA.
AAGGGGGAGG.
CTCTCCTCCC.
CCCTGCTGCC.
TGACAGATGG.
GGCTGCTGCT.
CCCTTTGTTT.
CAGCTGGGCC.
CTATTGATTT.
CTTTTATTCT.
AAAAATAAAT.
GAAACAAAGG.
CCCAGCCCAG.
CAGAGGGAGG.
AGGGAGGGGC.
AAAGCAGCTG.
AGCTGCTGCC.
AAAAAAAAGC.
GTGGGGGTGG.
GAGCAGCTGT.
CTCCTGCTGT.
AAAAGAGAGA.
AGCTGCTCCC.
TCCTTTGTCC.
ACAAAGAACA.
CCCTCTGCCC.
GGGGCAGAGG.
CCCTCCCCCC.
AAGAAAAGGA.
TGCTTTTGTG.
CAGCAGCCAG.
AAAAAAAGGA.
AGAAGAAAGG.
AGGCTTTTGT.
AACAAAAGCT.
TTGCTTTTGT.
TCCATGGAAA.
CCTTTTCTTC.
GCAGGCAGGC.
CCTTTCTTCT.
TGGGGGAAGG.
CCCCAGGGAG.
TCTCTCTCCC.
AACAAAGCCA.
GAGAAAGAGA.
AAGAGAAAGA.
GACAAAGGGA.
CCTTCCCTCC.
GCTTTTGTTG.
GGAAGGGAGG.
CTTTTCTCTT.
TGACCCCTGA.
CTCTTTTGTT.
TCATTCTTTT.
GAAAGGAAAA.
GGGAGAGGGA.
AAAAAGAAAT.
CAGAGAGAGA.
GGCAGCAGAG.
CCTCTCCCCT.
TCATTGTTCT.
GGAAAGAAAG.
CCCTGGGGAC.
CAGAGGCAGG.
CCCCACCCCT.
GCTTTGTTCT.
CAGCTGAGCC.
CCTGCCCCTC.
GTTTCTTTGT.
GCAGCTGCCT.
AGAGACAGAG.
AAAAAAGGAA.
TTCTTTTTAA.
TGACCTCTGC.
TTTGCATTTG.
GGCCCCGCCC.
CTTTGTGTGT.
GCCCCTCCTC.
TGTGTCTGTG.
CAAAAACAAA.
TTTGTTTCCT.
CAGGCTGCAG.
GAAGAAAAGA.
ACAACAAAAA.
CAGCAGGAGG.
GTGGGAGGAG.
CTCCCCACCC.
TCAATCAATC.
TCAATCAATCAATC.
TCAATCAATCAATCAATC.
CACAAAGGAA.
CTTTTGTTAT.
CTGGGGCTGG.
AGAAACAAAG.
CCCAGCAGCT.
GGGAGAGGAG.
AGAAAAGGCA.
TCCCTCCCCC.
CAGCTGGCTG.
TTTTCTTTTA.
AGAGAAAGGG.
AAACAAAGCC.
GGAGGGAAGG.
CTCTGCCTCC.
CAGCTGACAG.
GGAAACAAAA.
CCCAGCCCCA.
ATGGAAACAG.
CTGGGCTGGG.
AAGAGAAAAA.
CTTTCTTCCT.
CTGTGACCTT.
TCAGCTGTCA.
TTTTTCTCTT.
GCCTTTGTGT.
GAGAAAGGAA.
CCTGCTGCTG.
CTGAAAAGAA.
ACAGCTGCAG.
GCAGCTGGTG.
TTTTTTCTTC.
ACACAAAAGC.
GGCAGGGAGG.
GAAAAACAAA.
CTTTCTTCTT.
CCCTCCCCTG.
GCTGCCTTTG.
CTTTCTTTCC.
CCAGCTGCCC.
GAGGTCAGAG.
TTTTGTTCTC.
GAGAAAAGAA.
TCCTTTGTTT.
ACAAAGCAAA.
CTCATGAATA.
TTGTTCCTTT.
CCAGCTGGGA.
CTTTCCCTTT.
TCTCCCTCTC.
TTTTGTTTCT.
AAACAAAGAG.
CTGCCTGCTG.
AGGTCAGAGG.
AGGGGCTGGG.
TATTCATGAG.
CTTTGTCTCC.
AAACAAAGGC.
GCCCCTGCCC.
CCTCTGCCCC.
GGGGAAGGGA.
ACCATGGAAA.
ACCATGACAA.
CAGAACAATG.
TTTCTCTTTG.
GACAAAAGGA.
CCTTCCCCCA.
TGGGTGACAG.
CCTTTGTTTC.
ACAGCTGGGC.
AGGGGAGAGG.
CAAACAAACA.
CAAACAAACAAACA.
GGGAGAGGGG.
TTTTCTTCCT.
GATTACAGGC.
GACACACACA.
CTCCCTCTCT.
CAGCTGCCAC.
CAGCCTTTGT.
TGCAGCTGCA.
GGTTGCCAGG.
CAGGCAGAGG.
GAGAACAAAA.
TTTGTTTTTG.
CCCAGCCTGG.
CTATGGCAAC.
CTTTGTCCTC.
CATGGCAACT.
CCTGGCAACC.
AGAAAGAGAG.
CCTCCCAGCC.
AAAGCTGTCA.
AGGAAAAGAA.
AAAGAATAAA.
AAGGAAGAAA.
TCTCTCCTCT.
CCAGGCTGGG.
TTCTCTTTTT.
CTGTCAGCTG.
GTATTGATTT.
CAGCCCTGGG.
ATTTGCATAT.
TACACACACA.
TAAAAGAAAA.
TGCACACACA.
AGCCAGCTGC.
CTCCCCTGGG.
AACAAAAACA.
CAGGGGGAGG.
TGCCTTTGTC.
AGCAGCTGGC.
CAAAGTGCTG.
TGGGGGCTGG.
GAAAAAAAAG.
AAGAAAAGGC.
CAGCCAGGCA.
ACAGCTGCCT.
TTTGTTTCTG.
CCCCAGCCTC.
CCCCAGCTGG.
AATCAATGAA.
CGGGGGCGGG.
CACAGCTGGG.
GGCCCTGGGG.
ACAACAAAAG.
GGCTCAGCTG.
AGAAAATAAA.
ACAAAGAAAC.
GTGACAGGCA.
TCCTTTCTTC.
CATTGTTCTG.
GGAGGGGAGA.
GGAGACAAAG.
CTTTGTCCTT.
TTTATTCATT.
CAGAAGAAAA.
TAACAAAAGA.
AAAGAGAGAA.
AAGAAGAAAG.
CAGAGAAAGA.
GAGTGCAGTG.
GAGGGGCTGG.
AGCCTTTGTT.
GCAGCTGGGC.
GAACAAAGCA.
CTCCTTTGTG.
AGGGCAGGAG.
CTTCTTTGTT.
CTTTGTCTTC.
CCCAGCAGGG.
TTTCTTCTTC.
ATTTTTAAAA.
CCCTCCCCGC.
TGCTTTCTTT.
GCCCAGGCTG.
AAAGCCCTTT.
AGGCAGCAGA.
CTCTTCTTTT.
GGATTACAGG.
AAATCAATGA.
TTTTTTTAAT.
GGGGCAGCAG.
TCTCTCTTTC.
GGACAAAAGG.
CCTTTGTTTG.
TTTTTGTTCT.
ACAGCAGCAG.
GCCCTTTGTT.
GCTGCCTTTT.
TTTTCCTCTT.
TTTTCATTCA.
GGGGTGGGGC.
CCTAGCAACA.
TTTTCTCTGT.
CACACACAGA.
TTTTTCTCCC.
GGGCAGCTGG.
GGAGGAAGGG.
GAGGGGAGAG.
GCTCCAGCTG.
AAGGTCAGGG.
AAGGTCAGGG.AAGGTCAGGG.
CAGCCCAGCC.
GAGGTCAGGA.
CTGACAGCTC.
GCTGTCAGTC.
AACAAAGACA.
TTTGCATTTT.
CATTGTTTTC.
GAAATCAATA.
CACAGCTGCC.
AAAGCAGCAG.
GGGGAGGAGA.
TTCCCCTCCC.
CAGCTCCTCC.
AACAAAGAAC.
ACAGCTGTGA.
CAGGCTGGGG.
CAGAGCAGCT.
TGATGGATGG.
GAAAGAAAAT.
CTCCTCCCCA.
ACAAAGAAGC.
ACACAAAGGA.
GGGTGGGGGC.
GCCCTCCTCC.
TCCCTGGAGA.
CCAGCCCCAG.
TGAACAAAGA.
TTTTCAAAGA.
TTTGTCTTTC.
AGCTGCCTTT.
TTTTCAAAAG.
TTCTTTTCAA.
CCCCATCCCC.
ACAAAGGAAT.
TGAACAAAGG.
CTTTCTCCTT.
TTTCTGTTTT.
GCTTTGTTTT.
CCAGCCTGGC.
CTGTCTTTGT.
AGGAGGGGAG.
TTGCCTTTGT.
AGAAAAGAGA.
TTTCTCTCTT.
TTCTCTCTTT.
CCTTTCTTTG.
TTTGTCTCTG.
AGTGCTGGGA.
GAGAGAAAAG.
AACAGCTGCT.
TGTGTGTGCA.
AAAGAACAAT.
AGGAGAAAAG.
ATTGATTTCT.
CATTGTTCTC.
AAGCAGAAAA.
AAATCAATAG.
TTCTTTTTCA.
GAGGCTGGGG.
GTCACAGCTG.
CACAAAGGGA.
AAAAAAAGAG.
TGATTGATTT.
GACAGCTGTG.
CTCCTTTGTC.
CATTTCTTTT.
CTGCTGCCTT.
CAGCACAAAG.
CAAAGAAAGG.
CCCCAGCCCT.
CAGCTGCCCC.
AGGCAGAGGG.
GAGAAGAAAG.
CAGCTGTCTG.
TCAGCAGCTG.
TGGGAGGGAG.
GAAAAAAAAT.
CTCTTTTTTT.
TTTCTGCTTT.
TCCCTGCCCC.
CAGCAGCAGG.
TGCACTCCAG.
CAGAGGTCAC.
CTCCCAGCCC.
TCAGGGGTCA.
CTCTCTGCCT.
TCCCCTCCCT.
ACAAAAACAA.
TCCCTGCTCT.
CCTCCCCACC.
CTTTTTGTTC.
TTTCCCTTTG.
ATTGCCATGG.
GCTGTCAGCC.
CTGCTGCTGA.
TCTTTGTCCT.
TTTTCTCCTT.
CAGGCCTGGG.
ATTGTTTTCT.
GGGAGGCAGG.
AAAGAAAGGG.
TTGCATTTCT.
CCTTTGTGTT.
CAGAAAAGAA.
TGGTTGCCAT.
TCTTTCCTTT.
GGGGAGGGAA.
TCCTCCCTGC.
GCAGCTGTGG.
TGCCCTGCCC.
AGCACAGCTG.
GCCACAGCTG.
CCCAGGGAGG.
TCAGGGGTCAGGGGTCA.
TGAGCAGCTG.
TCCTTTGTTA.
GAAGACAAAG.
CAGAACAAAA.
TTGACCTCTG.
CTGGGTGACA.
CTTTGTGTTT.
CCCTGCCTGG.
TCAGAGGTCA.
TTCTTTTCAT.
CATTTGCATA.
TAAAAAGAAA.
CTGCCTCCCT.
TTTGTTTTCA.
CCTCCCACCC.
AAGGAACAAA.
GCCCCCACCC.
CTTTTTAAAA.
TCTCCAGCTG.
CATCTGTCAG.
CCCTGGCAAC.
ATTTTTTTTC.
CCATGGTGAC.
CTGACAGCTT.
CTTTTGTTGC.
TCTCCTTTGT.
TTTTTCCTCT.
TCTTTTTTTC.
AATAAATAAA.
AATAAATAAATAAA.
TGGGGGCAGG.
ACAGATGGCA.
AGGAACAAAA.
TTGTCTTTTT.
TCCCTTTGTG.
TCTTTTGTTA.
GGGAGCAGCT.
CTTTGTCCCT.
TTTCCTTTTG.
AGAAAAGAAT.
TCCCTCTCCC.
TTGTTTTTGT.
CAACAAAAGA.
CCATGGAGAC.
CCACCCCCTC.
CAGGCTTTGT.
CTCTGACCTT.
CCCTGACCTC.
AGGAGAGGGA.
CAAACAAAAC.
CAAAATCAAT.
CCATCTGTCT.
CTTCCCTCCC.
GGGGCAGGGC.
TTCCTTTCTG.
GCCCTGGGGA.
AAGAAAAGCA.
GCACTCCAGC.
ATTAACATTT.
TGGGAGGGGC.
CATGAATAAT.
CCTCCCAGCT.
AAAACAAAGC.
AGCAGCTGGA.
AAATACAAAA.
GCCCCTGCTG.
TGTCTTTGTT.
ACAAAGGGCT.
AGGACAAAGA.
TTGAAAAGAA.
GGGAGAGAGG.
CCCAGCTGTG.
TTCATTGTTT.
CCATTGTTCT.
AGTGACAGGC.
GGGGAGAGGG.
GAGAGAGGGA.
AGAAAAAAAT.
CCCTTTGTCT.
GACAAAGGAG.
AAGGTCAGAG.
CAAAGGTCAG.
GTCACCATGG.
CTTTTGTTTC.
GCAGCTGGGG.
CCTCCTGTCA.
GCAAAACAAA.
CCTTTTGTCT.
CCTCTGACCC.
TTTTTAAAAG.
CCCCTCCCCG.
CAAAGGAAAA.
GCAGCTGCCC.
TCTTTTGTGA.
CAAAGAGAAA.
CATGGCAACG.
AAAAGGCAGA.
GGGATTACAG.
CTCCCCTCCT.
GTCTCAAAAA.
GAATATTCAT.
ATTAAAAAAA.
ACAAAAGGCT.
CCCAGCAGCC.
CAGCCTGCAG.
CTCAGCCTCC.
CTTTTGTCTG.
TTTTCTTCCC.
AAAGGGAAAA.
TTGTTTTTCT.
TTCTTTCTTC.
TGGCAACCAG.
CTGGAGTGCA.
CAACAAAGAA.
AAAAGAAGAA.
CCCCCTTCCC.
GGTGGGAGGG.
TGTCTTTTGT.
AACAAAAAGA.
CCCCTTCCCC.
CTTTGTTTCC.
GGTGGGGGAG.
TGACAGCTGC.
GAAAAGAAAG.
ACAAAGGGAA.
ATGTGTGTGT.
AGGAAGAAAA.
AAAGAAAAGC.
TTTCTCTTTC.
AAAAAATCAA.
CAGCTGCTGT.
CCCCGCCCCG.
AGCCCCTCCC.
ACAAAGGGAG.
AATTGATTTT.
CATGGAAACC.
GAAAACAAAG.
ATCTTTTGTT.
CAGGCTGGAG.
TTCCTTTCTT.
TTTTCTTTCA.
AAAAAAAATT.
TTTCTCTCTG.
TGTTTCTTTT.
CCAGCTGCCT.
GACAAAGAAA.
TTCTTTTTTC.
TTTCTTCTCT.
GTCTCCATGG.
TTTTTTTTGA.
AGGCAGCTGG.
CTCTTTGTCT.
GCTGACAGCT.
GCCCCTCCCT.
AAAATAAAAA.
AAAAGAAATG.
GCAGCTGCTC.
CCTGCAGCTG.
GGGTCAGAGG.
GGAGGGGAAG.
CTCCTCCCTG.
AGGGGTGGGG.
GGGAGGGGCG.
TGGGGTGGGG.
GCAGCTGGAG.
CAAACAAAAA.
CTTTTTTCTT.
GCAGAGGGAG.
TTTATTGATT.
CAGCTGCTGG.
ACACAAAAGA.
AACAAAGGGA.
TGCTTTGTTT.
GCCTTTGTTT.
TTGTTCTTTT.
GTTGCCAGGG.
CTCTTTGTTC.
ATCAATCAAT.
ATCAATCAATCAAT.
ATCAATCAATCAATCAAT.
CTTCTTTTGT.
CCCCGCCCCGCCCCG.
CTTTTGTCTC.
ACTCCAGCCT.
ATTCTTTTGT.
CCCTTTCTTT.
ATGAAAAGAA.
GGCAGCTGGG.
GGGGAAAAAA.
TTTTTTTCTG.
GGAGGGAGAG.
CCCCCTCCCT.
TCCCTCCCCT.
AGGTCAAAGG.
TCTTTGTCTT.
CTTTTTGTTT.
AAAATGCAAA.
GGGAAAAAAA.
GAGACAAAAG.
GCCCTGCCCC.
TCAAAAAAAA.
TGTCACTCAG.
CAGCTGGGAG.
CACAGACACA.
AACAAAACAAAACAAAAC.
TCTTTGTTTT.
CTCCCCCACC.
AGCTGCAGCT.
TTTCTTTTCC.
TTCCTTTTCT.
AGAAAAAAAG.
CCCGCCCCGC.
CCCGCCCCGCCCCGC.
TCTCTCTCCT.
TGTGTGTGTA.
CCTTTGTTTT.
CAGACAGCTG.
CAGCTGTGAC.
CAGCAGATGG.
CTCAAAAAAA.
TGGCAGCTGC.
TGACAGCTGT.
GGCGGGGCGG.
GGCGGGGCGGGGCGG.
GGCGGGGCGG.GGCGGGGCGG.
GGGGGCTGGG.
CAAAGAAAAG.
ACAAAAGAAG.
TTTCCATGGT.
TGGCAGCTGG.
AACAAAGCAG.
GGAAACAAAG.
TGAACAAAAG.
AGGAAAGAAA.
GGGAACAAAG.
AGAGAGAAAA.
AATGCAAATT.
TTTTCCTTTG.
AGGCTTTGTT.
ACAAAAGAAT.
CAGCTGCAGG.
GAGGAGGGGG.
GAGGGAGAGA.
AGGGAGAGAG.
AGGGAGAGAG.AGGGAGAGAG.
AAAAGAAAGG.
AGACAAAGGA.
CCCTGGGGAG.
CCTTTTCTCT.
AGGGGAGGGA.
TGACAGCTGG.
CCCTCCCCAG.
GCACACACAC.
GCACACACAC.GCACACACAC.
GCGGGGCGGG.
GCGGGGCGGGGCGGG.
CCAGCAGAGG.
AGGAAACAAA.
TTCTTCTTTT.
ATTAGCATTT.
ACAAAAGAAC.
CTTTTCTTCC.
CCCAGCCCTG.
TTTCTTTTAT.
CTCCTCCCCC.
AGTGACAGCT.
AGAGAAAGAG.
GAAAGAGAAA.
CAGCTGCTGA.
TTCCTTTTTT.
GGAACAAAAG.
TTCCTTTGTC.
ATGGCAACCA.
TGTTTGTTTT.
GAACAAAAGC.
CTTTTCCTTT.
GAAGAAAAAA.
AAACAAAGGA.
GAACAAAGGA.
CAGCTGGGGC.
AAAAGAAAAC.
CCTCTGACCT.
CCCCTCCCTG.
GAGTGACAGC.
CTGCCCTCTG.
CTTTTCTTCT.
GGCAGCAGCT.
GTGACAGCTG.
AGGGCAGAGG.
TGCCTTTTGT.
CTCCCTTCCC.
ACAAAGGAAG.
AAGAAAGGAA.
AGAAGAAAAA.
TTCCATGGCA.
AACAAAAGGC.
TCTTTCTCTC.
CCCAGCTGGG.
TCTCTTTGTT.
GGGAGGGGCC.
GAGCAGCTGC.
TTTTGTTTGT.
CTCTCTCCCT.
CAGCAGGCAG.
CCCTCCCCTT.
CGCCCCTCCC.
AGAGAGGGAG.
TTTCCTTTTC.
AGAAACAAAA.
AAGAAAAACA.
CCTCCCTCTC.
CCCAGCTGCC.
TCTTTGTCTC.
TGGGGCTGGG.
AAAAAAATCA.
AGGGAGGGGA.
TTTTTTTTGT.
GGAGGGGCAG.
GGGGAGGGGT.
CCTTTCTTTT.
GCCATCTGCT.
AGCTGTCAGA.
AACAAAGAAG.
AAGAAGAAAA.
AAAAAAAACA.
CTTTGTTTCT.
TCTCTTTCTC.
TTTTTTTTCA.
GGGGGAGGAG.
CTCTCTCTTT.
GCTTTTGTTC.
TTTTTCTTCT.
TCTTTCTCTT.
GGCAGGCAGG.
CTCTCTTTCT.
CCAGCTGCAG.
TCCTTTCTTT.
CAGGGGAGGG.
CTTTGTTTTC.
GCCTTTGTTC.
CAGCTGGGCT.
AAGCTGTCAG.
TTTTTTTTGT.TTTTTTTTGT.
TCTTTGTTTC.
CTGCAGCCTG.
CCCTGCCCCT.
AACACACACA.
GCAGCTGCCA.
GTTTTCTTTT.
TCTTTTCTTC.
CTCCCTTTGT.
CTCCAGCTGC.
TCCTTTTTTT.
ATTCATTCAT.
ATTCATTCATTCAT.
AGCAGCTGTC.
AGACAAAGAA.
CTTTTGTTCC.
TTTGTTTCTT.
AACAAAAGAG.
AAACAAAAAG.
CAAAAAGAAA.
AAATGCTAAT.
GCTGTCACTC.
CATTTTCTTT.
TCCCTTTGTT.
CCTCCTTCCC.
GCTTTTGTTT.
TTTCTTTGTG.
TTCTCTTTCT.
CAAAGAAAAA.
GTGTGTGTGC.
GTGTGTGTGC.GTGTGTGTGC.
CCTGCCCCCA.
AAAAAAAATG.
CAAACAAAAG.
AACAAAGGCT.
AAGAGAGAGA.
ACAAAACAAAACAAAAC.
CAGAGGGCAG.
CCACCCCCAC.
GGGTGGGGGA.
CAGGGCTGGG.
ACAAAAGGCA.
CAAAAGGAAA.
ACAAAGAAAG.
CAAAACAAAG.
AGAACAAAAA.
CTCCCCCAGC.
GAACAAAGAG.
AGCAGATGGC.
GGGAGAGAGA.
GAGAAAAAAA.
ACAAAAAAAA.
CAGAGAGAAA.
CCTTTGTCTT.
GTGGGGAGGG.
CGGGGCGGGG.
CGGGGCGGGGCGGGGCGGGG.
CGGGGCGGGGCGGGG.
TCCCTGGGGA.
TCTCAAAAAA.
GGCTTTTGTT.
CACAGCTGTG.
AAAACAAACA.
CTGTGTGTGT.
TTCCCTTTGT.
CCCCACCCCA.
CCTCCCCAGC.
AAAAAAAAGT.
CTCTCTCTCC.
CTCCCTGGGG.
CTCCCTGCCC.
GCTTTTTTTT.
GAACAAAGGC.
CATTGATTTT.
AGGGGAGGAG.
CCCTCTGCTG.
CTCCCTCTCC.
TTTTGTTCTT.
AAAGAGAGAG.
AAGGAAAAAA.
GGAGGGGCTG.
GGAACAAAGG.
CTGCCAGCTG.
ATTTGCATAA.
GTTGCCATAG.
GGGTCAGGGG.
GAGGGCAGAG.
ATATTGATTT.
CCCTCTCCCC.
ACAGCTGCTC.
TTGTTTTCTG.
CCAGCTGTCA.
AGAGGGAGAG.
TTTTTGTTTG.
TCCCCTGGGA.
AAAGACAAAG.
GGAGGAGAGG.
AAAACACAAA.
TTTTTGTTGT.
GCCCCAGCTG.
AGAAAAAAGA.
CACACAAAAG.
TCATTAGCAT.
CACACAGCTG.
AAAGAATGAA.
CAGCCTGGCT.
TCATTCATTC.
TCATTCATTCATTC.
AGACAAAGGC.
GGGAAGGAGG.
AAGGAAAGAA.
TTCTTTGTGT.
CCCTGCCCTG.
AACAAAACAG.
CTCCCAGCTG.
ATTTTTTTCT.
TATTTTTTTT.
TGACAGGAGG.
CAGCCAGCTG.
AAGACAAAAG.
GGGGCTGGGC.
ATATTCATGA.
TGCCTGCCTG.
CTCCTTTGTT.
GGACAAAGGG.
TCTTTTCTCT.
GGCCTTTGTG.
TTTCTTTGTC.
TTTTCTTCTC.
TTTTTTCTCT.
GCTTTTCTTT.
GAAGGGGAGG.
TCTCTCTCTG.
TCTTTGTTCA.
GGGACAAAGG.
CCTTTGTCTG.
CCTCTCTCTC.
GGCTGGGCTG.
AAAGAAAATG.
CCCCAGCTGC.
GGCGGCGGCG.
GGCGGCGGCGGCG.
GGCGGCGGCGGCGGCG.
CAGAAAAAAA.
TTCTTTTCTC.
ACCCCCTCCC.
CAGCTGTGCT.
GTGGCAGCTG.
CCTCTTTGTT.
GAAAAGGAAA.
GAGAAGAAAA.
AAGAGAAAAG.
CCTTTGTTCA.
TTTGTGTTTT.
CCCTTTGTTC.
TCATTCATTT.
AACAAAGAGG.
CTTTTCTCTG.
TCTGTGTGTG.
TGACCTCTGA.
TCCTTTGTGT.
AAAGAAAGAG.
ATTTCCATTT.
GCAGAGGGCA.
CTTTTCTTTG.
TGAAAGGAAA.
TCTTTTTGTT.
TCCCTTCCCC.
CCTTTTGTGT.
GAACAAAGGG.
GTGACTGACA.
TTTCCTTTCA.
GCTGGGGCTG.
ACAAAAAGAA.
AGAGTGACAG.
ACAAAAGCAA.
GGGAGGGAGA.
ATTTCTTTTT.
GCCCCCGCCC.
TATTGATTTC.
CGCCCCGCCCCGCCC.
CGCCCCGCCC.
CGCCCCGCCC.CGCCCCGCCC.
TTTGTTCTGC.
CAGCAGCCTG.
CTGCCTTTTG.
TTTCTTTTTA.
AATGAATAAA.
TCTTTTGTTG.
TTTTATTTTT.
ACACACAAAA.
AGGCTGGAGT.
TCCCAGGAGA.
AAGAAAGAGA.
CTTTTGTTCA.
AGAAATCAAT.
ACAAAGGAGA.
GCCGCCGCCG.
GCCGCCGCCGCCG.
AATATTCATG.
TGGGAGGAGG.
TTCTTTTCCT.
ATTCTTTTCT.
TTCTTTTGTC.
TGCTGCCTTT.
AAAGACAAAA.
TCTGCAGCTG.
TCTCTTTCTT.
GGAGGAGGAA.
CATGAATATT.
ACAAAGGCTG.
TTCATTCTTT.
AAGACAAAGA.
GAGGCAGCTG.
AAACACAAAA.
AAAACAAAGG.
GGGGTGGGGA.
CTGGGGAGGG.
GCCAGCTGCT.
CCAGCAGGGG.
ACTTTTTTTT.
CCCCCCACCC.
GAGGAAAAAA.
AAAGGAAACA.
TCCTTTCTCT.
TTTGTTTTTC.
AAACAAAAAC.
TCCCCAGGGG.
ACAGAACAAA.
AGCTGTCAGC.
ATTTTTCTTT.
TCTCTCTCTT.
AACAACAAAA.
CCTCCCTTCC.
TCCCCCACCC.
GAGGAGGGGA.
TTTTAAAAAT.
GGGTGGGAGG.
TGTTTTTGTT.
CTCCTCCCCT.
GTGTGTGTTT.
CACTCCAGCC.
ACAAAAGACA.
TCATGAATAT.
AACAAAGGAG.
ACACACACAT.
GGGAGGGGTG.
CAGCTGCTTT.
TTTTGTGTTT.
GGGAGGGGCT.
GCTGCTTTGT.
ATTTTCTTTT.
GTGGGAGGGG.
AGGACAAAGG.
CTTTTGTCTT.
AGCCCAGCTG.
GACAGCTGCT.
ACAAAAGAGA.
CAGCCCCAGC.
GGAGAGGAGG.
GCCTTTGTCT.
GAAGGGAGGG.
AGCACAAAAG.
TGAAAACAAA.
AACAAAACAAAACAAAACAAAAC.
AGACAAAAGG.
TGTTTCCATG.
GATTGATTGA.
GATTGATTGATTGA.
GATTGATTGATTGATTGATTGA.
GATTGATTGATTGATTGA.
CATGGAAACA.
AAACACAAAG.
AGGCAGCTGC.
GAAAAAAGAA.
