# Supplementary material for: CFSP: a collaborative frequent sequence pattern discovery algorithm for nucleic acid sequence classification
Source: PeerJ. 2020 Apr 20;8:e8965. doi: 10.7717/peerj.8965 (PMC7179567; doi:10.7717/peerj.8965)
Supplement: Supplemental Information 2 [file peerj-08-8965-s002.zip › ChIP-Seq/Feature_0.00125.FeatureProfile]

0    49
64
1 [SUB 0 0 A G ]
1 [SUB 0 0 A G SUB 0 11 C T SUB 0 15 C G SUB 0 20 A C ]
1 [SUB 0 0 A T SUB 0 6 A T SUB 0 8 A T SUB 0 24 A G ]
1 [SUB 0 0 A T SUB 0 9 C G SUB 0 16 A T SUB 0 21 C T ]
1 [DEL 0 1 C SUB 0 3 C A SUB 0 17 C G SUB 0 27 C A ]
1 [SUB 0 1 C A SUB 0 17 C A SUB 0 20 A G SUB 0 22 A G ]
1 [SUB 0 1 C G ]
1 [SUB 0 1 C G DEL 0 3 C SUB 0 5 C A DEL 0 25 C ]
1 [SUB 0 1 C T SUB 0 14 A G DEL 0 28 A ]
1 [SUB 0 2 A G SUB 0 7 C T DEL 0 28 A ]
1 [SUB 0 2 A G SUB 0 17 C T SUB 0 27 C A SUB 0 28 A T ]
1 [DEL 0 3 C DEL 0 19 C SUB 0 21 C A DEL 0 25 C ]
1 [DEL 0 4 A DEL 0 8 A SUB 0 19 C A SUB 0 27 C A ]
1 [SUB 0 4 A T SUB 0 12 A T SUB 0 14 A G SUB 0 20 A G ]
1 [SUB 0 5 C T SUB 0 9 C T DEL 0 24 A SUB 0 26 A C ]
1 [SUB 0 6 A G SUB 0 7 C G SUB 0 19 C A SUB 0 22 A T ]
1 [SUB 0 6 A G SUB 0 9 C G SUB 0 27 C A ]
1 [SUB 0 6 A G SUB 0 10 A G SUB 0 14 A G SUB 0 28 A C ]
1 [SUB 0 7 C A SUB 0 9 C G SUB 0 17 C T ]
1 [SUB 0 7 C G SUB 0 25 C G SUB 0 27 C A ]
1 [SUB 0 7 C T SUB 0 15 C G SUB 0 19 C T SUB 0 24 A G ]
1 [SUB 0 7 C T SUB 0 19 C G SUB 0 20 A G SUB 0 28 A G ]
1 [SUB 0 7 C T SUB 0 21 C G SUB 0 23 C G SUB 0 28 A T ]
1 [SUB 0 8 A G SUB 0 26 A C SUB 0 28 A G ]
1 [SUB 0 9 C T SUB 0 15 C T SUB 0 26 A C SUB 0 28 A C ]
1 [SUB 0 10 A G SUB 0 12 A C SUB 0 17 C A SUB 0 28 A G ]
1 [SUB 0 10 A G SUB 0 24 A T SUB 0 26 A C SUB 0 28 A C ]
1 [SUB 0 10 A T INS 0 22 A SUB 0 25 C A SUB 0 26 A T ]
1 [SUB 0 11 C G SUB 0 12 A T SUB 0 18 A C SUB 0 28 A C ]
1 [SUB 0 11 C G SUB 0 13 C G SUB 0 21 C G SUB 0 24 A T ]
1 [SUB 0 11 C T SUB 0 12 A G SUB 0 22 A T ]
1 [SUB 0 11 C T SUB 0 23 C T SUB 0 24 A G SUB 0 27 C A ]
1 [SUB 0 12 A G SUB 0 23 C A SUB 0 25 C T SUB 0 28 A T ]
1 [SUB 0 12 A G INS 0 25 C SUB 0 27 C T ]
1 [SUB 0 12 A T SUB 0 22 A T SUB 0 27 C T ]
1 [SUB 0 13 C T SUB 0 24 A T DEL 0 26 A SUB 0 28 A G ]
1 [DEL 0 14 A SUB 0 17 C T SUB 0 23 C T SUB 0 24 A G ]
1 [SUB 0 14 A G SUB 0 15 C T SUB 0 26 A C SUB 0 28 A G ]
1 [SUB 0 14 A G SUB 0 17 C G SUB 0 18 A G SUB 0 28 A T ]
1 [INS 0 15 C SUB 0 24 A C SUB 0 26 A C SUB 0 27 C T ]
1 [SUB 0 15 C G SUB 0 23 C A SUB 0 26 A T SUB 0 27 C G ]
1 [SUB 0 15 C T INS 0 21 C SUB 0 25 C G SUB 0 27 C G ]
1 [SUB 0 15 C T SUB 0 25 C G SUB 0 27 C A ]
1 [SUB 0 15 C T SUB 0 27 C G SUB 0 28 A T ]
1 [SUB 0 16 A G SUB 0 20 A G SUB 0 24 A G SUB 0 26 A T ]
1 [SUB 0 18 A G SUB 0 27 C G ]
1 [SUB 0 18 A T SUB 0 23 C T SUB 0 24 A G SUB 0 27 C T ]
1 [SUB 0 19 C T SUB 0 24 A T SUB 0 26 A T ]
1 [INS 0 20 A SUB 0 21 C A SUB 0 23 C G SUB 0 27 C T ]
1 [SUB 0 20 A G SUB 0 21 C A SUB 0 24 A G SUB 0 26 A T ]
1 [INS 0 21 C INS 0 23 C SUB 0 24 A T SUB 0 26 A C ]
1 [DEL 0 21 C DEL 0 24 A SUB 0 27 C G SUB 0 28 A T ]
1 [SUB 0 21 C G SUB 0 23 C G SUB 0 25 C G SUB 0 27 C G ]
1 [SUB 0 21 C T SUB 0 23 C A SUB 0 24 A T SUB 0 27 C G ]
1 [SUB 0 22 A G SUB 0 24 A G SUB 0 26 A G SUB 0 28 A G ]
1 [SUB 0 22 A G SUB 0 24 A G SUB 0 26 A G SUB 0 28 A T ]
1 [INS 0 23 C SUB 0 24 A C SUB 0 26 A T SUB 0 28 A C ]
1 [INS 0 23 C SUB 0 24 A C SUB 0 27 C A SUB 0 28 A T ]
1 [INS 0 24 A SUB 0 25 C T SUB 0 26 A G SUB 0 27 C G ]
1 [SUB 0 24 A C SUB 0 26 A C SUB 0 27 C T SUB 0 28 A T ]
1 [SUB 0 24 A G SUB 0 26 A G SUB 0 27 C T ]
1 [SUB 0 24 A G SUB 0 28 A T ]
1 [SUB 0 25 C G SUB 0 26 A C SUB 0 27 C T SUB 0 28 A G ]
1 [SUB 0 25 C T SUB 0 26 A T SUB 0 27 C T ]
1    21
59
1 [DEL 0 0 C DEL 0 31 A SUB 0 32 C G SUB 0 34 C T SUB 0 35 A G SUB 0 38 C A ]
1 [SUB 0 0 C G DEL 0 2 C DEL 0 4 C SUB 0 34 C A ]
1 [SUB 0 0 C T DEL 0 33 A SUB 0 34 C G SUB 0 35 A T DEL 0 37 A SUB 0 38 C T ]
1 [SUB 0 1 A G SUB 0 3 A G SUB 0 5 A G SUB 0 7 A G SUB 0 9 A G SUB 0 11 A G ]
1 [SUB 0 1 A T SUB 0 2 C T SUB 0 10 C T SUB 0 12 C T DEL 0 34 C DEL 0 37 A ]
1 [SUB 0 1 A T SUB 0 3 A T DEL 0 5 A SUB 0 6 C T SUB 0 8 C A SUB 0 39 A T ]
1 [SUB 0 1 A T SUB 0 6 C T SUB 0 7 A G SUB 0 18 C A SUB 0 20 C G SUB 0 28 C T ]
1 [DEL 0 2 C SUB 0 4 C G DEL 0 6 C DEL 0 8 C SUB 0 10 C A DEL 0 38 C ]
1 [DEL 0 2 C SUB 0 8 C A SUB 0 10 C A SUB 0 16 C G SUB 0 18 C T ]
1 [SUB 0 2 C T SUB 0 3 A G SUB 0 6 C T SUB 0 7 A T SUB 0 8 C T SUB 0 10 C A ]
1 [SUB 0 3 A G SUB 0 6 C T SUB 0 35 A G SUB 0 39 A T ]
1 [SUB 0 3 A G SUB 0 7 A G SUB 0 35 A C SUB 0 37 A C SUB 0 38 C T SUB 0 39 A T ]
1 [SUB 0 3 A G SUB 0 21 A G INS 0 34 C SUB 0 36 C T SUB 0 37 A G SUB 0 38 C A ]
1 [SUB 0 3 A G SUB 0 28 C T SUB 0 33 A T SUB 0 35 A T SUB 0 38 C G SUB 0 39 A T ]
1 [SUB 0 5 A G SUB 0 16 C T SUB 0 30 C G SUB 0 32 C G SUB 0 37 A T SUB 0 39 A T ]
1 [DEL 0 7 A SUB 0 23 A G SUB 0 24 C T SUB 0 35 A C SUB 0 37 A G SUB 0 39 A G ]
1 [SUB 0 7 A G SUB 0 11 A G SUB 0 12 C T SUB 0 20 C T SUB 0 32 C G SUB 0 33 A G ]
1 [SUB 0 7 A T INS 0 9 A SUB 0 17 A G SUB 0 21 A G SUB 0 25 A G SUB 0 39 A C ]
1 [SUB 0 8 C T SUB 0 12 C G SUB 0 17 A C SUB 0 26 C G SUB 0 27 A G SUB 0 32 C T ]
1 [SUB 0 8 C T SUB 0 13 A T SUB 0 21 A T SUB 0 23 A G SUB 0 29 A G DEL 0 39 A ]
1 [SUB 0 8 C T DEL 0 23 A SUB 0 26 C T SUB 0 32 C T SUB 0 33 A G SUB 0 38 C G ]
1 [SUB 0 9 A T SUB 0 18 C G SUB 0 25 A T SUB 0 30 C T SUB 0 38 C T SUB 0 39 A G ]
1 [SUB 0 10 C G SUB 0 11 A T SUB 0 17 A C SUB 0 27 A C SUB 0 29 A C SUB 0 38 C G ]
1 [SUB 0 11 A G SUB 0 26 C T INS 0 35 A SUB 0 36 C T SUB 0 37 A G SUB 0 38 C G ]
1 [SUB 0 13 A G SUB 0 20 C T SUB 0 26 C T SUB 0 29 A G SUB 0 32 C T SUB 0 38 C T ]
1 [SUB 0 14 C G SUB 0 32 C G SUB 0 34 C A SUB 0 36 C T SUB 0 37 A T SUB 0 38 C T ]
1 [SUB 0 14 C T SUB 0 22 C G SUB 0 26 C T SUB 0 31 A G INS 0 36 C SUB 0 39 A T ]
1 [SUB 0 16 C T SUB 0 20 C T SUB 0 24 C T SUB 0 28 C T SUB 0 32 C T SUB 0 36 C T ]
1 [SUB 0 16 C T SUB 0 22 C T SUB 0 33 A C SUB 0 35 A C SUB 0 37 A T SUB 0 39 A T ]
1 [SUB 0 17 A T INS 0 29 A SUB 0 32 C A SUB 0 33 A T SUB 0 36 C G SUB 0 37 A G ]
1 [SUB 0 18 C T SUB 0 28 C G SUB 0 30 C A SUB 0 32 C T SUB 0 33 A C INS 0 37 A ]
1 [SUB 0 19 A G SUB 0 33 A T SUB 0 35 A C SUB 0 37 A C SUB 0 38 C T SUB 0 39 A T ]
1 [SUB 0 20 C T SUB 0 21 A G SUB 0 31 A T SUB 0 38 C G SUB 0 39 A T ]
1 [SUB 0 21 A G SUB 0 22 C G SUB 0 31 A T SUB 0 32 C G SUB 0 33 A C SUB 0 39 A T ]
1 [SUB 0 21 A G SUB 0 24 C G SUB 0 25 A G SUB 0 35 A T SUB 0 39 A T ]
1 [SUB 0 21 A T SUB 0 31 A T SUB 0 36 C T SUB 0 38 C G SUB 0 39 A G ]
1 [SUB 0 22 C T ]
1 [DEL 0 23 A DEL 0 27 A SUB 0 29 A T SUB 0 31 A C SUB 0 35 A C DEL 0 38 C ]
1 [INS 0 24 C SUB 0 33 A C SUB 0 35 A C SUB 0 36 C T INS 0 38 C SUB 0 39 A T ]
1 [DEL 0 25 A SUB 0 27 A C SUB 0 29 A T DEL 0 31 A SUB 0 33 A C DEL 0 38 C ]
1 [SUB 0 25 A G SUB 0 26 C A SUB 0 29 A G SUB 0 31 A T SUB 0 35 A T DEL 0 38 C ]
1 [SUB 0 25 A T SUB 0 30 C T SUB 0 31 A G SUB 0 34 C T SUB 0 37 A G ]
1 [SUB 0 26 C G SUB 0 28 C T SUB 0 29 A G SUB 0 32 C A SUB 0 33 A G INS 0 38 C ]
1 [SUB 0 27 A G SUB 0 32 C G SUB 0 37 A G SUB 0 38 C T SUB 0 39 A G ]
1 [SUB 0 28 C A SUB 0 30 C A SUB 0 32 C G SUB 0 33 A C SUB 0 35 A T SUB 0 36 C G ]
1 [SUB 0 28 C G SUB 0 29 A T SUB 0 32 C T SUB 0 36 C T SUB 0 37 A T ]
2 [SUB 0 28 C G SUB 0 30 C G SUB 0 32 C G SUB 0 34 C G SUB 0 36 C G SUB 0 38 C G ]
1 [DEL 0 29 A SUB 0 31 A C SUB 0 34 C A SUB 0 35 A T SUB 0 36 C T INS 0 38 C ]
1 [SUB 0 29 A G SUB 0 31 A G SUB 0 33 A G SUB 0 35 A G SUB 0 37 A G SUB 0 39 A G ]
1 [SUB 0 29 A T SUB 0 32 C G SUB 0 33 A C SUB 0 36 C T SUB 0 37 A T ]
1 [DEL 0 30 C SUB 0 34 C G SUB 0 36 C G SUB 0 37 A G SUB 0 38 C G SUB 0 39 A T ]
1 [SUB 0 30 C G SUB 0 31 A C SUB 0 33 A T SUB 0 35 A C SUB 0 37 A T SUB 0 38 C G ]
1 [SUB 0 30 C G SUB 0 32 C G SUB 0 33 A G SUB 0 34 C A SUB 0 36 C G ]
1 [SUB 0 30 C T SUB 0 31 A G SUB 0 33 A T SUB 0 35 A G SUB 0 37 A G SUB 0 39 A T ]
1 [SUB 0 31 A G SUB 0 32 C G SUB 0 33 A T SUB 0 38 C T ]
1 [SUB 0 31 A G SUB 0 34 C T SUB 0 36 C G SUB 0 37 A T SUB 0 38 C A ]
1 [SUB 0 32 C T INS 0 34 C SUB 0 36 C T SUB 0 38 C T SUB 0 39 A T ]
1 [SUB 0 33 A T SUB 0 36 C A SUB 0 37 A T SUB 0 38 C T SUB 0 39 A T ]
1 [SUB 0 35 A T SUB 0 36 C G SUB 0 37 A T SUB 0 38 C T SUB 0 39 A T ]
2    47
62
1 [SUB 0 0 C A SUB 0 2 C T SUB 0 15 A G ]
1 [SUB 0 0 C A SUB 0 3 A G SUB 0 8 C T ]
1 [SUB 0 0 C A SUB 0 14 C T SUB 0 25 A T DEL 0 27 A ]
1 [SUB 0 0 C T SUB 0 8 C T SUB 0 20 C G SUB 0 21 A G ]
1 [SUB 0 0 C T SUB 0 13 A G SUB 0 24 C A SUB 0 26 C T ]
1 [SUB 0 0 C T DEL 0 22 C DEL 0 25 A SUB 0 28 C G ]
1 [DEL 0 1 A DEL 0 4 C SUB 0 22 C G SUB 0 27 A T ]
1 [SUB 0 2 C A SUB 0 19 A G SUB 0 23 A G SUB 0 27 A G ]
1 [SUB 0 2 C G ]
1 [SUB 0 3 A G SUB 0 18 C T INS 0 27 A SUB 0 28 C T ]
1 [SUB 0 3 A T SUB 0 11 A T SUB 0 13 A G SUB 0 19 A G ]
1 [SUB 0 5 A G SUB 0 6 C G SUB 0 18 C A SUB 0 21 A T ]
1 [SUB 0 5 A G SUB 0 8 C G SUB 0 26 C A SUB 0 28 C T ]
1 [SUB 0 5 A T SUB 0 7 A T SUB 0 23 A G SUB 0 28 C T ]
1 [SUB 0 6 C A SUB 0 8 C G SUB 0 16 C T SUB 0 28 C G ]
1 [SUB 0 6 C G SUB 0 24 C G SUB 0 26 C A SUB 0 28 C T ]
1 [SUB 0 6 C T SUB 0 10 C T DEL 0 25 A SUB 0 27 A C ]
1 [SUB 0 6 C T SUB 0 14 C G SUB 0 18 C T SUB 0 23 A G ]
1 [SUB 0 6 C T INS 0 20 C SUB 0 22 C T SUB 0 28 C T ]
1 [SUB 0 6 C T SUB 0 20 C G SUB 0 22 C G SUB 0 27 A T ]
1 [SUB 0 7 A G SUB 0 11 A G SUB 0 15 A G ]
1 [SUB 0 7 A G SUB 0 12 C A SUB 0 15 A T DEL 0 24 C ]
1 [SUB 0 7 A G SUB 0 25 A C SUB 0 27 A G SUB 0 28 C T ]
1 [SUB 0 8 C G SUB 0 15 A T SUB 0 20 C T SUB 0 28 C T ]
1 [SUB 0 8 C T SUB 0 14 C T SUB 0 25 A C SUB 0 27 A C ]
1 [SUB 0 9 A G SUB 0 11 A C SUB 0 16 C A SUB 0 27 A G ]
1 [SUB 0 10 C G SUB 0 11 A T SUB 0 17 A C SUB 0 27 A C ]
1 [SUB 0 10 C G SUB 0 12 C G SUB 0 20 C G SUB 0 23 A T ]
1 [SUB 0 10 C T SUB 0 11 A G SUB 0 21 A T SUB 0 28 C G ]
1 [SUB 0 10 C T SUB 0 14 C G SUB 0 19 A C SUB 0 28 C G ]
1 [SUB 0 11 A G SUB 0 25 A T SUB 0 27 A C ]
1 [SUB 0 11 A T SUB 0 21 A T SUB 0 26 C T SUB 0 28 C G ]
1 [SUB 0 11 A T INS 0 23 A SUB 0 26 C A SUB 0 27 A T ]
1 [SUB 0 12 C T SUB 0 24 C T SUB 0 25 A G SUB 0 28 C A ]
1 [SUB 0 13 A G SUB 0 14 C T SUB 0 25 A C SUB 0 27 A G ]
1 [SUB 0 13 A G INS 0 26 C SUB 0 28 C T ]
1 [INS 0 14 C SUB 0 23 A C SUB 0 25 A C SUB 0 26 C T ]
1 [SUB 0 14 C T DEL 0 21 A SUB 0 26 C G SUB 0 28 C G ]
1 [SUB 0 14 C T SUB 0 24 C G SUB 0 26 C A SUB 0 28 C T ]
1 [SUB 0 14 C T SUB 0 26 C G SUB 0 27 A T SUB 0 28 C T ]
1 [SUB 0 15 A G SUB 0 18 C G SUB 0 19 A G ]
1 [SUB 0 16 C G SUB 0 24 C A SUB 0 27 A T SUB 0 28 C G ]
1 [SUB 0 17 A T SUB 0 22 C T SUB 0 23 A G SUB 0 26 C T ]
1 [SUB 0 18 C T SUB 0 23 A T SUB 0 25 A T SUB 0 28 C G ]
1 [SUB 0 19 A G SUB 0 20 C A SUB 0 23 A G SUB 0 25 A T ]
1 [SUB 0 19 A G SUB 0 28 C G ]
1 [INS 0 20 C INS 0 22 C SUB 0 23 A T SUB 0 25 A C ]
1 [DEL 0 20 C SUB 0 22 C A SUB 0 24 C G SUB 0 28 C T ]
1 [INS 0 22 C SUB 0 23 A C SUB 0 25 A T SUB 0 27 A C ]
1 [SUB 0 22 C G SUB 0 24 C G SUB 0 26 C G SUB 0 28 C G ]
1 [SUB 0 22 C T SUB 0 24 C A SUB 0 25 A T SUB 0 28 C G ]
1 [SUB 0 22 C T SUB 0 24 C T SUB 0 25 A T SUB 0 26 C G ]
1 [SUB 0 23 A G SUB 0 25 A G SUB 0 26 C T SUB 0 28 C T ]
1 [SUB 0 23 A G SUB 0 25 A G SUB 0 27 A G ]
1 [SUB 0 23 A G SUB 0 27 A T SUB 0 28 C T ]
1 [INS 0 24 C SUB 0 25 A C SUB 0 27 A T SUB 0 28 C T ]
1 [SUB 0 24 C A ]
1 [SUB 0 24 C G SUB 0 25 A C SUB 0 26 C T SUB 0 27 A G ]
1 [INS 0 25 A SUB 0 26 C T SUB 0 27 A G SUB 0 28 C G ]
1 [SUB 0 26 C G SUB 0 27 A G SUB 0 28 C T ]
1 [SUB 0 26 C T SUB 0 27 A T SUB 0 28 C T ]
2 [DEL 0 28 C ]
3    41
79
1 [SUB 0 0 A G SUB 0 2 A G ]
1 [SUB 0 0 A T SUB 0 3 C G ]
1 [DEL 0 1 C SUB 0 3 C T SUB 0 16 A G DEL 0 30 A ]
1 [SUB 0 1 C A ]
1 [SUB 0 1 C A SUB 0 3 C G DEL 0 5 C SUB 0 7 C A DEL 0 27 C ]
1 [SUB 0 1 C A SUB 0 4 A G SUB 0 9 C T DEL 0 30 A ]
1 [SUB 0 1 C A SUB 0 18 A G SUB 0 22 A G SUB 0 26 A G SUB 0 28 A T ]
1 [SUB 0 1 C T SUB 0 2 A T SUB 0 8 A T SUB 0 10 A T SUB 0 26 A G ]
1 [SUB 0 1 C T DEL 0 23 C DEL 0 26 A SUB 0 29 C G SUB 0 30 A T ]
1 [SUB 0 2 A G SUB 0 3 C T SUB 0 11 C T SUB 0 23 C G SUB 0 24 A G ]
1 [SUB 0 2 A T SUB 0 3 C A SUB 0 5 C A SUB 0 19 C G SUB 0 29 C A ]
1 [SUB 0 2 A T SUB 0 11 C G SUB 0 18 A T SUB 0 23 C T ]
1 [DEL 0 3 C SUB 0 6 A G SUB 0 9 C A SUB 0 17 C G ]
1 [SUB 0 3 C G SUB 0 4 A T SUB 0 10 A C SUB 0 20 A C SUB 0 22 A C ]
1 [SUB 0 3 C G SUB 0 8 A C SUB 0 17 C G SUB 0 18 A G SUB 0 23 C T ]
1 [DEL 0 4 A DEL 0 8 A SUB 0 19 C A DEL 0 27 C SUB 0 29 C A ]
1 [SUB 0 4 A G SUB 0 19 C T INS 0 28 A SUB 0 29 C T SUB 0 30 A G ]
1 [SUB 0 4 A T SUB 0 12 A T SUB 0 14 A G SUB 0 20 A G DEL 0 30 A ]
1 [SUB 0 5 C A SUB 0 7 C G SUB 0 15 C T SUB 0 27 C G SUB 0 28 A G ]
1 [SUB 0 5 C T SUB 0 9 C T DEL 0 24 A SUB 0 26 A C SUB 0 29 C G ]
1 [SUB 0 6 A G SUB 0 9 C G SUB 0 27 C A SUB 0 29 C T SUB 0 30 A G ]
1 [SUB 0 6 A T SUB 0 8 A T SUB 0 10 A T SUB 0 12 A T SUB 0 14 A T ]
1 [SUB 0 6 A T SUB 0 14 A T SUB 0 18 A G SUB 0 23 C T SUB 0 24 A G ]
1 [SUB 0 7 C G SUB 0 9 C G SUB 0 15 C G SUB 0 21 C A SUB 0 26 A G ]
1 [SUB 0 7 C G SUB 0 25 C G SUB 0 27 C A SUB 0 29 C T SUB 0 30 A T ]
1 [SUB 0 7 C T SUB 0 15 C G SUB 0 19 C T SUB 0 24 A G INS 0 29 C ]
1 [SUB 0 7 C T SUB 0 21 C G SUB 0 23 C G SUB 0 28 A T SUB 0 30 A T ]
1 [SUB 0 8 A G SUB 0 12 A G SUB 0 16 A G INS 0 29 C SUB 0 30 A G ]
1 [SUB 0 8 A G SUB 0 26 A C SUB 0 28 A G SUB 0 29 C T SUB 0 30 A G ]
1 [SUB 0 9 C T SUB 0 12 A C SUB 0 20 A T SUB 0 23 C T SUB 0 24 A T ]
1 [SUB 0 9 C T SUB 0 15 C T SUB 0 26 A C SUB 0 28 A C SUB 0 30 A T ]
1 [SUB 0 10 A G SUB 0 12 A C SUB 0 17 C A SUB 0 28 A G SUB 0 30 A C ]
1 [SUB 0 10 A T SUB 0 17 C T SUB 0 18 A C SUB 0 20 A G SUB 0 24 A T ]
1 [SUB 0 11 C A SUB 0 14 A G SUB 0 16 A G SUB 0 23 C T SUB 0 24 A G ]
1 [SUB 0 11 C A SUB 0 14 A T SUB 0 22 A G SUB 0 25 C T SUB 0 27 C T ]
1 [SUB 0 11 C G SUB 0 13 C G SUB 0 21 C G SUB 0 24 A T SUB 0 30 A G ]
1 [SUB 0 11 C T SUB 0 12 A G SUB 0 22 A T SUB 0 29 C G SUB 0 30 A T ]
1 [SUB 0 11 C T SUB 0 21 C G SUB 0 23 C A SUB 0 25 C T SUB 0 26 A C ]
1 [SUB 0 11 C T SUB 0 23 C T SUB 0 24 A G INS 0 26 A SUB 0 27 C A ]
1 [SUB 0 12 A G DEL 0 23 C DEL 0 25 C SUB 0 27 C T SUB 0 30 A T ]
1 [SUB 0 12 A G INS 0 25 C SUB 0 27 C T SUB 0 28 A G SUB 0 29 C A ]
1 [SUB 0 12 A G SUB 0 26 A T SUB 0 28 A C SUB 0 30 A T ]
1 [SUB 0 12 A T SUB 0 22 A T SUB 0 27 C T SUB 0 29 C G SUB 0 30 A G ]
1 [SUB 0 12 A T INS 0 24 A SUB 0 27 C A SUB 0 28 A T ]
1 [SUB 0 13 C T DEL 0 18 A SUB 0 20 A T SUB 0 22 A T DEL 0 27 C ]
1 [SUB 0 13 C T SUB 0 24 A T DEL 0 26 A SUB 0 28 A G SUB 0 29 C T ]
1 [DEL 0 14 A SUB 0 17 C T SUB 0 23 C T SUB 0 24 A G SUB 0 29 C G ]
1 [SUB 0 14 A G SUB 0 15 C T SUB 0 26 A C SUB 0 28 A G SUB 0 30 A G ]
1 [SUB 0 14 A G SUB 0 17 C G SUB 0 18 A G SUB 0 28 A T ]
1 [INS 0 15 C SUB 0 24 A C SUB 0 26 A C SUB 0 27 C T SUB 0 30 A C ]
1 [DEL 0 15 C SUB 0 17 C A DEL 0 21 C SUB 0 25 C G DEL 0 27 C ]
1 [SUB 0 15 C G SUB 0 23 C A SUB 0 26 A T SUB 0 27 C G SUB 0 29 C G ]
1 [SUB 0 15 C T INS 0 21 C SUB 0 25 C G SUB 0 27 C G SUB 0 29 C G ]
1 [SUB 0 15 C T SUB 0 27 C G SUB 0 28 A T SUB 0 29 C T SUB 0 30 A T ]
1 [SUB 0 16 A T SUB 0 21 C T SUB 0 22 A G SUB 0 25 C T SUB 0 28 A G ]
1 [SUB 0 18 A G SUB 0 19 C A SUB 0 22 A G SUB 0 24 A T SUB 0 28 A T ]
1 [INS 0 19 C INS 0 21 C SUB 0 22 A T SUB 0 24 A C SUB 0 28 A C ]
1 [SUB 0 19 C T SUB 0 24 A T SUB 0 26 A T SUB 0 29 C G SUB 0 30 A T ]
1 [SUB 0 20 A C SUB 0 22 A C SUB 0 23 C T SUB 0 24 A C SUB 0 26 A C ]
1 [SUB 0 20 A G SUB 0 29 C G ]
1 [DEL 0 21 C SUB 0 23 C A SUB 0 25 C G SUB 0 29 C T ]
1 [SUB 0 21 C G SUB 0 23 C G SUB 0 25 C G SUB 0 27 C G SUB 0 29 C G ]
1 [SUB 0 22 A G SUB 0 24 A G SUB 0 26 A G SUB 0 28 A G SUB 0 30 A G ]
1 [INS 0 23 C SUB 0 24 A C SUB 0 27 C A SUB 0 28 A T SUB 0 29 C T ]
1 [SUB 0 23 C G SUB 0 24 A T SUB 0 27 C T ]
1 [SUB 0 23 C T SUB 0 25 C A SUB 0 26 A T SUB 0 29 C G ]
1 [SUB 0 23 C T SUB 0 25 C T SUB 0 26 A T SUB 0 27 C G SUB 0 30 A C ]
1 [INS 0 24 A SUB 0 25 C T SUB 0 26 A G SUB 0 27 C G SUB 0 29 C T ]
1 [SUB 0 24 A C SUB 0 26 A C SUB 0 27 C T SUB 0 28 A T SUB 0 29 C T ]
1 [SUB 0 24 A G SUB 0 25 C T SUB 0 26 A G SUB 0 29 C A ]
1 [SUB 0 24 A G SUB 0 26 A G SUB 0 27 C T SUB 0 29 C T SUB 0 30 A T ]
1 [SUB 0 24 A G SUB 0 26 A G SUB 0 28 A G SUB 0 30 A T ]
1 [SUB 0 24 A G SUB 0 26 A T SUB 0 27 C T SUB 0 28 A T SUB 0 30 A T ]
1 [SUB 0 24 A G SUB 0 28 A T SUB 0 29 C T SUB 0 30 A G ]
1 [SUB 0 25 C A ]
1 [SUB 0 25 C G SUB 0 26 A C SUB 0 27 C T SUB 0 28 A G SUB 0 30 A C ]
1 [SUB 0 26 A T SUB 0 28 A C SUB 0 29 C T ]
1 [SUB 0 27 C G SUB 0 28 A G SUB 0 29 C T SUB 0 30 A T ]
1 [SUB 0 27 C T SUB 0 28 A T SUB 0 29 C T ]
4    44
84
1 [SUB 0 0 A G DEL 0 29 C ]
1 [SUB 0 0 A T DEL 0 2 A DEL 0 5 C SUB 0 23 C G SUB 0 28 A T ]
1 [SUB 0 0 A T SUB 0 9 C G SUB 0 16 A T SUB 0 21 C T SUB 0 29 C T ]
1 [DEL 0 1 C SUB 0 3 C A SUB 0 17 C G SUB 0 27 C A SUB 0 29 C G ]
1 [DEL 0 1 C SUB 0 3 C T SUB 0 16 A G ]
1 [SUB 0 1 C A SUB 0 4 A G SUB 0 9 C T ]
1 [SUB 0 1 C G DEL 0 3 C DEL 0 5 C SUB 0 15 C T DEL 0 27 C ]
1 [SUB 0 1 C G DEL 0 3 C SUB 0 5 C A DEL 0 25 C SUB 0 29 C T ]
1 [SUB 0 1 C G DEL 0 29 C ]
1 [SUB 0 2 A G SUB 0 6 A T SUB 0 12 A T SUB 0 21 C A SUB 0 27 C A ]
1 [SUB 0 2 A G SUB 0 17 C T SUB 0 27 C A SUB 0 28 A T SUB 0 29 C G ]
1 [SUB 0 2 A T SUB 0 3 C G DEL 0 7 C SUB 0 8 A G SUB 0 11 C G ]
1 [DEL 0 3 C SUB 0 6 A G SUB 0 9 C A SUB 0 17 C G ]
1 [SUB 0 3 C G SUB 0 4 A T SUB 0 10 A C SUB 0 20 A C SUB 0 22 A C ]
1 [SUB 0 3 C G SUB 0 8 A C SUB 0 17 C G SUB 0 18 A G SUB 0 23 C T ]
1 [SUB 0 3 C T DEL 0 5 C SUB 0 12 A C SUB 0 21 C A SUB 0 27 C A ]
1 [DEL 0 4 A DEL 0 8 A SUB 0 19 C A SUB 0 27 C A SUB 0 29 C A ]
1 [SUB 0 4 A T SUB 0 6 A T SUB 0 8 A T SUB 0 10 A T SUB 0 12 A T ]
1 [SUB 0 4 A T SUB 0 6 A T SUB 0 22 A G SUB 0 27 C T SUB 0 28 A G ]
1 [SUB 0 4 A T SUB 0 12 A T SUB 0 14 A G SUB 0 20 A G ]
1 [SUB 0 5 C A SUB 0 7 C G SUB 0 15 C T SUB 0 27 C G SUB 0 28 A G ]
1 [SUB 0 5 C T SUB 0 9 C T DEL 0 24 A SUB 0 26 A C SUB 0 29 C G ]
1 [SUB 0 5 C T SUB 0 13 C G SUB 0 17 C T SUB 0 22 A G INS 0 27 C ]
1 [DEL 0 6 A SUB 0 10 A T SUB 0 11 C G SUB 0 13 C G DEL 0 16 A ]
1 [SUB 0 6 A G SUB 0 9 C G SUB 0 27 C A SUB 0 29 C T ]
1 [SUB 0 6 A G SUB 0 10 A G SUB 0 14 A G SUB 0 28 A C SUB 0 29 C G ]
1 [SUB 0 6 A G SUB 0 11 C A SUB 0 14 A T DEL 0 23 C SUB 0 28 A C ]
1 [SUB 0 6 A T SUB 0 14 A T SUB 0 18 A G SUB 0 23 C T SUB 0 24 A G ]
1 [SUB 0 7 C G SUB 0 9 C G SUB 0 15 C G SUB 0 21 C A SUB 0 26 A G ]
1 [SUB 0 7 C G SUB 0 25 C G SUB 0 27 C A SUB 0 29 C T ]
1 [SUB 0 7 C T SUB 0 13 C T SUB 0 24 A C SUB 0 26 A C SUB 0 28 A T ]
1 [SUB 0 7 C T SUB 0 19 C G SUB 0 20 A G SUB 0 28 A G ]
1 [SUB 0 7 C T SUB 0 21 C G SUB 0 23 C G SUB 0 28 A T ]
1 [SUB 0 8 A G SUB 0 10 A C SUB 0 15 C A SUB 0 26 A G SUB 0 28 A C ]
1 [SUB 0 8 A G SUB 0 26 A C SUB 0 28 A G SUB 0 29 C G ]
1 [SUB 0 8 A T SUB 0 15 C T SUB 0 16 A C SUB 0 18 A G SUB 0 22 A T ]
1 [SUB 0 9 C G SUB 0 11 C G SUB 0 19 C G SUB 0 22 A T SUB 0 28 A G ]
1 [SUB 0 9 C T SUB 0 12 A C SUB 0 20 A T SUB 0 23 C T SUB 0 24 A T ]
1 [SUB 0 10 A G SUB 0 24 A T SUB 0 26 A C SUB 0 28 A C SUB 0 29 C T ]
1 [SUB 0 10 A T INS 0 22 A SUB 0 25 C A SUB 0 26 A T SUB 0 29 C G ]
1 [SUB 0 11 C A SUB 0 14 A G SUB 0 16 A G SUB 0 23 C T SUB 0 24 A G ]
1 [SUB 0 11 C A SUB 0 14 A T SUB 0 22 A G SUB 0 25 C T SUB 0 27 C T ]
1 [SUB 0 11 C T SUB 0 12 A G SUB 0 22 A T SUB 0 29 C G ]
1 [SUB 0 11 C T SUB 0 21 C G SUB 0 23 C A SUB 0 25 C T SUB 0 26 A C ]
1 [SUB 0 11 C T SUB 0 23 C T SUB 0 24 A G INS 0 26 A SUB 0 27 C A ]
1 [SUB 0 12 A G SUB 0 13 C T SUB 0 24 A C SUB 0 26 A G SUB 0 28 A G ]
1 [SUB 0 12 A G SUB 0 15 C G SUB 0 16 A G SUB 0 26 A T ]
1 [SUB 0 12 A G SUB 0 23 C A SUB 0 25 C T SUB 0 28 A T ]
1 [SUB 0 12 A G INS 0 25 C SUB 0 27 C T SUB 0 29 C A ]
1 [SUB 0 12 A T SUB 0 22 A T SUB 0 27 C T SUB 0 29 C G ]
1 [SUB 0 13 C G SUB 0 21 C A SUB 0 24 A T SUB 0 25 C G SUB 0 27 C G ]
1 [SUB 0 13 C T DEL 0 18 A SUB 0 20 A T SUB 0 22 A T DEL 0 27 C ]
1 [SUB 0 13 C T SUB 0 24 A T DEL 0 26 A SUB 0 28 A G SUB 0 29 C T ]
1 [DEL 0 14 A SUB 0 17 C T SUB 0 23 C T SUB 0 24 A G SUB 0 29 C G ]
1 [INS 0 15 C SUB 0 24 A C SUB 0 26 A C SUB 0 27 C T ]
1 [DEL 0 15 C SUB 0 17 C A DEL 0 21 C SUB 0 25 C G DEL 0 27 C ]
1 [SUB 0 15 C T INS 0 21 C SUB 0 25 C G SUB 0 27 C G SUB 0 29 C G ]
1 [SUB 0 15 C T SUB 0 27 C G SUB 0 28 A T SUB 0 29 C T ]
1 [SUB 0 16 A G SUB 0 20 A G SUB 0 24 A G SUB 0 26 A T SUB 0 29 C T ]
1 [SUB 0 16 A T SUB 0 21 C T SUB 0 22 A G SUB 0 25 C T SUB 0 28 A G ]
1 [DEL 0 17 C SUB 0 19 C G SUB 0 21 C G SUB 0 22 A G SUB 0 27 C G ]
1 [SUB 0 18 A G SUB 0 19 C A SUB 0 22 A G SUB 0 24 A T SUB 0 28 A T ]
1 [INS 0 19 C INS 0 21 C SUB 0 22 A T SUB 0 24 A C SUB 0 28 A C ]
1 [SUB 0 19 C T SUB 0 24 A T SUB 0 26 A T SUB 0 29 C G ]
1 [INS 0 20 A SUB 0 21 C A SUB 0 23 C G SUB 0 27 C T SUB 0 29 C G ]
1 [SUB 0 20 A C SUB 0 22 A C SUB 0 23 C T SUB 0 24 A C SUB 0 26 A C ]
1 [SUB 0 20 A G SUB 0 22 A G SUB 0 24 A G SUB 0 26 A G SUB 0 28 A G ]
1 [SUB 0 20 A G SUB 0 29 C G ]
1 [INS 0 21 C SUB 0 22 A C SUB 0 25 C A SUB 0 26 A T SUB 0 27 C T ]
1 [DEL 0 21 C DEL 0 24 A SUB 0 27 C G SUB 0 28 A T SUB 0 29 C G ]
1 [SUB 0 21 C G SUB 0 22 A T SUB 0 25 C T SUB 0 29 C T ]
1 [SUB 0 21 C G SUB 0 23 C G SUB 0 25 C G SUB 0 27 C G SUB 0 29 C G ]
1 [SUB 0 21 C T SUB 0 23 C A SUB 0 24 A T SUB 0 27 C G SUB 0 29 C G ]
1 [INS 0 22 A SUB 0 23 C T SUB 0 24 A G SUB 0 25 C G SUB 0 27 C T ]
1 [SUB 0 22 A G SUB 0 24 A G SUB 0 26 A G SUB 0 28 A T ]
1 [SUB 0 23 C G SUB 0 24 A C SUB 0 26 A T SUB 0 27 C G SUB 0 28 A C ]
1 [SUB 0 23 C T SUB 0 25 C T SUB 0 26 A T SUB 0 27 C G ]
1 [SUB 0 24 A C SUB 0 26 A C SUB 0 27 C T SUB 0 28 A T SUB 0 29 C T ]
1 [SUB 0 24 A G SUB 0 26 A G SUB 0 27 C T SUB 0 29 C T ]
1 [SUB 0 24 A G SUB 0 28 A T SUB 0 29 C G ]
1 [SUB 0 25 C A ]
1 [SUB 0 25 C G SUB 0 26 A T SUB 0 27 C G SUB 0 28 A T SUB 0 29 C T ]
1 [SUB 0 25 C T SUB 0 26 A T SUB 0 27 C T SUB 0 29 C T ]
1 [DEL 0 29 C ]
5    16
51
1 [SUB 0 0 A C SUB 0 3 C T SUB 0 4 A C SUB 0 14 A T SUB 0 23 C G SUB 0 30 A T SUB 0 35 C T ]
1 [SUB 0 0 A G SUB 0 1 C G DEL 0 3 C DEL 0 5 C DEL 0 35 C DEL 0 37 C ]
1 [SUB 0 0 A G SUB 0 4 A G SUB 0 7 C T DEL 0 36 A SUB 0 37 C G SUB 0 38 A G SUB 0 42 A T ]
1 [SUB 0 0 A G SUB 0 11 C T SUB 0 15 C G SUB 0 20 A C SUB 0 29 C G SUB 0 30 A G SUB 0 35 C T ]
1 [SUB 0 0 A T SUB 0 13 C G SUB 0 14 A T SUB 0 20 A C SUB 0 30 A C SUB 0 32 A C SUB 0 41 C G ]
1 [SUB 0 1 C A SUB 0 28 A G SUB 0 29 C A SUB 0 32 A G SUB 0 34 A T SUB 0 38 A T DEL 0 41 C ]
1 [SUB 0 2 A G SUB 0 4 A T SUB 0 9 C T SUB 0 10 A G SUB 0 21 C A SUB 0 23 C G SUB 0 31 C T ]
1 [SUB 0 2 A G SUB 0 10 A G SUB 0 14 A G SUB 0 15 C T SUB 0 23 C T SUB 0 35 C G SUB 0 36 A G ]
1 [SUB 0 2 A G SUB 0 22 A G SUB 0 36 A T SUB 0 38 A C SUB 0 40 A C SUB 0 41 C T SUB 0 42 A T ]
1 [SUB 0 2 A T SUB 0 3 C G DEL 0 5 C SUB 0 8 A T SUB 0 9 C T SUB 0 42 A G ]
1 [SUB 0 2 A T SUB 0 3 C G SUB 0 13 C T SUB 0 18 A T SUB 0 26 A T SUB 0 28 A G SUB 0 34 A G ]
1 [SUB 0 4 A G SUB 0 8 A G SUB 0 36 A C SUB 0 38 A C SUB 0 39 C T SUB 0 40 A T SUB 0 41 C T ]
1 [SUB 0 4 A G SUB 0 29 C T SUB 0 34 A T SUB 0 36 A T SUB 0 39 C G SUB 0 40 A T ]
1 [SUB 0 5 C G SUB 0 7 C A SUB 0 9 C G SUB 0 13 C G SUB 0 16 A T SUB 0 17 C G SUB 0 26 A G ]
1 [SUB 0 6 A G SUB 0 24 A G INS 0 37 C SUB 0 39 C T SUB 0 41 C A SUB 0 42 A G ]
1 [SUB 0 8 A T DEL 0 11 C SUB 0 20 A G SUB 0 24 A G SUB 0 28 A G INS 0 41 C SUB 0 42 A G ]
1 [SUB 0 10 A G SUB 0 25 C T DEL 0 35 C SUB 0 37 C T SUB 0 38 A G SUB 0 39 C G DEL 0 41 C ]
1 [SUB 0 13 C T SUB 0 21 C G SUB 0 25 C T SUB 0 30 A G DEL 0 36 A SUB 0 40 A T SUB 0 42 A C ]
1 [SUB 0 14 A G SUB 0 21 C T SUB 0 27 C T SUB 0 30 A G SUB 0 33 C T SUB 0 39 C T SUB 0 42 A T ]
1 [SUB 0 15 C T SUB 0 19 C T SUB 0 23 C T SUB 0 27 C T SUB 0 31 C T SUB 0 35 C T SUB 0 39 C T ]
1 [SUB 0 17 C G SUB 0 35 C G SUB 0 37 C A SUB 0 39 C T SUB 0 40 A T SUB 0 41 C T ]
1 [SUB 0 17 C T SUB 0 23 C T DEL 0 34 A DEL 0 36 A SUB 0 38 A C SUB 0 40 A T SUB 0 42 A T ]
1 [SUB 0 18 A T DEL 0 31 C SUB 0 35 C A SUB 0 36 A T SUB 0 39 C G SUB 0 40 A G ]
1 [SUB 0 19 C T SUB 0 29 C G SUB 0 31 C A SUB 0 33 C T SUB 0 34 A C INS 0 38 A SUB 0 41 C G ]
1 [SUB 0 21 C T SUB 0 22 A G SUB 0 32 A T SUB 0 39 C G SUB 0 40 A T SUB 0 41 C T SUB 0 42 A G ]
1 [SUB 0 22 A T SUB 0 32 A T SUB 0 37 C T SUB 0 39 C G SUB 0 40 A G SUB 0 41 C G SUB 0 42 A G ]
1 [DEL 0 24 A SUB 0 34 A C SUB 0 36 A C SUB 0 37 C T INS 0 39 C SUB 0 40 A T SUB 0 42 A T ]
1 [SUB 0 24 A G SUB 0 25 C G SUB 0 34 A T SUB 0 35 C G SUB 0 36 A C SUB 0 42 A T ]
1 [SUB 0 24 A G SUB 0 27 C G SUB 0 28 A G SUB 0 38 A T SUB 0 42 A T ]
1 [SUB 0 25 C T ]
1 [SUB 0 26 A T SUB 0 31 C T SUB 0 32 A G SUB 0 35 C T SUB 0 38 A G SUB 0 41 C T SUB 0 42 A G ]
1 [DEL 0 28 A SUB 0 30 A C SUB 0 33 C A SUB 0 34 A T SUB 0 35 C T DEL 0 38 A SUB 0 41 C T ]
1 [SUB 0 28 A G SUB 0 33 C G SUB 0 38 A G SUB 0 39 C T SUB 0 40 A G SUB 0 42 A C ]
1 [DEL 0 29 C SUB 0 30 A G SUB 0 31 C G SUB 0 32 A T SUB 0 35 C T SUB 0 39 C T SUB 0 40 A T ]
3 [SUB 0 29 C G SUB 0 31 C G SUB 0 33 C G SUB 0 35 C G SUB 0 37 C G SUB 0 39 C G SUB 0 41 C G ]
1 [SUB 0 29 C G SUB 0 31 C T SUB 0 32 A G SUB 0 35 C A SUB 0 36 A G INS 0 41 C ]
1 [SUB 0 30 A T SUB 0 33 C G SUB 0 34 A C SUB 0 37 C T SUB 0 38 A T SUB 0 41 C G SUB 0 42 A T ]
1 [INS 0 31 C INS 0 33 C SUB 0 35 C A SUB 0 36 A T SUB 0 38 A T SUB 0 39 C T SUB 0 42 A C ]
1 [DEL 0 31 C SUB 0 35 C G SUB 0 37 C G SUB 0 38 A G SUB 0 39 C G SUB 0 40 A T SUB 0 41 C G ]
1 [SUB 0 31 C A SUB 0 33 C A SUB 0 35 C G SUB 0 36 A C SUB 0 38 A T SUB 0 39 C G ]
1 [SUB 0 31 C G SUB 0 32 A C SUB 0 34 A T SUB 0 36 A C SUB 0 38 A T SUB 0 39 C G SUB 0 42 A T ]
1 [SUB 0 31 C G SUB 0 33 C G SUB 0 34 A G SUB 0 35 C A SUB 0 37 C G SUB 0 41 C A SUB 0 42 A T ]
1 [SUB 0 31 C T SUB 0 32 A G SUB 0 34 A T SUB 0 36 A G SUB 0 38 A G SUB 0 40 A T SUB 0 42 A C ]
1 [SUB 0 31 C T SUB 0 34 A T SUB 0 36 A T SUB 0 37 C G SUB 0 41 C T SUB 0 42 A T ]
1 [SUB 0 32 A G SUB 0 33 C G SUB 0 34 A T SUB 0 39 C T SUB 0 41 C T SUB 0 42 A T ]
1 [SUB 0 32 A G SUB 0 35 C T SUB 0 37 C G SUB 0 38 A T SUB 0 39 C A SUB 0 41 C G ]
1 [INS 0 33 C SUB 0 34 A T SUB 0 36 A T SUB 0 37 C G SUB 0 39 C T SUB 0 41 C A ]
1 [SUB 0 33 C T INS 0 35 C SUB 0 37 C T SUB 0 39 C T SUB 0 40 A G SUB 0 41 C T SUB 0 42 A T ]
1 [SUB 0 34 A T DEL 0 37 C SUB 0 39 C T SUB 0 40 A T SUB 0 41 C T SUB 0 42 A T ]
1 [INS 0 36 A SUB 0 37 C T SUB 0 38 A G SUB 0 39 C T SUB 0 41 C T SUB 0 42 A T ]
1 [SUB 0 36 A T SUB 0 37 C G SUB 0 38 A G SUB 0 39 C T SUB 0 40 A T SUB 0 41 C T SUB 0 42 A T ]
6    12
45
1 [SUB 0 0 A G SUB 0 2 A G SUB 0 26 A T SUB 0 36 A T SUB 0 41 C T SUB 0 43 C G SUB 0 44 A G ]
1 [SUB 0 0 A G SUB 0 3 C G SUB 0 30 A T SUB 0 35 C T SUB 0 36 A G SUB 0 39 C T SUB 0 42 A G ]
1 [DEL 0 1 C SUB 0 2 A T SUB 0 8 A G SUB 0 12 A G DEL 0 40 A SUB 0 42 A C SUB 0 44 A T ]
1 [DEL 0 1 C DEL 0 3 C SUB 0 5 C G SUB 0 6 A T SUB 0 7 C T DEL 0 39 C SUB 0 43 C G ]
1 [SUB 0 1 C G SUB 0 2 A G SUB 0 3 C G DEL 0 38 A SUB 0 39 C T SUB 0 40 A T DEL 0 43 C ]
1 [SUB 0 2 A G SUB 0 6 A G SUB 0 26 A G SUB 0 40 A T SUB 0 42 A C SUB 0 44 A T ]
1 [SUB 0 2 A G SUB 0 22 A T INS 0 34 A SUB 0 37 C A SUB 0 38 A T SUB 0 41 C G SUB 0 42 A G ]
1 [SUB 0 2 A G SUB 0 33 C G SUB 0 34 A T SUB 0 37 C T SUB 0 41 C T SUB 0 42 A T ]
1 [SUB 0 2 A T SUB 0 15 C G SUB 0 16 A T SUB 0 22 A C SUB 0 32 A C SUB 0 34 A C SUB 0 43 C G ]
1 [SUB 0 3 C G SUB 0 40 A T SUB 0 41 C G SUB 0 42 A T SUB 0 43 C T SUB 0 44 A T ]
1 [SUB 0 4 A G SUB 0 6 A T SUB 0 11 C T SUB 0 12 A G SUB 0 23 C A SUB 0 25 C G SUB 0 33 C T ]
1 [SUB 0 4 A G SUB 0 12 A G SUB 0 16 A G SUB 0 17 C T SUB 0 25 C T SUB 0 37 C G SUB 0 38 A G ]
1 [SUB 0 4 A T SUB 0 5 C G SUB 0 15 C T SUB 0 20 A T SUB 0 28 A T SUB 0 30 A G SUB 0 36 A G ]
1 [SUB 0 6 A G SUB 0 24 A G DEL 0 38 A SUB 0 41 C T SUB 0 43 C A SUB 0 44 A G ]
1 [SUB 0 6 A G SUB 0 31 C T SUB 0 36 A T SUB 0 38 A T SUB 0 41 C G SUB 0 42 A T ]
1 [SUB 0 6 A G INS 0 35 C SUB 0 36 A C SUB 0 39 C A SUB 0 40 A T SUB 0 41 C T INS 0 43 C ]
1 [SUB 0 7 C G SUB 0 9 C A SUB 0 11 C G SUB 0 15 C G SUB 0 18 A T SUB 0 19 C G SUB 0 28 A G ]
1 [SUB 0 8 A T DEL 0 11 C SUB 0 20 A G SUB 0 24 A G SUB 0 28 A G DEL 0 42 A SUB 0 44 A G ]
1 [SUB 0 16 A G SUB 0 23 C T SUB 0 29 C T SUB 0 32 A G SUB 0 35 C T SUB 0 41 C T SUB 0 44 A T ]
1 [SUB 0 17 C T SUB 0 21 C T SUB 0 25 C T SUB 0 29 C T SUB 0 33 C T SUB 0 37 C T SUB 0 41 C T ]
1 [SUB 0 19 C G SUB 0 37 C G SUB 0 39 C A SUB 0 41 C T SUB 0 42 A T SUB 0 43 C T ]
1 [SUB 0 21 C T SUB 0 31 C G SUB 0 33 C A SUB 0 35 C T SUB 0 36 A C INS 0 40 A SUB 0 43 C G ]
1 [SUB 0 23 C T SUB 0 24 A G SUB 0 34 A T SUB 0 41 C G SUB 0 42 A T SUB 0 43 C T SUB 0 44 A G ]
1 [DEL 0 24 A SUB 0 34 A C SUB 0 36 A C SUB 0 37 C T DEL 0 40 A SUB 0 42 A T SUB 0 44 A T ]
1 [SUB 0 24 A G SUB 0 27 C G SUB 0 28 A G DEL 0 38 A SUB 0 39 C T SUB 0 40 A T SUB 0 44 A T ]
1 [SUB 0 25 C G SUB 0 27 C A SUB 0 28 A G SUB 0 31 C T SUB 0 41 C G SUB 0 42 A T SUB 0 44 A T ]
1 [SUB 0 26 A G SUB 0 27 C G SUB 0 36 A T SUB 0 37 C G SUB 0 38 A C SUB 0 44 A T ]
1 [SUB 0 27 C T ]
1 [SUB 0 30 A G SUB 0 35 C G SUB 0 40 A G SUB 0 41 C T SUB 0 42 A G SUB 0 44 A C ]
1 [SUB 0 30 A T SUB 0 31 C G SUB 0 33 C G SUB 0 36 A C SUB 0 38 A T SUB 0 41 C G SUB 0 42 A T ]
3 [SUB 0 31 C G SUB 0 33 C G SUB 0 35 C G SUB 0 37 C G SUB 0 39 C G SUB 0 41 C G SUB 0 43 C G ]
1 [SUB 0 31 C G SUB 0 33 C T SUB 0 34 A G SUB 0 37 C A SUB 0 38 A G INS 0 43 C ]
1 [SUB 0 32 A T SUB 0 35 C G SUB 0 36 A C SUB 0 39 C T SUB 0 40 A T SUB 0 43 C G SUB 0 44 A T ]
1 [INS 0 33 C INS 0 35 C SUB 0 37 C A SUB 0 38 A T SUB 0 40 A T SUB 0 41 C T SUB 0 44 A C ]
1 [SUB 0 33 C A SUB 0 35 C A SUB 0 37 C G SUB 0 38 A C SUB 0 40 A T SUB 0 41 C G ]
1 [SUB 0 33 C G SUB 0 34 A C SUB 0 36 A T SUB 0 38 A C SUB 0 40 A T SUB 0 41 C G SUB 0 44 A T ]
1 [SUB 0 33 C G SUB 0 34 A G SUB 0 36 A C SUB 0 37 C A SUB 0 41 C A SUB 0 42 A T SUB 0 43 C G ]
1 [SUB 0 33 C G SUB 0 35 C G SUB 0 36 A G SUB 0 37 C A SUB 0 39 C G SUB 0 43 C A SUB 0 44 A T ]
1 [SUB 0 33 C T SUB 0 36 A T SUB 0 38 A T SUB 0 39 C G SUB 0 43 C T SUB 0 44 A T ]
1 [INS 0 34 A SUB 0 37 C G SUB 0 39 C A SUB 0 41 C G SUB 0 43 C A ]
1 [SUB 0 34 A G SUB 0 35 C G SUB 0 36 A T SUB 0 41 C T SUB 0 43 C T SUB 0 44 A T ]
1 [SUB 0 34 A G SUB 0 37 C T SUB 0 39 C G SUB 0 40 A T SUB 0 41 C A SUB 0 43 C G ]
1 [INS 0 35 C SUB 0 36 A T SUB 0 38 A T SUB 0 39 C G SUB 0 41 C T SUB 0 43 C A ]
1 [SUB 0 35 C T INS 0 37 C SUB 0 39 C T SUB 0 41 C T SUB 0 42 A G SUB 0 43 C T SUB 0 44 A T ]
1 [INS 0 38 A SUB 0 39 C T SUB 0 40 A G SUB 0 41 C T SUB 0 43 C T SUB 0 44 A T ]
7    31
63
1 [SUB 0 0 C A SUB 0 2 C T SUB 0 3 A T SUB 0 6 C G DEL 0 34 C ]
1 [SUB 0 0 C T DEL 0 2 C DEL 0 4 C DEL 0 34 C ]
1 [SUB 0 0 C T SUB 0 2 C G DEL 0 4 C SUB 0 6 C T SUB 0 34 C T ]
1 [SUB 0 0 C T SUB 0 23 A G SUB 0 32 C G DEL 0 34 C ]
1 [SUB 0 1 A G SUB 0 3 A G SUB 0 5 A G DEL 0 34 C ]
1 [DEL 0 2 C SUB 0 4 C T DEL 0 6 C SUB 0 22 C T SUB 0 34 C G ]
1 [DEL 0 2 C SUB 0 11 A G SUB 0 15 A G SUB 0 19 A G DEL 0 33 A ]
1 [SUB 0 2 C G SUB 0 5 A T SUB 0 6 C G SUB 0 15 A G SUB 0 33 A C ]
1 [SUB 0 2 C G SUB 0 29 A G SUB 0 31 A G SUB 0 32 C T SUB 0 34 C T ]
1 [SUB 0 2 C G SUB 0 30 C G SUB 0 31 A C SUB 0 32 C T SUB 0 33 A G ]
1 [SUB 0 2 C T SUB 0 3 A T SUB 0 4 C T SUB 0 34 C G ]
1 [SUB 0 3 A G SUB 0 11 A G SUB 0 15 A G SUB 0 16 C T SUB 0 24 C T ]
1 [SUB 0 3 A G INS 0 30 C SUB 0 31 A C SUB 0 33 A T SUB 0 34 C T ]
1 [INS 0 4 C SUB 0 19 A G SUB 0 20 C T SUB 0 31 A C SUB 0 33 A G ]
1 [SUB 0 4 C A SUB 0 6 C A SUB 0 12 C G SUB 0 14 C T ]
1 [SUB 0 4 C T SUB 0 9 A T SUB 0 17 A T SUB 0 19 A G SUB 0 25 A G ]
1 [SUB 0 5 A T SUB 0 14 C G SUB 0 21 A T SUB 0 26 C T SUB 0 34 C T ]
1 [SUB 0 6 C T SUB 0 8 C T SUB 0 30 C A SUB 0 31 A C SUB 0 34 C G ]
1 [SUB 0 7 A G SUB 0 22 C T SUB 0 32 C A SUB 0 33 A T SUB 0 34 C G ]
1 [SUB 0 8 C G SUB 0 9 A T SUB 0 15 A C SUB 0 25 A C SUB 0 27 A C ]
1 [SUB 0 8 C T INS 0 22 C SUB 0 24 C T SUB 0 30 C T SUB 0 31 A G ]
1 [SUB 0 9 A G SUB 0 10 C G SUB 0 22 C A SUB 0 25 A T SUB 0 33 A G ]
1 [SUB 0 10 C A SUB 0 12 C G SUB 0 20 C T SUB 0 32 C G SUB 0 33 A G ]
1 [SUB 0 10 C T SUB 0 18 C G SUB 0 22 C T SUB 0 27 A G INS 0 32 C ]
1 [SUB 0 10 C T SUB 0 24 C G SUB 0 26 C G DEL 0 31 A SUB 0 32 C T ]
1 [SUB 0 11 A G SUB 0 18 C T SUB 0 24 C T SUB 0 27 A G SUB 0 30 C T ]
1 [SUB 0 12 C G SUB 0 30 C G SUB 0 32 C A SUB 0 34 C T ]
1 [SUB 0 12 C T SUB 0 18 C T SUB 0 29 A C SUB 0 31 A C SUB 0 33 A T ]
1 [SUB 0 14 C T SUB 0 26 C T SUB 0 27 A G DEL 0 30 C SUB 0 32 C A ]
1 [SUB 0 15 A G SUB 0 29 A T SUB 0 31 A C SUB 0 33 A C SUB 0 34 C T ]
1 [SUB 0 15 A T INS 0 27 A SUB 0 30 C A SUB 0 31 A T SUB 0 34 C G ]
1 [SUB 0 16 C T SUB 0 17 A G SUB 0 27 A T SUB 0 34 C G ]
1 [SUB 0 16 C T SUB 0 20 C T SUB 0 24 C T SUB 0 28 C T SUB 0 32 C T ]
1 [SUB 0 16 C T SUB 0 26 C G SUB 0 28 C A SUB 0 30 C T SUB 0 31 A C ]
1 [SUB 0 17 A G SUB 0 20 C G SUB 0 21 A G SUB 0 31 A T ]
1 [SUB 0 17 A G INS 0 30 C SUB 0 32 C T SUB 0 34 C A ]
1 [SUB 0 17 A T SUB 0 27 A T SUB 0 32 C T SUB 0 34 C G ]
1 [SUB 0 18 C G SUB 0 26 C A SUB 0 29 A T SUB 0 30 C G SUB 0 32 C G ]
1 [INS 0 20 C SUB 0 29 A C SUB 0 31 A C SUB 0 32 C T ]
1 [SUB 0 21 A T SUB 0 26 C T SUB 0 27 A G SUB 0 30 C T SUB 0 33 A G ]
1 [SUB 0 22 C G SUB 0 24 C T SUB 0 25 A G SUB 0 28 C A SUB 0 29 A G ]
1 [DEL 0 23 A INS 0 26 C SUB 0 27 A T SUB 0 29 A C SUB 0 33 A C ]
1 [SUB 0 23 A G SUB 0 24 C A SUB 0 27 A G SUB 0 29 A T SUB 0 33 A T ]
1 [SUB 0 24 C T SUB 0 29 A T SUB 0 31 A T SUB 0 34 C G ]
1 [SUB 0 25 A C SUB 0 27 A C SUB 0 28 C T SUB 0 29 A C SUB 0 31 A C ]
1 [SUB 0 25 A G SUB 0 27 A G SUB 0 29 A G SUB 0 31 A G SUB 0 33 A G ]
1 [SUB 0 25 A T SUB 0 28 C G SUB 0 29 A C SUB 0 32 C T SUB 0 33 A T ]
1 [INS 0 26 C SUB 0 27 A C SUB 0 30 C A SUB 0 31 A T SUB 0 32 C T ]
1 [DEL 0 26 C SUB 0 28 C T SUB 0 29 A G SUB 0 30 C G SUB 0 32 C T ]
1 [SUB 0 26 C G SUB 0 27 A T SUB 0 30 C T SUB 0 34 C T ]
1 [SUB 0 26 C G SUB 0 28 C G SUB 0 29 A G SUB 0 30 C A SUB 0 32 C G ]
1 [SUB 0 26 C T SUB 0 27 A G SUB 0 29 A T SUB 0 31 A G SUB 0 33 A G ]
1 [SUB 0 26 C T SUB 0 28 C A SUB 0 29 A T SUB 0 32 C G SUB 0 34 C G ]
1 [INS 0 27 A SUB 0 30 C G SUB 0 32 C G SUB 0 33 A G SUB 0 34 C G ]
1 [DEL 0 27 A SUB 0 28 C G SUB 0 29 A G SUB 0 33 A T SUB 0 34 C T ]
1 [SUB 0 27 A G SUB 0 28 C T SUB 0 29 A G SUB 0 32 C A SUB 0 34 C G ]
1 [SUB 0 28 C A DEL 0 34 C ]
1 [SUB 0 28 C T INS 0 30 C SUB 0 32 C T SUB 0 34 C T ]
1 [SUB 0 28 C T SUB 0 30 C T SUB 0 31 A T SUB 0 32 C G ]
1 [SUB 0 29 A G SUB 0 31 A T SUB 0 32 C T SUB 0 33 A T ]
1 [SUB 0 29 A T SUB 0 31 A C SUB 0 32 C T SUB 0 34 C T ]
1 [SUB 0 29 A T SUB 0 32 C A SUB 0 33 A T SUB 0 34 C T ]
1 [SUB 0 31 A G SUB 0 33 A T SUB 0 34 C T ]
8    10
42
1 [SUB 0 0 A C DEL 0 36 A SUB 0 37 C G SUB 0 41 C T SUB 0 42 A T SUB 0 43 C A SUB 0 44 A G ]
1 [SUB 0 0 A G SUB 0 34 A T SUB 0 37 C G SUB 0 38 A C SUB 0 41 C T SUB 0 42 A T SUB 0 45 C G ]
1 [SUB 0 0 A T DEL 0 26 A SUB 0 36 A C SUB 0 38 A C SUB 0 39 C T DEL 0 42 A SUB 0 44 A T ]
1 [SUB 0 1 C G DEL 0 3 C SUB 0 4 A T SUB 0 10 A G SUB 0 14 A G DEL 0 42 A SUB 0 44 A C ]
1 [SUB 0 2 A G SUB 0 4 A G SUB 0 28 A T SUB 0 38 A T SUB 0 43 C T SUB 0 45 C G ]
1 [SUB 0 2 A G SUB 0 6 A G SUB 0 26 A G SUB 0 40 A T SUB 0 42 A C SUB 0 44 A C SUB 0 45 C T ]
1 [SUB 0 3 C G SUB 0 40 A T SUB 0 41 C G SUB 0 42 A G SUB 0 43 C T SUB 0 44 A T SUB 0 45 C T ]
1 [SUB 0 4 A G SUB 0 12 A G SUB 0 16 A G SUB 0 17 C T SUB 0 25 C T SUB 0 37 C G SUB 0 38 A G ]
1 [SUB 0 4 A G SUB 0 24 A T INS 0 36 A SUB 0 39 C A SUB 0 40 A T SUB 0 43 C G SUB 0 44 A G ]
1 [SUB 0 4 A G SUB 0 35 C G SUB 0 36 A T SUB 0 39 C T SUB 0 43 C T SUB 0 44 A T ]
1 [SUB 0 4 A T SUB 0 5 C G SUB 0 15 C T SUB 0 20 A T SUB 0 28 A T SUB 0 30 A G SUB 0 36 A G ]
1 [SUB 0 4 A T SUB 0 17 C G SUB 0 18 A T SUB 0 24 A C SUB 0 34 A C SUB 0 36 A C SUB 0 45 C G ]
1 [SUB 0 6 A G SUB 0 8 A T SUB 0 13 C T SUB 0 14 A G SUB 0 25 C A SUB 0 27 C G SUB 0 35 C T ]
1 [SUB 0 6 A G SUB 0 24 A G DEL 0 38 A SUB 0 41 C T SUB 0 42 A G SUB 0 43 C A SUB 0 45 C G ]
1 [SUB 0 7 C G SUB 0 9 C A SUB 0 11 C G SUB 0 15 C G SUB 0 18 A T SUB 0 19 C G SUB 0 28 A G ]
1 [DEL 0 8 A SUB 0 9 C T DEL 0 13 C SUB 0 22 A G SUB 0 26 A G SUB 0 30 A G DEL 0 44 A ]
1 [SUB 0 8 A G SUB 0 33 C T SUB 0 38 A T SUB 0 40 A T SUB 0 43 C G SUB 0 44 A T ]
1 [SUB 0 8 A G INS 0 37 C SUB 0 38 A C SUB 0 41 C A SUB 0 42 A T SUB 0 43 C T ]
1 [SUB 0 16 A G SUB 0 23 C T SUB 0 29 C T SUB 0 32 A G SUB 0 35 C T SUB 0 41 C T SUB 0 44 A T ]
1 [SUB 0 19 C G SUB 0 37 C G SUB 0 39 C A SUB 0 41 C T SUB 0 42 A T SUB 0 43 C T SUB 0 45 C G ]
1 [SUB 0 19 C T SUB 0 23 C T SUB 0 27 C T SUB 0 31 C T SUB 0 35 C T SUB 0 39 C T SUB 0 43 C T ]
1 [SUB 0 21 C T SUB 0 31 C G SUB 0 33 C A SUB 0 35 C T SUB 0 36 A C INS 0 40 A SUB 0 43 C G ]
1 [SUB 0 23 C T SUB 0 24 A G SUB 0 34 A T SUB 0 41 C G SUB 0 42 A T SUB 0 43 C T SUB 0 44 A G ]
1 [SUB 0 26 A G SUB 0 27 C G SUB 0 36 A T SUB 0 37 C G SUB 0 38 A C SUB 0 44 A T ]
1 [SUB 0 27 C G SUB 0 29 C A SUB 0 30 A G SUB 0 33 C T SUB 0 43 C G SUB 0 44 A T ]
1 [SUB 0 27 C T ]
1 [SUB 0 30 A G SUB 0 35 C G SUB 0 40 A G SUB 0 41 C T SUB 0 42 A G SUB 0 44 A C ]
1 [SUB 0 31 C G SUB 0 33 C T SUB 0 34 A G SUB 0 37 C A SUB 0 38 A G INS 0 43 C SUB 0 45 C T ]
1 [SUB 0 32 A T SUB 0 33 C G SUB 0 35 C G SUB 0 38 A C SUB 0 40 A T SUB 0 43 C G SUB 0 44 A T ]
1 [SUB 0 33 C A SUB 0 35 C A SUB 0 37 C G SUB 0 38 A C SUB 0 40 A T SUB 0 41 C G SUB 0 45 C T ]
1 [SUB 0 33 C G SUB 0 35 C G SUB 0 36 A G SUB 0 37 C A SUB 0 39 C G DEL 0 43 C SUB 0 45 C T ]
4 [SUB 0 33 C G SUB 0 35 C G SUB 0 37 C G SUB 0 39 C G SUB 0 41 C G SUB 0 43 C G SUB 0 45 C G ]
1 [INS 0 34 A SUB 0 37 C G SUB 0 39 C A SUB 0 41 C G SUB 0 43 C A SUB 0 45 C T ]
1 [INS 0 35 C INS 0 37 C SUB 0 39 C A SUB 0 40 A T SUB 0 42 A T SUB 0 43 C T ]
1 [SUB 0 35 C G SUB 0 36 A C SUB 0 38 A T SUB 0 40 A C SUB 0 42 A T SUB 0 43 C G ]
1 [SUB 0 35 C G SUB 0 36 A G SUB 0 38 A C SUB 0 39 C A SUB 0 43 C A SUB 0 44 A T SUB 0 45 C G ]
1 [SUB 0 35 C T DEL 0 38 A SUB 0 41 C T SUB 0 43 C T SUB 0 44 A T SUB 0 45 C T ]
1 [SUB 0 35 C T SUB 0 38 A T SUB 0 40 A T SUB 0 41 C G SUB 0 45 C T ]
1 [SUB 0 36 A G SUB 0 37 C G SUB 0 38 A T SUB 0 43 C T SUB 0 45 C T ]
1 [INS 0 37 C SUB 0 38 A T SUB 0 40 A T SUB 0 41 C G SUB 0 43 C T SUB 0 45 C A ]
1 [INS 0 38 A SUB 0 39 C T SUB 0 40 A G SUB 0 41 C T SUB 0 43 C T SUB 0 44 A T SUB 0 45 C T ]
1 [INS 0 38 A SUB 0 40 A T SUB 0 42 A T SUB 0 43 C T SUB 0 44 A C ]
9    25
73
1 [SUB 0 0 A G SUB 0 2 A G SUB 0 4 A G SUB 0 6 A G SUB 0 8 A G ]
1 [SUB 0 0 A G DEL 0 3 C SUB 0 4 A G SUB 0 32 A G SUB 0 34 A G SUB 0 35 C T ]
1 [SUB 0 0 A G SUB 0 3 C G DEL 0 31 C SUB 0 32 A G DEL 0 34 A SUB 0 36 A T ]
1 [SUB 0 0 A G SUB 0 3 C T SUB 0 4 A T SUB 0 5 C T SUB 0 7 C A ]
1 [SUB 0 0 A T SUB 0 1 C G SUB 0 2 A T SUB 0 3 C T SUB 0 26 A G SUB 0 35 C G ]
1 [SUB 0 0 A T SUB 0 3 C T SUB 0 4 A T SUB 0 5 C T SUB 0 35 C G SUB 0 36 A T ]
1 [SUB 0 1 C A SUB 0 17 C A SUB 0 20 A G SUB 0 22 A G SUB 0 29 C T SUB 0 30 A G ]
1 [SUB 0 1 C A SUB 0 31 C A ]
1 [SUB 0 1 C T SUB 0 2 A G SUB 0 3 C A SUB 0 5 C T SUB 0 6 A T SUB 0 9 C G ]
1 [SUB 0 2 A G SUB 0 13 C T SUB 0 27 C G SUB 0 29 C G SUB 0 34 A T SUB 0 36 A T ]
1 [SUB 0 2 A G SUB 0 30 A C SUB 0 32 A C SUB 0 33 C T SUB 0 34 A T SUB 0 35 C T ]
1 [SUB 0 2 A T SUB 0 3 C G DEL 0 5 C SUB 0 7 C T SUB 0 35 C T SUB 0 36 A T ]
1 [DEL 0 3 C SUB 0 5 C T DEL 0 7 C SUB 0 23 C T SUB 0 35 C G SUB 0 36 A T ]
1 [DEL 0 3 C SUB 0 12 A G SUB 0 16 A G SUB 0 20 A G DEL 0 34 A SUB 0 36 A G ]
1 [SUB 0 3 C G SUB 0 6 A T SUB 0 7 C G SUB 0 16 A G SUB 0 34 A C SUB 0 36 A G ]
1 [SUB 0 3 C T SUB 0 12 A T SUB 0 14 A T SUB 0 16 A T SUB 0 18 A T SUB 0 20 A T ]
1 [SUB 0 4 A G SUB 0 8 A G SUB 0 9 C T SUB 0 17 C T SUB 0 29 C G SUB 0 30 A G ]
1 [INS 0 5 C SUB 0 20 A G SUB 0 21 C T SUB 0 32 A C SUB 0 34 A G SUB 0 36 A G ]
1 [SUB 0 5 C G SUB 0 7 C T DEL 0 29 C SUB 0 31 C A SUB 0 33 C G ]
1 [SUB 0 5 C T SUB 0 9 C G SUB 0 14 A C SUB 0 23 C G SUB 0 24 A G SUB 0 29 C T ]
1 [SUB 0 6 A T SUB 0 15 C G SUB 0 22 A T SUB 0 27 C T SUB 0 35 C T SUB 0 36 A G ]
1 [SUB 0 7 C G SUB 0 8 A T SUB 0 14 A C SUB 0 24 A C SUB 0 26 A C SUB 0 35 C G ]
1 [SUB 0 7 C T SUB 0 9 C T SUB 0 31 C A SUB 0 32 A C SUB 0 35 C G SUB 0 36 A T ]
1 [SUB 0 7 C T SUB 0 12 A T SUB 0 20 A T SUB 0 22 A G SUB 0 28 A G ]
1 [SUB 0 7 C T INS 0 21 C SUB 0 23 C T SUB 0 29 C T SUB 0 30 A G SUB 0 35 C G ]
1 [SUB 0 8 A G SUB 0 9 C G SUB 0 21 C A SUB 0 24 A T SUB 0 32 A G SUB 0 35 C T ]
1 [SUB 0 8 A G SUB 0 23 C T INS 0 32 A SUB 0 33 C T SUB 0 34 A G SUB 0 35 C G ]
1 [SUB 0 9 C A SUB 0 11 C G SUB 0 19 C T SUB 0 31 C G SUB 0 32 A G SUB 0 35 C A ]
1 [SUB 0 10 A G SUB 0 17 C T SUB 0 23 C T SUB 0 26 A G SUB 0 29 C T SUB 0 35 C T ]
1 [SUB 0 10 A T SUB 0 17 C T SUB 0 18 A C SUB 0 20 A G SUB 0 24 A T SUB 0 32 A T ]
1 [SUB 0 11 C G SUB 0 29 C G SUB 0 31 C A SUB 0 33 C T SUB 0 34 A T SUB 0 35 C T ]
1 [SUB 0 11 C T SUB 0 19 C G SUB 0 23 C T SUB 0 28 A G INS 0 33 C SUB 0 36 A T ]
1 [SUB 0 13 C T SUB 0 17 C T SUB 0 21 C T SUB 0 25 C T SUB 0 29 C T SUB 0 33 C T ]
1 [SUB 0 13 C T SUB 0 19 C T SUB 0 30 A C SUB 0 32 A C SUB 0 34 A T SUB 0 36 A T ]
1 [SUB 0 13 C T SUB 0 25 C T SUB 0 26 A G DEL 0 29 C SUB 0 31 C A SUB 0 35 C G ]
1 [SUB 0 14 A T INS 0 26 A SUB 0 29 C A SUB 0 30 A T SUB 0 33 C G SUB 0 34 A G ]
1 [SUB 0 15 C T SUB 0 25 C G SUB 0 27 C A SUB 0 29 C T SUB 0 30 A C INS 0 34 A ]
1 [SUB 0 16 A G DEL 0 30 A SUB 0 33 C T SUB 0 35 C A SUB 0 36 A G ]
1 [SUB 0 16 A G SUB 0 30 A T SUB 0 32 A C SUB 0 34 A C SUB 0 35 C T SUB 0 36 A T ]
1 [SUB 0 17 C T SUB 0 18 A G SUB 0 28 A T SUB 0 35 C G SUB 0 36 A T ]
1 [SUB 0 18 A G SUB 0 21 C G SUB 0 22 A G SUB 0 32 A T SUB 0 36 A T ]
1 [SUB 0 18 A T SUB 0 28 A T SUB 0 33 C T SUB 0 35 C G SUB 0 36 A G ]
1 [SUB 0 19 C G SUB 0 27 C A SUB 0 30 A T SUB 0 31 C G SUB 0 33 C G SUB 0 36 A T ]
1 [INS 0 21 C SUB 0 30 A C SUB 0 32 A C SUB 0 33 C T INS 0 35 C SUB 0 36 A T ]
1 [DEL 0 22 A DEL 0 26 A SUB 0 28 A T SUB 0 30 A C SUB 0 34 A C ]
1 [SUB 0 22 A T SUB 0 27 C T SUB 0 28 A G SUB 0 31 C T SUB 0 34 A G ]
1 [SUB 0 23 C G SUB 0 25 C T SUB 0 26 A G SUB 0 29 C A SUB 0 30 A G INS 0 35 C ]
1 [SUB 0 23 C T SUB 0 28 A T SUB 0 30 A T SUB 0 33 C G SUB 0 34 A T ]
1 [DEL 0 24 A SUB 0 26 A C SUB 0 28 A T DEL 0 30 A SUB 0 32 A C ]
1 [SUB 0 24 A G SUB 0 25 C A SUB 0 28 A G SUB 0 30 A T SUB 0 34 A T ]
1 [SUB 0 24 A G SUB 0 29 C G SUB 0 34 A G SUB 0 35 C T SUB 0 36 A G ]
1 [SUB 0 25 C A SUB 0 27 C A SUB 0 29 C G SUB 0 30 A C SUB 0 32 A T SUB 0 33 C G ]
1 [SUB 0 25 C G SUB 0 26 A T SUB 0 29 C T SUB 0 33 C T SUB 0 34 A T ]
1 [SUB 0 25 C G SUB 0 27 C G SUB 0 29 C G SUB 0 31 C G SUB 0 33 C G SUB 0 35 C G ]
1 [SUB 0 26 A G SUB 0 28 A G SUB 0 30 A G SUB 0 32 A G SUB 0 34 A G SUB 0 36 A G ]
1 [SUB 0 26 A T SUB 0 29 C G SUB 0 30 A C SUB 0 33 C T SUB 0 34 A T ]
1 [INS 0 27 C SUB 0 28 A C SUB 0 31 C A SUB 0 32 A T SUB 0 33 C T INS 0 35 C ]
1 [DEL 0 27 C SUB 0 29 C T SUB 0 30 A G SUB 0 31 C G SUB 0 33 C T INS 0 35 C ]
1 [SUB 0 27 C G SUB 0 28 A C SUB 0 30 A T SUB 0 32 A C SUB 0 34 A T SUB 0 35 C G ]
1 [SUB 0 27 C G SUB 0 29 C G SUB 0 30 A G SUB 0 31 C A SUB 0 33 C G ]
1 [SUB 0 27 C T SUB 0 28 A G SUB 0 30 A T SUB 0 32 A G SUB 0 34 A G SUB 0 36 A T ]
1 [SUB 0 27 C T SUB 0 29 C A SUB 0 30 A T SUB 0 33 C G SUB 0 35 C G SUB 0 36 A T ]
1 [INS 0 28 A SUB 0 31 C G SUB 0 33 C G SUB 0 34 A G SUB 0 35 C G SUB 0 36 A T ]
1 [DEL 0 28 A SUB 0 29 C G SUB 0 30 A G SUB 0 34 A T SUB 0 35 C T SUB 0 36 A G ]
1 [SUB 0 28 A G SUB 0 29 C T SUB 0 30 A G SUB 0 33 C A SUB 0 35 C G ]
1 [SUB 0 28 A G SUB 0 31 C T SUB 0 33 C G SUB 0 34 A T SUB 0 35 C A ]
1 [SUB 0 29 C T INS 0 31 C SUB 0 33 C T SUB 0 35 C T SUB 0 36 A T ]
1 [SUB 0 29 C T SUB 0 31 C T SUB 0 32 A T SUB 0 33 C G INS 0 35 C SUB 0 36 A T ]
1 [SUB 0 30 A G SUB 0 32 A T SUB 0 33 C T SUB 0 34 A T SUB 0 36 A T ]
1 [SUB 0 30 A T SUB 0 32 A C SUB 0 33 C T SUB 0 35 C T SUB 0 36 A T ]
1 [SUB 0 30 A T SUB 0 33 C A SUB 0 34 A T SUB 0 35 C T SUB 0 36 A T ]
1 [SUB 0 32 A G SUB 0 34 A T SUB 0 35 C T SUB 0 36 A T ]
1 [SUB 0 32 A T SUB 0 33 C G SUB 0 34 A T SUB 0 35 C T SUB 0 36 A T ]
10    8
38
1 [SUB 0 0 A G SUB 0 2 A G SUB 0 36 A T SUB 0 39 C G SUB 0 40 A C SUB 0 43 C T SUB 0 44 A T ]
1 [SUB 0 0 A T SUB 0 2 A C DEL 0 38 A SUB 0 39 C G DEL 0 43 C SUB 0 44 A T SUB 0 45 C T ]
1 [SUB 0 1 C G SUB 0 5 C G SUB 0 42 A T SUB 0 43 C G SUB 0 44 A G SUB 0 45 C T SUB 0 46 A T ]
1 [SUB 0 2 A G SUB 0 4 A G SUB 0 28 A T SUB 0 38 A T SUB 0 43 C T SUB 0 45 C G SUB 0 46 A G ]
1 [INS 0 3 C SUB 0 10 A G SUB 0 28 A G INS 0 41 C SUB 0 43 C T SUB 0 44 A G SUB 0 45 C A ]
1 [SUB 0 4 A G SUB 0 8 A G SUB 0 28 A G SUB 0 42 A T SUB 0 44 A C SUB 0 46 A T ]
1 [SUB 0 4 A G SUB 0 24 A T INS 0 36 A SUB 0 39 C A SUB 0 40 A T SUB 0 43 C G SUB 0 44 A G ]
1 [SUB 0 4 A G SUB 0 35 C G SUB 0 36 A T SUB 0 39 C T SUB 0 43 C T SUB 0 44 A T ]
1 [SUB 0 4 A T SUB 0 17 C G SUB 0 18 A T SUB 0 24 A C SUB 0 34 A C SUB 0 36 A C SUB 0 45 C G ]
1 [SUB 0 6 A G SUB 0 8 A T SUB 0 13 C T SUB 0 14 A G SUB 0 25 C A SUB 0 27 C G SUB 0 35 C T ]
1 [SUB 0 8 A G SUB 0 33 C T SUB 0 38 A T SUB 0 40 A T SUB 0 43 C G SUB 0 44 A T ]
1 [SUB 0 8 A G INS 0 37 C SUB 0 38 A C SUB 0 41 C A SUB 0 42 A T SUB 0 43 C T INS 0 45 C ]
1 [SUB 0 18 A G SUB 0 25 C T SUB 0 31 C T SUB 0 34 A G SUB 0 37 C T SUB 0 43 C T SUB 0 46 A T ]
1 [SUB 0 19 C T SUB 0 23 C T SUB 0 27 C T SUB 0 31 C T SUB 0 35 C T SUB 0 39 C T SUB 0 43 C T ]
1 [SUB 0 21 C G SUB 0 39 C G SUB 0 41 C A SUB 0 43 C T SUB 0 44 A T SUB 0 45 C T ]
1 [SUB 0 23 C T SUB 0 33 C G SUB 0 35 C A SUB 0 37 C T SUB 0 38 A C INS 0 42 A SUB 0 45 C G ]
1 [SUB 0 25 C T SUB 0 26 A G SUB 0 36 A T SUB 0 43 C G SUB 0 44 A T SUB 0 45 C T SUB 0 46 A G ]
1 [SUB 0 27 C G SUB 0 29 C A SUB 0 30 A G SUB 0 33 C T SUB 0 43 C G SUB 0 44 A T SUB 0 46 A T ]
1 [SUB 0 28 A G SUB 0 29 C G SUB 0 38 A T SUB 0 39 C G SUB 0 40 A C SUB 0 46 A T ]
1 [SUB 0 29 C T ]
1 [SUB 0 32 A G SUB 0 37 C G SUB 0 42 A G SUB 0 43 C T SUB 0 44 A G SUB 0 46 A C ]
1 [SUB 0 32 A T SUB 0 33 C G SUB 0 35 C G SUB 0 38 A C SUB 0 40 A T SUB 0 43 C G SUB 0 44 A T ]
1 [SUB 0 33 C G DEL 0 35 C SUB 0 36 A G SUB 0 38 A G SUB 0 39 C A SUB 0 41 C G DEL 0 45 C ]
4 [SUB 0 33 C G SUB 0 35 C G SUB 0 37 C G SUB 0 39 C G SUB 0 41 C G SUB 0 43 C G SUB 0 45 C G ]
1 [SUB 0 33 C G SUB 0 35 C T SUB 0 36 A G SUB 0 39 C A SUB 0 40 A G INS 0 45 C ]
1 [INS 0 35 C INS 0 37 C SUB 0 39 C A SUB 0 40 A T SUB 0 42 A T SUB 0 43 C T SUB 0 46 A C ]
1 [SUB 0 35 C A SUB 0 37 C A SUB 0 39 C G SUB 0 40 A C SUB 0 42 A T SUB 0 43 C G ]
1 [SUB 0 35 C G SUB 0 36 A C SUB 0 38 A T SUB 0 40 A C SUB 0 42 A T SUB 0 43 C G SUB 0 46 A T ]
1 [SUB 0 35 C G SUB 0 36 A G SUB 0 38 A C SUB 0 39 C A SUB 0 43 C A SUB 0 44 A T SUB 0 45 C G ]
1 [SUB 0 35 C T DEL 0 38 A SUB 0 41 C T SUB 0 43 C T SUB 0 44 A G SUB 0 45 C T SUB 0 46 A T ]
1 [SUB 0 35 C T SUB 0 38 A T SUB 0 40 A T SUB 0 41 C G SUB 0 45 C T SUB 0 46 A T ]
1 [INS 0 36 A SUB 0 39 C G SUB 0 41 C A SUB 0 43 C G SUB 0 45 C A ]
1 [SUB 0 36 A G SUB 0 37 C G SUB 0 38 A T SUB 0 43 C T SUB 0 45 C T SUB 0 46 A T ]
1 [INS 0 37 C SUB 0 38 A T SUB 0 40 A T SUB 0 41 C G SUB 0 43 C T SUB 0 45 C A ]
1 [INS 0 38 A SUB 0 40 A T SUB 0 42 A T SUB 0 43 C T SUB 0 44 A T SUB 0 46 A C ]
1 [SUB 0 38 A G SUB 0 39 C G SUB 0 40 A T SUB 0 42 A C SUB 0 43 C T INS 0 45 C ]
1 [SUB 0 38 A G SUB 0 40 A T SUB 0 42 A C SUB 0 43 C G SUB 0 46 A G ]
1 [INS 0 40 A SUB 0 41 C T SUB 0 42 A G SUB 0 43 C T SUB 0 45 C T SUB 0 46 A T ]
11    58
75
1 [SUB 0 0 A C SUB 0 9 C A SUB 0 21 C A SUB 0 25 C T ]
1 [SUB 0 0 A T SUB 0 3 C A SUB 0 11 C G SUB 0 25 C T ]
1 [DEL 0 1 C SUB 0 3 C A SUB 0 22 A T DEL 0 25 C ]
1 [DEL 0 1 C SUB 0 19 C G SUB 0 24 A T SUB 0 26 A T ]
1 [SUB 0 1 C A SUB 0 11 C T DEL 0 23 C SUB 0 26 A G ]
1 [SUB 0 1 C A DEL 0 21 C SUB 0 25 C T SUB 0 26 A G ]
1 [SUB 0 1 C T SUB 0 9 C G SUB 0 15 C G DEL 0 26 A ]
1 [SUB 0 2 A G SUB 0 6 A T SUB 0 12 A T SUB 0 21 C A ]
1 [SUB 0 2 A G SUB 0 7 C T ]
1 [SUB 0 2 A T SUB 0 10 A T SUB 0 12 A G SUB 0 18 A G ]
1 [DEL 0 3 C SUB 0 4 A G SUB 0 7 C G DEL 0 26 A ]
1 [SUB 0 3 C G SUB 0 13 C T SUB 0 16 A C SUB 0 24 A T ]
1 [SUB 0 3 C T SUB 0 4 A G SUB 0 15 C T DEL 0 25 C ]
1 [SUB 0 3 C T DEL 0 5 C SUB 0 12 A C SUB 0 21 C A ]
1 [SUB 0 3 C T SUB 0 9 C G SUB 0 11 C A SUB 0 13 C A ]
1 [DEL 0 4 A INS 0 7 C SUB 0 17 C A SUB 0 25 C A ]
1 [SUB 0 4 A C SUB 0 13 C G SUB 0 14 A G SUB 0 19 C T ]
1 [SUB 0 4 A C SUB 0 14 A C SUB 0 16 A C SUB 0 25 C G ]
1 [SUB 0 4 A G SUB 0 7 C G SUB 0 25 C A ]
1 [SUB 0 4 A G DEL 0 8 A DEL 0 12 A DEL 0 22 A ]
1 [SUB 0 4 A G SUB 0 8 A G SUB 0 12 A G SUB 0 26 A C ]
1 [SUB 0 4 A T SUB 0 6 A T SUB 0 22 A G ]
1 [SUB 0 5 C A SUB 0 7 C G SUB 0 15 C T ]
1 [SUB 0 5 C G SUB 0 23 C G SUB 0 25 C A ]
1 [SUB 0 5 C T SUB 0 9 C T INS 0 23 C SUB 0 24 A C ]
1 [SUB 0 5 C T SUB 0 13 C G SUB 0 17 C T SUB 0 22 A G ]
1 [SUB 0 5 C T SUB 0 17 C G SUB 0 18 A G SUB 0 26 A G ]
1 [SUB 0 5 C T SUB 0 19 C G SUB 0 21 C G SUB 0 26 A T ]
1 [SUB 0 6 A G SUB 0 11 C A SUB 0 14 A T DEL 0 23 C ]
1 [SUB 0 6 A G SUB 0 24 A C SUB 0 26 A G ]
1 [SUB 0 7 C G SUB 0 14 A T SUB 0 19 C T ]
1 [SUB 0 7 C T SUB 0 13 C T SUB 0 24 A C SUB 0 26 A C ]
1 [SUB 0 8 A G SUB 0 10 A C SUB 0 15 C A SUB 0 26 A G ]
1 [SUB 0 8 A G SUB 0 14 A G SUB 0 16 A G SUB 0 25 C G ]
1 [SUB 0 8 A G SUB 0 22 A T SUB 0 24 A C SUB 0 26 A C ]
1 [SUB 0 8 A T INS 0 20 A SUB 0 23 C A SUB 0 24 A T ]
1 [SUB 0 9 C G SUB 0 11 C G SUB 0 19 C G SUB 0 22 A T ]
1 [SUB 0 9 C T SUB 0 10 A G SUB 0 20 A T ]
1 [SUB 0 9 C T SUB 0 12 A T SUB 0 21 C A SUB 0 24 A C ]
1 [SUB 0 9 C T SUB 0 21 C T SUB 0 22 A G SUB 0 25 C A ]
1 [SUB 0 10 A G SUB 0 21 C A SUB 0 23 C T SUB 0 26 A T ]
1 [SUB 0 10 A G INS 0 23 C SUB 0 25 C T ]
1 [SUB 0 10 A T SUB 0 20 A T SUB 0 25 C T ]
1 [SUB 0 11 C A SUB 0 14 A T SUB 0 22 A G SUB 0 25 C T ]
1 [SUB 0 12 A G SUB 0 13 C T SUB 0 24 A C SUB 0 26 A G ]
1 [SUB 0 12 A G SUB 0 15 C G SUB 0 16 A G SUB 0 26 A T ]
1 [SUB 0 12 A G DEL 0 26 A ]
1 [INS 0 13 C SUB 0 15 C T SUB 0 21 C T SUB 0 22 A G ]
1 [INS 0 13 C SUB 0 22 A C SUB 0 24 A C SUB 0 25 C T ]
1 [SUB 0 13 C G SUB 0 21 C A SUB 0 24 A T SUB 0 25 C G ]
1 [SUB 0 13 C G SUB 0 23 C A SUB 0 25 C G SUB 0 26 A G ]
1 [SUB 0 13 C T DEL 0 18 A SUB 0 20 A T SUB 0 22 A T ]
1 [SUB 0 13 C T INS 0 19 C SUB 0 23 C G SUB 0 25 C G ]
1 [SUB 0 13 C T DEL 0 23 C SUB 0 25 C T SUB 0 26 A G ]
1 [SUB 0 13 C T SUB 0 23 C G SUB 0 25 C A ]
1 [SUB 0 13 C T SUB 0 24 A T SUB 0 26 A G ]
1 [SUB 0 13 C T SUB 0 25 C G SUB 0 26 A T ]
1 [DEL 0 14 A SUB 0 16 A G SUB 0 23 C G SUB 0 25 C G ]
1 [SUB 0 14 A G SUB 0 18 A G SUB 0 22 A G SUB 0 24 A T ]
1 [DEL 0 15 C SUB 0 17 C A DEL 0 21 C SUB 0 25 C G ]
1 [SUB 0 15 C A SUB 0 18 A G SUB 0 20 A G ]
1 [SUB 0 16 A G SUB 0 24 A T SUB 0 25 C G SUB 0 26 A G ]
1 [SUB 0 16 A G SUB 0 25 C G ]
1 [SUB 0 16 A T SUB 0 21 C T SUB 0 22 A G SUB 0 25 C T ]
1 [DEL 0 17 C SUB 0 19 C G SUB 0 21 C G SUB 0 22 A G ]
1 [SUB 0 17 C T SUB 0 22 A T SUB 0 24 A T ]
1 [INS 0 18 A SUB 0 19 C A SUB 0 21 C G SUB 0 25 C T ]
1 [SUB 0 18 A G SUB 0 19 C A SUB 0 22 A G SUB 0 24 A T ]
1 [INS 0 19 C INS 0 21 C SUB 0 22 A T SUB 0 24 A C ]
2 [SUB 0 19 C G SUB 0 21 C G SUB 0 23 C G SUB 0 25 C G ]
1 [SUB 0 20 A G SUB 0 22 A G SUB 0 24 A G SUB 0 26 A T ]
1 [INS 0 21 C SUB 0 22 A C SUB 0 24 A T SUB 0 26 A C ]
1 [SUB 0 21 C A SUB 0 22 A C SUB 0 25 C G SUB 0 26 A T ]
1 [SUB 0 22 A C SUB 0 24 A C SUB 0 25 C T SUB 0 26 A T ]
1 [SUB 0 22 A G SUB 0 24 A G SUB 0 25 C T ]
12    36
69
1 [SUB 0 0 A G SUB 0 2 A G SUB 0 4 A G ]
1 [SUB 0 0 A G SUB 0 8 A G SUB 0 12 A G SUB 0 13 C T SUB 0 21 C T ]
1 [SUB 0 0 A T SUB 0 2 A T SUB 0 10 A G SUB 0 13 C G SUB 0 31 C A ]
1 [DEL 0 1 C DEL 0 3 C ]
1 [DEL 0 1 C SUB 0 3 C A SUB 0 6 A G SUB 0 11 C T DEL 0 32 A ]
1 [SUB 0 1 C G DEL 0 3 C SUB 0 5 C T SUB 0 18 A G DEL 0 32 A ]
1 [SUB 0 1 C T SUB 0 2 A T SUB 0 5 C G ]
1 [SUB 0 1 C T DEL 0 3 C SUB 0 19 C T SUB 0 31 C G SUB 0 32 A T ]
1 [SUB 0 1 C T DEL 0 23 C SUB 0 25 C A SUB 0 27 C G SUB 0 31 C T ]
1 [DEL 0 2 A SUB 0 15 C G SUB 0 17 C G SUB 0 25 C G SUB 0 28 A T ]
1 [SUB 0 2 A T SUB 0 3 C G SUB 0 12 A G SUB 0 30 A C SUB 0 32 A G ]
1 [INS 0 3 C SUB 0 18 A G SUB 0 19 C T SUB 0 30 A C SUB 0 32 A G ]
1 [DEL 0 3 C DEL 0 6 A SUB 0 8 A T SUB 0 9 C T SUB 0 22 A G ]
1 [SUB 0 3 C A SUB 0 20 A G SUB 0 24 A G SUB 0 28 A G SUB 0 30 A T ]
1 [SUB 0 3 C T SUB 0 8 A T SUB 0 16 A T SUB 0 18 A G SUB 0 24 A G ]
1 [SUB 0 4 A T SUB 0 13 C G SUB 0 20 A T SUB 0 25 C T ]
1 [SUB 0 5 C G SUB 0 6 A T SUB 0 12 A C SUB 0 22 A C SUB 0 24 A C ]
1 [SUB 0 5 C T SUB 0 7 C T SUB 0 29 C A SUB 0 30 A C ]
1 [SUB 0 5 C T INS 0 19 C SUB 0 21 C T SUB 0 27 C T SUB 0 28 A G ]
1 [SUB 0 6 A G SUB 0 7 C G SUB 0 19 C A SUB 0 22 A T SUB 0 30 A G ]
1 [SUB 0 6 A G SUB 0 21 C T INS 0 30 A SUB 0 31 C T SUB 0 32 A G ]
1 [SUB 0 7 C A SUB 0 9 C G SUB 0 17 C T SUB 0 29 C G SUB 0 30 A G ]
1 [SUB 0 8 A G SUB 0 12 A G SUB 0 16 A G DEL 0 30 A SUB 0 32 A G ]
1 [SUB 0 8 A G SUB 0 15 C T SUB 0 21 C T SUB 0 24 A G SUB 0 27 C T ]
1 [SUB 0 8 A T SUB 0 10 A T SUB 0 12 A T SUB 0 14 A T SUB 0 16 A T ]
1 [SUB 0 9 C G SUB 0 27 C G SUB 0 29 C A SUB 0 31 C T SUB 0 32 A T ]
1 [SUB 0 9 C T SUB 0 13 C G SUB 0 18 A C SUB 0 27 C G SUB 0 28 A G ]
1 [SUB 0 9 C T SUB 0 17 C G SUB 0 21 C T SUB 0 26 A G INS 0 31 C ]
1 [SUB 0 9 C T SUB 0 23 C G SUB 0 25 C G SUB 0 30 A T SUB 0 32 A T ]
1 [SUB 0 11 C T SUB 0 17 C T SUB 0 28 A C SUB 0 30 A C SUB 0 32 A T ]
1 [SUB 0 13 C A SUB 0 16 A G SUB 0 18 A G SUB 0 25 C T SUB 0 26 A G ]
1 [SUB 0 13 C T SUB 0 14 A G SUB 0 24 A T SUB 0 31 C G SUB 0 32 A T ]
1 [SUB 0 13 C T SUB 0 23 C G SUB 0 25 C A SUB 0 27 C T SUB 0 28 A C ]
1 [SUB 0 13 C T SUB 0 25 C T SUB 0 26 A G INS 0 28 A SUB 0 29 C A ]
1 [SUB 0 14 A G INS 0 27 C SUB 0 29 C T SUB 0 30 A G SUB 0 31 C A ]
1 [SUB 0 14 A G SUB 0 28 A T SUB 0 30 A C SUB 0 32 A T ]
1 [SUB 0 14 A T SUB 0 24 A T SUB 0 29 C T SUB 0 31 C G SUB 0 32 A G ]
1 [SUB 0 14 A T INS 0 26 A SUB 0 29 C A SUB 0 30 A T ]
1 [SUB 0 15 C T DEL 0 22 A SUB 0 27 C G SUB 0 29 C G SUB 0 31 C G ]
1 [SUB 0 16 A G SUB 0 19 C G SUB 0 20 A G SUB 0 30 A T ]
1 [INS 0 17 C SUB 0 26 A C SUB 0 28 A C SUB 0 29 C T SUB 0 32 A C ]
1 [SUB 0 17 C G SUB 0 25 C A SUB 0 28 A T SUB 0 29 C G SUB 0 31 C G ]
1 [SUB 0 18 A T SUB 0 23 C T SUB 0 24 A G SUB 0 27 C T SUB 0 30 A G ]
1 [SUB 0 20 A G SUB 0 21 C A SUB 0 24 A G SUB 0 26 A T SUB 0 30 A T ]
1 [INS 0 21 C INS 0 23 C SUB 0 24 A T SUB 0 26 A C SUB 0 30 A C ]
1 [SUB 0 21 C T SUB 0 26 A T SUB 0 28 A T SUB 0 31 C G SUB 0 32 A T ]
1 [SUB 0 22 A C SUB 0 24 A C SUB 0 25 C T SUB 0 26 A C SUB 0 28 A C ]
1 [SUB 0 22 A G SUB 0 31 C G ]
1 [SUB 0 22 A T SUB 0 25 C G SUB 0 26 A C SUB 0 29 C T SUB 0 30 A T ]
1 [SUB 0 24 A G SUB 0 26 A G SUB 0 28 A G SUB 0 30 A G SUB 0 32 A G ]
1 [INS 0 25 C SUB 0 26 A C SUB 0 29 C A SUB 0 30 A T SUB 0 31 C T ]
1 [SUB 0 25 C G SUB 0 26 A T SUB 0 29 C T ]
1 [SUB 0 25 C T SUB 0 26 A G SUB 0 28 A T SUB 0 30 A G SUB 0 32 A G ]
1 [SUB 0 25 C T SUB 0 27 C A SUB 0 28 A T SUB 0 31 C G ]
1 [SUB 0 25 C T SUB 0 27 C T SUB 0 28 A T SUB 0 29 C G SUB 0 32 A C ]
1 [INS 0 26 A SUB 0 27 C T SUB 0 28 A G SUB 0 29 C G SUB 0 31 C T ]
1 [INS 0 26 A SUB 0 29 C G SUB 0 31 C G SUB 0 32 A G ]
1 [SUB 0 26 A C SUB 0 28 A C SUB 0 29 C T SUB 0 30 A T SUB 0 31 C T ]
1 [SUB 0 26 A G SUB 0 27 C T SUB 0 28 A G SUB 0 31 C A ]
1 [SUB 0 26 A G SUB 0 28 A G SUB 0 29 C T SUB 0 31 C T SUB 0 32 A T ]
1 [SUB 0 26 A G SUB 0 28 A G SUB 0 30 A G SUB 0 32 A T ]
1 [SUB 0 26 A G SUB 0 28 A T SUB 0 29 C T SUB 0 30 A T SUB 0 32 A T ]
1 [SUB 0 26 A G SUB 0 30 A T SUB 0 31 C T SUB 0 32 A G ]
1 [DEL 0 27 C SUB 0 28 A T SUB 0 29 C T SUB 0 30 A T SUB 0 31 C T ]
1 [SUB 0 27 C A ]
1 [SUB 0 27 C G SUB 0 28 A C SUB 0 29 C T SUB 0 30 A G SUB 0 32 A C ]
1 [SUB 0 28 A G SUB 0 30 A T SUB 0 31 C T SUB 0 32 A T ]
1 [SUB 0 28 A T SUB 0 30 A C SUB 0 31 C T ]
1 [SUB 0 29 C G SUB 0 30 A G SUB 0 31 C T SUB 0 32 A T ]
13    38
71
1 [SUB 0 0 C A SUB 0 2 C A SUB 0 5 A G SUB 0 10 C T DEL 0 31 A ]
1 [SUB 0 0 C G DEL 0 2 C SUB 0 4 C T SUB 0 17 A G DEL 0 31 A ]
1 [SUB 0 0 C T SUB 0 1 A T SUB 0 4 C G ]
1 [SUB 0 0 C T DEL 0 2 C SUB 0 18 C T SUB 0 30 C G SUB 0 31 A T ]
1 [SUB 0 0 C T SUB 0 2 C A ]
1 [SUB 0 0 C T DEL 0 22 C SUB 0 24 C A SUB 0 26 C G SUB 0 30 C T ]
1 [SUB 0 1 A G SUB 0 3 A G ]
1 [SUB 0 1 A T SUB 0 2 C G SUB 0 11 A G SUB 0 29 A C SUB 0 31 A G ]
1 [SUB 0 2 C A SUB 0 19 A G SUB 0 23 A G SUB 0 27 A G SUB 0 29 A T ]
1 [SUB 0 2 C T SUB 0 7 A T SUB 0 15 A T SUB 0 17 A G SUB 0 23 A G ]
1 [SUB 0 3 A G SUB 0 4 C T SUB 0 12 C T SUB 0 24 C G SUB 0 25 A G ]
1 [SUB 0 3 A T SUB 0 12 C G SUB 0 19 A T SUB 0 24 C T ]
1 [SUB 0 4 C A SUB 0 5 A C SUB 0 7 A T SUB 0 8 C T SUB 0 21 A G ]
1 [SUB 0 4 C G SUB 0 5 A T SUB 0 11 A C SUB 0 21 A C SUB 0 23 A C ]
1 [SUB 0 4 C T SUB 0 6 C T SUB 0 28 C A SUB 0 29 A C ]
1 [SUB 0 4 C T INS 0 18 C SUB 0 20 C T SUB 0 26 C T SUB 0 27 A G ]
1 [SUB 0 5 A G SUB 0 6 C G SUB 0 18 C A SUB 0 21 A T SUB 0 29 A G ]
1 [SUB 0 5 A G SUB 0 20 C T INS 0 29 A SUB 0 30 C T SUB 0 31 A G ]
1 [SUB 0 6 C A SUB 0 8 C G SUB 0 16 C T SUB 0 28 C G SUB 0 29 A G ]
1 [SUB 0 6 C T SUB 0 10 C T DEL 0 25 A SUB 0 27 A C SUB 0 30 C G ]
1 [SUB 0 7 A G SUB 0 10 C G SUB 0 28 C A SUB 0 30 C T SUB 0 31 A G ]
1 [SUB 0 7 A G SUB 0 11 A G SUB 0 15 A G DEL 0 29 A SUB 0 31 A G ]
1 [SUB 0 7 A G SUB 0 14 C T SUB 0 20 C T SUB 0 23 A G SUB 0 26 C T ]
1 [SUB 0 7 A T SUB 0 9 A T SUB 0 11 A T SUB 0 13 A T SUB 0 15 A T ]
1 [SUB 0 7 A T SUB 0 15 A T SUB 0 19 A G SUB 0 24 C T SUB 0 25 A G ]
1 [SUB 0 8 C G SUB 0 26 C G SUB 0 28 C A SUB 0 30 C T SUB 0 31 A T ]
1 [SUB 0 8 C T SUB 0 12 C G SUB 0 17 A C SUB 0 26 C G SUB 0 27 A G ]
1 [SUB 0 8 C T SUB 0 16 C G SUB 0 20 C T SUB 0 25 A G INS 0 30 C ]
1 [SUB 0 8 C T SUB 0 22 C G SUB 0 24 C G SUB 0 29 A T SUB 0 31 A T ]
1 [SUB 0 10 C T SUB 0 16 C T SUB 0 27 A C SUB 0 29 A C SUB 0 31 A T ]
1 [SUB 0 12 C A SUB 0 15 A G SUB 0 17 A G SUB 0 24 C T SUB 0 25 A G ]
1 [SUB 0 12 C G SUB 0 14 C G SUB 0 22 C G SUB 0 25 A T SUB 0 31 A G ]
1 [SUB 0 12 C T SUB 0 13 A G SUB 0 23 A T SUB 0 30 C G SUB 0 31 A T ]
1 [SUB 0 12 C T SUB 0 22 C G SUB 0 24 C A SUB 0 26 C T SUB 0 27 A C ]
1 [SUB 0 12 C T SUB 0 24 C T SUB 0 25 A G INS 0 27 A SUB 0 28 C A ]
1 [SUB 0 13 A G INS 0 26 C SUB 0 28 C T SUB 0 29 A G SUB 0 30 C A ]
1 [SUB 0 13 A G SUB 0 27 A T SUB 0 29 A C SUB 0 31 A T ]
1 [SUB 0 13 A T SUB 0 23 A T SUB 0 28 C T SUB 0 30 C G SUB 0 31 A G ]
1 [SUB 0 13 A T INS 0 25 A SUB 0 28 C A SUB 0 29 A T ]
1 [SUB 0 14 C T DEL 0 19 A SUB 0 21 A T SUB 0 23 A T DEL 0 28 C ]
1 [SUB 0 14 C T DEL 0 21 A SUB 0 26 C G SUB 0 28 C G SUB 0 30 C G ]
1 [SUB 0 15 A G SUB 0 16 C T SUB 0 27 A C SUB 0 29 A G SUB 0 31 A G ]
1 [SUB 0 15 A G SUB 0 18 C G SUB 0 19 A G SUB 0 29 A T ]
1 [INS 0 16 C SUB 0 25 A C SUB 0 27 A C SUB 0 28 C T SUB 0 31 A C ]
1 [SUB 0 16 C G SUB 0 24 C A SUB 0 27 A T SUB 0 28 C G SUB 0 30 C G ]
1 [SUB 0 17 A T SUB 0 22 C T SUB 0 23 A G SUB 0 26 C T SUB 0 29 A G ]
1 [SUB 0 19 A G SUB 0 20 C A SUB 0 23 A G SUB 0 25 A T SUB 0 29 A T ]
1 [INS 0 20 C INS 0 22 C SUB 0 23 A T SUB 0 25 A C SUB 0 29 A C ]
1 [SUB 0 20 C T SUB 0 25 A T SUB 0 27 A T SUB 0 30 C G SUB 0 31 A T ]
1 [SUB 0 21 A C SUB 0 23 A C SUB 0 24 C T SUB 0 25 A C SUB 0 27 A C ]
1 [SUB 0 21 A G SUB 0 30 C G ]
1 [SUB 0 22 C G SUB 0 24 C G SUB 0 26 C G SUB 0 28 C G SUB 0 30 C G ]
1 [SUB 0 23 A G SUB 0 25 A G SUB 0 27 A G SUB 0 29 A G SUB 0 31 A G ]
1 [INS 0 24 C SUB 0 25 A C SUB 0 28 C A SUB 0 29 A T SUB 0 30 C T ]
1 [SUB 0 24 C G SUB 0 25 A T SUB 0 28 C T ]
1 [SUB 0 24 C T SUB 0 26 C A SUB 0 27 A T SUB 0 30 C G ]
1 [SUB 0 24 C T SUB 0 26 C T SUB 0 27 A T SUB 0 28 C G SUB 0 31 A C ]
1 [INS 0 25 A SUB 0 26 C T SUB 0 27 A G SUB 0 28 C G SUB 0 30 C T ]
1 [INS 0 25 A SUB 0 28 C G SUB 0 30 C G SUB 0 31 A G ]
1 [SUB 0 25 A C SUB 0 27 A C SUB 0 28 C T SUB 0 29 A T SUB 0 30 C T ]
1 [SUB 0 25 A G SUB 0 26 C T SUB 0 27 A G SUB 0 30 C A ]
1 [SUB 0 25 A G SUB 0 27 A G SUB 0 28 C T SUB 0 30 C T SUB 0 31 A T ]
1 [SUB 0 25 A G SUB 0 27 A G SUB 0 29 A G SUB 0 31 A T ]
1 [SUB 0 25 A G SUB 0 27 A T SUB 0 28 C T SUB 0 29 A T SUB 0 31 A T ]
1 [SUB 0 25 A G SUB 0 29 A T SUB 0 30 C T SUB 0 31 A G ]
1 [DEL 0 26 C SUB 0 27 A T SUB 0 28 C T SUB 0 29 A T SUB 0 30 C T ]
1 [SUB 0 26 C A ]
1 [SUB 0 26 C G SUB 0 27 A C SUB 0 28 C T SUB 0 29 A G SUB 0 31 A C ]
1 [SUB 0 27 A G SUB 0 29 A T SUB 0 30 C T SUB 0 31 A T ]
1 [SUB 0 27 A T SUB 0 29 A C SUB 0 30 C T ]
1 [SUB 0 28 C G SUB 0 29 A G SUB 0 30 C T SUB 0 31 A T ]
14    12
20
1 [DEL 0 12 A SUB 1 0 C T SUB 1 2 C G DEL 1 4 C SUB 1 6 C T SUB 1 19 A G ]
1 [SUB 1 8 C G SUB 1 26 C G DEL 1 28 C SUB 1 30 C A SUB 1 31 A T ]
1 [SUB 1 9 A G SUB 1 16 C T SUB 1 22 C T SUB 1 25 A G SUB 1 28 C T ]
1 [SUB 1 14 C T ]
1 [SUB 1 14 C T SUB 1 18 C T SUB 1 22 C T SUB 1 26 C T SUB 1 30 C T ]
1 [SUB 1 15 A G SUB 1 16 C G SUB 1 25 A T SUB 1 26 C G SUB 1 27 A C ]
1 [SUB 1 16 C G SUB 1 18 C A SUB 1 19 A G SUB 1 22 C T SUB 1 32 C G ]
1 [SUB 1 20 C G SUB 1 22 C T SUB 1 23 A G SUB 1 26 C A SUB 1 27 A G ]
1 [SUB 1 21 A G SUB 1 26 C G SUB 1 31 A G SUB 1 32 C T ]
1 [SUB 1 22 C T DEL 1 25 A DEL 1 28 C SUB 1 29 A T SUB 1 32 C T ]
1 [SUB 1 23 A T SUB 1 24 C G SUB 1 26 C G SUB 1 29 A C SUB 1 31 A T ]
1 [SUB 1 24 C G SUB 1 25 A G SUB 1 27 A C SUB 1 28 C A SUB 1 32 C A ]
1 [SUB 1 24 C G SUB 1 25 A T SUB 1 28 C T SUB 1 32 C T ]
3 [SUB 1 24 C G SUB 1 26 C G SUB 1 28 C G SUB 1 30 C G SUB 1 32 C G ]
1 [SUB 1 24 C T SUB 1 27 A T SUB 1 29 A T SUB 1 30 C G ]
1 [INS 1 25 A SUB 1 28 C G SUB 1 30 C A SUB 1 32 C G ]
1 [INS 1 26 C SUB 1 27 A T SUB 1 29 A T SUB 1 30 C G SUB 1 32 C A ]
1 [INS 1 26 C INS 1 28 C SUB 1 30 C A SUB 1 31 A T ]
1 [INS 1 27 A SUB 1 28 C T SUB 1 29 A G SUB 1 30 C T SUB 1 32 C T ]
1 [INS 1 27 A SUB 1 29 A T SUB 1 31 A T SUB 1 32 C T ]
15    17
63
1 [DEL 0 0 C DEL 0 31 A SUB 0 32 C G SUB 0 34 C T SUB 0 35 A G DEL 0 38 C DEL 0 40 C ]
1 [SUB 0 0 C A SUB 0 27 A G SUB 0 28 C A SUB 0 31 A G SUB 0 33 A T SUB 0 37 A T DEL 0 40 C ]
1 [SUB 0 0 C G DEL 0 2 C DEL 0 4 C DEL 0 34 C DEL 0 36 C ]
1 [SUB 0 0 C G DEL 0 2 C DEL 0 5 A SUB 0 6 C T SUB 0 7 A T SUB 0 8 C T SUB 0 41 A G ]
1 [SUB 0 0 C G SUB 0 10 C T SUB 0 15 A T SUB 0 23 A T SUB 0 25 A G SUB 0 31 A G DEL 0 41 A ]
1 [SUB 0 0 C G SUB 0 18 C T SUB 0 24 C T SUB 0 35 A C SUB 0 37 A C SUB 0 39 A T SUB 0 41 A T ]
1 [SUB 0 1 A G SUB 0 3 A G SUB 0 5 A G SUB 0 7 A G SUB 0 9 A G SUB 0 11 A G SUB 0 13 A G ]
1 [SUB 0 1 A T SUB 0 3 A T SUB 0 4 C T SUB 0 12 C T SUB 0 14 C T DEL 0 36 C DEL 0 39 A ]
1 [SUB 0 1 A T SUB 0 3 A T SUB 0 5 A T DEL 0 7 A SUB 0 8 C T SUB 0 10 C A SUB 0 41 A T ]
1 [SUB 0 1 A T SUB 0 4 C T SUB 0 5 A G SUB 0 8 C T SUB 0 9 A T SUB 0 10 C T SUB 0 12 C A ]
1 [DEL 0 2 C SUB 0 4 C G DEL 0 6 C DEL 0 8 C DEL 0 10 C DEL 0 12 C DEL 0 40 C ]
1 [DEL 0 2 C SUB 0 8 C A SUB 0 10 C A SUB 0 16 C G SUB 0 18 C T SUB 0 40 C A ]
1 [SUB 0 3 A G SUB 0 6 C T SUB 0 35 A G SUB 0 39 A T SUB 0 40 C T SUB 0 41 A G ]
1 [SUB 0 3 A G SUB 0 7 A G SUB 0 35 A C SUB 0 37 A C SUB 0 38 C T SUB 0 39 A T SUB 0 40 C T ]
1 [SUB 0 3 A G SUB 0 28 C T SUB 0 33 A T SUB 0 35 A T SUB 0 38 C G SUB 0 39 A T ]
1 [SUB 0 4 C G SUB 0 6 C A SUB 0 8 C G SUB 0 12 C G SUB 0 15 A T SUB 0 16 C G SUB 0 25 A G ]
1 [SUB 0 4 C T SUB 0 5 A G SUB 0 16 C A SUB 0 18 C G SUB 0 26 C T SUB 0 38 C G SUB 0 39 A G ]
1 [SUB 0 5 A G SUB 0 16 C T SUB 0 30 C G SUB 0 32 C G DEL 0 37 A SUB 0 38 C T SUB 0 41 A T ]
1 [SUB 0 5 A G SUB 0 23 A G INS 0 36 C SUB 0 38 C T SUB 0 40 C A SUB 0 41 A G ]
1 [DEL 0 7 A SUB 0 23 A G SUB 0 24 C T SUB 0 35 A C SUB 0 37 A G SUB 0 39 A G SUB 0 41 A G ]
1 [SUB 0 7 A G SUB 0 11 A G SUB 0 12 C T SUB 0 20 C T SUB 0 32 C G SUB 0 33 A G SUB 0 41 A G ]
1 [SUB 0 7 A T DEL 0 10 C SUB 0 19 A G SUB 0 23 A G SUB 0 27 A G INS 0 40 C SUB 0 41 A G ]
1 [SUB 0 8 C G SUB 0 15 A T SUB 0 20 C T SUB 0 28 C T SUB 0 29 A G SUB 0 30 C T SUB 0 32 C G ]
1 [SUB 0 9 A G SUB 0 10 C G SUB 0 22 C A SUB 0 25 A T SUB 0 33 A G SUB 0 36 C T SUB 0 38 C T ]
1 [SUB 0 10 C T SUB 0 14 C G SUB 0 19 A C SUB 0 28 C G SUB 0 29 A G SUB 0 34 C T ]
1 [SUB 0 11 A G SUB 0 26 C T SUB 0 36 C A SUB 0 37 A T SUB 0 38 C G SUB 0 39 A G SUB 0 40 C A ]
1 [SUB 0 12 C G SUB 0 13 A T SUB 0 19 A C SUB 0 29 A C SUB 0 31 A C SUB 0 40 C G ]
1 [SUB 0 13 A G SUB 0 20 C T SUB 0 26 C T SUB 0 29 A G SUB 0 32 C T SUB 0 38 C T SUB 0 41 A T ]
1 [SUB 0 14 C T SUB 0 18 C T SUB 0 22 C T SUB 0 26 C T SUB 0 30 C T SUB 0 34 C T SUB 0 38 C T ]
1 [SUB 0 14 C T SUB 0 22 C G SUB 0 26 C T SUB 0 31 A G INS 0 36 C SUB 0 39 A T SUB 0 41 A C ]
1 [SUB 0 16 C G SUB 0 34 C G SUB 0 36 C A SUB 0 38 C T SUB 0 39 A T SUB 0 40 C T ]
1 [SUB 0 18 C T SUB 0 28 C G SUB 0 30 C A SUB 0 32 C T SUB 0 33 A C INS 0 37 A SUB 0 40 C G ]
1 [SUB 0 19 A G SUB 0 33 A T SUB 0 35 A C SUB 0 37 A C SUB 0 38 C T SUB 0 39 A T SUB 0 41 A C ]
1 [SUB 0 19 A T INS 0 31 A SUB 0 34 C A SUB 0 35 A T SUB 0 38 C G SUB 0 39 A G ]
1 [SUB 0 20 C T SUB 0 21 A G SUB 0 31 A T SUB 0 38 C G SUB 0 39 A T SUB 0 40 C T SUB 0 41 A G ]
1 [SUB 0 21 A T SUB 0 31 A T SUB 0 36 C T SUB 0 38 C G SUB 0 39 A G SUB 0 40 C G SUB 0 41 A G ]
1 [DEL 0 23 A DEL 0 27 A SUB 0 29 A T DEL 0 31 A DEL 0 33 A SUB 0 37 A C DEL 0 40 C ]
1 [SUB 0 23 A G SUB 0 24 C G SUB 0 33 A T SUB 0 34 C G SUB 0 35 A C SUB 0 41 A T ]
1 [SUB 0 23 A G SUB 0 26 C G SUB 0 27 A G SUB 0 37 A T SUB 0 41 A T ]
1 [INS 0 24 C SUB 0 33 A C SUB 0 35 A C SUB 0 36 C T INS 0 38 C SUB 0 39 A T SUB 0 41 A T ]
1 [SUB 0 24 C T ]
1 [DEL 0 25 A SUB 0 27 A C SUB 0 29 A T DEL 0 31 A SUB 0 33 A C DEL 0 38 C SUB 0 40 C G ]
1 [SUB 0 25 A T SUB 0 30 C T SUB 0 31 A G SUB 0 34 C T SUB 0 37 A G SUB 0 40 C T SUB 0 41 A G ]
1 [SUB 0 27 A G SUB 0 32 C G SUB 0 37 A G SUB 0 38 C T SUB 0 39 A G SUB 0 41 A C ]
3 [SUB 0 28 C G SUB 0 30 C G SUB 0 32 C G SUB 0 34 C G SUB 0 36 C G SUB 0 38 C G SUB 0 40 C G ]
1 [SUB 0 28 C G SUB 0 30 C T SUB 0 31 A G SUB 0 34 C A SUB 0 35 A G INS 0 40 C ]
1 [DEL 0 29 A SUB 0 31 A C SUB 0 34 C A SUB 0 35 A T SUB 0 36 C T INS 0 38 C SUB 0 40 C T ]
1 [SUB 0 29 A G SUB 0 31 A G SUB 0 33 A G SUB 0 35 A G SUB 0 37 A G SUB 0 39 A G SUB 0 41 A G ]
1 [SUB 0 29 A T SUB 0 32 C G SUB 0 33 A C SUB 0 36 C T SUB 0 37 A T SUB 0 40 C G SUB 0 41 A T ]
1 [INS 0 30 C INS 0 32 C SUB 0 34 C A SUB 0 35 A T SUB 0 37 A T SUB 0 38 C T SUB 0 41 A C ]
1 [DEL 0 30 C SUB 0 34 C G SUB 0 36 C G SUB 0 37 A G SUB 0 38 C G SUB 0 39 A T SUB 0 40 C G ]
1 [SUB 0 30 C A SUB 0 32 C A SUB 0 34 C G SUB 0 35 A C SUB 0 37 A T SUB 0 38 C G ]
1 [SUB 0 30 C G SUB 0 31 A C SUB 0 33 A T SUB 0 35 A C SUB 0 37 A T SUB 0 38 C G SUB 0 41 A T ]
1 [SUB 0 30 C G SUB 0 31 A T SUB 0 34 C T SUB 0 38 C T SUB 0 39 A T ]
1 [SUB 0 30 C G SUB 0 32 C G SUB 0 33 A G SUB 0 34 C A SUB 0 36 C G SUB 0 40 C A SUB 0 41 A T ]
1 [SUB 0 30 C T SUB 0 31 A G SUB 0 33 A T SUB 0 35 A G SUB 0 37 A G SUB 0 39 A T SUB 0 41 A C ]
1 [SUB 0 30 C T SUB 0 33 A T SUB 0 35 A T SUB 0 36 C G SUB 0 40 C T SUB 0 41 A T ]
1 [SUB 0 31 A G SUB 0 32 C G SUB 0 33 A T SUB 0 38 C T SUB 0 40 C T SUB 0 41 A T ]
1 [SUB 0 31 A G SUB 0 34 C T SUB 0 36 C G SUB 0 37 A T SUB 0 38 C A SUB 0 40 C G ]
1 [INS 0 32 C SUB 0 33 A T SUB 0 35 A T SUB 0 36 C G SUB 0 38 C T SUB 0 40 C A ]
1 [SUB 0 32 C T INS 0 34 C SUB 0 36 C T SUB 0 38 C T SUB 0 39 A G SUB 0 40 C T SUB 0 41 A T ]
1 [SUB 0 33 A T DEL 0 36 C SUB 0 38 C T SUB 0 39 A T SUB 0 40 C T SUB 0 41 A T ]
1 [SUB 0 35 A T SUB 0 36 C G SUB 0 37 A G SUB 0 38 C T SUB 0 39 A T SUB 0 40 C T SUB 0 41 A T ]
16    28
75
1 [SUB 0 0 C A SUB 0 16 C A SUB 0 19 A G SUB 0 21 A G SUB 0 28 C T SUB 0 29 A G ]
1 [SUB 0 0 C A SUB 0 30 C A ]
1 [SUB 0 0 C G SUB 0 1 A T SUB 0 2 C T SUB 0 25 A G SUB 0 34 C G ]
1 [SUB 0 0 C G DEL 0 2 C SUB 0 4 C T SUB 0 5 A T SUB 0 8 C G ]
1 [SUB 0 0 C T SUB 0 2 C G DEL 0 4 C SUB 0 6 C T SUB 0 34 C T SUB 0 35 A T ]
1 [SUB 0 1 A G SUB 0 3 A G SUB 0 5 A G SUB 0 7 A G ]
1 [DEL 0 2 C SUB 0 4 C T DEL 0 6 C SUB 0 22 C T SUB 0 34 C G SUB 0 35 A T ]
1 [DEL 0 2 C DEL 0 5 A SUB 0 18 C G SUB 0 20 C G SUB 0 28 C G SUB 0 31 A T ]
1 [DEL 0 2 C SUB 0 11 A G SUB 0 15 A G SUB 0 19 A G DEL 0 33 A SUB 0 35 A G ]
1 [SUB 0 2 C G SUB 0 5 A T SUB 0 6 C G SUB 0 15 A G SUB 0 33 A C SUB 0 35 A G ]
1 [SUB 0 2 C G SUB 0 30 C G SUB 0 31 A C SUB 0 32 C T SUB 0 33 A G SUB 0 35 A C ]
1 [SUB 0 2 C T SUB 0 3 A T SUB 0 4 C T SUB 0 6 C A ]
1 [SUB 0 2 C T SUB 0 3 A T SUB 0 4 C T SUB 0 34 C G SUB 0 35 A G ]
1 [SUB 0 2 C T SUB 0 11 A T SUB 0 13 A T SUB 0 15 A T SUB 0 17 A T SUB 0 19 A T ]
1 [SUB 0 3 A G SUB 0 7 A G SUB 0 8 C T SUB 0 16 C T SUB 0 28 C G SUB 0 29 A G ]
1 [INS 0 4 C SUB 0 19 A G SUB 0 20 C T SUB 0 31 A C SUB 0 33 A G SUB 0 35 A G ]
1 [DEL 0 4 C DEL 0 6 C SUB 0 23 A G SUB 0 27 A G SUB 0 31 A G SUB 0 33 A T ]
1 [DEL 0 4 C DEL 0 7 A SUB 0 9 A T SUB 0 10 C T SUB 0 23 A G SUB 0 34 C A ]
1 [SUB 0 4 C G SUB 0 6 C T DEL 0 28 C SUB 0 30 C A SUB 0 32 C G ]
1 [SUB 0 4 C T SUB 0 8 C G SUB 0 13 A C SUB 0 22 C G SUB 0 23 A G SUB 0 28 C T ]
1 [SUB 0 5 A T SUB 0 14 C G SUB 0 21 A T SUB 0 26 C T SUB 0 34 C T SUB 0 35 A G ]
1 [SUB 0 6 C G SUB 0 7 A T SUB 0 13 A C SUB 0 23 A C SUB 0 25 A C SUB 0 34 C G ]
1 [SUB 0 6 C T SUB 0 8 C T SUB 0 30 C A SUB 0 31 A C SUB 0 34 C G SUB 0 35 A T ]
1 [SUB 0 6 C T SUB 0 11 A T SUB 0 19 A T SUB 0 21 A G SUB 0 27 A G ]
1 [SUB 0 6 C T INS 0 20 C SUB 0 22 C T SUB 0 28 C T SUB 0 29 A G SUB 0 34 C G ]
1 [SUB 0 7 A G SUB 0 8 C G SUB 0 20 C A SUB 0 23 A T SUB 0 31 A G SUB 0 34 C T ]
1 [SUB 0 7 A G SUB 0 22 C T INS 0 31 A SUB 0 32 C T SUB 0 33 A G SUB 0 34 C G ]
1 [SUB 0 8 C A SUB 0 10 C G SUB 0 18 C T SUB 0 30 C G SUB 0 31 A G SUB 0 34 C A ]
1 [SUB 0 9 A G SUB 0 16 C T SUB 0 22 C T SUB 0 25 A G SUB 0 28 C T SUB 0 34 C T ]
1 [SUB 0 9 A T SUB 0 16 C T SUB 0 17 A C SUB 0 19 A G SUB 0 23 A T SUB 0 31 A T ]
1 [SUB 0 10 C G SUB 0 28 C G SUB 0 30 C A SUB 0 32 C T SUB 0 33 A T SUB 0 34 C T ]
1 [SUB 0 10 C T SUB 0 11 A G SUB 0 18 C T SUB 0 19 A G SUB 0 25 A C SUB 0 27 A T ]
1 [SUB 0 10 C T SUB 0 18 C G SUB 0 22 C T SUB 0 27 A G INS 0 32 C SUB 0 35 A T ]
1 [SUB 0 10 C T SUB 0 24 C G SUB 0 26 C G DEL 0 31 A SUB 0 32 C T SUB 0 35 A T ]
1 [SUB 0 12 C T SUB 0 13 A T SUB 0 16 C T SUB 0 17 A G SUB 0 20 C T SUB 0 21 A G ]
1 [SUB 0 12 C T SUB 0 16 C T SUB 0 20 C T SUB 0 24 C T SUB 0 28 C T SUB 0 32 C T ]
1 [SUB 0 12 C T SUB 0 18 C T SUB 0 29 A C SUB 0 31 A C SUB 0 33 A T SUB 0 35 A T ]
1 [SUB 0 13 A T INS 0 25 A SUB 0 28 C A SUB 0 29 A T SUB 0 32 C G SUB 0 33 A G ]
1 [SUB 0 14 C T SUB 0 24 C G SUB 0 26 C A SUB 0 28 C T SUB 0 29 A C INS 0 33 A ]
1 [SUB 0 14 C T SUB 0 26 C T SUB 0 27 A G INS 0 29 A SUB 0 30 C A SUB 0 34 C G ]
1 [SUB 0 15 A G SUB 0 29 A T SUB 0 31 A C SUB 0 33 A C SUB 0 34 C T SUB 0 35 A T ]
1 [SUB 0 16 C T SUB 0 17 A G SUB 0 27 A T SUB 0 34 C G SUB 0 35 A T ]
1 [SUB 0 17 A G SUB 0 20 C G SUB 0 21 A G SUB 0 31 A T SUB 0 35 A T ]
1 [SUB 0 17 A G INS 0 30 C SUB 0 32 C T SUB 0 34 C A SUB 0 35 A G ]
1 [SUB 0 17 A T SUB 0 27 A T SUB 0 32 C T SUB 0 34 C G SUB 0 35 A G ]
1 [SUB 0 18 C G SUB 0 26 C A SUB 0 29 A T SUB 0 30 C G SUB 0 32 C G SUB 0 35 A T ]
1 [INS 0 20 C SUB 0 29 A C SUB 0 31 A C SUB 0 32 C T INS 0 34 C SUB 0 35 A T ]
1 [SUB 0 21 A T SUB 0 26 C T SUB 0 27 A G SUB 0 30 C T SUB 0 33 A G ]
1 [SUB 0 22 C G SUB 0 24 C T SUB 0 25 A G SUB 0 28 C A SUB 0 29 A G INS 0 34 C ]
1 [SUB 0 22 C T SUB 0 27 A T SUB 0 29 A T SUB 0 32 C G SUB 0 33 A T ]
1 [DEL 0 23 A INS 0 26 C SUB 0 27 A T SUB 0 29 A C SUB 0 33 A C ]
1 [SUB 0 23 A G SUB 0 24 C A SUB 0 27 A G SUB 0 29 A T SUB 0 33 A T ]
1 [SUB 0 23 A G SUB 0 28 C G SUB 0 33 A G SUB 0 34 C T SUB 0 35 A G ]
1 [SUB 0 24 C G SUB 0 25 A T SUB 0 28 C T SUB 0 32 C T SUB 0 33 A T ]
1 [SUB 0 25 A C SUB 0 27 A C SUB 0 28 C T SUB 0 29 A C SUB 0 31 A C ]
1 [SUB 0 25 A G SUB 0 27 A G SUB 0 29 A G SUB 0 31 A G SUB 0 33 A G SUB 0 35 A G ]
1 [SUB 0 25 A T SUB 0 28 C G SUB 0 29 A C SUB 0 32 C T SUB 0 33 A T ]
1 [INS 0 26 C SUB 0 27 A C SUB 0 30 C A SUB 0 31 A T SUB 0 32 C T INS 0 34 C ]
1 [DEL 0 26 C SUB 0 28 C T SUB 0 29 A G SUB 0 30 C G SUB 0 32 C T INS 0 34 C ]
1 [SUB 0 26 C G SUB 0 28 C G SUB 0 29 A G SUB 0 30 C A SUB 0 32 C G ]
1 [SUB 0 26 C T SUB 0 27 A G SUB 0 29 A T SUB 0 31 A G SUB 0 33 A G SUB 0 35 A T ]
1 [SUB 0 26 C T SUB 0 28 C A SUB 0 29 A T SUB 0 32 C G SUB 0 34 C G SUB 0 35 A T ]
1 [INS 0 27 A SUB 0 30 C G SUB 0 32 C G SUB 0 33 A G SUB 0 34 C G SUB 0 35 A T ]
1 [DEL 0 27 A SUB 0 28 C G SUB 0 29 A G SUB 0 33 A T SUB 0 34 C T SUB 0 35 A G ]
1 [SUB 0 27 A C SUB 0 29 A C SUB 0 30 C T SUB 0 31 A T SUB 0 32 C T SUB 0 34 C A ]
1 [SUB 0 27 A G SUB 0 28 C T SUB 0 29 A G SUB 0 32 C A SUB 0 34 C G ]
1 [SUB 0 27 A G SUB 0 29 A G SUB 0 30 C T SUB 0 32 C T SUB 0 33 A T SUB 0 34 C G ]
1 [SUB 0 27 A G SUB 0 30 C T SUB 0 32 C G SUB 0 33 A T SUB 0 34 C A ]
1 [SUB 0 28 C T INS 0 30 C SUB 0 32 C T SUB 0 34 C T SUB 0 35 A T ]
1 [SUB 0 28 C T SUB 0 30 C T SUB 0 31 A T SUB 0 32 C G INS 0 34 C SUB 0 35 A T ]
1 [SUB 0 29 A G SUB 0 31 A T SUB 0 32 C T SUB 0 33 A T SUB 0 35 A T ]
1 [SUB 0 29 A T SUB 0 31 A C SUB 0 32 C T SUB 0 34 C T SUB 0 35 A T ]
1 [SUB 0 29 A T SUB 0 32 C A SUB 0 33 A T SUB 0 34 C T SUB 0 35 A T ]
1 [SUB 0 31 A G SUB 0 33 A T SUB 0 34 C T SUB 0 35 A T ]
1 [SUB 0 31 A T SUB 0 32 C G SUB 0 33 A T SUB 0 34 C T SUB 0 35 A T ]
17    39
69
1 [SUB 0 0 A G SUB 0 2 A G DEL 0 31 C ]
1 [SUB 0 0 A T SUB 0 3 C G DEL 0 31 C ]
1 [SUB 0 0 A T SUB 0 8 A G SUB 0 11 C G SUB 0 29 C A SUB 0 31 C T ]
1 [DEL 0 1 C SUB 0 3 C A SUB 0 6 A G SUB 0 11 C T ]
1 [DEL 0 1 C SUB 0 3 C A SUB 0 17 C T SUB 0 28 A T DEL 0 30 A ]
1 [DEL 0 1 C SUB 0 17 C T SUB 0 29 C G SUB 0 30 A T SUB 0 31 C T ]
1 [SUB 0 1 C A DEL 0 31 C ]
1 [SUB 0 1 C G DEL 0 3 C SUB 0 5 C T SUB 0 18 A G ]
1 [SUB 0 1 C T SUB 0 6 A T SUB 0 14 A T SUB 0 16 A G SUB 0 22 A G ]
1 [SUB 0 2 A G SUB 0 3 C T SUB 0 11 C T SUB 0 23 C G SUB 0 24 A G ]
1 [SUB 0 2 A T SUB 0 11 C G SUB 0 18 A T SUB 0 23 C T SUB 0 31 C T ]
1 [DEL 0 3 C DEL 0 6 A SUB 0 8 A T SUB 0 9 C T SUB 0 22 A G ]
1 [SUB 0 3 C A SUB 0 20 A G SUB 0 24 A G SUB 0 28 A G SUB 0 30 A T ]
1 [SUB 0 3 C T SUB 0 5 C T SUB 0 27 C A SUB 0 28 A C SUB 0 31 C G ]
1 [SUB 0 4 A G SUB 0 19 C T SUB 0 29 C A SUB 0 30 A T SUB 0 31 C G ]
1 [SUB 0 5 C G SUB 0 6 A T SUB 0 12 A C SUB 0 22 A C SUB 0 24 A C ]
1 [SUB 0 5 C T INS 0 19 C SUB 0 21 C T SUB 0 27 C T SUB 0 28 A G ]
1 [SUB 0 6 A G SUB 0 7 C G SUB 0 19 C A SUB 0 22 A T SUB 0 30 A G ]
1 [SUB 0 6 A T SUB 0 8 A T SUB 0 10 A T SUB 0 12 A T SUB 0 14 A T ]
1 [SUB 0 7 C A SUB 0 9 C G SUB 0 17 C T SUB 0 29 C G SUB 0 30 A G ]
1 [SUB 0 7 C T SUB 0 15 C G SUB 0 19 C T SUB 0 24 A G INS 0 29 C ]
1 [SUB 0 8 A G SUB 0 12 A G SUB 0 16 A G SUB 0 30 A C SUB 0 31 C G ]
1 [SUB 0 8 A G DEL 0 26 A DEL 0 28 A SUB 0 30 A G SUB 0 31 C T ]
1 [SUB 0 9 C G SUB 0 27 C G SUB 0 29 C A SUB 0 31 C T ]
1 [SUB 0 9 C T SUB 0 13 C G SUB 0 18 A C SUB 0 27 C G SUB 0 28 A G ]
1 [SUB 0 9 C T SUB 0 15 C T SUB 0 26 A C SUB 0 28 A C SUB 0 30 A T ]
1 [SUB 0 9 C T SUB 0 23 C G SUB 0 25 C G SUB 0 30 A T ]
1 [SUB 0 10 A G SUB 0 12 A C SUB 0 17 C A SUB 0 28 A G SUB 0 30 A C ]
1 [SUB 0 10 A T SUB 0 17 C T SUB 0 18 A C SUB 0 20 A G SUB 0 24 A T ]
1 [SUB 0 11 C G SUB 0 13 C G SUB 0 21 C G SUB 0 24 A T SUB 0 30 A G ]
1 [SUB 0 12 A G SUB 0 26 A T SUB 0 28 A C SUB 0 30 A C SUB 0 31 C T ]
1 [SUB 0 12 A T INS 0 24 A SUB 0 27 C A SUB 0 28 A T SUB 0 31 C G ]
1 [SUB 0 13 C A SUB 0 16 A G SUB 0 18 A G SUB 0 25 C T SUB 0 26 A G ]
1 [SUB 0 13 C T SUB 0 14 A G SUB 0 24 A T SUB 0 31 C G ]
1 [SUB 0 13 C T SUB 0 23 C G SUB 0 25 C A SUB 0 27 C T SUB 0 28 A C ]
1 [SUB 0 13 C T SUB 0 25 C T SUB 0 26 A G INS 0 28 A SUB 0 29 C A ]
1 [SUB 0 14 A G SUB 0 15 C T SUB 0 26 A C SUB 0 28 A G SUB 0 30 A G ]
1 [SUB 0 14 A G SUB 0 17 C G SUB 0 18 A G SUB 0 28 A T ]
1 [SUB 0 14 A G INS 0 27 C SUB 0 29 C T SUB 0 31 C A ]
1 [SUB 0 14 A T SUB 0 24 A T SUB 0 29 C T SUB 0 31 C G ]
1 [SUB 0 15 C G SUB 0 23 C A SUB 0 26 A T SUB 0 27 C G SUB 0 29 C G ]
1 [SUB 0 15 C T DEL 0 22 A SUB 0 27 C G SUB 0 29 C G SUB 0 31 C G ]
1 [INS 0 17 C SUB 0 26 A C SUB 0 28 A C SUB 0 29 C T ]
1 [SUB 0 18 A T SUB 0 23 C T SUB 0 24 A G SUB 0 27 C T SUB 0 30 A G ]
1 [SUB 0 20 A G SUB 0 21 C A SUB 0 24 A G SUB 0 26 A T SUB 0 30 A T ]
1 [INS 0 21 C INS 0 23 C SUB 0 24 A T SUB 0 26 A C SUB 0 30 A C ]
1 [DEL 0 21 C SUB 0 23 C A SUB 0 25 C G SUB 0 29 C T SUB 0 31 C G ]
1 [SUB 0 21 C T SUB 0 26 A T SUB 0 28 A T SUB 0 31 C G ]
1 [SUB 0 22 A C SUB 0 24 A C SUB 0 25 C T SUB 0 26 A C SUB 0 28 A C ]
1 [SUB 0 22 A G SUB 0 24 A G SUB 0 26 A G SUB 0 28 A G SUB 0 30 A G ]
1 [SUB 0 22 A G SUB 0 31 C G ]
1 [INS 0 23 C SUB 0 24 A C SUB 0 27 C A SUB 0 28 A T SUB 0 29 C T ]
1 [SUB 0 23 C G SUB 0 24 A T SUB 0 27 C T SUB 0 31 C T ]
1 [SUB 0 23 C T SUB 0 24 A G SUB 0 26 A T SUB 0 28 A G SUB 0 30 A G ]
1 [SUB 0 23 C T SUB 0 25 C A SUB 0 26 A T SUB 0 29 C G SUB 0 31 C G ]
1 [INS 0 24 A SUB 0 25 C T SUB 0 26 A G SUB 0 27 C G SUB 0 29 C T ]
1 [INS 0 24 A SUB 0 27 C G SUB 0 29 C G SUB 0 30 A G SUB 0 31 C G ]
1 [SUB 0 24 A G SUB 0 25 C T SUB 0 26 A G SUB 0 29 C A SUB 0 31 C G ]
1 [SUB 0 24 A G SUB 0 26 A G SUB 0 28 A G SUB 0 30 A T ]
1 [SUB 0 25 C G SUB 0 26 A C SUB 0 28 A T SUB 0 29 C G SUB 0 30 A C ]
1 [SUB 0 25 C T SUB 0 27 C T SUB 0 28 A T SUB 0 29 C G ]
1 [SUB 0 26 A C SUB 0 28 A C SUB 0 29 C T SUB 0 30 A T SUB 0 31 C T ]
1 [SUB 0 26 A G SUB 0 28 A G SUB 0 29 C T SUB 0 31 C T ]
1 [SUB 0 26 A G SUB 0 28 A T SUB 0 29 C T SUB 0 30 A T ]
1 [SUB 0 26 A G SUB 0 30 A T SUB 0 31 C G ]
1 [SUB 0 26 A T SUB 0 28 A C SUB 0 29 C T SUB 0 31 C T ]
1 [SUB 0 27 C A ]
1 [SUB 0 27 C G SUB 0 28 A T SUB 0 29 C G SUB 0 30 A T SUB 0 31 C T ]
1 [SUB 0 27 C T SUB 0 28 A T SUB 0 29 C T SUB 0 31 C T ]
18    52
73
1 [SUB 0 0 C A SUB 0 2 C A SUB 0 16 C G SUB 0 26 C A ]
1 [SUB 0 0 C A SUB 0 16 C A SUB 0 19 A G SUB 0 21 A G ]
1 [SUB 0 0 C G ]
1 [SUB 0 0 C G DEL 0 2 C SUB 0 4 C A DEL 0 24 C ]
1 [SUB 0 0 C T SUB 0 13 A G DEL 0 27 A ]
1 [DEL 0 1 A SUB 0 10 C A SUB 0 22 C A SUB 0 26 C T ]
1 [SUB 0 1 A G SUB 0 6 C T DEL 0 27 A ]
1 [DEL 0 2 C DEL 0 4 C SUB 0 12 C G SUB 0 26 C T ]
1 [DEL 0 2 C DEL 0 18 C SUB 0 20 C A DEL 0 24 C ]
1 [DEL 0 2 C SUB 0 20 C G SUB 0 25 A T SUB 0 27 A T ]
1 [DEL 0 3 A DEL 0 7 A SUB 0 18 C A SUB 0 26 C A ]
1 [SUB 0 3 A G SUB 0 7 A T SUB 0 13 A T SUB 0 22 C A ]
1 [SUB 0 3 A T SUB 0 11 A T SUB 0 13 A G SUB 0 19 A G ]
1 [SUB 0 4 C T SUB 0 5 A G SUB 0 16 C T DEL 0 26 C ]
1 [SUB 0 4 C T DEL 0 6 C SUB 0 13 A C SUB 0 22 C A ]
1 [SUB 0 5 A C SUB 0 15 A C SUB 0 17 A C SUB 0 26 C G ]
1 [SUB 0 5 A G SUB 0 6 C G SUB 0 18 C A SUB 0 21 A T ]
1 [SUB 0 5 A G SUB 0 8 C G SUB 0 26 C A ]
1 [SUB 0 5 A G DEL 0 9 A DEL 0 13 A DEL 0 23 A ]
1 [SUB 0 5 A G SUB 0 9 A G SUB 0 13 A G SUB 0 27 A C ]
1 [SUB 0 5 A T SUB 0 7 A T SUB 0 23 A G ]
1 [SUB 0 6 C A SUB 0 8 C G SUB 0 16 C T ]
1 [SUB 0 6 C G SUB 0 24 C G SUB 0 26 C A ]
1 [SUB 0 6 C T SUB 0 10 C T INS 0 24 C SUB 0 25 A C ]
1 [SUB 0 6 C T SUB 0 14 C G SUB 0 18 C T SUB 0 23 A G ]
1 [SUB 0 6 C T SUB 0 18 C G SUB 0 19 A G SUB 0 27 A G ]
1 [SUB 0 6 C T SUB 0 20 C G SUB 0 22 C G SUB 0 27 A T ]
1 [SUB 0 7 A G SUB 0 12 C A SUB 0 15 A T DEL 0 24 C ]
1 [SUB 0 7 A G SUB 0 25 A C SUB 0 27 A G ]
1 [SUB 0 8 C G SUB 0 15 A T SUB 0 20 C T ]
1 [SUB 0 8 C T SUB 0 14 C T SUB 0 25 A C SUB 0 27 A C ]
1 [SUB 0 9 A G SUB 0 11 A C SUB 0 16 C A SUB 0 27 A G ]
1 [SUB 0 9 A G SUB 0 15 A G SUB 0 17 A G SUB 0 26 C G ]
1 [SUB 0 9 A G SUB 0 23 A T SUB 0 25 A C SUB 0 27 A C ]
1 [SUB 0 9 A T INS 0 21 A SUB 0 24 C A SUB 0 25 A T ]
1 [SUB 0 10 C G SUB 0 12 C G SUB 0 20 C G SUB 0 23 A T ]
1 [SUB 0 10 C T SUB 0 11 A G SUB 0 21 A T ]
1 [SUB 0 10 C T SUB 0 14 C G SUB 0 19 A C ]
1 [SUB 0 10 C T SUB 0 22 C T SUB 0 23 A G SUB 0 26 C A ]
1 [SUB 0 11 A G SUB 0 22 C A SUB 0 24 C T SUB 0 27 A T ]
1 [SUB 0 11 A G INS 0 24 C SUB 0 26 C T ]
1 [SUB 0 11 A T SUB 0 21 A T SUB 0 26 C T ]
1 [SUB 0 12 C T SUB 0 23 A T DEL 0 25 A SUB 0 27 A G ]
1 [DEL 0 13 A SUB 0 16 C T SUB 0 22 C T SUB 0 23 A G ]
1 [SUB 0 13 A G SUB 0 14 C T SUB 0 25 A C SUB 0 27 A G ]
1 [SUB 0 13 A G SUB 0 16 C G SUB 0 17 A G SUB 0 27 A T ]
1 [INS 0 14 C SUB 0 23 A C SUB 0 25 A C SUB 0 26 C T ]
1 [SUB 0 14 C G SUB 0 22 C A SUB 0 25 A T SUB 0 26 C G ]
1 [SUB 0 14 C T DEL 0 19 A SUB 0 21 A T SUB 0 23 A T ]
1 [SUB 0 14 C T INS 0 20 C SUB 0 24 C G SUB 0 26 C G ]
1 [SUB 0 14 C T DEL 0 24 C SUB 0 26 C T SUB 0 27 A G ]
1 [SUB 0 14 C T SUB 0 24 C G SUB 0 26 C A ]
1 [SUB 0 14 C T SUB 0 26 C G SUB 0 27 A T ]
1 [SUB 0 15 A G SUB 0 19 A G SUB 0 23 A G SUB 0 25 A T ]
1 [SUB 0 17 A G SUB 0 25 A T SUB 0 26 C G SUB 0 27 A G ]
1 [SUB 0 17 A G SUB 0 26 C G ]
1 [SUB 0 17 A T SUB 0 22 C T SUB 0 23 A G SUB 0 26 C T ]
1 [DEL 0 18 C SUB 0 20 C G SUB 0 22 C G SUB 0 23 A G ]
1 [SUB 0 18 C T SUB 0 23 A T SUB 0 25 A T ]
1 [INS 0 19 A SUB 0 20 C A SUB 0 22 C G SUB 0 26 C T ]
1 [SUB 0 19 A G SUB 0 20 C A SUB 0 23 A G SUB 0 25 A T ]
1 [INS 0 20 C INS 0 22 C SUB 0 23 A T SUB 0 25 A C ]
1 [DEL 0 20 C DEL 0 23 A SUB 0 26 C G SUB 0 27 A T ]
2 [SUB 0 20 C G SUB 0 22 C G SUB 0 24 C G SUB 0 26 C G ]
1 [SUB 0 20 C T SUB 0 22 C A SUB 0 23 A T SUB 0 26 C G ]
1 [SUB 0 21 A G SUB 0 23 A G SUB 0 25 A G SUB 0 27 A T ]
1 [INS 0 22 C SUB 0 23 A C SUB 0 25 A T SUB 0 27 A C ]
1 [INS 0 23 A SUB 0 24 C T SUB 0 25 A G SUB 0 26 C G ]
1 [SUB 0 23 A C SUB 0 25 A C SUB 0 26 C T SUB 0 27 A T ]
1 [SUB 0 23 A G SUB 0 25 A G SUB 0 26 C T ]
1 [SUB 0 23 A G SUB 0 27 A T ]
1 [SUB 0 24 C G SUB 0 25 A C SUB 0 26 C T SUB 0 27 A G ]
1 [SUB 0 24 C T SUB 0 25 A T SUB 0 26 C T ]
19    6
43
1 [SUB 0 0 A G SUB 0 2 A G SUB 0 36 A T DEL 0 39 C SUB 0 40 A G DEL 0 42 A SUB 0 45 C T SUB 0 46 A T ]
1 [SUB 0 0 A T SUB 0 4 A G SUB 0 6 A G SUB 0 30 A T SUB 0 40 A T SUB 0 45 C T SUB 0 47 C G SUB 0 48 A G ]
1 [SUB 0 1 C A SUB 0 6 A T SUB 0 19 C G SUB 0 20 A T SUB 0 26 A C SUB 0 36 A C SUB 0 38 A C SUB 0 47 C G ]
1 [SUB 0 1 C G SUB 0 8 A G SUB 0 10 A T SUB 0 15 C T SUB 0 16 A G SUB 0 27 C A SUB 0 29 C G SUB 0 37 C T ]
1 [SUB 0 2 A G SUB 0 8 A T SUB 0 9 C G SUB 0 19 C T SUB 0 24 A T SUB 0 32 A T SUB 0 34 A G SUB 0 40 A G ]
1 [SUB 0 2 A T SUB 0 4 A C SUB 0 6 A T SUB 0 8 A C SUB 0 44 A G SUB 0 47 C T ]
1 [SUB 0 3 C G SUB 0 7 C G SUB 0 44 A T SUB 0 45 C G SUB 0 46 A T SUB 0 47 C T SUB 0 48 A T ]
1 [DEL 0 4 A SUB 0 12 A G SUB 0 30 A G INS 0 43 C SUB 0 45 C T SUB 0 47 C A SUB 0 48 A G ]
1 [SUB 0 4 A G SUB 0 8 A G SUB 0 28 A G SUB 0 42 A T SUB 0 44 A C SUB 0 46 A C SUB 0 47 C T SUB 0 48 A T ]
1 [SUB 0 4 A G SUB 0 24 A T DEL 0 37 C SUB 0 41 C A SUB 0 42 A T SUB 0 45 C G SUB 0 46 A G ]
1 [SUB 0 6 A G SUB 0 37 C G SUB 0 38 A T SUB 0 41 C T SUB 0 45 C T SUB 0 46 A T ]
1 [SUB 0 6 A T SUB 0 15 C G SUB 0 22 A T SUB 0 27 C T SUB 0 35 C T SUB 0 36 A G SUB 0 37 C T SUB 0 39 C G ]
1 [SUB 0 8 A G SUB 0 33 C T SUB 0 38 A T SUB 0 40 A T SUB 0 43 C G SUB 0 44 A T SUB 0 47 C G ]
1 [SUB 0 8 A G INS 0 37 C SUB 0 38 A C SUB 0 41 C A SUB 0 42 A T SUB 0 43 C T INS 0 45 C SUB 0 47 C T ]
1 [SUB 0 17 C T SUB 0 21 C T SUB 0 25 C T SUB 0 29 C T SUB 0 33 C T SUB 0 37 C T SUB 0 41 C T SUB 0 45 C T ]
1 [SUB 0 18 A G SUB 0 25 C T SUB 0 31 C T SUB 0 34 A G SUB 0 37 C T SUB 0 43 C T SUB 0 46 A T SUB 0 48 A T ]
1 [SUB 0 21 C G SUB 0 39 C G SUB 0 41 C A SUB 0 43 C T SUB 0 44 A T SUB 0 45 C T SUB 0 47 C G ]
1 [SUB 0 21 C T SUB 0 31 C G SUB 0 33 C A SUB 0 35 C T SUB 0 36 A C INS 0 40 A SUB 0 43 C G SUB 0 46 A T ]
1 [DEL 0 24 A SUB 0 34 A C SUB 0 36 A C SUB 0 37 C T DEL 0 40 A SUB 0 42 A T SUB 0 44 A T SUB 0 45 C A ]
1 [SUB 0 25 C T SUB 0 26 A G SUB 0 36 A T SUB 0 43 C G SUB 0 44 A T SUB 0 45 C T SUB 0 46 A G SUB 0 48 A T ]
1 [SUB 0 26 A G SUB 0 27 C G SUB 0 36 A T SUB 0 37 C G SUB 0 38 A C SUB 0 44 A T SUB 0 45 C G SUB 0 46 A C ]
1 [SUB 0 28 A G SUB 0 36 A T SUB 0 39 C T SUB 0 40 A T SUB 0 43 C A SUB 0 45 C G ]
1 [SUB 0 29 C G SUB 0 31 C A SUB 0 32 A G SUB 0 35 C T SUB 0 45 C G SUB 0 46 A T SUB 0 48 A T ]
1 [SUB 0 31 C G SUB 0 33 C T SUB 0 34 A G SUB 0 37 C A SUB 0 38 A G INS 0 43 C SUB 0 45 C T ]
1 [SUB 0 31 C T ]
1 [SUB 0 32 A G SUB 0 37 C G SUB 0 42 A G SUB 0 43 C T SUB 0 44 A G SUB 0 46 A C SUB 0 48 A T ]
1 [SUB 0 33 C G DEL 0 35 C SUB 0 36 A G DEL 0 38 A SUB 0 39 C G DEL 0 41 C SUB 0 43 C G DEL 0 47 C ]
4 [SUB 0 33 C G SUB 0 35 C G SUB 0 37 C G SUB 0 39 C G SUB 0 41 C G SUB 0 43 C G SUB 0 45 C G SUB 0 47 C G ]
1 [SUB 0 34 A T SUB 0 35 C G SUB 0 37 C G SUB 0 40 A C SUB 0 42 A T SUB 0 45 C G SUB 0 46 A T ]
1 [SUB 0 35 C A SUB 0 37 C A SUB 0 39 C G SUB 0 40 A C SUB 0 42 A T SUB 0 43 C G SUB 0 47 C T ]
1 [SUB 0 35 C G SUB 0 36 A C SUB 0 38 A T SUB 0 40 A C SUB 0 42 A T SUB 0 43 C G SUB 0 46 A T SUB 0 47 C G ]
1 [SUB 0 35 C T DEL 0 38 A SUB 0 41 C T SUB 0 43 C T SUB 0 44 A G SUB 0 45 C T SUB 0 46 A T SUB 0 47 C G ]
1 [INS 0 36 A SUB 0 39 C G SUB 0 41 C A SUB 0 43 C G SUB 0 45 C A SUB 0 47 C T SUB 0 48 A T ]
1 [SUB 0 36 A G SUB 0 37 C G SUB 0 38 A T SUB 0 40 A C SUB 0 41 C T INS 0 43 C SUB 0 45 C T ]
1 [SUB 0 36 A G SUB 0 38 A T SUB 0 40 A C SUB 0 41 C G SUB 0 44 A G SUB 0 45 C G ]
1 [INS 0 37 C SUB 0 38 A T SUB 0 40 A T SUB 0 41 C G SUB 0 43 C T SUB 0 45 C A SUB 0 47 C A ]
1 [INS 0 37 C INS 0 39 C SUB 0 41 C A SUB 0 42 A T SUB 0 44 A T SUB 0 45 C T INS 0 47 C SUB 0 48 A G ]
1 [SUB 0 37 C G SUB 0 38 A G SUB 0 40 A C SUB 0 41 C A SUB 0 45 C A SUB 0 46 A T SUB 0 47 C G ]
1 [SUB 0 37 C T SUB 0 40 A T SUB 0 42 A T SUB 0 43 C G SUB 0 47 C T SUB 0 48 A T ]
1 [SUB 0 38 A G SUB 0 39 C G SUB 0 40 A T SUB 0 45 C T SUB 0 47 C T SUB 0 48 A T ]
1 [SUB 0 39 C A SUB 0 41 C G SUB 0 43 C T SUB 0 44 A G SUB 0 45 C G SUB 0 48 A G ]
1 [INS 0 40 A SUB 0 41 C T SUB 0 42 A G SUB 0 43 C T SUB 0 45 C T SUB 0 46 A T SUB 0 47 C T ]
1 [INS 0 40 A SUB 0 42 A T SUB 0 44 A T SUB 0 45 C T SUB 0 46 A C SUB 0 48 A T ]
20    23
67
1 [SUB 0 0 A C DEL 0 3 C SUB 0 4 A G DEL 0 7 C SUB 0 8 A G SUB 0 36 A G ]
1 [SUB 0 0 A G SUB 0 2 A G SUB 0 4 A G SUB 0 6 A G SUB 0 8 A G DEL 0 37 C ]
1 [SUB 0 0 A G SUB 0 3 C T SUB 0 4 A T SUB 0 5 C T SUB 0 7 C A DEL 0 37 C ]
1 [SUB 0 1 C A SUB 0 31 C A DEL 0 37 C ]
1 [SUB 0 1 C G SUB 0 5 C G SUB 0 8 A T SUB 0 9 C G SUB 0 18 A G SUB 0 36 A C ]
1 [SUB 0 1 C T DEL 0 30 A SUB 0 31 C G SUB 0 32 A G SUB 0 36 A T SUB 0 37 C T ]
1 [DEL 0 2 A SUB 0 3 C T SUB 0 5 C G DEL 0 7 C SUB 0 9 C T SUB 0 37 C T ]
1 [SUB 0 2 A G SUB 0 6 A G INS 0 33 C SUB 0 34 A C SUB 0 36 A T SUB 0 37 C T ]
1 [SUB 0 2 A G SUB 0 27 C T SUB 0 32 A T SUB 0 34 A T SUB 0 37 C G ]
1 [SUB 0 2 A T SUB 0 3 C G SUB 0 4 A T SUB 0 7 C T SUB 0 8 A T SUB 0 9 C T ]
1 [SUB 0 3 C T SUB 0 4 A G SUB 0 15 C A SUB 0 17 C G SUB 0 25 C T SUB 0 37 C G ]
1 [SUB 0 3 C T SUB 0 12 A T SUB 0 14 A T SUB 0 16 A T SUB 0 18 A T SUB 0 20 A T ]
1 [SUB 0 4 A G SUB 0 8 A G SUB 0 9 C T SUB 0 17 C T SUB 0 29 C G SUB 0 30 A G ]
1 [SUB 0 4 A G SUB 0 15 C T SUB 0 29 C G SUB 0 31 C G SUB 0 36 A T ]
1 [INS 0 5 C SUB 0 20 A G SUB 0 21 C T SUB 0 32 A C SUB 0 34 A G SUB 0 36 A G ]
1 [SUB 0 5 C A SUB 0 7 C A SUB 0 13 C G SUB 0 15 C T SUB 0 37 C A ]
1 [SUB 0 6 A T INS 0 8 A SUB 0 16 A G SUB 0 20 A G SUB 0 24 A G ]
1 [SUB 0 7 C T SUB 0 9 C T DEL 0 31 C DEL 0 34 A SUB 0 37 C G ]
1 [SUB 0 7 C T SUB 0 11 C G SUB 0 16 A C SUB 0 25 C G SUB 0 26 A G SUB 0 31 C T ]
1 [SUB 0 7 C T SUB 0 12 A T SUB 0 20 A T SUB 0 22 A G SUB 0 28 A G ]
1 [SUB 0 7 C T DEL 0 22 A SUB 0 25 C T SUB 0 31 C T SUB 0 32 A G SUB 0 37 C G ]
1 [SUB 0 8 A T SUB 0 17 C G SUB 0 24 A T SUB 0 29 C T SUB 0 37 C T ]
1 [SUB 0 9 C G SUB 0 10 A T SUB 0 16 A C SUB 0 26 A C SUB 0 28 A C SUB 0 37 C G ]
1 [SUB 0 10 A G SUB 0 17 C T SUB 0 23 C T SUB 0 26 A G SUB 0 29 C T SUB 0 35 C T ]
1 [SUB 0 10 A G SUB 0 25 C T INS 0 34 A SUB 0 35 C T SUB 0 36 A G SUB 0 37 C G ]
1 [SUB 0 10 A T SUB 0 17 C T SUB 0 18 A C SUB 0 20 A G SUB 0 24 A T SUB 0 32 A T ]
1 [SUB 0 11 C T SUB 0 19 C G SUB 0 23 C T SUB 0 28 A G INS 0 33 C SUB 0 36 A T ]
1 [SUB 0 13 C G SUB 0 31 C G SUB 0 33 C A SUB 0 35 C T SUB 0 36 A T SUB 0 37 C T ]
1 [SUB 0 15 C T SUB 0 19 C T SUB 0 23 C T SUB 0 27 C T SUB 0 31 C T SUB 0 35 C T ]
1 [SUB 0 15 C T SUB 0 21 C T SUB 0 32 A C SUB 0 34 A C SUB 0 36 A T ]
1 [SUB 0 16 A G DEL 0 30 A SUB 0 33 C T SUB 0 34 A G SUB 0 35 C A SUB 0 37 C G ]
1 [SUB 0 16 A G SUB 0 30 A T SUB 0 32 A C SUB 0 34 A C SUB 0 35 C T SUB 0 36 A T ]
1 [SUB 0 16 A T INS 0 28 A SUB 0 31 C A SUB 0 32 A T SUB 0 35 C G SUB 0 36 A G ]
1 [SUB 0 17 C T SUB 0 18 A G SUB 0 28 A T SUB 0 35 C G SUB 0 36 A T SUB 0 37 C T ]
1 [SUB 0 17 C T SUB 0 27 C G SUB 0 29 C A SUB 0 31 C T SUB 0 32 A C INS 0 36 A ]
1 [SUB 0 18 A T SUB 0 28 A T SUB 0 33 C T SUB 0 35 C G SUB 0 36 A G SUB 0 37 C G ]
1 [SUB 0 19 C G SUB 0 27 C A DEL 0 30 A SUB 0 31 C T SUB 0 33 C G SUB 0 35 C G ]
1 [SUB 0 19 C T ]
1 [SUB 0 20 A G SUB 0 23 C G SUB 0 24 A G SUB 0 34 A T ]
1 [INS 0 21 C SUB 0 30 A C SUB 0 32 A C SUB 0 33 C T INS 0 35 C SUB 0 36 A T ]
1 [DEL 0 22 A DEL 0 26 A SUB 0 28 A T SUB 0 30 A C SUB 0 34 A C SUB 0 37 C A ]
1 [SUB 0 22 A T SUB 0 27 C T SUB 0 28 A G SUB 0 31 C T SUB 0 34 A G SUB 0 37 C T ]
1 [DEL 0 24 A SUB 0 26 A C SUB 0 28 A T DEL 0 30 A SUB 0 32 A C SUB 0 37 C A ]
1 [SUB 0 24 A G SUB 0 25 C A SUB 0 28 A G SUB 0 30 A T SUB 0 34 A T SUB 0 37 C A ]
1 [SUB 0 24 A G SUB 0 29 C G SUB 0 34 A G SUB 0 35 C T SUB 0 36 A G ]
1 [SUB 0 25 C G SUB 0 27 C T SUB 0 28 A G SUB 0 31 C A SUB 0 32 A G ]
1 [SUB 0 26 A G SUB 0 28 A G SUB 0 30 A G SUB 0 32 A G SUB 0 34 A G SUB 0 36 A G ]
1 [SUB 0 26 A T SUB 0 29 C G SUB 0 30 A C SUB 0 33 C T SUB 0 34 A T SUB 0 37 C G ]
1 [DEL 0 27 C SUB 0 29 C T SUB 0 30 A G SUB 0 31 C G SUB 0 33 C T DEL 0 36 A ]
1 [SUB 0 27 C A SUB 0 29 C A SUB 0 31 C G SUB 0 32 A C SUB 0 34 A T SUB 0 35 C G ]
1 [SUB 0 27 C G SUB 0 28 A C SUB 0 30 A T SUB 0 32 A C SUB 0 34 A T SUB 0 35 C G ]
1 [SUB 0 27 C G SUB 0 28 A T SUB 0 31 C T SUB 0 35 C T SUB 0 36 A T ]
1 [SUB 0 27 C G SUB 0 29 C G SUB 0 30 A G SUB 0 31 C A SUB 0 33 C G SUB 0 37 C A ]
2 [SUB 0 27 C G SUB 0 29 C G SUB 0 31 C G SUB 0 33 C G SUB 0 35 C G SUB 0 37 C G ]
1 [SUB 0 27 C T SUB 0 28 A G SUB 0 30 A T SUB 0 32 A G SUB 0 34 A G SUB 0 36 A T ]
1 [SUB 0 27 C T SUB 0 29 C A SUB 0 30 A T SUB 0 33 C G DEL 0 35 C SUB 0 36 A G ]
1 [DEL 0 28 A SUB 0 30 A C SUB 0 33 C A SUB 0 34 A T SUB 0 35 C T ]
1 [SUB 0 29 C T INS 0 31 C SUB 0 33 C T SUB 0 35 C T SUB 0 36 A G SUB 0 37 C T ]
1 [SUB 0 29 C T SUB 0 31 C T SUB 0 32 A T SUB 0 33 C G SUB 0 36 A C SUB 0 37 C T ]
1 [INS 0 30 A SUB 0 33 C G SUB 0 35 C G SUB 0 36 A G SUB 0 37 C T ]
1 [DEL 0 30 A SUB 0 31 C T SUB 0 32 A T SUB 0 34 A C SUB 0 35 C T SUB 0 37 C T ]
1 [SUB 0 30 A G SUB 0 31 C T SUB 0 32 A G SUB 0 35 C A SUB 0 37 C G ]
1 [SUB 0 30 A G SUB 0 32 A T SUB 0 33 C T SUB 0 34 A T SUB 0 36 A T SUB 0 37 C G ]
1 [SUB 0 30 A G SUB 0 33 C T SUB 0 35 C G SUB 0 36 A T SUB 0 37 C A ]
1 [SUB 0 32 A G SUB 0 34 A T SUB 0 35 C T SUB 0 36 A T ]
1 [SUB 0 32 A T SUB 0 33 C G SUB 0 34 A G SUB 0 35 C T SUB 0 36 A T SUB 0 37 C T ]
1 [SUB 0 32 A T INS 0 34 A SUB 0 35 C T SUB 0 36 A T SUB 0 37 C T ]
21    13
50
1 [SUB 0 0 A G SUB 0 1 C G DEL 0 3 C DEL 0 5 C DEL 0 35 C DEL 0 37 C DEL 0 43 C ]
1 [SUB 0 0 A G SUB 0 24 A T SUB 0 34 A T SUB 0 39 C T SUB 0 41 C G SUB 0 42 A G SUB 0 43 C G ]
1 [SUB 0 0 A T SUB 0 6 A G SUB 0 10 A G DEL 0 38 A SUB 0 40 A C SUB 0 42 A T SUB 0 43 C T ]
1 [DEL 0 1 C SUB 0 2 A G SUB 0 6 A G SUB 0 9 C T DEL 0 38 A SUB 0 39 C G SUB 0 40 A G ]
1 [SUB 0 1 C A SUB 0 3 C G SUB 0 4 A T SUB 0 5 C T DEL 0 37 C SUB 0 41 C G SUB 0 43 C G ]
1 [SUB 0 1 C G SUB 0 28 A T SUB 0 33 C T SUB 0 34 A G SUB 0 37 C T SUB 0 40 A G SUB 0 43 C T ]
1 [SUB 0 1 C G SUB 0 38 A T SUB 0 39 C G SUB 0 40 A G SUB 0 41 C T SUB 0 42 A T SUB 0 43 C T ]
1 [SUB 0 2 A G SUB 0 10 A G SUB 0 14 A G SUB 0 15 C T SUB 0 23 C T SUB 0 35 C G SUB 0 36 A G ]
1 [SUB 0 2 A G SUB 0 22 A G SUB 0 36 A T SUB 0 38 A C SUB 0 40 A C SUB 0 41 C T SUB 0 42 A T ]
1 [SUB 0 2 A G SUB 0 33 C G SUB 0 34 A T SUB 0 37 C T SUB 0 41 C T SUB 0 42 A T ]
1 [SUB 0 2 A T SUB 0 3 C G DEL 0 5 C DEL 0 8 A SUB 0 9 C T SUB 0 10 A T SUB 0 11 C T ]
1 [SUB 0 2 A T SUB 0 3 C G SUB 0 13 C T SUB 0 18 A T SUB 0 26 A T SUB 0 28 A G SUB 0 34 A G ]
1 [SUB 0 2 A T SUB 0 15 C G SUB 0 16 A T SUB 0 22 A C SUB 0 32 A C SUB 0 34 A C SUB 0 43 C G ]
1 [SUB 0 4 A G SUB 0 6 A T SUB 0 11 C T SUB 0 12 A G SUB 0 23 C A SUB 0 25 C G SUB 0 33 C T ]
1 [SUB 0 5 C G SUB 0 7 C A SUB 0 9 C G SUB 0 13 C G SUB 0 16 A T SUB 0 17 C G SUB 0 26 A G ]
1 [SUB 0 6 A G SUB 0 24 A G INS 0 37 C SUB 0 39 C T SUB 0 40 A G SUB 0 41 C A SUB 0 43 C G ]
1 [SUB 0 6 A G SUB 0 31 C T SUB 0 36 A T SUB 0 38 A T SUB 0 41 C G SUB 0 42 A T ]
1 [SUB 0 6 A G INS 0 35 C SUB 0 36 A C SUB 0 39 C A SUB 0 40 A T SUB 0 41 C T ]
1 [SUB 0 8 A T DEL 0 11 C SUB 0 20 A G SUB 0 24 A G SUB 0 28 A G SUB 0 42 A C SUB 0 43 C G ]
1 [SUB 0 13 C T SUB 0 21 C G SUB 0 25 C T SUB 0 30 A G DEL 0 36 A SUB 0 40 A T SUB 0 42 A C ]
1 [SUB 0 14 A G SUB 0 21 C T SUB 0 27 C T SUB 0 30 A G SUB 0 33 C T SUB 0 39 C T SUB 0 42 A T ]
1 [SUB 0 17 C G SUB 0 35 C G SUB 0 37 C A SUB 0 39 C T SUB 0 40 A T SUB 0 41 C T SUB 0 43 C G ]
1 [SUB 0 17 C T SUB 0 21 C T SUB 0 25 C T SUB 0 29 C T SUB 0 33 C T SUB 0 37 C T SUB 0 41 C T ]
1 [SUB 0 17 C T SUB 0 23 C T DEL 0 34 A DEL 0 36 A DEL 0 38 A DEL 0 40 A SUB 0 42 A T ]
1 [SUB 0 18 A T DEL 0 31 C SUB 0 35 C A SUB 0 36 A T SUB 0 39 C G SUB 0 40 A G SUB 0 43 C T ]
1 [SUB 0 19 C T SUB 0 29 C G SUB 0 31 C A SUB 0 33 C T SUB 0 34 A C INS 0 38 A SUB 0 41 C G ]
1 [SUB 0 21 C T SUB 0 22 A G SUB 0 32 A T SUB 0 39 C G SUB 0 40 A T SUB 0 41 C T SUB 0 42 A G ]
1 [DEL 0 24 A SUB 0 34 A C SUB 0 36 A C SUB 0 37 C T DEL 0 40 A SUB 0 42 A T ]
1 [SUB 0 24 A G SUB 0 25 C G SUB 0 34 A T SUB 0 35 C G SUB 0 36 A C SUB 0 42 A T ]
1 [SUB 0 24 A G SUB 0 27 C G SUB 0 28 A G SUB 0 38 A T SUB 0 42 A T SUB 0 43 C G ]
1 [SUB 0 25 C G SUB 0 27 C A SUB 0 28 A G SUB 0 31 C T SUB 0 41 C G SUB 0 42 A T ]
1 [SUB 0 25 C T ]
1 [SUB 0 28 A G SUB 0 33 C G SUB 0 38 A G SUB 0 39 C T SUB 0 40 A G SUB 0 42 A C ]
1 [SUB 0 29 C G SUB 0 31 C T SUB 0 32 A G SUB 0 35 C A SUB 0 36 A G INS 0 41 C SUB 0 43 C T ]
1 [SUB 0 31 C A SUB 0 33 C A SUB 0 35 C G SUB 0 36 A C SUB 0 38 A T SUB 0 39 C G SUB 0 43 C T ]
3 [SUB 0 31 C G SUB 0 33 C G SUB 0 35 C G SUB 0 37 C G SUB 0 39 C G SUB 0 41 C G SUB 0 43 C G ]
1 [SUB 0 31 C T SUB 0 32 A G SUB 0 34 A T SUB 0 36 A G SUB 0 38 A G SUB 0 40 A T DEL 0 42 A ]
1 [INS 0 32 A SUB 0 35 C G SUB 0 37 C A SUB 0 39 C G SUB 0 41 C A SUB 0 43 C T ]
1 [SUB 0 32 A T SUB 0 35 C G SUB 0 36 A C SUB 0 39 C T SUB 0 40 A T SUB 0 43 C G ]
1 [INS 0 33 C INS 0 35 C SUB 0 37 C A SUB 0 38 A T SUB 0 40 A T SUB 0 41 C T ]
1 [SUB 0 33 C G SUB 0 34 A C SUB 0 36 A T SUB 0 38 A C SUB 0 40 A T SUB 0 41 C G ]
1 [SUB 0 33 C G SUB 0 34 A G SUB 0 36 A C SUB 0 37 C A SUB 0 41 C A SUB 0 42 A T SUB 0 43 C G ]
1 [SUB 0 33 C G SUB 0 35 C G SUB 0 36 A G SUB 0 37 C A SUB 0 39 C G INS 0 42 A SUB 0 43 C T ]
1 [SUB 0 33 C T SUB 0 36 A T SUB 0 38 A T SUB 0 39 C G SUB 0 43 C T ]
1 [DEL 0 34 A SUB 0 35 C T SUB 0 36 A T DEL 0 39 C SUB 0 41 C T SUB 0 42 A T SUB 0 43 C T ]
1 [SUB 0 34 A G SUB 0 35 C G SUB 0 36 A T SUB 0 41 C T SUB 0 43 C T ]
1 [SUB 0 34 A G SUB 0 37 C T SUB 0 39 C G SUB 0 40 A T SUB 0 41 C A SUB 0 43 C G ]
1 [INS 0 35 C SUB 0 36 A T SUB 0 38 A T SUB 0 39 C G SUB 0 41 C T SUB 0 43 C A ]
1 [SUB 0 35 C T INS 0 37 C SUB 0 39 C T SUB 0 41 C T SUB 0 42 A T SUB 0 43 C T ]
1 [INS 0 36 A SUB 0 37 C T SUB 0 38 A G SUB 0 39 C T SUB 0 41 C T SUB 0 42 A T SUB 0 43 C T ]
22    14
20
1 [DEL 1 0 C DEL 1 22 C DEL 1 24 C DEL 1 26 C DEL 1 28 C ]
1 [SUB 1 5 A G SUB 1 12 C T SUB 1 18 C T SUB 1 21 A G SUB 1 24 C T ]
1 [SUB 1 6 C G SUB 1 24 C G SUB 1 26 C A SUB 1 28 C T SUB 1 29 A T ]
1 [SUB 1 10 C T SUB 1 11 A G SUB 1 21 A T SUB 1 28 C G SUB 1 29 A T ]
1 [SUB 1 10 C T SUB 1 14 C T SUB 1 18 C T SUB 1 22 C T SUB 1 26 C T ]
1 [SUB 1 10 C T SUB 1 20 C G SUB 1 22 C A SUB 1 24 C T SUB 1 25 A C ]
1 [SUB 1 12 C T ]
1 [SUB 1 13 A G SUB 1 14 C G SUB 1 23 A T SUB 1 24 C G SUB 1 25 A C ]
1 [SUB 1 14 C G SUB 1 16 C A SUB 1 17 A G SUB 1 20 C T ]
1 [SUB 1 17 A G SUB 1 22 C G SUB 1 27 A G SUB 1 28 C T SUB 1 29 A G ]
1 [SUB 1 18 C G SUB 1 20 C T SUB 1 21 A G SUB 1 24 C A SUB 1 25 A G ]
1 [SUB 1 19 A T SUB 1 20 C G SUB 1 22 C G SUB 1 25 A C SUB 1 27 A T ]
3 [SUB 1 20 C G SUB 1 22 C G SUB 1 24 C G SUB 1 26 C G SUB 1 28 C G ]
1 [SUB 1 20 C T DEL 1 23 A SUB 1 26 C T SUB 1 28 C T SUB 1 29 A G ]
1 [SUB 1 20 C T SUB 1 23 A T SUB 1 25 A T SUB 1 26 C G ]
1 [INS 1 21 A SUB 1 24 C G SUB 1 26 C A SUB 1 28 C G ]
1 [INS 1 22 C INS 1 24 C SUB 1 26 C A SUB 1 27 A T SUB 1 29 A T ]
1 [SUB 1 22 C G SUB 1 23 A G SUB 1 25 A C SUB 1 26 C A ]
1 [INS 1 24 C SUB 1 25 A T SUB 1 27 A T SUB 1 28 C G ]
1 [INS 1 25 A SUB 1 26 C T SUB 1 27 A G SUB 1 28 C T ]
23    19
49
1 [SUB 0 0 C G DEL 0 2 C DEL 0 4 C SUB 0 34 C A DEL 0 40 C ]
1 [SUB 0 0 C G DEL 0 2 C DEL 0 5 A SUB 0 6 C T SUB 0 7 A T SUB 0 8 C T ]
1 [SUB 0 0 C G SUB 0 10 C T SUB 0 15 A T SUB 0 23 A T SUB 0 25 A G SUB 0 31 A G ]
1 [SUB 0 0 C G SUB 0 18 C T SUB 0 24 C T SUB 0 35 A C SUB 0 37 A C SUB 0 39 A T ]
1 [SUB 0 0 C T DEL 0 32 C SUB 0 36 C G SUB 0 38 C G SUB 0 39 A G SUB 0 40 C G ]
1 [DEL 0 1 A SUB 0 11 A T SUB 0 20 C G SUB 0 27 A T SUB 0 32 C T SUB 0 40 C T ]
1 [SUB 0 1 A T SUB 0 3 A T SUB 0 5 A T DEL 0 7 A SUB 0 8 C T SUB 0 10 C A ]
1 [SUB 0 3 A G SUB 0 6 C T SUB 0 35 A G SUB 0 39 A T SUB 0 40 C T ]
1 [SUB 0 5 A G SUB 0 9 A G INS 0 36 C SUB 0 37 A C SUB 0 39 A T SUB 0 40 C T ]
1 [SUB 0 5 A G SUB 0 16 C T SUB 0 30 C G SUB 0 32 C G DEL 0 37 A SUB 0 38 C T ]
1 [SUB 0 5 A G SUB 0 23 A G INS 0 36 C SUB 0 38 C T SUB 0 40 C A ]
1 [SUB 0 5 A G SUB 0 30 C T SUB 0 35 A T SUB 0 37 A T SUB 0 40 C G ]
1 [DEL 0 7 A SUB 0 23 A G SUB 0 24 C T SUB 0 35 A C SUB 0 37 A G SUB 0 39 A G ]
1 [SUB 0 7 A G SUB 0 11 A G SUB 0 12 C T SUB 0 20 C T SUB 0 32 C G SUB 0 33 A G ]
1 [SUB 0 7 A T DEL 0 10 C SUB 0 19 A G SUB 0 23 A G SUB 0 27 A G ]
1 [SUB 0 10 C T SUB 0 14 C G SUB 0 19 A C SUB 0 28 C G SUB 0 29 A G SUB 0 34 C T ]
1 [SUB 0 11 A G SUB 0 26 C T DEL 0 36 C SUB 0 38 C T SUB 0 39 A G SUB 0 40 C G ]
1 [SUB 0 12 C G SUB 0 13 A T SUB 0 19 A C SUB 0 29 A C SUB 0 31 A C SUB 0 40 C G ]
1 [SUB 0 13 A G SUB 0 20 C T SUB 0 26 C T SUB 0 29 A G SUB 0 32 C T SUB 0 38 C T ]
1 [SUB 0 14 C T SUB 0 22 C G SUB 0 26 C T SUB 0 31 A G INS 0 36 C SUB 0 39 A T ]
1 [SUB 0 16 C G SUB 0 34 C G SUB 0 36 C A SUB 0 38 C T SUB 0 39 A T SUB 0 40 C T ]
1 [SUB 0 18 C T SUB 0 22 C T SUB 0 26 C T SUB 0 30 C T SUB 0 34 C T SUB 0 38 C T ]
1 [SUB 0 19 A G SUB 0 33 A T SUB 0 35 A C SUB 0 37 A C SUB 0 38 C T SUB 0 39 A T ]
1 [SUB 0 19 A T INS 0 31 A SUB 0 34 C A SUB 0 35 A T SUB 0 38 C G SUB 0 39 A G ]
1 [SUB 0 20 C T SUB 0 21 A G SUB 0 31 A T SUB 0 38 C G SUB 0 39 A T SUB 0 40 C T ]
1 [SUB 0 20 C T SUB 0 30 C G SUB 0 32 C A SUB 0 34 C T SUB 0 35 A C INS 0 39 A ]
1 [SUB 0 21 A T SUB 0 31 A T SUB 0 36 C T SUB 0 38 C G SUB 0 39 A G SUB 0 40 C G ]
1 [SUB 0 22 C T ]
1 [SUB 0 23 A G SUB 0 24 C G SUB 0 33 A T SUB 0 34 C G SUB 0 35 A C ]
1 [SUB 0 23 A G SUB 0 26 C G SUB 0 27 A G SUB 0 37 A T ]
1 [INS 0 24 C SUB 0 33 A C SUB 0 35 A C SUB 0 36 C T INS 0 38 C SUB 0 39 A T ]
1 [SUB 0 25 A T SUB 0 30 C T SUB 0 31 A G SUB 0 34 C T SUB 0 37 A G SUB 0 40 C T ]
1 [SUB 0 27 A G SUB 0 32 C G SUB 0 37 A G SUB 0 38 C T SUB 0 39 A G ]
1 [SUB 0 28 C G SUB 0 30 C T SUB 0 31 A G SUB 0 34 C A SUB 0 35 A G ]
1 [DEL 0 29 A SUB 0 31 A C SUB 0 34 C A SUB 0 35 A T SUB 0 36 C T DEL 0 39 A ]
1 [SUB 0 29 A G SUB 0 31 A G SUB 0 33 A G SUB 0 35 A G SUB 0 37 A G SUB 0 39 A G ]
1 [SUB 0 29 A T SUB 0 32 C G SUB 0 33 A C SUB 0 36 C T SUB 0 37 A T SUB 0 40 C G ]
1 [SUB 0 30 C A SUB 0 32 C A SUB 0 34 C G SUB 0 35 A C SUB 0 37 A T SUB 0 38 C G ]
1 [SUB 0 30 C G SUB 0 31 A C SUB 0 33 A T SUB 0 35 A C SUB 0 37 A T SUB 0 38 C G ]
1 [SUB 0 30 C G SUB 0 31 A T SUB 0 34 C T SUB 0 38 C T SUB 0 39 A T ]
1 [SUB 0 30 C G SUB 0 32 C G SUB 0 33 A G SUB 0 34 C A SUB 0 36 C G SUB 0 40 C A ]
3 [SUB 0 30 C G SUB 0 32 C G SUB 0 34 C G SUB 0 36 C G SUB 0 38 C G SUB 0 40 C G ]
1 [SUB 0 30 C T SUB 0 31 A G SUB 0 33 A T SUB 0 35 A G SUB 0 37 A G SUB 0 39 A T ]
1 [SUB 0 30 C T SUB 0 33 A T SUB 0 35 A T SUB 0 36 C G SUB 0 40 C T ]
1 [SUB 0 31 A G SUB 0 32 C G SUB 0 33 A T SUB 0 38 C T SUB 0 40 C T ]
1 [SUB 0 32 C T INS 0 34 C SUB 0 36 C T SUB 0 38 C T SUB 0 39 A G SUB 0 40 C T ]
1 [SUB 0 33 A G SUB 0 36 C T SUB 0 38 C G SUB 0 39 A T SUB 0 40 C A ]
1 [SUB 0 33 A T DEL 0 36 C SUB 0 38 C T SUB 0 39 A T SUB 0 40 C T ]
1 [SUB 0 35 A T SUB 0 36 C G SUB 0 37 A G SUB 0 38 C T SUB 0 39 A T SUB 0 40 C T ]
24    26
77
1 [SUB 0 0 A G SUB 0 2 A G SUB 0 4 A G SUB 0 6 A G DEL 0 35 C ]
1 [SUB 0 0 A T SUB 0 1 C T SUB 0 24 A G SUB 0 33 C G DEL 0 35 C ]
1 [DEL 0 1 C SUB 0 2 A G SUB 0 30 A G SUB 0 32 A G SUB 0 33 C T SUB 0 35 C T ]
1 [DEL 0 1 C SUB 0 3 C T SUB 0 4 A T SUB 0 7 C G DEL 0 35 C ]
1 [SUB 0 1 C G DEL 0 3 C DEL 0 5 C DEL 0 7 C SUB 0 10 A G SUB 0 15 C T ]
1 [SUB 0 1 C G DEL 0 3 C SUB 0 5 C T SUB 0 33 C T SUB 0 34 A T SUB 0 35 C T ]
1 [SUB 0 1 C G SUB 0 29 C G SUB 0 30 A C SUB 0 32 A T SUB 0 33 C G SUB 0 34 A C ]
1 [SUB 0 1 C T SUB 0 2 A T SUB 0 3 C T SUB 0 5 C A DEL 0 35 C ]
1 [SUB 0 1 C T SUB 0 2 A T SUB 0 3 C T SUB 0 33 C G SUB 0 34 A T SUB 0 35 C G ]
1 [DEL 0 2 A SUB 0 15 C G SUB 0 17 C G SUB 0 25 C G SUB 0 28 A T SUB 0 34 A G ]
1 [SUB 0 2 A G SUB 0 6 A G SUB 0 7 C T SUB 0 15 C T SUB 0 27 C G SUB 0 28 A G ]
1 [SUB 0 2 A G SUB 0 13 C T SUB 0 27 C G SUB 0 29 C G SUB 0 34 A T ]
1 [SUB 0 2 A G SUB 0 30 A C SUB 0 32 A C SUB 0 33 C T SUB 0 34 A T SUB 0 35 C T ]
1 [INS 0 3 C SUB 0 18 A G SUB 0 19 C T SUB 0 30 A C SUB 0 32 A G SUB 0 34 A G ]
1 [DEL 0 3 C SUB 0 5 C T DEL 0 7 C SUB 0 23 C T SUB 0 35 C G ]
1 [DEL 0 3 C SUB 0 12 A G SUB 0 16 A G SUB 0 20 A G SUB 0 34 A C SUB 0 35 C G ]
1 [SUB 0 3 C A SUB 0 5 C A SUB 0 6 A G SUB 0 11 C A SUB 0 28 A G SUB 0 32 A G ]
1 [SUB 0 3 C G SUB 0 6 A T SUB 0 7 C G SUB 0 16 A G SUB 0 34 A C ]
1 [SUB 0 5 C G SUB 0 7 C T DEL 0 29 C SUB 0 31 C A SUB 0 33 C G ]
1 [SUB 0 5 C T SUB 0 9 C G SUB 0 14 A C SUB 0 23 C G SUB 0 24 A G SUB 0 29 C T ]
1 [SUB 0 5 C T SUB 0 10 A T SUB 0 18 A T SUB 0 20 A G SUB 0 26 A G ]
1 [SUB 0 6 A T SUB 0 15 C G SUB 0 22 A T SUB 0 27 C T SUB 0 35 C T ]
1 [SUB 0 7 C G SUB 0 8 A T SUB 0 14 A C SUB 0 24 A C SUB 0 26 A C SUB 0 35 C G ]
1 [SUB 0 7 C T SUB 0 9 C T SUB 0 31 C A SUB 0 32 A C SUB 0 35 C G ]
1 [SUB 0 7 C T INS 0 21 C SUB 0 23 C T SUB 0 29 C T SUB 0 30 A G SUB 0 35 C G ]
1 [SUB 0 8 A G SUB 0 9 C G SUB 0 21 C A SUB 0 24 A T SUB 0 32 A G SUB 0 35 C T ]
1 [SUB 0 8 A G SUB 0 12 A T DEL 0 14 A SUB 0 16 A T DEL 0 25 C SUB 0 29 C T ]
1 [SUB 0 8 A G SUB 0 15 C T SUB 0 21 C T SUB 0 24 A G SUB 0 27 C T SUB 0 33 C T ]
1 [SUB 0 8 A G SUB 0 23 C T INS 0 32 A SUB 0 33 C T SUB 0 34 A G SUB 0 35 C G ]
1 [SUB 0 8 A T SUB 0 10 A T SUB 0 12 A T SUB 0 14 A T SUB 0 16 A T SUB 0 34 A T ]
1 [SUB 0 8 A T SUB 0 15 C T SUB 0 16 A C SUB 0 18 A G SUB 0 22 A T SUB 0 30 A T ]
1 [SUB 0 9 C A SUB 0 11 C G SUB 0 19 C T SUB 0 31 C G SUB 0 32 A G SUB 0 35 C A ]
1 [SUB 0 9 C T SUB 0 17 C G SUB 0 21 C T SUB 0 26 A G INS 0 31 C SUB 0 34 A T ]
1 [SUB 0 11 C G SUB 0 29 C G SUB 0 31 C A SUB 0 33 C T SUB 0 34 A T SUB 0 35 C T ]
1 [SUB 0 13 C T SUB 0 17 C T SUB 0 21 C T SUB 0 25 C T SUB 0 29 C T SUB 0 33 C T ]
1 [SUB 0 13 C T SUB 0 19 C T SUB 0 30 A C SUB 0 32 A C SUB 0 34 A T ]
1 [SUB 0 13 C T SUB 0 25 C T SUB 0 26 A G DEL 0 29 C SUB 0 31 C A SUB 0 35 C G ]
1 [SUB 0 14 A G SUB 0 28 A T SUB 0 30 A C SUB 0 32 A C SUB 0 33 C T SUB 0 34 A T ]
1 [SUB 0 14 A T INS 0 26 A SUB 0 29 C A SUB 0 30 A T SUB 0 33 C G SUB 0 34 A G ]
1 [SUB 0 15 C A SUB 0 18 A G SUB 0 20 A G SUB 0 27 C T SUB 0 28 A G SUB 0 35 C T ]
1 [SUB 0 15 C T SUB 0 16 A G SUB 0 26 A T SUB 0 33 C G SUB 0 34 A T SUB 0 35 C T ]
1 [SUB 0 15 C T SUB 0 25 C G SUB 0 27 C A SUB 0 29 C T SUB 0 30 A C INS 0 34 A ]
1 [SUB 0 16 A G INS 0 29 C SUB 0 31 C T SUB 0 32 A G SUB 0 33 C A SUB 0 35 C G ]
1 [SUB 0 16 A T SUB 0 26 A T SUB 0 31 C T SUB 0 33 C G SUB 0 34 A G SUB 0 35 C G ]
1 [SUB 0 18 A G SUB 0 21 C G SUB 0 22 A G SUB 0 32 A T ]
1 [INS 0 19 C SUB 0 28 A C SUB 0 30 A C SUB 0 31 C T INS 0 33 C SUB 0 34 A T ]
1 [SUB 0 19 C G SUB 0 27 C A SUB 0 30 A T SUB 0 31 C G SUB 0 33 C G ]
1 [SUB 0 20 A T SUB 0 25 C T SUB 0 26 A G SUB 0 29 C T SUB 0 32 A G SUB 0 35 C T ]
1 [DEL 0 22 A INS 0 25 C SUB 0 26 A T SUB 0 28 A C SUB 0 32 A C SUB 0 35 C A ]
1 [SUB 0 22 A G SUB 0 23 C A SUB 0 26 A G SUB 0 28 A T SUB 0 32 A T SUB 0 35 C A ]
1 [SUB 0 22 A G SUB 0 27 C G SUB 0 32 A G SUB 0 33 C T SUB 0 34 A G ]
1 [SUB 0 23 C G SUB 0 25 C T SUB 0 26 A G SUB 0 29 C A SUB 0 30 A G ]
1 [SUB 0 23 C T SUB 0 28 A T SUB 0 30 A T SUB 0 33 C G SUB 0 34 A T ]
1 [SUB 0 24 A C SUB 0 26 A C SUB 0 27 C T SUB 0 28 A C SUB 0 30 A C SUB 0 35 C A ]
1 [SUB 0 24 A G SUB 0 26 A G SUB 0 28 A G SUB 0 30 A G SUB 0 32 A G SUB 0 34 A G ]
1 [SUB 0 24 A T SUB 0 27 C G SUB 0 28 A C SUB 0 31 C T SUB 0 32 A T SUB 0 35 C G ]
1 [SUB 0 25 C A SUB 0 27 C A SUB 0 29 C G SUB 0 30 A C SUB 0 32 A T SUB 0 33 C G ]
1 [SUB 0 25 C G SUB 0 26 A C SUB 0 28 A T SUB 0 30 A C SUB 0 32 A T SUB 0 33 C G ]
1 [SUB 0 25 C G SUB 0 26 A T SUB 0 29 C T SUB 0 33 C T SUB 0 34 A T ]
1 [SUB 0 25 C G SUB 0 27 C G SUB 0 28 A G SUB 0 29 C A SUB 0 31 C G SUB 0 35 C A ]
1 [SUB 0 25 C G SUB 0 27 C G SUB 0 29 C G SUB 0 31 C G SUB 0 33 C G SUB 0 35 C G ]
1 [SUB 0 25 C T SUB 0 26 A G SUB 0 28 A T SUB 0 30 A G SUB 0 32 A G SUB 0 34 A T ]
1 [SUB 0 26 A G SUB 0 28 A G SUB 0 30 A G SUB 0 32 A T SUB 0 34 A C ]
1 [INS 0 27 C SUB 0 28 A C SUB 0 31 C A SUB 0 32 A T SUB 0 33 C T ]
1 [DEL 0 27 C SUB 0 29 C T SUB 0 30 A G SUB 0 31 C G SUB 0 33 C T ]
1 [SUB 0 27 C T INS 0 29 C SUB 0 31 C T SUB 0 33 C T SUB 0 34 A G SUB 0 35 C T ]
1 [SUB 0 27 C T SUB 0 29 C A SUB 0 30 A T SUB 0 33 C G SUB 0 35 C G ]
1 [SUB 0 27 C T SUB 0 29 C T SUB 0 30 A T SUB 0 31 C G SUB 0 34 A C SUB 0 35 C T ]
1 [INS 0 28 A SUB 0 31 C G SUB 0 33 C G SUB 0 34 A G SUB 0 35 C T ]
1 [SUB 0 28 A G SUB 0 29 C T SUB 0 30 A G SUB 0 33 C A SUB 0 35 C G ]
1 [SUB 0 28 A G SUB 0 30 A T SUB 0 31 C T SUB 0 32 A T SUB 0 34 A T SUB 0 35 C G ]
1 [SUB 0 28 A G SUB 0 31 C T SUB 0 33 C G SUB 0 34 A T SUB 0 35 C A ]
1 [SUB 0 28 A G SUB 0 32 A T SUB 0 33 C T SUB 0 34 A G SUB 0 35 C G ]
1 [SUB 0 29 C A DEL 0 35 C ]
1 [SUB 0 30 A G SUB 0 32 A T SUB 0 33 C T SUB 0 34 A T ]
1 [SUB 0 30 A T INS 0 32 A SUB 0 33 C T SUB 0 34 A T SUB 0 35 C T ]
1 [SUB 0 30 A T SUB 0 32 A C SUB 0 33 C T SUB 0 35 C T ]
25    7
45
1 [SUB 0 0 A G SUB 0 2 A G SUB 0 36 A T SUB 0 39 C G SUB 0 40 A C SUB 0 43 C T SUB 0 44 A T SUB 0 47 C G ]
1 [SUB 0 0 A G SUB 0 6 A T SUB 0 7 C G SUB 0 17 C T SUB 0 22 A T SUB 0 30 A T SUB 0 32 A G SUB 0 38 A G ]
1 [SUB 0 0 A T SUB 0 2 A C DEL 0 38 A SUB 0 39 C G SUB 0 43 C T SUB 0 44 A T SUB 0 45 C A SUB 0 46 A G ]
1 [SUB 0 1 C A SUB 0 3 C G DEL 0 5 C SUB 0 6 A T SUB 0 12 A G SUB 0 16 A G DEL 0 44 A SUB 0 46 A C ]
1 [SUB 0 1 C A DEL 0 10 A SUB 0 11 C T DEL 0 15 C SUB 0 24 A G SUB 0 28 A G SUB 0 32 A G DEL 0 46 A ]
1 [SUB 0 1 C G SUB 0 5 C G SUB 0 42 A T SUB 0 43 C G SUB 0 44 A G SUB 0 45 C T SUB 0 46 A T SUB 0 47 C T ]
1 [SUB 0 2 A G SUB 0 4 A G SUB 0 28 A T SUB 0 38 A T SUB 0 43 C T SUB 0 45 C G SUB 0 46 A G SUB 0 47 C G ]
1 [SUB 0 2 A G SUB 0 6 A G SUB 0 26 A G SUB 0 40 A T SUB 0 42 A C SUB 0 44 A C SUB 0 45 C T SUB 0 46 A T ]
1 [INS 0 3 C SUB 0 10 A G SUB 0 28 A G INS 0 41 C SUB 0 43 C T SUB 0 44 A G SUB 0 45 C A SUB 0 47 C G ]
1 [SUB 0 4 A G SUB 0 24 A T INS 0 36 A SUB 0 39 C A SUB 0 40 A T SUB 0 43 C G SUB 0 44 A G SUB 0 47 C T ]
1 [SUB 0 4 A G SUB 0 35 C G SUB 0 36 A T SUB 0 39 C T SUB 0 43 C T SUB 0 44 A T SUB 0 47 C T ]
1 [SUB 0 4 A T SUB 0 17 C G SUB 0 18 A T SUB 0 24 A C SUB 0 34 A C SUB 0 36 A C SUB 0 45 C G SUB 0 47 C G ]
1 [SUB 0 6 A G SUB 0 8 A T SUB 0 13 C T SUB 0 14 A G SUB 0 25 C A SUB 0 27 C G SUB 0 35 C T SUB 0 47 C G ]
1 [SUB 0 6 A T SUB 0 15 C G SUB 0 22 A T SUB 0 27 C T SUB 0 35 C T SUB 0 36 A G SUB 0 37 C T SUB 0 39 C G ]
1 [SUB 0 7 C G SUB 0 9 C A SUB 0 11 C G SUB 0 15 C G SUB 0 18 A T SUB 0 19 C G SUB 0 28 A G SUB 0 46 A C ]
1 [SUB 0 8 A G SUB 0 33 C T SUB 0 38 A T SUB 0 40 A T SUB 0 43 C G SUB 0 44 A T SUB 0 47 C G ]
1 [SUB 0 8 A G INS 0 37 C SUB 0 38 A C SUB 0 41 C A SUB 0 42 A T SUB 0 43 C T INS 0 45 C SUB 0 47 C T ]
1 [SUB 0 17 C T SUB 0 21 C T SUB 0 25 C T SUB 0 29 C T SUB 0 33 C T SUB 0 37 C T SUB 0 41 C T SUB 0 45 C T ]
1 [SUB 0 18 A G SUB 0 25 C T SUB 0 31 C T SUB 0 34 A G SUB 0 37 C T SUB 0 43 C T SUB 0 46 A T ]
1 [SUB 0 21 C G SUB 0 39 C G SUB 0 41 C A SUB 0 43 C T SUB 0 44 A T SUB 0 45 C T SUB 0 47 C G ]
1 [SUB 0 21 C T SUB 0 31 C G SUB 0 33 C A SUB 0 35 C T SUB 0 36 A C INS 0 40 A SUB 0 43 C G SUB 0 46 A T ]
1 [DEL 0 24 A SUB 0 34 A C SUB 0 36 A C SUB 0 37 C T INS 0 39 C SUB 0 40 A T SUB 0 42 A T SUB 0 43 C A ]
1 [SUB 0 24 A G SUB 0 25 C G SUB 0 34 A T SUB 0 35 C G SUB 0 36 A C SUB 0 42 A T SUB 0 43 C G SUB 0 44 A C ]
1 [SUB 0 25 C T SUB 0 26 A G SUB 0 36 A T SUB 0 43 C G SUB 0 44 A T SUB 0 45 C T SUB 0 46 A G ]
1 [SUB 0 27 C G SUB 0 29 C A SUB 0 30 A G SUB 0 33 C T SUB 0 43 C G SUB 0 44 A T SUB 0 46 A T ]
1 [SUB 0 29 C G SUB 0 31 C T SUB 0 32 A G SUB 0 35 C A SUB 0 36 A G INS 0 41 C SUB 0 43 C T ]
1 [SUB 0 29 C T ]
1 [SUB 0 32 A G SUB 0 37 C G SUB 0 42 A G SUB 0 43 C T SUB 0 44 A G SUB 0 46 A C ]
1 [SUB 0 32 A T SUB 0 33 C G SUB 0 35 C G SUB 0 38 A C SUB 0 40 A T SUB 0 43 C G SUB 0 44 A T SUB 0 47 C A ]
1 [SUB 0 33 C G DEL 0 35 C SUB 0 36 A G SUB 0 38 A G SUB 0 39 C A SUB 0 41 C G DEL 0 45 C SUB 0 47 C T ]
4 [SUB 0 33 C G SUB 0 35 C G SUB 0 37 C G SUB 0 39 C G SUB 0 41 C G SUB 0 43 C G SUB 0 45 C G SUB 0 47 C G ]
1 [INS 0 34 A SUB 0 37 C G SUB 0 39 C A SUB 0 41 C G SUB 0 43 C A SUB 0 45 C T SUB 0 46 A T ]
1 [INS 0 35 C INS 0 37 C SUB 0 39 C A SUB 0 40 A T SUB 0 42 A T SUB 0 43 C T INS 0 45 C SUB 0 46 A G ]
1 [SUB 0 35 C A SUB 0 37 C A SUB 0 39 C G SUB 0 40 A C SUB 0 42 A T SUB 0 43 C G SUB 0 47 C T ]
1 [SUB 0 35 C G SUB 0 36 A C SUB 0 38 A T SUB 0 40 A C SUB 0 42 A T SUB 0 43 C G SUB 0 46 A T SUB 0 47 C G ]
1 [SUB 0 35 C G SUB 0 36 A G SUB 0 38 A C SUB 0 39 C A SUB 0 43 C A SUB 0 44 A T SUB 0 45 C G SUB 0 47 C T ]
1 [SUB 0 35 C T INS 0 37 C SUB 0 39 C T SUB 0 41 C T SUB 0 42 A G SUB 0 43 C T SUB 0 44 A T SUB 0 45 C G ]
1 [SUB 0 35 C T SUB 0 38 A T SUB 0 40 A T SUB 0 41 C G SUB 0 45 C T SUB 0 46 A T ]
1 [SUB 0 36 A G SUB 0 37 C G SUB 0 38 A T SUB 0 40 A C SUB 0 41 C T INS 0 43 C SUB 0 45 C T ]
1 [SUB 0 36 A G SUB 0 37 C G SUB 0 38 A T SUB 0 43 C T SUB 0 45 C T SUB 0 46 A T SUB 0 47 C T ]
1 [SUB 0 36 A G SUB 0 38 A T SUB 0 40 A C SUB 0 41 C G SUB 0 44 A G SUB 0 45 C G ]
1 [INS 0 37 C SUB 0 38 A T SUB 0 40 A T SUB 0 41 C G SUB 0 43 C T SUB 0 45 C A SUB 0 47 C A ]
1 [SUB 0 37 C A SUB 0 39 C G SUB 0 41 C T SUB 0 42 A G SUB 0 43 C G SUB 0 46 A G ]
1 [INS 0 38 A SUB 0 39 C T SUB 0 40 A G SUB 0 41 C T SUB 0 43 C T SUB 0 44 A T SUB 0 45 C T ]
1 [INS 0 38 A SUB 0 40 A T SUB 0 42 A T SUB 0 43 C T SUB 0 44 A T SUB 0 46 A C SUB 0 47 C T ]
26    33
66
1 [SUB 0 0 A G SUB 0 2 A G SUB 0 4 A G DEL 0 33 C ]
1 [SUB 0 0 A G SUB 0 28 A G SUB 0 30 A G SUB 0 31 C T SUB 0 33 C T ]
1 [DEL 0 1 C DEL 0 3 C DEL 0 33 C ]
1 [DEL 0 1 C SUB 0 3 C T SUB 0 31 C T SUB 0 32 A T SUB 0 33 C T ]
1 [SUB 0 1 C G DEL 0 3 C SUB 0 5 C A SUB 0 8 A G SUB 0 13 C T ]
1 [SUB 0 1 C G SUB 0 4 A T SUB 0 5 C G SUB 0 14 A G SUB 0 32 A C ]
1 [SUB 0 1 C T SUB 0 2 A T SUB 0 5 C G DEL 0 33 C ]
1 [DEL 0 2 A SUB 0 15 C G SUB 0 17 C G SUB 0 25 C G SUB 0 28 A T ]
1 [SUB 0 2 A G SUB 0 10 A G SUB 0 14 A G SUB 0 15 C T SUB 0 23 C T ]
1 [SUB 0 2 A G INS 0 29 C SUB 0 30 A C SUB 0 32 A T SUB 0 33 C T ]
1 [INS 0 3 C SUB 0 18 A G SUB 0 19 C T SUB 0 30 A C SUB 0 32 A G ]
1 [DEL 0 3 C SUB 0 12 A G SUB 0 16 A G SUB 0 20 A G ]
1 [SUB 0 3 C A SUB 0 4 A T SUB 0 5 C A SUB 0 21 C T SUB 0 33 C G ]
1 [SUB 0 3 C A SUB 0 5 C A SUB 0 11 C G SUB 0 13 C T ]
1 [SUB 0 3 C T SUB 0 8 A T SUB 0 16 A T SUB 0 18 A G SUB 0 24 A G ]
1 [SUB 0 4 A T SUB 0 13 C G SUB 0 20 A T SUB 0 25 C T SUB 0 33 C T ]
1 [SUB 0 5 C T SUB 0 7 C T SUB 0 29 C A SUB 0 30 A C SUB 0 33 C G ]
1 [SUB 0 6 A G SUB 0 21 C T SUB 0 31 C A SUB 0 32 A T SUB 0 33 C G ]
1 [SUB 0 7 C G SUB 0 8 A T SUB 0 14 A C SUB 0 24 A C SUB 0 26 A C ]
1 [SUB 0 7 C T INS 0 21 C SUB 0 23 C T SUB 0 29 C T SUB 0 30 A G ]
1 [SUB 0 8 A G SUB 0 9 C G SUB 0 21 C A SUB 0 24 A T SUB 0 32 A G ]
1 [SUB 0 8 A T SUB 0 10 A T SUB 0 12 A T SUB 0 14 A T SUB 0 16 A T ]
1 [SUB 0 9 C A SUB 0 11 C G SUB 0 19 C T SUB 0 31 C G SUB 0 32 A G ]
1 [SUB 0 9 C T SUB 0 17 C G SUB 0 21 C T SUB 0 26 A G INS 0 31 C ]
1 [SUB 0 9 C T SUB 0 23 C G SUB 0 25 C G DEL 0 30 A SUB 0 31 C T ]
1 [SUB 0 10 A G SUB 0 17 C T SUB 0 23 C T SUB 0 26 A G SUB 0 29 C T ]
1 [SUB 0 11 C G SUB 0 29 C G SUB 0 31 C A SUB 0 33 C T ]
1 [SUB 0 11 C T SUB 0 17 C T SUB 0 28 A C SUB 0 30 A C SUB 0 32 A T ]
1 [SUB 0 13 C T SUB 0 25 C T SUB 0 26 A G DEL 0 29 C SUB 0 31 C A ]
1 [SUB 0 14 A G SUB 0 28 A T SUB 0 30 A C SUB 0 32 A C SUB 0 33 C T ]
1 [SUB 0 14 A T INS 0 26 A SUB 0 29 C A SUB 0 30 A T SUB 0 33 C G ]
1 [SUB 0 15 C A SUB 0 18 A G SUB 0 20 A G SUB 0 27 C T SUB 0 28 A G ]
1 [SUB 0 15 C T SUB 0 16 A G SUB 0 26 A T SUB 0 33 C G ]
1 [SUB 0 15 C T SUB 0 19 C T SUB 0 23 C T SUB 0 27 C T SUB 0 31 C T ]
1 [SUB 0 15 C T SUB 0 25 C G SUB 0 27 C A SUB 0 29 C T SUB 0 30 A C ]
1 [SUB 0 16 A G SUB 0 19 C G SUB 0 20 A G SUB 0 30 A T ]
1 [SUB 0 16 A G INS 0 29 C SUB 0 31 C T SUB 0 33 C A ]
1 [SUB 0 16 A T SUB 0 26 A T SUB 0 31 C T SUB 0 33 C G ]
1 [SUB 0 17 C G SUB 0 25 C A SUB 0 28 A T SUB 0 29 C G SUB 0 31 C G ]
1 [INS 0 19 C SUB 0 28 A C SUB 0 30 A C SUB 0 31 C T ]
1 [SUB 0 20 A T SUB 0 25 C T SUB 0 26 A G SUB 0 29 C T SUB 0 32 A G ]
1 [SUB 0 21 C G SUB 0 23 C T SUB 0 24 A G SUB 0 27 C A SUB 0 28 A G ]
1 [DEL 0 22 A INS 0 25 C SUB 0 26 A T SUB 0 28 A C SUB 0 32 A C ]
1 [SUB 0 22 A G SUB 0 23 C A SUB 0 26 A G SUB 0 28 A T SUB 0 32 A T ]
1 [SUB 0 22 A G SUB 0 31 C G DEL 0 33 C ]
1 [SUB 0 23 C T SUB 0 28 A T SUB 0 30 A T SUB 0 33 C G ]
1 [SUB 0 24 A C SUB 0 26 A C SUB 0 27 C T SUB 0 28 A C SUB 0 30 A C ]
1 [SUB 0 24 A G SUB 0 26 A G SUB 0 28 A G SUB 0 30 A G SUB 0 32 A G ]
1 [SUB 0 24 A T SUB 0 27 C G SUB 0 28 A C SUB 0 31 C T SUB 0 32 A T ]
1 [INS 0 25 C SUB 0 26 A C SUB 0 29 C A SUB 0 30 A T SUB 0 31 C T ]
1 [SUB 0 25 C G SUB 0 26 A T SUB 0 29 C T SUB 0 33 C T ]
1 [SUB 0 25 C G SUB 0 27 C G SUB 0 28 A G SUB 0 29 C A SUB 0 31 C G ]
1 [SUB 0 25 C T SUB 0 26 A G SUB 0 28 A T SUB 0 30 A G SUB 0 32 A G ]
1 [SUB 0 25 C T SUB 0 27 C A SUB 0 28 A T SUB 0 31 C G SUB 0 33 C G ]
1 [INS 0 26 A SUB 0 27 C T SUB 0 28 A G SUB 0 29 C G SUB 0 31 C T ]
1 [INS 0 26 A SUB 0 29 C G SUB 0 31 C G SUB 0 32 A G SUB 0 33 C G ]
1 [SUB 0 26 A G SUB 0 27 C T SUB 0 28 A G SUB 0 31 C A SUB 0 33 C G ]
1 [SUB 0 26 A G SUB 0 28 A G SUB 0 30 A G SUB 0 32 A T ]
1 [SUB 0 27 C G SUB 0 28 A C SUB 0 30 A T SUB 0 31 C G SUB 0 32 A C ]
1 [SUB 0 27 C T SUB 0 29 C T SUB 0 30 A T SUB 0 31 C G ]
1 [SUB 0 28 A G SUB 0 30 A T SUB 0 31 C T SUB 0 32 A T ]
1 [SUB 0 28 A G SUB 0 32 A T SUB 0 33 C G ]
1 [SUB 0 28 A T SUB 0 30 A C SUB 0 31 C T SUB 0 33 C T ]
1 [SUB 0 29 C A ]
1 [SUB 0 29 C G SUB 0 30 A T SUB 0 31 C G SUB 0 32 A T SUB 0 33 C T ]
1 [SUB 0 30 A G SUB 0 32 A T SUB 0 33 C T ]
27    17
55
1 [SUB 0 0 A G SUB 0 8 A G SUB 0 12 A G SUB 0 13 C T SUB 0 21 C T SUB 0 33 C G SUB 0 34 A G ]
1 [SUB 0 0 A T SUB 0 1 C G SUB 0 11 C T SUB 0 16 A T SUB 0 24 A T SUB 0 26 A G SUB 0 32 A G ]
1 [SUB 0 0 A T SUB 0 2 A T SUB 0 4 A T SUB 0 6 A T DEL 0 8 A SUB 0 9 C T SUB 0 11 C A ]
1 [DEL 0 1 C DEL 0 3 C DEL 0 33 C DEL 0 35 C DEL 0 41 C ]
1 [SUB 0 1 C T SUB 0 2 A C SUB 0 12 A T SUB 0 21 C G SUB 0 28 A T SUB 0 33 C T SUB 0 41 C T ]
1 [DEL 0 2 A SUB 0 3 C T SUB 0 4 A T SUB 0 5 C T DEL 0 38 A SUB 0 39 C G SUB 0 40 A T ]
1 [SUB 0 2 A G SUB 0 4 A T SUB 0 9 C T SUB 0 10 A G SUB 0 21 C A SUB 0 23 C G SUB 0 31 C T ]
1 [SUB 0 2 A G SUB 0 5 C T DEL 0 34 A SUB 0 35 C G SUB 0 36 A G SUB 0 40 A T SUB 0 41 C T ]
1 [SUB 0 3 C G SUB 0 5 C A SUB 0 7 C G SUB 0 11 C G SUB 0 14 A T SUB 0 15 C G SUB 0 24 A G ]
1 [SUB 0 4 A G SUB 0 8 A G SUB 0 36 A C SUB 0 38 A C SUB 0 39 C T SUB 0 40 A T SUB 0 41 C T ]
1 [SUB 0 4 A G SUB 0 15 C T DEL 0 29 C SUB 0 30 A G SUB 0 33 C G DEL 0 38 A SUB 0 39 C T ]
1 [SUB 0 4 A G SUB 0 22 A G INS 0 35 C SUB 0 37 C T SUB 0 38 A G SUB 0 39 C A SUB 0 41 C G ]
1 [SUB 0 4 A G SUB 0 29 C T SUB 0 34 A T SUB 0 36 A T SUB 0 39 C G SUB 0 40 A T ]
1 [DEL 0 6 A SUB 0 22 A G SUB 0 23 C T SUB 0 34 A C SUB 0 36 A G SUB 0 38 A G SUB 0 40 A G ]
1 [SUB 0 8 A T INS 0 10 A SUB 0 18 A G SUB 0 22 A G SUB 0 26 A G SUB 0 40 A C SUB 0 41 C G ]
1 [SUB 0 9 C T SUB 0 13 C G SUB 0 18 A C SUB 0 27 C G SUB 0 28 A G SUB 0 33 C T SUB 0 41 C G ]
1 [SUB 0 10 A G SUB 0 25 C T DEL 0 35 C SUB 0 37 C T SUB 0 38 A G SUB 0 39 C G SUB 0 41 C A ]
1 [SUB 0 11 C G SUB 0 12 A T SUB 0 18 A C SUB 0 28 A C SUB 0 30 A C SUB 0 39 C G SUB 0 41 C G ]
1 [SUB 0 12 A G SUB 0 19 C T SUB 0 25 C T SUB 0 28 A G SUB 0 31 C T SUB 0 37 C T SUB 0 40 A T ]
1 [SUB 0 13 C T SUB 0 21 C G SUB 0 25 C T SUB 0 30 A G INS 0 35 C SUB 0 38 A T SUB 0 40 A C ]
1 [SUB 0 15 C G SUB 0 33 C G SUB 0 35 C A SUB 0 37 C T SUB 0 38 A T SUB 0 39 C T SUB 0 41 C G ]
1 [SUB 0 15 C T SUB 0 19 C T SUB 0 23 C T SUB 0 27 C T SUB 0 31 C T SUB 0 35 C T SUB 0 39 C T ]
1 [SUB 0 17 C T SUB 0 23 C T SUB 0 34 A C SUB 0 36 A C SUB 0 38 A T SUB 0 40 A T SUB 0 41 C T ]
1 [SUB 0 17 C T SUB 0 27 C G SUB 0 29 C A SUB 0 31 C T SUB 0 32 A C INS 0 36 A SUB 0 39 C G ]
1 [SUB 0 18 A G SUB 0 32 A T SUB 0 34 A C SUB 0 36 A C SUB 0 37 C T SUB 0 38 A T SUB 0 40 A C ]
1 [SUB 0 18 A T INS 0 30 A SUB 0 33 C A SUB 0 34 A T SUB 0 37 C G SUB 0 38 A G SUB 0 41 C T ]
1 [SUB 0 19 C T SUB 0 20 A G SUB 0 30 A T SUB 0 37 C G SUB 0 38 A T SUB 0 39 C T SUB 0 40 A G ]
1 [SUB 0 22 A G SUB 0 23 C G SUB 0 32 A T SUB 0 33 C G SUB 0 34 A C SUB 0 40 A T ]
1 [SUB 0 22 A G SUB 0 25 C G SUB 0 26 A G SUB 0 36 A T SUB 0 40 A T SUB 0 41 C G ]
1 [SUB 0 22 A T SUB 0 32 A T SUB 0 37 C T SUB 0 39 C G SUB 0 40 A G SUB 0 41 C G ]
1 [SUB 0 23 C T ]
1 [DEL 0 24 A SUB 0 34 A C SUB 0 36 A C SUB 0 37 C T INS 0 39 C SUB 0 40 A T ]
1 [SUB 0 26 A G SUB 0 27 C A SUB 0 30 A G SUB 0 32 A T SUB 0 36 A T DEL 0 39 C SUB 0 41 C G ]
1 [SUB 0 26 A G SUB 0 31 C G SUB 0 36 A G SUB 0 37 C T SUB 0 38 A G SUB 0 40 A C ]
1 [SUB 0 26 A T SUB 0 31 C T SUB 0 32 A G SUB 0 35 C T SUB 0 38 A G SUB 0 41 C T ]
1 [SUB 0 27 C G SUB 0 29 C T SUB 0 30 A G SUB 0 33 C A SUB 0 34 A G INS 0 39 C SUB 0 41 C T ]
1 [DEL 0 28 A SUB 0 30 A C SUB 0 33 C A SUB 0 34 A T SUB 0 35 C T DEL 0 38 A SUB 0 41 C T ]
1 [SUB 0 28 A G SUB 0 30 A G SUB 0 32 A G SUB 0 34 A G SUB 0 36 A G SUB 0 38 A G SUB 0 40 A G ]
1 [SUB 0 29 C A SUB 0 31 C A SUB 0 33 C G SUB 0 34 A C SUB 0 36 A T SUB 0 37 C G SUB 0 41 C T ]
1 [SUB 0 29 C G SUB 0 30 A T SUB 0 33 C T SUB 0 37 C T SUB 0 38 A T SUB 0 41 C T ]
3 [SUB 0 29 C G SUB 0 31 C G SUB 0 33 C G SUB 0 35 C G SUB 0 37 C G SUB 0 39 C G SUB 0 41 C G ]
1 [DEL 0 30 A SUB 0 31 C G SUB 0 33 C T SUB 0 34 A G DEL 0 37 C DEL 0 39 C SUB 0 41 C G ]
1 [SUB 0 30 A T SUB 0 33 C G SUB 0 34 A C SUB 0 37 C T SUB 0 38 A T SUB 0 41 C G ]
1 [INS 0 31 C INS 0 33 C SUB 0 35 C A SUB 0 36 A T SUB 0 38 A T SUB 0 39 C T ]
1 [DEL 0 31 C SUB 0 35 C G SUB 0 37 C G SUB 0 38 A G SUB 0 39 C G SUB 0 40 A T SUB 0 41 C G ]
1 [SUB 0 31 C G SUB 0 32 A C SUB 0 34 A T SUB 0 36 A C SUB 0 38 A T SUB 0 39 C G ]
1 [SUB 0 31 C G SUB 0 33 C G SUB 0 34 A G SUB 0 35 C A SUB 0 37 C G INS 0 40 A SUB 0 41 C T ]
1 [SUB 0 31 C T SUB 0 32 A G SUB 0 34 A T SUB 0 36 A G SUB 0 38 A G SUB 0 40 A T ]
1 [SUB 0 31 C T SUB 0 34 A T SUB 0 36 A T SUB 0 37 C G SUB 0 41 C T ]
1 [SUB 0 32 A G SUB 0 33 C G SUB 0 34 A T SUB 0 39 C T SUB 0 41 C T ]
1 [SUB 0 32 A G SUB 0 35 C T SUB 0 37 C G SUB 0 38 A T SUB 0 39 C A SUB 0 41 C G ]
1 [SUB 0 33 C T INS 0 35 C SUB 0 37 C T SUB 0 39 C T SUB 0 40 A T SUB 0 41 C T ]
1 [INS 0 34 A SUB 0 35 C T SUB 0 36 A G SUB 0 37 C T SUB 0 39 C T SUB 0 40 A T SUB 0 41 C T ]
1 [SUB 0 34 A T SUB 0 37 C A SUB 0 38 A T SUB 0 39 C T SUB 0 40 A T SUB 0 41 C T ]
1 [SUB 0 36 A T SUB 0 37 C G SUB 0 38 A T SUB 0 39 C T SUB 0 40 A T SUB 0 41 C T ]
28    52
65
1 [DEL 0 0 A SUB 0 18 A G SUB 0 26 A T SUB 0 27 C G ]
1 [SUB 0 0 A C DEL 0 3 C SUB 0 21 C G SUB 0 26 A T ]
1 [DEL 0 1 C SUB 0 3 C A DEL 0 23 C SUB 0 27 C T ]
1 [SUB 0 1 C A SUB 0 15 C G SUB 0 25 C A SUB 0 27 C G ]
1 [SUB 0 1 C G SUB 0 3 C A SUB 0 13 C T DEL 0 25 C ]
1 [SUB 0 1 C T SUB 0 14 A G ]
1 [SUB 0 2 A G SUB 0 7 C T ]
1 [SUB 0 2 A G SUB 0 17 C T INS 0 26 A SUB 0 27 C T ]
1 [SUB 0 2 A T SUB 0 3 C G SUB 0 7 C G SUB 0 9 C G ]
1 [SUB 0 2 A T SUB 0 10 A T SUB 0 12 A G SUB 0 18 A G ]
1 [DEL 0 3 C DEL 0 19 C SUB 0 21 C A DEL 0 25 C ]
1 [DEL 0 4 A DEL 0 8 A SUB 0 19 C A SUB 0 27 C A ]
1 [SUB 0 4 A G SUB 0 5 C G SUB 0 17 C A SUB 0 20 A T ]
1 [SUB 0 4 A G SUB 0 7 C G SUB 0 25 C A SUB 0 27 C T ]
1 [SUB 0 4 A T SUB 0 6 A T SUB 0 22 A G SUB 0 27 C T ]
1 [SUB 0 5 C A SUB 0 7 C G SUB 0 15 C T SUB 0 27 C G ]
1 [SUB 0 5 C G SUB 0 23 C G SUB 0 25 C A SUB 0 27 C T ]
1 [SUB 0 5 C T SUB 0 9 C T DEL 0 24 A SUB 0 26 A C ]
1 [SUB 0 5 C T SUB 0 13 C G SUB 0 17 C T SUB 0 22 A G ]
1 [SUB 0 5 C T SUB 0 19 C G SUB 0 21 C G SUB 0 26 A T ]
1 [SUB 0 6 A G SUB 0 10 A G SUB 0 14 A G ]
1 [SUB 0 6 A G SUB 0 11 C A SUB 0 14 A T DEL 0 23 C ]
1 [SUB 0 6 A G SUB 0 24 A C SUB 0 26 A G SUB 0 27 C T ]
1 [SUB 0 7 C G SUB 0 14 A T SUB 0 19 C T SUB 0 27 C T ]
1 [SUB 0 7 C T SUB 0 13 C T SUB 0 24 A C SUB 0 26 A C ]
1 [SUB 0 7 C T SUB 0 19 C G SUB 0 20 A G ]
1 [SUB 0 8 A G SUB 0 10 A C SUB 0 15 C A SUB 0 26 A G ]
1 [SUB 0 9 C G SUB 0 10 A T SUB 0 16 A C SUB 0 26 A C ]
1 [SUB 0 9 C G SUB 0 11 C G SUB 0 19 C G SUB 0 22 A T ]
1 [SUB 0 9 C T SUB 0 10 A G SUB 0 20 A T SUB 0 27 C G ]
1 [SUB 0 9 C T SUB 0 13 C G SUB 0 18 A C SUB 0 27 C G ]
1 [SUB 0 10 A G SUB 0 24 A T SUB 0 26 A C ]
1 [SUB 0 10 A T SUB 0 20 A T SUB 0 25 C T SUB 0 27 C G ]
1 [SUB 0 10 A T INS 0 22 A SUB 0 25 C A SUB 0 26 A T ]
1 [SUB 0 11 C T SUB 0 23 C T SUB 0 24 A G SUB 0 27 C A ]
1 [SUB 0 12 A G SUB 0 13 C T SUB 0 24 A C SUB 0 26 A G ]
1 [SUB 0 12 A G SUB 0 23 C A SUB 0 25 C T ]
1 [SUB 0 12 A G INS 0 25 C SUB 0 27 C T ]
1 [INS 0 13 C SUB 0 22 A C SUB 0 24 A C SUB 0 25 C T ]
1 [SUB 0 13 C T SUB 0 23 C G SUB 0 25 C A SUB 0 27 C T ]
1 [SUB 0 13 C T SUB 0 24 A T SUB 0 26 A C SUB 0 27 C G ]
1 [SUB 0 13 C T SUB 0 25 C G SUB 0 26 A T SUB 0 27 C T ]
1 [DEL 0 14 A SUB 0 17 C T SUB 0 23 C T SUB 0 24 A G ]
1 [SUB 0 14 A G SUB 0 17 C G SUB 0 18 A G ]
1 [SUB 0 15 C A SUB 0 18 A G SUB 0 20 A G SUB 0 27 C T ]
1 [SUB 0 15 C G SUB 0 23 C A SUB 0 26 A T SUB 0 27 C G ]
1 [SUB 0 15 C T INS 0 21 C SUB 0 25 C G SUB 0 27 C G ]
1 [SUB 0 16 A G SUB 0 20 A G SUB 0 24 A G SUB 0 26 A T ]
1 [SUB 0 16 A T SUB 0 21 C T SUB 0 22 A G SUB 0 25 C T ]
1 [SUB 0 17 C T SUB 0 22 A T SUB 0 24 A T SUB 0 27 C G ]
1 [SUB 0 18 A G SUB 0 19 C A SUB 0 22 A G SUB 0 24 A T ]
1 [SUB 0 18 A G SUB 0 27 C G ]
1 [INS 0 19 C INS 0 21 C SUB 0 22 A T SUB 0 24 A C ]
1 [INS 0 20 A SUB 0 21 C A SUB 0 23 C G SUB 0 27 C T ]
1 [INS 0 21 C SUB 0 22 A C SUB 0 24 A T SUB 0 26 A C ]
1 [DEL 0 21 C DEL 0 24 A SUB 0 27 C G ]
1 [SUB 0 21 C G SUB 0 23 C G SUB 0 25 C G SUB 0 27 C G ]
1 [SUB 0 21 C T SUB 0 23 C A SUB 0 24 A T SUB 0 27 C G ]
1 [SUB 0 22 A G SUB 0 24 A G SUB 0 25 C T SUB 0 27 C T ]
1 [SUB 0 22 A G SUB 0 24 A G SUB 0 26 A G ]
1 [INS 0 23 C SUB 0 24 A C SUB 0 26 A T SUB 0 27 C T ]
1 [SUB 0 23 C G SUB 0 24 A C SUB 0 25 C T SUB 0 26 A G ]
1 [INS 0 24 A SUB 0 25 C T SUB 0 26 A G SUB 0 27 C G ]
1 [SUB 0 25 C T SUB 0 26 A T SUB 0 27 C T ]
2 [DEL 0 27 C ]
29    30
65
1 [SUB 0 0 A G SUB 0 2 A G SUB 0 4 A G SUB 0 6 A G ]
1 [SUB 0 0 A G SUB 0 3 C G SUB 0 31 C G SUB 0 32 A C SUB 0 34 A T ]
1 [SUB 0 0 A T SUB 0 1 C T SUB 0 24 A G SUB 0 33 C G ]
1 [DEL 0 1 C SUB 0 2 A G SUB 0 30 A G SUB 0 32 A G SUB 0 33 C T ]
1 [DEL 0 1 C SUB 0 3 C T SUB 0 4 A T SUB 0 7 C G ]
1 [SUB 0 1 C G DEL 0 3 C SUB 0 5 C T SUB 0 33 C T SUB 0 34 A T ]
1 [SUB 0 1 C T SUB 0 2 A T SUB 0 3 C T SUB 0 5 C A ]
1 [SUB 0 1 C T SUB 0 2 A T SUB 0 3 C T SUB 0 33 C G SUB 0 34 A T ]
1 [SUB 0 2 A G SUB 0 10 A G SUB 0 14 A G SUB 0 15 C T SUB 0 23 C T ]
1 [SUB 0 2 A G SUB 0 13 C T SUB 0 27 C G SUB 0 29 C G SUB 0 34 A T ]
1 [SUB 0 2 A G SUB 0 30 A C SUB 0 32 A C SUB 0 33 C T SUB 0 34 A T ]
1 [DEL 0 3 C SUB 0 5 C T DEL 0 7 C SUB 0 23 C T ]
1 [DEL 0 3 C SUB 0 12 A G SUB 0 16 A G SUB 0 20 A G SUB 0 34 A C ]
1 [SUB 0 3 C A SUB 0 5 C A SUB 0 11 C G SUB 0 13 C T ]
1 [SUB 0 3 C G SUB 0 6 A T SUB 0 7 C G SUB 0 16 A G SUB 0 34 A C ]
1 [INS 0 5 C SUB 0 20 A G SUB 0 21 C T SUB 0 32 A C SUB 0 34 A G ]
1 [SUB 0 5 C T SUB 0 10 A T SUB 0 18 A T SUB 0 20 A G SUB 0 26 A G ]
1 [SUB 0 6 A T SUB 0 15 C G SUB 0 22 A T SUB 0 27 C T ]
1 [SUB 0 7 C G SUB 0 8 A T SUB 0 14 A C SUB 0 24 A C SUB 0 26 A C ]
1 [SUB 0 7 C T SUB 0 9 C T SUB 0 31 C A SUB 0 32 A C ]
1 [SUB 0 7 C T INS 0 21 C SUB 0 23 C T SUB 0 29 C T SUB 0 30 A G ]
1 [SUB 0 8 A G SUB 0 9 C G SUB 0 21 C A SUB 0 24 A T SUB 0 32 A G ]
1 [SUB 0 8 A G SUB 0 23 C T INS 0 32 A SUB 0 33 C T SUB 0 34 A G ]
1 [SUB 0 9 C A SUB 0 11 C G SUB 0 19 C T SUB 0 31 C G SUB 0 32 A G ]
1 [SUB 0 10 A G SUB 0 17 C T SUB 0 23 C T SUB 0 26 A G SUB 0 29 C T ]
1 [SUB 0 11 C G SUB 0 29 C G SUB 0 31 C A SUB 0 33 C T SUB 0 34 A T ]
1 [SUB 0 11 C T SUB 0 19 C G SUB 0 23 C T SUB 0 28 A G INS 0 33 C ]
1 [SUB 0 13 C T SUB 0 19 C T SUB 0 30 A C SUB 0 32 A C SUB 0 34 A T ]
1 [SUB 0 13 C T SUB 0 25 C T SUB 0 26 A G DEL 0 29 C SUB 0 31 C A ]
1 [SUB 0 15 C A SUB 0 18 A G SUB 0 20 A G SUB 0 27 C T SUB 0 28 A G ]
1 [SUB 0 15 C T SUB 0 16 A G SUB 0 26 A T SUB 0 33 C G SUB 0 34 A T ]
1 [SUB 0 15 C T SUB 0 19 C T SUB 0 23 C T SUB 0 27 C T SUB 0 31 C T ]
1 [SUB 0 15 C T SUB 0 25 C G SUB 0 27 C A SUB 0 29 C T SUB 0 30 A C ]
1 [SUB 0 16 A G INS 0 29 C SUB 0 31 C T SUB 0 32 A G SUB 0 33 C A ]
1 [SUB 0 16 A G SUB 0 30 A T SUB 0 32 A C SUB 0 34 A T ]
1 [SUB 0 16 A T SUB 0 26 A T SUB 0 31 C T SUB 0 33 C G SUB 0 34 A G ]
1 [SUB 0 16 A T INS 0 28 A SUB 0 31 C A SUB 0 32 A T ]
1 [SUB 0 18 A G SUB 0 21 C G SUB 0 22 A G SUB 0 32 A T ]
1 [INS 0 19 C SUB 0 28 A C SUB 0 30 A C SUB 0 31 C T SUB 0 34 A C ]
1 [SUB 0 19 C G SUB 0 27 C A SUB 0 30 A T SUB 0 31 C G SUB 0 33 C G ]
1 [SUB 0 20 A T SUB 0 25 C T SUB 0 26 A G SUB 0 29 C T SUB 0 32 A G ]
1 [DEL 0 22 A INS 0 25 C SUB 0 26 A T SUB 0 28 A C SUB 0 32 A C ]
1 [SUB 0 22 A G SUB 0 23 C A SUB 0 26 A G SUB 0 28 A T SUB 0 32 A T ]
1 [SUB 0 22 A G SUB 0 27 C G SUB 0 32 A G SUB 0 33 C T SUB 0 34 A G ]
1 [SUB 0 23 C G SUB 0 25 C T SUB 0 26 A G SUB 0 29 C A SUB 0 30 A G ]
1 [SUB 0 23 C T SUB 0 28 A T SUB 0 30 A T SUB 0 33 C G SUB 0 34 A T ]
1 [SUB 0 24 A C SUB 0 26 A C SUB 0 27 C T SUB 0 28 A C SUB 0 30 A C ]
1 [SUB 0 24 A T SUB 0 27 C G SUB 0 28 A C SUB 0 31 C T SUB 0 32 A T ]
1 [SUB 0 25 C G SUB 0 27 C G SUB 0 28 A G SUB 0 29 C A SUB 0 31 C G ]
1 [SUB 0 26 A G SUB 0 28 A G SUB 0 30 A G SUB 0 32 A G SUB 0 34 A G ]
1 [INS 0 27 C SUB 0 28 A C SUB 0 31 C A SUB 0 32 A T SUB 0 33 C T ]
1 [DEL 0 27 C SUB 0 29 C T SUB 0 30 A G SUB 0 31 C G SUB 0 33 C T ]
1 [SUB 0 27 C G SUB 0 28 A T SUB 0 31 C T ]
1 [SUB 0 27 C T SUB 0 28 A G SUB 0 30 A T SUB 0 32 A G SUB 0 34 A G ]
1 [SUB 0 27 C T SUB 0 29 C A SUB 0 30 A T SUB 0 33 C G ]
1 [SUB 0 27 C T SUB 0 29 C T SUB 0 30 A T SUB 0 31 C G SUB 0 34 A C ]
1 [INS 0 28 A SUB 0 31 C G SUB 0 33 C G SUB 0 34 A G ]
1 [SUB 0 28 A G SUB 0 29 C T SUB 0 30 A G SUB 0 33 C A ]
1 [SUB 0 28 A G SUB 0 30 A T SUB 0 31 C T SUB 0 32 A T SUB 0 34 A T ]
1 [SUB 0 28 A G SUB 0 31 C T SUB 0 33 C G SUB 0 34 A T ]
1 [SUB 0 28 A G SUB 0 32 A T SUB 0 33 C T SUB 0 34 A G ]
1 [SUB 0 29 C A ]
1 [SUB 0 30 A G SUB 0 32 A T SUB 0 33 C T SUB 0 34 A T ]
1 [SUB 0 30 A T INS 0 32 A SUB 0 33 C T SUB 0 34 A T ]
1 [SUB 0 30 A T SUB 0 32 A C SUB 0 33 C T ]
30    87
35
2 [DEL 0 0 A ]
48 [SUB 0 0 A C ]
73 [SUB 0 0 A G ]
39 [SUB 0 0 A T ]
18 [SUB 0 1 A C ]
42 [SUB 0 1 A G ]
17 [SUB 0 1 A T ]
29 [SUB 0 2 A C ]
51 [SUB 0 2 A G ]
21 [SUB 0 2 A T ]
4 [SUB 0 3 A C ]
68 [SUB 0 3 A G ]
52 [SUB 0 3 A T ]
142 [DEL 0 4 G ]
235 [SUB 0 4 G A ]
70 [SUB 0 4 G C ]
58 [SUB 0 4 G T ]
30 [INS 0 5 A ]
183 [DEL 0 5 A ]
65 [SUB 0 5 A C ]
64 [SUB 0 5 A G ]
31 [SUB 0 5 A T ]
52 [SUB 0 6 A C ]
53 [SUB 0 6 A G ]
37 [SUB 0 6 A T ]
69 [SUB 0 7 A C ]
32 [SUB 0 7 A G ]
30 [SUB 0 7 A T ]
48 [SUB 0 8 A C ]
55 [SUB 0 8 A G ]
55 [SUB 0 8 A T ]
7 [DEL 0 9 T ]
201 [SUB 0 9 T A ]
93 [SUB 0 9 T C ]
132 [SUB 0 9 T G ]
31    53
70
1 [SUB 0 0 G A SUB 0 2 G A DEL 0 27 T ]
1 [SUB 0 0 G C SUB 0 2 G T SUB 0 12 G A DEL 0 26 G ]
1 [SUB 0 0 G T SUB 0 7 T C SUB 0 8 G A SUB 0 17 T C ]
1 [DEL 0 1 T SUB 0 2 G A ]
1 [DEL 0 1 T SUB 0 3 T G SUB 0 4 G A SUB 0 11 T A ]
1 [SUB 0 1 T C SUB 0 2 G T SUB 0 16 G C SUB 0 26 G C ]
1 [DEL 0 3 T SUB 0 16 G A SUB 0 21 T C SUB 0 22 G A ]
1 [SUB 0 3 T C SUB 0 7 T C SUB 0 24 G C SUB 0 27 T G ]
1 [SUB 0 3 T C SUB 0 23 T C SUB 0 25 T C SUB 0 27 T C ]
1 [SUB 0 4 G A INS 0 8 G ]
1 [SUB 0 4 G A SUB 0 8 G C SUB 0 25 T C SUB 0 27 T C ]
1 [SUB 0 4 G A SUB 0 10 G A SUB 0 15 T C SUB 0 27 T A ]
1 [SUB 0 4 G T SUB 0 6 G A SUB 0 17 T A SUB 0 24 G A ]
1 [SUB 0 5 T A SUB 0 7 T A SUB 0 9 T A SUB 0 20 G C ]
1 [SUB 0 5 T A SUB 0 14 G A SUB 0 27 T C ]
1 [SUB 0 5 T A SUB 0 22 G T SUB 0 24 G C SUB 0 27 T C ]
1 [SUB 0 5 T C SUB 0 6 G A SUB 0 8 G A SUB 0 10 G A ]
1 [SUB 0 5 T C SUB 0 17 T C SUB 0 18 G T ]
1 [SUB 0 6 G A SUB 0 8 G C SUB 0 16 G C SUB 0 22 G T ]
1 [SUB 0 6 G A SUB 0 21 T C SUB 0 23 T C SUB 0 26 G C ]
1 [SUB 0 6 G T SUB 0 7 T C SUB 0 9 T C ]
1 [SUB 0 6 G T SUB 0 10 G A SUB 0 20 G A SUB 0 27 T C ]
1 [SUB 0 6 G T SUB 0 17 T C SUB 0 18 G C SUB 0 27 T C ]
1 [SUB 0 7 T C SUB 0 8 G A SUB 0 22 G A ]
1 [SUB 0 7 T C SUB 0 11 T A SUB 0 16 G A SUB 0 27 T C ]
1 [SUB 0 7 T C INS 0 23 T SUB 0 25 T A SUB 0 27 T A ]
1 [SUB 0 7 T C INS 0 23 T SUB 0 25 T G SUB 0 27 T G ]
1 [SUB 0 8 G A SUB 0 17 T A SUB 0 24 G C SUB 0 25 T G ]
1 [SUB 0 8 G A SUB 0 18 G A SUB 0 19 T A SUB 0 27 T C ]
1 [SUB 0 8 G A SUB 0 25 T A SUB 0 26 G C SUB 0 27 T A ]
1 [SUB 0 8 G A SUB 0 25 T A SUB 0 26 G C SUB 0 27 T C ]
1 [SUB 0 8 G T SUB 0 11 T C SUB 0 12 G C SUB 0 16 G A ]
1 [SUB 0 8 G T SUB 0 11 T C SUB 0 19 T C SUB 0 20 G A ]
1 [SUB 0 9 T C SUB 0 22 G C INS 0 24 G SUB 0 26 G T ]
1 [SUB 0 10 G A SUB 0 20 G A SUB 0 22 G T SUB 0 23 T C ]
1 [SUB 0 10 G C SUB 0 11 T C SUB 0 12 G C SUB 0 17 T C ]
1 [SUB 0 10 G C SUB 0 17 T C SUB 0 27 T C ]
1 [SUB 0 11 T C SUB 0 13 T C SUB 0 15 T C SUB 0 17 T C ]
1 [SUB 0 11 T C SUB 0 13 T C SUB 0 26 G A SUB 0 27 T C ]
1 [SUB 0 11 T C SUB 0 16 G C SUB 0 17 T C SUB 0 25 T C ]
1 [SUB 0 11 T C SUB 0 24 G T SUB 0 26 G C SUB 0 27 T A ]
1 [SUB 0 12 G A SUB 0 14 G A SUB 0 22 G C SUB 0 26 G C ]
1 [SUB 0 12 G A SUB 0 22 G A SUB 0 24 G A SUB 0 26 G T ]
1 [SUB 0 12 G A SUB 0 25 T A SUB 0 26 G C SUB 0 27 T A ]
1 [SUB 0 12 G C SUB 0 17 T G SUB 0 18 G A SUB 0 20 G T ]
1 [DEL 0 13 T INS 0 18 G INS 0 22 G SUB 0 27 T A ]
1 [SUB 0 13 T C SUB 0 22 G C SUB 0 23 T A ]
1 [SUB 0 13 T C SUB 0 24 G C SUB 0 27 T G ]
1 [SUB 0 14 G T INS 0 25 T SUB 0 26 G A SUB 0 27 T A ]
1 [SUB 0 15 T A SUB 0 25 T A SUB 0 26 G C SUB 0 27 T A ]
1 [INS 0 16 G SUB 0 22 G T SUB 0 24 G A SUB 0 26 G A ]
1 [SUB 0 16 G C SUB 0 27 T C ]
1 [SUB 0 17 T A SUB 0 25 T G SUB 0 26 G A SUB 0 27 T A ]
1 [SUB 0 17 T C SUB 0 19 T C INS 0 26 G ]
1 [SUB 0 17 T C SUB 0 21 T C DEL 0 24 G SUB 0 26 G T ]
1 [SUB 0 17 T C SUB 0 25 T C SUB 0 26 G C SUB 0 27 T C ]
1 [SUB 0 18 G A SUB 0 20 G T SUB 0 21 T A SUB 0 26 G T ]
1 [SUB 0 18 G A DEL 0 22 G SUB 0 24 G A SUB 0 26 G T ]
1 [DEL 0 19 T SUB 0 25 T C SUB 0 26 G A SUB 0 27 T C ]
1 [SUB 0 19 T C SUB 0 23 T C SUB 0 25 T C SUB 0 27 T C ]
1 [SUB 0 20 G C SUB 0 22 G A SUB 0 24 G A ]
1 [INS 0 21 T SUB 0 22 G C SUB 0 24 G T ]
1 [SUB 0 21 T A SUB 0 22 G C SUB 0 25 T A SUB 0 26 G T ]
1 [INS 0 22 G SUB 0 24 G A SUB 0 25 T G SUB 0 27 T G ]
1 [SUB 0 22 G T SUB 0 24 G C SUB 0 25 T A SUB 0 27 T G ]
1 [SUB 0 23 T A SUB 0 24 G C SUB 0 27 T A ]
1 [SUB 0 23 T C SUB 0 24 G T SUB 0 26 G A SUB 0 27 T C ]
1 [SUB 0 23 T G SUB 0 25 T G SUB 0 26 G C SUB 0 27 T C ]
1 [SUB 0 24 G C SUB 0 25 T C SUB 0 26 G A SUB 0 27 T A ]
2 [DEL 0 27 T ]
32    46
79
1 [SUB 0 0 T A SUB 0 2 T G DEL 0 30 T ]
1 [SUB 0 0 T G SUB 0 2 T G DEL 0 30 T ]
1 [SUB 0 1 G C SUB 0 2 T A SUB 0 3 G A SUB 0 5 G A DEL 0 30 T ]
1 [DEL 0 2 T SUB 0 3 G C DEL 0 5 G SUB 0 19 G C SUB 0 29 G C ]
1 [DEL 0 2 T DEL 0 4 T DEL 0 6 T SUB 0 7 G A SUB 0 14 T A ]
1 [DEL 0 2 T SUB 0 11 G T SUB 0 14 T C SUB 0 22 T C SUB 0 23 G A ]
1 [SUB 0 2 T A DEL 0 4 T SUB 0 5 G A ]
1 [SUB 0 2 T C SUB 0 3 G C SUB 0 5 G T SUB 0 15 G A DEL 0 29 G ]
1 [SUB 0 2 T C SUB 0 3 G T SUB 0 10 T C SUB 0 11 G A SUB 0 20 T C ]
1 [SUB 0 2 T C SUB 0 6 T C SUB 0 10 T C SUB 0 27 G C SUB 0 30 T G ]
1 [SUB 0 2 T C SUB 0 8 T A SUB 0 10 T A SUB 0 12 T A SUB 0 23 G C ]
1 [SUB 0 2 T C SUB 0 9 G T SUB 0 10 T C SUB 0 12 T C ]
1 [SUB 0 2 T C SUB 0 14 T C SUB 0 19 G C SUB 0 20 T C SUB 0 28 T C ]
1 [SUB 0 2 T C SUB 0 16 T C SUB 0 27 G C SUB 0 30 T G ]
1 [SUB 0 2 T C DEL 0 22 T SUB 0 28 T C SUB 0 29 G A SUB 0 30 T C ]
1 [SUB 0 3 G A SUB 0 4 T G SUB 0 9 G A SUB 0 15 G A SUB 0 20 T C ]
1 [SUB 0 3 G A SUB 0 18 T C SUB 0 20 T C SUB 0 23 G C SUB 0 26 T C ]
1 [SUB 0 4 T A SUB 0 21 G T SUB 0 23 G C SUB 0 26 T C SUB 0 27 G A ]
1 [SUB 0 4 T C SUB 0 8 T C SUB 0 17 G A SUB 0 20 T A SUB 0 22 T A ]
1 [SUB 0 4 T C SUB 0 14 T C SUB 0 15 G A SUB 0 16 T C SUB 0 18 T C ]
1 [SUB 0 5 G A SUB 0 9 G C SUB 0 26 T C SUB 0 28 T C SUB 0 30 T C ]
1 [SUB 0 5 G C SUB 0 15 G C SUB 0 17 G A INS 0 20 T ]
1 [SUB 0 5 G T SUB 0 7 G A SUB 0 18 T A SUB 0 25 G A SUB 0 29 G A ]
1 [SUB 0 6 T A SUB 0 15 G C SUB 0 22 T G SUB 0 26 T G ]
1 [SUB 0 6 T C SUB 0 7 G A SUB 0 9 G A SUB 0 11 G A SUB 0 29 G A ]
1 [SUB 0 6 T C SUB 0 18 T C SUB 0 19 G T SUB 0 29 G A SUB 0 30 T A ]
1 [SUB 0 6 T C SUB 0 23 G T SUB 0 24 T G SUB 0 26 T G SUB 0 28 T A ]
1 [SUB 0 6 T C SUB 0 26 T C SUB 0 28 T C SUB 0 30 T C ]
1 [SUB 0 7 G A INS 0 11 G ]
1 [SUB 0 7 G A SUB 0 24 T A SUB 0 25 G C SUB 0 26 T A SUB 0 28 T A ]
1 [SUB 0 7 G T SUB 0 11 G A SUB 0 21 G A SUB 0 28 T C SUB 0 29 G A ]
1 [SUB 0 8 T C SUB 0 9 G A SUB 0 23 G A SUB 0 29 G A SUB 0 30 T A ]
1 [SUB 0 8 T C SUB 0 12 T A SUB 0 17 G A SUB 0 28 T C SUB 0 29 G A ]
1 [SUB 0 8 T C INS 0 24 T SUB 0 26 T A SUB 0 28 T A SUB 0 30 T A ]
1 [SUB 0 9 G A SUB 0 11 G A SUB 0 15 G C SUB 0 16 T A SUB 0 19 G T ]
1 [SUB 0 9 G A SUB 0 18 T A SUB 0 25 G C SUB 0 26 T G SUB 0 30 T G ]
1 [SUB 0 9 G A SUB 0 19 G A SUB 0 20 T A SUB 0 28 T C SUB 0 30 T G ]
1 [SUB 0 9 G A SUB 0 26 T A SUB 0 27 G C SUB 0 28 T C SUB 0 29 G A ]
1 [SUB 0 9 G T SUB 0 20 T C SUB 0 21 G C SUB 0 30 T C ]
1 [SUB 0 10 T C SUB 0 12 T C SUB 0 14 T C SUB 0 16 T C SUB 0 27 G C ]
1 [SUB 0 10 T C SUB 0 23 G C INS 0 25 G SUB 0 27 G T SUB 0 30 T G ]
1 [SUB 0 11 G A SUB 0 21 G A SUB 0 23 G T SUB 0 24 T C SUB 0 30 T C ]
1 [SUB 0 11 G C SUB 0 12 T C SUB 0 13 G C SUB 0 18 T C SUB 0 29 G T ]
1 [DEL 0 12 T DEL 0 18 T DEL 0 24 T SUB 0 30 T A ]
1 [SUB 0 12 T A SUB 0 20 T G SUB 0 21 G A SUB 0 22 T A SUB 0 24 T A ]
1 [SUB 0 12 T C SUB 0 13 G A SUB 0 16 T C SUB 0 17 G A SUB 0 20 T C ]
1 [SUB 0 12 T C SUB 0 14 T C SUB 0 27 G A SUB 0 28 T C SUB 0 30 T C ]
1 [SUB 0 12 T C SUB 0 21 G C SUB 0 22 T A DEL 0 24 T SUB 0 29 G C ]
1 [SUB 0 12 T C SUB 0 25 G T SUB 0 27 G C SUB 0 28 T A SUB 0 30 T C ]
1 [SUB 0 13 G A SUB 0 15 G A SUB 0 23 G C SUB 0 27 G C SUB 0 30 T C ]
1 [SUB 0 13 G A SUB 0 26 T A SUB 0 27 G C SUB 0 28 T A SUB 0 30 T A ]
1 [SUB 0 13 G C SUB 0 18 T G SUB 0 19 G A SUB 0 21 G T DEL 0 30 T ]
1 [SUB 0 13 G T SUB 0 25 G T SUB 0 26 T A SUB 0 27 G A SUB 0 28 T G ]
1 [SUB 0 15 G A SUB 0 25 G A SUB 0 27 G A SUB 0 29 G T ]
1 [SUB 0 15 G C DEL 0 17 G SUB 0 28 T C SUB 0 29 G A SUB 0 30 T C ]
1 [SUB 0 17 G A SUB 0 26 T A SUB 0 28 T A SUB 0 30 T A ]
1 [DEL 0 18 T SUB 0 25 G T SUB 0 27 G A SUB 0 29 G A ]
1 [SUB 0 18 T A SUB 0 28 T A SUB 0 29 G C SUB 0 30 T A ]
1 [SUB 0 18 T C SUB 0 20 T C DEL 0 28 T ]
1 [SUB 0 18 T C SUB 0 22 T C DEL 0 25 G DEL 0 27 G DEL 0 29 G ]
1 [SUB 0 19 G A DEL 0 23 G SUB 0 25 G A SUB 0 27 G T SUB 0 29 G A ]
1 [SUB 0 20 T C SUB 0 24 T C SUB 0 26 T C SUB 0 28 T C SUB 0 30 T C ]
1 [SUB 0 20 T C SUB 0 28 T C SUB 0 29 G C SUB 0 30 T C ]
1 [SUB 0 21 G A SUB 0 23 G T SUB 0 24 T A INS 0 28 T SUB 0 29 G T ]
1 [SUB 0 21 G T SUB 0 24 T G SUB 0 26 T G SUB 0 28 T C ]
1 [INS 0 22 T SUB 0 23 G C SUB 0 25 G T SUB 0 29 G C ]
1 [SUB 0 22 T A SUB 0 23 G C SUB 0 26 T A SUB 0 27 G A ]
1 [INS 0 23 G SUB 0 25 G A SUB 0 26 T G SUB 0 28 T G SUB 0 30 T A ]
1 [SUB 0 23 G C SUB 0 25 G A SUB 0 27 G A ]
1 [SUB 0 23 G C SUB 0 25 G A SUB 0 27 G T SUB 0 29 G T SUB 0 30 T A ]
1 [SUB 0 23 G T SUB 0 25 G T SUB 0 26 T C SUB 0 27 G A SUB 0 29 G C ]
1 [SUB 0 24 T A SUB 0 25 G C SUB 0 28 T A SUB 0 29 G T ]
1 [SUB 0 24 T C SUB 0 25 G A SUB 0 26 T C SUB 0 28 T C SUB 0 30 T C ]
1 [SUB 0 24 T C SUB 0 25 G T SUB 0 27 G A SUB 0 28 T C SUB 0 29 G C ]
1 [INS 0 25 G SUB 0 26 T G SUB 0 28 T C SUB 0 29 G C SUB 0 30 T A ]
1 [SUB 0 25 G C SUB 0 26 T C SUB 0 27 G A SUB 0 28 T A SUB 0 29 G A ]
1 [SUB 0 25 G T SUB 0 27 G A SUB 0 30 T C ]
1 [SUB 0 25 G T SUB 0 27 G C SUB 0 28 T G SUB 0 30 T C ]
1 [SUB 0 25 G T SUB 0 27 G C SUB 0 29 G T ]
33    7
11
1 [SUB 0 0 T A SUB 0 2 T G DEL 0 30 T ]
1 [SUB 0 0 T G SUB 0 2 T G DEL 0 30 T ]
1 [SUB 0 1 G C SUB 0 2 T A SUB 0 3 G A SUB 0 5 G A DEL 0 30 T ]
1 [SUB 0 13 G C SUB 0 18 T G SUB 0 19 G A SUB 0 21 G T DEL 0 30 T SUB 1 9 G C ]
1 [DEL 1 0 T SUB 1 13 G A ]
1 [INS 1 7 G SUB 1 11 G A ]
1 [SUB 1 7 G A INS 1 11 G ]
1 [SUB 1 11 G A SUB 1 12 T A ]
1 [SUB 1 11 G T SUB 1 12 T G ]
1 [SUB 1 11 G T SUB 1 13 G C ]
1 [INS 1 12 T ]
34    15
71
1 [DEL 0 0 G DEL 0 30 G DEL 0 32 G DEL 0 35 T DEL 0 37 T SUB 0 39 T G ]
1 [SUB 0 0 G C SUB 0 15 T C SUB 0 35 T C SUB 0 37 T C SUB 0 39 T C SUB 0 40 G A ]
1 [DEL 0 1 T DEL 0 3 T SUB 0 10 G A SUB 0 11 T G SUB 0 13 T G ]
1 [SUB 0 1 T A SUB 0 2 G C SUB 0 27 T A DEL 0 37 T SUB 0 38 G A SUB 0 40 G C ]
1 [SUB 0 1 T C SUB 0 3 T C SUB 0 5 T C DEL 0 38 G SUB 0 39 T A SUB 0 40 G C ]
1 [SUB 0 1 T G SUB 0 2 G C SUB 0 4 G T ]
1 [SUB 0 1 T G SUB 0 2 G C SUB 0 5 T C DEL 0 40 G ]
1 [SUB 0 2 G T SUB 0 10 G A SUB 0 24 G C SUB 0 29 T G SUB 0 30 G A SUB 0 32 G T ]
1 [SUB 0 3 T A SUB 0 5 T C SUB 0 8 G A SUB 0 9 T A SUB 0 24 G A ]
1 [SUB 0 3 T A SUB 0 7 T A SUB 0 36 G T SUB 0 38 G C SUB 0 40 G T ]
1 [SUB 0 3 T C SUB 0 7 T C SUB 0 11 T C SUB 0 15 T C DEL 0 35 T ]
1 [SUB 0 3 T C SUB 0 12 G A SUB 0 27 T C SUB 0 29 T C SUB 0 32 G C SUB 0 35 T C ]
1 [SUB 0 4 G A SUB 0 11 T G SUB 0 17 T A DEL 0 19 T SUB 0 28 G A ]
1 [SUB 0 4 G A SUB 0 24 G A SUB 0 26 G A SUB 0 34 G C SUB 0 38 G C ]
1 [SUB 0 4 G C SUB 0 5 T A SUB 0 6 G T SUB 0 10 G A SUB 0 11 T A SUB 0 12 G A ]
1 [SUB 0 4 G T SUB 0 24 G T INS 0 32 G SUB 0 34 G A SUB 0 37 T G SUB 0 40 G C ]
1 [DEL 0 5 T DEL 0 11 T DEL 0 25 T DEL 0 31 T INS 0 36 G ]
1 [SUB 0 5 T A SUB 0 13 T C SUB 0 14 G T SUB 0 21 T C SUB 0 22 G A SUB 0 31 T C ]
1 [SUB 0 5 T A SUB 0 18 G A INS 0 22 G ]
1 [SUB 0 5 T C SUB 0 34 G C SUB 0 36 G A SUB 0 38 G T SUB 0 40 G A ]
1 [SUB 0 6 G C DEL 0 33 T SUB 0 35 T G SUB 0 37 T C SUB 0 38 G C SUB 0 39 T A ]
1 [SUB 0 7 T A SUB 0 9 T A SUB 0 11 T A SUB 0 13 T A INS 0 38 G SUB 0 40 G A ]
1 [SUB 0 7 T C SUB 0 8 G A ]
1 [SUB 0 7 T C SUB 0 8 G A SUB 0 12 G A SUB 0 25 T C SUB 0 38 G T SUB 0 40 G C ]
1 [SUB 0 7 T C SUB 0 11 T C SUB 0 13 T A SUB 0 15 T C SUB 0 16 G A SUB 0 29 T C ]
1 [SUB 0 8 G C SUB 0 15 T C SUB 0 25 T C SUB 0 26 G A SUB 0 27 T C SUB 0 29 T C ]
1 [SUB 0 9 T C SUB 0 10 G A SUB 0 11 T C SUB 0 12 G T SUB 0 37 T A SUB 0 38 G C ]
1 [SUB 0 9 T C SUB 0 10 G A SUB 0 29 T C SUB 0 31 T C SUB 0 39 T G SUB 0 40 G T ]
1 [SUB 0 9 T C SUB 0 13 T C SUB 0 17 T C SUB 0 21 T C SUB 0 38 G C ]
1 [SUB 0 9 T C SUB 0 13 T C SUB 0 21 T C SUB 0 22 G A SUB 0 37 T C SUB 0 39 T C ]
1 [SUB 0 13 T C SUB 0 30 G T SUB 0 31 T G SUB 0 33 T G SUB 0 35 T A SUB 0 39 T A ]
1 [SUB 0 16 G A SUB 0 25 T A SUB 0 32 G C SUB 0 33 T G SUB 0 37 T G SUB 0 38 G C ]
1 [SUB 0 16 G A SUB 0 33 T A SUB 0 34 G C SUB 0 35 T A SUB 0 37 T A SUB 0 40 G C ]
1 [SUB 0 19 T A SUB 0 27 T G SUB 0 28 G A SUB 0 29 T A SUB 0 31 T A DEL 0 39 T ]
1 [SUB 0 19 T C SUB 0 21 T C SUB 0 23 T C SUB 0 24 G A SUB 0 25 T C DEL 0 28 G ]
1 [SUB 0 20 G A SUB 0 30 G A SUB 0 32 G T SUB 0 33 T C SUB 0 39 T C SUB 0 40 G A ]
1 [SUB 0 20 G A SUB 0 33 T A SUB 0 34 G C SUB 0 35 T A DEL 0 37 T SUB 0 38 G A ]
1 [SUB 0 20 G A SUB 0 35 T G SUB 0 36 G C INS 0 38 G SUB 0 39 T A SUB 0 40 G A ]
1 [SUB 0 20 G C SUB 0 21 T C SUB 0 22 G C SUB 0 27 T C SUB 0 38 G T SUB 0 40 G C ]
1 [SUB 0 21 T C SUB 0 23 T C SUB 0 36 G A SUB 0 37 T C SUB 0 39 T C ]
1 [SUB 0 22 G A SUB 0 32 G A SUB 0 34 G A SUB 0 36 G T SUB 0 38 G C SUB 0 39 T A ]
1 [SUB 0 22 G T SUB 0 34 G T SUB 0 35 T A SUB 0 36 G A SUB 0 37 T G SUB 0 40 G T ]
1 [SUB 0 24 G A SUB 0 33 T A SUB 0 35 T A SUB 0 37 T A SUB 0 38 G C SUB 0 39 T A ]
1 [SUB 0 27 T A SUB 0 28 G T SUB 0 30 G C SUB 0 36 G C SUB 0 39 T G ]
1 [SUB 0 27 T C SUB 0 31 T C SUB 0 33 T C SUB 0 35 T C SUB 0 37 T C SUB 0 39 T C ]
1 [SUB 0 28 G A SUB 0 30 G T SUB 0 32 G C SUB 0 35 T C SUB 0 36 G A SUB 0 39 T C ]
1 [SUB 0 28 G T SUB 0 29 T C SUB 0 30 G A INS 0 33 T SUB 0 34 G T SUB 0 37 T A ]
1 [SUB 0 29 T A SUB 0 31 T A SUB 0 33 T A SUB 0 35 T A SUB 0 37 T A SUB 0 39 T A ]
1 [SUB 0 29 T A SUB 0 31 T A SUB 0 33 T G SUB 0 35 T A SUB 0 37 T G SUB 0 38 G C ]
1 [SUB 0 29 T C SUB 0 31 T G SUB 0 35 T A SUB 0 36 G A SUB 0 37 T G ]
1 [INS 0 30 G INS 0 36 G SUB 0 38 G A SUB 0 39 T A ]
1 [SUB 0 30 G A SUB 0 31 T C SUB 0 32 G A SUB 0 34 G C SUB 0 38 G C SUB 0 39 T A ]
1 [SUB 0 30 G A SUB 0 32 G T SUB 0 33 T C SUB 0 39 T C SUB 0 40 G C ]
1 [SUB 0 30 G T SUB 0 32 G T SUB 0 33 T C SUB 0 34 G A SUB 0 36 G C SUB 0 38 G C ]
1 [INS 0 31 T SUB 0 32 G C SUB 0 34 G T SUB 0 35 T C SUB 0 36 G C SUB 0 39 T A ]
1 [INS 0 31 T SUB 0 32 G T SUB 0 34 G C SUB 0 36 G A SUB 0 37 T G SUB 0 39 T A ]
1 [SUB 0 31 T C SUB 0 32 G A SUB 0 33 T C SUB 0 35 T C SUB 0 37 T C SUB 0 39 T C ]
1 [SUB 0 31 T C SUB 0 33 T C SUB 0 35 T C SUB 0 37 T C SUB 0 39 T C ]
1 [SUB 0 32 G A SUB 0 33 T A SUB 0 35 T C SUB 0 36 G T SUB 0 37 T G ]
1 [SUB 0 32 G A SUB 0 33 T C SUB 0 34 G A SUB 0 35 T G SUB 0 37 T G SUB 0 39 T A ]
1 [SUB 0 32 G A SUB 0 34 G A SUB 0 35 T A SUB 0 37 T G SUB 0 38 G T ]
1 [SUB 0 32 G C SUB 0 33 T A SUB 0 35 T A SUB 0 37 T A SUB 0 38 G A SUB 0 39 T A ]
1 [SUB 0 32 G T SUB 0 34 G C SUB 0 36 G T SUB 0 38 G T SUB 0 40 G T ]
1 [SUB 0 32 G T SUB 0 34 G T SUB 0 36 G A SUB 0 37 T A SUB 0 38 G A ]
1 [INS 0 33 T SUB 0 35 T A SUB 0 38 G A SUB 0 39 T A SUB 0 40 G A ]
1 [SUB 0 33 T A SUB 0 34 G A SUB 0 36 G T SUB 0 38 G A SUB 0 39 T A SUB 0 40 G A ]
1 [SUB 0 33 T C INS 0 35 T SUB 0 36 G T SUB 0 38 G A SUB 0 39 T A SUB 0 40 G A ]
1 [SUB 0 34 G A SUB 0 36 G T SUB 0 37 T C SUB 0 38 G A SUB 0 39 T A SUB 0 40 G A ]
1 [SUB 0 34 G T SUB 0 35 T C SUB 0 36 G A SUB 0 38 G A SUB 0 39 T C SUB 0 40 G A ]
1 [SUB 0 35 T C SUB 0 36 G A SUB 0 37 T C SUB 0 39 T C ]
1 [SUB 0 35 T G SUB 0 36 G C SUB 0 37 T A SUB 0 38 G A SUB 0 40 G A ]
35    51
67
1 [SUB 0 0 T A SUB 0 1 G A SUB 0 3 G A DEL 0 28 T ]
1 [SUB 0 0 T C SUB 0 7 G T SUB 0 8 T C SUB 0 10 T C ]
2 [SUB 0 0 T G DEL 0 28 T ]
1 [DEL 0 1 G DEL 0 3 G SUB 0 13 G A DEL 0 27 G ]
1 [DEL 0 1 G SUB 0 8 T C SUB 0 9 G A SUB 0 18 T C ]
1 [DEL 0 2 T SUB 0 4 T G SUB 0 5 G A SUB 0 12 T A ]
1 [SUB 0 2 T A SUB 0 4 T A ]
1 [SUB 0 2 T C SUB 0 3 G T SUB 0 17 G C SUB 0 27 G C ]
1 [SUB 0 2 T C SUB 0 6 T C SUB 0 10 T C SUB 0 27 G C ]
1 [SUB 0 2 T C SUB 0 16 T C SUB 0 27 G C ]
1 [SUB 0 2 T C DEL 0 22 T SUB 0 28 T C ]
1 [SUB 0 4 T A DEL 0 6 T SUB 0 15 G A SUB 0 28 T C ]
1 [SUB 0 4 T C SUB 0 16 T C SUB 0 21 G C SUB 0 22 T C ]
1 [SUB 0 4 T C SUB 0 24 T C SUB 0 26 T C SUB 0 28 T C ]
1 [SUB 0 5 G A INS 0 9 G ]
1 [SUB 0 5 G A SUB 0 9 G C SUB 0 26 T C SUB 0 28 T C ]
1 [SUB 0 5 G T SUB 0 7 G A SUB 0 18 T A SUB 0 25 G A ]
1 [SUB 0 6 T A SUB 0 23 G T SUB 0 25 G C SUB 0 28 T C ]
1 [SUB 0 6 T C SUB 0 7 G A SUB 0 9 G A SUB 0 11 G A ]
1 [SUB 0 6 T C SUB 0 18 T C SUB 0 19 G T ]
1 [SUB 0 7 G A SUB 0 9 G C SUB 0 17 G C SUB 0 23 G T ]
1 [SUB 0 7 G A SUB 0 22 T C SUB 0 24 T C SUB 0 27 G C ]
1 [SUB 0 7 G T SUB 0 11 G A SUB 0 21 G A SUB 0 28 T C ]
1 [SUB 0 7 G T SUB 0 18 T C SUB 0 19 G C SUB 0 28 T C ]
1 [SUB 0 8 T C SUB 0 9 G A SUB 0 23 G A ]
1 [SUB 0 8 T C SUB 0 12 T A SUB 0 17 G A SUB 0 28 T C ]
1 [SUB 0 8 T C INS 0 24 T SUB 0 26 T A SUB 0 28 T A ]
1 [SUB 0 8 T C INS 0 24 T SUB 0 26 T G SUB 0 28 T G ]
1 [SUB 0 9 G A SUB 0 18 T A SUB 0 25 G C SUB 0 26 T G ]
1 [SUB 0 9 G A SUB 0 19 G A SUB 0 20 T A SUB 0 28 T C ]
1 [SUB 0 9 G A SUB 0 26 T A SUB 0 27 G C SUB 0 28 T A ]
1 [SUB 0 9 G A SUB 0 26 T A SUB 0 27 G C SUB 0 28 T C ]
1 [SUB 0 10 T C SUB 0 23 G C INS 0 25 G SUB 0 27 G T ]
1 [SUB 0 11 G A SUB 0 21 G A SUB 0 23 G T SUB 0 24 T C ]
1 [SUB 0 11 G C SUB 0 12 T C SUB 0 13 G C SUB 0 18 T C ]
1 [SUB 0 11 G C SUB 0 18 T C SUB 0 28 T C ]
1 [DEL 0 12 T DEL 0 18 T INS 0 23 G SUB 0 28 T A ]
1 [SUB 0 12 T C SUB 0 14 T C SUB 0 16 T C SUB 0 18 T C ]
1 [SUB 0 12 T C SUB 0 14 T C SUB 0 27 G A SUB 0 28 T C ]
1 [SUB 0 12 T C SUB 0 21 G C SUB 0 22 T A DEL 0 24 T ]
1 [SUB 0 12 T C SUB 0 25 G T SUB 0 27 G C SUB 0 28 T A ]
1 [SUB 0 13 G A SUB 0 15 G A SUB 0 23 G C SUB 0 27 G C ]
1 [SUB 0 13 G A SUB 0 23 G A SUB 0 25 G A SUB 0 27 G T ]
1 [SUB 0 13 G A SUB 0 26 T A SUB 0 27 G C SUB 0 28 T A ]
1 [SUB 0 13 G C SUB 0 18 T G SUB 0 19 G A SUB 0 21 G T ]
1 [SUB 0 15 G C DEL 0 17 G SUB 0 28 T C ]
1 [SUB 0 15 G T INS 0 26 T SUB 0 27 G A SUB 0 28 T A ]
1 [SUB 0 16 T A SUB 0 26 T A SUB 0 27 G C SUB 0 28 T A ]
1 [INS 0 17 G SUB 0 23 G T SUB 0 25 G A SUB 0 27 G A ]
1 [SUB 0 18 T A SUB 0 26 T G SUB 0 27 G A SUB 0 28 T A ]
1 [SUB 0 18 T C SUB 0 20 T C INS 0 27 G ]
1 [SUB 0 18 T C SUB 0 22 T C DEL 0 25 G SUB 0 27 G T ]
1 [SUB 0 18 T C SUB 0 26 T C SUB 0 27 G C SUB 0 28 T C ]
1 [SUB 0 19 G A SUB 0 21 G T SUB 0 22 T A SUB 0 27 G T ]
1 [SUB 0 19 G A DEL 0 23 G SUB 0 25 G A SUB 0 27 G T ]
1 [SUB 0 20 T C SUB 0 24 T C SUB 0 26 T C SUB 0 28 T C ]
1 [SUB 0 21 G C SUB 0 23 G A SUB 0 25 G A ]
1 [INS 0 22 T SUB 0 23 G C SUB 0 25 G T ]
1 [SUB 0 22 T A SUB 0 23 G C DEL 0 25 G SUB 0 28 T A ]
1 [SUB 0 22 T A SUB 0 23 G C SUB 0 26 T A SUB 0 27 G T ]
1 [INS 0 23 G SUB 0 25 G A SUB 0 26 T G SUB 0 28 T G ]
1 [SUB 0 23 G C SUB 0 25 G A SUB 0 27 G T ]
1 [SUB 0 23 G T SUB 0 25 G C SUB 0 26 T A SUB 0 28 T G ]
1 [SUB 0 23 G T SUB 0 25 G C SUB 0 27 G T ]
1 [SUB 0 24 T C SUB 0 25 G T SUB 0 27 G A SUB 0 28 T C ]
1 [SUB 0 24 T G SUB 0 26 T G SUB 0 27 G C SUB 0 28 T C ]
1 [SUB 0 25 G C SUB 0 26 T C SUB 0 27 G A SUB 0 28 T A ]
36    6
69
1 [SUB 0 0 G A SUB 0 26 G A SUB 0 36 G A SUB 0 38 G A SUB 0 40 G T SUB 0 42 G C SUB 0 43 T A ]
1 [SUB 0 0 G C SUB 0 15 T C DEL 0 32 G DEL 0 35 T SUB 0 37 T G SUB 0 39 T A SUB 0 43 T A ]
1 [SUB 0 0 G T DEL 0 37 T SUB 0 39 T C SUB 0 40 G A SUB 0 41 T A SUB 0 42 G T SUB 0 43 T A ]
1 [DEL 0 1 T DEL 0 3 T SUB 0 4 G C SUB 0 7 T A SUB 0 9 T A SUB 0 10 G C SUB 0 35 T A ]
1 [DEL 0 1 T DEL 0 3 T SUB 0 5 T G SUB 0 6 G C SUB 0 9 T C DEL 0 44 G ]
1 [DEL 0 1 T DEL 0 3 T DEL 0 10 G SUB 0 11 T A DEL 0 13 T DEL 0 15 T DEL 0 17 T ]
1 [DEL 0 1 T SUB 0 3 T C SUB 0 5 T C SUB 0 7 T C SUB 0 9 T C SUB 0 11 T C SUB 0 44 G A ]
1 [DEL 0 1 T SUB 0 6 G T SUB 0 14 G A SUB 0 28 G C SUB 0 33 T G SUB 0 34 G A SUB 0 36 G T ]
1 [SUB 0 1 T A DEL 0 3 T DEL 0 5 T SUB 0 6 G C SUB 0 8 G T ]
1 [SUB 0 1 T A SUB 0 3 T A SUB 0 5 T A SUB 0 9 T A SUB 0 13 T A SUB 0 42 G T SUB 0 44 G C ]
1 [DEL 0 3 T SUB 0 5 T G SUB 0 25 T A SUB 0 33 T G SUB 0 34 G A SUB 0 35 T A SUB 0 37 T A ]
1 [DEL 0 3 T SUB 0 39 T C SUB 0 40 G A SUB 0 41 T C SUB 0 43 T C ]
1 [SUB 0 3 T C SUB 0 36 G T SUB 0 38 G C SUB 0 40 G T SUB 0 42 G T SUB 0 44 G T ]
1 [DEL 0 5 T DEL 0 11 T DEL 0 25 T DEL 0 31 T DEL 0 37 T SUB 0 43 T A SUB 0 44 G C ]
1 [SUB 0 5 T A SUB 0 7 T C SUB 0 10 G A SUB 0 11 T A SUB 0 26 G A SUB 0 43 T A SUB 0 44 G C ]
1 [SUB 0 5 T A SUB 0 18 G A DEL 0 23 T DEL 0 44 G ]
1 [SUB 0 5 T A SUB 0 26 G A SUB 0 39 T A SUB 0 40 G C SUB 0 41 T A SUB 0 43 T A ]
1 [SUB 0 5 T C SUB 0 9 T C SUB 0 13 T C SUB 0 17 T C SUB 0 21 T C INS 0 40 G ]
1 [SUB 0 5 T C SUB 0 14 G A SUB 0 29 T C SUB 0 31 T C SUB 0 34 G C SUB 0 37 T C SUB 0 43 T C ]
1 [SUB 0 6 G A SUB 0 19 T C SUB 0 20 G A SUB 0 23 T C SUB 0 24 G A SUB 0 27 T C SUB 0 38 G A ]
1 [SUB 0 6 G A SUB 0 26 G A SUB 0 28 G A SUB 0 36 G C SUB 0 40 G C SUB 0 43 T C SUB 0 44 G C ]
1 [SUB 0 7 T A SUB 0 9 T A SUB 0 11 T A SUB 0 13 T A DEL 0 39 T SUB 0 42 G A SUB 0 43 T G ]
1 [SUB 0 7 T A SUB 0 15 T C SUB 0 16 G T SUB 0 23 T C SUB 0 24 G A SUB 0 33 T C SUB 0 44 G C ]
1 [SUB 0 7 T C SUB 0 11 T C SUB 0 13 T A SUB 0 15 T C SUB 0 16 G A SUB 0 29 T C SUB 0 42 G C ]
1 [SUB 0 7 T C SUB 0 36 G C SUB 0 38 G A SUB 0 40 G T SUB 0 42 G T SUB 0 43 T A SUB 0 44 G A ]
1 [SUB 0 8 G C SUB 0 15 T C SUB 0 25 T C SUB 0 26 G A SUB 0 27 T C SUB 0 29 T C SUB 0 42 G C ]
1 [SUB 0 8 G T SUB 0 28 G T INS 0 36 G SUB 0 38 G A SUB 0 41 T G SUB 0 44 G C ]
1 [SUB 0 9 T C SUB 0 10 G A SUB 0 14 G A SUB 0 27 T C SUB 0 40 G T SUB 0 42 G C SUB 0 43 T A ]
1 [SUB 0 9 T C SUB 0 10 G A DEL 0 43 T ]
1 [SUB 0 11 T C SUB 0 15 T C SUB 0 19 T C SUB 0 23 T C SUB 0 40 G C SUB 0 43 T G SUB 0 44 G C ]
1 [SUB 0 11 T C SUB 0 15 T C SUB 0 23 T C SUB 0 24 G A SUB 0 39 T C SUB 0 41 T C SUB 0 43 T C ]
1 [SUB 0 13 T C SUB 0 14 G A SUB 0 15 T C SUB 0 16 G T SUB 0 41 T A SUB 0 42 G C ]
1 [SUB 0 13 T C SUB 0 14 G A SUB 0 33 T C SUB 0 35 T C SUB 0 43 T G SUB 0 44 G T ]
1 [SUB 0 20 G A SUB 0 37 T A SUB 0 38 G C SUB 0 39 T A SUB 0 41 T A SUB 0 44 G C ]
1 [SUB 0 21 T C SUB 0 23 T C SUB 0 36 G A SUB 0 37 T C SUB 0 39 T C SUB 0 41 T C ]
1 [SUB 0 22 G A SUB 0 32 G A SUB 0 34 G T SUB 0 35 T C SUB 0 41 T C SUB 0 42 G A SUB 0 43 T C ]
1 [SUB 0 22 G A SUB 0 37 T G SUB 0 38 G C INS 0 40 G SUB 0 41 T A SUB 0 42 G A SUB 0 44 G T ]
1 [SUB 0 24 G T SUB 0 36 G T SUB 0 37 T A SUB 0 38 G A SUB 0 39 T G SUB 0 42 G T SUB 0 44 G A ]
1 [SUB 0 26 G A SUB 0 35 T A SUB 0 37 T A SUB 0 39 T A SUB 0 40 G C SUB 0 41 T A SUB 0 43 T A ]
1 [SUB 0 29 T A SUB 0 30 G T SUB 0 32 G C SUB 0 38 G C SUB 0 41 T G SUB 0 43 T G ]
1 [SUB 0 30 G A SUB 0 32 G T SUB 0 34 G C SUB 0 37 T C SUB 0 38 G A SUB 0 41 T C SUB 0 44 G T ]
1 [SUB 0 30 G A INS 0 34 G SUB 0 37 T A SUB 0 39 T C SUB 0 40 G T SUB 0 41 T G ]
1 [SUB 0 30 G T SUB 0 31 T C SUB 0 32 G A DEL 0 36 G SUB 0 38 G T SUB 0 41 T A ]
1 [DEL 0 31 T INS 0 38 G SUB 0 40 G A SUB 0 41 T A SUB 0 43 T C SUB 0 44 G C ]
1 [SUB 0 31 T A SUB 0 33 T A SUB 0 35 T A SUB 0 37 T A SUB 0 39 T A SUB 0 41 T A SUB 0 43 T A ]
1 [SUB 0 31 T A SUB 0 33 T A SUB 0 35 T G SUB 0 37 T A SUB 0 39 T G SUB 0 40 G C SUB 0 43 T G ]
1 [SUB 0 31 T C SUB 0 33 T C SUB 0 35 T C SUB 0 37 T C SUB 0 39 T C SUB 0 40 G A SUB 0 43 T C ]
1 [SUB 0 31 T C SUB 0 34 G T SUB 0 36 G T SUB 0 37 T A SUB 0 38 G A SUB 0 39 T A SUB 0 40 G T ]
1 [SUB 0 32 G A SUB 0 33 T A SUB 0 35 T G SUB 0 36 G T SUB 0 41 T A INS 0 42 G SUB 0 44 G C ]
1 [SUB 0 32 G A SUB 0 33 T C SUB 0 34 G A SUB 0 36 G C SUB 0 40 G C SUB 0 41 T A SUB 0 44 G C ]
1 [SUB 0 32 G A SUB 0 34 G T SUB 0 35 T C SUB 0 41 T C SUB 0 42 G C SUB 0 43 T A ]
1 [INS 0 33 T SUB 0 34 G C SUB 0 36 G T SUB 0 37 T C SUB 0 38 G C SUB 0 41 T A SUB 0 44 G A ]
1 [INS 0 33 T SUB 0 35 T C SUB 0 36 G C SUB 0 39 T C SUB 0 40 G A SUB 0 43 T C SUB 0 44 G A ]
2 [SUB 0 33 T C SUB 0 35 T C SUB 0 37 T C SUB 0 39 T C SUB 0 41 T C SUB 0 43 T C SUB 0 44 G A ]
1 [SUB 0 33 T C SUB 0 35 T G SUB 0 39 T A SUB 0 40 G A SUB 0 41 T G ]
1 [SUB 0 34 G A SUB 0 35 T A SUB 0 37 T C SUB 0 38 G T SUB 0 39 T G SUB 0 43 T G SUB 0 44 G A ]
1 [SUB 0 34 G A SUB 0 35 T C SUB 0 36 G A SUB 0 37 T G SUB 0 39 T G SUB 0 41 T A DEL 0 43 T ]
1 [SUB 0 34 G A SUB 0 36 G A SUB 0 37 T A SUB 0 39 T G SUB 0 40 G T SUB 0 43 T C SUB 0 44 G A ]
1 [SUB 0 34 G C SUB 0 35 T A SUB 0 37 T A SUB 0 39 T A SUB 0 40 G A SUB 0 41 T A SUB 0 43 T A ]
1 [SUB 0 34 G T SUB 0 36 G T SUB 0 38 G A SUB 0 39 T A SUB 0 40 G A INS 0 42 G SUB 0 43 T A ]
1 [INS 0 35 T SUB 0 36 G T SUB 0 38 G C SUB 0 40 G A SUB 0 41 T G SUB 0 42 G A SUB 0 43 T G ]
1 [SUB 0 35 T A SUB 0 36 G A SUB 0 38 G T SUB 0 40 G A SUB 0 41 T A SUB 0 42 G A SUB 0 43 T A ]
1 [SUB 0 35 T A SUB 0 36 G T SUB 0 39 T C SUB 0 40 G A SUB 0 41 T A SUB 0 42 G A SUB 0 43 T A ]
1 [DEL 0 36 G SUB 0 39 T A SUB 0 42 G A SUB 0 43 T A SUB 0 44 G C ]
1 [SUB 0 36 G A DEL 0 38 G SUB 0 40 G C SUB 0 41 T A SUB 0 42 G A SUB 0 43 T A SUB 0 44 G C ]
1 [SUB 0 36 G T SUB 0 37 T C SUB 0 38 G A SUB 0 40 G A SUB 0 41 T C SUB 0 42 G A SUB 0 44 G C ]
1 [SUB 0 36 G T SUB 0 37 T G SUB 0 39 T A SUB 0 41 T A SUB 0 42 G C SUB 0 43 T A ]
1 [SUB 0 36 G T SUB 0 38 G C SUB 0 40 G C SUB 0 42 G C SUB 0 43 T C SUB 0 44 G C ]
1 [SUB 0 44 G A ]
37    32
68
1 [SUB 0 0 G A SUB 0 2 G C SUB 0 15 T C SUB 0 19 T A SUB 0 24 G A ]
1 [SUB 0 0 G A SUB 0 3 T C SUB 0 4 G A SUB 0 6 G A SUB 0 27 T C ]
1 [SUB 0 0 G A DEL 0 33 T ]
1 [SUB 0 1 T A SUB 0 3 T C SUB 0 4 G T SUB 0 18 G C SUB 0 25 T C ]
1 [SUB 0 1 T A DEL 0 29 T SUB 0 30 G C SUB 0 32 G T SUB 0 34 G A ]
1 [SUB 0 2 G A SUB 0 28 G T SUB 0 30 G C SUB 0 31 T A DEL 0 33 T ]
1 [SUB 0 2 G C SUB 0 3 T A SUB 0 5 T A SUB 0 7 T G ]
1 [SUB 0 3 T A SUB 0 20 G C DEL 0 22 G SUB 0 33 T C SUB 0 34 G A ]
1 [SUB 0 3 T C SUB 0 4 G A SUB 0 8 G A SUB 0 21 T C SUB 0 34 G T ]
1 [SUB 0 3 T C SUB 0 7 T C SUB 0 11 T C SUB 0 15 T C SUB 0 32 G C ]
1 [SUB 0 3 T C SUB 0 7 T C DEL 0 27 T SUB 0 33 T C SUB 0 34 G A ]
1 [SUB 0 4 G A SUB 0 5 T G SUB 0 7 T G ]
1 [SUB 0 4 G A SUB 0 18 G C SUB 0 23 T G SUB 0 24 G A SUB 0 26 G T ]
1 [SUB 0 4 G C SUB 0 26 G A SUB 0 28 G T SUB 0 29 T A SUB 0 34 G T ]
1 [SUB 0 4 G C INS 0 30 G SUB 0 31 T G SUB 0 33 T C SUB 0 34 G C ]
1 [SUB 0 4 G T SUB 0 6 G C SUB 0 7 T A SUB 0 8 G A SUB 0 10 G A ]
1 [DEL 0 5 T DEL 0 19 T DEL 0 25 T INS 0 30 G ]
1 [SUB 0 5 T C SUB 0 6 G A SUB 0 25 T C SUB 0 27 T C ]
1 [SUB 0 5 T C SUB 0 9 T C SUB 0 17 T C SUB 0 18 G A SUB 0 33 T C ]
1 [SUB 0 5 T C SUB 0 19 T C SUB 0 28 G C SUB 0 29 T A DEL 0 31 T ]
1 [SUB 0 5 T G SUB 0 11 T A DEL 0 13 T SUB 0 22 G A ]
1 [SUB 0 6 G A SUB 0 21 T C SUB 0 23 T C SUB 0 26 G C SUB 0 29 T C ]
1 [SUB 0 7 T A SUB 0 24 G T SUB 0 26 G C SUB 0 29 T C SUB 0 30 G A ]
1 [SUB 0 7 T C SUB 0 8 G A SUB 0 9 T C SUB 0 10 G T ]
1 [SUB 0 7 T C SUB 0 8 G T SUB 0 15 T C SUB 0 16 G A SUB 0 25 T C ]
1 [SUB 0 7 T C SUB 0 19 T C SUB 0 24 G C SUB 0 25 T C SUB 0 33 T C ]
1 [SUB 0 8 G A SUB 0 12 G C SUB 0 29 T C SUB 0 31 T C SUB 0 33 T C ]
1 [SUB 0 9 T C DEL 0 26 G SUB 0 29 T A SUB 0 31 T A SUB 0 33 T A ]
1 [SUB 0 9 T C SUB 0 26 G T SUB 0 27 T G SUB 0 29 T G SUB 0 31 T A ]
1 [SUB 0 9 T C SUB 0 29 T C SUB 0 31 T C SUB 0 33 T C SUB 0 34 G A ]
1 [SUB 0 11 T C SUB 0 24 G C DEL 0 27 T SUB 0 30 G T SUB 0 33 T G ]
1 [SUB 0 12 G A INS 0 16 G ]
1 [SUB 0 12 G A SUB 0 29 T A SUB 0 30 G C SUB 0 31 T A SUB 0 33 T A ]
1 [SUB 0 14 G A SUB 0 23 T A SUB 0 30 G C SUB 0 31 T G ]
1 [SUB 0 14 G A SUB 0 29 T G SUB 0 30 G C SUB 0 33 T G SUB 0 34 G A ]
1 [SUB 0 14 G A SUB 0 31 T A SUB 0 32 G C SUB 0 33 T C SUB 0 34 G A ]
1 [SUB 0 15 T A SUB 0 23 T G SUB 0 24 G A SUB 0 25 T A SUB 0 27 T A ]
1 [SUB 0 15 T C SUB 0 17 T C SUB 0 30 G A SUB 0 31 T C SUB 0 33 T C ]
1 [SUB 0 16 G A SUB 0 26 G A SUB 0 28 G T SUB 0 29 T C ]
1 [SUB 0 16 G A SUB 0 29 T A SUB 0 30 G C SUB 0 31 T A SUB 0 33 T A ]
1 [SUB 0 16 G C SUB 0 17 T C SUB 0 18 G C SUB 0 23 T C SUB 0 34 G T ]
1 [SUB 0 18 G A SUB 0 20 G A SUB 0 28 G C SUB 0 32 G C ]
1 [SUB 0 18 G A SUB 0 28 G A SUB 0 30 G A SUB 0 32 G T SUB 0 34 G C ]
1 [SUB 0 18 G T INS 0 26 G SUB 0 28 G A SUB 0 31 T G SUB 0 34 G C ]
1 [SUB 0 18 G T SUB 0 30 G T SUB 0 31 T A SUB 0 32 G A SUB 0 33 T G ]
1 [SUB 0 20 G A SUB 0 29 T A SUB 0 31 T A SUB 0 33 T A SUB 0 34 G C ]
1 [SUB 0 21 T A SUB 0 31 T A SUB 0 32 G C SUB 0 33 T A ]
1 [SUB 0 23 T C SUB 0 27 T C SUB 0 29 T C SUB 0 31 T C SUB 0 33 T C ]
1 [INS 0 24 G INS 0 30 G SUB 0 32 G A SUB 0 33 T A ]
1 [SUB 0 24 G A SUB 0 26 G T SUB 0 27 T C SUB 0 33 T C SUB 0 34 G A ]
1 [SUB 0 24 G A SUB 0 26 G T SUB 0 28 G C SUB 0 31 T C SUB 0 32 G A ]
1 [DEL 0 25 T SUB 0 28 G A SUB 0 29 T G SUB 0 31 T G SUB 0 33 T A ]
1 [SUB 0 25 T C SUB 0 27 T G SUB 0 31 T A SUB 0 32 G C SUB 0 33 T A ]
1 [DEL 0 26 G SUB 0 28 G C SUB 0 30 G T SUB 0 34 G C ]
1 [SUB 0 26 G A SUB 0 27 T C SUB 0 28 G A SUB 0 30 G C SUB 0 34 G C ]
1 [SUB 0 26 G C SUB 0 28 G A SUB 0 30 G A SUB 0 34 G A ]
1 [SUB 0 26 G T SUB 0 27 T C SUB 0 28 G A INS 0 31 T SUB 0 32 G T ]
1 [SUB 0 26 G T SUB 0 29 T G SUB 0 31 T G SUB 0 33 T C ]
1 [SUB 0 27 T A SUB 0 29 T A SUB 0 31 T G SUB 0 33 T A ]
1 [SUB 0 27 T C SUB 0 28 G A SUB 0 29 T C SUB 0 31 T C SUB 0 33 T C ]
1 [SUB 0 28 G A SUB 0 29 T C SUB 0 30 G A SUB 0 31 T G SUB 0 33 T G ]
1 [SUB 0 28 G C SUB 0 30 G A SUB 0 32 G T SUB 0 34 G A ]
1 [SUB 0 28 G T SUB 0 30 G A SUB 0 33 T C ]
1 [SUB 0 28 G T SUB 0 30 G C SUB 0 32 G T SUB 0 34 G C ]
1 [SUB 0 28 G T SUB 0 30 G C SUB 0 32 G T SUB 0 34 G T ]
1 [SUB 0 28 G T SUB 0 30 G T SUB 0 31 T C SUB 0 32 G A SUB 0 34 G C ]
1 [DEL 0 32 G SUB 0 33 T A SUB 0 34 G C ]
1 [DEL 0 34 G ]
38    15
71
1 [SUB 0 0 T A SUB 0 2 T G SUB 0 9 G A SUB 0 10 T G SUB 0 12 T G DEL 0 40 T ]
1 [SUB 0 0 T C SUB 0 2 T C SUB 0 4 T C SUB 0 6 T C SUB 0 39 G A SUB 0 40 T C ]
1 [SUB 0 0 T G SUB 0 2 T G SUB 0 3 G C SUB 0 6 T C ]
1 [DEL 0 1 G DEL 0 3 G DEL 0 40 T ]
1 [DEL 0 1 G SUB 0 4 T A SUB 0 5 G T DEL 0 33 G SUB 0 35 G C SUB 0 37 G T ]
1 [DEL 0 1 G SUB 0 5 G A SUB 0 6 T A SUB 0 7 G A DEL 0 37 G DEL 0 39 G ]
1 [SUB 0 1 G A SUB 0 2 T C SUB 0 9 G C DEL 0 36 T SUB 0 38 T G SUB 0 40 T C ]
1 [SUB 0 2 T A SUB 0 4 T A SUB 0 5 G C SUB 0 30 T A SUB 0 40 T A ]
1 [SUB 0 2 T A SUB 0 4 T C SUB 0 7 G A SUB 0 8 T A SUB 0 23 G A SUB 0 40 T A ]
1 [SUB 0 2 T A SUB 0 6 T A SUB 0 35 G T SUB 0 37 G C SUB 0 39 G T ]
1 [SUB 0 2 T A SUB 0 23 G A SUB 0 36 T A SUB 0 37 G C SUB 0 38 T A SUB 0 40 T A ]
1 [SUB 0 2 T C SUB 0 6 T C SUB 0 10 T C SUB 0 14 T C DEL 0 34 T SUB 0 40 T C ]
1 [SUB 0 3 G A SUB 0 6 T C SUB 0 7 G A SUB 0 8 T A INS 0 38 T SUB 0 39 G T ]
1 [SUB 0 3 G A SUB 0 23 G A SUB 0 25 G A SUB 0 33 G C SUB 0 37 G C SUB 0 40 T C ]
1 [SUB 0 3 G C SUB 0 5 G C SUB 0 7 G C SUB 0 9 G C SUB 0 11 G T SUB 0 39 G C ]
1 [SUB 0 3 G C SUB 0 12 T C SUB 0 24 T C SUB 0 29 G C SUB 0 30 T C SUB 0 38 T C ]
1 [SUB 0 3 G T SUB 0 11 G A SUB 0 25 G C SUB 0 30 T G SUB 0 31 G A SUB 0 33 G T ]
1 [DEL 0 4 T DEL 0 10 T DEL 0 24 T DEL 0 30 T INS 0 35 G SUB 0 40 T A ]
1 [SUB 0 4 T A SUB 0 12 T C SUB 0 13 G T SUB 0 20 T C SUB 0 21 G A SUB 0 30 T C ]
1 [SUB 0 4 T A SUB 0 17 G A INS 0 21 G ]
1 [SUB 0 4 T C SUB 0 13 G A SUB 0 28 T C SUB 0 30 T C SUB 0 33 G C SUB 0 36 T C ]
1 [SUB 0 4 T C SUB 0 33 G C SUB 0 35 G A SUB 0 37 G T SUB 0 39 G T SUB 0 40 T A ]
1 [SUB 0 5 G A SUB 0 12 T G SUB 0 18 T A SUB 0 27 G A SUB 0 40 T C ]
1 [SUB 0 5 G T SUB 0 25 G T INS 0 33 G SUB 0 35 G A SUB 0 38 T G ]
1 [SUB 0 6 T C SUB 0 7 G A SUB 0 40 T G ]
1 [SUB 0 6 T C SUB 0 10 T C SUB 0 12 T A SUB 0 14 T C SUB 0 15 G A SUB 0 28 T C ]
1 [SUB 0 7 G C SUB 0 14 T C SUB 0 24 T C SUB 0 25 G A SUB 0 26 T C SUB 0 28 T C ]
1 [SUB 0 8 T A SUB 0 10 T A SUB 0 12 T A SUB 0 14 T A INS 0 39 G ]
1 [SUB 0 8 T C SUB 0 9 G A SUB 0 13 G A SUB 0 26 T C SUB 0 39 G T ]
1 [SUB 0 8 T C SUB 0 12 T C SUB 0 16 T C SUB 0 20 T C SUB 0 37 G C SUB 0 40 T G ]
1 [SUB 0 10 T C SUB 0 11 G A SUB 0 12 T C SUB 0 13 G T SUB 0 38 T A SUB 0 39 G C ]
1 [SUB 0 10 T C SUB 0 11 G A SUB 0 30 T C SUB 0 32 T C INS 0 39 G ]
1 [SUB 0 10 T C SUB 0 14 T C SUB 0 22 T C SUB 0 23 G A SUB 0 38 T C SUB 0 40 T C ]
1 [SUB 0 14 T C SUB 0 31 G T SUB 0 32 T G SUB 0 34 T G SUB 0 36 T A SUB 0 40 T A ]
1 [SUB 0 14 T C SUB 0 34 T C SUB 0 36 T C SUB 0 38 T C SUB 0 39 G A SUB 0 40 T C ]
1 [SUB 0 15 G A SUB 0 32 T A SUB 0 33 G C SUB 0 34 T A SUB 0 36 T A SUB 0 39 G C ]
1 [SUB 0 17 G A SUB 0 26 T A SUB 0 33 G C SUB 0 34 T G SUB 0 38 T G SUB 0 39 G C ]
1 [SUB 0 19 G A SUB 0 34 T G SUB 0 35 G C INS 0 37 G SUB 0 38 T A SUB 0 39 G A ]
1 [SUB 0 20 T C SUB 0 22 T C SUB 0 24 T C SUB 0 25 G A SUB 0 26 T C INS 0 28 T ]
1 [SUB 0 20 T C SUB 0 22 T C SUB 0 35 G A SUB 0 36 T C SUB 0 38 T C SUB 0 40 T C ]
1 [SUB 0 21 G A SUB 0 31 G A SUB 0 33 G T SUB 0 34 T C SUB 0 40 T C ]
1 [SUB 0 21 G C SUB 0 22 T C SUB 0 23 G C SUB 0 28 T C SUB 0 39 G T ]
1 [SUB 0 21 G T SUB 0 33 G T SUB 0 34 T A SUB 0 35 G A SUB 0 36 T G SUB 0 39 G T ]
1 [SUB 0 23 G A SUB 0 33 G A SUB 0 35 G A SUB 0 37 G T SUB 0 39 G C SUB 0 40 T A ]
1 [SUB 0 25 G A SUB 0 34 T A SUB 0 36 T A SUB 0 38 T A SUB 0 39 G C SUB 0 40 T A ]
1 [SUB 0 27 G A SUB 0 29 G T SUB 0 31 G C SUB 0 34 T C SUB 0 35 G A SUB 0 38 T C ]
1 [SUB 0 28 T A SUB 0 29 G T SUB 0 31 G C SUB 0 37 G C SUB 0 40 T G ]
1 [SUB 0 28 T C SUB 0 32 T C SUB 0 34 T C SUB 0 36 T C SUB 0 38 T C SUB 0 40 T C ]
1 [INS 0 29 G INS 0 35 G SUB 0 37 G A SUB 0 38 T A SUB 0 40 T C ]
1 [SUB 0 29 G A SUB 0 30 T C SUB 0 31 G A SUB 0 33 G C SUB 0 37 G C SUB 0 38 T A ]
1 [SUB 0 29 G A SUB 0 31 G T SUB 0 32 T C SUB 0 38 T C SUB 0 39 G A SUB 0 40 T C ]
1 [SUB 0 29 G T SUB 0 30 T C SUB 0 31 G A INS 0 34 T SUB 0 35 G T SUB 0 38 T A ]
1 [SUB 0 29 G T DEL 0 32 T SUB 0 34 T G SUB 0 36 T G SUB 0 37 G C SUB 0 38 T A ]
1 [INS 0 30 T SUB 0 31 G C SUB 0 33 G T SUB 0 34 T C SUB 0 35 G C SUB 0 38 T A ]
1 [SUB 0 30 T A SUB 0 32 T A SUB 0 34 T A SUB 0 36 T A SUB 0 38 T A SUB 0 40 T A ]
1 [SUB 0 30 T A SUB 0 32 T A SUB 0 34 T G SUB 0 36 T A SUB 0 38 T G SUB 0 39 G C ]
1 [SUB 0 30 T C SUB 0 32 T C SUB 0 34 T C SUB 0 36 T C SUB 0 38 T C SUB 0 39 G A ]
2 [SUB 0 30 T C SUB 0 32 T C SUB 0 34 T C SUB 0 36 T C SUB 0 38 T C SUB 0 40 T C ]
1 [SUB 0 30 T C SUB 0 32 T G SUB 0 36 T A SUB 0 37 G A SUB 0 38 T G ]
1 [SUB 0 31 G T SUB 0 33 G C SUB 0 35 G T SUB 0 37 G T SUB 0 39 G T ]
1 [SUB 0 31 G T SUB 0 33 G T SUB 0 35 G A SUB 0 36 T A SUB 0 37 G A SUB 0 40 T G ]
1 [INS 0 32 T SUB 0 33 G T SUB 0 35 G C SUB 0 37 G A SUB 0 38 T G SUB 0 40 T A ]
1 [SUB 0 32 T C INS 0 34 T SUB 0 35 G T SUB 0 37 G A SUB 0 38 T A SUB 0 39 G A ]
1 [SUB 0 33 G A SUB 0 34 T C SUB 0 35 G A SUB 0 36 T G SUB 0 38 T G SUB 0 40 T A ]
1 [SUB 0 33 G T SUB 0 34 T C SUB 0 35 G A SUB 0 37 G A SUB 0 38 T C SUB 0 39 G A ]
1 [INS 0 34 T SUB 0 36 T A SUB 0 39 G A SUB 0 40 T A ]
1 [SUB 0 34 T A SUB 0 35 G A SUB 0 37 G T SUB 0 39 G A SUB 0 40 T A ]
1 [SUB 0 34 T A SUB 0 35 G T SUB 0 38 T C SUB 0 39 G A SUB 0 40 T A ]
1 [SUB 0 34 T C SUB 0 35 G A SUB 0 36 T C SUB 0 38 T C DEL 0 40 T ]
1 [SUB 0 34 T G SUB 0 35 G C SUB 0 36 T A SUB 0 37 G A SUB 0 39 G A SUB 0 40 T C ]
1 [SUB 0 35 G A SUB 0 37 G C SUB 0 38 T A SUB 0 39 G A SUB 0 40 T A ]
39    36
71
1 [SUB 0 0 G A DEL 0 2 G DEL 0 4 G SUB 0 32 G C SUB 0 33 T C ]
1 [SUB 0 0 G A SUB 0 2 G A SUB 0 23 T C DEL 0 31 T SUB 0 32 G C ]
1 [SUB 0 0 G A SUB 0 9 T C DEL 0 21 T SUB 0 22 G C DEL 0 24 G ]
1 [SUB 0 0 G A SUB 0 33 T G ]
1 [SUB 0 0 G T SUB 0 2 G A SUB 0 5 T A DEL 0 7 T SUB 0 8 G A ]
1 [DEL 0 1 T SUB 0 2 G A SUB 0 3 T A SUB 0 5 T G DEL 0 33 T ]
1 [SUB 0 1 T C SUB 0 2 G A SUB 0 6 G A SUB 0 19 T C SUB 0 32 G T ]
1 [SUB 0 1 T C SUB 0 2 G T SUB 0 16 G C SUB 0 23 T C SUB 0 33 T C ]
1 [SUB 0 1 T G SUB 0 3 T C SUB 0 13 T C SUB 0 14 G A SUB 0 28 G A ]
1 [SUB 0 2 G A SUB 0 28 G T SUB 0 30 G C SUB 0 31 T A SUB 0 33 T G ]
1 [SUB 0 2 G C SUB 0 24 G A SUB 0 26 G T SUB 0 27 T A SUB 0 32 G T ]
1 [SUB 0 2 G C SUB 0 29 T G SUB 0 31 T G SUB 0 32 G C SUB 0 33 T C ]
1 [SUB 0 3 T A SUB 0 20 G C DEL 0 22 G SUB 0 33 T C ]
1 [SUB 0 3 T C SUB 0 4 G A SUB 0 23 T C SUB 0 25 T C INS 0 32 G ]
1 [SUB 0 3 T C SUB 0 7 T C SUB 0 11 T C SUB 0 15 T C SUB 0 32 G C ]
1 [SUB 0 3 T C SUB 0 7 T C DEL 0 27 T SUB 0 33 T C ]
1 [SUB 0 4 G A SUB 0 5 T G SUB 0 7 T G ]
1 [SUB 0 4 G A SUB 0 18 G C SUB 0 23 T G SUB 0 24 G A SUB 0 26 G T ]
1 [SUB 0 4 G T SUB 0 6 G C SUB 0 7 T A SUB 0 8 G A SUB 0 10 G A ]
1 [DEL 0 5 T DEL 0 19 T INS 0 24 G INS 0 28 G SUB 0 33 T A ]
1 [SUB 0 5 T C SUB 0 6 G A SUB 0 7 T C SUB 0 8 G T SUB 0 33 T A ]
1 [SUB 0 5 T C SUB 0 6 G T SUB 0 13 T C SUB 0 14 G A SUB 0 23 T C ]
1 [SUB 0 5 T C SUB 0 17 T C SUB 0 22 G C SUB 0 23 T C SUB 0 31 T C ]
1 [SUB 0 5 T C SUB 0 19 T C SUB 0 28 G C SUB 0 29 T A ]
1 [SUB 0 5 T G SUB 0 11 T A SUB 0 20 G A SUB 0 33 T C ]
1 [SUB 0 6 G A SUB 0 21 T C SUB 0 23 T C SUB 0 26 G C SUB 0 29 T C ]
1 [SUB 0 6 G C SUB 0 16 G C SUB 0 18 G A DEL 0 22 G ]
1 [SUB 0 7 T A SUB 0 24 G T SUB 0 26 G C SUB 0 29 T C SUB 0 30 G A ]
1 [SUB 0 7 T C SUB 0 11 T C SUB 0 20 G A SUB 0 23 T A SUB 0 25 T A ]
1 [SUB 0 8 G A SUB 0 12 G C SUB 0 29 T C SUB 0 31 T C SUB 0 33 T C ]
1 [SUB 0 9 T C DEL 0 26 G SUB 0 29 T A SUB 0 31 T A SUB 0 33 T A ]
1 [SUB 0 9 T C SUB 0 26 G T SUB 0 27 T G SUB 0 29 T G SUB 0 31 T A ]
1 [SUB 0 9 T C SUB 0 29 T C SUB 0 31 T C SUB 0 33 T C ]
1 [SUB 0 10 G A INS 0 14 G ]
1 [SUB 0 10 G A SUB 0 27 T A SUB 0 28 G C SUB 0 29 T A SUB 0 31 T A ]
1 [SUB 0 11 T C SUB 0 15 T A SUB 0 20 G A SUB 0 31 T C SUB 0 32 G A ]
1 [SUB 0 11 T C SUB 0 24 G C DEL 0 27 T SUB 0 30 G T SUB 0 33 T G ]
1 [SUB 0 12 G A SUB 0 21 T A SUB 0 28 G C SUB 0 29 T G SUB 0 33 T G ]
1 [SUB 0 12 G A SUB 0 29 T A SUB 0 30 G C SUB 0 31 T C SUB 0 32 G A ]
1 [SUB 0 13 T C SUB 0 15 T C SUB 0 17 T C SUB 0 19 T C SUB 0 30 G C ]
1 [SUB 0 14 G A SUB 0 24 G A SUB 0 26 G T SUB 0 27 T C SUB 0 33 T C ]
1 [SUB 0 14 G A SUB 0 29 T G SUB 0 30 G C INS 0 32 G SUB 0 33 T A ]
1 [SUB 0 14 G C SUB 0 15 T C SUB 0 16 G C SUB 0 21 T C SUB 0 32 G T ]
1 [SUB 0 15 T A SUB 0 23 T G SUB 0 24 G A SUB 0 25 T A SUB 0 27 T A ]
1 [SUB 0 15 T C SUB 0 17 T C SUB 0 30 G A SUB 0 31 T C SUB 0 33 T C ]
1 [SUB 0 16 G A SUB 0 18 G A SUB 0 26 G C SUB 0 30 G C SUB 0 33 T C ]
1 [SUB 0 16 G A SUB 0 29 T A SUB 0 30 G C SUB 0 31 T A SUB 0 33 T A ]
1 [SUB 0 16 G T SUB 0 28 G T SUB 0 29 T A SUB 0 30 G A SUB 0 31 T G ]
1 [SUB 0 18 G A SUB 0 28 G A SUB 0 30 G A SUB 0 32 G T ]
1 [SUB 0 18 G T INS 0 26 G SUB 0 28 G A SUB 0 31 T G ]
1 [SUB 0 20 G A SUB 0 29 T A SUB 0 31 T A SUB 0 33 T A ]
1 [SUB 0 21 T A SUB 0 31 T A SUB 0 32 G C SUB 0 33 T A ]
1 [SUB 0 23 T A SUB 0 24 G C DEL 0 26 G SUB 0 29 T A SUB 0 30 G A ]
1 [SUB 0 23 T C SUB 0 27 T C SUB 0 29 T C SUB 0 31 T C SUB 0 33 T C ]
1 [INS 0 24 G INS 0 30 G SUB 0 32 G A SUB 0 33 T A ]
1 [SUB 0 24 G A SUB 0 26 G T SUB 0 28 G C SUB 0 31 T C SUB 0 32 G A ]
1 [SUB 0 24 G T SUB 0 27 T G SUB 0 29 T G SUB 0 31 T C ]
1 [INS 0 25 T SUB 0 26 G C SUB 0 28 G T SUB 0 32 G C ]
1 [DEL 0 25 T SUB 0 28 G A SUB 0 29 T G SUB 0 31 T G SUB 0 33 T A ]
1 [SUB 0 25 T A SUB 0 27 T A SUB 0 29 T G SUB 0 31 T A SUB 0 33 T G ]
1 [SUB 0 25 T C SUB 0 27 T G SUB 0 31 T A SUB 0 32 G C SUB 0 33 T A ]
1 [SUB 0 26 G C SUB 0 28 G A SUB 0 30 G A ]
1 [SUB 0 26 G C SUB 0 28 G A SUB 0 30 G T SUB 0 32 G T SUB 0 33 T A ]
1 [SUB 0 26 G T SUB 0 27 T C SUB 0 28 G A INS 0 31 T SUB 0 32 G T ]
1 [SUB 0 26 G T SUB 0 28 G C SUB 0 30 G T SUB 0 32 G T ]
1 [SUB 0 26 G T SUB 0 28 G T SUB 0 29 T C SUB 0 30 G A SUB 0 32 G C ]
1 [SUB 0 27 T C SUB 0 28 G A SUB 0 29 T C SUB 0 31 T C SUB 0 33 T C ]
1 [SUB 0 27 T C SUB 0 28 G T SUB 0 30 G A SUB 0 31 T C SUB 0 32 G C ]
1 [SUB 0 28 G T SUB 0 30 G A SUB 0 33 T C ]
1 [SUB 0 28 G T SUB 0 30 G C SUB 0 32 G T ]
1 [SUB 0 32 G A SUB 0 33 T C ]
40    40
79
1 [SUB 0 0 T A DEL 0 2 T DEL 0 4 T ]
1 [SUB 0 0 T C SUB 0 10 T C SUB 0 11 G A SUB 0 25 G A SUB 0 31 G A ]
1 [SUB 0 1 G A SUB 0 2 T G SUB 0 4 T G ]
1 [SUB 0 1 G A SUB 0 14 T C SUB 0 27 G T SUB 0 29 G C SUB 0 30 T A ]
1 [SUB 0 1 G A SUB 0 15 G C SUB 0 20 T G SUB 0 21 G A SUB 0 23 G T ]
1 [SUB 0 1 G T SUB 0 3 G C SUB 0 4 T A SUB 0 5 G A SUB 0 7 G A ]
1 [DEL 0 2 T SUB 0 9 G T SUB 0 11 G A SUB 0 22 T A SUB 0 29 G A ]
1 [DEL 0 2 T SUB 0 11 G T SUB 0 14 T C SUB 0 22 T C SUB 0 23 G A ]
1 [SUB 0 2 T A DEL 0 4 T SUB 0 5 G A DEL 0 31 G ]
1 [SUB 0 2 T A SUB 0 19 G C SUB 0 30 T C SUB 0 31 G A ]
1 [SUB 0 2 T C SUB 0 6 T C SUB 0 10 T C SUB 0 27 G C DEL 0 30 T ]
1 [SUB 0 2 T C SUB 0 6 T C INS 0 25 G SUB 0 30 T C SUB 0 31 G A ]
1 [SUB 0 2 T C SUB 0 8 T A SUB 0 10 T A SUB 0 12 T A SUB 0 23 G C ]
1 [SUB 0 2 T C SUB 0 9 G T SUB 0 10 T C SUB 0 12 T C DEL 0 31 G ]
1 [SUB 0 2 T C SUB 0 16 T C SUB 0 27 G C SUB 0 30 T G ]
1 [SUB 0 3 G A SUB 0 4 T G SUB 0 9 G A SUB 0 15 G A SUB 0 20 T C ]
1 [SUB 0 3 G A SUB 0 18 T C SUB 0 20 T C SUB 0 23 G C SUB 0 26 T C ]
1 [SUB 0 4 T A DEL 0 6 T SUB 0 15 G A SUB 0 28 T C SUB 0 29 G A ]
1 [SUB 0 4 T A SUB 0 21 G T SUB 0 23 G C SUB 0 26 T C SUB 0 27 G A ]
1 [SUB 0 4 T C SUB 0 5 G A SUB 0 24 T C SUB 0 28 T C SUB 0 31 G T ]
1 [SUB 0 4 T C SUB 0 5 G T SUB 0 12 T C SUB 0 13 G A SUB 0 22 T C ]
1 [SUB 0 4 T C SUB 0 16 T C SUB 0 21 G C SUB 0 22 T C SUB 0 30 T C ]
1 [SUB 0 4 T C SUB 0 18 T C SUB 0 27 G C SUB 0 28 T A ]
1 [SUB 0 5 G A SUB 0 9 G C SUB 0 26 T C SUB 0 28 T C SUB 0 30 T C ]
1 [SUB 0 6 T A DEL 0 8 T SUB 0 17 G C SUB 0 24 T G SUB 0 28 T G ]
1 [SUB 0 6 T C SUB 0 10 T C SUB 0 19 G A SUB 0 22 T A SUB 0 24 T A ]
1 [SUB 0 6 T C SUB 0 16 T C SUB 0 17 G A SUB 0 18 T C SUB 0 20 T C ]
1 [SUB 0 6 T C SUB 0 23 G T SUB 0 24 T G SUB 0 26 T G SUB 0 28 T A ]
1 [SUB 0 6 T C SUB 0 26 T C SUB 0 28 T C SUB 0 30 T C SUB 0 31 G A ]
1 [SUB 0 7 G C SUB 0 17 G C SUB 0 19 G A INS 0 22 T ]
1 [SUB 0 8 T C SUB 0 20 T C SUB 0 21 G T SUB 0 31 G A ]
1 [SUB 0 8 T C INS 0 24 T SUB 0 26 T A SUB 0 28 T A SUB 0 30 T A ]
1 [SUB 0 9 G A SUB 0 11 G A SUB 0 15 G C SUB 0 16 T A SUB 0 19 G T ]
1 [SUB 0 9 G A INS 0 13 G ]
1 [SUB 0 9 G A SUB 0 19 G A SUB 0 20 T A SUB 0 28 T C DEL 0 30 T ]
1 [SUB 0 9 G A SUB 0 26 T A SUB 0 27 G C SUB 0 28 T A SUB 0 30 T A ]
1 [SUB 0 9 G T SUB 0 20 T C SUB 0 21 G C SUB 0 30 T C SUB 0 31 G A ]
1 [SUB 0 10 T C SUB 0 14 T A SUB 0 19 G A SUB 0 30 T C SUB 0 31 G A ]
1 [SUB 0 10 T C SUB 0 23 G C INS 0 25 G SUB 0 27 G T SUB 0 30 T G ]
1 [SUB 0 11 G A SUB 0 20 T A SUB 0 27 G C SUB 0 28 T G ]
1 [SUB 0 11 G A SUB 0 26 T G SUB 0 27 G C SUB 0 30 T G SUB 0 31 G A ]
1 [SUB 0 11 G A SUB 0 28 T A SUB 0 29 G C SUB 0 30 T C SUB 0 31 G A ]
1 [DEL 0 12 T DEL 0 18 T DEL 0 24 T SUB 0 30 T A SUB 0 31 G C ]
1 [SUB 0 12 T A SUB 0 20 T G SUB 0 21 G A SUB 0 22 T A SUB 0 24 T A ]
1 [SUB 0 12 T C SUB 0 14 T C SUB 0 16 T C SUB 0 18 T C SUB 0 29 G C ]
1 [SUB 0 12 T C SUB 0 14 T C SUB 0 27 G A SUB 0 28 T C SUB 0 30 T C ]
1 [SUB 0 13 G A SUB 0 23 G A SUB 0 25 G T SUB 0 26 T C ]
1 [SUB 0 13 G A SUB 0 26 T A SUB 0 27 G C SUB 0 28 T A SUB 0 30 T A ]
1 [SUB 0 13 G C SUB 0 14 T C SUB 0 15 G C SUB 0 20 T C SUB 0 31 G T ]
1 [SUB 0 15 G A SUB 0 17 G A SUB 0 25 G C SUB 0 29 G C ]
1 [SUB 0 15 G A SUB 0 25 G A SUB 0 27 G A SUB 0 29 G T SUB 0 31 G C ]
1 [SUB 0 15 G T INS 0 23 G SUB 0 25 G A SUB 0 28 T G SUB 0 31 G C ]
1 [SUB 0 15 G T SUB 0 27 G T SUB 0 28 T A SUB 0 29 G A SUB 0 30 T G ]
1 [SUB 0 17 G A SUB 0 26 T A SUB 0 28 T A SUB 0 30 T A SUB 0 31 G C ]
1 [DEL 0 18 T SUB 0 25 G T SUB 0 27 G A SUB 0 29 G A SUB 0 31 G T ]
1 [SUB 0 18 T A SUB 0 28 T A SUB 0 29 G C SUB 0 30 T A ]
1 [SUB 0 18 T C SUB 0 20 T C DEL 0 28 T DEL 0 31 G ]
1 [SUB 0 20 T C SUB 0 24 T C SUB 0 26 T C SUB 0 28 T C SUB 0 30 T C ]
1 [SUB 0 20 T C SUB 0 28 T C SUB 0 29 G C SUB 0 30 T C SUB 0 31 G A ]
1 [SUB 0 21 G A SUB 0 23 G T SUB 0 24 T A SUB 0 29 G T SUB 0 31 G T ]
1 [SUB 0 21 G A SUB 0 23 G T SUB 0 25 G C SUB 0 28 T C SUB 0 29 G A ]
1 [SUB 0 22 T A SUB 0 23 G C DEL 0 25 G SUB 0 28 T A SUB 0 29 G A ]
1 [INS 0 23 G SUB 0 25 G A SUB 0 26 T G SUB 0 28 T G SUB 0 30 T A ]
1 [SUB 0 23 G C SUB 0 25 G A SUB 0 27 G A SUB 0 31 G A ]
1 [SUB 0 23 G T SUB 0 24 T C SUB 0 25 G A INS 0 28 T SUB 0 29 G T ]
1 [SUB 0 23 G T SUB 0 26 T G SUB 0 28 T G SUB 0 30 T C ]
1 [INS 0 24 T SUB 0 25 G C SUB 0 27 G T SUB 0 31 G C ]
1 [SUB 0 24 T A SUB 0 25 G C SUB 0 28 T A SUB 0 29 G T SUB 0 31 G A ]
1 [SUB 0 24 T C SUB 0 25 G A SUB 0 26 T C SUB 0 28 T C SUB 0 30 T C ]
1 [INS 0 25 G SUB 0 26 T G SUB 0 28 T C SUB 0 29 G C SUB 0 30 T A ]
1 [SUB 0 25 G C SUB 0 27 G A SUB 0 29 G T SUB 0 31 G A ]
1 [SUB 0 25 G T SUB 0 27 G A SUB 0 30 T C ]
1 [SUB 0 25 G T SUB 0 27 G C SUB 0 28 T A SUB 0 30 T G SUB 0 31 G C ]
1 [SUB 0 25 G T SUB 0 27 G C SUB 0 29 G T SUB 0 31 G C ]
1 [SUB 0 25 G T SUB 0 27 G C SUB 0 29 G T SUB 0 31 G T ]
1 [SUB 0 25 G T SUB 0 27 G T SUB 0 28 T C SUB 0 29 G A SUB 0 31 G C ]
1 [SUB 0 26 T C SUB 0 27 G T SUB 0 29 G A SUB 0 30 T C SUB 0 31 G C ]
1 [SUB 0 27 G C SUB 0 28 T C SUB 0 29 G A SUB 0 30 T A SUB 0 31 G A ]
1 [SUB 0 31 G A ]
41    20
69
1 [SUB 0 0 G A DEL 0 2 G SUB 0 6 G A SUB 0 7 T A SUB 0 8 G A SUB 0 38 G T ]
1 [SUB 0 0 G C SUB 0 2 G T DEL 0 39 T ]
1 [SUB 0 0 G C SUB 0 25 T A DEL 0 35 T SUB 0 36 G A SUB 0 38 G C SUB 0 39 T A ]
1 [SUB 0 0 G T SUB 0 3 T A SUB 0 4 G T DEL 0 32 G SUB 0 34 G C SUB 0 36 G T ]
1 [SUB 0 1 T A SUB 0 3 T C SUB 0 6 G A SUB 0 7 T A SUB 0 22 G A SUB 0 39 T A ]
1 [SUB 0 1 T C SUB 0 3 T C SUB 0 5 T C SUB 0 38 G A SUB 0 39 T C ]
1 [SUB 0 1 T G SUB 0 2 G C SUB 0 5 T C ]
1 [SUB 0 1 T G SUB 0 8 G A SUB 0 9 T G SUB 0 11 T G DEL 0 39 T ]
1 [SUB 0 2 G A SUB 0 22 G A SUB 0 24 G A SUB 0 32 G C SUB 0 36 G C SUB 0 39 T C ]
1 [SUB 0 2 G C SUB 0 4 G C SUB 0 6 G C SUB 0 8 G C SUB 0 10 G T SUB 0 38 G C ]
1 [SUB 0 2 G C SUB 0 11 T C SUB 0 23 T C SUB 0 28 G C SUB 0 29 T C SUB 0 37 T C ]
1 [SUB 0 2 G T SUB 0 10 G A SUB 0 24 G C SUB 0 29 T G SUB 0 30 G A SUB 0 32 G T ]
1 [SUB 0 3 T A SUB 0 11 T C SUB 0 12 G T SUB 0 19 T C SUB 0 20 G A SUB 0 29 T C ]
1 [SUB 0 3 T A SUB 0 16 G A INS 0 20 G ]
1 [SUB 0 3 T A DEL 0 32 G SUB 0 34 G T SUB 0 35 T C SUB 0 36 G C SUB 0 38 G T ]
1 [SUB 0 3 T C SUB 0 7 T C SUB 0 11 T C SUB 0 15 T C INS 0 34 G SUB 0 39 T C ]
1 [SUB 0 3 T C SUB 0 12 G A SUB 0 27 T C SUB 0 29 T C SUB 0 32 G C SUB 0 35 T C ]
1 [SUB 0 3 T C SUB 0 32 G C SUB 0 34 G A SUB 0 36 G T SUB 0 38 G T SUB 0 39 T A ]
1 [SUB 0 4 G T SUB 0 24 G T INS 0 32 G SUB 0 34 G A SUB 0 37 T G ]
1 [DEL 0 5 T DEL 0 11 T DEL 0 25 T INS 0 30 G INS 0 34 G SUB 0 39 T A ]
1 [SUB 0 5 T C SUB 0 6 G A SUB 0 39 T G ]
1 [SUB 0 5 T C SUB 0 9 T C SUB 0 11 T A SUB 0 13 T C SUB 0 14 G A SUB 0 27 T C ]
1 [SUB 0 6 G C SUB 0 13 T C SUB 0 23 T C SUB 0 24 G A SUB 0 25 T C SUB 0 27 T C ]
1 [SUB 0 6 G C DEL 0 33 T SUB 0 35 T G SUB 0 37 T C SUB 0 38 G C SUB 0 39 T A ]
1 [SUB 0 7 T A SUB 0 9 T A SUB 0 11 T A SUB 0 13 T A INS 0 38 G ]
1 [SUB 0 7 T C SUB 0 8 G A SUB 0 12 G A SUB 0 25 T C SUB 0 38 G T ]
1 [SUB 0 7 T C SUB 0 8 G A SUB 0 23 T C SUB 0 25 T C SUB 0 27 T C SUB 0 29 T C ]
1 [SUB 0 7 T C SUB 0 11 T C SUB 0 15 T C SUB 0 19 T C SUB 0 36 G C SUB 0 39 T G ]
1 [SUB 0 8 G A SUB 0 21 T C SUB 0 22 G A SUB 0 25 T C SUB 0 26 G A SUB 0 29 T C ]
1 [SUB 0 9 T C SUB 0 10 G A SUB 0 11 T C SUB 0 12 G T SUB 0 37 T A SUB 0 38 G C ]
1 [SUB 0 9 T C SUB 0 10 G A SUB 0 29 T C SUB 0 31 T C INS 0 38 G ]
1 [SUB 0 13 T C SUB 0 30 G T SUB 0 31 T G SUB 0 33 T G SUB 0 35 T A SUB 0 39 T A ]
1 [SUB 0 13 T C SUB 0 33 T C SUB 0 35 T C SUB 0 37 T C SUB 0 38 G A SUB 0 39 T C ]
1 [SUB 0 14 G A SUB 0 31 T A SUB 0 32 G C SUB 0 33 T A SUB 0 35 T A SUB 0 38 G C ]
1 [SUB 0 16 G A SUB 0 25 T A SUB 0 32 G C SUB 0 33 T G SUB 0 37 T G SUB 0 38 G C ]
1 [SUB 0 18 G A SUB 0 33 T G SUB 0 34 G C INS 0 36 G SUB 0 37 T A SUB 0 38 G A ]
1 [SUB 0 19 T A SUB 0 27 T G SUB 0 28 G A SUB 0 29 T A SUB 0 31 T A SUB 0 39 T G ]
1 [SUB 0 19 T C SUB 0 21 T C SUB 0 23 T C SUB 0 24 G A SUB 0 25 T C INS 0 27 T ]
1 [SUB 0 19 T C SUB 0 21 T C SUB 0 34 G A SUB 0 35 T C SUB 0 37 T C SUB 0 39 T C ]
1 [SUB 0 20 G A SUB 0 30 G A SUB 0 32 G T SUB 0 33 T C SUB 0 39 T C ]
1 [SUB 0 20 G A SUB 0 33 T A SUB 0 34 G C SUB 0 35 T A SUB 0 37 T A SUB 0 39 T C ]
1 [SUB 0 20 G C SUB 0 21 T C SUB 0 22 G C SUB 0 27 T C SUB 0 38 G T ]
1 [SUB 0 20 G T SUB 0 32 G T SUB 0 33 T A SUB 0 34 G A SUB 0 35 T G SUB 0 38 G T ]
1 [SUB 0 22 G A SUB 0 32 G A SUB 0 34 G A SUB 0 36 G T SUB 0 38 G C SUB 0 39 T A ]
1 [SUB 0 24 G A SUB 0 33 T A SUB 0 35 T A SUB 0 37 T A SUB 0 38 G C SUB 0 39 T A ]
1 [SUB 0 26 G A SUB 0 28 G T SUB 0 30 G C SUB 0 33 T C SUB 0 34 G A SUB 0 37 T C ]
1 [SUB 0 27 T A SUB 0 28 G T SUB 0 30 G C SUB 0 36 G C SUB 0 39 T G ]
1 [SUB 0 27 T C SUB 0 31 T C SUB 0 33 T C SUB 0 35 T C SUB 0 37 T C SUB 0 39 T C ]
1 [INS 0 28 G INS 0 34 G SUB 0 36 G A SUB 0 37 T A SUB 0 39 T C ]
1 [SUB 0 28 G A SUB 0 29 T C SUB 0 30 G A SUB 0 32 G C SUB 0 36 G C SUB 0 37 T A ]
1 [SUB 0 28 G A SUB 0 30 G T SUB 0 31 T C SUB 0 37 T C SUB 0 38 G A SUB 0 39 T C ]
1 [SUB 0 28 G T SUB 0 29 T C SUB 0 30 G A INS 0 33 T SUB 0 34 G T SUB 0 37 T A ]
1 [SUB 0 28 G T DEL 0 31 T SUB 0 33 T G SUB 0 35 T G SUB 0 36 G C SUB 0 37 T A ]
1 [INS 0 29 T SUB 0 30 G C SUB 0 32 G T SUB 0 33 T C SUB 0 34 G C SUB 0 37 T A ]
1 [SUB 0 29 T A SUB 0 31 T A SUB 0 33 T A SUB 0 35 T A SUB 0 37 T A SUB 0 39 T A ]
1 [SUB 0 29 T A SUB 0 31 T A SUB 0 33 T G SUB 0 35 T A SUB 0 37 T G SUB 0 38 G C ]
1 [SUB 0 29 T C SUB 0 31 T C SUB 0 33 T C SUB 0 35 T C SUB 0 37 T C SUB 0 39 T C ]
1 [SUB 0 29 T C SUB 0 31 T G SUB 0 35 T A SUB 0 36 G A SUB 0 37 T G ]
1 [SUB 0 30 G T SUB 0 32 G C SUB 0 34 G T SUB 0 36 G T SUB 0 38 G T ]
1 [SUB 0 30 G T SUB 0 32 G T SUB 0 33 T C SUB 0 34 G A SUB 0 36 G C SUB 0 38 G C ]
1 [SUB 0 30 G T SUB 0 32 G T SUB 0 34 G A SUB 0 35 T A SUB 0 36 G A SUB 0 39 T G ]
1 [SUB 0 31 T C SUB 0 32 G A SUB 0 33 T C SUB 0 35 T C SUB 0 37 T C SUB 0 39 T C ]
1 [SUB 0 31 T C INS 0 33 T SUB 0 34 G T SUB 0 36 G A SUB 0 37 T A SUB 0 38 G A ]
1 [SUB 0 32 G A SUB 0 33 T C SUB 0 34 G A SUB 0 35 T G SUB 0 37 T G SUB 0 39 T A ]
1 [INS 0 33 T SUB 0 35 T A SUB 0 38 G A SUB 0 39 T A ]
1 [SUB 0 33 T A SUB 0 34 G A SUB 0 36 G T SUB 0 38 G A SUB 0 39 T A ]
1 [SUB 0 33 T G SUB 0 34 G C SUB 0 35 T A SUB 0 36 G A SUB 0 38 G A SUB 0 39 T C ]
1 [SUB 0 34 G A SUB 0 36 G C SUB 0 37 T A SUB 0 38 G A SUB 0 39 T A ]
1 [SUB 0 35 T C SUB 0 36 G A SUB 0 37 T C SUB 0 39 T C ]
42    49
80
1 [SUB 0 0 G A DEL 0 3 T SUB 0 5 T G SUB 0 6 G A SUB 0 13 T A ]
1 [SUB 0 0 G A SUB 0 3 T C SUB 0 4 G T SUB 0 18 G C SUB 0 28 G C ]
1 [SUB 0 0 G A SUB 0 19 T C SUB 0 23 T C DEL 0 26 G SUB 0 28 G T ]
1 [SUB 0 0 G C SUB 0 1 T A SUB 0 2 G A SUB 0 4 G A DEL 0 29 T ]
1 [SUB 0 1 T A DEL 0 3 T SUB 0 4 G A ]
1 [SUB 0 1 T C SUB 0 2 G T SUB 0 9 T C SUB 0 10 G A SUB 0 19 T C ]
1 [SUB 0 1 T C SUB 0 8 G T SUB 0 9 T C SUB 0 11 T C ]
2 [SUB 0 1 T G DEL 0 29 T ]
1 [SUB 0 2 G A SUB 0 17 T C SUB 0 19 T C SUB 0 22 G C SUB 0 25 T C ]
1 [DEL 0 3 T SUB 0 16 G A SUB 0 21 T C SUB 0 22 G A SUB 0 28 G A ]
1 [SUB 0 3 T A SUB 0 20 G T SUB 0 22 G C SUB 0 25 T C SUB 0 26 G A ]
1 [SUB 0 3 T C SUB 0 4 G C SUB 0 6 G T SUB 0 16 G A ]
1 [SUB 0 3 T C SUB 0 7 T C SUB 0 8 G C SUB 0 17 T C SUB 0 18 G A ]
1 [SUB 0 3 T C SUB 0 7 T C SUB 0 16 G A SUB 0 19 T A SUB 0 21 T A ]
1 [SUB 0 3 T C SUB 0 7 T C SUB 0 24 G C DEL 0 27 T SUB 0 29 T C ]
1 [SUB 0 3 T C SUB 0 13 T C SUB 0 14 G A SUB 0 15 T C SUB 0 17 T C ]
1 [SUB 0 4 G A SUB 0 8 G C SUB 0 25 T C SUB 0 27 T C SUB 0 29 T C ]
1 [SUB 0 4 G A SUB 0 10 G A SUB 0 15 T C SUB 0 27 T A SUB 0 29 T A ]
1 [SUB 0 4 G C SUB 0 14 G C SUB 0 16 G A INS 0 19 T ]
1 [SUB 0 4 G T SUB 0 6 G A SUB 0 17 T A SUB 0 24 G A SUB 0 28 G A ]
1 [SUB 0 5 T A SUB 0 7 T A SUB 0 9 T A SUB 0 20 G C SUB 0 29 T G ]
1 [SUB 0 5 T C SUB 0 6 G A SUB 0 8 G A SUB 0 10 G A SUB 0 28 G A ]
1 [SUB 0 5 T C SUB 0 17 T C SUB 0 18 G T SUB 0 28 G A SUB 0 29 T A ]
1 [SUB 0 5 T C SUB 0 22 G T SUB 0 23 T G SUB 0 25 T G SUB 0 27 T A ]
1 [SUB 0 5 T C SUB 0 25 T C SUB 0 27 T C SUB 0 29 T C ]
1 [SUB 0 6 G A INS 0 10 G ]
1 [SUB 0 6 G A SUB 0 23 T A SUB 0 24 G C SUB 0 25 T A SUB 0 27 T A ]
1 [SUB 0 6 G T SUB 0 10 G A SUB 0 20 G A SUB 0 27 T C SUB 0 28 G A ]
1 [SUB 0 7 T C SUB 0 8 G A SUB 0 12 G A SUB 0 16 G A SUB 0 23 T A ]
1 [SUB 0 7 T C SUB 0 8 G A SUB 0 22 G A SUB 0 28 G A SUB 0 29 T A ]
1 [SUB 0 7 T C SUB 0 8 G C SUB 0 10 G C SUB 0 17 T C SUB 0 20 G C ]
1 [SUB 0 7 T C SUB 0 11 T A SUB 0 16 G A SUB 0 27 T C SUB 0 28 G A ]
1 [SUB 0 7 T C INS 0 23 T SUB 0 25 T A SUB 0 27 T A SUB 0 29 T A ]
1 [SUB 0 8 G A SUB 0 10 G A SUB 0 14 G C SUB 0 15 T A SUB 0 18 G T ]
1 [SUB 0 8 G A SUB 0 17 T A SUB 0 24 G C SUB 0 25 T G SUB 0 29 T G ]
1 [SUB 0 8 G A SUB 0 18 G A SUB 0 19 T A SUB 0 27 T C SUB 0 29 T G ]
1 [SUB 0 8 G A SUB 0 25 T A SUB 0 26 G C SUB 0 27 T C SUB 0 28 G A ]
1 [SUB 0 8 G C SUB 0 15 T G SUB 0 19 T G SUB 0 24 G A SUB 0 26 G T ]
1 [SUB 0 8 G T SUB 0 11 T C SUB 0 12 G C SUB 0 16 G A DEL 0 28 G ]
1 [SUB 0 8 G T SUB 0 11 T C SUB 0 19 T C SUB 0 20 G A SUB 0 29 T A ]
1 [SUB 0 8 G T SUB 0 19 T C SUB 0 20 G C SUB 0 29 T C ]
1 [SUB 0 9 T C SUB 0 11 T C SUB 0 13 T C SUB 0 15 T C SUB 0 26 G C ]
1 [SUB 0 9 T C SUB 0 22 G C INS 0 24 G SUB 0 26 G T SUB 0 29 T G ]
1 [SUB 0 10 G A SUB 0 20 G A SUB 0 22 G T SUB 0 23 T C SUB 0 29 T C ]
1 [SUB 0 10 G C SUB 0 11 T C SUB 0 12 G C SUB 0 17 T C SUB 0 28 G T ]
1 [SUB 0 11 T A SUB 0 19 T G SUB 0 20 G A SUB 0 21 T A SUB 0 23 T A ]
1 [SUB 0 11 T C SUB 0 12 G A SUB 0 15 T C SUB 0 16 G A SUB 0 19 T C ]
1 [SUB 0 11 T C SUB 0 13 T C SUB 0 26 G A SUB 0 27 T C SUB 0 29 T C ]
1 [SUB 0 11 T C SUB 0 16 G C SUB 0 17 T C SUB 0 25 T C SUB 0 28 G T ]
1 [SUB 0 11 T C SUB 0 24 G T SUB 0 26 G C SUB 0 27 T A SUB 0 29 T C ]
1 [SUB 0 12 G A SUB 0 14 G A SUB 0 22 G C SUB 0 26 G C SUB 0 29 T C ]
1 [SUB 0 12 G A SUB 0 25 T A SUB 0 26 G C SUB 0 27 T A SUB 0 29 T A ]
1 [SUB 0 12 G C SUB 0 17 T G SUB 0 18 G A SUB 0 20 G T DEL 0 29 T ]
1 [SUB 0 12 G T SUB 0 24 G T SUB 0 25 T A SUB 0 26 G A SUB 0 27 T G ]
1 [DEL 0 13 T DEL 0 19 T INS 0 24 G SUB 0 29 T A ]
1 [SUB 0 13 T C SUB 0 22 G C SUB 0 23 T A SUB 0 28 G C ]
1 [SUB 0 13 T C SUB 0 24 G C SUB 0 27 T G SUB 0 29 T A ]
1 [SUB 0 14 G A SUB 0 24 G A SUB 0 26 G A SUB 0 28 G T ]
1 [SUB 0 16 G C SUB 0 27 T C SUB 0 28 G A SUB 0 29 T C ]
1 [DEL 0 17 T SUB 0 24 G T SUB 0 26 G A SUB 0 28 G A ]
1 [SUB 0 17 T A SUB 0 27 T A SUB 0 28 G C SUB 0 29 T A ]
1 [SUB 0 17 T C SUB 0 19 T C DEL 0 27 T ]
1 [SUB 0 18 G A DEL 0 22 G SUB 0 24 G A SUB 0 26 G T SUB 0 28 G A ]
1 [DEL 0 19 T SUB 0 25 T C SUB 0 26 G A SUB 0 27 T C SUB 0 28 G C ]
1 [SUB 0 19 T C SUB 0 23 T C SUB 0 25 T C SUB 0 27 T C SUB 0 29 T C ]
1 [SUB 0 19 T C SUB 0 27 T C SUB 0 28 G C SUB 0 29 T C ]
1 [SUB 0 20 G A SUB 0 22 G T SUB 0 23 T A INS 0 27 T SUB 0 28 G T ]
1 [SUB 0 20 G T SUB 0 23 T G SUB 0 25 T G SUB 0 27 T C ]
1 [INS 0 21 T SUB 0 22 G C SUB 0 24 G T SUB 0 28 G C ]
1 [SUB 0 21 T A SUB 0 22 G C SUB 0 25 T A SUB 0 26 G A ]
1 [INS 0 22 G SUB 0 24 G A SUB 0 25 T G SUB 0 27 T G SUB 0 29 T A ]
1 [SUB 0 22 G C SUB 0 24 G A SUB 0 26 G A ]
1 [SUB 0 22 G C SUB 0 24 G A SUB 0 26 G T SUB 0 28 G T SUB 0 29 T A ]
1 [SUB 0 23 T A SUB 0 24 G C SUB 0 27 T A SUB 0 28 G T ]
1 [SUB 0 23 T C SUB 0 24 G T SUB 0 26 G A SUB 0 27 T C SUB 0 28 G C ]
1 [INS 0 24 G SUB 0 25 T G SUB 0 27 T C SUB 0 28 G C SUB 0 29 T A ]
1 [SUB 0 24 G C SUB 0 25 T C SUB 0 26 G A SUB 0 27 T A SUB 0 28 G A ]
1 [SUB 0 24 G T SUB 0 26 G A SUB 0 29 T C ]
1 [SUB 0 24 G T SUB 0 26 G C SUB 0 27 T G SUB 0 29 T C ]
1 [SUB 0 24 G T SUB 0 26 G C SUB 0 28 G T ]
43    28
80
1 [SUB 0 0 T C DEL 0 33 G SUB 0 34 T A SUB 0 35 G C ]
1 [SUB 0 0 T G SUB 0 3 G A SUB 0 29 G T SUB 0 31 G C SUB 0 32 T A DEL 0 34 T ]
1 [SUB 0 0 T G SUB 0 4 T A SUB 0 21 G C DEL 0 23 G SUB 0 34 T C SUB 0 35 G A ]
1 [SUB 0 0 T G SUB 0 5 G T SUB 0 7 G C SUB 0 8 T A SUB 0 9 G A SUB 0 11 G A ]
1 [DEL 0 1 G SUB 0 3 G A SUB 0 6 T A DEL 0 8 T SUB 0 9 G A DEL 0 35 G ]
1 [SUB 0 1 G A SUB 0 22 T C DEL 0 30 T SUB 0 31 G C DEL 0 33 G SUB 0 34 T C ]
1 [SUB 0 1 G C SUB 0 2 T A DEL 0 4 T SUB 0 5 G A SUB 0 6 T A SUB 0 8 T G ]
1 [SUB 0 1 G C SUB 0 2 T C SUB 0 3 G A DEL 0 5 G DEL 0 7 G SUB 0 35 G C ]
1 [SUB 0 2 T C ]
1 [SUB 0 2 T C SUB 0 3 G A ]
1 [SUB 0 2 T C SUB 0 6 T C SUB 0 10 T C INS 0 29 G SUB 0 34 T C SUB 0 35 G A ]
1 [SUB 0 2 T C SUB 0 13 G A SUB 0 15 G A SUB 0 19 G C SUB 0 20 T A SUB 0 23 G T ]
1 [SUB 0 3 G A DEL 0 6 T SUB 0 13 G T SUB 0 15 G A SUB 0 26 T A SUB 0 33 G A ]
1 [SUB 0 3 G A SUB 0 16 T C DEL 0 29 G DEL 0 31 G SUB 0 33 G C SUB 0 34 T A ]
1 [SUB 0 3 G C SUB 0 25 G A SUB 0 27 G T SUB 0 28 T A SUB 0 33 G T SUB 0 35 G T ]
1 [DEL 0 4 T DEL 0 18 T DEL 0 24 T INS 0 29 G SUB 0 34 T A SUB 0 35 G C ]
1 [SUB 0 4 T C SUB 0 5 G A SUB 0 6 T C SUB 0 7 G T SUB 0 32 T A SUB 0 33 G C ]
1 [SUB 0 4 T C SUB 0 5 G A SUB 0 24 T C SUB 0 26 T C SUB 0 34 T G SUB 0 35 G T ]
1 [SUB 0 4 T C SUB 0 8 T C SUB 0 12 T C SUB 0 16 T C SUB 0 33 G C ]
1 [SUB 0 4 T C SUB 0 18 T C SUB 0 27 G C SUB 0 28 T A DEL 0 30 T SUB 0 35 G C ]
1 [SUB 0 5 G A SUB 0 6 T G SUB 0 8 T G ]
1 [SUB 0 5 G A SUB 0 19 G C SUB 0 24 T G SUB 0 25 G A SUB 0 27 G T ]
1 [SUB 0 5 G A SUB 0 20 T C SUB 0 22 T C SUB 0 25 G C SUB 0 28 T C SUB 0 34 T C ]
1 [SUB 0 6 T C SUB 0 7 G T SUB 0 14 T C SUB 0 15 G A SUB 0 24 T C SUB 0 35 G C ]
1 [SUB 0 6 T C SUB 0 16 T C SUB 0 17 G A SUB 0 18 T C SUB 0 20 T C SUB 0 33 G C ]
1 [SUB 0 6 T C SUB 0 18 T C SUB 0 23 G C SUB 0 24 T C SUB 0 32 T C SUB 0 35 G T ]
1 [SUB 0 7 G A SUB 0 11 G C SUB 0 28 T C SUB 0 30 T C SUB 0 32 T C SUB 0 34 T C ]
1 [SUB 0 7 G C SUB 0 17 G C SUB 0 19 G A DEL 0 23 G SUB 0 35 G T ]
1 [SUB 0 8 T A SUB 0 25 G T SUB 0 27 G C SUB 0 30 T C SUB 0 31 G A ]
1 [SUB 0 8 T C SUB 0 9 G A SUB 0 22 T C SUB 0 23 G A SUB 0 26 T C SUB 0 27 G A ]
1 [SUB 0 8 T C SUB 0 12 T C SUB 0 21 G A SUB 0 24 T A SUB 0 26 T A SUB 0 35 G A ]
1 [SUB 0 8 T C SUB 0 25 G T SUB 0 26 T G SUB 0 28 T G SUB 0 30 T A SUB 0 34 T A ]
1 [SUB 0 10 T C SUB 0 11 G A SUB 0 14 T C SUB 0 15 G A SUB 0 18 T C SUB 0 29 G A ]
1 [SUB 0 10 T C INS 0 26 T SUB 0 28 T A SUB 0 30 T A SUB 0 32 T A SUB 0 34 T A ]
1 [SUB 0 10 T C SUB 0 30 T C SUB 0 32 T C SUB 0 34 T C SUB 0 35 G C ]
1 [SUB 0 11 G A DEL 0 16 T ]
1 [SUB 0 11 G A SUB 0 20 T A SUB 0 27 G C SUB 0 28 T G SUB 0 32 T G SUB 0 33 G C ]
1 [SUB 0 11 G A SUB 0 28 T A SUB 0 29 G C SUB 0 30 T A SUB 0 32 T A SUB 0 35 G C ]
1 [SUB 0 12 T C SUB 0 16 T A SUB 0 21 G A SUB 0 32 T C SUB 0 33 G A SUB 0 35 G T ]
1 [SUB 0 12 T C SUB 0 25 G C DEL 0 28 T SUB 0 31 G T SUB 0 34 T G ]
1 [SUB 0 13 G A SUB 0 30 T A SUB 0 31 G C SUB 0 32 T C SUB 0 33 G A SUB 0 35 G A ]
1 [SUB 0 14 T C SUB 0 16 T C SUB 0 18 T C SUB 0 20 T C SUB 0 31 G C SUB 0 35 G A ]
1 [SUB 0 15 G A SUB 0 25 G A SUB 0 27 G T SUB 0 28 T C SUB 0 34 T C SUB 0 35 G A ]
1 [SUB 0 15 G A SUB 0 30 T G SUB 0 31 G C INS 0 33 G SUB 0 34 T A SUB 0 35 G A ]
1 [SUB 0 15 G C SUB 0 16 T C SUB 0 17 G C SUB 0 22 T C SUB 0 33 G T SUB 0 35 G C ]
1 [SUB 0 16 T A SUB 0 24 T G SUB 0 25 G A SUB 0 26 T A SUB 0 28 T A ]
1 [SUB 0 16 T C SUB 0 18 T C SUB 0 20 T C SUB 0 21 G A SUB 0 22 T C INS 0 24 T ]
1 [SUB 0 16 T C SUB 0 18 T C SUB 0 31 G A SUB 0 32 T C SUB 0 34 T C ]
1 [SUB 0 17 G A SUB 0 19 G A SUB 0 27 G C SUB 0 31 G C SUB 0 34 T C SUB 0 35 G C ]
1 [SUB 0 17 G A SUB 0 27 G A SUB 0 29 G A SUB 0 31 G T SUB 0 33 G C SUB 0 34 T A ]
1 [SUB 0 17 G A SUB 0 30 T A SUB 0 31 G C SUB 0 32 T A SUB 0 34 T A ]
1 [SUB 0 17 G T SUB 0 29 G T SUB 0 30 T A SUB 0 31 G A SUB 0 32 T G SUB 0 35 G T ]
1 [SUB 0 19 G A SUB 0 28 T A SUB 0 30 T A SUB 0 32 T A SUB 0 33 G C SUB 0 34 T A ]
1 [SUB 0 19 G T INS 0 27 G SUB 0 29 G A SUB 0 32 T G SUB 0 35 G C ]
1 [SUB 0 20 T A SUB 0 30 T A SUB 0 31 G C SUB 0 32 T A SUB 0 34 T G ]
1 [SUB 0 22 T A SUB 0 23 G T SUB 0 25 G C SUB 0 31 G C SUB 0 34 T G ]
1 [SUB 0 22 T C SUB 0 26 T C SUB 0 28 T C SUB 0 30 T C SUB 0 32 T C SUB 0 34 T C ]
1 [SUB 0 23 G A SUB 0 25 G T SUB 0 27 G C SUB 0 30 T C SUB 0 31 G A SUB 0 34 T C ]
1 [SUB 0 23 G T SUB 0 24 T C SUB 0 25 G A INS 0 28 T SUB 0 29 G T SUB 0 32 T A ]
1 [DEL 0 24 T DEL 0 27 G SUB 0 28 T A SUB 0 30 T G SUB 0 32 T G SUB 0 34 T A ]
1 [SUB 0 24 T A SUB 0 26 T A SUB 0 28 T G SUB 0 30 T A SUB 0 32 T G SUB 0 33 G C ]
1 [SUB 0 24 T C SUB 0 26 T G SUB 0 30 T A SUB 0 31 G A SUB 0 32 T G ]
1 [INS 0 25 G INS 0 31 G SUB 0 33 G A SUB 0 34 T A ]
1 [SUB 0 25 G A SUB 0 26 T C SUB 0 27 G A SUB 0 29 G C SUB 0 33 G C SUB 0 34 T A ]
1 [SUB 0 25 G A SUB 0 27 G T SUB 0 28 T C SUB 0 34 T C SUB 0 35 G C ]
1 [SUB 0 25 G T SUB 0 27 G T SUB 0 28 T C SUB 0 29 G A SUB 0 31 G C SUB 0 33 G C ]
1 [SUB 0 25 G T SUB 0 28 T G SUB 0 30 T G SUB 0 32 T C SUB 0 35 G C ]
1 [INS 0 26 T SUB 0 27 G C SUB 0 29 G T SUB 0 33 G C SUB 0 35 G T ]
1 [DEL 0 26 T SUB 0 28 T G SUB 0 30 T C SUB 0 31 G C SUB 0 32 T A SUB 0 34 T C ]
1 [SUB 0 26 T C SUB 0 27 G A SUB 0 28 T C SUB 0 30 T C SUB 0 32 T C SUB 0 34 T C ]
1 [SUB 0 26 T C SUB 0 27 G T SUB 0 29 G A SUB 0 30 T C SUB 0 31 G C DEL 0 33 G ]
1 [SUB 0 26 T C SUB 0 28 T C SUB 0 30 T C SUB 0 32 T C SUB 0 34 T C ]
1 [SUB 0 27 G A SUB 0 28 T C SUB 0 29 G A SUB 0 30 T G SUB 0 32 T G SUB 0 34 T A ]
1 [SUB 0 27 G C SUB 0 29 G A SUB 0 31 G A SUB 0 35 G A ]
1 [SUB 0 27 G C SUB 0 29 G A SUB 0 31 G T SUB 0 33 G T SUB 0 34 T A SUB 0 35 G A ]
1 [SUB 0 27 G T SUB 0 29 G A SUB 0 32 T C SUB 0 34 T G ]
1 [SUB 0 27 G T SUB 0 29 G C SUB 0 31 G T SUB 0 33 G C SUB 0 34 T A ]
1 [SUB 0 27 G T SUB 0 29 G C SUB 0 31 G T SUB 0 33 G T SUB 0 35 G T ]
1 [INS 0 28 T SUB 0 30 T A SUB 0 33 G A SUB 0 34 T A SUB 0 35 G A ]
1 [SUB 0 30 T C SUB 0 31 G A SUB 0 32 T C SUB 0 34 T C ]
44    23
73
1 [SUB 0 0 T A SUB 0 2 T A SUB 0 4 T A SUB 0 6 T A SUB 0 8 T A SUB 0 10 T A ]
1 [SUB 0 0 T C SUB 0 2 T C DEL 0 35 G SUB 0 36 T A SUB 0 37 G C ]
1 [SUB 0 0 T C SUB 0 3 G A SUB 0 4 T A SUB 0 19 G A SUB 0 36 T A SUB 0 37 G C ]
1 [SUB 0 0 T G SUB 0 7 G A SUB 0 8 T G SUB 0 10 T G ]
1 [SUB 0 1 G T ]
1 [SUB 0 2 T A SUB 0 10 T C SUB 0 11 G T SUB 0 18 T C SUB 0 19 G A SUB 0 28 T C ]
1 [SUB 0 2 T A SUB 0 31 G T SUB 0 33 G C SUB 0 35 G T SUB 0 37 G C ]
1 [SUB 0 2 T C SUB 0 4 T G SUB 0 8 T A SUB 0 25 G C DEL 0 27 G ]
1 [SUB 0 2 T C SUB 0 6 T C SUB 0 10 T C DEL 0 30 T SUB 0 36 T C SUB 0 37 G A ]
1 [SUB 0 2 T C SUB 0 8 T C SUB 0 22 T C SUB 0 31 G C SUB 0 32 T A DEL 0 34 T ]
1 [SUB 0 2 T C SUB 0 31 G C SUB 0 33 G A SUB 0 35 G T SUB 0 37 G A ]
1 [SUB 0 2 T C DEL 0 37 G ]
1 [DEL 0 4 T DEL 0 18 T DEL 0 24 T DEL 0 30 T SUB 0 36 T A SUB 0 37 G C ]
1 [SUB 0 4 T A SUB 0 6 T A SUB 0 8 T A SUB 0 10 T A INS 0 35 G SUB 0 37 G A ]
1 [SUB 0 4 T C SUB 0 5 G A ]
1 [SUB 0 4 T C SUB 0 5 G A SUB 0 9 G A SUB 0 22 T C SUB 0 35 G T SUB 0 37 G C ]
1 [SUB 0 5 G C SUB 0 12 T C SUB 0 22 T C SUB 0 23 G A SUB 0 24 T C SUB 0 26 T C ]
1 [SUB 0 5 G C SUB 0 27 G A SUB 0 29 G T SUB 0 30 T A SUB 0 35 G T SUB 0 37 G T ]
1 [SUB 0 5 G C INS 0 31 G SUB 0 32 T G SUB 0 34 T C SUB 0 35 G C SUB 0 36 T A ]
1 [SUB 0 6 T C SUB 0 7 G A SUB 0 8 T C SUB 0 9 G T SUB 0 34 T A SUB 0 35 G C ]
1 [SUB 0 6 T C SUB 0 7 G A SUB 0 22 T C SUB 0 24 T C SUB 0 26 T C SUB 0 28 T C ]
1 [SUB 0 6 T C SUB 0 7 G A SUB 0 26 T C SUB 0 28 T C SUB 0 36 T G SUB 0 37 G T ]
1 [SUB 0 6 T C SUB 0 10 T C SUB 0 14 T C SUB 0 18 T C SUB 0 35 G C ]
1 [SUB 0 7 G A SUB 0 21 G C SUB 0 26 T G SUB 0 27 G A SUB 0 29 G T ]
1 [SUB 0 7 G A SUB 0 22 T C SUB 0 24 T C SUB 0 27 G C SUB 0 30 T C SUB 0 36 T C ]
1 [SUB 0 8 T C SUB 0 20 T C SUB 0 25 G C SUB 0 26 T C SUB 0 34 T C SUB 0 37 G T ]
1 [SUB 0 9 G A SUB 0 13 G C SUB 0 30 T C SUB 0 32 T C SUB 0 34 T C SUB 0 36 T C ]
1 [SUB 0 10 T A SUB 0 27 G T SUB 0 29 G C SUB 0 32 T C SUB 0 33 G A ]
1 [SUB 0 10 T C DEL 0 27 G SUB 0 30 T A SUB 0 32 T A SUB 0 34 T A SUB 0 36 T A ]
1 [SUB 0 10 T C SUB 0 27 G T SUB 0 28 T G SUB 0 30 T G SUB 0 32 T A SUB 0 36 T A ]
1 [SUB 0 11 G A DEL 0 16 T DEL 0 37 G ]
1 [SUB 0 12 T C SUB 0 13 G A SUB 0 16 T C SUB 0 17 G A SUB 0 20 T C SUB 0 31 G A ]
1 [SUB 0 12 T C SUB 0 25 G C DEL 0 28 T DEL 0 31 G DEL 0 33 G SUB 0 36 T G ]
1 [SUB 0 12 T C SUB 0 32 T C SUB 0 34 T C SUB 0 36 T C SUB 0 37 G C ]
1 [SUB 0 13 G A SUB 0 22 T A SUB 0 29 G C SUB 0 30 T G SUB 0 34 T G SUB 0 35 G C ]
1 [SUB 0 13 G A SUB 0 30 T A SUB 0 31 G C SUB 0 32 T A SUB 0 34 T A SUB 0 37 G C ]
1 [SUB 0 17 G A SUB 0 27 G A SUB 0 29 G T SUB 0 30 T C SUB 0 36 T C SUB 0 37 G A ]
1 [SUB 0 17 G A SUB 0 32 T G SUB 0 33 G C INS 0 35 G SUB 0 36 T A SUB 0 37 G A ]
1 [SUB 0 17 G C SUB 0 18 T C SUB 0 19 G C SUB 0 24 T C SUB 0 35 G T SUB 0 37 G C ]
1 [SUB 0 18 T A SUB 0 26 T G SUB 0 27 G A SUB 0 28 T A SUB 0 30 T A ]
1 [SUB 0 18 T C SUB 0 20 T C SUB 0 22 T C SUB 0 23 G A SUB 0 24 T C INS 0 26 T ]
1 [SUB 0 18 T C SUB 0 20 T C SUB 0 33 G A SUB 0 34 T C SUB 0 36 T C ]
1 [SUB 0 19 G A SUB 0 21 G A SUB 0 29 G C SUB 0 33 G C SUB 0 36 T C SUB 0 37 G C ]
1 [SUB 0 19 G A SUB 0 29 G A SUB 0 31 G A SUB 0 33 G T SUB 0 35 G C SUB 0 36 T A ]
1 [SUB 0 19 G A SUB 0 32 T A SUB 0 33 G C SUB 0 34 T A SUB 0 36 T A ]
1 [SUB 0 19 G T DEL 0 28 T SUB 0 31 G A SUB 0 34 T G SUB 0 37 G C ]
1 [SUB 0 19 G T SUB 0 31 G T SUB 0 32 T A SUB 0 33 G A SUB 0 34 T G SUB 0 37 G T ]
1 [SUB 0 21 G A SUB 0 30 T A SUB 0 32 T A SUB 0 34 T A SUB 0 35 G C SUB 0 36 T A ]
1 [SUB 0 22 T A SUB 0 32 T A SUB 0 33 G C SUB 0 34 T A SUB 0 36 T G ]
1 [SUB 0 24 T A SUB 0 25 G T SUB 0 27 G C SUB 0 33 G C SUB 0 36 T G ]
1 [SUB 0 24 T C SUB 0 28 T C SUB 0 30 T C SUB 0 32 T C SUB 0 34 T C SUB 0 36 T C ]
1 [SUB 0 25 G A SUB 0 27 G T SUB 0 29 G C SUB 0 32 T C SUB 0 33 G A SUB 0 36 T C ]
1 [SUB 0 25 G T SUB 0 26 T C SUB 0 27 G A INS 0 30 T SUB 0 31 G T SUB 0 34 T A ]
1 [SUB 0 26 T A SUB 0 28 T A SUB 0 30 T G SUB 0 32 T A SUB 0 34 T G SUB 0 35 G C ]
1 [SUB 0 26 T C SUB 0 28 T G SUB 0 32 T A SUB 0 33 G A SUB 0 34 T G ]
1 [INS 0 27 G INS 0 33 G SUB 0 35 G A SUB 0 36 T A ]
1 [DEL 0 27 G SUB 0 29 G C SUB 0 31 G T SUB 0 35 G C SUB 0 37 G T ]
1 [SUB 0 27 G A SUB 0 28 T C SUB 0 29 G A SUB 0 31 G C SUB 0 35 G C SUB 0 36 T A ]
1 [SUB 0 27 G A SUB 0 29 G T SUB 0 30 T C SUB 0 36 T C SUB 0 37 G C ]
1 [SUB 0 27 G C SUB 0 29 G A SUB 0 31 G A DEL 0 35 G SUB 0 36 T A ]
1 [SUB 0 27 G T SUB 0 29 G T SUB 0 30 T C SUB 0 31 G A SUB 0 33 G C SUB 0 35 G C ]
1 [SUB 0 27 G T SUB 0 30 T G SUB 0 32 T G SUB 0 34 T C SUB 0 37 G C ]
1 [INS 0 28 T SUB 0 29 G C SUB 0 31 G T SUB 0 32 T C SUB 0 33 G C SUB 0 36 T A ]
1 [SUB 0 28 T C SUB 0 29 G A SUB 0 30 T C SUB 0 32 T C SUB 0 34 T C SUB 0 36 T C ]
1 [SUB 0 28 T C SUB 0 30 T C SUB 0 32 T C SUB 0 34 T C SUB 0 36 T C ]
1 [SUB 0 29 G A SUB 0 30 T C SUB 0 31 G A SUB 0 32 T G SUB 0 34 T G SUB 0 36 T A ]
1 [SUB 0 29 G T SUB 0 31 G A SUB 0 34 T C SUB 0 36 T G ]
1 [SUB 0 29 G T SUB 0 31 G C SUB 0 33 G T SUB 0 35 G T SUB 0 37 G T ]
1 [SUB 0 29 G T SUB 0 31 G T SUB 0 33 G A SUB 0 34 T A SUB 0 35 G A ]
1 [INS 0 30 T SUB 0 32 T A SUB 0 35 G A SUB 0 36 T A SUB 0 37 G A ]
1 [SUB 0 31 G A SUB 0 33 G T SUB 0 34 T C SUB 0 35 G A SUB 0 36 T A SUB 0 37 G A ]
1 [SUB 0 32 T C SUB 0 33 G A SUB 0 34 T C SUB 0 36 T C ]
1 [SUB 0 32 T G SUB 0 33 G C SUB 0 34 T A SUB 0 35 G A SUB 0 37 G A ]
45    44
78
1 [SUB 0 0 G A DEL 0 8 G DEL 0 10 G SUB 0 14 G A SUB 0 24 G A ]
1 [SUB 0 0 G A SUB 0 13 T C SUB 0 26 G T SUB 0 28 G C SUB 0 29 T A ]
1 [SUB 0 0 G A SUB 0 14 G C SUB 0 19 T G SUB 0 20 G A SUB 0 22 G T ]
1 [SUB 0 0 G T SUB 0 2 G C SUB 0 3 T A SUB 0 4 G A SUB 0 6 G A ]
1 [DEL 0 1 T DEL 0 3 T ]
1 [DEL 0 1 T SUB 0 3 T G ]
1 [DEL 0 1 T SUB 0 6 G A SUB 0 12 G A SUB 0 17 T C SUB 0 29 T A ]
1 [DEL 0 1 T SUB 0 10 G T SUB 0 13 T C SUB 0 21 T C SUB 0 22 G A ]
1 [SUB 0 1 T A DEL 0 3 T SUB 0 4 G A DEL 0 30 G ]
1 [SUB 0 1 T C SUB 0 8 G T SUB 0 9 T C SUB 0 11 T C DEL 0 30 G ]
1 [SUB 0 2 G A SUB 0 17 T C SUB 0 19 T C SUB 0 22 G C SUB 0 25 T C ]
1 [SUB 0 3 T A SUB 0 20 G T SUB 0 22 G C SUB 0 25 T C SUB 0 26 G A ]
1 [SUB 0 3 T C SUB 0 4 G A SUB 0 23 T C SUB 0 27 T C SUB 0 30 G T ]
1 [SUB 0 3 T C SUB 0 4 G C SUB 0 6 G T SUB 0 16 G A SUB 0 30 G T ]
1 [SUB 0 3 T C SUB 0 4 G T SUB 0 11 T C SUB 0 12 G A SUB 0 21 T C ]
1 [SUB 0 3 T C SUB 0 7 T C SUB 0 8 G C SUB 0 17 T C SUB 0 18 G A ]
1 [SUB 0 3 T C SUB 0 7 T C SUB 0 11 T C SUB 0 28 G C ]
1 [SUB 0 3 T C SUB 0 15 T C SUB 0 20 G C SUB 0 21 T C SUB 0 29 T C ]
1 [SUB 0 3 T C DEL 0 23 T SUB 0 29 T C SUB 0 30 G C ]
1 [SUB 0 4 G A SUB 0 8 G C SUB 0 25 T C SUB 0 27 T C SUB 0 29 T C ]
1 [SUB 0 5 T A SUB 0 7 T A SUB 0 9 T A SUB 0 20 G C SUB 0 29 T G ]
1 [SUB 0 5 T A SUB 0 14 G A SUB 0 27 T C SUB 0 28 G A ]
1 [SUB 0 5 T C SUB 0 9 T C SUB 0 18 G A SUB 0 21 T A SUB 0 23 T A ]
1 [SUB 0 5 T C SUB 0 15 T C SUB 0 16 G A SUB 0 17 T C SUB 0 19 T C ]
1 [SUB 0 5 T C SUB 0 22 G T SUB 0 23 T G SUB 0 25 T G SUB 0 27 T A ]
1 [SUB 0 5 T C SUB 0 25 T C SUB 0 27 T C SUB 0 29 T C SUB 0 30 G A ]
1 [SUB 0 6 G C SUB 0 16 G C SUB 0 18 G A INS 0 21 T ]
1 [SUB 0 6 G T SUB 0 8 G A SUB 0 19 T A SUB 0 26 G A SUB 0 30 G A ]
1 [SUB 0 7 T C SUB 0 19 T C SUB 0 20 G T SUB 0 30 G A ]
1 [SUB 0 7 T C INS 0 23 T SUB 0 25 T A SUB 0 27 T A SUB 0 29 T A ]
1 [SUB 0 8 G A SUB 0 10 G A SUB 0 14 G C SUB 0 15 T A SUB 0 18 G T ]
1 [SUB 0 8 G A INS 0 12 G ]
1 [SUB 0 8 G A SUB 0 25 T A SUB 0 26 G C SUB 0 27 T A SUB 0 29 T A ]
1 [SUB 0 8 G C SUB 0 15 T G SUB 0 19 T G SUB 0 24 G A SUB 0 26 G T ]
1 [SUB 0 8 G T SUB 0 19 T C SUB 0 20 G C SUB 0 29 T C SUB 0 30 G A ]
1 [SUB 0 9 T C SUB 0 10 G A SUB 0 24 G A SUB 0 30 G A ]
1 [SUB 0 9 T C SUB 0 13 T A SUB 0 18 G A SUB 0 29 T C SUB 0 30 G A ]
1 [SUB 0 9 T C SUB 0 22 G C INS 0 24 G SUB 0 26 G T SUB 0 29 T G ]
1 [SUB 0 10 G A SUB 0 19 T A SUB 0 26 G C SUB 0 27 T G ]
1 [SUB 0 10 G A SUB 0 20 G A SUB 0 21 T A SUB 0 29 T C ]
1 [SUB 0 10 G A SUB 0 25 T G SUB 0 26 G C SUB 0 29 T G SUB 0 30 G A ]
1 [SUB 0 10 G A SUB 0 27 T A SUB 0 28 G C SUB 0 29 T C SUB 0 30 G A ]
1 [SUB 0 11 T A SUB 0 19 T G SUB 0 20 G A SUB 0 21 T A SUB 0 23 T A ]
1 [SUB 0 11 T C SUB 0 13 T C SUB 0 15 T C SUB 0 17 T C SUB 0 28 G C ]
1 [SUB 0 11 T C SUB 0 13 T C SUB 0 26 G A SUB 0 27 T C SUB 0 29 T C ]
1 [SUB 0 12 G A SUB 0 22 G A SUB 0 24 G T SUB 0 25 T C ]
1 [SUB 0 12 G A SUB 0 25 T A SUB 0 26 G C SUB 0 27 T A SUB 0 29 T A ]
1 [SUB 0 12 G C SUB 0 13 T C SUB 0 14 G C SUB 0 19 T C SUB 0 30 G T ]
1 [DEL 0 13 T DEL 0 19 T INS 0 24 G SUB 0 29 T A SUB 0 30 G C ]
1 [SUB 0 13 T C SUB 0 22 G C SUB 0 23 T A DEL 0 25 T SUB 0 30 G C ]
1 [SUB 0 13 T C SUB 0 24 G C SUB 0 27 T G SUB 0 29 T A ]
1 [SUB 0 14 G A SUB 0 16 G A SUB 0 24 G C SUB 0 28 G C ]
1 [SUB 0 14 G A SUB 0 24 G A SUB 0 26 G A SUB 0 28 G T SUB 0 30 G C ]
1 [SUB 0 14 G T INS 0 22 G SUB 0 24 G A SUB 0 27 T G SUB 0 30 G C ]
1 [SUB 0 14 G T SUB 0 26 G T SUB 0 27 T A SUB 0 28 G A SUB 0 29 T G ]
1 [SUB 0 16 G A SUB 0 25 T A SUB 0 27 T A SUB 0 29 T A SUB 0 30 G C ]
1 [SUB 0 16 G C DEL 0 18 G SUB 0 29 T C SUB 0 30 G C ]
1 [DEL 0 17 T SUB 0 24 G T SUB 0 26 G A SUB 0 28 G A SUB 0 30 G T ]
1 [SUB 0 17 T A SUB 0 27 T A SUB 0 28 G C SUB 0 29 T A ]
1 [SUB 0 17 T C SUB 0 19 T C DEL 0 27 T DEL 0 30 G ]
1 [SUB 0 19 T C SUB 0 23 T C SUB 0 25 T C SUB 0 27 T C SUB 0 29 T C ]
1 [SUB 0 19 T C SUB 0 27 T C SUB 0 28 G C SUB 0 29 T C SUB 0 30 G A ]
1 [SUB 0 20 G A SUB 0 22 G T SUB 0 23 T A SUB 0 28 G T SUB 0 30 G T ]
1 [INS 0 22 G SUB 0 24 G A SUB 0 25 T G SUB 0 27 T G SUB 0 29 T A ]
1 [SUB 0 22 G C SUB 0 24 G A SUB 0 26 G A SUB 0 30 G A ]
1 [SUB 0 22 G T SUB 0 23 T C SUB 0 24 G A INS 0 27 T SUB 0 28 G T ]
1 [SUB 0 22 G T SUB 0 25 T G SUB 0 27 T G SUB 0 29 T C ]
1 [INS 0 23 T SUB 0 24 G C SUB 0 26 G T SUB 0 30 G C ]
1 [SUB 0 23 T A SUB 0 24 G C SUB 0 27 T A SUB 0 28 G A ]
1 [SUB 0 23 T A SUB 0 24 G C SUB 0 27 T A SUB 0 28 G T SUB 0 30 G A ]
1 [INS 0 24 G SUB 0 25 T G SUB 0 27 T C SUB 0 28 G C SUB 0 29 T A ]
1 [SUB 0 24 G C SUB 0 26 G A SUB 0 28 G T SUB 0 30 G A ]
1 [SUB 0 24 G T SUB 0 26 G A SUB 0 29 T C ]
1 [SUB 0 24 G T SUB 0 26 G C SUB 0 27 T A SUB 0 29 T G SUB 0 30 G C ]
1 [SUB 0 24 G T SUB 0 26 G C SUB 0 28 G T SUB 0 30 G C ]
1 [SUB 0 24 G T SUB 0 26 G T SUB 0 27 T C SUB 0 28 G A SUB 0 30 G C ]
1 [SUB 0 25 T C SUB 0 26 G T SUB 0 28 G A SUB 0 29 T C SUB 0 30 G C ]
1 [SUB 0 26 G C SUB 0 27 T C SUB 0 28 G A SUB 0 29 T A SUB 0 30 G A ]
46    10
70
1 [SUB 0 0 G A DEL 0 2 G SUB 0 24 G C SUB 0 25 T C SUB 0 26 G C SUB 0 31 T C SUB 0 42 G T ]
1 [SUB 0 0 G A SUB 0 4 G A SUB 0 7 T C SUB 0 8 G A SUB 0 9 T A DEL 0 40 G SUB 0 42 G T ]
1 [SUB 0 0 G C SUB 0 3 T A SUB 0 5 T A SUB 0 6 G C SUB 0 31 T A DEL 0 41 T SUB 0 42 G A ]
1 [DEL 0 1 T DEL 0 3 T SUB 0 5 T G SUB 0 6 G C SUB 0 9 T C ]
1 [DEL 0 1 T DEL 0 3 T DEL 0 10 G SUB 0 11 T A DEL 0 13 T SUB 0 15 T G DEL 0 43 T ]
1 [SUB 0 1 T A SUB 0 3 T G SUB 0 4 G C SUB 0 6 G T DEL 0 43 T ]
1 [SUB 0 1 T C SUB 0 3 T C SUB 0 5 T C SUB 0 7 T C SUB 0 9 T C SUB 0 42 G A SUB 0 43 T C ]
1 [DEL 0 3 T SUB 0 5 T G SUB 0 25 T A SUB 0 33 T G SUB 0 34 G A SUB 0 35 T A SUB 0 37 T A ]
1 [DEL 0 3 T SUB 0 39 T C SUB 0 40 G A SUB 0 41 T C SUB 0 43 T C ]
1 [SUB 0 3 T A SUB 0 7 T A DEL 0 36 G SUB 0 38 G T SUB 0 39 T C SUB 0 40 G C SUB 0 42 G T ]
1 [SUB 0 3 T A SUB 0 24 G A SUB 0 37 T A SUB 0 38 G C SUB 0 39 T A SUB 0 41 T A SUB 0 43 T C ]
1 [SUB 0 3 T C SUB 0 7 T C SUB 0 11 T C SUB 0 15 T C SUB 0 19 T C INS 0 38 G SUB 0 43 T C ]
1 [SUB 0 4 G A SUB 0 24 G A SUB 0 26 G A SUB 0 34 G C SUB 0 38 G C SUB 0 41 T C SUB 0 42 G C ]
1 [SUB 0 4 G C SUB 0 5 T A SUB 0 6 G T SUB 0 10 G A SUB 0 11 T A SUB 0 12 G A SUB 0 42 G T ]
1 [SUB 0 4 G T SUB 0 12 G A SUB 0 26 G C SUB 0 31 T G SUB 0 32 G A SUB 0 34 G T DEL 0 43 T ]
1 [DEL 0 5 T DEL 0 11 T DEL 0 25 T DEL 0 31 T DEL 0 37 T SUB 0 43 T A ]
1 [SUB 0 5 T A SUB 0 7 T C SUB 0 10 G A SUB 0 11 T A SUB 0 26 G A SUB 0 43 T A ]
1 [SUB 0 5 T A SUB 0 18 G A DEL 0 23 T ]
1 [SUB 0 5 T C SUB 0 14 G A SUB 0 29 T C SUB 0 31 T C SUB 0 34 G C SUB 0 37 T C SUB 0 43 T C ]
1 [SUB 0 6 G A SUB 0 19 T C SUB 0 20 G A SUB 0 23 T C SUB 0 24 G A SUB 0 27 T C SUB 0 38 G A ]
1 [SUB 0 6 G C DEL 0 33 T SUB 0 35 T G SUB 0 37 T C SUB 0 38 G C SUB 0 39 T A SUB 0 41 T C ]
1 [SUB 0 6 G T SUB 0 26 G T INS 0 34 G SUB 0 36 G A SUB 0 39 T G SUB 0 42 G C SUB 0 43 T A ]
1 [SUB 0 7 T A SUB 0 9 T A SUB 0 11 T A SUB 0 13 T A DEL 0 39 T SUB 0 42 G A SUB 0 43 T G ]
1 [SUB 0 7 T A SUB 0 15 T C SUB 0 16 G T SUB 0 23 T C SUB 0 24 G A SUB 0 33 T C ]
1 [SUB 0 7 T C SUB 0 8 G A SUB 0 23 T C SUB 0 25 T C SUB 0 27 T C SUB 0 29 T C SUB 0 40 G C ]
1 [SUB 0 7 T C SUB 0 11 T C SUB 0 13 T A SUB 0 15 T C SUB 0 16 G A SUB 0 29 T C SUB 0 42 G C ]
1 [SUB 0 7 T C SUB 0 36 G C SUB 0 38 G A SUB 0 40 G T SUB 0 42 G A SUB 0 43 T A ]
1 [SUB 0 8 G C SUB 0 15 T C SUB 0 25 T C SUB 0 26 G A SUB 0 27 T C SUB 0 29 T C SUB 0 42 G C ]
1 [SUB 0 9 T C SUB 0 10 G A SUB 0 14 G A SUB 0 27 T C SUB 0 40 G T SUB 0 42 G C SUB 0 43 T A ]
1 [SUB 0 9 T C SUB 0 10 G A SUB 0 43 T G ]
1 [SUB 0 11 T C SUB 0 12 G A SUB 0 13 T C SUB 0 14 G T SUB 0 39 T A SUB 0 40 G C SUB 0 43 T A ]
1 [SUB 0 11 T C SUB 0 15 T C SUB 0 19 T C SUB 0 23 T C SUB 0 40 G C INS 0 42 G SUB 0 43 T C ]
1 [SUB 0 13 T C SUB 0 14 G A SUB 0 33 T C SUB 0 35 T C INS 0 42 G ]
1 [SUB 0 13 T C DEL 0 30 G DEL 0 33 T SUB 0 35 T G SUB 0 37 T A SUB 0 41 T A SUB 0 43 T C ]
1 [SUB 0 18 G A SUB 0 35 T A SUB 0 36 G C SUB 0 37 T A SUB 0 39 T A SUB 0 42 G C ]
1 [SUB 0 19 T C SUB 0 21 T C SUB 0 23 T C SUB 0 24 G A SUB 0 25 T C DEL 0 28 G SUB 0 42 G T ]
1 [SUB 0 20 G A SUB 0 35 T G SUB 0 36 G C INS 0 38 G SUB 0 39 T A SUB 0 40 G A SUB 0 42 G T ]
1 [SUB 0 21 T C SUB 0 23 T C SUB 0 36 G A SUB 0 37 T C SUB 0 39 T C SUB 0 41 T C ]
1 [SUB 0 22 G A SUB 0 32 G A SUB 0 34 G T SUB 0 35 T C SUB 0 41 T C SUB 0 42 G A SUB 0 43 T C ]
1 [SUB 0 24 G A SUB 0 34 G A SUB 0 36 G A SUB 0 38 G T SUB 0 40 G C SUB 0 41 T A DEL 0 43 T ]
1 [SUB 0 24 G T SUB 0 36 G T SUB 0 37 T A SUB 0 38 G A SUB 0 39 T G SUB 0 42 G T ]
1 [SUB 0 26 G A SUB 0 35 T A SUB 0 37 T A SUB 0 39 T A SUB 0 40 G C SUB 0 41 T A SUB 0 43 T A ]
1 [SUB 0 28 G A INS 0 32 G SUB 0 35 T A SUB 0 37 T C SUB 0 38 G T SUB 0 39 T G SUB 0 43 T C ]
1 [SUB 0 29 T A SUB 0 30 G T SUB 0 32 G C SUB 0 38 G C SUB 0 41 T G SUB 0 43 T G ]
1 [SUB 0 29 T C SUB 0 31 T C SUB 0 33 T C SUB 0 35 T C SUB 0 37 T C SUB 0 38 G A SUB 0 41 T C ]
1 [SUB 0 29 T C SUB 0 32 G T SUB 0 34 G T SUB 0 35 T A SUB 0 36 G A SUB 0 37 T A SUB 0 38 G T ]
1 [SUB 0 30 G A SUB 0 31 T A SUB 0 33 T G SUB 0 34 G T SUB 0 39 T A INS 0 40 G SUB 0 42 G C ]
1 [SUB 0 30 G A SUB 0 31 T C SUB 0 32 G A SUB 0 34 G C SUB 0 38 G C SUB 0 39 T A SUB 0 42 G C ]
1 [SUB 0 30 G A SUB 0 32 G T SUB 0 34 G C SUB 0 37 T C SUB 0 38 G A SUB 0 41 T C ]
1 [SUB 0 30 G T SUB 0 31 T C SUB 0 32 G A INS 0 35 T SUB 0 36 G T SUB 0 39 T A SUB 0 43 T G ]
1 [DEL 0 31 T INS 0 38 G SUB 0 40 G A SUB 0 41 T A SUB 0 43 T C ]
1 [SUB 0 31 T A SUB 0 33 T A SUB 0 35 T A SUB 0 37 T A SUB 0 39 T A SUB 0 41 T A SUB 0 43 T A ]
1 [SUB 0 31 T A SUB 0 33 T A SUB 0 35 T G SUB 0 37 T A SUB 0 39 T G SUB 0 40 G C SUB 0 43 T G ]
1 [SUB 0 31 T C SUB 0 33 T G SUB 0 37 T A SUB 0 38 G A SUB 0 39 T G SUB 0 43 T C ]
1 [SUB 0 32 G A SUB 0 34 G T SUB 0 35 T C SUB 0 41 T C SUB 0 42 G C SUB 0 43 T A ]
1 [SUB 0 32 G T SUB 0 34 G C SUB 0 36 G T SUB 0 38 G T SUB 0 40 G T SUB 0 42 G T ]
1 [SUB 0 32 G T SUB 0 34 G T SUB 0 36 G A SUB 0 37 T A SUB 0 38 G A INS 0 40 G SUB 0 41 T A ]
1 [INS 0 33 T SUB 0 34 G C SUB 0 36 G T SUB 0 37 T C SUB 0 38 G C SUB 0 41 T A ]
1 [INS 0 33 T SUB 0 34 G T SUB 0 36 G C SUB 0 38 G A SUB 0 39 T G SUB 0 40 G A SUB 0 41 T G ]
2 [SUB 0 33 T C SUB 0 35 T C SUB 0 37 T C SUB 0 39 T C SUB 0 41 T C SUB 0 43 T C ]
1 [SUB 0 34 G A SUB 0 35 T A SUB 0 37 T C SUB 0 38 G T SUB 0 39 T G INS 0 42 G SUB 0 43 T A ]
1 [SUB 0 34 G A SUB 0 35 T C SUB 0 36 G A SUB 0 37 T G SUB 0 39 T G SUB 0 41 T A SUB 0 43 T G ]
1 [SUB 0 34 G A SUB 0 36 G A SUB 0 37 T A SUB 0 39 T G SUB 0 40 G T SUB 0 43 T C ]
1 [SUB 0 34 G C SUB 0 35 T A SUB 0 37 T A SUB 0 39 T A SUB 0 40 G A SUB 0 41 T A SUB 0 43 T A ]
1 [SUB 0 34 G T SUB 0 35 T C SUB 0 36 G A SUB 0 38 G A SUB 0 39 T C SUB 0 40 G A SUB 0 42 G C ]
1 [INS 0 35 T SUB 0 37 T A SUB 0 40 G A SUB 0 41 T A SUB 0 42 G A SUB 0 43 T C ]
1 [SUB 0 35 T A SUB 0 36 G A SUB 0 38 G T SUB 0 40 G A SUB 0 41 T A SUB 0 42 G A SUB 0 43 T A ]
1 [SUB 0 35 T A SUB 0 36 G T SUB 0 39 T C SUB 0 40 G A SUB 0 41 T A SUB 0 42 G A SUB 0 43 T A ]
1 [SUB 0 35 T G SUB 0 36 G C SUB 0 37 T A SUB 0 38 G A SUB 0 40 G A SUB 0 41 T G SUB 0 42 G C ]
1 [SUB 0 36 G A SUB 0 38 G T SUB 0 39 T C SUB 0 40 G A SUB 0 41 T A SUB 0 42 G A SUB 0 43 T C ]
47    26
75
1 [SUB 0 0 T A SUB 0 2 T A SUB 0 4 T A DEL 0 32 T SUB 0 33 G C SUB 0 35 G T ]
1 [SUB 0 0 T A SUB 0 2 T G SUB 0 6 T A SUB 0 23 G C DEL 0 25 G SUB 0 36 T C ]
1 [SUB 0 0 T A SUB 0 8 T C SUB 0 9 G T SUB 0 16 T C SUB 0 17 G A SUB 0 26 T C ]
1 [SUB 0 0 T A SUB 0 15 G A SUB 0 32 T A SUB 0 33 G C SUB 0 34 T C SUB 0 35 G A ]
1 [SUB 0 0 T C SUB 0 2 T C SUB 0 35 G A SUB 0 36 T C ]
1 [SUB 0 1 G C SUB 0 3 G C SUB 0 4 T A SUB 0 6 T G SUB 0 9 G A SUB 0 35 G T ]
1 [SUB 0 2 T C ]
1 [SUB 0 2 T C SUB 0 3 G A SUB 0 5 G A SUB 0 26 T C DEL 0 34 T SUB 0 35 G C ]
1 [SUB 0 2 T C SUB 0 3 G A SUB 0 36 T G ]
1 [SUB 0 2 T C SUB 0 6 T C SUB 0 10 T C DEL 0 30 T SUB 0 36 T C ]
1 [SUB 0 3 G A DEL 0 6 T SUB 0 13 G T SUB 0 15 G A SUB 0 26 T A SUB 0 33 G A ]
1 [SUB 0 3 G C SUB 0 10 T C SUB 0 20 T C SUB 0 21 G A SUB 0 22 T C SUB 0 24 T C ]
1 [DEL 0 4 T DEL 0 18 T DEL 0 24 T DEL 0 30 T SUB 0 36 T A ]
1 [SUB 0 4 T A SUB 0 6 T A SUB 0 8 T A SUB 0 10 T A INS 0 35 G ]
1 [SUB 0 4 T C SUB 0 5 G A SUB 0 9 G A SUB 0 22 T C SUB 0 35 G T ]
1 [SUB 0 4 T C SUB 0 5 G A SUB 0 20 T C SUB 0 22 T C SUB 0 24 T C SUB 0 26 T C ]
1 [SUB 0 4 T C SUB 0 8 T C SUB 0 12 T C SUB 0 16 T C SUB 0 33 G C SUB 0 36 T G ]
1 [SUB 0 4 T C SUB 0 18 T C SUB 0 27 G C SUB 0 28 T A DEL 0 30 T SUB 0 35 G C ]
1 [SUB 0 5 G A SUB 0 6 T G SUB 0 8 T G DEL 0 36 T ]
1 [SUB 0 5 G C SUB 0 27 G A SUB 0 29 G T SUB 0 30 T A INS 0 34 T SUB 0 35 G T ]
1 [SUB 0 6 T C SUB 0 7 G A SUB 0 8 T C SUB 0 9 G T SUB 0 34 T A SUB 0 35 G C ]
1 [SUB 0 6 T C SUB 0 7 G A SUB 0 26 T C SUB 0 28 T C INS 0 35 G ]
1 [SUB 0 6 T C SUB 0 18 T C SUB 0 23 G C SUB 0 24 T C SUB 0 32 T C SUB 0 35 G T ]
1 [SUB 0 7 G A SUB 0 21 G C SUB 0 26 T G SUB 0 27 G A SUB 0 29 G T ]
1 [SUB 0 7 G A SUB 0 22 T C SUB 0 24 T C SUB 0 27 G C SUB 0 30 T C SUB 0 36 T C ]
1 [SUB 0 7 G C SUB 0 17 G C SUB 0 19 G A DEL 0 23 G DEL 0 35 G ]
1 [SUB 0 8 T A SUB 0 25 G T SUB 0 27 G C SUB 0 30 T C SUB 0 31 G A SUB 0 36 T C ]
1 [SUB 0 9 G A SUB 0 13 G C SUB 0 30 T C SUB 0 32 T C SUB 0 34 T C SUB 0 36 T C ]
1 [SUB 0 10 T C DEL 0 27 G SUB 0 30 T A SUB 0 32 T A SUB 0 34 T A SUB 0 36 T A ]
1 [SUB 0 10 T C SUB 0 27 G T SUB 0 28 T G SUB 0 30 T G SUB 0 32 T A SUB 0 36 T A ]
1 [SUB 0 10 T C SUB 0 30 T C SUB 0 32 T C SUB 0 34 T C SUB 0 35 G A SUB 0 36 T C ]
1 [SUB 0 11 G A DEL 0 16 T ]
1 [SUB 0 11 G A SUB 0 28 T A SUB 0 29 G C SUB 0 30 T A SUB 0 32 T A SUB 0 35 G C ]
1 [SUB 0 12 T C SUB 0 13 G A SUB 0 16 T C SUB 0 17 G A SUB 0 20 T C SUB 0 31 G A ]
1 [SUB 0 12 T C SUB 0 16 T A SUB 0 21 G A SUB 0 32 T C SUB 0 33 G A DEL 0 35 G ]
1 [SUB 0 12 T C SUB 0 25 G C DEL 0 28 T SUB 0 31 G T SUB 0 34 T G SUB 0 36 T C ]
1 [SUB 0 13 G A SUB 0 22 T A SUB 0 29 G C SUB 0 30 T G SUB 0 34 T G SUB 0 35 G C ]
1 [SUB 0 15 G A SUB 0 30 T G SUB 0 31 G C INS 0 33 G SUB 0 34 T A SUB 0 35 G A ]
1 [SUB 0 16 T A SUB 0 24 T G SUB 0 25 G A SUB 0 26 T A SUB 0 28 T A SUB 0 36 T G ]
1 [SUB 0 16 T C SUB 0 18 T C SUB 0 20 T C SUB 0 21 G A SUB 0 22 T C INS 0 24 T ]
1 [SUB 0 16 T C SUB 0 18 T C SUB 0 31 G A SUB 0 32 T C SUB 0 34 T C SUB 0 36 T C ]
1 [SUB 0 17 G A SUB 0 19 G A SUB 0 27 G C SUB 0 31 G C SUB 0 34 T C SUB 0 35 G C ]
1 [SUB 0 17 G A SUB 0 27 G A SUB 0 29 G T SUB 0 30 T C SUB 0 36 T C ]
1 [SUB 0 17 G A SUB 0 30 T A SUB 0 31 G C SUB 0 32 T A SUB 0 34 T A SUB 0 36 T C ]
1 [SUB 0 17 G C SUB 0 18 T C SUB 0 19 G C SUB 0 24 T C SUB 0 35 G T ]
1 [SUB 0 17 G T SUB 0 29 G T SUB 0 30 T A SUB 0 31 G A SUB 0 32 T G SUB 0 35 G T ]
1 [SUB 0 19 G A SUB 0 29 G A SUB 0 31 G A SUB 0 33 G T SUB 0 35 G C SUB 0 36 T A ]
1 [SUB 0 19 G T INS 0 27 G SUB 0 29 G A SUB 0 32 T G SUB 0 35 G C SUB 0 36 T A ]
1 [SUB 0 21 G A SUB 0 30 T A SUB 0 32 T A SUB 0 34 T A SUB 0 35 G C SUB 0 36 T A ]
1 [SUB 0 22 T A SUB 0 32 T A SUB 0 33 G C SUB 0 34 T A SUB 0 36 T G ]
1 [SUB 0 23 G A SUB 0 25 G T SUB 0 27 G C SUB 0 30 T C SUB 0 31 G A SUB 0 34 T C ]
1 [SUB 0 24 T A SUB 0 25 G T SUB 0 27 G C SUB 0 33 G C SUB 0 36 T G ]
1 [SUB 0 24 T C SUB 0 28 T C SUB 0 30 T C SUB 0 32 T C SUB 0 34 T C SUB 0 36 T C ]
1 [INS 0 25 G INS 0 31 G SUB 0 33 G A SUB 0 34 T A SUB 0 36 T C ]
1 [SUB 0 25 G A SUB 0 26 T C SUB 0 27 G A SUB 0 29 G C SUB 0 33 G C SUB 0 34 T A ]
1 [SUB 0 25 G A SUB 0 27 G T SUB 0 28 T C SUB 0 34 T C SUB 0 35 G A SUB 0 36 T C ]
1 [SUB 0 25 G T SUB 0 26 T C SUB 0 27 G A INS 0 30 T SUB 0 31 G T SUB 0 34 T A ]
1 [INS 0 26 T SUB 0 27 G C SUB 0 29 G T SUB 0 33 G C SUB 0 35 G T ]
1 [DEL 0 26 T SUB 0 28 T G SUB 0 30 T C SUB 0 31 G C SUB 0 32 T A SUB 0 34 T C ]
1 [SUB 0 26 T A SUB 0 28 T A SUB 0 30 T G SUB 0 32 T A SUB 0 34 T G SUB 0 35 G C ]
1 [SUB 0 26 T C SUB 0 28 T C SUB 0 30 T C SUB 0 32 T C SUB 0 34 T C SUB 0 36 T C ]
1 [SUB 0 26 T C SUB 0 28 T G SUB 0 32 T A SUB 0 33 G A SUB 0 34 T G ]
1 [SUB 0 27 G C SUB 0 29 G A DEL 0 31 G SUB 0 33 G T SUB 0 35 G A SUB 0 36 T A ]
1 [SUB 0 27 G C SUB 0 29 G A SUB 0 31 G A SUB 0 35 G A SUB 0 36 T C ]
1 [SUB 0 27 G T SUB 0 29 G C SUB 0 31 G T SUB 0 33 G C SUB 0 34 T A ]
1 [SUB 0 27 G T SUB 0 29 G C SUB 0 31 G T SUB 0 33 G T SUB 0 35 G T ]
1 [SUB 0 27 G T SUB 0 29 G T SUB 0 30 T C SUB 0 31 G A SUB 0 33 G C SUB 0 35 G C ]
1 [SUB 0 27 G T SUB 0 30 T G SUB 0 32 T G SUB 0 34 T C ]
1 [SUB 0 28 T C SUB 0 29 G A SUB 0 30 T C SUB 0 32 T C SUB 0 34 T C SUB 0 36 T C ]
1 [SUB 0 29 G A SUB 0 30 T C SUB 0 31 G A SUB 0 32 T G SUB 0 34 T G SUB 0 36 T A ]
1 [SUB 0 29 G T SUB 0 31 G A SUB 0 34 T C SUB 0 36 T G ]
1 [INS 0 30 T SUB 0 32 T A SUB 0 35 G A SUB 0 36 T A ]
1 [SUB 0 30 T G SUB 0 31 G C SUB 0 32 T A SUB 0 33 G A SUB 0 35 G A SUB 0 36 T C ]
1 [SUB 0 32 T C SUB 0 33 G A SUB 0 34 T C SUB 0 36 T C ]
1 [DEL 0 36 T ]
48    40
78
1 [SUB 0 0 G A SUB 0 3 T A DEL 0 5 T SUB 0 6 G A ]
1 [SUB 0 0 G A SUB 0 3 T C SUB 0 4 G A SUB 0 7 T C SUB 0 21 T C ]
1 [SUB 0 0 G A SUB 0 19 T C SUB 0 21 T C DEL 0 29 T ]
1 [SUB 0 0 G C SUB 0 3 T C SUB 0 10 G T SUB 0 11 T C SUB 0 13 T C ]
1 [SUB 0 0 G C SUB 0 10 G T SUB 0 21 T C SUB 0 22 G C SUB 0 31 T C ]
1 [DEL 0 1 T DEL 0 3 T DEL 0 31 T ]
1 [DEL 0 1 T SUB 0 3 T G DEL 0 31 T ]
1 [SUB 0 2 G A SUB 0 15 T C SUB 0 28 G T SUB 0 30 G C SUB 0 31 T A ]
1 [SUB 0 2 G A SUB 0 16 G C SUB 0 21 T G SUB 0 22 G A SUB 0 24 G T ]
1 [SUB 0 2 G T SUB 0 4 G C SUB 0 5 T A SUB 0 6 G A SUB 0 8 G A ]
1 [SUB 0 3 T C SUB 0 4 G A SUB 0 23 T C SUB 0 27 T C SUB 0 30 G T ]
1 [SUB 0 3 T C SUB 0 4 G C SUB 0 6 G T SUB 0 16 G A DEL 0 30 G ]
1 [SUB 0 3 T C SUB 0 4 G T SUB 0 11 T C SUB 0 12 G A SUB 0 21 T C ]
1 [SUB 0 3 T C SUB 0 7 T C SUB 0 11 T C SUB 0 28 G C SUB 0 31 T G ]
1 [SUB 0 3 T C SUB 0 9 T A SUB 0 11 T A SUB 0 13 T A SUB 0 24 G C ]
1 [SUB 0 3 T C SUB 0 15 T C SUB 0 20 G C SUB 0 21 T C SUB 0 29 T C ]
1 [SUB 0 3 T C DEL 0 23 T SUB 0 29 T C SUB 0 30 G A SUB 0 31 T C ]
1 [SUB 0 4 G A SUB 0 19 T C SUB 0 21 T C SUB 0 24 G C SUB 0 27 T C ]
1 [SUB 0 5 T A DEL 0 7 T SUB 0 16 G A SUB 0 29 T C SUB 0 30 G A ]
1 [SUB 0 5 T A DEL 0 7 T SUB 0 16 G C SUB 0 23 T G SUB 0 27 T G ]
1 [SUB 0 5 T A SUB 0 22 G T SUB 0 24 G C SUB 0 27 T C SUB 0 28 G A ]
1 [SUB 0 5 T C SUB 0 9 T C SUB 0 18 G A SUB 0 21 T A SUB 0 23 T A ]
1 [SUB 0 5 T C SUB 0 15 T C SUB 0 16 G A SUB 0 17 T C SUB 0 19 T C ]
1 [SUB 0 6 G A SUB 0 10 G C SUB 0 27 T C SUB 0 29 T C SUB 0 31 T C ]
1 [SUB 0 6 G C SUB 0 16 G C SUB 0 18 G A INS 0 21 T ]
1 [SUB 0 6 G T SUB 0 8 G A SUB 0 19 T A SUB 0 26 G A SUB 0 30 G A ]
1 [SUB 0 7 T C SUB 0 19 T C SUB 0 20 G T SUB 0 30 G A SUB 0 31 T A ]
1 [SUB 0 7 T C SUB 0 24 G T SUB 0 25 T G SUB 0 27 T G SUB 0 29 T A ]
1 [SUB 0 7 T C SUB 0 27 T C SUB 0 29 T C SUB 0 31 T C ]
1 [SUB 0 8 G A INS 0 12 G ]
1 [SUB 0 8 G A SUB 0 25 T A SUB 0 26 G C SUB 0 27 T A SUB 0 29 T A ]
1 [SUB 0 9 T C SUB 0 10 G A SUB 0 24 G A SUB 0 30 G A SUB 0 31 T A ]
1 [SUB 0 9 T C SUB 0 13 T A SUB 0 18 G A SUB 0 29 T C SUB 0 30 G A ]
1 [SUB 0 9 T C INS 0 25 T SUB 0 27 T A SUB 0 29 T A SUB 0 31 T A ]
1 [SUB 0 10 G A SUB 0 12 G A SUB 0 16 G C SUB 0 17 T A SUB 0 20 G T ]
1 [SUB 0 10 G A SUB 0 19 T A SUB 0 26 G C SUB 0 27 T G SUB 0 31 T G ]
1 [SUB 0 10 G A SUB 0 20 G A SUB 0 21 T A SUB 0 29 T C SUB 0 31 T G ]
1 [SUB 0 10 G A SUB 0 27 T A SUB 0 28 G C SUB 0 29 T C SUB 0 30 G A ]
1 [SUB 0 11 T C SUB 0 13 T C SUB 0 15 T C SUB 0 17 T C SUB 0 28 G C ]
1 [SUB 0 11 T C SUB 0 24 G C INS 0 26 G SUB 0 28 G T SUB 0 31 T G ]
1 [SUB 0 12 G A SUB 0 22 G A SUB 0 24 G T SUB 0 25 T C SUB 0 31 T C ]
1 [SUB 0 12 G A SUB 0 27 T G SUB 0 28 G C INS 0 30 G SUB 0 31 T A ]
1 [SUB 0 12 G C SUB 0 13 T C SUB 0 14 G C SUB 0 19 T C SUB 0 30 G T ]
1 [DEL 0 13 T DEL 0 19 T DEL 0 25 T SUB 0 31 T A ]
1 [SUB 0 13 T A SUB 0 21 T G SUB 0 22 G A SUB 0 23 T A SUB 0 25 T A ]
1 [SUB 0 13 T C SUB 0 15 T C SUB 0 28 G A SUB 0 29 T C SUB 0 31 T C ]
1 [SUB 0 13 T C SUB 0 22 G C SUB 0 23 T A DEL 0 25 T SUB 0 30 G C ]
1 [SUB 0 14 G A SUB 0 16 G A SUB 0 24 G C SUB 0 28 G C SUB 0 31 T C ]
1 [SUB 0 14 G A SUB 0 27 T A SUB 0 28 G C SUB 0 29 T A SUB 0 31 T A ]
1 [SUB 0 14 G T SUB 0 26 G T SUB 0 27 T A SUB 0 28 G A SUB 0 29 T G ]
1 [SUB 0 16 G A SUB 0 26 G A SUB 0 28 G A SUB 0 30 G T ]
1 [SUB 0 16 G C DEL 0 18 G SUB 0 29 T C SUB 0 30 G A SUB 0 31 T C ]
1 [SUB 0 16 G T INS 0 24 G SUB 0 26 G A SUB 0 29 T G ]
1 [DEL 0 17 T SUB 0 24 G T SUB 0 26 G A SUB 0 28 G A DEL 0 30 G ]
1 [SUB 0 18 G A SUB 0 27 T A SUB 0 29 T A SUB 0 31 T A ]
1 [SUB 0 19 T A SUB 0 29 T A SUB 0 30 G C SUB 0 31 T A ]
1 [SUB 0 19 T C SUB 0 27 T C SUB 0 28 G T SUB 0 29 T C SUB 0 31 T C ]
1 [SUB 0 20 G A SUB 0 22 G T SUB 0 23 T A DEL 0 28 G SUB 0 30 G T ]
1 [SUB 0 21 T C SUB 0 25 T C SUB 0 27 T C SUB 0 29 T C SUB 0 31 T C ]
1 [INS 0 22 G INS 0 28 G SUB 0 30 G A SUB 0 31 T A ]
1 [SUB 0 22 G T SUB 0 25 T G SUB 0 27 T G SUB 0 29 T C ]
1 [INS 0 23 T SUB 0 24 G C SUB 0 26 G T SUB 0 30 G C ]
1 [SUB 0 23 T A SUB 0 24 G C DEL 0 27 T SUB 0 28 G A SUB 0 30 G T ]
1 [SUB 0 23 T A SUB 0 24 G C SUB 0 27 T A SUB 0 28 G A ]
1 [SUB 0 23 T A SUB 0 25 T A SUB 0 27 T G SUB 0 29 T A SUB 0 31 T G ]
1 [INS 0 24 G SUB 0 26 G A SUB 0 27 T G SUB 0 29 T G SUB 0 31 T A ]
1 [SUB 0 24 G C SUB 0 26 G A SUB 0 28 G A ]
1 [SUB 0 24 G C SUB 0 26 G A SUB 0 28 G T SUB 0 30 G T SUB 0 31 T A ]
1 [SUB 0 24 G T SUB 0 25 T C SUB 0 26 G A INS 0 29 T SUB 0 30 G T ]
1 [SUB 0 24 G T SUB 0 26 G C SUB 0 27 T A DEL 0 29 T SUB 0 31 T C ]
1 [SUB 0 24 G T SUB 0 26 G T SUB 0 27 T C SUB 0 28 G A SUB 0 30 G C ]
1 [DEL 0 25 T SUB 0 27 T G SUB 0 29 T C SUB 0 30 G C SUB 0 31 T A ]
1 [SUB 0 25 T C SUB 0 26 G A SUB 0 27 T C SUB 0 29 T C SUB 0 31 T C ]
1 [SUB 0 25 T C SUB 0 26 G T SUB 0 28 G A SUB 0 29 T C SUB 0 30 G C ]
1 [SUB 0 26 G C SUB 0 27 T C SUB 0 28 G A SUB 0 29 T A SUB 0 30 G A ]
1 [SUB 0 26 G T SUB 0 28 G A SUB 0 31 T C ]
1 [SUB 0 26 G T SUB 0 28 G C SUB 0 30 G T ]
1 [SUB 0 31 T G ]
49    19
71
1 [SUB 0 0 T A SUB 0 2 T G SUB 0 9 G A SUB 0 10 T G SUB 0 12 T G ]
1 [SUB 0 0 T C SUB 0 2 T C SUB 0 4 T C DEL 0 37 G SUB 0 38 T A SUB 0 39 G C ]
1 [SUB 0 0 T G SUB 0 1 G C SUB 0 4 T C DEL 0 39 G ]
1 [DEL 0 1 G DEL 0 3 G ]
1 [SUB 0 1 G T SUB 0 9 G A SUB 0 23 G C SUB 0 28 T G SUB 0 29 G A SUB 0 31 G T ]
1 [SUB 0 1 G T SUB 0 12 T A SUB 0 29 G T SUB 0 31 G C SUB 0 34 T C SUB 0 35 G A ]
1 [SUB 0 2 T A SUB 0 3 G T DEL 0 31 G SUB 0 33 G C SUB 0 35 G T SUB 0 39 G C ]
1 [SUB 0 2 T A SUB 0 4 T C SUB 0 7 G A SUB 0 8 T A SUB 0 23 G A ]
1 [SUB 0 2 T A SUB 0 6 T A SUB 0 35 G T SUB 0 37 G C SUB 0 39 G T ]
1 [SUB 0 2 T C SUB 0 6 T C SUB 0 10 T C SUB 0 14 T C DEL 0 34 T ]
1 [SUB 0 2 T C SUB 0 11 G A SUB 0 26 T C SUB 0 28 T C SUB 0 31 G C SUB 0 34 T C ]
1 [SUB 0 3 G A SUB 0 4 T A SUB 0 5 G A SUB 0 35 G T SUB 0 37 G A ]
1 [SUB 0 3 G A SUB 0 23 G A SUB 0 25 G A SUB 0 33 G C SUB 0 37 G C ]
1 [SUB 0 3 G C SUB 0 5 G C SUB 0 7 G C SUB 0 9 G C SUB 0 11 G T SUB 0 39 G C ]
1 [SUB 0 3 G C SUB 0 12 T C SUB 0 24 T C SUB 0 29 G C SUB 0 30 T C SUB 0 38 T C ]
1 [SUB 0 3 G T SUB 0 23 G T INS 0 31 G SUB 0 33 G A SUB 0 36 T G SUB 0 39 G C ]
1 [DEL 0 4 T DEL 0 10 T DEL 0 24 T DEL 0 30 T INS 0 35 G ]
1 [SUB 0 4 T A SUB 0 12 T C SUB 0 13 G T SUB 0 20 T C SUB 0 21 G A SUB 0 30 T C ]
1 [SUB 0 4 T A SUB 0 17 G A INS 0 21 G ]
1 [SUB 0 4 T C SUB 0 33 G C SUB 0 35 G A SUB 0 37 G T SUB 0 39 G A ]
1 [SUB 0 5 G C DEL 0 32 T SUB 0 34 T G SUB 0 36 T C SUB 0 37 G C SUB 0 38 T A ]
1 [SUB 0 6 T A SUB 0 8 T A SUB 0 10 T A SUB 0 12 T A INS 0 37 G SUB 0 39 G A ]
1 [SUB 0 6 T C SUB 0 7 G A ]
1 [SUB 0 6 T C SUB 0 7 G A SUB 0 11 G A SUB 0 24 T C SUB 0 37 G T SUB 0 39 G C ]
1 [SUB 0 6 T C SUB 0 10 T C SUB 0 12 T A SUB 0 14 T C SUB 0 15 G A SUB 0 28 T C ]
1 [SUB 0 6 T G SUB 0 12 T A DEL 0 14 T SUB 0 23 G A SUB 0 36 T C SUB 0 37 G A ]
1 [SUB 0 7 G C SUB 0 14 T C SUB 0 24 T C SUB 0 25 G A SUB 0 26 T C SUB 0 28 T C ]
1 [SUB 0 8 T C SUB 0 9 G A SUB 0 10 T C SUB 0 11 G T SUB 0 36 T A SUB 0 37 G C ]
1 [SUB 0 8 T C SUB 0 9 G A SUB 0 28 T C SUB 0 30 T C SUB 0 38 T G SUB 0 39 G T ]
1 [SUB 0 8 T C SUB 0 12 T C SUB 0 16 T C SUB 0 20 T C SUB 0 37 G C ]
1 [SUB 0 8 T C SUB 0 12 T C SUB 0 20 T C SUB 0 21 G A SUB 0 36 T C SUB 0 38 T C ]
1 [SUB 0 12 T C SUB 0 29 G T SUB 0 30 T G SUB 0 32 T G SUB 0 34 T A SUB 0 38 T A ]
1 [SUB 0 14 T C SUB 0 34 T C SUB 0 36 T C SUB 0 38 T C SUB 0 39 G C ]
1 [SUB 0 15 G A SUB 0 24 T A SUB 0 31 G C SUB 0 32 T G SUB 0 36 T G SUB 0 37 G C ]
1 [SUB 0 15 G A SUB 0 32 T A SUB 0 33 G C SUB 0 34 T A SUB 0 36 T A SUB 0 39 G C ]
1 [SUB 0 18 T A SUB 0 26 T G SUB 0 27 G A SUB 0 28 T A SUB 0 30 T A DEL 0 38 T ]
1 [SUB 0 19 G A SUB 0 29 G A SUB 0 31 G T SUB 0 32 T C SUB 0 38 T C SUB 0 39 G A ]
1 [SUB 0 19 G A SUB 0 32 T A SUB 0 33 G C SUB 0 34 T A DEL 0 36 T SUB 0 37 G A ]
1 [SUB 0 19 G A SUB 0 34 T G SUB 0 35 G C INS 0 37 G SUB 0 38 T A SUB 0 39 G A ]
1 [SUB 0 19 G C SUB 0 20 T C SUB 0 21 G C SUB 0 26 T C SUB 0 37 G T SUB 0 39 G C ]
1 [SUB 0 20 T C SUB 0 22 T C SUB 0 24 T C SUB 0 25 G A SUB 0 26 T C INS 0 28 T ]
1 [SUB 0 20 T C SUB 0 22 T C SUB 0 35 G A SUB 0 36 T C SUB 0 38 T C ]
1 [SUB 0 21 G A SUB 0 31 G A SUB 0 33 G A SUB 0 35 G T SUB 0 37 G C SUB 0 38 T A ]
1 [SUB 0 21 G T SUB 0 33 G T SUB 0 34 T A SUB 0 35 G A SUB 0 36 T G SUB 0 39 G T ]
1 [SUB 0 23 G A SUB 0 32 T A SUB 0 34 T A SUB 0 36 T A SUB 0 37 G C SUB 0 38 T A ]
1 [SUB 0 24 T A SUB 0 34 T A SUB 0 35 G C SUB 0 36 T A SUB 0 38 T G ]
1 [SUB 0 26 T A SUB 0 27 G T SUB 0 29 G C SUB 0 35 G C SUB 0 38 T G ]
1 [SUB 0 26 T C SUB 0 30 T C SUB 0 32 T C SUB 0 34 T C SUB 0 36 T C SUB 0 38 T C ]
1 [SUB 0 27 G A SUB 0 29 G T SUB 0 31 G C SUB 0 34 T C SUB 0 35 G A SUB 0 38 T C ]
1 [SUB 0 27 G T SUB 0 28 T C SUB 0 29 G A INS 0 32 T SUB 0 33 G T SUB 0 36 T A ]
1 [SUB 0 28 T A SUB 0 30 T A SUB 0 32 T A SUB 0 34 T A SUB 0 36 T A SUB 0 38 T A ]
1 [SUB 0 28 T A SUB 0 30 T A SUB 0 32 T G SUB 0 34 T A SUB 0 36 T G SUB 0 37 G C ]
1 [SUB 0 28 T C SUB 0 30 T G SUB 0 34 T A SUB 0 35 G A SUB 0 36 T G ]
1 [INS 0 29 G INS 0 35 G SUB 0 37 G A SUB 0 38 T A ]
1 [SUB 0 29 G A SUB 0 30 T C SUB 0 31 G A SUB 0 33 G C SUB 0 37 G C SUB 0 38 T A ]
1 [SUB 0 29 G A SUB 0 31 G T SUB 0 32 T C SUB 0 38 T C SUB 0 39 G C ]
1 [SUB 0 29 G T SUB 0 31 G T SUB 0 32 T C SUB 0 33 G A SUB 0 35 G C SUB 0 37 G C ]
1 [SUB 0 29 G T SUB 0 32 T G SUB 0 34 T G SUB 0 36 T C SUB 0 39 G C ]
1 [INS 0 30 T SUB 0 31 G C SUB 0 33 G T SUB 0 34 T C SUB 0 35 G C SUB 0 38 T A ]
1 [INS 0 30 T SUB 0 31 G T SUB 0 33 G C SUB 0 35 G A SUB 0 36 T G SUB 0 38 T A ]
1 [SUB 0 30 T C SUB 0 31 G A SUB 0 32 T C SUB 0 34 T C SUB 0 36 T C SUB 0 38 T C ]
1 [SUB 0 30 T C SUB 0 32 T C SUB 0 34 T C SUB 0 36 T C SUB 0 38 T C ]
1 [SUB 0 31 G A SUB 0 32 T C SUB 0 33 G A SUB 0 34 T G SUB 0 36 T G SUB 0 38 T A ]
1 [SUB 0 31 G T SUB 0 33 G C SUB 0 35 G T SUB 0 37 G T SUB 0 39 G T ]
1 [SUB 0 31 G T SUB 0 33 G T SUB 0 35 G A SUB 0 36 T A SUB 0 37 G A ]
1 [INS 0 32 T SUB 0 34 T A SUB 0 37 G A SUB 0 38 T A SUB 0 39 G A ]
1 [SUB 0 32 T A SUB 0 33 G A SUB 0 35 G T SUB 0 37 G A SUB 0 38 T A SUB 0 39 G A ]
1 [SUB 0 33 G A SUB 0 35 G T SUB 0 36 T C SUB 0 37 G A SUB 0 38 T A SUB 0 39 G A ]
1 [SUB 0 33 G T SUB 0 34 T C SUB 0 35 G A SUB 0 37 G A SUB 0 38 T C SUB 0 39 G A ]
1 [SUB 0 34 T C SUB 0 35 G A SUB 0 36 T C SUB 0 38 T C ]
1 [SUB 0 34 T G SUB 0 35 G C SUB 0 36 T A SUB 0 37 G A SUB 0 39 G A ]
50    11
76
1 [SUB 0 0 T A DEL 0 2 T DEL 0 4 T SUB 0 11 G A SUB 0 12 T G SUB 0 14 T G DEL 0 42 T ]
1 [SUB 0 0 T A SUB 0 2 T G SUB 0 3 G C SUB 0 5 G T DEL 0 42 T ]
1 [SUB 0 0 T A SUB 0 2 T G SUB 0 4 T G SUB 0 5 G C SUB 0 8 T C ]
1 [SUB 0 0 T C SUB 0 2 T C SUB 0 4 T C SUB 0 6 T C SUB 0 8 T C SUB 0 41 G A SUB 0 42 T C ]
1 [SUB 0 1 G T SUB 0 2 T C SUB 0 3 G C SUB 0 18 T C SUB 0 38 T C SUB 0 40 T C SUB 0 42 T C ]
1 [DEL 0 2 T SUB 0 4 T G SUB 0 24 T A SUB 0 32 T G SUB 0 33 G A SUB 0 34 T A SUB 0 36 T A ]
1 [DEL 0 2 T SUB 0 38 T C SUB 0 39 G A SUB 0 40 T C SUB 0 42 T C ]
1 [SUB 0 2 T A SUB 0 3 G T SUB 0 6 T A SUB 0 7 G T DEL 0 35 G SUB 0 37 G C SUB 0 39 G T ]
1 [SUB 0 2 T A SUB 0 4 T A SUB 0 5 G C SUB 0 30 T A SUB 0 40 T A SUB 0 41 G C SUB 0 42 T A ]
1 [SUB 0 2 T A SUB 0 6 T A DEL 0 35 G SUB 0 37 G T SUB 0 38 T C SUB 0 39 G C SUB 0 41 G T ]
1 [SUB 0 2 T A SUB 0 23 G A SUB 0 36 T A SUB 0 37 G C SUB 0 38 T A SUB 0 40 T A SUB 0 42 T C ]
1 [SUB 0 2 T C SUB 0 6 T C SUB 0 10 T C SUB 0 14 T C SUB 0 18 T C INS 0 37 G SUB 0 42 T C ]
1 [SUB 0 3 G A SUB 0 6 T C SUB 0 7 G A SUB 0 8 T A SUB 0 39 G T SUB 0 41 G T SUB 0 42 T C ]
1 [SUB 0 3 G A SUB 0 23 G A SUB 0 25 G A SUB 0 33 G C SUB 0 37 G C SUB 0 40 T C SUB 0 41 G C ]
1 [SUB 0 3 G C SUB 0 4 T A SUB 0 5 G T SUB 0 9 G A SUB 0 10 T A SUB 0 11 G A SUB 0 41 G T ]
1 [SUB 0 3 G C SUB 0 5 G C SUB 0 7 G C SUB 0 9 G C DEL 0 11 G DEL 0 13 G SUB 0 41 G C ]
1 [SUB 0 3 G C SUB 0 12 T C SUB 0 24 T C SUB 0 29 G C SUB 0 30 T C SUB 0 38 T C SUB 0 41 G T ]
1 [SUB 0 3 G T SUB 0 11 G A SUB 0 25 G C SUB 0 30 T G SUB 0 31 G A SUB 0 33 G T DEL 0 42 T ]
1 [DEL 0 4 T DEL 0 10 T DEL 0 24 T DEL 0 30 T DEL 0 36 T SUB 0 42 T A ]
1 [SUB 0 4 T A SUB 0 6 T C SUB 0 9 G A SUB 0 10 T A SUB 0 25 G A SUB 0 42 T A ]
1 [SUB 0 4 T A SUB 0 17 G A DEL 0 22 T ]
1 [SUB 0 4 T C SUB 0 13 G A SUB 0 28 T C SUB 0 30 T C SUB 0 33 G C SUB 0 36 T C SUB 0 42 T C ]
1 [SUB 0 5 G A SUB 0 18 T C SUB 0 19 G A SUB 0 22 T C SUB 0 23 G A SUB 0 26 T C SUB 0 37 G A ]
1 [SUB 0 5 G C DEL 0 32 T SUB 0 34 T G SUB 0 36 T C SUB 0 37 G C SUB 0 38 T A SUB 0 40 T C ]
1 [SUB 0 5 G T SUB 0 25 G T INS 0 33 G SUB 0 35 G A SUB 0 38 T G SUB 0 41 G C SUB 0 42 T A ]
1 [SUB 0 6 T A SUB 0 14 T C SUB 0 15 G T SUB 0 22 T C SUB 0 23 G A SUB 0 32 T C ]
1 [SUB 0 6 T C SUB 0 7 G A SUB 0 22 T C SUB 0 24 T C SUB 0 26 T C SUB 0 28 T C SUB 0 39 G C ]
1 [SUB 0 6 T C SUB 0 10 T C SUB 0 12 T A SUB 0 14 T C SUB 0 15 G A SUB 0 28 T C SUB 0 41 G C ]
1 [SUB 0 6 T C SUB 0 35 G C SUB 0 37 G A SUB 0 39 G T SUB 0 41 G A SUB 0 42 T A ]
1 [SUB 0 7 G C SUB 0 14 T C SUB 0 24 T C SUB 0 25 G A SUB 0 26 T C SUB 0 28 T C SUB 0 41 G C ]
1 [SUB 0 8 T A SUB 0 10 T A SUB 0 12 T A SUB 0 14 T A INS 0 39 G SUB 0 41 G A SUB 0 42 T G ]
1 [SUB 0 8 T C SUB 0 9 G A SUB 0 13 G A SUB 0 26 T C SUB 0 39 G T SUB 0 41 G C SUB 0 42 T A ]
1 [SUB 0 8 T C SUB 0 9 G A SUB 0 42 T G ]
1 [SUB 0 10 T C SUB 0 11 G A SUB 0 12 T C SUB 0 13 G T SUB 0 38 T A SUB 0 39 G C SUB 0 42 T A ]
1 [SUB 0 10 T C SUB 0 14 T C SUB 0 18 T C SUB 0 22 T C SUB 0 39 G C INS 0 41 G SUB 0 42 T C ]
1 [SUB 0 12 T C SUB 0 13 G A SUB 0 32 T C SUB 0 34 T C INS 0 41 G ]
1 [SUB 0 14 T C SUB 0 31 G T SUB 0 32 T G SUB 0 34 T G SUB 0 36 T A SUB 0 40 T A SUB 0 42 T C ]
1 [SUB 0 17 G A SUB 0 26 T A SUB 0 33 G C SUB 0 34 T G SUB 0 38 T G SUB 0 39 G C SUB 0 42 T C ]
1 [SUB 0 17 G A SUB 0 34 T A SUB 0 35 G C SUB 0 36 T A SUB 0 38 T A SUB 0 41 G C ]
1 [SUB 0 19 G A SUB 0 34 T G SUB 0 35 G C INS 0 37 G SUB 0 38 T A SUB 0 39 G A SUB 0 41 G T ]
1 [SUB 0 20 T C SUB 0 22 T C SUB 0 24 T C SUB 0 25 G A SUB 0 26 T C INS 0 28 T SUB 0 41 G T ]
1 [SUB 0 20 T C SUB 0 22 T C SUB 0 35 G A SUB 0 36 T C SUB 0 38 T C SUB 0 40 T C ]
1 [SUB 0 21 G A SUB 0 31 G A SUB 0 33 G T SUB 0 34 T C SUB 0 40 T C SUB 0 41 G A SUB 0 42 T C ]
1 [SUB 0 21 G C SUB 0 22 T C SUB 0 23 G C SUB 0 28 T C SUB 0 39 G T SUB 0 41 G C SUB 0 42 T A ]
1 [SUB 0 23 G T SUB 0 35 G T SUB 0 36 T A SUB 0 37 G A SUB 0 38 T G SUB 0 41 G T ]
1 [SUB 0 25 G A SUB 0 34 T A SUB 0 36 T A SUB 0 38 T A SUB 0 39 G C SUB 0 40 T A SUB 0 42 T A ]
1 [SUB 0 25 G A SUB 0 35 G A SUB 0 37 G A SUB 0 39 G T SUB 0 41 G C SUB 0 42 T G ]
1 [SUB 0 27 G A INS 0 31 G SUB 0 34 T A SUB 0 36 T C SUB 0 37 G T SUB 0 38 T G SUB 0 42 T C ]
1 [SUB 0 28 T A SUB 0 29 G T SUB 0 31 G C SUB 0 37 G C SUB 0 40 T G SUB 0 42 T G ]
1 [SUB 0 28 T C SUB 0 30 T C SUB 0 32 T C SUB 0 34 T C SUB 0 36 T C SUB 0 37 G A SUB 0 40 T C ]
1 [SUB 0 28 T C SUB 0 31 G T SUB 0 33 G T SUB 0 34 T A SUB 0 35 G A SUB 0 36 T A SUB 0 37 G T ]
1 [SUB 0 28 T C SUB 0 32 T C SUB 0 34 T C SUB 0 36 T C SUB 0 38 T C SUB 0 40 T C SUB 0 42 T C ]
1 [DEL 0 29 G DEL 0 31 G DEL 0 34 T SUB 0 36 T G SUB 0 38 T G SUB 0 39 G C SUB 0 40 T A ]
1 [SUB 0 29 G A SUB 0 30 T C SUB 0 31 G A SUB 0 33 G C SUB 0 37 G C SUB 0 38 T A SUB 0 41 G C ]
1 [SUB 0 29 G A SUB 0 31 G T SUB 0 33 G C SUB 0 36 T C SUB 0 37 G A SUB 0 40 T C ]
1 [SUB 0 29 G T SUB 0 30 T C SUB 0 31 G A INS 0 34 T SUB 0 35 G T SUB 0 38 T A SUB 0 42 T G ]
1 [SUB 0 30 T A SUB 0 32 T A SUB 0 34 T A SUB 0 36 T A SUB 0 38 T A SUB 0 40 T A SUB 0 42 T A ]
1 [SUB 0 30 T A SUB 0 32 T A SUB 0 34 T G SUB 0 36 T A SUB 0 38 T G SUB 0 39 G C SUB 0 42 T G ]
1 [SUB 0 30 T C SUB 0 32 T G SUB 0 36 T A SUB 0 37 G A SUB 0 38 T G SUB 0 42 T C ]
1 [INS 0 31 G INS 0 37 G SUB 0 39 G A SUB 0 40 T A SUB 0 42 T C ]
1 [SUB 0 31 G A SUB 0 33 G T SUB 0 34 T C SUB 0 40 T C SUB 0 41 G C SUB 0 42 T A ]
1 [SUB 0 31 G T SUB 0 33 G C SUB 0 35 G T SUB 0 37 G T SUB 0 39 G T SUB 0 41 G T ]
1 [SUB 0 31 G T SUB 0 33 G T SUB 0 35 G A SUB 0 36 T A SUB 0 37 G A INS 0 39 G SUB 0 40 T A ]
1 [INS 0 32 T SUB 0 33 G C SUB 0 35 G T SUB 0 36 T C SUB 0 37 G C SUB 0 40 T A ]
1 [INS 0 32 T SUB 0 33 G T SUB 0 35 G C SUB 0 37 G A SUB 0 38 T G SUB 0 39 G A SUB 0 40 T G ]
2 [SUB 0 32 T C SUB 0 34 T C SUB 0 36 T C SUB 0 38 T C SUB 0 40 T C SUB 0 42 T C ]
1 [SUB 0 33 G A SUB 0 34 T A SUB 0 36 T C SUB 0 37 G T SUB 0 38 T G INS 0 41 G SUB 0 42 T A ]
1 [SUB 0 33 G A SUB 0 34 T C SUB 0 35 G A SUB 0 36 T G SUB 0 38 T G SUB 0 40 T A SUB 0 42 T G ]
1 [SUB 0 33 G A SUB 0 35 G A SUB 0 36 T A SUB 0 38 T G SUB 0 39 G T SUB 0 42 T C ]
1 [SUB 0 33 G C SUB 0 34 T A SUB 0 36 T A SUB 0 38 T A SUB 0 39 G A SUB 0 40 T A SUB 0 42 T A ]
1 [SUB 0 33 G T SUB 0 34 T C SUB 0 35 G A SUB 0 37 G A SUB 0 38 T C SUB 0 39 G A SUB 0 41 G C ]
1 [INS 0 34 T SUB 0 36 T A SUB 0 39 G A SUB 0 40 T A SUB 0 41 G A SUB 0 42 T C ]
1 [SUB 0 34 T A SUB 0 35 G A SUB 0 37 G T SUB 0 39 G A SUB 0 40 T A SUB 0 41 G A SUB 0 42 T A ]
1 [SUB 0 34 T A SUB 0 35 G T SUB 0 38 T C SUB 0 39 G A SUB 0 40 T A SUB 0 41 G A SUB 0 42 T A ]
1 [SUB 0 35 G A SUB 0 37 G T SUB 0 38 T C SUB 0 39 G A SUB 0 40 T A SUB 0 41 G A SUB 0 42 T C ]
1 [SUB 0 36 T G SUB 0 37 G C SUB 0 38 T A SUB 0 39 G A SUB 0 41 G A SUB 0 42 T C ]
51    58
81
1 [SUB 0 0 T G SUB 0 1 G A ]
1 [SUB 0 1 G A SUB 0 9 G A DEL 0 23 G SUB 0 25 G T ]
1 [SUB 0 1 G A DEL 0 26 T ]
1 [DEL 0 2 T DEL 0 4 T DEL 0 6 T SUB 0 25 G C ]
1 [DEL 0 2 T SUB 0 4 T A SUB 0 8 T A SUB 0 9 G T ]
1 [DEL 0 2 T SUB 0 15 G A SUB 0 20 T C SUB 0 21 G A ]
1 [SUB 0 2 T C SUB 0 6 T C SUB 0 23 G C SUB 0 26 T G ]
1 [SUB 0 2 T C SUB 0 22 T C SUB 0 24 T C SUB 0 26 T C ]
1 [SUB 0 2 T G SUB 0 4 T A SUB 0 10 T A ]
1 [DEL 0 3 G SUB 0 5 G T DEL 0 9 G SUB 0 26 T G ]
1 [DEL 0 3 G SUB 0 6 T G DEL 0 9 G SUB 0 11 G T ]
1 [SUB 0 3 G A INS 0 7 G ]
1 [SUB 0 3 G A SUB 0 7 G C SUB 0 24 T C SUB 0 26 T C ]
1 [SUB 0 3 G A SUB 0 9 G A SUB 0 14 T C SUB 0 26 T A ]
1 [SUB 0 3 G C SUB 0 9 G T SUB 0 24 T C SUB 0 26 T C ]
1 [SUB 0 3 G T SUB 0 5 G A SUB 0 16 T A SUB 0 23 G A ]
1 [SUB 0 4 T A SUB 0 6 T A SUB 0 8 T A SUB 0 18 T A ]
1 [SUB 0 4 T A SUB 0 6 T A SUB 0 8 T A SUB 0 19 G C ]
1 [SUB 0 4 T A SUB 0 13 G A SUB 0 26 T C ]
1 [SUB 0 4 T A SUB 0 21 G T SUB 0 23 G C SUB 0 26 T C ]
1 [SUB 0 4 T C SUB 0 5 G A SUB 0 7 G A SUB 0 9 G A ]
1 [SUB 0 4 T C SUB 0 16 T C SUB 0 17 G T ]
1 [SUB 0 4 T C SUB 0 18 T C SUB 0 19 G A SUB 0 24 T C ]
1 [SUB 0 4 T G SUB 0 6 T C SUB 0 8 T A DEL 0 26 T ]
1 [SUB 0 5 G T SUB 0 6 T C SUB 0 8 T C ]
1 [SUB 0 5 G T SUB 0 9 G A SUB 0 19 G A SUB 0 26 T C ]
1 [SUB 0 5 G T SUB 0 16 T C SUB 0 17 G C SUB 0 26 T C ]
1 [SUB 0 6 T A DEL 0 8 T SUB 0 17 G C SUB 0 24 T G ]
1 [SUB 0 6 T C SUB 0 7 G A SUB 0 16 T C ]
1 [SUB 0 6 T C SUB 0 7 G A SUB 0 21 G A ]
1 [SUB 0 6 T C SUB 0 10 T A SUB 0 15 G A SUB 0 26 T C ]
1 [SUB 0 6 T C INS 0 22 T SUB 0 24 T A SUB 0 26 T A ]
1 [SUB 0 6 T C INS 0 22 T SUB 0 24 T G SUB 0 26 T G ]
1 [SUB 0 7 G A SUB 0 16 T A SUB 0 23 G C SUB 0 24 T G ]
1 [SUB 0 7 G A SUB 0 17 G A SUB 0 18 T A SUB 0 26 T C ]
1 [SUB 0 7 G A SUB 0 24 T A SUB 0 25 G C SUB 0 26 T C ]
1 [SUB 0 7 G T SUB 0 10 T C SUB 0 11 G C SUB 0 15 G A ]
1 [SUB 0 7 G T SUB 0 10 T C SUB 0 18 T C SUB 0 19 G A ]
1 [DEL 0 8 T SUB 0 11 G A DEL 0 24 T SUB 0 26 T C ]
1 [SUB 0 8 T C SUB 0 21 G C INS 0 23 G SUB 0 25 G T ]
1 [SUB 0 9 G A SUB 0 19 G A SUB 0 21 G T SUB 0 22 T C ]
1 [SUB 0 9 G A DEL 0 23 G SUB 0 25 G C SUB 0 26 T A ]
1 [SUB 0 9 G C SUB 0 10 T C SUB 0 11 G C SUB 0 16 T C ]
1 [SUB 0 9 G C SUB 0 11 G A DEL 0 15 G ]
1 [SUB 0 9 G C SUB 0 16 T C SUB 0 26 T C ]
1 [SUB 0 10 T C SUB 0 12 T C SUB 0 14 T C SUB 0 16 T C ]
1 [SUB 0 10 T C SUB 0 12 T C SUB 0 25 G A SUB 0 26 T C ]
1 [SUB 0 10 T C SUB 0 15 G C SUB 0 16 T C SUB 0 24 T C ]
1 [SUB 0 10 T C SUB 0 20 T A SUB 0 22 T G SUB 0 24 T A ]
1 [SUB 0 10 T C SUB 0 23 G T SUB 0 25 G C SUB 0 26 T A ]
1 [SUB 0 11 G A SUB 0 12 T C SUB 0 17 G A DEL 0 26 T ]
1 [SUB 0 11 G A SUB 0 13 G A SUB 0 21 G C SUB 0 25 G C ]
1 [SUB 0 11 G A SUB 0 21 G A SUB 0 23 G A SUB 0 25 G T ]
1 [SUB 0 11 G A SUB 0 24 T A SUB 0 25 G C SUB 0 26 T A ]
1 [SUB 0 11 G C SUB 0 16 T G SUB 0 17 G A SUB 0 19 G T ]
1 [DEL 0 12 T INS 0 17 G INS 0 21 G SUB 0 26 T A ]
1 [SUB 0 12 T C SUB 0 21 G C SUB 0 22 T A ]
1 [SUB 0 12 T C SUB 0 23 G A SUB 0 25 G T ]
1 [SUB 0 12 T C SUB 0 23 G C SUB 0 26 T G ]
1 [SUB 0 13 G C SUB 0 23 G C SUB 0 25 G C SUB 0 26 T C ]
1 [SUB 0 13 G T INS 0 24 T SUB 0 25 G A SUB 0 26 T A ]
1 [SUB 0 14 T A SUB 0 24 T A SUB 0 25 G C SUB 0 26 T A ]
1 [SUB 0 14 T C SUB 0 16 T C SUB 0 19 G C SUB 0 22 T C ]
1 [INS 0 15 G SUB 0 21 G T SUB 0 23 G A SUB 0 25 G A ]
1 [SUB 0 15 G C SUB 0 26 T C ]
1 [SUB 0 16 T A SUB 0 24 T G SUB 0 25 G A SUB 0 26 T A ]
1 [SUB 0 16 T C SUB 0 18 T C INS 0 25 G ]
1 [SUB 0 16 T C SUB 0 24 T C SUB 0 25 G C SUB 0 26 T C ]
1 [DEL 0 17 G SUB 0 19 G T DEL 0 22 T SUB 0 25 G T ]
1 [DEL 0 17 G DEL 0 20 T SUB 0 23 G T SUB 0 26 T A ]
1 [SUB 0 17 G A SUB 0 19 G T SUB 0 20 T A SUB 0 25 G T ]
1 [DEL 0 18 T SUB 0 24 T C SUB 0 25 G A SUB 0 26 T C ]
1 [SUB 0 18 T C SUB 0 22 T C INS 0 24 T SUB 0 25 G T ]
1 [SUB 0 19 G A INS 0 22 T SUB 0 23 G A SUB 0 25 G T ]
1 [SUB 0 20 T A SUB 0 21 G C SUB 0 24 T A SUB 0 25 G T ]
1 [INS 0 21 G SUB 0 23 G A SUB 0 24 T G SUB 0 26 T G ]
1 [SUB 0 21 G T SUB 0 23 G C SUB 0 24 T A SUB 0 26 T G ]
1 [SUB 0 22 T A SUB 0 23 G C SUB 0 26 T A ]
1 [SUB 0 22 T C SUB 0 23 G T SUB 0 25 G A SUB 0 26 T C ]
1 [SUB 0 22 T G SUB 0 24 T G SUB 0 25 G C SUB 0 26 T C ]
2 [DEL 0 26 T ]
52    22
70
1 [SUB 0 0 G A DEL 0 30 G DEL 0 32 G DEL 0 34 G SUB 0 35 T A SUB 0 36 G C ]
1 [SUB 0 0 G C SUB 0 2 G T ]
1 [SUB 0 0 G C SUB 0 3 T C DEL 0 38 G ]
1 [SUB 0 0 G T SUB 0 8 G A SUB 0 22 G C SUB 0 27 T G SUB 0 28 G A SUB 0 30 G T ]
1 [SUB 0 0 G T SUB 0 11 T A SUB 0 28 G T SUB 0 30 G C SUB 0 33 T C SUB 0 34 G A ]
1 [SUB 0 1 T A SUB 0 2 G T DEL 0 30 G SUB 0 32 G C SUB 0 34 G T SUB 0 38 G C ]
1 [SUB 0 1 T A SUB 0 3 T A SUB 0 5 T A SUB 0 7 T A SUB 0 9 T A SUB 0 11 T A ]
1 [SUB 0 1 T C SUB 0 3 T C DEL 0 36 G SUB 0 37 T A SUB 0 38 G C ]
1 [SUB 0 1 T C SUB 0 4 G A SUB 0 5 T A SUB 0 20 G A SUB 0 37 T A SUB 0 38 G C ]
1 [SUB 0 1 T G SUB 0 8 G A SUB 0 9 T G SUB 0 11 T G ]
1 [SUB 0 2 G A SUB 0 22 G A SUB 0 24 G A SUB 0 32 G C SUB 0 36 G C ]
1 [SUB 0 2 G C SUB 0 4 G C SUB 0 6 G C SUB 0 8 G C SUB 0 10 G T SUB 0 38 G C ]
1 [SUB 0 2 G C SUB 0 11 T C SUB 0 23 T C SUB 0 28 G C SUB 0 29 T C SUB 0 37 T C ]
1 [SUB 0 2 G T SUB 0 22 G T INS 0 30 G SUB 0 32 G A SUB 0 35 T G SUB 0 38 G C ]
1 [SUB 0 3 T A SUB 0 11 T C SUB 0 12 G T SUB 0 19 T C SUB 0 20 G A SUB 0 29 T C ]
1 [SUB 0 3 T A SUB 0 32 G T SUB 0 34 G C SUB 0 36 G T SUB 0 38 G C ]
1 [SUB 0 3 T C SUB 0 7 T C SUB 0 11 T C DEL 0 31 T SUB 0 37 T C SUB 0 38 G A ]
1 [SUB 0 3 T C SUB 0 32 G C SUB 0 34 G A SUB 0 36 G T SUB 0 38 G A ]
1 [DEL 0 5 T DEL 0 19 T DEL 0 25 T DEL 0 31 T SUB 0 37 T A SUB 0 38 G C ]
1 [SUB 0 5 T A SUB 0 7 T A SUB 0 9 T A SUB 0 11 T A INS 0 36 G SUB 0 38 G A ]
1 [SUB 0 5 T C SUB 0 6 G A ]
1 [SUB 0 5 T C SUB 0 6 G A SUB 0 10 G A SUB 0 23 T C SUB 0 36 G T SUB 0 38 G C ]
1 [SUB 0 5 T C SUB 0 9 T C SUB 0 11 T A SUB 0 13 T C SUB 0 14 G A SUB 0 27 T C ]
1 [SUB 0 6 G C SUB 0 13 T C SUB 0 23 T C SUB 0 24 G A SUB 0 25 T C SUB 0 27 T C ]
1 [SUB 0 6 G C INS 0 32 G SUB 0 33 T G SUB 0 35 T C SUB 0 36 G C SUB 0 37 T A ]
1 [SUB 0 7 T C SUB 0 8 G A SUB 0 9 T C SUB 0 10 G T SUB 0 35 T A SUB 0 36 G C ]
1 [SUB 0 7 T C SUB 0 8 G A SUB 0 23 T C SUB 0 25 T C SUB 0 27 T C SUB 0 29 T C ]
1 [SUB 0 7 T C SUB 0 8 G A SUB 0 27 T C SUB 0 29 T C SUB 0 37 T G SUB 0 38 G T ]
1 [SUB 0 7 T C SUB 0 11 T C SUB 0 15 T C SUB 0 19 T C SUB 0 36 G C ]
1 [SUB 0 8 G A SUB 0 21 T C SUB 0 22 G A SUB 0 25 T C SUB 0 26 G A SUB 0 29 T C ]
1 [SUB 0 8 G A SUB 0 23 T C SUB 0 25 T C SUB 0 28 G C SUB 0 31 T C SUB 0 37 T C ]
1 [SUB 0 10 G A SUB 0 14 G C SUB 0 31 T C SUB 0 33 T C SUB 0 35 T C SUB 0 37 T C ]
1 [SUB 0 11 T C SUB 0 28 G T SUB 0 29 T G SUB 0 31 T G SUB 0 33 T A SUB 0 37 T A ]
1 [SUB 0 12 G A DEL 0 17 T DEL 0 38 G ]
1 [SUB 0 13 T C SUB 0 33 T C SUB 0 35 T C SUB 0 37 T C SUB 0 38 G C ]
1 [SUB 0 14 G A SUB 0 23 T A SUB 0 30 G C SUB 0 31 T G SUB 0 35 T G SUB 0 36 G C ]
1 [SUB 0 14 G A SUB 0 31 T A SUB 0 32 G C SUB 0 33 T A SUB 0 35 T A SUB 0 38 G C ]
1 [SUB 0 18 G A SUB 0 28 G A SUB 0 30 G T SUB 0 31 T C SUB 0 37 T C SUB 0 38 G A ]
1 [SUB 0 18 G A SUB 0 33 T G SUB 0 34 G C INS 0 36 G SUB 0 37 T A SUB 0 38 G A ]
1 [SUB 0 18 G C SUB 0 19 T C SUB 0 20 G C SUB 0 25 T C SUB 0 36 G T SUB 0 38 G C ]
1 [SUB 0 19 T A SUB 0 27 T G SUB 0 28 G A SUB 0 29 T A SUB 0 31 T A ]
1 [SUB 0 19 T C SUB 0 21 T C SUB 0 23 T C SUB 0 24 G A SUB 0 25 T C INS 0 27 T ]
1 [SUB 0 19 T C SUB 0 21 T C SUB 0 34 G A SUB 0 35 T C SUB 0 37 T C ]
1 [SUB 0 20 G A SUB 0 30 G A SUB 0 32 G A SUB 0 34 G T SUB 0 36 G C SUB 0 37 T A ]
1 [SUB 0 20 G A SUB 0 33 T A SUB 0 34 G C SUB 0 35 T A SUB 0 37 T A ]
1 [SUB 0 20 G T SUB 0 32 G T SUB 0 33 T A SUB 0 34 G A SUB 0 35 T G SUB 0 38 G T ]
1 [SUB 0 22 G A SUB 0 31 T A SUB 0 33 T A SUB 0 35 T A SUB 0 36 G C SUB 0 37 T A ]
1 [SUB 0 23 T A SUB 0 33 T A SUB 0 34 G C SUB 0 35 T A SUB 0 37 T G ]
1 [SUB 0 25 T A SUB 0 26 G T SUB 0 28 G C SUB 0 34 G C SUB 0 37 T G ]
1 [SUB 0 25 T C SUB 0 29 T C SUB 0 31 T C SUB 0 33 T C SUB 0 35 T C SUB 0 37 T C ]
1 [SUB 0 26 G A SUB 0 28 G T SUB 0 30 G C SUB 0 33 T C SUB 0 34 G A SUB 0 37 T C ]
1 [SUB 0 26 G T SUB 0 27 T C SUB 0 28 G A INS 0 31 T SUB 0 32 G T SUB 0 35 T A ]
1 [SUB 0 27 T A SUB 0 29 T A SUB 0 31 T G SUB 0 33 T A SUB 0 35 T G SUB 0 36 G C ]
1 [SUB 0 27 T C SUB 0 29 T G SUB 0 33 T A SUB 0 34 G A SUB 0 35 T G ]
1 [INS 0 28 G INS 0 34 G SUB 0 36 G A SUB 0 37 T A ]
1 [SUB 0 28 G A SUB 0 29 T C SUB 0 30 G A SUB 0 32 G C SUB 0 36 G C SUB 0 37 T A ]
1 [SUB 0 28 G A SUB 0 30 G T SUB 0 31 T C SUB 0 37 T C SUB 0 38 G C ]
1 [SUB 0 28 G T SUB 0 30 G T SUB 0 31 T C SUB 0 32 G A SUB 0 34 G C SUB 0 36 G C ]
1 [SUB 0 28 G T SUB 0 31 T G SUB 0 33 T G SUB 0 35 T C SUB 0 38 G C ]
1 [INS 0 29 T SUB 0 30 G C SUB 0 32 G T SUB 0 33 T C SUB 0 34 G C SUB 0 37 T A ]
1 [SUB 0 29 T C SUB 0 30 G A SUB 0 31 T C SUB 0 33 T C SUB 0 35 T C SUB 0 37 T C ]
1 [SUB 0 29 T C SUB 0 31 T C SUB 0 33 T C SUB 0 35 T C SUB 0 37 T C ]
1 [SUB 0 30 G A SUB 0 31 T C SUB 0 32 G A SUB 0 33 T G SUB 0 35 T G SUB 0 37 T A ]
1 [SUB 0 30 G T SUB 0 32 G C SUB 0 34 G T SUB 0 36 G T SUB 0 38 G T ]
1 [SUB 0 30 G T SUB 0 32 G T SUB 0 34 G A SUB 0 35 T A SUB 0 36 G A ]
1 [INS 0 31 T SUB 0 33 T A SUB 0 36 G A SUB 0 37 T A SUB 0 38 G A ]
1 [SUB 0 31 T A SUB 0 32 G A SUB 0 34 G T SUB 0 36 G A SUB 0 37 T A SUB 0 38 G A ]
1 [SUB 0 32 G A SUB 0 34 G T SUB 0 35 T C SUB 0 36 G A SUB 0 37 T A SUB 0 38 G A ]
1 [SUB 0 33 T C SUB 0 34 G A SUB 0 35 T C SUB 0 37 T C ]
1 [SUB 0 33 T G SUB 0 34 G C SUB 0 35 T A SUB 0 36 G A SUB 0 38 G A ]
53    5
11
1 [SUB 0 0 T A SUB 0 2 T G DEL 0 30 T ]
1 [SUB 0 0 T G SUB 0 2 T G DEL 0 30 T ]
1 [SUB 0 1 G C SUB 0 2 T A SUB 0 3 G A SUB 0 5 G A DEL 0 30 T ]
1 [SUB 0 13 G C SUB 0 18 T G SUB 0 19 G A SUB 0 21 G T DEL 0 30 T SUB 1 11 G C SUB 1 16 T G SUB 1 17 G A ]
1 [SUB 1 9 G A DEL 1 14 T SUB 1 18 T A ]
1 [DEL 1 12 T SUB 1 17 G A ]
1 [DEL 1 13 G DEL 1 16 T SUB 1 18 T A ]
1 [DEL 1 13 G SUB 1 16 T C SUB 1 17 G C ]
1 [SUB 1 13 G T SUB 1 15 G C SUB 1 17 G C ]
1 [SUB 1 14 T G SUB 1 15 G C SUB 1 18 T G ]
1 [SUB 1 17 G A SUB 1 18 T G ]
54    12
76
1 [DEL 0 0 G SUB 0 30 G T DEL 0 33 T SUB 0 35 T G SUB 0 37 T G SUB 0 38 G C SUB 0 39 T A ]
1 [SUB 0 0 G C SUB 0 4 G C SUB 0 6 G C SUB 0 8 G C SUB 0 10 G C SUB 0 12 G T SUB 0 40 G C ]
1 [SUB 0 0 G C SUB 0 15 T C SUB 0 35 T C SUB 0 37 T C SUB 0 39 T C SUB 0 40 G A SUB 0 41 T C ]
1 [DEL 0 1 T DEL 0 3 T SUB 0 10 G A SUB 0 11 T G SUB 0 13 T G DEL 0 41 T ]
1 [SUB 0 1 T A SUB 0 2 G C SUB 0 27 T A DEL 0 37 T SUB 0 38 G A SUB 0 40 G C SUB 0 41 T A ]
1 [SUB 0 1 T A SUB 0 2 G T SUB 0 5 T A SUB 0 6 G T DEL 0 34 G SUB 0 36 G C SUB 0 38 G T ]
1 [SUB 0 1 T C SUB 0 3 T C SUB 0 5 T C SUB 0 7 T C SUB 0 40 G A SUB 0 41 T C ]
1 [SUB 0 1 T G SUB 0 2 G C SUB 0 4 G T DEL 0 41 T ]
1 [SUB 0 1 T G SUB 0 3 T G SUB 0 4 G C SUB 0 7 T C ]
1 [SUB 0 2 G A SUB 0 22 G A SUB 0 24 G A SUB 0 32 G C SUB 0 36 G C SUB 0 39 T C SUB 0 40 G C ]
1 [SUB 0 2 G C SUB 0 3 T A SUB 0 4 G T SUB 0 8 G A SUB 0 9 T A SUB 0 10 G A SUB 0 40 G T ]
1 [SUB 0 2 G C SUB 0 11 T C SUB 0 23 T C SUB 0 28 G C SUB 0 29 T C SUB 0 37 T C SUB 0 40 G T ]
1 [SUB 0 3 T A SUB 0 5 T C SUB 0 8 G A SUB 0 9 T A SUB 0 24 G A SUB 0 41 T A ]
1 [SUB 0 3 T A SUB 0 32 G T SUB 0 34 G C SUB 0 36 G T SUB 0 38 G C SUB 0 39 T A ]
1 [SUB 0 3 T C SUB 0 7 T C SUB 0 11 T C SUB 0 15 T C DEL 0 35 T SUB 0 41 T C ]
1 [SUB 0 3 T C SUB 0 12 G A SUB 0 27 T C SUB 0 29 T C SUB 0 32 G C SUB 0 35 T C SUB 0 41 T C ]
1 [SUB 0 4 G A SUB 0 17 T C SUB 0 18 G A SUB 0 21 T C SUB 0 22 G A SUB 0 25 T C SUB 0 36 G A ]
1 [SUB 0 4 G T SUB 0 12 G A SUB 0 26 G C SUB 0 31 T G SUB 0 32 G A SUB 0 34 G T ]
1 [SUB 0 4 G T SUB 0 24 G T INS 0 32 G SUB 0 34 G A SUB 0 37 T G SUB 0 40 G C SUB 0 41 T A ]
1 [DEL 0 5 T DEL 0 11 T DEL 0 25 T DEL 0 31 T INS 0 36 G SUB 0 41 T A ]
1 [SUB 0 5 T A SUB 0 13 T C SUB 0 14 G T SUB 0 21 T C SUB 0 22 G A SUB 0 31 T C ]
1 [SUB 0 5 T A SUB 0 18 G A INS 0 22 G ]
1 [SUB 0 5 T C SUB 0 6 G A SUB 0 21 T C SUB 0 23 T C SUB 0 25 T C SUB 0 27 T C SUB 0 38 G C ]
1 [SUB 0 5 T C SUB 0 9 T C SUB 0 11 T A SUB 0 13 T C SUB 0 14 G A SUB 0 27 T C SUB 0 40 G C ]
1 [SUB 0 5 T C SUB 0 34 G C SUB 0 36 G A SUB 0 38 G T SUB 0 40 G A SUB 0 41 T A ]
1 [SUB 0 6 G C SUB 0 13 T C SUB 0 23 T C SUB 0 24 G A SUB 0 25 T C SUB 0 27 T C SUB 0 40 G C ]
1 [SUB 0 6 G C INS 0 32 G SUB 0 33 T G SUB 0 35 T C SUB 0 36 G C SUB 0 37 T A SUB 0 39 T C ]
1 [SUB 0 7 T A SUB 0 9 T A SUB 0 11 T A SUB 0 13 T A INS 0 38 G SUB 0 40 G A SUB 0 41 T G ]
1 [SUB 0 7 T C SUB 0 8 G A SUB 0 12 G A SUB 0 25 T C SUB 0 38 G T SUB 0 40 G C SUB 0 41 T A ]
1 [SUB 0 7 T C SUB 0 8 G A SUB 0 41 T G ]
1 [SUB 0 9 T C SUB 0 10 G A SUB 0 11 T C SUB 0 12 G T SUB 0 37 T A SUB 0 38 G C SUB 0 41 T A ]
1 [SUB 0 9 T C SUB 0 13 T C SUB 0 17 T C SUB 0 21 T C SUB 0 38 G C INS 0 40 G SUB 0 41 T C ]
1 [SUB 0 11 T C SUB 0 12 G A SUB 0 31 T C SUB 0 33 T C INS 0 40 G ]
1 [SUB 0 13 T C SUB 0 30 G T SUB 0 31 T G SUB 0 33 T G SUB 0 35 T A SUB 0 39 T A SUB 0 41 T C ]
1 [SUB 0 16 G A SUB 0 25 T A SUB 0 32 G C SUB 0 33 T G SUB 0 37 T G SUB 0 38 G C SUB 0 41 T C ]
1 [SUB 0 16 G A SUB 0 33 T A SUB 0 34 G C SUB 0 35 T A SUB 0 37 T A SUB 0 40 G C ]
1 [SUB 0 18 G A SUB 0 33 T G SUB 0 34 G C INS 0 36 G SUB 0 37 T A SUB 0 38 G A SUB 0 40 G T ]
1 [SUB 0 19 T A SUB 0 27 T G SUB 0 28 G A SUB 0 29 T A SUB 0 31 T A DEL 0 39 T SUB 0 41 T A ]
1 [SUB 0 19 T C SUB 0 21 T C SUB 0 23 T C SUB 0 24 G A SUB 0 25 T C INS 0 27 T SUB 0 40 G T ]
1 [SUB 0 19 T C SUB 0 21 T C SUB 0 34 G A SUB 0 35 T C SUB 0 37 T C SUB 0 39 T C ]
1 [SUB 0 20 G A SUB 0 30 G A SUB 0 32 G T SUB 0 33 T C SUB 0 39 T C SUB 0 40 G A SUB 0 41 T C ]
1 [SUB 0 20 G A SUB 0 33 T A SUB 0 34 G C SUB 0 35 T A SUB 0 37 T A SUB 0 39 T C SUB 0 40 G A ]
1 [SUB 0 20 G C SUB 0 21 T C SUB 0 22 G C SUB 0 27 T C SUB 0 38 G T SUB 0 40 G C SUB 0 41 T A ]
1 [SUB 0 22 G T SUB 0 34 G T SUB 0 35 T A SUB 0 36 G A SUB 0 37 T G SUB 0 40 G T ]
1 [SUB 0 24 G A SUB 0 33 T A SUB 0 35 T A SUB 0 37 T A SUB 0 38 G C SUB 0 39 T A SUB 0 41 T A ]
1 [SUB 0 24 G A SUB 0 34 G A SUB 0 36 G A SUB 0 38 G T SUB 0 40 G C SUB 0 41 T G ]
1 [SUB 0 27 T A SUB 0 28 G T SUB 0 30 G C SUB 0 36 G C SUB 0 39 T G SUB 0 41 T G ]
1 [SUB 0 27 T C SUB 0 29 T C SUB 0 31 T C SUB 0 33 T C SUB 0 35 T C SUB 0 36 G A SUB 0 39 T C ]
1 [SUB 0 27 T C SUB 0 30 G T SUB 0 32 G T SUB 0 33 T A SUB 0 34 G A SUB 0 35 T A SUB 0 36 G T ]
1 [SUB 0 27 T C SUB 0 31 T C SUB 0 33 T C SUB 0 35 T C SUB 0 37 T C SUB 0 39 T C SUB 0 41 T C ]
1 [SUB 0 28 G A SUB 0 29 T C SUB 0 30 G A SUB 0 32 G C SUB 0 36 G C SUB 0 37 T A SUB 0 40 G C ]
1 [SUB 0 28 G A SUB 0 30 G T SUB 0 32 G C SUB 0 35 T C SUB 0 36 G A SUB 0 39 T C ]
1 [SUB 0 28 G T SUB 0 29 T C SUB 0 30 G A INS 0 33 T SUB 0 34 G T SUB 0 37 T A SUB 0 41 T G ]
1 [SUB 0 29 T A SUB 0 31 T A SUB 0 33 T A SUB 0 35 T A SUB 0 37 T A SUB 0 39 T A SUB 0 41 T A ]
1 [SUB 0 29 T A SUB 0 31 T A SUB 0 33 T G SUB 0 35 T A SUB 0 37 T G SUB 0 38 G C SUB 0 41 T G ]
1 [SUB 0 29 T C SUB 0 31 T G SUB 0 35 T A SUB 0 36 G A SUB 0 37 T G SUB 0 41 T C ]
1 [INS 0 30 G INS 0 36 G SUB 0 38 G A SUB 0 39 T A SUB 0 41 T C ]
1 [SUB 0 30 G A SUB 0 32 G T SUB 0 33 T C SUB 0 39 T C SUB 0 40 G C SUB 0 41 T A ]
1 [SUB 0 30 G T SUB 0 32 G C SUB 0 34 G T SUB 0 36 G T SUB 0 38 G T SUB 0 40 G T ]
1 [SUB 0 30 G T SUB 0 32 G T SUB 0 33 T C SUB 0 34 G A SUB 0 36 G C SUB 0 38 G C SUB 0 41 T G ]
1 [SUB 0 30 G T SUB 0 32 G T SUB 0 34 G A SUB 0 35 T A SUB 0 36 G A INS 0 38 G SUB 0 39 T A ]
1 [INS 0 31 T SUB 0 32 G C SUB 0 34 G T SUB 0 35 T C SUB 0 36 G C SUB 0 39 T A ]
1 [INS 0 31 T SUB 0 32 G T SUB 0 34 G C SUB 0 36 G A SUB 0 37 T G SUB 0 38 G A SUB 0 39 T G ]
1 [SUB 0 31 T C SUB 0 32 G A SUB 0 33 T C SUB 0 35 T C SUB 0 37 T C SUB 0 39 T C SUB 0 41 T C ]
2 [SUB 0 31 T C SUB 0 33 T C SUB 0 35 T C SUB 0 37 T C SUB 0 39 T C SUB 0 41 T C ]
1 [SUB 0 32 G A SUB 0 33 T A SUB 0 35 T C SUB 0 36 G T SUB 0 37 T G INS 0 40 G SUB 0 41 T A ]
1 [SUB 0 32 G A SUB 0 33 T C SUB 0 34 G A SUB 0 35 T G SUB 0 37 T G SUB 0 39 T A SUB 0 41 T G ]
1 [SUB 0 32 G A SUB 0 34 G A SUB 0 35 T A SUB 0 37 T G SUB 0 38 G T SUB 0 41 T C ]
1 [SUB 0 32 G C SUB 0 33 T A SUB 0 35 T A SUB 0 37 T A SUB 0 38 G A SUB 0 39 T A SUB 0 41 T A ]
1 [SUB 0 32 G T SUB 0 33 T C SUB 0 34 G A SUB 0 36 G A SUB 0 37 T C SUB 0 38 G A SUB 0 40 G C ]
1 [INS 0 33 T SUB 0 35 T A SUB 0 38 G A SUB 0 39 T A SUB 0 40 G A SUB 0 41 T C ]
1 [SUB 0 33 T A SUB 0 34 G A SUB 0 36 G T SUB 0 38 G A SUB 0 39 T A SUB 0 40 G A SUB 0 41 T A ]
1 [SUB 0 33 T A SUB 0 34 G T SUB 0 37 T C SUB 0 38 G A SUB 0 39 T A SUB 0 40 G A SUB 0 41 T A ]
1 [SUB 0 34 G A SUB 0 36 G T SUB 0 37 T C SUB 0 38 G A SUB 0 39 T A SUB 0 40 G A SUB 0 41 T C ]
1 [SUB 0 35 T C SUB 0 36 G A SUB 0 37 T C SUB 0 39 T C DEL 0 41 T ]
1 [SUB 0 35 T G SUB 0 36 G C SUB 0 37 T A SUB 0 38 G A SUB 0 40 G A SUB 0 41 T C ]
55    8
66
1 [SUB 0 0 T A DEL 0 2 T DEL 0 4 T SUB 0 6 T G SUB 0 7 G C SUB 0 10 T C ]
1 [SUB 0 0 T A DEL 0 2 T SUB 0 4 T C SUB 0 6 T C SUB 0 8 T C SUB 0 10 T C SUB 0 12 T C ]
1 [SUB 0 0 T A SUB 0 2 T A SUB 0 4 T A SUB 0 6 T A SUB 0 10 T A SUB 0 14 T A SUB 0 43 G T ]
1 [SUB 0 0 T A SUB 0 2 T A SUB 0 4 T G SUB 0 5 G C SUB 0 7 G T DEL 0 44 T ]
1 [SUB 0 0 T A SUB 0 6 T A SUB 0 19 G A DEL 0 24 T ]
1 [SUB 0 0 T A SUB 0 10 T C SUB 0 11 G A SUB 0 44 T G ]
1 [SUB 0 0 T G SUB 0 6 T A SUB 0 8 T C SUB 0 11 G A SUB 0 12 T A SUB 0 27 G A SUB 0 44 T A ]
1 [DEL 0 1 G SUB 0 23 G C SUB 0 24 T C SUB 0 25 G C SUB 0 30 T C DEL 0 41 G DEL 0 43 G ]
1 [DEL 0 2 T SUB 0 7 G T SUB 0 15 G A SUB 0 29 G C SUB 0 34 T G SUB 0 35 G A SUB 0 37 G T ]
1 [DEL 0 2 T SUB 0 38 T C SUB 0 39 G A SUB 0 40 T C SUB 0 42 T C DEL 0 44 T ]
1 [SUB 0 2 T C SUB 0 14 T C SUB 0 18 T C SUB 0 26 T C SUB 0 27 G A SUB 0 42 T C SUB 0 44 T C ]
1 [SUB 0 2 T C SUB 0 35 G T SUB 0 37 G C SUB 0 39 G T SUB 0 41 G T SUB 0 43 G T ]
1 [SUB 0 3 G A SUB 0 6 T C SUB 0 7 G A SUB 0 8 T A DEL 0 39 G DEL 0 41 G DEL 0 43 G ]
1 [DEL 0 4 T DEL 0 10 T DEL 0 16 T DEL 0 30 T INS 0 35 G INS 0 39 G SUB 0 44 T A ]
1 [SUB 0 4 T A SUB 0 25 G A SUB 0 38 T A SUB 0 39 G C SUB 0 40 T A SUB 0 42 T A SUB 0 44 T C ]
1 [SUB 0 4 T C SUB 0 8 T C SUB 0 12 T C SUB 0 16 T C SUB 0 20 T C INS 0 39 G SUB 0 44 T C ]
1 [SUB 0 5 G A SUB 0 25 G A SUB 0 27 G A SUB 0 35 G C SUB 0 39 G C SUB 0 42 T C SUB 0 43 G C ]
1 [SUB 0 6 T C SUB 0 15 G A SUB 0 30 T C SUB 0 32 T C SUB 0 35 G C SUB 0 38 T C SUB 0 44 T C ]
1 [SUB 0 7 G A SUB 0 20 T C SUB 0 21 G A SUB 0 24 T C SUB 0 25 G A SUB 0 28 T C SUB 0 39 G A ]
1 [SUB 0 7 G T SUB 0 27 G T INS 0 35 G SUB 0 37 G A SUB 0 40 T G SUB 0 43 G C SUB 0 44 T A ]
1 [SUB 0 8 T A SUB 0 10 T A SUB 0 12 T A SUB 0 14 T A DEL 0 40 T SUB 0 43 G A SUB 0 44 T G ]
1 [SUB 0 8 T A SUB 0 16 T C SUB 0 17 G T SUB 0 24 T C SUB 0 25 G A SUB 0 34 T C ]
1 [SUB 0 8 T C SUB 0 12 T C SUB 0 14 T A SUB 0 16 T C SUB 0 17 G A SUB 0 30 T C SUB 0 43 G C ]
1 [SUB 0 8 T C SUB 0 37 G C SUB 0 39 G A SUB 0 41 G T SUB 0 43 G A SUB 0 44 T A ]
1 [SUB 0 9 G C SUB 0 16 T C SUB 0 26 T C SUB 0 27 G A SUB 0 28 T C SUB 0 30 T C SUB 0 43 G C ]
1 [SUB 0 10 T C SUB 0 11 G A SUB 0 15 G A SUB 0 28 T C SUB 0 41 G T SUB 0 43 G C SUB 0 44 T A ]
1 [SUB 0 12 T C SUB 0 13 G A SUB 0 14 T C SUB 0 15 G T SUB 0 40 T A SUB 0 41 G C SUB 0 44 T A ]
1 [SUB 0 12 T C SUB 0 13 G A SUB 0 32 T C SUB 0 34 T C DEL 0 42 T ]
1 [SUB 0 12 T C SUB 0 16 T C SUB 0 20 T C SUB 0 24 T C SUB 0 41 G C INS 0 43 G SUB 0 44 T C ]
1 [SUB 0 14 T C DEL 0 31 G DEL 0 34 T SUB 0 36 T G SUB 0 38 T A SUB 0 42 T A SUB 0 44 T C ]
1 [SUB 0 19 G A SUB 0 36 T A SUB 0 37 G C SUB 0 38 T A SUB 0 40 T A SUB 0 43 G C ]
1 [SUB 0 20 T C SUB 0 22 T C SUB 0 24 T C SUB 0 25 G A SUB 0 26 T C DEL 0 29 G SUB 0 43 G T ]
1 [SUB 0 21 G A SUB 0 36 T G SUB 0 37 G C INS 0 39 G SUB 0 40 T A SUB 0 41 G A SUB 0 43 G T ]
1 [SUB 0 22 T C SUB 0 24 T C SUB 0 37 G A SUB 0 38 T C SUB 0 40 T C SUB 0 42 T C ]
1 [SUB 0 23 G A SUB 0 33 G A SUB 0 35 G T SUB 0 36 T C SUB 0 42 T C SUB 0 43 G A SUB 0 44 T C ]
1 [SUB 0 23 G T DEL 0 35 G SUB 0 37 G A SUB 0 38 T A DEL 0 40 T SUB 0 43 G T ]
1 [SUB 0 25 G A SUB 0 35 G A SUB 0 37 G A SUB 0 39 G T SUB 0 41 G C SUB 0 42 T A DEL 0 44 T ]
1 [SUB 0 27 G A SUB 0 36 T A SUB 0 38 T A SUB 0 40 T A SUB 0 41 G C SUB 0 42 T A SUB 0 44 T A ]
1 [SUB 0 29 G A INS 0 33 G SUB 0 36 T A SUB 0 38 T C SUB 0 39 G T SUB 0 40 T G SUB 0 44 T C ]
1 [SUB 0 30 T A SUB 0 31 G T SUB 0 33 G C SUB 0 39 G C SUB 0 42 T G SUB 0 44 T G ]
1 [SUB 0 30 T C SUB 0 32 T C SUB 0 34 T C SUB 0 36 T C SUB 0 38 T C SUB 0 39 G A SUB 0 42 T C ]
1 [SUB 0 30 T C SUB 0 33 G T SUB 0 35 G T SUB 0 36 T A SUB 0 37 G A SUB 0 38 T A SUB 0 39 G T ]
1 [SUB 0 31 G A SUB 0 32 T A SUB 0 34 T G SUB 0 35 G T SUB 0 40 T A INS 0 41 G SUB 0 43 G C ]
1 [SUB 0 31 G A SUB 0 32 T C SUB 0 33 G A SUB 0 35 G C SUB 0 39 G C SUB 0 40 T A SUB 0 43 G C ]
1 [SUB 0 31 G A SUB 0 33 G T SUB 0 35 G C SUB 0 38 T C SUB 0 39 G A SUB 0 42 T C ]
1 [SUB 0 31 G T SUB 0 32 T C SUB 0 33 G A INS 0 36 T SUB 0 37 G T SUB 0 40 T A SUB 0 44 T G ]
1 [DEL 0 32 T INS 0 39 G SUB 0 41 G A SUB 0 42 T A SUB 0 44 T C ]
1 [SUB 0 32 T A SUB 0 34 T A SUB 0 36 T A SUB 0 38 T A SUB 0 40 T A SUB 0 42 T A SUB 0 44 T A ]
1 [SUB 0 32 T A SUB 0 34 T A SUB 0 36 T G SUB 0 38 T A SUB 0 40 T G SUB 0 41 G C SUB 0 44 T G ]
1 [SUB 0 32 T C SUB 0 34 T G SUB 0 38 T A SUB 0 39 G A SUB 0 40 T G SUB 0 44 T C ]
1 [SUB 0 33 G A SUB 0 35 G T SUB 0 36 T C SUB 0 42 T C SUB 0 43 G C SUB 0 44 T A ]
1 [SUB 0 33 G T SUB 0 35 G T SUB 0 37 G A SUB 0 38 T A SUB 0 39 G A INS 0 41 G SUB 0 42 T A ]
1 [INS 0 34 T SUB 0 35 G C SUB 0 37 G T SUB 0 38 T C SUB 0 39 G C SUB 0 42 T A ]
1 [INS 0 34 T SUB 0 35 G T SUB 0 37 G C SUB 0 39 G A SUB 0 40 T G SUB 0 41 G A SUB 0 42 T G ]
2 [SUB 0 34 T C SUB 0 36 T C SUB 0 38 T C SUB 0 40 T C SUB 0 42 T C SUB 0 44 T C ]
1 [DEL 0 35 G SUB 0 38 T A SUB 0 41 G A SUB 0 42 T A SUB 0 43 G A SUB 0 44 T C ]
1 [SUB 0 35 G A SUB 0 36 T A SUB 0 38 T C SUB 0 39 G T SUB 0 40 T G INS 0 43 G SUB 0 44 T A ]
1 [SUB 0 35 G A SUB 0 37 G A SUB 0 38 T A SUB 0 40 T G SUB 0 41 G T SUB 0 44 T C ]
1 [SUB 0 35 G C SUB 0 36 T A SUB 0 38 T A SUB 0 40 T A SUB 0 41 G A SUB 0 42 T A SUB 0 44 T A ]
1 [SUB 0 35 G T SUB 0 36 T C SUB 0 37 G A SUB 0 39 G A SUB 0 40 T C SUB 0 41 G A SUB 0 43 G C ]
1 [SUB 0 36 T A SUB 0 37 G A SUB 0 39 G T SUB 0 41 G A SUB 0 42 T A SUB 0 43 G A SUB 0 44 T A ]
1 [SUB 0 36 T A SUB 0 37 G T SUB 0 40 T C SUB 0 41 G A SUB 0 42 T A SUB 0 43 G A SUB 0 44 T A ]
1 [SUB 0 36 T G SUB 0 37 G C SUB 0 38 T A SUB 0 39 G A SUB 0 41 G A SUB 0 42 T G SUB 0 43 G C ]
1 [SUB 0 37 G A SUB 0 39 G T SUB 0 40 T C SUB 0 41 G A SUB 0 42 T A SUB 0 43 G A SUB 0 44 T C ]
1 [INS 0 39 G SUB 0 43 G A ]
1 [DEL 0 43 G SUB 0 44 T A ]
56    9
34
1 [SUB 1 2 T C SUB 1 3 G A SUB 1 22 T C SUB 1 24 T C DEL 1 32 T ]
1 [SUB 1 2 T C SUB 1 6 T C SUB 1 10 T C SUB 1 14 T C SUB 1 31 G C ]
1 [SUB 1 3 G A SUB 1 16 T C SUB 1 29 G T SUB 1 31 G C SUB 1 32 T A ]
1 [SUB 1 6 T C SUB 1 7 G A SUB 1 8 T C SUB 1 9 G T ]
1 [SUB 1 6 T C SUB 1 7 G T SUB 1 14 T C SUB 1 15 G A SUB 1 24 T C ]
1 [SUB 1 11 G A SUB 1 28 T A SUB 1 29 G C SUB 1 30 T A SUB 1 32 T A ]
1 [SUB 1 12 T C SUB 1 25 G C INS 1 27 G SUB 1 29 G T SUB 1 32 T G ]
1 [SUB 1 13 G A SUB 1 23 G A DEL 1 25 G DEL 1 27 G SUB 1 28 T C ]
1 [SUB 1 13 G A SUB 1 28 T G SUB 1 29 G C SUB 1 32 T G SUB 1 33 G A ]
1 [SUB 1 14 T C SUB 1 16 T C SUB 1 18 T C SUB 1 20 T C SUB 1 31 G C ]
1 [SUB 1 17 G A SUB 1 19 G A SUB 1 27 G C SUB 1 31 G C ]
1 [SUB 1 17 G T INS 1 25 G SUB 1 27 G A SUB 1 30 T G SUB 1 33 G C ]
1 [SUB 1 19 G A SUB 1 28 T A SUB 1 30 T A SUB 1 32 T A SUB 1 33 G C ]
1 [DEL 1 20 T DEL 1 28 T SUB 1 31 G A SUB 1 32 T A ]
1 [SUB 1 21 G A INS 1 25 G SUB 1 28 T A SUB 1 30 T C SUB 1 31 G T ]
1 [SUB 1 22 T A SUB 1 23 G T SUB 1 25 G C SUB 1 31 G C ]
1 [SUB 1 23 G A SUB 1 24 T A SUB 1 26 T G SUB 1 27 G T SUB 1 32 T A ]
1 [SUB 1 23 G A SUB 1 25 G T SUB 1 26 T C SUB 1 32 T C SUB 1 33 G A ]
1 [INS 1 24 T SUB 1 26 T C SUB 1 27 G C SUB 1 30 T C SUB 1 31 G A ]
1 [SUB 1 24 T A SUB 1 26 T A SUB 1 28 T A SUB 1 30 T A SUB 1 32 T A ]
2 [SUB 1 24 T C SUB 1 26 T C SUB 1 28 T C SUB 1 30 T C SUB 1 32 T C ]
1 [SUB 1 25 G A SUB 1 26 T A SUB 1 28 T C SUB 1 29 G T SUB 1 30 T G ]
1 [SUB 1 25 G A SUB 1 27 G A SUB 1 28 T A SUB 1 30 T G SUB 1 31 G T ]
1 [SUB 1 25 G T SUB 1 27 G T SUB 1 29 G A SUB 1 30 T A SUB 1 31 G A ]
1 [INS 1 26 T SUB 1 27 G T SUB 1 29 G C SUB 1 31 G A SUB 1 32 T G ]
1 [SUB 1 26 T A SUB 1 27 G A DEL 1 29 G DEL 1 31 G SUB 1 33 G A ]
1 [SUB 1 26 T C SUB 1 28 T C SUB 1 30 T C SUB 1 32 T C ]
1 [SUB 1 26 T C SUB 1 29 G T SUB 1 31 G T SUB 1 32 T A SUB 1 33 G A ]
1 [SUB 1 27 G C SUB 1 28 T A SUB 1 30 T A SUB 1 32 T A SUB 1 33 G A ]
1 [SUB 1 27 G T SUB 1 28 T G SUB 1 30 T A SUB 1 32 T A SUB 1 33 G A ]
1 [SUB 1 27 G T SUB 1 29 G C SUB 1 31 G C SUB 1 33 G C ]
1 [SUB 1 28 T A SUB 1 29 G T SUB 1 32 T C SUB 1 33 G A ]
1 [SUB 1 29 G T SUB 1 30 T C SUB 1 31 G A SUB 1 33 G A ]
1 [SUB 1 33 G A ]
57    5
58
1 [SUB 0 0 T A SUB 0 1 G C SUB 0 2 T A SUB 0 12 T C SUB 0 13 G A DEL 0 46 T DEL 0 48 T ]
1 [SUB 0 0 T A DEL 0 2 T DEL 0 47 G SUB 0 48 T A ]
1 [SUB 0 0 T A SUB 0 2 T A DEL 0 6 T SUB 0 42 T C SUB 0 43 G A SUB 0 44 T C SUB 0 46 T C DEL 0 48 T ]
1 [SUB 0 0 T C SUB 0 2 T A SUB 0 3 G A SUB 0 4 T A SUB 0 10 T A SUB 0 23 G A DEL 0 28 T ]
1 [SUB 0 0 T C DEL 0 25 G DEL 0 27 G DEL 0 39 G SUB 0 41 G A SUB 0 42 T A DEL 0 44 T SUB 0 47 G T ]
1 [DEL 0 1 G DEL 0 3 G SUB 0 41 G A DEL 0 43 G SUB 0 45 G C SUB 0 46 T A SUB 0 47 G A SUB 0 48 T A ]
1 [SUB 0 1 G C SUB 0 2 T A SUB 0 5 G T SUB 0 7 G A SUB 0 8 T A SUB 0 9 G T DEL 0 46 T SUB 0 48 T C ]
1 [SUB 0 1 G T SUB 0 3 G C SUB 0 4 T A SUB 0 6 T A SUB 0 8 T G SUB 0 9 G C SUB 0 11 G T DEL 0 48 T ]
1 [DEL 0 2 T SUB 0 3 G A SUB 0 4 T A DEL 0 6 T SUB 0 8 T A SUB 0 14 T A SUB 0 35 G A SUB 0 48 T A ]
1 [DEL 0 2 T SUB 0 4 T G SUB 0 10 T A SUB 0 12 T C SUB 0 15 G A SUB 0 16 T A SUB 0 31 G A SUB 0 48 T A ]
1 [DEL 0 2 T SUB 0 16 T C SUB 0 17 G A SUB 0 36 T C SUB 0 38 T C DEL 0 46 T ]
1 [SUB 0 2 T A SUB 0 4 T G SUB 0 5 G A SUB 0 6 T A SUB 0 8 T G SUB 0 10 T G SUB 0 11 G C SUB 0 14 T C ]
1 [SUB 0 2 T C DEL 0 39 G SUB 0 42 T A SUB 0 45 G A SUB 0 46 T A SUB 0 47 G A SUB 0 48 T C ]
1 [SUB 0 2 T G SUB 0 3 G A SUB 0 4 T A SUB 0 6 T G SUB 0 8 T A DEL 0 10 T SUB 0 34 T C SUB 0 36 T C ]
1 [DEL 0 3 G DEL 0 6 T SUB 0 11 G T SUB 0 19 G A SUB 0 33 G C SUB 0 38 T G SUB 0 39 G A SUB 0 41 G T ]
1 [DEL 0 4 T DEL 0 10 T DEL 0 16 T DEL 0 30 T DEL 0 36 T DEL 0 42 T SUB 0 48 T A ]
1 [SUB 0 4 T C SUB 0 8 T C SUB 0 16 T C SUB 0 17 G A SUB 0 32 T C SUB 0 34 T C SUB 0 36 T C SUB 0 38 T C ]
1 [SUB 0 4 T C SUB 0 37 G T SUB 0 39 G C SUB 0 41 G T SUB 0 43 G T SUB 0 45 G T SUB 0 47 G T ]
1 [SUB 0 6 T C SUB 0 10 T C SUB 0 14 T C SUB 0 18 T C SUB 0 22 T C DEL 0 42 T SUB 0 48 T C ]
1 [SUB 0 7 G A SUB 0 27 G A SUB 0 29 G A SUB 0 37 G C SUB 0 41 G C SUB 0 44 T C SUB 0 45 G C SUB 0 47 G C ]
1 [SUB 0 7 G C SUB 0 14 T C SUB 0 24 T C SUB 0 25 G A SUB 0 26 T C SUB 0 28 T C SUB 0 41 G C SUB 0 44 T A ]
1 [SUB 0 8 T C SUB 0 37 G C SUB 0 39 G A DEL 0 41 G SUB 0 43 G T SUB 0 45 G A SUB 0 46 T A SUB 0 47 G A ]
1 [SUB 0 9 G T SUB 0 29 G T INS 0 37 G SUB 0 39 G A SUB 0 42 T G SUB 0 45 G C SUB 0 46 T A SUB 0 47 G A ]
1 [SUB 0 10 T A SUB 0 18 T C SUB 0 19 G T SUB 0 26 T C SUB 0 27 G A SUB 0 36 T C SUB 0 47 G C SUB 0 48 T A ]
1 [SUB 0 10 T C SUB 0 14 T C SUB 0 16 T A SUB 0 18 T C SUB 0 19 G A SUB 0 32 T C SUB 0 45 G C INS 0 47 G ]
1 [SUB 0 12 T C SUB 0 13 G A SUB 0 17 G A SUB 0 30 T C SUB 0 43 G T SUB 0 45 G C SUB 0 46 T A SUB 0 48 T C ]
1 [SUB 0 12 T C SUB 0 16 T C SUB 0 20 T C SUB 0 24 T C SUB 0 41 G C DEL 0 44 T SUB 0 46 T C SUB 0 47 G A ]
1 [SUB 0 14 T C SUB 0 15 G A SUB 0 16 T C SUB 0 17 G T SUB 0 42 T A SUB 0 43 G C SUB 0 46 T A SUB 0 47 G T ]
1 [SUB 0 23 G A SUB 0 40 T A SUB 0 41 G C SUB 0 42 T A SUB 0 44 T A SUB 0 47 G C ]
1 [SUB 0 25 G A SUB 0 35 G A SUB 0 37 G T SUB 0 38 T C SUB 0 44 T C SUB 0 45 G A SUB 0 46 T C SUB 0 48 T C ]
1 [SUB 0 25 G A SUB 0 40 T G SUB 0 41 G C INS 0 43 G SUB 0 44 T A SUB 0 45 G A SUB 0 47 G T ]
1 [SUB 0 29 G A SUB 0 38 T A SUB 0 40 T A SUB 0 42 T A SUB 0 43 G C SUB 0 44 T A SUB 0 46 T A SUB 0 48 T A ]
1 [SUB 0 31 G A SUB 0 32 T A SUB 0 34 T G SUB 0 35 G T SUB 0 40 T A INS 0 41 G SUB 0 43 G C SUB 0 45 G T ]
1 [SUB 0 31 G A SUB 0 33 G T SUB 0 35 G C SUB 0 38 T C SUB 0 39 G A SUB 0 42 T C DEL 0 45 G SUB 0 47 G C ]
1 [SUB 0 31 G T SUB 0 32 T C SUB 0 33 G A DEL 0 37 G SUB 0 39 G T SUB 0 42 T A DEL 0 46 T SUB 0 48 T C ]
1 [DEL 0 32 T DEL 0 40 T SUB 0 43 G A SUB 0 44 T A SUB 0 46 T C SUB 0 47 G C SUB 0 48 T C ]
1 [SUB 0 32 T A SUB 0 33 G T SUB 0 35 G C SUB 0 41 G C SUB 0 44 T G SUB 0 46 T G SUB 0 48 T C ]
1 [SUB 0 32 T C SUB 0 34 T C SUB 0 36 T C SUB 0 38 T C SUB 0 40 T C SUB 0 41 G A SUB 0 44 T C SUB 0 47 G T ]
1 [SUB 0 33 G A SUB 0 34 T C SUB 0 35 G A SUB 0 37 G C SUB 0 41 G C SUB 0 42 T A SUB 0 45 G C SUB 0 47 G C ]
1 [SUB 0 33 G A INS 0 37 G SUB 0 40 T A SUB 0 42 T C SUB 0 43 G T SUB 0 44 T G SUB 0 48 T C ]
1 [SUB 0 34 T A SUB 0 36 T A SUB 0 38 T A SUB 0 40 T A SUB 0 42 T A SUB 0 44 T A SUB 0 46 T A SUB 0 48 T A ]
1 [SUB 0 34 T C SUB 0 36 T G SUB 0 40 T A SUB 0 41 G C SUB 0 42 T A DEL 0 44 T SUB 0 48 T C ]
1 [SUB 0 34 T C SUB 0 37 G T SUB 0 39 G T SUB 0 40 T A SUB 0 41 G A SUB 0 42 T A SUB 0 43 G T ]
1 [SUB 0 35 G A SUB 0 37 G T SUB 0 38 T C SUB 0 44 T C SUB 0 45 G C SUB 0 46 T A SUB 0 48 T G ]
1 [SUB 0 35 G C SUB 0 36 T A SUB 0 38 T A SUB 0 40 T A SUB 0 41 G A SUB 0 42 T A SUB 0 44 T A SUB 0 46 T A ]
1 [SUB 0 35 G T SUB 0 37 G T SUB 0 39 G A SUB 0 40 T A SUB 0 41 G A INS 0 43 G SUB 0 44 T A SUB 0 47 G T ]
1 [INS 0 36 T SUB 0 37 G C SUB 0 39 G T SUB 0 40 T C SUB 0 41 G C SUB 0 44 T A SUB 0 47 G A ]
1 [INS 0 36 T SUB 0 38 T C SUB 0 39 G C SUB 0 42 T C SUB 0 43 G A SUB 0 46 T C SUB 0 47 G A SUB 0 48 T C ]
1 [SUB 0 36 T C SUB 0 38 T C SUB 0 40 T C SUB 0 42 T C SUB 0 44 T C SUB 0 46 T C SUB 0 47 G A SUB 0 48 T C ]
1 [SUB 0 37 G A SUB 0 38 T A SUB 0 40 T C SUB 0 41 G T SUB 0 42 T G INS 0 45 G SUB 0 46 T A SUB 0 47 G A ]
1 [SUB 0 37 G A SUB 0 39 G A SUB 0 40 T A SUB 0 42 T G SUB 0 43 G T SUB 0 46 T C SUB 0 47 G A ]
1 [SUB 0 37 G T SUB 0 38 T C SUB 0 39 G A SUB 0 41 G A SUB 0 42 T C SUB 0 43 G A SUB 0 45 G C SUB 0 47 G C ]
1 [SUB 0 37 G T SUB 0 39 G C SUB 0 41 G C SUB 0 43 G T SUB 0 44 T C SUB 0 45 G C SUB 0 46 T C SUB 0 47 G T ]
1 [INS 0 38 T SUB 0 39 G T SUB 0 41 G C SUB 0 43 G A SUB 0 44 T G SUB 0 45 G A SUB 0 46 T G ]
1 [SUB 0 38 T A SUB 0 39 G A SUB 0 41 G T SUB 0 43 G A SUB 0 44 T A SUB 0 45 G A SUB 0 46 T A SUB 0 48 T G ]
1 [SUB 0 38 T A SUB 0 39 G T SUB 0 42 T C SUB 0 43 G A SUB 0 44 T A SUB 0 45 G A SUB 0 46 T G ]
1 [SUB 0 39 G T SUB 0 40 T G SUB 0 42 T A SUB 0 44 T A SUB 0 45 G C SUB 0 46 T A SUB 0 48 T A ]
1 [INS 0 43 G SUB 0 47 G A ]
58    52
78
1 [SUB 0 0 T A SUB 0 1 G A SUB 0 3 G A ]
2 [SUB 0 0 T G ]
1 [DEL 0 1 G SUB 0 15 G C SUB 0 25 G C SUB 0 27 G C ]
1 [SUB 0 1 G T DEL 0 10 T SUB 0 13 G A DEL 0 26 T ]
1 [SUB 0 1 G T SUB 0 11 G A DEL 0 25 G SUB 0 27 G C ]
1 [DEL 0 2 T SUB 0 4 T A SUB 0 8 T A SUB 0 9 G T ]
1 [SUB 0 2 T A SUB 0 4 T A ]
1 [SUB 0 2 T C SUB 0 6 T C SUB 0 23 G C DEL 0 26 T ]
1 [SUB 0 2 T C SUB 0 14 T C SUB 0 19 G C SUB 0 20 T C ]
1 [SUB 0 2 T C INS 0 21 G SUB 0 26 T C SUB 0 27 G A ]
1 [SUB 0 2 T G SUB 0 4 T A SUB 0 10 T A DEL 0 27 G ]
1 [DEL 0 3 G SUB 0 5 G T DEL 0 9 G DEL 0 26 T ]
1 [SUB 0 3 G A SUB 0 7 G C SUB 0 24 T C SUB 0 26 T C ]
1 [SUB 0 3 G A SUB 0 9 G A SUB 0 14 T C SUB 0 26 T A ]
1 [SUB 0 3 G C SUB 0 9 G T SUB 0 24 T C SUB 0 26 T C ]
1 [DEL 0 4 T DEL 0 6 T SUB 0 8 T C SUB 0 10 T A ]
1 [SUB 0 4 T A DEL 0 6 T SUB 0 15 G A ]
1 [SUB 0 4 T A SUB 0 6 T A SUB 0 8 T A SUB 0 18 T A ]
1 [SUB 0 4 T A SUB 0 6 T A SUB 0 8 T A SUB 0 19 G C ]
1 [SUB 0 4 T C SUB 0 16 T C SUB 0 17 G T SUB 0 27 G A ]
1 [SUB 0 4 T C SUB 0 18 T C SUB 0 19 G A SUB 0 24 T C ]
1 [SUB 0 4 T C SUB 0 24 T C SUB 0 26 T C ]
1 [SUB 0 5 G A INS 0 9 G ]
1 [SUB 0 5 G T SUB 0 6 T C SUB 0 8 T C DEL 0 27 G ]
1 [SUB 0 5 G T SUB 0 7 G A SUB 0 18 T A SUB 0 25 G A ]
1 [SUB 0 6 T A DEL 0 8 T SUB 0 17 G C SUB 0 24 T G ]
1 [SUB 0 6 T A SUB 0 23 G T SUB 0 25 G C ]
1 [SUB 0 6 T C SUB 0 7 G A SUB 0 9 G A SUB 0 11 G A ]
1 [SUB 0 6 T C SUB 0 7 G A SUB 0 16 T C SUB 0 27 G C ]
1 [SUB 0 6 T C SUB 0 7 G A SUB 0 21 G A SUB 0 27 G A ]
1 [SUB 0 6 T C INS 0 22 T SUB 0 24 T A SUB 0 26 T A ]
1 [SUB 0 6 T C SUB 0 23 G T SUB 0 24 T G SUB 0 26 T G ]
1 [SUB 0 7 G A SUB 0 9 G C SUB 0 17 G C SUB 0 23 G T ]
1 [SUB 0 7 G A SUB 0 16 T A SUB 0 23 G C SUB 0 24 T G ]
1 [SUB 0 7 G A SUB 0 17 G A SUB 0 18 T A SUB 0 26 T C ]
1 [SUB 0 7 G A SUB 0 24 T A SUB 0 25 G C SUB 0 26 T A ]
1 [SUB 0 7 G T SUB 0 10 T C SUB 0 18 T C SUB 0 19 G A ]
1 [SUB 0 7 G T SUB 0 11 G A SUB 0 21 G A ]
1 [SUB 0 7 G T SUB 0 18 T C SUB 0 19 G C ]
1 [SUB 0 8 T C SUB 0 12 T A SUB 0 17 G A ]
1 [SUB 0 8 T C SUB 0 21 G C INS 0 23 G SUB 0 25 G T ]
1 [SUB 0 9 G A SUB 0 19 G A SUB 0 21 G T SUB 0 22 T C ]
1 [SUB 0 9 G A SUB 0 26 T A SUB 0 27 G C ]
1 [SUB 0 9 G C SUB 0 16 T C SUB 0 26 T C SUB 0 27 G A ]
1 [SUB 0 10 T C SUB 0 12 T C SUB 0 25 G A SUB 0 26 T C ]
1 [SUB 0 10 T C SUB 0 23 G T SUB 0 25 G C SUB 0 26 T A ]
1 [SUB 0 11 G A SUB 0 13 G A SUB 0 21 G C SUB 0 25 G C ]
1 [SUB 0 11 G A SUB 0 24 T A SUB 0 25 G C SUB 0 26 T A ]
1 [SUB 0 11 G C SUB 0 12 T C SUB 0 13 G C SUB 0 18 T C ]
1 [SUB 0 11 G C SUB 0 16 T G SUB 0 17 G A SUB 0 19 G T ]
1 [DEL 0 12 T DEL 0 18 T INS 0 23 G ]
1 [SUB 0 12 T C SUB 0 14 T C SUB 0 16 T C SUB 0 18 T C ]
1 [SUB 0 12 T C SUB 0 21 G C SUB 0 22 T A DEL 0 24 T ]
1 [SUB 0 12 T C SUB 0 23 G C SUB 0 26 T G ]
1 [SUB 0 13 G A SUB 0 23 G A SUB 0 25 G A SUB 0 27 G T ]
1 [SUB 0 13 G T INS 0 24 T SUB 0 25 G A SUB 0 26 T A ]
1 [SUB 0 14 T C SUB 0 16 T C SUB 0 19 G C SUB 0 22 T C ]
1 [SUB 0 15 G C SUB 0 26 T C SUB 0 27 G A ]
1 [SUB 0 16 T A SUB 0 24 T G SUB 0 25 G A SUB 0 26 T A ]
1 [SUB 0 16 T A SUB 0 26 T A SUB 0 27 G C ]
1 [SUB 0 16 T C SUB 0 18 T C SUB 0 26 T G SUB 0 27 G T ]
1 [INS 0 17 G SUB 0 23 G T SUB 0 25 G A SUB 0 27 G A ]
1 [DEL 0 17 G DEL 0 20 T DEL 0 23 G DEL 0 25 G ]
1 [SUB 0 18 T C SUB 0 22 T C SUB 0 25 G T SUB 0 27 G T ]
1 [SUB 0 18 T C SUB 0 26 T C SUB 0 27 G C ]
1 [SUB 0 19 G A SUB 0 21 G T SUB 0 22 T A SUB 0 27 G T ]
1 [SUB 0 19 G A DEL 0 23 G SUB 0 25 G A SUB 0 27 G T ]
1 [INS 0 20 T SUB 0 21 G C SUB 0 23 G T SUB 0 27 G C ]
1 [INS 0 21 G SUB 0 23 G A SUB 0 24 T G SUB 0 26 T G ]
1 [SUB 0 21 G C SUB 0 23 G A SUB 0 25 G A ]
1 [SUB 0 21 G C SUB 0 23 G A SUB 0 25 G T SUB 0 27 G T ]
1 [SUB 0 22 T A SUB 0 23 G C DEL 0 25 G ]
1 [SUB 0 22 T A SUB 0 23 G C SUB 0 26 T A SUB 0 27 G T ]
1 [INS 0 23 G SUB 0 24 T G SUB 0 26 T C SUB 0 27 G C ]
1 [SUB 0 23 G T SUB 0 25 G C SUB 0 26 T G ]
1 [SUB 0 23 G T SUB 0 25 G C SUB 0 27 G T ]
1 [SUB 0 24 T C SUB 0 25 G T SUB 0 27 G A ]
1 [SUB 0 25 G C SUB 0 26 T A SUB 0 27 G A ]
59    31
71
1 [SUB 0 0 T A SUB 0 2 T A DEL 0 30 T SUB 0 31 G C SUB 0 33 G T ]
1 [SUB 0 0 T C ]
1 [SUB 0 0 T C SUB 0 33 G A SUB 0 34 T C ]
1 [SUB 0 0 T G SUB 0 4 T A SUB 0 21 G C DEL 0 23 G SUB 0 34 T C ]
1 [DEL 0 1 G SUB 0 3 G A SUB 0 6 T A DEL 0 8 T SUB 0 9 G A ]
1 [SUB 0 1 G C SUB 0 2 T A SUB 0 4 T G SUB 0 7 G A SUB 0 33 G T ]
1 [SUB 0 1 G C SUB 0 2 T C SUB 0 3 G A DEL 0 5 G DEL 0 7 G ]
1 [SUB 0 2 T A SUB 0 4 T A SUB 0 6 T A SUB 0 8 T A INS 0 33 G ]
1 [SUB 0 2 T A SUB 0 4 T C SUB 0 5 G T SUB 0 19 G C SUB 0 26 T C ]
1 [SUB 0 2 T C SUB 0 3 G A SUB 0 5 G A SUB 0 26 T C SUB 0 34 T C ]
1 [SUB 0 2 T C SUB 0 3 G A SUB 0 7 G A SUB 0 20 T C SUB 0 33 G T ]
1 [SUB 0 2 T C SUB 0 6 T C SUB 0 10 T C INS 0 29 G SUB 0 34 T C ]
1 [SUB 0 3 G C SUB 0 25 G A SUB 0 27 G T SUB 0 28 T A SUB 0 33 G T ]
1 [SUB 0 3 G C SUB 0 30 T G SUB 0 32 T G SUB 0 33 G C SUB 0 34 T C ]
1 [DEL 0 4 T DEL 0 18 T DEL 0 24 T INS 0 29 G SUB 0 34 T A ]
1 [SUB 0 4 T C SUB 0 5 G A SUB 0 24 T C SUB 0 26 T C INS 0 33 G ]
1 [SUB 0 4 T C SUB 0 8 T C SUB 0 12 T C SUB 0 16 T C SUB 0 33 G C ]
1 [SUB 0 4 T C SUB 0 18 T C SUB 0 27 G C SUB 0 28 T A DEL 0 30 T ]
1 [SUB 0 5 G A SUB 0 6 T G SUB 0 8 T G ]
1 [SUB 0 5 G A SUB 0 19 G C SUB 0 24 T G SUB 0 25 G A SUB 0 27 G T ]
1 [SUB 0 6 T C SUB 0 7 G A SUB 0 8 T C SUB 0 9 G T SUB 0 34 T A ]
1 [SUB 0 6 T C SUB 0 7 G T SUB 0 14 T C SUB 0 15 G A SUB 0 24 T C ]
1 [SUB 0 6 T C SUB 0 18 T C SUB 0 23 G C SUB 0 24 T C SUB 0 32 T C ]
1 [SUB 0 6 T G SUB 0 12 T A SUB 0 21 G A SUB 0 34 T C ]
1 [SUB 0 7 G A SUB 0 22 T C SUB 0 24 T C SUB 0 27 G C SUB 0 30 T C ]
1 [SUB 0 7 G C SUB 0 17 G C SUB 0 19 G A DEL 0 23 G ]
1 [SUB 0 8 T A SUB 0 25 G T SUB 0 27 G C SUB 0 30 T C SUB 0 31 G A ]
1 [SUB 0 8 T C SUB 0 12 T C SUB 0 21 G A SUB 0 24 T A SUB 0 26 T A ]
1 [SUB 0 9 G A SUB 0 13 G C SUB 0 30 T C SUB 0 32 T C SUB 0 34 T C ]
1 [SUB 0 10 T C DEL 0 27 G SUB 0 30 T A SUB 0 32 T A SUB 0 34 T A ]
1 [SUB 0 10 T C SUB 0 27 G T SUB 0 28 T G SUB 0 30 T G SUB 0 32 T A ]
1 [SUB 0 10 T C SUB 0 30 T C SUB 0 32 T C SUB 0 34 T C ]
1 [SUB 0 11 G A INS 0 15 G ]
1 [SUB 0 11 G A SUB 0 28 T A SUB 0 29 G C SUB 0 30 T A SUB 0 32 T A ]
1 [SUB 0 12 T C SUB 0 16 T A SUB 0 21 G A SUB 0 32 T C SUB 0 33 G A ]
1 [SUB 0 12 T C SUB 0 25 G C DEL 0 28 T SUB 0 31 G T SUB 0 34 T G ]
1 [SUB 0 13 G A SUB 0 22 T A SUB 0 29 G C SUB 0 30 T G SUB 0 34 T G ]
1 [SUB 0 13 G A SUB 0 30 T A SUB 0 31 G C SUB 0 32 T C SUB 0 33 G A ]
1 [SUB 0 14 T C SUB 0 16 T C SUB 0 18 T C SUB 0 20 T C SUB 0 31 G C ]
1 [SUB 0 15 G A SUB 0 25 G A SUB 0 27 G T SUB 0 28 T C SUB 0 34 T C ]
1 [SUB 0 15 G A SUB 0 30 T G SUB 0 31 G C INS 0 33 G SUB 0 34 T A ]
1 [SUB 0 15 G C SUB 0 16 T C SUB 0 17 G C SUB 0 22 T C SUB 0 33 G T ]
1 [SUB 0 16 T A SUB 0 24 T G SUB 0 25 G A SUB 0 26 T A SUB 0 28 T A ]
1 [SUB 0 16 T C SUB 0 18 T C SUB 0 31 G A SUB 0 32 T C SUB 0 34 T C ]
1 [SUB 0 17 G A SUB 0 19 G A SUB 0 27 G C SUB 0 31 G C SUB 0 34 T C ]
1 [SUB 0 17 G A SUB 0 30 T A SUB 0 31 G C SUB 0 32 T A SUB 0 34 T A ]
1 [SUB 0 17 G T SUB 0 29 G T SUB 0 30 T A SUB 0 31 G A SUB 0 32 T G ]
1 [SUB 0 19 G A SUB 0 29 G A SUB 0 31 G A SUB 0 33 G T ]
1 [SUB 0 19 G T INS 0 27 G SUB 0 29 G A SUB 0 32 T G ]
1 [SUB 0 21 G A SUB 0 30 T A SUB 0 32 T A SUB 0 34 T A ]
1 [SUB 0 22 T A SUB 0 32 T A SUB 0 33 G C SUB 0 34 T A ]
1 [SUB 0 24 T A SUB 0 25 G T SUB 0 27 G C SUB 0 33 G C ]
1 [SUB 0 24 T C SUB 0 28 T C SUB 0 30 T C SUB 0 32 T C SUB 0 34 T C ]
1 [INS 0 25 G INS 0 31 G SUB 0 33 G A SUB 0 34 T A ]
1 [SUB 0 25 G A SUB 0 27 G T SUB 0 29 G C SUB 0 32 T C SUB 0 33 G A ]
1 [SUB 0 25 G T SUB 0 28 T G SUB 0 30 T G SUB 0 32 T C ]
1 [INS 0 26 T SUB 0 27 G C SUB 0 29 G T SUB 0 33 G C ]
1 [SUB 0 26 T A SUB 0 28 T A SUB 0 30 T G SUB 0 32 T A SUB 0 34 T G ]
1 [SUB 0 26 T C SUB 0 28 T C SUB 0 30 T C SUB 0 32 T C SUB 0 34 T C ]
1 [SUB 0 26 T C SUB 0 28 T G SUB 0 32 T A SUB 0 33 G C SUB 0 34 T A ]
1 [DEL 0 27 G SUB 0 29 G T SUB 0 30 T C SUB 0 31 G C SUB 0 33 G T ]
1 [SUB 0 27 G C SUB 0 29 G A SUB 0 31 G A ]
1 [SUB 0 27 G C SUB 0 29 G A SUB 0 31 G T SUB 0 33 G T SUB 0 34 T A ]
1 [SUB 0 27 G T SUB 0 28 T C SUB 0 29 G A INS 0 32 T SUB 0 33 G T ]
1 [SUB 0 27 G T SUB 0 29 G C SUB 0 31 G T SUB 0 33 G T ]
1 [SUB 0 27 G T SUB 0 29 G T SUB 0 30 T C SUB 0 31 G A SUB 0 33 G C ]
1 [SUB 0 28 T C SUB 0 29 G A SUB 0 30 T C SUB 0 32 T C SUB 0 34 T C ]
1 [SUB 0 29 G A SUB 0 30 T C SUB 0 32 T G SUB 0 34 T G ]
1 [SUB 0 29 G T SUB 0 31 G A SUB 0 34 T C ]
1 [SUB 0 30 T C SUB 0 31 G A SUB 0 32 T C SUB 0 34 T C ]
1 [DEL 0 32 T DEL 0 34 T ]
60    11
15
1 [SUB 0 1 G A DEL 0 26 T ]
1 [SUB 0 4 T A SUB 0 13 G A SUB 0 26 T C SUB 1 9 G A ]
1 [SUB 0 4 T G SUB 0 6 T C SUB 0 8 T A DEL 0 26 T ]
1 [SUB 0 9 G C SUB 0 16 T C SUB 0 26 T C SUB 1 9 G C SUB 1 12 T A ]
1 [SUB 0 11 G A SUB 0 12 T C SUB 0 17 G A DEL 0 26 T SUB 1 11 G A SUB 1 12 T C ]
2 [DEL 0 26 T ]
1 [SUB 1 9 G A INS 1 13 G ]
1 [SUB 1 12 T A SUB 1 13 G T ]
2 [SUB 1 12 T C SUB 1 14 T C ]
1 [SUB 1 12 T C SUB 1 15 G T ]
1 [SUB 1 12 T G SUB 1 13 G C ]
2 [SUB 1 13 G A SUB 1 14 T A ]
1 [SUB 1 13 G A SUB 1 15 G A ]
1 [SUB 1 13 G C SUB 1 14 T A ]
1 [SUB 1 15 G A ]
61    63
78
1 [SUB 0 0 A G SUB 0 5 C T ]
1 [SUB 0 0 A T SUB 0 8 A T SUB 0 10 A G SUB 0 16 A G ]
1 [DEL 0 1 C SUB 0 8 A C SUB 0 17 C A SUB 0 23 C A ]
1 [SUB 0 1 C A SUB 0 20 A T DEL 0 23 C SUB 0 25 C T ]
1 [SUB 0 1 C T SUB 0 9 C G SUB 0 15 C G ]
1 [DEL 0 2 A SUB 0 3 C T DEL 0 5 C SUB 0 20 A C ]
1 [DEL 0 2 A DEL 0 17 C DEL 0 21 C SUB 0 23 C A ]
1 [SUB 0 2 A G SUB 0 5 C G SUB 0 23 C A SUB 0 25 C T ]
1 [SUB 0 2 A T SUB 0 4 A T SUB 0 20 A G SUB 0 25 C T ]
1 [SUB 0 2 A T SUB 0 8 A T SUB 0 17 C A SUB 0 23 C A ]
1 [DEL 0 3 C SUB 0 4 A G SUB 0 7 C G ]
1 [SUB 0 3 C A SUB 0 5 C G SUB 0 13 C T SUB 0 25 C G ]
1 [SUB 0 3 C G SUB 0 13 C T SUB 0 16 A C SUB 0 24 A T ]
1 [SUB 0 3 C G SUB 0 21 C G SUB 0 23 C A SUB 0 25 C T ]
1 [SUB 0 3 C T SUB 0 4 A G SUB 0 15 C T SUB 0 25 C A ]
1 [SUB 0 3 C T SUB 0 9 C G SUB 0 11 C A SUB 0 13 C A ]
1 [SUB 0 3 C T SUB 0 17 C G SUB 0 19 C G SUB 0 24 A T ]
1 [DEL 0 4 A INS 0 7 C SUB 0 17 C A SUB 0 25 C A ]
1 [SUB 0 4 A C SUB 0 13 C G SUB 0 14 A G SUB 0 19 C T ]
1 [SUB 0 4 A C SUB 0 14 A C SUB 0 16 A C SUB 0 25 C G ]
1 [SUB 0 4 A G DEL 0 8 A DEL 0 12 A DEL 0 22 A ]
1 [SUB 0 4 A G SUB 0 8 A G SUB 0 12 A G ]
1 [SUB 0 4 A G SUB 0 22 A C SUB 0 24 A G SUB 0 25 C T ]
1 [SUB 0 5 C A DEL 0 17 C DEL 0 20 A DEL 0 24 A ]
1 [SUB 0 5 C G SUB 0 11 C T SUB 0 13 C T SUB 0 20 A T ]
1 [SUB 0 5 C G SUB 0 12 A T SUB 0 17 C T SUB 0 25 C T ]
1 [SUB 0 5 C T SUB 0 6 A G SUB 0 14 A T SUB 0 22 A T ]
1 [SUB 0 5 C T SUB 0 9 C T INS 0 23 C SUB 0 24 A C ]
1 [SUB 0 5 C T SUB 0 11 C T SUB 0 22 A C SUB 0 24 A C ]
1 [SUB 0 5 C T SUB 0 17 C G SUB 0 18 A G ]
1 [SUB 0 6 A G SUB 0 8 A C SUB 0 13 C A SUB 0 24 A G ]
1 [SUB 0 6 A G SUB 0 11 C A SUB 0 14 A T INS 0 22 A ]
1 [SUB 0 7 C A SUB 0 19 C A SUB 0 23 C T SUB 0 25 C G ]
1 [SUB 0 7 C G SUB 0 9 C G SUB 0 15 C G SUB 0 21 C A ]
1 [SUB 0 7 C G SUB 0 9 C G SUB 0 17 C G SUB 0 20 A T ]
1 [SUB 0 7 C G SUB 0 11 C T SUB 0 16 A G DEL 0 22 A ]
1 [SUB 0 7 C G SUB 0 21 C T SUB 0 23 C G SUB 0 24 A C ]
1 [SUB 0 7 C T SUB 0 8 A G SUB 0 18 A T SUB 0 25 C G ]
1 [SUB 0 8 A G SUB 0 14 A G SUB 0 16 A G SUB 0 25 C G ]
1 [SUB 0 8 A G SUB 0 22 A T SUB 0 24 A C ]
1 [SUB 0 8 A T SUB 0 18 A T SUB 0 23 C T SUB 0 25 C G ]
1 [SUB 0 8 A T INS 0 20 A SUB 0 23 C A SUB 0 24 A T ]
1 [SUB 0 9 C T SUB 0 12 A T SUB 0 21 C A SUB 0 24 A C ]
1 [SUB 0 9 C T DEL 0 21 C SUB 0 24 A G SUB 0 25 C G ]
1 [SUB 0 9 C T SUB 0 21 C T SUB 0 22 A G SUB 0 25 C A ]
1 [SUB 0 10 A G SUB 0 11 C T SUB 0 22 A C SUB 0 24 A G ]
1 [SUB 0 10 A G SUB 0 21 C A SUB 0 23 C T ]
1 [SUB 0 10 A G INS 0 23 C SUB 0 25 C T ]
1 [INS 0 11 C SUB 0 20 A C SUB 0 22 A C SUB 0 23 C T ]
1 [SUB 0 11 C A SUB 0 14 A T SUB 0 22 A G SUB 0 25 C T ]
1 [SUB 0 11 C T SUB 0 21 C G SUB 0 23 C A SUB 0 25 C T ]
1 [SUB 0 11 C T SUB 0 22 A T SUB 0 24 A C SUB 0 25 C G ]
1 [SUB 0 11 C T SUB 0 23 C G SUB 0 24 A T SUB 0 25 C T ]
1 [SUB 0 12 A G ]
1 [SUB 0 12 A G SUB 0 15 C G SUB 0 16 A G ]
1 [INS 0 13 C SUB 0 15 C T SUB 0 21 C T SUB 0 22 A G ]
1 [SUB 0 13 C A SUB 0 16 A G SUB 0 18 A G SUB 0 25 C T ]
1 [SUB 0 13 C G SUB 0 21 C A SUB 0 24 A T SUB 0 25 C G ]
1 [SUB 0 13 C G SUB 0 23 C A SUB 0 25 C G ]
1 [SUB 0 13 C T DEL 0 18 A SUB 0 20 A T SUB 0 22 A T ]
1 [SUB 0 13 C T INS 0 19 C SUB 0 23 C G SUB 0 25 C G ]
1 [SUB 0 13 C T SUB 0 23 C A SUB 0 24 A T SUB 0 25 C G ]
1 [DEL 0 14 A SUB 0 16 A G SUB 0 23 C G SUB 0 25 C G ]
1 [SUB 0 14 A G SUB 0 18 A G SUB 0 22 A G SUB 0 24 A T ]
1 [DEL 0 15 C SUB 0 17 C A SUB 0 18 A T SUB 0 24 A C ]
1 [DEL 0 15 C SUB 0 17 C A DEL 0 21 C SUB 0 25 C G ]
1 [SUB 0 15 C T SUB 0 20 A T SUB 0 22 A T SUB 0 25 C G ]
1 [SUB 0 15 C T SUB 0 23 C G SUB 0 24 A G ]
1 [SUB 0 16 A G SUB 0 24 A T SUB 0 25 C G ]
1 [SUB 0 16 A G SUB 0 25 C G ]
1 [INS 0 17 C INS 0 19 C SUB 0 20 A T SUB 0 22 A C ]
1 [DEL 0 17 C SUB 0 19 C G SUB 0 21 C G SUB 0 22 A G ]
1 [SUB 0 17 C G SUB 0 22 A T SUB 0 24 A T SUB 0 25 C T ]
1 [INS 0 18 A SUB 0 19 C A SUB 0 21 C G SUB 0 25 C T ]
1 [INS 0 19 C SUB 0 20 A C SUB 0 22 A T SUB 0 24 A C ]
1 [DEL 0 19 C SUB 0 23 C T SUB 0 24 A G ]
2 [SUB 0 19 C G SUB 0 21 C G SUB 0 23 C G SUB 0 25 C G ]
1 [SUB 0 21 C A SUB 0 22 A C SUB 0 25 C G ]
62    55
74
1 [SUB 0 0 C A SUB 0 2 C A DEL 0 22 C SUB 0 26 C T ]
1 [SUB 0 0 C A SUB 0 14 C G SUB 0 24 C A SUB 0 26 C G ]
1 [SUB 0 0 C G SUB 0 2 C A SUB 0 12 C T DEL 0 24 C ]
1 [SUB 0 0 C G DEL 0 4 C SUB 0 5 A G SUB 0 8 C G ]
1 [SUB 0 0 C T SUB 0 2 C T SUB 0 10 C G SUB 0 16 C G ]
1 [SUB 0 0 C T SUB 0 13 A G ]
1 [SUB 0 1 A G SUB 0 6 C T ]
1 [SUB 0 1 A T SUB 0 9 A T SUB 0 11 A G SUB 0 17 A G ]
1 [DEL 0 2 C DEL 0 18 C SUB 0 20 C A DEL 0 24 C ]
1 [DEL 0 2 C SUB 0 20 C G SUB 0 25 A T ]
1 [SUB 0 2 C A SUB 0 10 C G SUB 0 24 C T SUB 0 26 C G ]
1 [DEL 0 3 A DEL 0 7 A SUB 0 18 C A SUB 0 26 C A ]
1 [SUB 0 3 A G SUB 0 4 C G SUB 0 16 C A SUB 0 19 A T ]
1 [SUB 0 3 A G SUB 0 6 C G SUB 0 24 C A SUB 0 26 C T ]
1 [SUB 0 3 A T SUB 0 5 A T SUB 0 21 A G SUB 0 26 C T ]
1 [SUB 0 3 A T SUB 0 9 A T SUB 0 18 C A SUB 0 24 C A ]
1 [SUB 0 4 C A SUB 0 6 C G SUB 0 14 C T SUB 0 26 C G ]
1 [SUB 0 4 C G SUB 0 22 C G SUB 0 24 C A SUB 0 26 C T ]
1 [SUB 0 4 C T SUB 0 5 A G SUB 0 16 C T SUB 0 26 C A ]
1 [SUB 0 4 C T DEL 0 6 C SUB 0 13 A C SUB 0 22 C A ]
1 [SUB 0 4 C T SUB 0 12 C G SUB 0 16 C T SUB 0 21 A G ]
1 [SUB 0 4 C T SUB 0 18 C G SUB 0 20 C G SUB 0 25 A T ]
1 [SUB 0 5 A C SUB 0 15 A C SUB 0 17 A C SUB 0 26 C G ]
1 [SUB 0 5 A G DEL 0 9 A DEL 0 13 A DEL 0 23 A ]
1 [SUB 0 5 A G SUB 0 9 A G SUB 0 13 A G ]
1 [SUB 0 5 A G SUB 0 23 A C SUB 0 25 A G SUB 0 26 C T ]
1 [SUB 0 6 C G SUB 0 13 A T SUB 0 18 C T SUB 0 26 C T ]
1 [SUB 0 6 C T SUB 0 10 C T INS 0 24 C SUB 0 25 A C ]
1 [SUB 0 6 C T SUB 0 12 C T SUB 0 23 A C SUB 0 25 A C ]
1 [SUB 0 6 C T SUB 0 18 C G SUB 0 19 A G ]
1 [SUB 0 7 A G SUB 0 9 A C SUB 0 14 C A SUB 0 25 A G ]
1 [SUB 0 7 A G SUB 0 12 C A SUB 0 15 A T INS 0 23 A ]
1 [SUB 0 8 C A SUB 0 20 C A SUB 0 24 C T SUB 0 26 C G ]
1 [SUB 0 8 C G SUB 0 10 C G SUB 0 18 C G SUB 0 21 A T ]
1 [SUB 0 8 C T SUB 0 9 A G SUB 0 19 A T SUB 0 26 C G ]
1 [SUB 0 8 C T SUB 0 12 C G SUB 0 17 A C SUB 0 26 C G ]
1 [SUB 0 9 A G SUB 0 15 A G SUB 0 17 A G SUB 0 26 C G ]
1 [SUB 0 9 A G SUB 0 23 A T SUB 0 25 A C ]
1 [SUB 0 9 A T SUB 0 19 A T SUB 0 24 C T SUB 0 26 C G ]
1 [SUB 0 9 A T INS 0 21 A SUB 0 24 C A SUB 0 25 A T ]
1 [SUB 0 10 C T SUB 0 22 C T SUB 0 23 A G SUB 0 26 C A ]
1 [SUB 0 11 A G SUB 0 12 C T SUB 0 23 A C SUB 0 25 A G ]
1 [SUB 0 11 A G SUB 0 22 C A SUB 0 24 C T ]
1 [SUB 0 11 A G INS 0 24 C SUB 0 26 C T ]
1 [INS 0 12 C SUB 0 21 A C SUB 0 23 A C SUB 0 24 C T ]
1 [SUB 0 12 C T SUB 0 22 C G SUB 0 24 C A SUB 0 26 C T ]
1 [SUB 0 12 C T SUB 0 23 A T SUB 0 25 A C SUB 0 26 C G ]
1 [SUB 0 12 C T SUB 0 24 C G SUB 0 25 A T SUB 0 26 C T ]
1 [DEL 0 13 A SUB 0 16 C T SUB 0 22 C T SUB 0 23 A G ]
1 [SUB 0 13 A G SUB 0 16 C G SUB 0 17 A G ]
1 [SUB 0 14 C A SUB 0 17 A G SUB 0 19 A G SUB 0 26 C T ]
1 [SUB 0 14 C G SUB 0 22 C A SUB 0 25 A T SUB 0 26 C G ]
1 [SUB 0 14 C T DEL 0 19 A SUB 0 21 A T SUB 0 23 A T ]
1 [SUB 0 14 C T INS 0 20 C SUB 0 24 C G SUB 0 26 C G ]
1 [SUB 0 14 C T SUB 0 24 C A SUB 0 25 A T SUB 0 26 C G ]
1 [SUB 0 15 A G SUB 0 19 A G SUB 0 23 A G SUB 0 25 A T ]
1 [SUB 0 15 A T SUB 0 20 C T SUB 0 21 A G SUB 0 24 C T ]
1 [DEL 0 16 C SUB 0 18 C A SUB 0 19 A T SUB 0 25 A C ]
1 [SUB 0 16 C T SUB 0 21 A T SUB 0 23 A T SUB 0 26 C G ]
1 [SUB 0 17 A G SUB 0 18 C A SUB 0 21 A G SUB 0 23 A T ]
1 [SUB 0 17 A G SUB 0 25 A T SUB 0 26 C G ]
1 [SUB 0 17 A G SUB 0 26 C G ]
1 [INS 0 18 C INS 0 20 C SUB 0 21 A T SUB 0 23 A C ]
1 [DEL 0 18 C SUB 0 20 C G SUB 0 22 C G SUB 0 23 A G ]
1 [INS 0 19 A SUB 0 20 C A SUB 0 22 C G SUB 0 26 C T ]
1 [INS 0 20 C SUB 0 21 A C SUB 0 23 A T SUB 0 25 A C ]
1 [DEL 0 20 C DEL 0 23 A SUB 0 26 C G ]
2 [SUB 0 20 C G SUB 0 22 C G SUB 0 24 C G SUB 0 26 C G ]
1 [SUB 0 20 C T SUB 0 22 C A SUB 0 23 A T SUB 0 26 C G ]
1 [SUB 0 21 A G SUB 0 23 A G SUB 0 25 A G ]
1 [SUB 0 22 C G SUB 0 23 A C SUB 0 24 C T SUB 0 25 A G ]
1 [INS 0 23 A SUB 0 24 C T SUB 0 25 A G SUB 0 26 C G ]
1 [SUB 0 24 C T SUB 0 25 A T SUB 0 26 C T ]
1 [DEL 0 26 C ]
63    87
39
59 [SUB 0 0 G A ]
24 [SUB 0 0 G C ]
55 [SUB 0 0 G T ]
83 [SUB 0 1 G A ]
28 [SUB 0 1 G C ]
86 [SUB 0 1 G T ]
131 [SUB 0 2 G A ]
27 [SUB 0 2 G C ]
46 [SUB 0 2 G T ]
71 [SUB 0 3 G A ]
65 [SUB 0 3 G C ]
37 [SUB 0 3 G T ]
102 [DEL 0 4 C ]
27 [SUB 0 4 C A ]
24 [SUB 0 4 C G ]
5 [SUB 0 4 C T ]
8 [INS 0 5 A ]
62 [DEL 0 5 A ]
15 [SUB 0 5 A C ]
20 [SUB 0 5 A G ]
51 [SUB 0 5 A T ]
19 [INS 0 6 G ]
67 [DEL 0 6 G ]
5 [SUB 0 6 G A ]
16 [SUB 0 6 G C ]
23 [SUB 0 6 G T ]
11 [INS 0 7 C ]
107 [DEL 0 7 C ]
36 [SUB 0 7 C A ]
26 [SUB 0 7 C G ]
16 [SUB 0 7 C T ]
8 [INS 0 8 T ]
21 [DEL 0 8 T ]
77 [SUB 0 8 T A ]
16 [SUB 0 8 T C ]
28 [SUB 0 8 T G ]
6 [SUB 0 9 G A ]
23 [SUB 0 9 G C ]
12 [SUB 0 9 G T ]
64    29
18
1 [SUB 0 0 C T SUB 0 8 C G SUB 0 14 C G DEL 0 25 A DEL 1 9 A ]
1 [DEL 0 2 C SUB 0 3 A G SUB 0 6 C G DEL 0 25 A ]
1 [SUB 0 3 A T SUB 0 5 A T SUB 0 21 A G SUB 1 8 C T ]
1 [SUB 0 4 C T DEL 0 25 A ]
1 [SUB 0 6 C G SUB 0 13 A T SUB 0 18 C T SUB 1 0 C G ]
1 [SUB 0 6 C T SUB 0 12 C T SUB 0 23 A C SUB 0 25 A C ]
1 [SUB 0 7 A T SUB 0 9 A G SUB 0 15 A G DEL 0 25 A ]
1 [SUB 0 11 A G DEL 0 25 A ]
1 [SUB 0 14 C T INS 0 18 C SUB 0 19 A T SUB 0 21 A T SUB 1 5 A T ]
1 [SUB 0 15 A T SUB 0 20 C T SUB 0 21 A G SUB 0 24 C T SUB 1 9 A T ]
1 [SUB 1 3 A T ]
1 [SUB 1 4 C T ]
1 [SUB 1 5 A G ]
1 [SUB 1 6 C T ]
1 [SUB 1 7 A G ]
1 [SUB 1 7 A T ]
1 [SUB 1 8 C T ]
1 [SUB 1 9 A T ]
65    62
79
1 [SUB 0 0 C A SUB 0 2 C A SUB 0 21 A T DEL 0 24 C ]
1 [SUB 0 0 C A SUB 0 10 C T DEL 0 22 C SUB 0 25 A G ]
1 [SUB 0 0 C A SUB 0 18 C G SUB 0 23 A T SUB 0 25 A T ]
1 [SUB 0 0 C A DEL 0 20 C SUB 0 24 C T SUB 0 25 A G ]
1 [SUB 0 0 C T SUB 0 8 C G SUB 0 14 C G DEL 0 25 A ]
1 [SUB 0 0 C T SUB 0 16 C T SUB 0 24 C G SUB 0 25 A T ]
1 [SUB 0 1 A G SUB 0 20 C A SUB 0 22 C T SUB 0 23 A G ]
1 [DEL 0 2 C SUB 0 3 A G SUB 0 6 C G DEL 0 25 A ]
1 [SUB 0 2 C A SUB 0 10 C G SUB 0 24 C T ]
1 [SUB 0 2 C G SUB 0 12 C T SUB 0 15 A C SUB 0 23 A T ]
1 [SUB 0 2 C T SUB 0 8 C G SUB 0 10 C A SUB 0 12 C A ]
1 [DEL 0 3 A SUB 0 14 C A DEL 0 22 C SUB 0 24 C A ]
1 [SUB 0 3 A C SUB 0 12 C G SUB 0 13 A G SUB 0 18 C T ]
1 [SUB 0 3 A C SUB 0 13 A C SUB 0 15 A C SUB 0 24 C G ]
1 [SUB 0 3 A G SUB 0 6 C G SUB 0 14 C T SUB 0 20 C A ]
1 [SUB 0 3 A G SUB 0 6 C G SUB 0 24 C A ]
1 [SUB 0 3 A G SUB 0 7 A G SUB 0 11 A G SUB 0 25 A C ]
1 [SUB 0 3 A T SUB 0 5 A T SUB 0 21 A G ]
1 [SUB 0 3 A T SUB 0 9 A T SUB 0 18 C A SUB 0 24 C A ]
1 [SUB 0 4 C A SUB 0 6 C G SUB 0 14 C T ]
1 [SUB 0 4 C G SUB 0 22 C G SUB 0 24 C A ]
1 [SUB 0 4 C T SUB 0 5 A G SUB 0 16 C T ]
1 [SUB 0 4 C T SUB 0 8 C T INS 0 22 C SUB 0 23 A C ]
1 [SUB 0 4 C T SUB 0 11 A C SUB 0 20 C A ]
1 [SUB 0 4 C T SUB 0 12 C G SUB 0 16 C T SUB 0 21 A G ]
1 [SUB 0 4 C T SUB 0 16 C G SUB 0 17 A G SUB 0 25 A G ]
1 [SUB 0 4 C T SUB 0 18 C G SUB 0 20 C G SUB 0 25 A T ]
1 [SUB 0 4 C T DEL 0 25 A ]
1 [SUB 0 5 A G SUB 0 7 A G SUB 0 9 A G SUB 0 11 A G ]
1 [SUB 0 5 A G DEL 0 9 A DEL 0 13 A INS 0 22 C ]
1 [SUB 0 5 A G SUB 0 23 A C SUB 0 25 A G ]
1 [SUB 0 5 A T SUB 0 8 C T SUB 0 9 A G SUB 0 13 A G ]
1 [SUB 0 6 C G SUB 0 13 A T SUB 0 18 C T ]
1 [SUB 0 6 C T SUB 0 12 C T SUB 0 23 A C SUB 0 25 A C ]
1 [SUB 0 7 A G SUB 0 9 A C SUB 0 14 C A SUB 0 25 A G ]
1 [SUB 0 7 A G SUB 0 12 C A SUB 0 15 A T INS 0 23 A ]
1 [SUB 0 7 A G SUB 0 13 A G SUB 0 15 A G SUB 0 24 C G ]
1 [SUB 0 7 A G SUB 0 21 A T SUB 0 23 A C SUB 0 25 A C ]
1 [SUB 0 7 A T SUB 0 9 A G SUB 0 15 A G DEL 0 25 A ]
1 [SUB 0 7 A T INS 0 19 A SUB 0 22 C A SUB 0 23 A T ]
1 [SUB 0 8 C A SUB 0 20 C A SUB 0 24 C T ]
1 [SUB 0 8 C G SUB 0 10 C G SUB 0 18 C G SUB 0 21 A T ]
1 [SUB 0 8 C G SUB 0 14 C G DEL 0 19 A SUB 0 21 A C ]
1 [SUB 0 8 C T SUB 0 11 A T SUB 0 20 C A SUB 0 23 A C ]
1 [SUB 0 8 C T SUB 0 20 C T SUB 0 21 A G SUB 0 24 C A ]
1 [SUB 0 9 A G SUB 0 20 C A SUB 0 22 C T SUB 0 25 A T ]
1 [SUB 0 9 A G INS 0 22 C SUB 0 24 C T ]
1 [SUB 0 9 A T SUB 0 19 A T SUB 0 24 C T ]
1 [SUB 0 10 C A SUB 0 13 A T SUB 0 21 A G SUB 0 24 C T ]
1 [SUB 0 11 A G SUB 0 12 C T SUB 0 23 A C SUB 0 25 A G ]
1 [SUB 0 11 A G SUB 0 14 C G SUB 0 15 A G SUB 0 25 A T ]
1 [SUB 0 11 A G DEL 0 25 A ]
1 [INS 0 12 C SUB 0 14 C T SUB 0 20 C T SUB 0 21 A G ]
1 [INS 0 12 C SUB 0 21 A C SUB 0 23 A C SUB 0 24 C T ]
1 [SUB 0 12 C G SUB 0 20 C A SUB 0 23 A T SUB 0 24 C G ]
1 [SUB 0 12 C G SUB 0 22 C A SUB 0 24 C G SUB 0 25 A G ]
1 [SUB 0 12 C T INS 0 18 C SUB 0 22 C G SUB 0 24 C G ]
1 [SUB 0 12 C T SUB 0 23 A T SUB 0 25 A G ]
1 [SUB 0 12 C T SUB 0 24 C G SUB 0 25 A T ]
1 [DEL 0 13 A SUB 0 15 A G SUB 0 22 C G SUB 0 24 C G ]
1 [SUB 0 13 A G SUB 0 17 A G SUB 0 21 A G SUB 0 23 A T ]
1 [DEL 0 14 C SUB 0 16 C A DEL 0 20 C SUB 0 24 C G ]
1 [SUB 0 14 C A SUB 0 17 A G SUB 0 19 A G ]
1 [SUB 0 14 C T INS 0 18 C SUB 0 19 A T SUB 0 21 A T ]
1 [SUB 0 14 C T INS 0 23 A SUB 0 24 C T SUB 0 25 A G ]
1 [SUB 0 15 A G SUB 0 23 A T SUB 0 24 C G SUB 0 25 A G ]
1 [SUB 0 15 A G SUB 0 24 C G ]
1 [SUB 0 15 A T SUB 0 20 C T SUB 0 21 A G SUB 0 24 C T ]
1 [SUB 0 16 C A SUB 0 18 C T SUB 0 23 A C SUB 0 25 A T ]
1 [SUB 0 16 C T SUB 0 21 A T SUB 0 23 A T ]
1 [INS 0 17 A SUB 0 18 C A SUB 0 20 C G SUB 0 24 C T ]
1 [INS 0 17 A SUB 0 18 C G SUB 0 20 C G SUB 0 21 A G ]
1 [SUB 0 17 A G SUB 0 18 C A SUB 0 21 A G SUB 0 23 A T ]
1 [INS 0 18 C INS 0 20 C SUB 0 21 A T SUB 0 23 A C ]
1 [DEL 0 18 C SUB 0 20 C A SUB 0 22 C G SUB 0 24 C A ]
2 [SUB 0 18 C G SUB 0 20 C G SUB 0 22 C G SUB 0 24 C G ]
1 [SUB 0 19 A G SUB 0 21 A G SUB 0 23 A G SUB 0 25 A T ]
1 [INS 0 20 C SUB 0 21 A C SUB 0 23 A T SUB 0 25 A C ]
1 [SUB 0 20 C A SUB 0 21 A C SUB 0 24 C G SUB 0 25 A T ]
66    87
47
2 [DEL 0 0 G ]
99 [SUB 0 0 G A ]
104 [SUB 0 0 G C ]
32 [SUB 0 0 G T ]
117 [DEL 0 1 A ]
11 [SUB 0 1 A C ]
40 [SUB 0 1 A G ]
40 [SUB 0 1 A T ]
13 [INS 0 2 G ]
71 [DEL 0 2 G ]
33 [SUB 0 2 G A ]
28 [SUB 0 2 G C ]
22 [SUB 0 2 G T ]
9 [INS 0 3 C ]
65 [DEL 0 3 C ]
28 [SUB 0 3 C A ]
17 [SUB 0 3 C G ]
17 [SUB 0 3 C T ]
4 [INS 0 4 T ]
7 [DEL 0 4 T ]
28 [SUB 0 4 T A ]
4 [SUB 0 4 T C ]
10 [SUB 0 4 T G ]
4 [INS 0 5 G ]
48 [DEL 0 5 G ]
11 [SUB 0 5 G A ]
20 [SUB 0 5 G C ]
14 [SUB 0 5 G T ]
7 [INS 0 6 T ]
164 [DEL 0 6 T ]
59 [SUB 0 6 T A ]
52 [SUB 0 6 T C ]
39 [SUB 0 6 T G ]
11 [INS 0 7 C ]
35 [DEL 0 7 C ]
8 [SUB 0 7 C A ]
33 [SUB 0 7 C G ]
10 [SUB 0 7 C T ]
10 [INS 0 8 A ]
12 [DEL 0 8 A ]
30 [SUB 0 8 A C ]
6 [SUB 0 8 A G ]
39 [SUB 0 8 A T ]
2 [DEL 0 9 G ]
30 [SUB 0 9 G A ]
37 [SUB 0 9 G C ]
38 [SUB 0 9 G T ]
67    57
85
1 [DEL 0 0 G DEL 0 18 G DEL 0 21 T SUB 0 24 G T ]
1 [SUB 0 0 G A DEL 0 2 G SUB 0 15 T C SUB 0 26 G A ]
1 [SUB 0 0 G A SUB 0 2 G A ]
1 [SUB 0 0 G A SUB 0 12 G A SUB 0 13 T C SUB 0 18 G A ]
1 [SUB 0 0 G A DEL 0 26 G ]
1 [SUB 0 0 G C SUB 0 5 T G SUB 0 7 T C SUB 0 9 T A ]
1 [SUB 0 0 G T DEL 0 9 T SUB 0 12 G A DEL 0 25 T ]
1 [SUB 0 0 G T SUB 0 10 G A DEL 0 24 G SUB 0 26 G C ]
1 [SUB 0 0 G T SUB 0 14 G C SUB 0 24 G C SUB 0 26 G C ]
1 [DEL 0 1 T SUB 0 10 G A SUB 0 23 T C SUB 0 24 G A ]
1 [SUB 0 1 T A DEL 0 5 T SUB 0 6 G A SUB 0 8 G T ]
1 [SUB 0 1 T A SUB 0 7 T C SUB 0 8 G A SUB 0 10 G T ]
1 [SUB 0 1 T G SUB 0 2 G A SUB 0 9 T A DEL 0 26 G ]
1 [DEL 0 2 G SUB 0 4 G T DEL 0 8 G DEL 0 25 T ]
1 [DEL 0 2 G SUB 0 4 G T DEL 0 12 G SUB 0 17 T C ]
1 [SUB 0 2 G A SUB 0 6 G C SUB 0 23 T C SUB 0 25 T C ]
1 [SUB 0 2 G A SUB 0 8 G A SUB 0 13 T C SUB 0 25 T A ]
1 [SUB 0 2 G C SUB 0 8 G T SUB 0 23 T C SUB 0 25 T C ]
1 [DEL 0 3 T SUB 0 16 G A SUB 0 21 T C SUB 0 22 G A ]
1 [SUB 0 3 T A SUB 0 5 T A SUB 0 7 T A SUB 0 17 T A ]
1 [SUB 0 3 T A SUB 0 5 T A SUB 0 7 T A SUB 0 18 G C ]
1 [SUB 0 3 T C SUB 0 4 G C SUB 0 13 T C SUB 0 14 G A ]
1 [SUB 0 3 T C SUB 0 7 T C SUB 0 24 G C ]
1 [SUB 0 3 T C SUB 0 15 T C SUB 0 16 G T SUB 0 26 G A ]
1 [SUB 0 3 T C SUB 0 17 T C SUB 0 18 G A SUB 0 23 T C ]
1 [SUB 0 3 T C SUB 0 23 T C SUB 0 25 T C ]
1 [SUB 0 4 G A INS 0 8 G ]
1 [SUB 0 4 G T SUB 0 6 G A SUB 0 17 T A SUB 0 24 G A ]
1 [SUB 0 5 T A DEL 0 7 T SUB 0 16 G C SUB 0 23 T G ]
1 [SUB 0 5 T C SUB 0 6 G A SUB 0 8 G A SUB 0 10 G A ]
1 [SUB 0 5 T C SUB 0 6 G A SUB 0 15 T C SUB 0 26 G C ]
1 [SUB 0 5 T C SUB 0 6 G A SUB 0 20 G A SUB 0 26 G A ]
1 [SUB 0 5 T C INS 0 21 T SUB 0 23 T A SUB 0 25 T A ]
1 [SUB 0 6 G A SUB 0 8 G C SUB 0 16 G C SUB 0 22 G T ]
1 [SUB 0 6 G A SUB 0 15 T A SUB 0 22 G C SUB 0 23 T G ]
1 [SUB 0 6 G A SUB 0 16 G A SUB 0 17 T A SUB 0 25 T C ]
1 [SUB 0 6 G A SUB 0 23 T A SUB 0 24 G C SUB 0 25 T A ]
1 [SUB 0 6 G T SUB 0 7 T C SUB 0 9 T C ]
1 [SUB 0 6 G T SUB 0 9 T C SUB 0 17 T C SUB 0 18 G A ]
1 [SUB 0 6 G T SUB 0 10 G A SUB 0 20 G A ]
1 [SUB 0 6 G T SUB 0 17 T C SUB 0 18 G C ]
1 [SUB 0 7 T A DEL 0 16 G SUB 0 22 G C SUB 0 25 T A ]
1 [SUB 0 7 T C SUB 0 11 T A SUB 0 16 G A ]
1 [SUB 0 7 T C SUB 0 20 G C INS 0 22 G SUB 0 24 G T ]
1 [DEL 0 8 G DEL 0 10 G SUB 0 16 G A SUB 0 22 G C ]
1 [SUB 0 8 G A SUB 0 18 G A SUB 0 20 G T SUB 0 21 T C ]
1 [SUB 0 8 G A SUB 0 25 T A SUB 0 26 G C ]
1 [SUB 0 8 G T SUB 0 11 T C SUB 0 12 G C SUB 0 16 G A ]
1 [SUB 0 9 T C SUB 0 11 T C SUB 0 24 G A SUB 0 25 T C ]
1 [SUB 0 9 T C SUB 0 22 G T SUB 0 24 G C SUB 0 25 T A ]
1 [SUB 0 9 T G SUB 0 12 G T SUB 0 23 T A SUB 0 25 T A ]
1 [SUB 0 10 G A SUB 0 12 G A SUB 0 20 G C SUB 0 24 G C ]
1 [SUB 0 10 G A SUB 0 23 T A SUB 0 24 G C SUB 0 25 T A ]
1 [SUB 0 10 G C SUB 0 11 T C SUB 0 12 G C SUB 0 17 T C ]
1 [SUB 0 10 G C SUB 0 15 T G SUB 0 16 G A SUB 0 18 G T ]
1 [SUB 0 11 T C SUB 0 13 T C SUB 0 15 T C SUB 0 17 T C ]
1 [SUB 0 11 T C SUB 0 16 G C SUB 0 17 T C SUB 0 25 T C ]
1 [SUB 0 11 T C SUB 0 22 G C SUB 0 25 T G ]
1 [SUB 0 12 G A SUB 0 22 G A SUB 0 24 G A SUB 0 26 G T ]
1 [SUB 0 12 G C SUB 0 15 T A SUB 0 20 G A SUB 0 22 G A ]
1 [SUB 0 12 G T INS 0 23 T SUB 0 24 G A SUB 0 25 T A ]
1 [DEL 0 13 T INS 0 18 G INS 0 22 G ]
1 [SUB 0 13 T C SUB 0 15 T C SUB 0 18 G C SUB 0 21 T C ]
1 [SUB 0 13 T C SUB 0 22 G C SUB 0 23 T A ]
1 [SUB 0 14 G C SUB 0 25 T C SUB 0 26 G A ]
1 [SUB 0 15 T A SUB 0 23 T G SUB 0 24 G A SUB 0 25 T A ]
1 [SUB 0 15 T A SUB 0 25 T A SUB 0 26 G C ]
1 [SUB 0 15 T C SUB 0 17 T C SUB 0 25 T G SUB 0 26 G T ]
1 [INS 0 16 G SUB 0 22 G T SUB 0 24 G A SUB 0 26 G A ]
1 [DEL 0 16 G DEL 0 19 T SUB 0 21 T G SUB 0 23 T A ]
1 [SUB 0 16 G T SUB 0 18 G C SUB 0 21 T C SUB 0 22 G A ]
1 [SUB 0 17 T C SUB 0 21 T C SUB 0 24 G T SUB 0 26 G T ]
1 [SUB 0 17 T C SUB 0 25 T C SUB 0 26 G C ]
1 [SUB 0 18 G A SUB 0 20 G T SUB 0 21 T A SUB 0 26 G T ]
1 [SUB 0 18 G A DEL 0 22 G SUB 0 24 G A SUB 0 26 G T ]
1 [INS 0 19 T SUB 0 20 G C SUB 0 22 G T SUB 0 26 G C ]
1 [DEL 0 19 T SUB 0 25 T C SUB 0 26 G C ]
1 [SUB 0 19 T A SUB 0 21 T A SUB 0 23 T A SUB 0 25 T A ]
1 [INS 0 20 G SUB 0 22 G A SUB 0 23 T G SUB 0 25 T G ]
1 [SUB 0 20 G C SUB 0 22 G A SUB 0 24 G A ]
1 [SUB 0 21 T A SUB 0 22 G C SUB 0 25 T A SUB 0 26 G T ]
1 [INS 0 22 G SUB 0 23 T G SUB 0 25 T C SUB 0 26 G C ]
1 [SUB 0 22 G T SUB 0 24 G C SUB 0 25 T G ]
1 [SUB 0 23 T A SUB 0 24 G C ]
1 [SUB 0 24 G C SUB 0 25 T A SUB 0 26 G A ]
68    67
92
1 [SUB 0 0 C A SUB 0 7 A C SUB 0 16 C A SUB 0 22 C A ]
1 [SUB 0 0 C A SUB 0 19 A T DEL 0 22 C SUB 0 24 C T ]
1 [SUB 0 0 C G SUB 0 3 A T SUB 0 4 C A SUB 0 19 A C ]
1 [SUB 0 0 C T SUB 0 8 C G SUB 0 14 C G ]
1 [DEL 0 1 A DEL 0 16 C DEL 0 20 C SUB 0 22 C A ]
1 [SUB 0 1 A G SUB 0 4 C G SUB 0 22 C A SUB 0 24 C T ]
1 [SUB 0 1 A T SUB 0 3 A T SUB 0 5 A T SUB 0 6 C G ]
1 [SUB 0 1 A T SUB 0 17 A G SUB 0 22 C T SUB 0 23 A G ]
1 [DEL 0 2 C SUB 0 3 A G SUB 0 6 C G ]
1 [DEL 0 2 C SUB 0 3 A G DEL 0 8 C SUB 0 18 C T ]
1 [SUB 0 2 C A SUB 0 4 C G SUB 0 12 C T SUB 0 24 C G ]
1 [SUB 0 2 C A SUB 0 7 A G SUB 0 18 C G SUB 0 21 A T ]
1 [SUB 0 2 C G SUB 0 12 C T SUB 0 15 A C SUB 0 23 A T ]
1 [SUB 0 2 C G SUB 0 20 C G SUB 0 22 C A SUB 0 24 C T ]
1 [SUB 0 2 C T SUB 0 3 A G SUB 0 14 C T SUB 0 24 C A ]
1 [SUB 0 2 C T SUB 0 8 C G SUB 0 10 C A SUB 0 12 C A ]
1 [SUB 0 2 C T SUB 0 16 C G SUB 0 18 C G SUB 0 23 A T ]
1 [DEL 0 3 A SUB 0 14 C A SUB 0 22 C A SUB 0 24 C A ]
1 [SUB 0 3 A C SUB 0 12 C G SUB 0 13 A G SUB 0 18 C T ]
1 [SUB 0 3 A C SUB 0 13 A C SUB 0 15 A C SUB 0 24 C G ]
1 [SUB 0 3 A G SUB 0 6 C G SUB 0 14 C T SUB 0 20 C A ]
1 [SUB 0 3 A G SUB 0 7 A G SUB 0 11 A G ]
1 [SUB 0 3 A G SUB 0 21 A C SUB 0 23 A G SUB 0 24 C T ]
1 [SUB 0 3 A T SUB 0 6 C G SUB 0 15 A G SUB 0 16 C T ]
1 [SUB 0 3 A T SUB 0 13 A C SUB 0 15 A C SUB 0 21 A T ]
1 [DEL 0 4 C SUB 0 20 C G SUB 0 22 C G SUB 0 23 A T ]
1 [SUB 0 4 C A DEL 0 16 C DEL 0 19 A DEL 0 23 A ]
1 [SUB 0 4 C G SUB 0 10 C T SUB 0 12 C T SUB 0 19 A T ]
1 [SUB 0 4 C G SUB 0 11 A T SUB 0 16 C T SUB 0 24 C T ]
1 [SUB 0 4 C T ]
1 [SUB 0 4 C T SUB 0 8 C T INS 0 22 C SUB 0 23 A C ]
1 [SUB 0 4 C T SUB 0 10 C T SUB 0 21 A C SUB 0 23 A C ]
1 [SUB 0 4 C T SUB 0 16 C G SUB 0 17 A G ]
1 [DEL 0 5 A SUB 0 7 A C SUB 0 9 A T DEL 0 11 A ]
1 [SUB 0 5 A G SUB 0 7 A C SUB 0 12 C A SUB 0 23 A G ]
1 [SUB 0 5 A G SUB 0 7 A G SUB 0 9 A G SUB 0 11 A G ]
1 [SUB 0 5 A G DEL 0 9 A DEL 0 13 A INS 0 22 C ]
1 [SUB 0 5 A G SUB 0 10 C A SUB 0 13 A T INS 0 21 A ]
1 [SUB 0 5 A T SUB 0 8 C T SUB 0 9 A G SUB 0 13 A G ]
1 [SUB 0 5 A T SUB 0 14 C A SUB 0 20 C A DEL 0 23 A ]
1 [SUB 0 6 C A SUB 0 18 C A SUB 0 22 C T SUB 0 24 C G ]
1 [SUB 0 6 C G SUB 0 8 C G SUB 0 14 C G SUB 0 20 C A ]
1 [SUB 0 6 C G SUB 0 8 C G SUB 0 16 C G SUB 0 19 A T ]
1 [SUB 0 6 C G SUB 0 10 C T SUB 0 15 A G DEL 0 21 A ]
1 [SUB 0 6 C G SUB 0 20 C T SUB 0 22 C G SUB 0 23 A C ]
1 [SUB 0 7 A G SUB 0 13 A G SUB 0 15 A G SUB 0 24 C G ]
1 [SUB 0 7 A G SUB 0 21 A T SUB 0 23 A C ]
1 [SUB 0 7 A T SUB 0 9 A G SUB 0 15 A G ]
1 [SUB 0 7 A T SUB 0 15 A T SUB 0 19 A G SUB 0 24 C T ]
1 [SUB 0 7 A T SUB 0 17 A T SUB 0 22 C T SUB 0 24 C G ]
1 [SUB 0 7 A T INS 0 19 A SUB 0 22 C A SUB 0 23 A T ]
1 [SUB 0 8 C G SUB 0 14 C G DEL 0 19 A SUB 0 21 A C ]
1 [SUB 0 8 C T SUB 0 11 A T SUB 0 20 C A SUB 0 23 A C ]
1 [SUB 0 8 C T DEL 0 20 C SUB 0 23 A G SUB 0 24 C G ]
1 [SUB 0 8 C T SUB 0 20 C T SUB 0 21 A G SUB 0 24 C A ]
1 [SUB 0 9 A G SUB 0 10 C T SUB 0 21 A C SUB 0 23 A G ]
1 [SUB 0 9 A G SUB 0 20 C A SUB 0 22 C T ]
1 [SUB 0 9 A G INS 0 22 C SUB 0 24 C T ]
1 [SUB 0 10 C A SUB 0 13 A T SUB 0 21 A G SUB 0 24 C T ]
1 [SUB 0 10 C G SUB 0 20 C G SUB 0 22 C T SUB 0 23 A G ]
1 [SUB 0 10 C T SUB 0 11 A G SUB 0 18 C T SUB 0 19 A G ]
1 [SUB 0 10 C T SUB 0 21 A T SUB 0 23 A C SUB 0 24 C G ]
1 [SUB 0 10 C T SUB 0 22 C G SUB 0 23 A T SUB 0 24 C T ]
1 [SUB 0 11 A G ]
1 [SUB 0 11 A G SUB 0 14 C G SUB 0 15 A G ]
1 [INS 0 12 C SUB 0 14 C T SUB 0 20 C T SUB 0 21 A G ]
1 [SUB 0 12 C A SUB 0 15 A G SUB 0 17 A G SUB 0 24 C T ]
1 [SUB 0 12 C G SUB 0 20 C A SUB 0 23 A T SUB 0 24 C G ]
1 [SUB 0 12 C G SUB 0 22 C A SUB 0 24 C G ]
1 [SUB 0 12 C T INS 0 18 C SUB 0 22 C G SUB 0 24 C G ]
1 [SUB 0 12 C T SUB 0 22 C A SUB 0 23 A T SUB 0 24 C G ]
1 [DEL 0 13 A SUB 0 15 A G SUB 0 22 C G SUB 0 24 C G ]
1 [SUB 0 13 A G SUB 0 17 A G SUB 0 21 A G SUB 0 23 A T ]
1 [DEL 0 14 C DEL 0 16 C SUB 0 18 C G SUB 0 22 C G ]
1 [DEL 0 14 C SUB 0 16 C A DEL 0 20 C SUB 0 24 C G ]
1 [SUB 0 14 C T INS 0 18 C SUB 0 19 A T SUB 0 21 A T ]
1 [SUB 0 14 C T SUB 0 19 A T SUB 0 21 A T SUB 0 24 C G ]
1 [SUB 0 14 C T SUB 0 22 C G SUB 0 23 A G ]
1 [SUB 0 15 A G SUB 0 23 A T SUB 0 24 C G ]
1 [SUB 0 15 A G SUB 0 24 C G ]
1 [INS 0 16 C INS 0 18 C SUB 0 19 A T SUB 0 21 A C ]
1 [DEL 0 16 C DEL 0 18 C DEL 0 20 C DEL 0 22 C ]
1 [SUB 0 16 C A SUB 0 18 C T SUB 0 23 A C ]
1 [SUB 0 16 C G SUB 0 21 A T SUB 0 23 A T SUB 0 24 C T ]
1 [INS 0 17 A SUB 0 18 C A SUB 0 20 C G SUB 0 24 C T ]
1 [INS 0 17 A SUB 0 18 C G SUB 0 20 C G SUB 0 21 A G ]
1 [SUB 0 17 A T SUB 0 19 A T SUB 0 21 A T SUB 0 23 A T ]
1 [DEL 0 18 C SUB 0 20 C A SUB 0 22 C G SUB 0 24 C A ]
1 [DEL 0 18 C SUB 0 22 C T SUB 0 23 A G ]
1 [SUB 0 18 C A SUB 0 20 C T SUB 0 21 A G SUB 0 24 C T ]
2 [SUB 0 18 C G SUB 0 20 C G SUB 0 22 C G SUB 0 24 C G ]
1 [SUB 0 20 C A SUB 0 21 A C SUB 0 24 C G ]
69    87
44
63 [SUB 0 0 G A ]
63 [SUB 0 0 G C ]
33 [SUB 0 0 G T ]
56 [DEL 0 1 C ]
17 [SUB 0 1 C A ]
23 [SUB 0 1 C G ]
7 [SUB 0 1 C T ]
6 [INS 0 2 A ]
21 [DEL 0 2 A ]
7 [SUB 0 2 A C ]
8 [SUB 0 2 A G ]
72 [SUB 0 2 A T ]
9 [INS 0 3 G ]
49 [DEL 0 3 G ]
18 [SUB 0 3 G A ]
14 [SUB 0 3 G C ]
32 [SUB 0 3 G T ]
7 [INS 0 4 C ]
58 [DEL 0 4 C ]
29 [SUB 0 4 C A ]
12 [SUB 0 4 C G ]
20 [SUB 0 4 C T ]
5 [INS 0 5 T ]
27 [DEL 0 5 T ]
40 [SUB 0 5 T A ]
12 [SUB 0 5 T C ]
8 [SUB 0 5 T G ]
12 [INS 0 6 G ]
76 [DEL 0 6 G ]
4 [SUB 0 6 G A ]
35 [SUB 0 6 G C ]
18 [SUB 0 6 G T ]
18 [INS 0 7 C ]
114 [DEL 0 7 C ]
35 [SUB 0 7 C A ]
31 [SUB 0 7 C G ]
56 [SUB 0 7 C T ]
1 [DEL 0 8 T ]
39 [SUB 0 8 T A ]
62 [SUB 0 8 T C ]
17 [SUB 0 8 T G ]
43 [SUB 0 9 T A ]
93 [SUB 0 9 T C ]
162 [SUB 0 9 T G ]
70    86
39
3 [DEL 0 0 C ]
27 [SUB 0 0 C A ]
52 [SUB 0 0 C G ]
157 [SUB 0 0 C T ]
173 [DEL 0 1 T ]
37 [SUB 0 1 T A ]
82 [SUB 0 1 T C ]
14 [SUB 0 1 T G ]
19 [INS 0 2 C ]
351 [DEL 0 2 C ]
33 [SUB 0 2 C A ]
83 [SUB 0 2 C G ]
124 [SUB 0 2 C T ]
29 [INS 0 3 T ]
144 [DEL 0 3 T ]
60 [SUB 0 3 T A ]
28 [SUB 0 3 T C ]
11 [SUB 0 3 T G ]
24 [SUB 0 4 T A ]
72 [SUB 0 4 T C ]
59 [SUB 0 4 T G ]
13 [SUB 0 5 T A ]
69 [SUB 0 5 T C ]
37 [SUB 0 5 T G ]
21 [INS 0 6 C ]
87 [DEL 0 6 C ]
38 [SUB 0 6 C A ]
94 [SUB 0 6 C G ]
72 [SUB 0 6 C T ]
2 [DEL 0 7 T ]
51 [SUB 0 7 T A ]
29 [SUB 0 7 T C ]
1 [SUB 0 7 T G ]
27 [SUB 0 8 T A ]
98 [SUB 0 8 T C ]
47 [SUB 0 8 T G ]
18 [SUB 0 9 T A ]
51 [SUB 0 9 T C ]
25 [SUB 0 9 T G ]
71    62
97
1 [SUB 0 0 T A DEL 0 4 T SUB 0 5 G A SUB 0 7 G T ]
1 [SUB 0 0 T A SUB 0 6 T C SUB 0 7 G A SUB 0 9 G T ]
1 [SUB 0 0 T C SUB 0 9 G T SUB 0 15 G A SUB 0 21 G C ]
1 [SUB 0 0 T G SUB 0 9 G A SUB 0 22 T C SUB 0 23 G A ]
1 [SUB 0 1 G A ]
1 [SUB 0 1 G A SUB 0 7 G A SUB 0 12 T C SUB 0 24 T A ]
1 [SUB 0 1 G C SUB 0 3 G A SUB 0 6 T G SUB 0 17 G A ]
1 [SUB 0 1 G C DEL 0 18 T SUB 0 22 T G SUB 0 24 T G ]
1 [DEL 0 2 T SUB 0 4 T G SUB 0 23 G C SUB 0 25 G C ]
1 [DEL 0 2 T SUB 0 15 G A SUB 0 20 T C SUB 0 21 G A ]
1 [SUB 0 2 T A SUB 0 4 T A SUB 0 6 T A SUB 0 16 T A ]
1 [SUB 0 2 T A SUB 0 4 T A SUB 0 6 T A SUB 0 17 G C ]
1 [SUB 0 2 T A DEL 0 5 G SUB 0 6 T C SUB 0 18 T C ]
1 [SUB 0 2 T C SUB 0 6 T C SUB 0 23 G C ]
1 [SUB 0 2 T C SUB 0 14 T C SUB 0 15 G T SUB 0 25 G A ]
1 [SUB 0 2 T C SUB 0 16 T C SUB 0 17 G A SUB 0 22 T C ]
1 [SUB 0 2 T C SUB 0 22 T C SUB 0 24 T C ]
1 [SUB 0 2 T G SUB 0 4 T A SUB 0 10 T A ]
1 [DEL 0 3 G SUB 0 4 T C SUB 0 5 G A SUB 0 15 G T ]
1 [DEL 0 3 G SUB 0 6 T G DEL 0 9 G SUB 0 11 G T ]
1 [DEL 0 3 G DEL 0 20 T SUB 0 22 T C DEL 0 24 T ]
1 [SUB 0 3 G A DEL 0 5 G SUB 0 11 G T SUB 0 18 T C ]
1 [SUB 0 3 G A SUB 0 12 T C SUB 0 13 G A SUB 0 17 G T ]
1 [SUB 0 3 G C SUB 0 20 T C SUB 0 22 T C SUB 0 24 T C ]
1 [SUB 0 3 G T SUB 0 5 G A SUB 0 16 T A SUB 0 23 G A ]
1 [DEL 0 4 T DEL 0 25 G ]
1 [SUB 0 4 T C SUB 0 5 G A SUB 0 7 G A SUB 0 9 G A ]
1 [SUB 0 4 T C SUB 0 5 G A SUB 0 14 T C SUB 0 25 G C ]
1 [SUB 0 4 T C SUB 0 5 G A SUB 0 19 G A SUB 0 25 G A ]
1 [SUB 0 4 T C SUB 0 8 T C SUB 0 10 T A SUB 0 23 G A ]
1 [SUB 0 4 T C INS 0 20 T SUB 0 22 T A SUB 0 24 T A ]
1 [SUB 0 4 T G SUB 0 6 T C SUB 0 8 T A ]
1 [SUB 0 4 T G SUB 0 10 T G SUB 0 11 G A DEL 0 16 T ]
1 [SUB 0 5 G A SUB 0 14 T A SUB 0 21 G C SUB 0 22 T G ]
1 [SUB 0 5 G A SUB 0 15 G A SUB 0 16 T A SUB 0 24 T C ]
1 [SUB 0 5 G T SUB 0 6 T C SUB 0 8 T C ]
1 [SUB 0 5 G T SUB 0 8 T C SUB 0 16 T C SUB 0 17 G A ]
1 [SUB 0 5 G T SUB 0 9 G A SUB 0 19 G A ]
1 [SUB 0 5 G T SUB 0 16 T C SUB 0 17 G C ]
1 [SUB 0 5 G T SUB 0 20 T C SUB 0 22 T C SUB 0 24 T C ]
1 [SUB 0 6 T A DEL 0 15 G SUB 0 21 G C SUB 0 24 T A ]
1 [SUB 0 6 T A SUB 0 15 G C SUB 0 22 T G ]
1 [SUB 0 6 T C SUB 0 7 G C SUB 0 10 T G SUB 0 17 G A ]
1 [SUB 0 6 T C SUB 0 10 T A SUB 0 15 G A ]
1 [SUB 0 6 T C SUB 0 19 G C INS 0 21 G SUB 0 23 G T ]
1 [DEL 0 7 G SUB 0 12 T C DEL 0 22 T SUB 0 24 T C ]
1 [SUB 0 7 G A SUB 0 17 G A SUB 0 19 G T SUB 0 20 T C ]
1 [SUB 0 7 G A DEL 0 21 G SUB 0 23 G T SUB 0 25 G A ]
1 [SUB 0 7 G A SUB 0 24 T A SUB 0 25 G C ]
1 [SUB 0 7 G T SUB 0 10 T C SUB 0 11 G C SUB 0 15 G A ]
1 [DEL 0 8 T SUB 0 11 G A SUB 0 24 T G SUB 0 25 G C ]
1 [SUB 0 8 T C SUB 0 10 T C SUB 0 23 G A SUB 0 24 T C ]
1 [SUB 0 8 T C SUB 0 12 T C SUB 0 21 G A SUB 0 24 T A ]
1 [SUB 0 8 T C SUB 0 21 G T SUB 0 23 G C SUB 0 24 T A ]
1 [SUB 0 8 T G SUB 0 11 G T SUB 0 22 T A SUB 0 24 T A ]
1 [SUB 0 9 G A SUB 0 11 G A SUB 0 19 G C SUB 0 23 G C ]
1 [SUB 0 9 G A SUB 0 22 T A SUB 0 23 G C SUB 0 24 T A ]
1 [SUB 0 9 G A SUB 0 23 G T SUB 0 24 T C SUB 0 25 G A ]
1 [SUB 0 9 G C SUB 0 10 T C SUB 0 11 G C SUB 0 16 T C ]
1 [SUB 0 9 G C SUB 0 11 G A DEL 0 15 G ]
1 [SUB 0 9 G C SUB 0 14 T G SUB 0 15 G A SUB 0 17 G T ]
1 [SUB 0 10 T C SUB 0 12 T C SUB 0 14 T C SUB 0 16 T C ]
1 [SUB 0 10 T C SUB 0 15 G C SUB 0 16 T C SUB 0 24 T C ]
1 [SUB 0 10 T C SUB 0 20 T A SUB 0 22 T G SUB 0 24 T A ]
1 [SUB 0 10 T C SUB 0 21 G C SUB 0 24 T G ]
1 [SUB 0 11 G A SUB 0 12 T C SUB 0 17 G A ]
1 [SUB 0 11 G A SUB 0 21 G A SUB 0 23 G A SUB 0 25 G T ]
1 [SUB 0 11 G C SUB 0 14 T A SUB 0 19 G A SUB 0 21 G A ]
1 [SUB 0 11 G T INS 0 22 T SUB 0 23 G A SUB 0 24 T A ]
1 [DEL 0 12 T INS 0 17 G INS 0 21 G ]
1 [SUB 0 12 T C SUB 0 13 G A SUB 0 16 T C SUB 0 17 G A ]
1 [SUB 0 12 T C SUB 0 14 T C SUB 0 17 G C SUB 0 20 T C ]
1 [SUB 0 12 T C SUB 0 21 G C SUB 0 22 T A ]
1 [SUB 0 12 T C SUB 0 23 G A SUB 0 25 G T ]
1 [SUB 0 13 G C SUB 0 23 G C SUB 0 25 G C ]
1 [SUB 0 13 G C SUB 0 24 T C SUB 0 25 G A ]
1 [SUB 0 14 T A SUB 0 22 T G SUB 0 23 G A SUB 0 24 T A ]
1 [SUB 0 14 T A SUB 0 24 T A SUB 0 25 G C ]
1 [SUB 0 14 T C SUB 0 16 T C SUB 0 24 T G SUB 0 25 G T ]
1 [SUB 0 14 T G SUB 0 15 G C SUB 0 19 G A DEL 0 22 T ]
1 [INS 0 15 G SUB 0 21 G T SUB 0 23 G A SUB 0 25 G A ]
1 [DEL 0 15 G DEL 0 18 T SUB 0 20 T G SUB 0 22 T A ]
1 [SUB 0 15 G T SUB 0 17 G C SUB 0 20 T C SUB 0 21 G A ]
1 [SUB 0 16 T C SUB 0 20 T C SUB 0 23 G T SUB 0 25 G T ]
1 [SUB 0 16 T C SUB 0 24 T C SUB 0 25 G C ]
1 [DEL 0 17 G SUB 0 19 G T DEL 0 22 T SUB 0 25 G T ]
1 [DEL 0 17 G DEL 0 20 T SUB 0 23 G T ]
1 [SUB 0 17 G A SUB 0 19 G T SUB 0 20 T A SUB 0 25 G T ]
1 [DEL 0 18 T SUB 0 24 T C SUB 0 25 G C ]
1 [SUB 0 18 T A SUB 0 20 T A SUB 0 22 T A SUB 0 24 T A ]
1 [INS 0 19 G SUB 0 21 G A SUB 0 22 T G SUB 0 24 T G ]
1 [SUB 0 19 G A INS 0 22 T SUB 0 23 G A SUB 0 25 G T ]
1 [SUB 0 20 T A SUB 0 21 G C SUB 0 24 T A SUB 0 25 G T ]
1 [SUB 0 20 T C SUB 0 22 T C SUB 0 24 T C SUB 0 25 G A ]
1 [SUB 0 21 G T SUB 0 23 G C SUB 0 24 T G ]
1 [SUB 0 22 T A SUB 0 23 G C ]
1 [DEL 0 25 G ]
72    68
118
1 [DEL 0 0 C SUB 0 17 A G DEL 0 20 C SUB 0 21 A G ]
1 [SUB 0 0 C G SUB 0 10 C T SUB 0 13 A C SUB 0 21 A T ]
1 [DEL 0 1 A SUB 0 4 C T SUB 0 5 A T SUB 0 11 A G ]
1 [SUB 0 1 A C SUB 0 4 C G SUB 0 19 A T DEL 0 21 A ]
1 [SUB 0 1 A C SUB 0 10 C G SUB 0 11 A G SUB 0 16 C T ]
1 [SUB 0 1 A C SUB 0 11 A C SUB 0 13 A C SUB 0 22 C G ]
1 [SUB 0 1 A T SUB 0 3 A T SUB 0 4 C G DEL 0 23 A ]
1 [DEL 0 2 C SUB 0 3 A G DEL 0 20 C SUB 0 22 C A ]
1 [DEL 0 2 C DEL 0 4 C DEL 0 6 C SUB 0 7 A T ]
1 [DEL 0 2 C SUB 0 7 A C SUB 0 14 C G SUB 0 21 A C ]
1 [DEL 0 2 C SUB 0 9 A T SUB 0 14 C G SUB 0 21 A C ]
1 [DEL 0 2 C SUB 0 12 C G SUB 0 16 C A DEL 0 19 A ]
1 [SUB 0 2 C A SUB 0 7 A G SUB 0 18 C G SUB 0 21 A T ]
1 [SUB 0 2 C G SUB 0 4 C G DEL 0 23 A ]
1 [SUB 0 2 C G SUB 0 10 C T SUB 0 16 C A DEL 0 22 C ]
1 [SUB 0 2 C G SUB 0 17 A G SUB 0 19 A T SUB 0 20 C T ]
1 [SUB 0 2 C G SUB 0 20 C A SUB 0 22 C T SUB 0 23 A G ]
1 [SUB 0 2 C G SUB 0 20 C G SUB 0 22 C A ]
1 [SUB 0 2 C T SUB 0 3 A G SUB 0 15 A T DEL 0 23 A ]
1 [SUB 0 2 C T SUB 0 14 C G SUB 0 15 A G SUB 0 23 A G ]
1 [SUB 0 2 C T SUB 0 14 C T DEL 0 19 A SUB 0 22 C A ]
1 [SUB 0 2 C T SUB 0 16 C G SUB 0 18 C G SUB 0 23 A T ]
1 [SUB 0 2 C T DEL 0 17 A SUB 0 19 A C SUB 0 22 C G ]
1 [SUB 0 3 A C SUB 0 5 A G SUB 0 6 C T DEL 0 8 C ]
1 [SUB 0 3 A C SUB 0 7 A C SUB 0 11 A T SUB 0 17 A C ]
1 [SUB 0 3 A G SUB 0 5 A G SUB 0 7 A G SUB 0 9 A G ]
1 [SUB 0 3 A G SUB 0 7 A G DEL 0 21 A SUB 0 23 A G ]
1 [SUB 0 3 A G SUB 0 10 C G SUB 0 11 A G SUB 0 17 A G ]
1 [SUB 0 3 A G SUB 0 14 C T SUB 0 16 C T SUB 0 22 C G ]
1 [SUB 0 3 A G SUB 0 17 A T SUB 0 20 C G DEL 0 22 C ]
1 [SUB 0 3 A G SUB 0 21 A C SUB 0 23 A G ]
1 [SUB 0 3 A T SUB 0 4 C T SUB 0 6 C A SUB 0 7 A T ]
1 [SUB 0 3 A T SUB 0 5 A C DEL 0 18 C SUB 0 22 C G ]
1 [SUB 0 3 A T SUB 0 6 C G SUB 0 15 A G SUB 0 16 C T ]
1 [SUB 0 3 A T SUB 0 6 C T SUB 0 7 A G SUB 0 11 A G ]
1 [DEL 0 4 C SUB 0 14 C T SUB 0 21 A T SUB 0 22 C T ]
1 [DEL 0 4 C SUB 0 20 C G SUB 0 22 C G SUB 0 23 A T ]
1 [SUB 0 4 C A DEL 0 16 C DEL 0 19 A SUB 0 23 A C ]
1 [SUB 0 4 C G SUB 0 6 C A SUB 0 8 C A DEL 0 22 C ]
1 [SUB 0 4 C G SUB 0 10 C T SUB 0 12 C T SUB 0 19 A T ]
1 [SUB 0 4 C G SUB 0 11 A T SUB 0 16 C T ]
1 [SUB 0 4 C T ]
1 [SUB 0 4 C T SUB 0 5 A T SUB 0 6 C T SUB 0 17 A T ]
1 [SUB 0 4 C T SUB 0 10 C T SUB 0 21 A C SUB 0 23 A C ]
1 [DEL 0 5 A SUB 0 7 A C SUB 0 9 A T DEL 0 11 A ]
1 [SUB 0 5 A C SUB 0 14 C A SUB 0 20 C A SUB 0 23 A T ]
1 [SUB 0 5 A G SUB 0 7 A C SUB 0 12 C A SUB 0 23 A G ]
1 [SUB 0 5 A G DEL 0 9 A INS 0 12 C INS 0 20 C ]
1 [SUB 0 5 A G SUB 0 10 C A SUB 0 13 A T INS 0 21 A ]
1 [SUB 0 5 A G SUB 0 11 A G SUB 0 13 A G SUB 0 22 C G ]
1 [SUB 0 5 A G SUB 0 19 A T SUB 0 21 A C SUB 0 23 A C ]
1 [SUB 0 5 A T SUB 0 14 C A SUB 0 20 C A SUB 0 23 A C ]
1 [SUB 0 5 A T INS 0 17 A SUB 0 20 C A SUB 0 21 A T ]
1 [SUB 0 6 C A SUB 0 18 C A SUB 0 22 C T ]
1 [SUB 0 6 C G SUB 0 8 C G SUB 0 14 C G SUB 0 20 C A ]
1 [SUB 0 6 C G SUB 0 8 C G SUB 0 16 C G SUB 0 19 A T ]
1 [SUB 0 6 C G SUB 0 10 C T SUB 0 15 A G DEL 0 21 A ]
1 [SUB 0 6 C G SUB 0 12 C G DEL 0 23 A ]
1 [SUB 0 6 C G SUB 0 20 C T SUB 0 22 C G SUB 0 23 A C ]
1 [SUB 0 6 C T SUB 0 7 A G SUB 0 13 A C SUB 0 15 A T ]
1 [SUB 0 6 C T SUB 0 9 A T SUB 0 18 C A SUB 0 21 A C ]
1 [SUB 0 6 C T SUB 0 18 C G SUB 0 19 A G SUB 0 22 C A ]
1 [SUB 0 6 C T SUB 0 18 C T SUB 0 19 A G SUB 0 22 C A ]
1 [DEL 0 7 A SUB 0 9 A C SUB 0 11 A T SUB 0 12 C G ]
1 [SUB 0 7 A C SUB 0 9 A T SUB 0 10 C G SUB 0 20 C G ]
1 [SUB 0 7 A G SUB 0 11 A T DEL 0 13 A SUB 0 15 A T ]
1 [SUB 0 7 A G SUB 0 18 C A SUB 0 20 C T SUB 0 23 A T ]
1 [SUB 0 7 A G INS 0 20 C SUB 0 22 C T ]
1 [SUB 0 7 A T SUB 0 9 A G SUB 0 15 A G ]
1 [SUB 0 7 A T SUB 0 11 A G SUB 0 16 C T SUB 0 17 A G ]
1 [SUB 0 7 A T SUB 0 17 A T SUB 0 22 C T ]
1 [DEL 0 8 C SUB 0 10 C T DEL 0 12 C SUB 0 19 A G ]
1 [SUB 0 8 C A SUB 0 11 A T SUB 0 19 A G SUB 0 22 C T ]
1 [SUB 0 8 C G DEL 0 11 A SUB 0 16 C G SUB 0 18 C A ]
1 [SUB 0 8 C G SUB 0 14 C G INS 0 18 C SUB 0 19 A C ]
1 [SUB 0 8 C T DEL 0 20 C SUB 0 23 A G ]
1 [SUB 0 9 A C SUB 0 11 A C SUB 0 17 A T SUB 0 21 A T ]
1 [SUB 0 9 A G SUB 0 10 C T SUB 0 21 A C SUB 0 23 A G ]
1 [SUB 0 9 A G SUB 0 12 C G SUB 0 13 A G SUB 0 23 A T ]
1 [INS 0 10 C SUB 0 12 C T SUB 0 18 C T SUB 0 19 A G ]
1 [SUB 0 10 C A DEL 0 18 C SUB 0 20 C A SUB 0 22 C G ]
1 [SUB 0 10 C G SUB 0 18 C A SUB 0 21 A T SUB 0 22 C G ]
1 [SUB 0 10 C G SUB 0 20 C A SUB 0 22 C G SUB 0 23 A G ]
1 [SUB 0 10 C G SUB 0 20 C G SUB 0 22 C T SUB 0 23 A G ]
1 [SUB 0 10 C T INS 0 16 C SUB 0 20 C G SUB 0 22 C G ]
1 [SUB 0 10 C T DEL 0 20 C SUB 0 22 C T SUB 0 23 A G ]
1 [SUB 0 10 C T SUB 0 21 A T SUB 0 23 A G ]
1 [SUB 0 10 C T SUB 0 22 C G SUB 0 23 A T ]
1 [SUB 0 11 A G ]
1 [SUB 0 11 A G SUB 0 15 A G SUB 0 19 A G SUB 0 21 A T ]
1 [INS 0 12 C SUB 0 13 A G SUB 0 20 C G SUB 0 22 C G ]
1 [SUB 0 12 C A SUB 0 15 A G SUB 0 17 A G ]
1 [SUB 0 12 C G DEL 0 14 C SUB 0 20 C G SUB 0 22 C A ]
1 [SUB 0 12 C T INS 0 16 C SUB 0 17 A T SUB 0 19 A T ]
1 [SUB 0 12 C T INS 0 21 A SUB 0 22 C T SUB 0 23 A G ]
1 [SUB 0 13 A C SUB 0 19 A G SUB 0 20 C G SUB 0 22 C A ]
1 [SUB 0 13 A G SUB 0 21 A T SUB 0 22 C G SUB 0 23 A G ]
1 [SUB 0 13 A G SUB 0 22 C G ]
1 [DEL 0 14 C SUB 0 16 C A INS 0 19 A SUB 0 22 C G ]
1 [DEL 0 14 C DEL 0 18 C SUB 0 20 C A SUB 0 23 A G ]
1 [SUB 0 14 C A SUB 0 16 C G SUB 0 20 C G SUB 0 23 A T ]
1 [SUB 0 14 C A SUB 0 16 C T SUB 0 21 A C SUB 0 23 A T ]
1 [SUB 0 14 C T SUB 0 22 C G SUB 0 23 A G ]
1 [INS 0 15 A SUB 0 16 C A SUB 0 18 C G SUB 0 22 C T ]
1 [INS 0 15 A SUB 0 16 C G SUB 0 18 C G SUB 0 19 A G ]
1 [SUB 0 15 A G SUB 0 20 C T SUB 0 21 A G SUB 0 23 A T ]
1 [INS 0 16 C INS 0 18 C SUB 0 19 A T SUB 0 21 A C ]
1 [DEL 0 16 C DEL 0 18 C SUB 0 20 C A SUB 0 23 A T ]
1 [DEL 0 16 C SUB 0 18 C T SUB 0 20 C G ]
1 [SUB 0 16 C G SUB 0 18 C G SUB 0 20 C G DEL 0 22 C ]
2 [SUB 0 16 C G SUB 0 18 C G SUB 0 20 C G SUB 0 22 C G ]
1 [SUB 0 16 C G SUB 0 21 A T SUB 0 23 A T ]
1 [INS 0 17 A SUB 0 18 C A SUB 0 20 C G SUB 0 22 C A ]
1 [SUB 0 17 A T SUB 0 19 A T SUB 0 21 A T SUB 0 23 A T ]
1 [SUB 0 17 A T DEL 0 20 C SUB 0 22 C T SUB 0 23 A G ]
1 [DEL 0 18 C SUB 0 22 C T SUB 0 23 A G ]
1 [SUB 0 18 C A SUB 0 19 A C SUB 0 22 C G SUB 0 23 A T ]
1 [SUB 0 18 C A SUB 0 20 C T SUB 0 21 A G ]
73    84
39
1 [DEL 0 0 G ]
56 [SUB 0 0 G A ]
58 [SUB 0 0 G C ]
33 [SUB 0 0 G T ]
100 [DEL 0 1 A ]
23 [SUB 0 1 A C ]
40 [SUB 0 1 A G ]
13 [SUB 0 1 A T ]
41 [SUB 0 2 A C ]
58 [SUB 0 2 A G ]
13 [SUB 0 2 A T ]
29 [SUB 0 3 A C ]
35 [SUB 0 3 A G ]
21 [SUB 0 3 A T ]
18 [SUB 0 4 A C ]
57 [SUB 0 4 A G ]
41 [SUB 0 4 A T ]
8 [INS 0 5 G ]
87 [DEL 0 5 G ]
51 [SUB 0 5 G A ]
62 [SUB 0 5 G C ]
36 [SUB 0 5 G T ]
24 [INS 0 6 A ]
85 [DEL 0 6 A ]
47 [SUB 0 6 A C ]
11 [SUB 0 6 A G ]
11 [SUB 0 6 A T ]
49 [SUB 0 7 A C ]
31 [SUB 0 7 A G ]
21 [SUB 0 7 A T ]
7 [INS 0 8 T ]
101 [DEL 0 8 T ]
88 [SUB 0 8 T A ]
29 [SUB 0 8 T C ]
46 [SUB 0 8 T G ]
2 [DEL 0 9 G ]
31 [SUB 0 9 G A ]
24 [SUB 0 9 G C ]
32 [SUB 0 9 G T ]
74    87
37
2 [DEL 0 0 A ]
31 [SUB 0 0 A C ]
44 [SUB 0 0 A G ]
17 [SUB 0 0 A T ]
28 [SUB 0 1 A C ]
48 [SUB 0 1 A G ]
14 [SUB 0 1 A T ]
9 [SUB 0 2 A C ]
56 [SUB 0 2 A G ]
39 [SUB 0 2 A T ]
197 [DEL 0 3 G ]
96 [SUB 0 3 G A ]
5 [SUB 0 3 G C ]
40 [SUB 0 3 G T ]
148 [SUB 0 4 G A ]
72 [SUB 0 4 G C ]
23 [SUB 0 4 G T ]
36 [INS 0 5 A ]
211 [DEL 0 5 A ]
28 [SUB 0 5 A C ]
45 [SUB 0 5 A G ]
21 [SUB 0 5 A T ]
19 [INS 0 6 G ]
213 [DEL 0 6 G ]
107 [SUB 0 6 G A ]
58 [SUB 0 6 G C ]
41 [SUB 0 6 G T ]
2 [DEL 0 7 A ]
28 [SUB 0 7 A C ]
32 [SUB 0 7 A G ]
16 [SUB 0 7 A T ]
51 [SUB 0 8 A C ]
52 [SUB 0 8 A G ]
14 [SUB 0 8 A T ]
32 [SUB 0 9 A C ]
43 [SUB 0 9 A G ]
34 [SUB 0 9 A T ]
75    87
35
1 [DEL 0 0 A ]
33 [SUB 0 0 A C ]
46 [SUB 0 0 A G ]
17 [SUB 0 0 A T ]
31 [SUB 0 1 A C ]
46 [SUB 0 1 A G ]
24 [SUB 0 1 A T ]
2 [SUB 0 2 A C ]
46 [SUB 0 2 A G ]
25 [SUB 0 2 A T ]
250 [DEL 0 3 G ]
148 [SUB 0 3 G A ]
5 [SUB 0 3 G C ]
68 [SUB 0 3 G T ]
171 [SUB 0 4 G A ]
51 [SUB 0 4 G C ]
36 [SUB 0 4 G T ]
24 [INS 0 5 A ]
151 [DEL 0 5 A ]
66 [SUB 0 5 A C ]
55 [SUB 0 5 A G ]
10 [SUB 0 5 A T ]
60 [SUB 0 6 A C ]
70 [SUB 0 6 A G ]
12 [SUB 0 6 A T ]
61 [SUB 0 7 A C ]
70 [SUB 0 7 A G ]
27 [SUB 0 7 A T ]
37 [SUB 0 8 A C ]
84 [SUB 0 8 A G ]
83 [SUB 0 8 A T ]
3 [DEL 0 9 G ]
82 [SUB 0 9 G A ]
63 [SUB 0 9 G C ]
72 [SUB 0 9 G T ]
76    87
39
59 [SUB 0 0 C A ]
51 [SUB 0 0 C G ]
67 [SUB 0 0 C T ]
24 [DEL 0 1 T ]
54 [SUB 0 1 T A ]
13 [SUB 0 1 T C ]
21 [SUB 0 1 T G ]
20 [INS 0 2 G ]
280 [DEL 0 2 G ]
17 [SUB 0 2 G A ]
88 [SUB 0 2 G C ]
75 [SUB 0 2 G T ]
33 [INS 0 3 C ]
102 [DEL 0 3 C ]
26 [SUB 0 3 C A ]
17 [SUB 0 3 C G ]
89 [SUB 0 3 C T ]
46 [INS 0 4 T ]
63 [DEL 0 4 T ]
62 [SUB 0 4 T A ]
24 [SUB 0 4 T C ]
2 [SUB 0 4 T G ]
26 [SUB 0 5 T A ]
42 [SUB 0 5 T C ]
60 [SUB 0 5 T G ]
11 [SUB 0 6 T A ]
14 [SUB 0 6 T C ]
18 [SUB 0 6 T G ]
7 [INS 0 7 G ]
97 [DEL 0 7 G ]
45 [SUB 0 7 G A ]
39 [SUB 0 7 G C ]
34 [SUB 0 7 G T ]
25 [SUB 0 8 T A ]
37 [SUB 0 8 T C ]
11 [SUB 0 8 T G ]
40 [SUB 0 9 T A ]
49 [SUB 0 9 T C ]
64 [SUB 0 9 T G ]
77    68
105
1 [SUB 0 0 A G SUB 0 3 C G SUB 0 21 C A SUB 0 23 C T ]
1 [SUB 0 0 A G SUB 0 3 C T SUB 0 4 A G SUB 0 16 A T ]
1 [SUB 0 0 A G SUB 0 11 C T DEL 0 21 C SUB 0 23 C T ]
1 [SUB 0 0 A T SUB 0 2 A T SUB 0 4 A T SUB 0 5 C G ]
1 [SUB 0 0 A T SUB 0 15 C A SUB 0 17 C G SUB 0 21 C G ]
1 [SUB 0 0 A T SUB 0 16 A G SUB 0 21 C T SUB 0 22 A G ]
1 [DEL 0 1 C SUB 0 2 A G DEL 0 7 C SUB 0 17 C T ]
1 [SUB 0 1 C A SUB 0 2 A T SUB 0 19 C A SUB 0 21 C A ]
1 [SUB 0 1 C A SUB 0 6 A G SUB 0 17 C G SUB 0 20 A T ]
1 [DEL 0 2 A SUB 0 13 C A SUB 0 21 C A SUB 0 23 C A ]
1 [DEL 0 2 A DEL 0 16 A SUB 0 18 A T DEL 0 20 A ]
1 [DEL 0 2 A DEL 0 17 C INS 0 20 A SUB 0 21 C A ]
1 [SUB 0 2 A C SUB 0 11 C G SUB 0 12 A G SUB 0 17 C T ]
1 [SUB 0 2 A C SUB 0 12 A C SUB 0 14 A C SUB 0 23 C G ]
1 [SUB 0 2 A G SUB 0 5 C G SUB 0 13 C T SUB 0 19 C A ]
1 [SUB 0 2 A G SUB 0 6 A G SUB 0 10 A G ]
1 [SUB 0 2 A G SUB 0 20 A C SUB 0 22 A G SUB 0 23 C T ]
1 [SUB 0 2 A T SUB 0 5 C G SUB 0 14 A G SUB 0 15 C T ]
1 [SUB 0 2 A T SUB 0 12 A C SUB 0 14 A C SUB 0 20 A T ]
1 [DEL 0 3 C SUB 0 13 C G SUB 0 17 C A DEL 0 20 A ]
1 [DEL 0 3 C SUB 0 19 C G SUB 0 21 C G SUB 0 22 A T ]
1 [SUB 0 3 C G SUB 0 5 C G ]
1 [SUB 0 3 C G SUB 0 9 C T SUB 0 11 C T SUB 0 18 A T ]
1 [SUB 0 3 C G SUB 0 10 A T SUB 0 15 C T SUB 0 23 C T ]
1 [SUB 0 3 C T ]
1 [SUB 0 3 C T SUB 0 9 C T SUB 0 20 A C SUB 0 22 A C ]
1 [SUB 0 3 C T SUB 0 15 C G SUB 0 16 A G ]
1 [SUB 0 3 C T DEL 0 18 A SUB 0 20 A C SUB 0 23 C G ]
1 [DEL 0 4 A SUB 0 6 A C SUB 0 8 A T DEL 0 10 A ]
1 [SUB 0 4 A G SUB 0 6 A C SUB 0 11 C A SUB 0 22 A G ]
1 [SUB 0 4 A G SUB 0 6 A G SUB 0 8 A G SUB 0 10 A G ]
1 [SUB 0 4 A G DEL 0 8 A DEL 0 12 A INS 0 21 C ]
1 [SUB 0 4 A G SUB 0 9 C A SUB 0 12 A T INS 0 20 A ]
1 [SUB 0 4 A G SUB 0 18 A T SUB 0 21 C G SUB 0 23 C A ]
1 [SUB 0 4 A T SUB 0 7 C T SUB 0 8 A G SUB 0 12 A G ]
1 [SUB 0 4 A T SUB 0 13 C A SUB 0 19 C A DEL 0 22 A ]
1 [SUB 0 5 C A DEL 0 17 C DEL 0 20 A ]
1 [SUB 0 5 C A SUB 0 17 C A SUB 0 21 C T SUB 0 23 C G ]
1 [SUB 0 5 C G SUB 0 7 C A SUB 0 8 A G SUB 0 19 C G ]
1 [SUB 0 5 C G SUB 0 7 C A SUB 0 9 C A SUB 0 23 C A ]
1 [SUB 0 5 C G SUB 0 7 C G SUB 0 15 C G SUB 0 18 A T ]
1 [SUB 0 5 C G SUB 0 11 C A SUB 0 16 A G SUB 0 21 C A ]
1 [SUB 0 5 C G SUB 0 18 A T SUB 0 20 A T SUB 0 22 A T ]
1 [SUB 0 5 C G SUB 0 19 C T SUB 0 21 C G SUB 0 22 A C ]
1 [SUB 0 6 A C SUB 0 15 C A SUB 0 21 C A ]
1 [SUB 0 6 A G SUB 0 12 A G SUB 0 14 A G SUB 0 23 C G ]
1 [SUB 0 6 A G SUB 0 20 A T SUB 0 22 A C ]
1 [SUB 0 6 A T SUB 0 8 A G SUB 0 14 A G ]
1 [SUB 0 6 A T SUB 0 14 A T SUB 0 18 A G SUB 0 23 C T ]
1 [SUB 0 6 A T SUB 0 16 A T SUB 0 21 C T SUB 0 23 C G ]
1 [SUB 0 6 A T INS 0 18 A SUB 0 21 C A SUB 0 22 A T ]
1 [SUB 0 7 C G SUB 0 11 C T SUB 0 16 A G INS 0 21 C ]
1 [SUB 0 7 C G SUB 0 13 C G ]
1 [SUB 0 7 C G SUB 0 13 C G DEL 0 18 A SUB 0 20 A C ]
1 [SUB 0 7 C T SUB 0 10 A T SUB 0 19 C A SUB 0 22 A C ]
1 [SUB 0 7 C T SUB 0 11 C A DEL 0 19 C SUB 0 21 C T ]
1 [SUB 0 7 C T SUB 0 19 C G SUB 0 20 A G SUB 0 23 C A ]
1 [SUB 0 7 C T SUB 0 19 C T SUB 0 20 A G SUB 0 23 C A ]
1 [SUB 0 8 A G SUB 0 9 C T SUB 0 20 A C SUB 0 22 A G ]
1 [SUB 0 8 A G SUB 0 12 A T DEL 0 14 A SUB 0 16 A T ]
1 [SUB 0 8 A G SUB 0 19 C A SUB 0 21 C T ]
1 [SUB 0 8 A G INS 0 21 C SUB 0 23 C T ]
1 [SUB 0 9 C A SUB 0 12 A T SUB 0 20 A G SUB 0 23 C T ]
1 [SUB 0 9 C G SUB 0 19 C G SUB 0 21 C T SUB 0 22 A G ]
1 [SUB 0 9 C T SUB 0 10 A G SUB 0 17 C T SUB 0 18 A G ]
1 [SUB 0 9 C T SUB 0 12 A C SUB 0 20 A T SUB 0 23 C T ]
1 [SUB 0 9 C T SUB 0 12 A G SUB 0 14 A C SUB 0 20 A T ]
1 [SUB 0 9 C T INS 0 20 A SUB 0 22 A G SUB 0 23 C G ]
1 [SUB 0 9 C T SUB 0 20 A T SUB 0 22 A C SUB 0 23 C G ]
1 [SUB 0 9 C T SUB 0 21 C G SUB 0 22 A T SUB 0 23 C T ]
1 [SUB 0 10 A G ]
1 [SUB 0 10 A T SUB 0 17 C T SUB 0 18 A C SUB 0 20 A G ]
1 [INS 0 11 C SUB 0 13 C T SUB 0 19 C T SUB 0 20 A G ]
1 [SUB 0 11 C A SUB 0 14 A G SUB 0 16 A G SUB 0 23 C T ]
1 [SUB 0 11 C G SUB 0 19 C A SUB 0 22 A T SUB 0 23 C G ]
1 [SUB 0 11 C G SUB 0 21 C A SUB 0 23 C G ]
1 [SUB 0 11 C T INS 0 17 C SUB 0 21 C G SUB 0 23 C G ]
1 [SUB 0 11 C T SUB 0 21 C A SUB 0 22 A T SUB 0 23 C G ]
1 [SUB 0 12 A G SUB 0 16 A G SUB 0 20 A G SUB 0 22 A T ]
1 [INS 0 13 C SUB 0 14 A G SUB 0 21 C G SUB 0 23 C G ]
1 [SUB 0 13 C G SUB 0 15 C G DEL 0 20 A SUB 0 21 C T ]
1 [SUB 0 13 C T INS 0 17 C SUB 0 18 A T SUB 0 20 A T ]
1 [SUB 0 13 C T SUB 0 18 A T SUB 0 20 A T SUB 0 23 C G ]
1 [SUB 0 13 C T SUB 0 21 C G SUB 0 22 A G ]
1 [DEL 0 14 A DEL 0 16 A DEL 0 18 A DEL 0 21 C ]
1 [SUB 0 14 A C SUB 0 20 A G SUB 0 21 C G SUB 0 23 C A ]
1 [SUB 0 14 A G SUB 0 22 A T SUB 0 23 C G ]
1 [SUB 0 14 A G SUB 0 23 C G ]
1 [INS 0 15 C INS 0 17 C SUB 0 18 A T SUB 0 20 A C ]
1 [DEL 0 15 C SUB 0 17 C A INS 0 20 A SUB 0 23 C G ]
1 [SUB 0 15 C A SUB 0 17 C T SUB 0 22 A C ]
1 [SUB 0 15 C G SUB 0 20 A T SUB 0 22 A T SUB 0 23 C T ]
1 [INS 0 16 A SUB 0 17 C A SUB 0 19 C G SUB 0 23 C T ]
1 [INS 0 16 A SUB 0 17 C G SUB 0 19 C G SUB 0 20 A G ]
1 [SUB 0 16 A G DEL 0 19 C SUB 0 20 A G SUB 0 23 C T ]
1 [SUB 0 16 A T SUB 0 18 A T SUB 0 20 A T SUB 0 22 A T ]
1 [DEL 0 17 C SUB 0 19 C A SUB 0 21 C G SUB 0 23 C A ]
1 [DEL 0 17 C SUB 0 19 C T SUB 0 21 C G ]
1 [SUB 0 17 C A SUB 0 19 C T SUB 0 20 A G SUB 0 23 C T ]
1 [SUB 0 17 C G DEL 0 19 C SUB 0 21 C A SUB 0 22 A T ]
1 [SUB 0 17 C G SUB 0 19 C G SUB 0 21 C G SUB 0 23 C A ]
2 [SUB 0 17 C G SUB 0 19 C G SUB 0 21 C G SUB 0 23 C G ]
1 [INS 0 18 A SUB 0 21 C T SUB 0 22 A G ]
1 [SUB 0 18 A T SUB 0 21 C A SUB 0 22 A T SUB 0 23 C G ]
1 [SUB 0 19 C A SUB 0 20 A C SUB 0 23 C G ]
78    87
43
23 [SUB 0 0 C A ]
21 [SUB 0 0 C G ]
6 [SUB 0 0 C T ]
13 [DEL 0 1 A ]
3 [SUB 0 1 A C ]
10 [SUB 0 1 A G ]
50 [SUB 0 1 A T ]
9 [INS 0 2 G ]
68 [DEL 0 2 G ]
16 [SUB 0 2 G A ]
26 [SUB 0 2 G C ]
42 [SUB 0 2 G T ]
8 [INS 0 3 C ]
64 [DEL 0 3 C ]
26 [SUB 0 3 C A ]
9 [SUB 0 3 C G ]
17 [SUB 0 3 C T ]
5 [INS 0 4 T ]
25 [DEL 0 4 T ]
44 [SUB 0 4 T A ]
10 [SUB 0 4 T C ]
11 [SUB 0 4 T G ]
12 [INS 0 5 G ]
81 [DEL 0 5 G ]
5 [SUB 0 5 G A ]
36 [SUB 0 5 G C ]
24 [SUB 0 5 G T ]
19 [INS 0 6 C ]
167 [DEL 0 6 C ]
26 [SUB 0 6 C A ]
38 [SUB 0 6 C G ]
72 [SUB 0 6 C T ]
26 [INS 0 7 T ]
166 [DEL 0 7 T ]
39 [SUB 0 7 T A ]
87 [SUB 0 7 T C ]
23 [SUB 0 7 T G ]
50 [SUB 0 8 T A ]
164 [SUB 0 8 T C ]
185 [SUB 0 8 T G ]
26 [SUB 0 9 C A ]
43 [SUB 0 9 C G ]
61 [SUB 0 9 C T ]
79    124
235
1 [SUB 0 0 T C ]
1 [SUB 0 0 T C SUB 0 1 T C ]
1 [SUB 0 0 T C SUB 0 6 T C ]
1 [SUB 0 0 T G SUB 0 1 T C ]
1 [SUB 0 0 T G SUB 0 1 T G ]
2 [SUB 0 1 T A SUB 0 2 T C ]
1 [SUB 0 1 T A SUB 0 3 T C ]
1 [SUB 0 1 T A SUB 0 7 T A ]
2 [SUB 0 1 T A SUB 0 9 T A ]
1 [SUB 0 1 T A SUB 0 11 T C ]
2 [SUB 0 1 T A SUB 0 14 T G ]
1 [SUB 0 1 T C SUB 0 4 T G ]
1 [SUB 0 1 T C SUB 0 5 T C ]
1 [SUB 0 1 T C SUB 0 6 T C ]
1 [SUB 0 1 T C SUB 0 9 T C ]
1 [SUB 0 1 T C SUB 0 10 T C ]
1 [SUB 0 1 T C SUB 0 12 T C ]
2 [SUB 0 1 T C SUB 0 13 T C ]
2 [SUB 0 1 T C SUB 0 14 T G ]
1 [SUB 0 1 T C SUB 0 15 T C ]
3 [SUB 0 1 T C SUB 0 15 T G ]
1 [SUB 0 1 T G SUB 0 2 T C ]
1 [SUB 0 1 T G SUB 0 3 T C ]
2 [SUB 0 1 T G SUB 0 5 T C ]
1 [SUB 0 1 T G SUB 0 5 T G ]
1 [SUB 0 1 T G SUB 0 8 T G ]
1 [SUB 0 1 T G SUB 0 9 T C ]
1 [SUB 0 1 T G SUB 0 11 T G ]
1 [SUB 0 1 T G SUB 0 12 T C ]
1 [SUB 0 1 T G SUB 0 13 T C ]
1 [SUB 0 1 T G SUB 0 15 T C ]
1 [SUB 0 2 T A SUB 0 3 T A ]
1 [SUB 0 2 T A SUB 0 6 T C ]
1 [SUB 0 2 T A SUB 0 9 T A ]
1 [SUB 0 2 T A SUB 0 10 T C ]
1 [SUB 0 2 T C ]
1 [SUB 0 2 T C SUB 0 3 T A ]
1 [SUB 0 2 T C SUB 0 3 T C ]
1 [SUB 0 2 T C SUB 0 5 T A ]
1 [SUB 0 2 T C SUB 0 8 T A ]
1 [SUB 0 2 T C SUB 0 8 T C ]
2 [SUB 0 2 T C SUB 0 9 T C ]
3 [SUB 0 2 T C SUB 0 10 T C ]
1 [SUB 0 2 T C SUB 0 11 T A ]
1 [SUB 0 2 T C SUB 0 12 T C ]
1 [SUB 0 2 T C SUB 0 13 T C ]
1 [SUB 0 2 T C SUB 0 14 T C ]
3 [SUB 0 2 T C SUB 0 15 T A ]
3 [SUB 0 2 T C SUB 0 15 T G ]
2 [SUB 0 2 T G SUB 0 3 T A ]
2 [SUB 0 2 T G SUB 0 3 T C ]
1 [SUB 0 2 T G SUB 0 5 T G ]
1 [SUB 0 2 T G SUB 0 7 T G ]
1 [SUB 0 2 T G SUB 0 8 T G ]
1 [SUB 0 2 T G SUB 0 9 T G ]
1 [SUB 0 2 T G SUB 0 10 T C ]
1 [SUB 0 2 T G SUB 0 10 T G ]
1 [SUB 0 2 T G SUB 0 12 T C ]
1 [SUB 0 2 T G SUB 0 12 T G ]
2 [SUB 0 2 T G SUB 0 14 T C ]
1 [SUB 0 2 T G SUB 0 14 T G ]
2 [SUB 0 2 T G SUB 0 15 T A ]
2 [SUB 0 2 T G SUB 0 15 T G ]
1 [SUB 0 3 T A SUB 0 4 T G ]
1 [SUB 0 3 T A SUB 0 9 T C ]
1 [SUB 0 3 T A SUB 0 10 T G ]
1 [SUB 0 3 T C SUB 0 4 T A ]
1 [SUB 0 3 T C SUB 0 5 T C ]
1 [SUB 0 3 T C SUB 0 7 T A ]
1 [SUB 0 3 T C SUB 0 7 T C ]
2 [SUB 0 3 T C SUB 0 8 T C ]
2 [SUB 0 3 T C SUB 0 9 T C ]
1 [SUB 0 3 T C SUB 0 10 T C ]
1 [SUB 0 3 T C SUB 0 10 T G ]
2 [SUB 0 3 T C SUB 0 11 T G ]
1 [SUB 0 3 T C SUB 0 13 T A ]
1 [SUB 0 3 T C SUB 0 14 T C ]
1 [SUB 0 3 T C SUB 0 15 T A ]
1 [SUB 0 3 T C SUB 0 15 T C ]
5 [SUB 0 3 T C SUB 0 15 T G ]
1 [SUB 0 3 T G SUB 0 6 T C ]
1 [SUB 0 3 T G SUB 0 6 T G ]
2 [SUB 0 3 T G SUB 0 7 T C ]
1 [SUB 0 3 T G SUB 0 8 T C ]
1 [SUB 0 3 T G SUB 0 8 T G ]
1 [SUB 0 3 T G SUB 0 9 T C ]
3 [SUB 0 3 T G SUB 0 9 T G ]
1 [SUB 0 3 T G SUB 0 11 T C ]
1 [SUB 0 3 T G SUB 0 11 T G ]
1 [SUB 0 3 T G SUB 0 12 T G ]
2 [SUB 0 3 T G SUB 0 15 T A ]
1 [SUB 0 4 T A SUB 0 11 T C ]
1 [SUB 0 4 T A SUB 0 13 T C ]
1 [SUB 0 4 T C SUB 0 5 T C ]
1 [SUB 0 4 T C SUB 0 9 T A ]
3 [SUB 0 4 T C SUB 0 9 T C ]
1 [SUB 0 4 T C SUB 0 10 T C ]
1 [SUB 0 4 T C SUB 0 10 T G ]
1 [SUB 0 4 T C SUB 0 13 T C ]
1 [SUB 0 4 T C SUB 0 15 T A ]
2 [SUB 0 4 T C SUB 0 15 T C ]
1 [SUB 0 4 T G SUB 0 6 T A ]
1 [SUB 0 4 T G SUB 0 6 T G ]
1 [SUB 0 4 T G SUB 0 7 T A ]
1 [SUB 0 4 T G SUB 0 7 T G ]
1 [SUB 0 4 T G SUB 0 8 T C ]
5 [SUB 0 4 T G SUB 0 9 T G ]
2 [SUB 0 4 T G SUB 0 10 T G ]
1 [SUB 0 4 T G SUB 0 11 T G ]
1 [SUB 0 4 T G SUB 0 12 T A ]
1 [SUB 0 4 T G SUB 0 12 T G ]
2 [SUB 0 4 T G SUB 0 14 T C ]
1 [SUB 0 4 T G SUB 0 15 T C ]
1 [SUB 0 5 T A SUB 0 8 T C ]
1 [SUB 0 5 T A SUB 0 14 T C ]
2 [SUB 0 5 T A SUB 0 15 T C ]
2 [SUB 0 5 T C SUB 0 8 T C ]
1 [SUB 0 5 T C SUB 0 9 T A ]
2 [SUB 0 5 T C SUB 0 9 T C ]
1 [SUB 0 5 T C SUB 0 9 T G ]
2 [SUB 0 5 T C SUB 0 10 T C ]
1 [SUB 0 5 T C SUB 0 11 T A ]
2 [SUB 0 5 T C SUB 0 11 T C ]
1 [SUB 0 5 T C SUB 0 14 T A ]
1 [SUB 0 5 T C SUB 0 14 T G ]
2 [SUB 0 5 T G SUB 0 10 T C ]
1 [SUB 0 5 T G SUB 0 13 T C ]
1 [SUB 0 5 T G SUB 0 15 T A ]
3 [SUB 0 5 T G SUB 0 15 T C ]
1 [SUB 0 5 T G SUB 0 15 T G ]
1 [SUB 0 6 T C SUB 0 7 T C ]
1 [SUB 0 6 T C SUB 0 10 T A ]
1 [SUB 0 6 T C SUB 0 11 T G ]
1 [SUB 0 6 T C SUB 0 13 T G ]
2 [SUB 0 6 T C SUB 0 14 T A ]
1 [SUB 0 6 T C SUB 0 14 T C ]
2 [SUB 0 6 T C SUB 0 15 T A ]
1 [SUB 0 6 T G SUB 0 7 T G ]
1 [SUB 0 6 T G SUB 0 9 T A ]
1 [SUB 0 6 T G SUB 0 9 T C ]
1 [SUB 0 6 T G SUB 0 9 T G ]
9 [SUB 0 6 T G SUB 0 11 T G ]
1 [SUB 0 6 T G SUB 0 14 T C ]
1 [SUB 0 6 T G SUB 0 15 T G ]
2 [SUB 0 7 T C SUB 0 8 T C ]
1 [SUB 0 7 T C SUB 0 12 T C ]
1 [SUB 0 7 T C SUB 0 13 T A ]
1 [SUB 0 7 T C SUB 0 14 T A ]
2 [SUB 0 7 T C SUB 0 14 T C ]
1 [SUB 0 7 T C SUB 0 15 T A ]
1 [SUB 0 7 T G SUB 0 11 T C ]
1 [SUB 0 7 T G SUB 0 11 T G ]
1 [SUB 0 7 T G SUB 0 15 T C ]
1 [SUB 0 8 T C SUB 0 9 T A ]
4 [SUB 0 8 T C SUB 0 12 T C ]
1 [SUB 0 8 T C SUB 0 13 T C ]
1 [SUB 0 8 T C SUB 0 13 T G ]
1 [SUB 0 8 T C SUB 0 14 T C ]
2 [SUB 0 8 T C SUB 0 15 T A ]
1 [SUB 0 8 T C SUB 0 15 T C ]
2 [SUB 0 8 T C SUB 0 15 T G ]
1 [SUB 0 8 T G SUB 0 10 T G ]
1 [SUB 0 8 T G SUB 0 15 T A ]
1 [SUB 0 8 T G SUB 0 15 T G ]
1 [SUB 0 9 T A SUB 0 12 T C ]
1 [SUB 0 9 T A SUB 0 13 T G ]
3 [SUB 0 9 T C SUB 0 10 T C ]
1 [SUB 0 9 T C SUB 0 13 T C ]
1 [SUB 0 9 T C SUB 0 14 T A ]
1 [SUB 0 9 T C SUB 0 14 T C ]
3 [SUB 0 9 T C SUB 0 14 T G ]
4 [SUB 0 9 T C SUB 0 15 T A ]
3 [SUB 0 9 T C SUB 0 15 T C ]
1 [SUB 0 9 T G SUB 0 10 T C ]
4 [SUB 0 9 T G SUB 0 11 T C ]
1 [SUB 0 9 T G SUB 0 13 T G ]
1 [SUB 0 9 T G SUB 0 15 T G ]
4 [SUB 0 10 T C SUB 0 11 T A ]
5 [SUB 0 10 T C SUB 0 11 T C ]
1 [SUB 0 10 T C SUB 0 12 T A ]
3 [SUB 0 10 T C SUB 0 12 T C ]
1 [SUB 0 10 T C SUB 0 12 T G ]
1 [SUB 0 10 T C SUB 0 13 T C ]
4 [SUB 0 10 T C SUB 0 14 T C ]
2 [SUB 0 10 T C SUB 0 15 T A ]
1 [SUB 0 10 T C SUB 0 15 T C ]
4 [SUB 0 10 T C SUB 0 15 T G ]
1 [SUB 0 10 T G SUB 0 11 T C ]
1 [SUB 0 10 T G SUB 0 13 T C ]
3 [SUB 0 11 T A SUB 0 12 T A ]
1 [SUB 0 11 T A SUB 0 12 T C ]
1 [SUB 0 11 T A SUB 0 12 T G ]
1 [SUB 0 11 T A SUB 0 13 T A ]
1 [SUB 0 11 T A SUB 0 14 T G ]
5 [SUB 0 11 T C SUB 0 12 T C ]
1 [SUB 0 11 T C SUB 0 13 T A ]
1 [SUB 0 11 T C SUB 0 13 T G ]
1 [SUB 0 11 T C SUB 0 14 T G ]
1 [SUB 0 11 T C SUB 0 15 T A ]
1 [SUB 0 11 T C SUB 0 15 T C ]
1 [SUB 0 11 T C SUB 0 15 T G ]
1 [SUB 0 11 T G SUB 0 12 T C ]
1 [SUB 0 11 T G SUB 0 13 T C ]
1 [SUB 0 11 T G SUB 0 15 T A ]
2 [SUB 0 12 T A SUB 0 13 T A ]
1 [SUB 0 12 T A SUB 0 14 T C ]
1 [SUB 0 12 T A SUB 0 15 T G ]
3 [SUB 0 12 T C SUB 0 13 T C ]
2 [SUB 0 12 T C SUB 0 14 T C ]
3 [SUB 0 12 T C SUB 0 14 T G ]
4 [SUB 0 12 T C SUB 0 15 T A ]
1 [SUB 0 12 T C SUB 0 15 T C ]
3 [SUB 0 12 T C SUB 0 15 T G ]
1 [SUB 0 12 T G SUB 0 13 T C ]
1 [SUB 0 12 T G SUB 0 14 T C ]
1 [SUB 0 12 T G SUB 0 15 T A ]
5 [SUB 0 13 T A SUB 0 14 T A ]
1 [SUB 0 13 T A SUB 0 14 T C ]
1 [SUB 0 13 T A SUB 0 14 T G ]
1 [SUB 0 13 T A SUB 0 15 T A ]
3 [SUB 0 13 T C SUB 0 14 T A ]
8 [SUB 0 13 T C SUB 0 14 T C ]
2 [SUB 0 13 T C SUB 0 15 T A ]
5 [SUB 0 13 T C SUB 0 15 T C ]
5 [SUB 0 13 T C SUB 0 15 T G ]
4 [SUB 0 13 T G SUB 0 14 T G ]
3 [SUB 0 13 T G SUB 0 15 T A ]
1 [SUB 0 13 T G SUB 0 15 T C ]
13 [SUB 0 14 T A SUB 0 15 T A ]
1 [SUB 0 14 T A SUB 0 15 T G ]
5 [SUB 0 14 T C SUB 0 15 T A ]
8 [SUB 0 14 T C SUB 0 15 T C ]
12 [SUB 0 14 T G SUB 0 15 T A ]
1 [SUB 0 14 T G SUB 0 15 T C ]
6 [SUB 0 14 T G SUB 0 15 T G ]
80    91
198
1 [SUB 0 0 T A SUB 0 3 T C ]
1 [SUB 0 1 T A SUB 0 2 T C ]
1 [SUB 0 1 T A SUB 0 3 T C ]
1 [SUB 0 1 T A SUB 0 3 T G ]
1 [SUB 0 1 T A SUB 0 11 T C ]
1 [SUB 0 1 T C ]
1 [SUB 0 1 T C SUB 0 2 T C ]
2 [SUB 0 1 T C SUB 0 5 T C ]
1 [SUB 0 1 T C SUB 0 7 T C ]
1 [SUB 0 1 T C SUB 0 9 T C ]
1 [SUB 0 1 T C SUB 0 13 T G ]
1 [SUB 0 1 T C SUB 0 15 T A ]
1 [SUB 0 1 T C SUB 0 15 T C ]
2 [SUB 0 1 T C SUB 0 15 T G ]
1 [SUB 0 1 T C SUB 0 16 T A ]
2 [SUB 0 1 T C SUB 0 16 T C ]
4 [SUB 0 1 T C SUB 0 16 T G ]
3 [SUB 0 1 T G SUB 0 2 T A ]
2 [SUB 0 1 T G SUB 0 2 T C ]
1 [SUB 0 1 T G SUB 0 2 T G ]
1 [SUB 0 1 T G SUB 0 3 T A ]
2 [SUB 0 1 T G SUB 0 3 T C ]
1 [SUB 0 1 T G SUB 0 8 T G ]
1 [SUB 0 1 T G SUB 0 10 T G ]
1 [SUB 0 1 T G SUB 0 14 T C ]
1 [SUB 0 1 T G SUB 0 15 T C ]
1 [SUB 0 1 T G SUB 0 16 T A ]
1 [SUB 0 2 T A SUB 0 3 T C ]
1 [SUB 0 2 T A SUB 0 8 T A ]
2 [SUB 0 2 T A SUB 0 10 T A ]
1 [SUB 0 2 T C SUB 0 3 T C ]
1 [SUB 0 2 T C SUB 0 5 T G ]
1 [SUB 0 2 T C SUB 0 6 T C ]
1 [SUB 0 2 T C SUB 0 7 T C ]
1 [SUB 0 2 T C SUB 0 8 T C ]
1 [SUB 0 2 T C SUB 0 11 T C ]
2 [SUB 0 2 T C SUB 0 12 T C ]
1 [SUB 0 2 T C SUB 0 13 T C ]
1 [SUB 0 2 T C SUB 0 14 T C ]
1 [SUB 0 2 T C SUB 0 15 T G ]
1 [SUB 0 2 T C SUB 0 16 T C ]
1 [SUB 0 2 T C SUB 0 16 T G ]
1 [SUB 0 2 T G SUB 0 4 T C ]
2 [SUB 0 2 T G SUB 0 6 T C ]
1 [SUB 0 2 T G SUB 0 6 T G ]
1 [SUB 0 2 T G SUB 0 9 T G ]
1 [SUB 0 2 T G SUB 0 10 T C ]
1 [SUB 0 2 T G SUB 0 12 T G ]
1 [SUB 0 2 T G SUB 0 14 T C ]
1 [SUB 0 2 T G SUB 0 16 T C ]
1 [SUB 0 3 T A SUB 0 7 T C ]
1 [SUB 0 3 T A SUB 0 11 T C ]
1 [SUB 0 3 T C SUB 0 4 T A ]
1 [SUB 0 3 T C SUB 0 6 T A ]
1 [SUB 0 3 T C SUB 0 8 T C ]
1 [SUB 0 3 T C SUB 0 9 T C ]
3 [SUB 0 3 T C SUB 0 10 T C ]
3 [SUB 0 3 T C SUB 0 11 T C ]
1 [SUB 0 3 T C SUB 0 12 T A ]
1 [SUB 0 3 T C SUB 0 13 T C ]
1 [SUB 0 3 T C SUB 0 14 T C ]
1 [SUB 0 3 T C SUB 0 15 T C ]
3 [SUB 0 3 T C SUB 0 16 T A ]
3 [SUB 0 3 T C SUB 0 16 T G ]
2 [SUB 0 3 T G SUB 0 4 T C ]
1 [SUB 0 3 T G SUB 0 5 T A ]
1 [SUB 0 3 T G SUB 0 6 T G ]
1 [SUB 0 3 T G SUB 0 8 T G ]
1 [SUB 0 3 T G SUB 0 9 T G ]
1 [SUB 0 3 T G SUB 0 11 T C ]
1 [SUB 0 3 T G SUB 0 11 T G ]
1 [SUB 0 3 T G SUB 0 13 T G ]
2 [SUB 0 3 T G SUB 0 15 T C ]
1 [SUB 0 3 T G SUB 0 15 T G ]
1 [SUB 0 3 T G SUB 0 16 T A ]
2 [SUB 0 3 T G SUB 0 16 T G ]
1 [SUB 0 4 T A SUB 0 5 T G ]
1 [SUB 0 4 T A SUB 0 10 T C ]
1 [SUB 0 4 T A SUB 0 11 T G ]
1 [SUB 0 4 T C SUB 0 5 T A ]
1 [SUB 0 4 T C SUB 0 8 T A ]
1 [SUB 0 4 T C SUB 0 8 T C ]
2 [SUB 0 4 T C SUB 0 9 T C ]
2 [SUB 0 4 T C SUB 0 10 T C ]
1 [SUB 0 4 T C SUB 0 11 T C ]
1 [SUB 0 4 T C SUB 0 12 T G ]
1 [SUB 0 4 T C SUB 0 15 T C ]
1 [SUB 0 4 T C SUB 0 16 T A ]
1 [SUB 0 4 T C SUB 0 16 T C ]
3 [SUB 0 4 T C SUB 0 16 T G ]
1 [SUB 0 4 T G SUB 0 7 T C ]
1 [SUB 0 4 T G SUB 0 8 T C ]
1 [SUB 0 4 T G SUB 0 9 T G ]
1 [SUB 0 4 T G SUB 0 10 T C ]
3 [SUB 0 4 T G SUB 0 10 T G ]
1 [SUB 0 4 T G SUB 0 12 T C ]
1 [SUB 0 4 T G SUB 0 12 T G ]
1 [SUB 0 4 T G SUB 0 13 T G ]
2 [SUB 0 4 T G SUB 0 16 T A ]
1 [SUB 0 5 T A SUB 0 12 T C ]
1 [SUB 0 5 T C SUB 0 9 T C ]
1 [SUB 0 5 T C SUB 0 11 T C ]
1 [SUB 0 5 T C SUB 0 16 T A ]
1 [SUB 0 5 T C SUB 0 16 T C ]
1 [SUB 0 5 T G SUB 0 7 T G ]
1 [SUB 0 5 T G SUB 0 8 T A ]
1 [SUB 0 5 T G SUB 0 8 T G ]
1 [SUB 0 5 T G SUB 0 9 T C ]
1 [SUB 0 5 T G SUB 0 10 T G ]
1 [SUB 0 5 T G SUB 0 13 T A ]
1 [SUB 0 5 T G SUB 0 13 T G ]
2 [SUB 0 5 T G SUB 0 15 T C ]
1 [SUB 0 5 T G SUB 0 16 T C ]
1 [SUB 0 6 T A SUB 0 9 T C ]
2 [SUB 0 6 T A SUB 0 16 T C ]
2 [SUB 0 6 T C SUB 0 9 T C ]
1 [SUB 0 6 T C SUB 0 10 T G ]
1 [SUB 0 6 T C SUB 0 11 T C ]
1 [SUB 0 6 T C SUB 0 12 T C ]
1 [SUB 0 6 T G SUB 0 11 T C ]
1 [SUB 0 6 T G SUB 0 12 T G ]
3 [SUB 0 6 T G SUB 0 16 T C ]
1 [SUB 0 6 T G SUB 0 16 T G ]
1 [SUB 0 7 T C SUB 0 8 T C ]
1 [SUB 0 7 T C SUB 0 12 T G ]
1 [SUB 0 7 T C SUB 0 15 T A ]
1 [SUB 0 7 T C SUB 0 15 T C ]
1 [SUB 0 7 T C SUB 0 16 T A ]
1 [SUB 0 7 T G SUB 0 8 T G ]
1 [SUB 0 7 T G SUB 0 10 T G ]
6 [SUB 0 7 T G SUB 0 12 T G ]
2 [SUB 0 8 T C SUB 0 9 T C ]
1 [SUB 0 8 T C SUB 0 14 T A ]
1 [SUB 0 8 T C SUB 0 15 T A ]
1 [SUB 0 8 T C SUB 0 15 T C ]
1 [SUB 0 8 T G SUB 0 12 T G ]
1 [SUB 0 8 T G SUB 0 16 T C ]
1 [SUB 0 9 T C SUB 0 10 T A ]
2 [SUB 0 9 T C SUB 0 13 T C ]
1 [SUB 0 9 T C SUB 0 14 T C ]
2 [SUB 0 9 T C SUB 0 16 T A ]
1 [SUB 0 9 T C SUB 0 16 T C ]
2 [SUB 0 9 T C SUB 0 16 T G ]
1 [SUB 0 9 T G SUB 0 16 T G ]
1 [SUB 0 10 T A SUB 0 13 T C ]
1 [SUB 0 10 T A SUB 0 14 T G ]
2 [SUB 0 10 T C SUB 0 11 T C ]
1 [SUB 0 10 T C SUB 0 14 T C ]
3 [SUB 0 10 T C SUB 0 16 T A ]
3 [SUB 0 10 T C SUB 0 16 T C ]
3 [SUB 0 10 T G SUB 0 12 T C ]
1 [SUB 0 10 T G SUB 0 14 T G ]
2 [SUB 0 11 T C SUB 0 12 T A ]
3 [SUB 0 11 T C SUB 0 12 T C ]
1 [SUB 0 11 T C SUB 0 13 T C ]
3 [SUB 0 11 T C SUB 0 15 T C ]
1 [SUB 0 11 T C SUB 0 16 T A ]
4 [SUB 0 11 T C SUB 0 16 T G ]
1 [SUB 0 11 T G SUB 0 12 T C ]
1 [SUB 0 11 T G SUB 0 14 T C ]
1 [SUB 0 12 T A SUB 0 13 T A ]
1 [SUB 0 12 T A SUB 0 13 T C ]
1 [SUB 0 12 T A SUB 0 13 T G ]
1 [SUB 0 12 T A SUB 0 14 T A ]
1 [SUB 0 12 T A SUB 0 15 T G ]
4 [SUB 0 12 T C SUB 0 13 T C ]
1 [SUB 0 12 T C SUB 0 14 T A ]
1 [SUB 0 12 T C SUB 0 14 T G ]
1 [SUB 0 12 T C SUB 0 15 T G ]
1 [SUB 0 12 T C SUB 0 16 T A ]
1 [SUB 0 12 T C SUB 0 16 T C ]
2 [SUB 0 12 T C SUB 0 16 T G ]
2 [SUB 0 12 T G SUB 0 13 T C ]
3 [SUB 0 13 T A SUB 0 14 T A ]
1 [SUB 0 13 T A SUB 0 16 T G ]
3 [SUB 0 13 T C SUB 0 14 T C ]
2 [SUB 0 13 T C SUB 0 15 T C ]
2 [SUB 0 13 T C SUB 0 15 T G ]
1 [SUB 0 13 T C SUB 0 16 T A ]
1 [SUB 0 13 T C SUB 0 16 T G ]
1 [SUB 0 13 T G SUB 0 14 T C ]
1 [SUB 0 13 T G SUB 0 15 T C ]
2 [SUB 0 13 T G SUB 0 16 T A ]
7 [SUB 0 14 T A SUB 0 15 T A ]
1 [SUB 0 14 T A SUB 0 15 T C ]
2 [SUB 0 14 T C SUB 0 15 T A ]
6 [SUB 0 14 T C SUB 0 15 T C ]
1 [SUB 0 14 T C SUB 0 16 T A ]
2 [SUB 0 14 T C SUB 0 16 T C ]
3 [SUB 0 14 T C SUB 0 16 T G ]
1 [SUB 0 14 T G SUB 0 15 T G ]
14 [SUB 0 15 T A SUB 0 16 T A ]
1 [SUB 0 15 T A SUB 0 16 T G ]
4 [SUB 0 15 T C SUB 0 16 T A ]
6 [SUB 0 15 T C SUB 0 16 T C ]
14 [SUB 0 15 T G SUB 0 16 T A ]
3 [SUB 0 15 T G SUB 0 16 T C ]
4 [SUB 0 15 T G SUB 0 16 T G ]
81    163
324
1 [SUB 0 0 T A SUB 0 1 T G ]
1 [SUB 0 0 T A SUB 0 8 T A ]
2 [SUB 0 0 T C ]
1 [SUB 0 0 T C SUB 0 8 T C ]
1 [SUB 0 0 T C SUB 0 14 T C ]
1 [SUB 0 0 T G ]
1 [SUB 0 0 T G SUB 0 8 T C ]
1 [SUB 0 0 T G SUB 0 10 T G ]
1 [SUB 0 1 T A SUB 0 2 T A ]
2 [SUB 0 1 T A SUB 0 2 T C ]
1 [SUB 0 1 T A SUB 0 5 T C ]
1 [SUB 0 1 T A SUB 0 8 T A ]
1 [SUB 0 1 T A SUB 0 9 T C ]
1 [SUB 0 1 T A SUB 0 12 T C ]
1 [SUB 0 1 T A SUB 0 13 T C ]
1 [SUB 0 1 T A SUB 0 14 T G ]
1 [SUB 0 1 T C ]
1 [SUB 0 1 T C SUB 0 2 T A ]
2 [SUB 0 1 T C SUB 0 2 T C ]
1 [SUB 0 1 T C SUB 0 4 T A ]
1 [SUB 0 1 T C SUB 0 6 T C ]
1 [SUB 0 1 T C SUB 0 7 T C ]
2 [SUB 0 1 T C SUB 0 8 T C ]
2 [SUB 0 1 T C SUB 0 9 T C ]
1 [SUB 0 1 T C SUB 0 10 T A ]
1 [SUB 0 1 T C SUB 0 13 T G ]
4 [SUB 0 1 T C SUB 0 14 T A ]
2 [SUB 0 1 T C SUB 0 14 T C ]
3 [SUB 0 1 T C SUB 0 14 T G ]
6 [SUB 0 1 T G SUB 0 2 T A ]
2 [SUB 0 1 T G SUB 0 2 T C ]
1 [SUB 0 1 T G SUB 0 3 T A ]
1 [SUB 0 1 T G SUB 0 4 T G ]
1 [SUB 0 1 T G SUB 0 6 T G ]
2 [SUB 0 1 T G SUB 0 7 T G ]
1 [SUB 0 1 T G SUB 0 8 T C ]
2 [SUB 0 1 T G SUB 0 8 T G ]
1 [SUB 0 1 T G SUB 0 9 T C ]
1 [SUB 0 1 T G SUB 0 9 T G ]
1 [SUB 0 1 T G SUB 0 10 T C ]
1 [SUB 0 1 T G SUB 0 10 T G ]
1 [SUB 0 1 T G SUB 0 11 T C ]
2 [SUB 0 1 T G SUB 0 13 T C ]
1 [SUB 0 1 T G SUB 0 13 T G ]
3 [SUB 0 1 T G SUB 0 14 T A ]
1 [SUB 0 1 T G SUB 0 14 T G ]
1 [SUB 0 2 T A SUB 0 3 T C ]
1 [SUB 0 2 T A SUB 0 3 T G ]
1 [SUB 0 2 T A SUB 0 4 T G ]
1 [SUB 0 2 T A SUB 0 7 T G ]
1 [SUB 0 2 T A SUB 0 8 T C ]
1 [SUB 0 2 T A SUB 0 11 T C ]
1 [SUB 0 2 T A SUB 0 14 T C ]
1 [SUB 0 2 T C SUB 0 3 T A ]
2 [SUB 0 2 T C SUB 0 3 T C ]
2 [SUB 0 2 T C SUB 0 4 T C ]
1 [SUB 0 2 T C SUB 0 5 T C ]
1 [SUB 0 2 T C SUB 0 6 T A ]
1 [SUB 0 2 T C SUB 0 6 T C ]
1 [SUB 0 2 T C SUB 0 7 T A ]
3 [SUB 0 2 T C SUB 0 7 T C ]
1 [SUB 0 2 T C SUB 0 8 T C ]
2 [SUB 0 2 T C SUB 0 9 T C ]
1 [SUB 0 2 T C SUB 0 9 T G ]
2 [SUB 0 2 T C SUB 0 10 T G ]
1 [SUB 0 2 T C SUB 0 13 T C ]
1 [SUB 0 2 T C SUB 0 13 T G ]
1 [SUB 0 2 T C SUB 0 14 T A ]
2 [SUB 0 2 T C SUB 0 14 T C ]
4 [SUB 0 2 T C SUB 0 14 T G ]
1 [SUB 0 2 T G SUB 0 3 T C ]
1 [SUB 0 2 T G SUB 0 3 T G ]
1 [SUB 0 2 T G SUB 0 5 T A ]
1 [SUB 0 2 T G SUB 0 5 T C ]
1 [SUB 0 2 T G SUB 0 5 T G ]
2 [SUB 0 2 T G SUB 0 6 T C ]
1 [SUB 0 2 T G SUB 0 7 T C ]
1 [SUB 0 2 T G SUB 0 7 T G ]
1 [SUB 0 2 T G SUB 0 8 T A ]
1 [SUB 0 2 T G SUB 0 8 T C ]
4 [SUB 0 2 T G SUB 0 8 T G ]
1 [SUB 0 2 T G SUB 0 9 T G ]
1 [SUB 0 2 T G SUB 0 10 T C ]
1 [SUB 0 2 T G SUB 0 10 T G ]
1 [SUB 0 2 T G SUB 0 11 T G ]
1 [SUB 0 2 T G SUB 0 13 T C ]
2 [SUB 0 2 T G SUB 0 14 T A ]
1 [SUB 0 2 T G SUB 0 14 T C ]
1 [SUB 0 3 T A SUB 0 7 T A ]
1 [SUB 0 3 T A SUB 0 7 T C ]
2 [SUB 0 3 T A SUB 0 9 T A ]
1 [SUB 0 3 T A SUB 0 9 T C ]
1 [SUB 0 3 T A SUB 0 10 T C ]
1 [SUB 0 3 T A SUB 0 12 T C ]
1 [SUB 0 3 T C SUB 0 4 T C ]
1 [SUB 0 3 T C SUB 0 6 T A ]
1 [SUB 0 3 T C SUB 0 6 T C ]
1 [SUB 0 3 T C SUB 0 8 T A ]
5 [SUB 0 3 T C SUB 0 8 T C ]
1 [SUB 0 3 T C SUB 0 9 T A ]
3 [SUB 0 3 T C SUB 0 9 T C ]
1 [SUB 0 3 T C SUB 0 9 T G ]
1 [SUB 0 3 T C SUB 0 10 T A ]
1 [SUB 0 3 T C SUB 0 10 T C ]
1 [SUB 0 3 T C SUB 0 12 T C ]
1 [SUB 0 3 T C SUB 0 13 T A ]
1 [SUB 0 3 T C SUB 0 14 T A ]
3 [SUB 0 3 T C SUB 0 14 T C ]
2 [SUB 0 3 T C SUB 0 14 T G ]
1 [SUB 0 3 T G SUB 0 5 T A ]
1 [SUB 0 3 T G SUB 0 5 T G ]
1 [SUB 0 3 T G SUB 0 6 T A ]
1 [SUB 0 3 T G SUB 0 6 T C ]
1 [SUB 0 3 T G SUB 0 6 T G ]
2 [SUB 0 3 T G SUB 0 7 T C ]
1 [SUB 0 3 T G SUB 0 7 T G ]
8 [SUB 0 3 T G SUB 0 8 T G ]
2 [SUB 0 3 T G SUB 0 9 T G ]
1 [SUB 0 3 T G SUB 0 10 T G ]
1 [SUB 0 3 T G SUB 0 11 T A ]
2 [SUB 0 3 T G SUB 0 11 T G ]
1 [SUB 0 3 T G SUB 0 14 T A ]
1 [SUB 0 3 T G SUB 0 14 T G ]
1 [SUB 0 4 T A SUB 0 7 T C ]
1 [SUB 0 4 T A SUB 0 8 T A ]
1 [SUB 0 4 T A SUB 0 9 T A ]
1 [SUB 0 4 T A SUB 0 11 T C ]
2 [SUB 0 4 T A SUB 0 12 T C ]
1 [SUB 0 4 T A SUB 0 13 T C ]
2 [SUB 0 4 T A SUB 0 14 T C ]
1 [SUB 0 4 T C SUB 0 5 T C ]
2 [SUB 0 4 T C SUB 0 7 T C ]
1 [SUB 0 4 T C SUB 0 8 T A ]
5 [SUB 0 4 T C SUB 0 8 T C ]
2 [SUB 0 4 T C SUB 0 8 T G ]
6 [SUB 0 4 T C SUB 0 9 T C ]
2 [SUB 0 4 T C SUB 0 9 T G ]
1 [SUB 0 4 T C SUB 0 10 T A ]
3 [SUB 0 4 T C SUB 0 10 T C ]
1 [SUB 0 4 T C SUB 0 10 T G ]
1 [SUB 0 4 T C SUB 0 11 T C ]
1 [SUB 0 4 T C SUB 0 13 T A ]
1 [SUB 0 4 T C SUB 0 13 T G ]
1 [SUB 0 4 T C SUB 0 14 T C ]
1 [SUB 0 4 T C SUB 0 14 T G ]
1 [SUB 0 4 T G SUB 0 6 T G ]
1 [SUB 0 4 T G SUB 0 9 T A ]
2 [SUB 0 4 T G SUB 0 9 T C ]
8 [SUB 0 4 T G SUB 0 9 T G ]
1 [SUB 0 4 T G SUB 0 10 T A ]
1 [SUB 0 4 T G SUB 0 10 T C ]
1 [SUB 0 4 T G SUB 0 11 T G ]
1 [SUB 0 4 T G SUB 0 12 T C ]
1 [SUB 0 4 T G SUB 0 13 T C ]
1 [SUB 0 4 T G SUB 0 14 T A ]
2 [SUB 0 4 T G SUB 0 14 T C ]
1 [SUB 0 4 T G SUB 0 14 T G ]
1 [SUB 0 5 T A SUB 0 7 T C ]
1 [SUB 0 5 T A SUB 0 7 T G ]
2 [SUB 0 5 T A SUB 0 8 T C ]
1 [SUB 0 5 T A SUB 0 9 T A ]
1 [SUB 0 5 T A SUB 0 9 T C ]
1 [SUB 0 5 T A SUB 0 11 T A ]
1 [SUB 0 5 T A SUB 0 11 T G ]
1 [SUB 0 5 T A SUB 0 12 T C ]
1 [SUB 0 5 T A SUB 0 13 T G ]
1 [SUB 0 5 T A SUB 0 14 T C ]
1 [SUB 0 5 T C ]
1 [SUB 0 5 T C SUB 0 6 T C ]
1 [SUB 0 5 T C SUB 0 7 T A ]
2 [SUB 0 5 T C SUB 0 7 T C ]
2 [SUB 0 5 T C SUB 0 7 T G ]
1 [SUB 0 5 T C SUB 0 9 T A ]
1 [SUB 0 5 T C SUB 0 10 T C ]
2 [SUB 0 5 T C SUB 0 10 T G ]
1 [SUB 0 5 T C SUB 0 11 T C ]
1 [SUB 0 5 T C SUB 0 12 T C ]
1 [SUB 0 5 T C SUB 0 12 T G ]
2 [SUB 0 5 T C SUB 0 13 T A ]
1 [SUB 0 5 T C SUB 0 13 T C ]
1 [SUB 0 5 T C SUB 0 13 T G ]
2 [SUB 0 5 T C SUB 0 14 T A ]
1 [SUB 0 5 T C SUB 0 14 T C ]
1 [SUB 0 5 T G SUB 0 6 T G ]
1 [SUB 0 5 T G SUB 0 7 T G ]
1 [SUB 0 5 T G SUB 0 8 T A ]
1 [SUB 0 5 T G SUB 0 8 T C ]
1 [SUB 0 5 T G SUB 0 8 T G ]
1 [SUB 0 5 T G SUB 0 9 T C ]
1 [SUB 0 5 T G SUB 0 9 T G ]
1 [SUB 0 5 T G SUB 0 10 T C ]
14 [SUB 0 5 T G SUB 0 10 T G ]
1 [SUB 0 5 T G SUB 0 11 T A ]
1 [SUB 0 5 T G SUB 0 13 T C ]
1 [SUB 0 5 T G SUB 0 14 T G ]
1 [SUB 0 6 T A SUB 0 11 T C ]
1 [SUB 0 6 T C SUB 0 7 T C ]
1 [SUB 0 6 T C SUB 0 8 T C ]
2 [SUB 0 6 T C SUB 0 11 T C ]
1 [SUB 0 6 T C SUB 0 11 T G ]
1 [SUB 0 6 T C SUB 0 12 T A ]
1 [SUB 0 6 T C SUB 0 12 T G ]
1 [SUB 0 6 T C SUB 0 13 T A ]
3 [SUB 0 6 T C SUB 0 13 T C ]
1 [SUB 0 6 T C SUB 0 14 T A ]
1 [SUB 0 6 T C SUB 0 14 T C ]
1 [SUB 0 6 T G SUB 0 7 T A ]
1 [SUB 0 6 T G SUB 0 10 T C ]
1 [SUB 0 6 T G SUB 0 10 T G ]
1 [SUB 0 6 T G SUB 0 12 T G ]
2 [SUB 0 6 T G SUB 0 14 T C ]
1 [SUB 0 6 T G SUB 0 14 T G ]
1 [SUB 0 7 T A SUB 0 10 T A ]
2 [SUB 0 7 T A SUB 0 13 T C ]
1 [SUB 0 7 T A SUB 0 14 T C ]
1 [SUB 0 7 T C SUB 0 8 T A ]
2 [SUB 0 7 T C SUB 0 10 T C ]
1 [SUB 0 7 T C SUB 0 11 T A ]
6 [SUB 0 7 T C SUB 0 11 T C ]
1 [SUB 0 7 T C SUB 0 12 T A ]
1 [SUB 0 7 T C SUB 0 12 T C ]
1 [SUB 0 7 T C SUB 0 12 T G ]
1 [SUB 0 7 T C SUB 0 13 T A ]
2 [SUB 0 7 T C SUB 0 13 T C ]
2 [SUB 0 7 T C SUB 0 14 T A ]
2 [SUB 0 7 T C SUB 0 14 T C ]
2 [SUB 0 7 T C SUB 0 14 T G ]
1 [SUB 0 7 T G SUB 0 9 T A ]
1 [SUB 0 7 T G SUB 0 9 T G ]
1 [SUB 0 7 T G SUB 0 10 T G ]
1 [SUB 0 7 T G SUB 0 11 T A ]
1 [SUB 0 7 T G SUB 0 11 T G ]
1 [SUB 0 7 T G SUB 0 14 T A ]
1 [SUB 0 7 T G SUB 0 14 T G ]
1 [SUB 0 8 T A SUB 0 11 T C ]
1 [SUB 0 8 T A SUB 0 12 T C ]
1 [SUB 0 8 T A SUB 0 12 T G ]
3 [SUB 0 8 T C SUB 0 9 T C ]
1 [SUB 0 8 T C SUB 0 12 T A ]
1 [SUB 0 8 T C SUB 0 12 T C ]
1 [SUB 0 8 T C SUB 0 12 T G ]
1 [SUB 0 8 T C SUB 0 13 T A ]
3 [SUB 0 8 T C SUB 0 13 T C ]
4 [SUB 0 8 T C SUB 0 13 T G ]
5 [SUB 0 8 T C SUB 0 14 T A ]
3 [SUB 0 8 T C SUB 0 14 T C ]
1 [SUB 0 8 T G SUB 0 9 T C ]
3 [SUB 0 8 T G SUB 0 10 T C ]
1 [SUB 0 8 T G SUB 0 12 T G ]
2 [SUB 0 8 T G SUB 0 14 T G ]
2 [SUB 0 9 T A SUB 0 12 T A ]
1 [SUB 0 9 T A SUB 0 12 T C ]
1 [SUB 0 9 T A SUB 0 14 T A ]
4 [SUB 0 9 T C SUB 0 10 T A ]
6 [SUB 0 9 T C SUB 0 10 T C ]
1 [SUB 0 9 T C SUB 0 11 T A ]
4 [SUB 0 9 T C SUB 0 11 T C ]
2 [SUB 0 9 T C SUB 0 11 T G ]
1 [SUB 0 9 T C SUB 0 12 T C ]
4 [SUB 0 9 T C SUB 0 13 T C ]
2 [SUB 0 9 T C SUB 0 14 T A ]
2 [SUB 0 9 T C SUB 0 14 T C ]
5 [SUB 0 9 T C SUB 0 14 T G ]
2 [SUB 0 9 T G SUB 0 10 T C ]
1 [SUB 0 9 T G SUB 0 12 T C ]
1 [SUB 0 9 T G SUB 0 12 T G ]
1 [SUB 0 9 T G SUB 0 13 T C ]
4 [SUB 0 10 T A SUB 0 11 T A ]
1 [SUB 0 10 T A SUB 0 11 T C ]
1 [SUB 0 10 T A SUB 0 11 T G ]
1 [SUB 0 10 T A SUB 0 12 T A ]
1 [SUB 0 10 T A SUB 0 13 T C ]
1 [SUB 0 10 T A SUB 0 13 T G ]
1 [SUB 0 10 T A SUB 0 14 T A ]
1 [SUB 0 10 T A SUB 0 14 T G ]
1 [SUB 0 10 T C SUB 0 11 T A ]
8 [SUB 0 10 T C SUB 0 11 T C ]
2 [SUB 0 10 T C SUB 0 12 T A ]
1 [SUB 0 10 T C SUB 0 12 T G ]
2 [SUB 0 10 T C SUB 0 13 T C ]
2 [SUB 0 10 T C SUB 0 13 T G ]
1 [SUB 0 10 T C SUB 0 14 T A ]
2 [SUB 0 10 T C SUB 0 14 T C ]
2 [SUB 0 10 T C SUB 0 14 T G ]
1 [SUB 0 10 T G SUB 0 12 T A ]
1 [SUB 0 10 T G SUB 0 12 T C ]
1 [SUB 0 10 T G SUB 0 14 T A ]
1 [SUB 0 10 T G SUB 0 14 T G ]
3 [SUB 0 11 T A SUB 0 12 T A ]
1 [SUB 0 11 T A SUB 0 12 T C ]
1 [SUB 0 11 T A SUB 0 13 T C ]
1 [SUB 0 11 T A SUB 0 14 T G ]
2 [SUB 0 11 T C SUB 0 12 T C ]
5 [SUB 0 11 T C SUB 0 13 T C ]
2 [SUB 0 11 T C SUB 0 13 T G ]
4 [SUB 0 11 T C SUB 0 14 T A ]
3 [SUB 0 11 T C SUB 0 14 T C ]
3 [SUB 0 11 T C SUB 0 14 T G ]
1 [SUB 0 11 T G SUB 0 12 T C ]
1 [SUB 0 11 T G SUB 0 12 T G ]
1 [SUB 0 11 T G SUB 0 13 T C ]
1 [SUB 0 11 T G SUB 0 14 T A ]
1 [SUB 0 11 T G SUB 0 14 T C ]
6 [SUB 0 12 T A SUB 0 13 T A ]
1 [SUB 0 12 T A SUB 0 13 T G ]
1 [SUB 0 12 T A SUB 0 14 T A ]
2 [SUB 0 12 T C SUB 0 13 T A ]
9 [SUB 0 12 T C SUB 0 13 T C ]
3 [SUB 0 12 T C SUB 0 14 T A ]
5 [SUB 0 12 T C SUB 0 14 T C ]
7 [SUB 0 12 T C SUB 0 14 T G ]
2 [SUB 0 12 T G SUB 0 13 T A ]
1 [SUB 0 12 T G SUB 0 13 T C ]
4 [SUB 0 12 T G SUB 0 13 T G ]
6 [SUB 0 12 T G SUB 0 14 T A ]
2 [SUB 0 12 T G SUB 0 14 T C ]
10 [SUB 0 13 T A SUB 0 14 T A ]
1 [SUB 0 13 T A SUB 0 14 T C ]
1 [SUB 0 13 T A SUB 0 14 T G ]
6 [SUB 0 13 T C SUB 0 14 T A ]
7 [SUB 0 13 T C SUB 0 14 T C ]
10 [SUB 0 13 T G SUB 0 14 T A ]
2 [SUB 0 13 T G SUB 0 14 T C ]
4 [SUB 0 13 T G SUB 0 14 T G ]
82    66
106
1 [SUB 0 0 T C SUB 0 20 T C SUB 0 22 T C SUB 0 24 T C ]
1 [SUB 0 0 T G SUB 0 1 G A SUB 0 8 T A ]
1 [DEL 0 1 G SUB 0 17 G C SUB 0 21 G A DEL 0 23 G ]
1 [SUB 0 1 G A SUB 0 4 T G SUB 0 15 G A SUB 0 24 T C ]
1 [SUB 0 1 G C SUB 0 16 T C SUB 0 20 T C DEL 0 24 T ]
1 [DEL 0 2 T SUB 0 3 G A SUB 0 5 G T DEL 0 24 T ]
1 [DEL 0 2 T SUB 0 4 T G SUB 0 23 G C ]
1 [DEL 0 2 T DEL 0 6 T SUB 0 9 G A SUB 0 15 G A ]
1 [SUB 0 2 T A SUB 0 4 T A SUB 0 6 T A SUB 0 16 T A ]
1 [SUB 0 2 T A SUB 0 4 T A SUB 0 6 T A SUB 0 17 G C ]
1 [SUB 0 2 T A SUB 0 4 T G SUB 0 6 T A SUB 0 21 G A ]
1 [SUB 0 2 T A SUB 0 5 G C SUB 0 16 T C SUB 0 24 T C ]
1 [SUB 0 2 T C SUB 0 3 G A SUB 0 5 G A SUB 0 7 G A ]
1 [SUB 0 2 T C SUB 0 6 T C DEL 0 16 T SUB 0 20 T G ]
1 [SUB 0 2 T C SUB 0 11 G A SUB 0 14 T A SUB 0 16 T A ]
1 [SUB 0 2 T C SUB 0 14 T C SUB 0 15 G T ]
1 [SUB 0 2 T C SUB 0 16 T C SUB 0 17 G A SUB 0 22 T C ]
1 [SUB 0 2 T C SUB 0 19 G C DEL 0 22 T SUB 0 24 T C ]
1 [DEL 0 3 G DEL 0 20 T SUB 0 22 T C SUB 0 24 T G ]
1 [SUB 0 3 G A DEL 0 5 G SUB 0 11 G T SUB 0 18 T C ]
1 [SUB 0 3 G A DEL 0 5 G SUB 0 19 G C SUB 0 23 G T ]
1 [SUB 0 3 G A SUB 0 7 G A SUB 0 11 G C SUB 0 21 G C ]
1 [SUB 0 3 G A SUB 0 7 G A SUB 0 14 T A SUB 0 21 G C ]
1 [SUB 0 3 G A SUB 0 12 T C SUB 0 13 G A SUB 0 17 G T ]
1 [SUB 0 3 G C SUB 0 13 G T SUB 0 24 T A ]
1 [SUB 0 3 G C SUB 0 20 T C SUB 0 22 T C SUB 0 24 T C ]
1 [SUB 0 3 G T SUB 0 4 T C SUB 0 6 T C ]
1 [SUB 0 3 G T SUB 0 7 G A SUB 0 17 G A SUB 0 24 T C ]
1 [SUB 0 3 G T SUB 0 10 T A SUB 0 12 T G SUB 0 18 T A ]
1 [SUB 0 3 G T SUB 0 14 T C SUB 0 15 G C SUB 0 24 T C ]
1 [DEL 0 4 T ]
1 [SUB 0 4 T C SUB 0 5 G A SUB 0 7 G T SUB 0 24 T C ]
1 [SUB 0 4 T C SUB 0 5 G A SUB 0 14 T C ]
1 [SUB 0 4 T C SUB 0 5 G A SUB 0 19 G A ]
1 [SUB 0 4 T C SUB 0 8 T A SUB 0 13 G A SUB 0 24 T C ]
1 [SUB 0 4 T C SUB 0 8 T C SUB 0 10 T A SUB 0 23 G A ]
1 [SUB 0 4 T C INS 0 20 T SUB 0 22 T A SUB 0 24 T A ]
1 [SUB 0 4 T G SUB 0 6 T C SUB 0 8 T A ]
1 [SUB 0 4 T G SUB 0 10 T G SUB 0 11 G A DEL 0 16 T ]
1 [SUB 0 5 G A SUB 0 10 T C SUB 0 22 T A SUB 0 24 T A ]
1 [SUB 0 5 G A SUB 0 14 T A SUB 0 21 G C SUB 0 22 T G ]
1 [SUB 0 5 G A SUB 0 15 G A SUB 0 16 T A SUB 0 24 T C ]
1 [SUB 0 5 G A SUB 0 22 T A SUB 0 23 G C SUB 0 24 T C ]
1 [SUB 0 5 G T SUB 0 8 T C SUB 0 9 G C SUB 0 13 G A ]
1 [SUB 0 5 G T SUB 0 8 T C SUB 0 16 T C SUB 0 17 G A ]
1 [SUB 0 5 G T SUB 0 20 T C SUB 0 22 T C SUB 0 24 T C ]
1 [SUB 0 6 T A SUB 0 8 T C SUB 0 13 G A DEL 0 23 G ]
1 [SUB 0 6 T A DEL 0 15 G SUB 0 21 G C SUB 0 24 T A ]
1 [SUB 0 6 T C SUB 0 7 G C SUB 0 10 T G SUB 0 17 G A ]
1 [SUB 0 6 T C SUB 0 19 G C INS 0 21 G SUB 0 23 G T ]
1 [DEL 0 7 G SUB 0 12 T C DEL 0 22 T SUB 0 24 T C ]
1 [SUB 0 7 G A SUB 0 20 T C SUB 0 21 G A SUB 0 24 T C ]
1 [SUB 0 7 G A SUB 0 21 G T SUB 0 23 G T SUB 0 24 T A ]
1 [SUB 0 7 G C SUB 0 8 T C SUB 0 9 G C SUB 0 14 T C ]
1 [SUB 0 7 G C SUB 0 14 T G SUB 0 18 T G SUB 0 23 G A ]
1 [SUB 0 7 G T SUB 0 13 G A SUB 0 19 G C DEL 0 24 T ]
1 [DEL 0 8 T SUB 0 11 G A INS 0 23 G SUB 0 24 T C ]
1 [SUB 0 8 T C SUB 0 9 G A SUB 0 17 G A SUB 0 24 T C ]
1 [SUB 0 8 T C SUB 0 10 T C SUB 0 12 T C SUB 0 14 T C ]
1 [SUB 0 8 T C SUB 0 10 T C SUB 0 23 G A SUB 0 24 T C ]
1 [SUB 0 8 T C SUB 0 13 G C SUB 0 14 T C SUB 0 22 T C ]
1 [SUB 0 8 T C SUB 0 18 T A SUB 0 20 T G SUB 0 22 T A ]
1 [SUB 0 8 T C SUB 0 21 G T SUB 0 23 G C SUB 0 24 T A ]
1 [SUB 0 8 T G SUB 0 11 G T SUB 0 22 T A SUB 0 24 T A ]
1 [SUB 0 9 G A SUB 0 11 G A SUB 0 19 G C SUB 0 23 G C ]
1 [SUB 0 9 G A INS 0 22 T SUB 0 23 G C SUB 0 24 T A ]
1 [SUB 0 9 G A SUB 0 22 T A SUB 0 23 G C SUB 0 24 T A ]
1 [SUB 0 9 G C SUB 0 11 G A INS 0 14 T ]
1 [SUB 0 9 G C SUB 0 14 T G SUB 0 15 G A SUB 0 17 G T ]
1 [SUB 0 9 G C SUB 0 17 G C DEL 0 20 T SUB 0 23 G A ]
1 [SUB 0 10 T A SUB 0 17 G A SUB 0 21 G A SUB 0 23 G T ]
1 [SUB 0 10 T C SUB 0 19 G C SUB 0 20 T A ]
1 [SUB 0 10 T C SUB 0 21 G A SUB 0 23 G T ]
1 [SUB 0 10 T C SUB 0 21 G C SUB 0 24 T G ]
1 [INS 0 11 G INS 0 15 G INS 0 19 G SUB 0 24 T A ]
1 [SUB 0 11 G A SUB 0 12 T C SUB 0 17 G A ]
1 [SUB 0 11 G A SUB 0 16 T C SUB 0 17 G A SUB 0 23 G A ]
1 [SUB 0 11 G C SUB 0 14 T A SUB 0 19 G A SUB 0 21 G A ]
1 [SUB 0 11 G C SUB 0 21 G C SUB 0 23 G C SUB 0 24 T C ]
1 [SUB 0 11 G T INS 0 22 T SUB 0 23 G A SUB 0 24 T A ]
1 [SUB 0 12 T A SUB 0 22 T A SUB 0 23 G C SUB 0 24 T A ]
1 [SUB 0 12 T C SUB 0 13 G A SUB 0 16 T C SUB 0 17 G A ]
1 [SUB 0 12 T C SUB 0 14 T C SUB 0 17 G C SUB 0 20 T C ]
1 [INS 0 13 G SUB 0 19 G T SUB 0 21 G A SUB 0 23 G A ]
1 [SUB 0 13 G C SUB 0 24 T C ]
1 [DEL 0 14 T DEL 0 17 G SUB 0 19 G A DEL 0 21 G ]
1 [SUB 0 14 T A SUB 0 22 T G SUB 0 23 G A SUB 0 24 T A ]
1 [SUB 0 14 T C SUB 0 16 T C INS 0 23 G ]
1 [SUB 0 14 T C SUB 0 22 T C SUB 0 23 G C SUB 0 24 T C ]
1 [SUB 0 14 T G SUB 0 15 G C SUB 0 19 G A DEL 0 22 T ]
1 [DEL 0 15 G SUB 0 17 G T SUB 0 19 G T SUB 0 21 G T ]
1 [DEL 0 15 G DEL 0 18 T SUB 0 20 T G SUB 0 22 T A ]
1 [SUB 0 15 G A SUB 0 17 G T SUB 0 18 T A SUB 0 23 G T ]
1 [SUB 0 15 G T SUB 0 17 G C SUB 0 20 T C SUB 0 21 G A ]
1 [DEL 0 16 T SUB 0 20 T G SUB 0 22 T G SUB 0 24 T A ]
1 [SUB 0 16 T C SUB 0 20 T C INS 0 22 T SUB 0 23 G T ]
1 [INS 0 17 G SUB 0 22 T C SUB 0 23 G A SUB 0 24 T C ]
1 [SUB 0 17 G A INS 0 20 T SUB 0 21 G A SUB 0 23 G T ]
1 [SUB 0 17 G T SUB 0 18 T G SUB 0 21 G T SUB 0 24 T A ]
1 [SUB 0 17 G T SUB 0 19 G T SUB 0 20 T G SUB 0 23 G T ]
1 [SUB 0 18 T A SUB 0 19 G C SUB 0 22 T A SUB 0 23 G T ]
1 [SUB 0 18 T A SUB 0 20 T A SUB 0 22 T A SUB 0 24 T A ]
1 [INS 0 19 G SUB 0 21 G A SUB 0 22 T G SUB 0 24 T G ]
1 [SUB 0 20 T A SUB 0 21 G C SUB 0 24 T A ]
1 [SUB 0 20 T C SUB 0 22 T C SUB 0 24 T C ]
1 [DEL 0 24 T ]
83    63
102
1 [SUB 0 0 G A ]
1 [SUB 0 0 G A SUB 0 2 G C SUB 0 17 T C SUB 0 21 T C ]
1 [SUB 0 0 G A SUB 0 6 G A SUB 0 11 T C SUB 0 23 T A ]
1 [SUB 0 0 G A SUB 0 7 T A DEL 0 24 G ]
1 [SUB 0 0 G A SUB 0 9 T C SUB 0 10 G A SUB 0 18 G A ]
1 [SUB 0 0 G C SUB 0 2 G A SUB 0 5 T G SUB 0 16 G A ]
1 [SUB 0 0 G C DEL 0 17 T SUB 0 21 T G SUB 0 23 T G ]
1 [DEL 0 1 T SUB 0 3 T G SUB 0 22 G C SUB 0 24 G C ]
1 [SUB 0 1 T C SUB 0 13 T C SUB 0 14 G T SUB 0 24 G A ]
1 [SUB 0 1 T C SUB 0 15 T C SUB 0 16 G A SUB 0 21 T C ]
1 [DEL 0 2 G SUB 0 3 T C SUB 0 4 G A SUB 0 14 G T ]
1 [DEL 0 2 G SUB 0 5 T G DEL 0 8 G SUB 0 10 G T ]
1 [DEL 0 2 G DEL 0 19 T SUB 0 21 T C DEL 0 23 T ]
1 [SUB 0 2 G A DEL 0 4 G SUB 0 10 G T SUB 0 17 T C ]
1 [SUB 0 2 G A SUB 0 11 T C SUB 0 12 G A SUB 0 16 G T ]
1 [SUB 0 2 G C SUB 0 19 T C SUB 0 21 T C SUB 0 23 T C ]
1 [DEL 0 3 T SUB 0 4 G A SUB 0 6 G T ]
1 [DEL 0 3 T DEL 0 7 T SUB 0 10 G A SUB 0 16 G A ]
1 [DEL 0 3 T DEL 0 24 G ]
1 [SUB 0 3 T C SUB 0 4 G A SUB 0 6 G A SUB 0 8 G A ]
1 [SUB 0 3 T C SUB 0 4 G A SUB 0 13 T C SUB 0 24 G C ]
1 [SUB 0 3 T C SUB 0 4 G A SUB 0 18 G A SUB 0 24 G A ]
1 [SUB 0 3 T C SUB 0 7 T C SUB 0 9 T A SUB 0 22 G A ]
1 [SUB 0 3 T C SUB 0 12 G A SUB 0 15 T A SUB 0 17 T A ]
1 [SUB 0 3 T C SUB 0 20 G C SUB 0 23 T G SUB 0 24 G C ]
1 [SUB 0 3 T G SUB 0 5 T C SUB 0 7 T A ]
1 [SUB 0 3 T G SUB 0 9 T G SUB 0 10 G A DEL 0 15 T ]
1 [SUB 0 4 G A SUB 0 13 T A SUB 0 20 G C SUB 0 21 T G ]
1 [SUB 0 4 G A SUB 0 14 G A SUB 0 15 T A SUB 0 23 T C ]
1 [SUB 0 4 G T SUB 0 5 T C SUB 0 7 T C ]
1 [SUB 0 4 G T SUB 0 6 G T DEL 0 9 T SUB 0 11 T G ]
1 [SUB 0 4 G T SUB 0 7 T C SUB 0 15 T C SUB 0 16 G A ]
1 [SUB 0 4 G T SUB 0 8 G A SUB 0 18 G A ]
1 [SUB 0 4 G T SUB 0 10 G C DEL 0 12 G DEL 0 19 T ]
1 [SUB 0 4 G T SUB 0 11 T A SUB 0 13 T G SUB 0 19 T A ]
1 [SUB 0 4 G T SUB 0 15 T C SUB 0 16 G C ]
1 [SUB 0 4 G T SUB 0 19 T C SUB 0 21 T C SUB 0 23 T C ]
1 [SUB 0 5 T A SUB 0 11 T C SUB 0 13 T C SUB 0 21 T C ]
1 [SUB 0 5 T C SUB 0 6 G A SUB 0 8 G T ]
1 [SUB 0 5 T C SUB 0 6 G C SUB 0 9 T G SUB 0 16 G A ]
1 [SUB 0 5 T C SUB 0 9 T A SUB 0 14 G A ]
1 [SUB 0 5 T C SUB 0 18 G C INS 0 20 G SUB 0 22 G T ]
1 [DEL 0 6 G SUB 0 11 T C DEL 0 21 T SUB 0 23 T C ]
1 [SUB 0 6 G A SUB 0 16 G A SUB 0 18 G T SUB 0 19 T C ]
1 [SUB 0 6 G A DEL 0 20 G SUB 0 22 G T SUB 0 24 G A ]
1 [SUB 0 6 G A SUB 0 23 T A SUB 0 24 G C ]
1 [SUB 0 6 G T SUB 0 9 T C SUB 0 10 G C SUB 0 14 G A ]
1 [DEL 0 7 T SUB 0 10 G A SUB 0 23 T G SUB 0 24 G C ]
1 [SUB 0 7 T A INS 0 15 T SUB 0 20 G C SUB 0 23 T A ]
1 [SUB 0 7 T C SUB 0 9 T C SUB 0 22 G A SUB 0 23 T C ]
1 [SUB 0 7 T C SUB 0 20 G T SUB 0 22 G C SUB 0 23 T A ]
1 [SUB 0 7 T G SUB 0 10 G T SUB 0 21 T A SUB 0 23 T A ]
1 [SUB 0 8 G A SUB 0 10 G A SUB 0 18 G C SUB 0 22 G C ]
1 [SUB 0 8 G A SUB 0 21 T A SUB 0 22 G C SUB 0 23 T A ]
1 [SUB 0 8 G A SUB 0 21 T C SUB 0 22 G A ]
1 [SUB 0 8 G A SUB 0 22 G T SUB 0 23 T C SUB 0 24 G A ]
1 [SUB 0 8 G C SUB 0 9 T C SUB 0 10 G C SUB 0 15 T C ]
1 [SUB 0 8 G C SUB 0 10 G A DEL 0 14 G ]
1 [SUB 0 8 G C SUB 0 13 T G SUB 0 14 G A SUB 0 16 G T ]
1 [SUB 0 8 G C SUB 0 15 T G SUB 0 19 T G SUB 0 24 G A ]
1 [SUB 0 8 G T SUB 0 14 G A SUB 0 20 G C ]
1 [SUB 0 9 T A SUB 0 19 T G SUB 0 21 T G SUB 0 23 T G ]
1 [SUB 0 9 T C SUB 0 11 T C SUB 0 13 T C SUB 0 15 T C ]
1 [SUB 0 9 T C SUB 0 14 G C SUB 0 15 T C SUB 0 23 T C ]
1 [SUB 0 9 T C SUB 0 19 T A SUB 0 21 T G SUB 0 23 T A ]
1 [SUB 0 9 T C SUB 0 20 G C SUB 0 23 T G ]
1 [SUB 0 10 G A SUB 0 11 T C SUB 0 16 G A ]
1 [SUB 0 10 G A SUB 0 20 G A SUB 0 22 G A SUB 0 24 G T ]
1 [SUB 0 10 G C SUB 0 13 T A SUB 0 18 G A SUB 0 20 G A ]
1 [SUB 0 10 G C SUB 0 19 T G SUB 0 21 T A SUB 0 23 T G ]
1 [SUB 0 10 G T INS 0 21 T SUB 0 22 G A SUB 0 23 T A ]
1 [SUB 0 11 T A SUB 0 18 G A SUB 0 22 G A SUB 0 24 G T ]
1 [SUB 0 11 T C SUB 0 12 G A SUB 0 15 T C SUB 0 16 G A ]
1 [SUB 0 11 T C SUB 0 13 T C SUB 0 16 G C SUB 0 19 T C ]
1 [SUB 0 11 T C SUB 0 19 T C SUB 0 20 G T DEL 0 23 T ]
1 [SUB 0 11 T C SUB 0 20 G C SUB 0 21 T A ]
1 [SUB 0 11 T C SUB 0 22 G A SUB 0 24 G T ]
1 [INS 0 12 G INS 0 16 G INS 0 20 G ]
1 [SUB 0 12 G A SUB 0 17 T C SUB 0 18 G A SUB 0 24 G A ]
1 [SUB 0 12 G C SUB 0 22 G C SUB 0 24 G C ]
1 [SUB 0 12 G C SUB 0 23 T C SUB 0 24 G A ]
1 [SUB 0 13 T A SUB 0 21 T G SUB 0 22 G A SUB 0 23 T A ]
1 [SUB 0 13 T A SUB 0 23 T A SUB 0 24 G C ]
1 [SUB 0 13 T C SUB 0 15 T C SUB 0 23 T G SUB 0 24 G T ]
1 [SUB 0 13 T G SUB 0 14 G C SUB 0 18 G A DEL 0 21 T ]
1 [INS 0 14 G SUB 0 20 G T SUB 0 22 G A SUB 0 24 G A ]
1 [SUB 0 14 G T SUB 0 16 G C SUB 0 19 T C SUB 0 20 G A ]
1 [SUB 0 15 T C SUB 0 19 T C SUB 0 22 G T SUB 0 24 G T ]
1 [SUB 0 15 T C SUB 0 23 T C SUB 0 24 G C ]
1 [DEL 0 16 G SUB 0 18 G T DEL 0 21 T SUB 0 24 G T ]
1 [DEL 0 16 G DEL 0 19 T SUB 0 22 G T ]
1 [DEL 0 16 G SUB 0 19 T A SUB 0 21 T A SUB 0 23 T A ]
1 [SUB 0 16 G A SUB 0 18 G T SUB 0 19 T A SUB 0 24 G T ]
1 [SUB 0 16 G T SUB 0 17 T G SUB 0 19 T G SUB 0 21 T A ]
1 [SUB 0 17 T A SUB 0 19 T A SUB 0 21 T A SUB 0 23 T A ]
1 [INS 0 18 G SUB 0 23 T C SUB 0 24 G C ]
1 [SUB 0 18 G A INS 0 21 T SUB 0 22 G A SUB 0 24 G T ]
1 [SUB 0 19 T A SUB 0 20 G C SUB 0 23 T A SUB 0 24 G T ]
2 [SUB 0 19 T C SUB 0 21 T C SUB 0 23 T C SUB 0 24 G A ]
1 [SUB 0 20 G T SUB 0 22 G C SUB 0 23 T G ]
1 [SUB 0 21 T A SUB 0 22 G C ]
1 [DEL 0 24 G ]
84    87
39
2 [DEL 0 0 A ]
27 [SUB 0 0 A C ]
56 [SUB 0 0 A G ]
21 [SUB 0 0 A T ]
43 [SUB 0 1 A C ]
59 [SUB 0 1 A G ]
22 [SUB 0 1 A T ]
4 [SUB 0 2 A C ]
50 [SUB 0 2 A G ]
48 [SUB 0 2 A T ]
90 [DEL 0 3 G ]
47 [SUB 0 3 G A ]
98 [SUB 0 3 G C ]
33 [SUB 0 3 G T ]
36 [INS 0 4 A ]
136 [DEL 0 4 A ]
51 [SUB 0 4 A C ]
54 [SUB 0 4 A G ]
19 [SUB 0 4 A T ]
55 [SUB 0 5 A C ]
38 [SUB 0 5 A G ]
13 [SUB 0 5 A T ]
16 [SUB 0 6 A C ]
47 [SUB 0 6 A G ]
54 [SUB 0 6 A T ]
20 [INS 0 7 G ]
242 [DEL 0 7 G ]
124 [SUB 0 7 G A ]
58 [SUB 0 7 G C ]
73 [SUB 0 7 G T ]
21 [INS 0 8 C ]
136 [DEL 0 8 C ]
153 [SUB 0 8 C A ]
95 [SUB 0 8 C G ]
39 [SUB 0 8 C T ]
1 [DEL 0 9 A ]
27 [SUB 0 9 A C ]
13 [SUB 0 9 A G ]
50 [SUB 0 9 A T ]
85    71
77
1 [SUB 0 1 A T SUB 0 2 C A SUB 0 17 A C ]
1 [SUB 0 1 A T SUB 0 3 A T SUB 0 4 C G ]
1 [SUB 0 2 C A SUB 0 4 C G SUB 0 12 C T ]
1 [SUB 0 2 C G SUB 0 4 C G ]
1 [SUB 0 2 C G DEL 0 6 C SUB 0 16 C T ]
1 [SUB 0 2 C G SUB 0 12 C T SUB 0 15 A C ]
1 [SUB 0 2 C G SUB 0 20 C A SUB 0 22 C T ]
1 [SUB 0 2 C G SUB 0 20 C G SUB 0 22 C A ]
1 [SUB 0 2 C T ]
1 [SUB 0 2 C T SUB 0 3 A G SUB 0 15 A T ]
1 [SUB 0 2 C T SUB 0 6 C T SUB 0 21 A C ]
1 [SUB 0 2 C T SUB 0 14 C G SUB 0 15 A G ]
1 [SUB 0 2 C T SUB 0 16 C G SUB 0 18 C G ]
1 [DEL 0 3 A SUB 0 14 C A SUB 0 22 C A ]
1 [SUB 0 3 A C SUB 0 13 A C SUB 0 15 A C ]
1 [SUB 0 3 A G SUB 0 7 A G DEL 0 21 A ]
1 [SUB 0 3 A G SUB 0 21 A C ]
1 [DEL 0 4 C SUB 0 20 C G SUB 0 22 C G ]
1 [SUB 0 4 C A DEL 0 16 C DEL 0 19 A ]
1 [SUB 0 4 C G SUB 0 11 A T SUB 0 16 C T ]
1 [SUB 0 4 C T SUB 0 10 C T SUB 0 21 A C ]
1 [SUB 0 5 A C SUB 0 14 C A SUB 0 20 C A ]
1 [SUB 0 5 A G SUB 0 7 A C SUB 0 12 C A ]
1 [SUB 0 5 A G DEL 0 9 A DEL 0 13 A ]
1 [SUB 0 5 A G SUB 0 19 A T SUB 0 21 A C ]
1 [SUB 0 5 A T SUB 0 7 A G SUB 0 13 A G ]
1 [SUB 0 5 A T SUB 0 14 C A SUB 0 20 C A ]
1 [SUB 0 6 C A SUB 0 18 C A SUB 0 22 C T ]
1 [SUB 0 6 C G SUB 0 12 C G ]
1 [SUB 0 6 C G SUB 0 20 C T SUB 0 22 C G ]
1 [SUB 0 6 C T SUB 0 10 C G SUB 0 15 A C ]
1 [SUB 0 6 C T SUB 0 14 C G SUB 0 18 C T ]
1 [SUB 0 7 A G SUB 0 12 C A SUB 0 15 A T ]
1 [SUB 0 7 A G SUB 0 13 A G SUB 0 15 A G ]
1 [SUB 0 7 A G SUB 0 18 C A SUB 0 20 C T ]
1 [SUB 0 7 A G INS 0 20 C SUB 0 22 C T ]
1 [SUB 0 7 A T SUB 0 15 A T SUB 0 19 A G ]
1 [SUB 0 7 A T INS 0 19 A SUB 0 22 C A ]
1 [SUB 0 8 C T SUB 0 11 A T SUB 0 20 C A ]
1 [SUB 0 8 C T DEL 0 20 C ]
1 [SUB 0 8 C T SUB 0 20 C T SUB 0 21 A G ]
1 [SUB 0 9 A G ]
1 [SUB 0 9 A G SUB 0 10 C T SUB 0 21 A C ]
1 [SUB 0 10 C A SUB 0 13 A T SUB 0 21 A G ]
1 [SUB 0 10 C G SUB 0 12 C G SUB 0 20 C G ]
1 [SUB 0 10 C G SUB 0 20 C A SUB 0 22 C G ]
1 [SUB 0 10 C G SUB 0 20 C G SUB 0 22 C T ]
1 [SUB 0 10 C T DEL 0 20 C SUB 0 22 C T ]
1 [SUB 0 10 C T SUB 0 21 A T ]
1 [SUB 0 10 C T SUB 0 22 C G ]
1 [SUB 0 12 C A SUB 0 15 A G SUB 0 17 A G ]
1 [SUB 0 12 C G SUB 0 20 C A ]
1 [SUB 0 12 C T INS 0 18 C SUB 0 22 C G ]
1 [SUB 0 12 C T INS 0 21 A SUB 0 22 C T ]
1 [DEL 0 13 A SUB 0 15 A G SUB 0 22 C G ]
1 [DEL 0 13 A SUB 0 16 C T SUB 0 22 C T ]
1 [SUB 0 13 A G SUB 0 17 A G SUB 0 21 A G ]
1 [SUB 0 13 A G SUB 0 21 A T SUB 0 22 C G ]
1 [SUB 0 13 A G SUB 0 22 C G ]
1 [DEL 0 14 C SUB 0 16 C A DEL 0 20 C ]
1 [DEL 0 14 C DEL 0 18 C SUB 0 20 C A ]
1 [SUB 0 14 C A SUB 0 16 C G SUB 0 20 C G ]
1 [SUB 0 14 C A SUB 0 16 C T SUB 0 21 A C ]
1 [SUB 0 14 C T DEL 0 19 A SUB 0 21 A T ]
1 [SUB 0 14 C T SUB 0 22 C G ]
1 [SUB 0 15 A G SUB 0 20 C T SUB 0 21 A G ]
1 [DEL 0 16 C DEL 0 18 C SUB 0 20 C A ]
1 [SUB 0 16 C G SUB 0 21 A T ]
1 [INS 0 17 A SUB 0 18 C A SUB 0 20 C G ]
1 [SUB 0 17 A T SUB 0 19 A T SUB 0 21 A T ]
1 [SUB 0 17 A T DEL 0 20 C SUB 0 22 C T ]
1 [DEL 0 18 C SUB 0 20 C A SUB 0 22 C G ]
1 [DEL 0 18 C SUB 0 20 C G SUB 0 22 C G ]
1 [DEL 0 18 C SUB 0 22 C T ]
1 [SUB 0 18 C A SUB 0 19 A C SUB 0 22 C G ]
1 [SUB 0 18 C A SUB 0 20 C T SUB 0 21 A G ]
2 [SUB 0 18 C G SUB 0 20 C G SUB 0 22 C G ]
86    86
33
4 [DEL 0 0 C ]
81 [SUB 0 0 C A ]
153 [SUB 0 0 C G ]
83 [SUB 0 0 C T ]
85 [DEL 0 1 A ]
31 [SUB 0 1 A C ]
6 [SUB 0 1 A G ]
377 [SUB 0 1 A T ]
1 [DEL 0 2 T ]
10 [SUB 0 2 T A ]
18 [SUB 0 2 T C ]
20 [SUB 0 2 T G ]
16 [SUB 0 3 T A ]
23 [SUB 0 3 T C ]
21 [SUB 0 3 T G ]
24 [SUB 0 4 T A ]
60 [SUB 0 4 T C ]
39 [SUB 0 4 T G ]
43 [SUB 0 5 T A ]
73 [SUB 0 5 T C ]
51 [SUB 0 5 T G ]
46 [SUB 0 6 T A ]
82 [SUB 0 6 T C ]
51 [SUB 0 6 T G ]
31 [SUB 0 7 T A ]
56 [SUB 0 7 T C ]
28 [SUB 0 7 T G ]
22 [SUB 0 8 T A ]
27 [SUB 0 8 T C ]
22 [SUB 0 8 T G ]
14 [SUB 0 9 T A ]
55 [SUB 0 9 T C ]
19 [SUB 0 9 T G ]
87    13
25
1 [DEL 0 17 G SUB 1 3 G T SUB 1 4 T C SUB 1 6 T C ]
1 [SUB 1 3 G A SUB 1 20 T A SUB 1 21 G C SUB 1 22 T A ]
1 [SUB 1 5 G A SUB 1 15 G A SUB 1 17 G T SUB 1 18 T C ]
1 [SUB 1 5 G A SUB 1 20 T G SUB 1 21 G C ]
1 [SUB 1 9 G T INS 1 17 G SUB 1 19 G A SUB 1 22 T G ]
1 [SUB 1 11 G A SUB 1 20 T A SUB 1 22 T A ]
1 [DEL 1 14 T INS 1 21 G SUB 1 23 G A ]
1 [SUB 1 15 G A SUB 1 17 G T SUB 1 18 T C ]
1 [SUB 1 15 G A INS 1 19 G SUB 1 22 T A ]
1 [SUB 1 16 T A SUB 1 17 G T SUB 1 19 G C ]
1 [SUB 1 16 T A SUB 1 18 T A SUB 1 20 T A SUB 1 22 T A ]
3 [SUB 1 16 T C SUB 1 18 T C SUB 1 20 T C SUB 1 22 T C ]
1 [SUB 1 16 T C SUB 1 18 T G SUB 1 22 T A SUB 1 23 G C ]
1 [SUB 1 17 G A SUB 1 18 T A SUB 1 20 T C SUB 1 21 G T ]
1 [SUB 1 17 G A SUB 1 18 T C SUB 1 19 G A SUB 1 21 G C ]
1 [INS 1 18 T SUB 1 19 G T SUB 1 21 G C SUB 1 23 G A ]
1 [SUB 1 18 T A SUB 1 19 G A SUB 1 21 G T SUB 1 23 G A ]
1 [SUB 1 18 T A SUB 1 19 G T SUB 1 22 T C SUB 1 23 G A ]
1 [SUB 1 18 T C INS 1 20 T SUB 1 21 G T SUB 1 23 G A ]
1 [SUB 1 19 G A SUB 1 21 G A SUB 1 22 T G ]
1 [SUB 1 19 G A SUB 1 21 G T SUB 1 22 T C SUB 1 23 G A ]
1 [SUB 1 19 G C SUB 1 20 T A SUB 1 22 T A ]
1 [SUB 1 19 G T SUB 1 20 T C SUB 1 21 G A SUB 1 23 G A ]
1 [SUB 1 19 G T SUB 1 20 T C SUB 1 21 G T SUB 1 23 G C ]
1 [SUB 1 19 G T SUB 1 21 G T SUB 1 23 G A ]
88    70
121
1 [SUB 0 0 T C SUB 0 12 T C SUB 0 13 G T SUB 0 23 G A ]
1 [SUB 0 0 T C SUB 0 14 T C SUB 0 15 G A SUB 0 20 T C ]
1 [SUB 0 0 T G SUB 0 2 T G SUB 0 21 G C SUB 0 23 G C ]
1 [DEL 0 1 G SUB 0 3 G A SUB 0 8 T A DEL 0 11 G ]
1 [DEL 0 1 G SUB 0 4 T G SUB 0 19 G C SUB 0 20 T C ]
1 [DEL 0 1 G SUB 0 5 G T SUB 0 8 T A DEL 0 10 T ]
1 [SUB 0 1 G A SUB 0 3 G A SUB 0 21 G A SUB 0 23 G A ]
1 [SUB 0 1 G A SUB 0 10 T C SUB 0 11 G A SUB 0 15 G T ]
1 [SUB 0 1 G C SUB 0 2 T A DEL 0 7 G SUB 0 15 G T ]
1 [SUB 0 1 G C SUB 0 8 T C SUB 0 11 G C SUB 0 21 G A ]
1 [SUB 0 1 G C SUB 0 16 T C SUB 0 20 T C ]
1 [SUB 0 1 G T DEL 0 6 T SUB 0 12 T C SUB 0 13 G A ]
1 [DEL 0 2 T SUB 0 3 G A SUB 0 5 G T ]
1 [DEL 0 2 T DEL 0 6 T SUB 0 9 G A SUB 0 15 G A ]
1 [SUB 0 2 T A SUB 0 4 T G SUB 0 6 T A SUB 0 21 G A ]
1 [SUB 0 2 T C SUB 0 3 G A SUB 0 12 T C SUB 0 23 G C ]
1 [SUB 0 2 T C SUB 0 3 G A SUB 0 17 G A SUB 0 23 G A ]
1 [SUB 0 2 T C SUB 0 6 T C SUB 0 8 T A SUB 0 21 G A ]
1 [SUB 0 2 T C SUB 0 6 T C DEL 0 16 T SUB 0 20 T G ]
1 [SUB 0 2 T C SUB 0 11 G A SUB 0 14 T A SUB 0 16 T A ]
1 [SUB 0 2 T C SUB 0 13 G A SUB 0 20 T C SUB 0 21 G A ]
1 [SUB 0 2 T C SUB 0 19 G C SUB 0 22 T G SUB 0 23 G C ]
1 [SUB 0 2 T G SUB 0 4 T C SUB 0 6 T A ]
1 [SUB 0 2 T G SUB 0 13 G A SUB 0 22 T C SUB 0 23 G A ]
1 [SUB 0 3 G A DEL 0 5 G SUB 0 19 G C SUB 0 23 G T ]
1 [SUB 0 3 G A SUB 0 7 G A SUB 0 14 T A SUB 0 21 G C ]
1 [SUB 0 3 G A SUB 0 7 G C SUB 0 17 G C DEL 0 21 G ]
1 [SUB 0 3 G A SUB 0 12 T A SUB 0 19 G C SUB 0 20 T G ]
1 [SUB 0 3 G A SUB 0 13 G A SUB 0 14 T A SUB 0 22 T C ]
1 [SUB 0 3 G T SUB 0 4 T C SUB 0 6 T C ]
1 [SUB 0 3 G T SUB 0 5 G T DEL 0 8 T SUB 0 10 T G ]
1 [SUB 0 3 G T SUB 0 6 T C SUB 0 14 T C SUB 0 15 G A ]
1 [SUB 0 3 G T SUB 0 7 G A SUB 0 17 G A ]
1 [SUB 0 3 G T SUB 0 9 G C DEL 0 11 G DEL 0 18 T ]
1 [SUB 0 3 G T SUB 0 14 T C SUB 0 15 G C ]
1 [SUB 0 3 G T SUB 0 18 T C SUB 0 20 T C SUB 0 22 T C ]
1 [DEL 0 4 T ]
1 [DEL 0 4 T SUB 0 18 T A SUB 0 20 T A SUB 0 22 T A ]
1 [SUB 0 4 T A SUB 0 7 G A SUB 0 16 T C SUB 0 17 G C ]
1 [SUB 0 4 T A SUB 0 10 T C SUB 0 12 T C SUB 0 20 T C ]
1 [SUB 0 4 T C SUB 0 5 G A SUB 0 7 G T ]
1 [SUB 0 4 T C SUB 0 5 G C SUB 0 8 T G SUB 0 15 G A ]
1 [SUB 0 4 T C SUB 0 6 T C DEL 0 20 T SUB 0 22 T G ]
1 [SUB 0 4 T C SUB 0 8 T A SUB 0 13 G A ]
1 [SUB 0 4 T C SUB 0 17 G C INS 0 19 G SUB 0 21 G T ]
1 [SUB 0 4 T G SUB 0 10 T G SUB 0 11 G A INS 0 15 G ]
1 [SUB 0 5 G A SUB 0 6 T C DEL 0 15 G DEL 0 21 G ]
1 [SUB 0 5 G A SUB 0 10 T C SUB 0 22 T A ]
1 [SUB 0 5 G A SUB 0 22 T A SUB 0 23 G C ]
1 [SUB 0 5 G T SUB 0 8 T C SUB 0 9 G C SUB 0 13 G A ]
1 [SUB 0 5 G T DEL 0 12 T SUB 0 13 G C DEL 0 22 T ]
1 [SUB 0 6 T A SUB 0 8 T C SUB 0 13 G A SUB 0 23 G T ]
1 [SUB 0 6 T A SUB 0 8 T G SUB 0 14 T A SUB 0 21 G C ]
1 [SUB 0 6 T A INS 0 14 T SUB 0 19 G C SUB 0 22 T A ]
1 [SUB 0 6 T A DEL 0 23 G ]
1 [SUB 0 6 T C SUB 0 7 G T SUB 0 15 G A SUB 0 16 T A ]
1 [SUB 0 6 T C SUB 0 8 T C SUB 0 21 G A SUB 0 22 T C ]
1 [SUB 0 6 T C SUB 0 19 G T SUB 0 21 G C SUB 0 22 T A ]
1 [SUB 0 6 T G SUB 0 9 G T SUB 0 20 T A SUB 0 22 T A ]
1 [INS 0 7 G SUB 0 9 G A SUB 0 22 T G SUB 0 23 G C ]
1 [DEL 0 7 G SUB 0 11 G A DEL 0 15 G SUB 0 18 T A ]
1 [DEL 0 7 G SUB 0 12 T C INS 0 21 G SUB 0 22 T C ]
1 [SUB 0 7 G A SUB 0 9 G A SUB 0 17 G C SUB 0 21 G C ]
1 [SUB 0 7 G A INS 0 20 T SUB 0 21 G T SUB 0 23 G A ]
1 [SUB 0 7 G A SUB 0 20 T A SUB 0 21 G C SUB 0 22 T A ]
1 [SUB 0 7 G A SUB 0 21 G T SUB 0 22 T C SUB 0 23 G A ]
1 [SUB 0 7 G C SUB 0 8 T C SUB 0 9 G C SUB 0 14 T C ]
1 [SUB 0 7 G C SUB 0 12 T G SUB 0 13 G A SUB 0 15 G T ]
1 [SUB 0 7 G C SUB 0 14 T G SUB 0 18 T G SUB 0 23 G A ]
1 [SUB 0 7 G T DEL 0 13 G DEL 0 16 T SUB 0 17 G C ]
1 [SUB 0 7 G T SUB 0 13 G A SUB 0 19 G C ]
1 [SUB 0 8 T A SUB 0 18 T G SUB 0 20 T G SUB 0 22 T G ]
1 [SUB 0 8 T C SUB 0 9 G A SUB 0 17 G A ]
1 [SUB 0 8 T C SUB 0 10 T C SUB 0 12 T C SUB 0 14 T C ]
1 [SUB 0 8 T C SUB 0 13 G C SUB 0 14 T C SUB 0 22 T C ]
1 [SUB 0 8 T C SUB 0 18 T A SUB 0 20 T G SUB 0 22 T A ]
1 [SUB 0 8 T C SUB 0 19 G C SUB 0 22 T G ]
1 [SUB 0 9 G A SUB 0 10 T C SUB 0 15 G A ]
1 [SUB 0 9 G C SUB 0 11 G A INS 0 14 T ]
1 [SUB 0 9 G C SUB 0 12 T A SUB 0 17 G A SUB 0 19 G A ]
1 [SUB 0 9 G C SUB 0 17 G C DEL 0 20 T SUB 0 23 G A ]
1 [SUB 0 9 G C SUB 0 18 T G SUB 0 20 T A SUB 0 22 T G ]
1 [SUB 0 9 G T INS 0 20 T SUB 0 21 G A SUB 0 22 T A ]
1 [SUB 0 9 G T SUB 0 20 T A SUB 0 21 G A SUB 0 22 T A ]
1 [SUB 0 10 T A SUB 0 17 G A SUB 0 21 G A SUB 0 23 G T ]
1 [SUB 0 10 T C SUB 0 11 G A SUB 0 14 T C SUB 0 15 G A ]
1 [SUB 0 10 T C SUB 0 12 T C SUB 0 15 G C SUB 0 18 T C ]
1 [SUB 0 10 T C SUB 0 18 T C SUB 0 19 G T DEL 0 22 T ]
1 [SUB 0 10 T C SUB 0 19 G C SUB 0 20 T A ]
1 [SUB 0 10 T C SUB 0 21 G A SUB 0 23 G T ]
1 [INS 0 11 G INS 0 15 G INS 0 19 G ]
1 [SUB 0 11 G A SUB 0 16 T C SUB 0 17 G A SUB 0 23 G A ]
1 [SUB 0 11 G C SUB 0 21 G C SUB 0 23 G C ]
1 [SUB 0 11 G C SUB 0 22 T C SUB 0 23 G A ]
1 [SUB 0 12 T A SUB 0 20 T G SUB 0 21 G A SUB 0 22 T A ]
1 [SUB 0 12 T C SUB 0 13 G A SUB 0 16 T C SUB 0 17 G T ]
1 [SUB 0 12 T C SUB 0 14 T C SUB 0 22 T G SUB 0 23 G T ]
1 [INS 0 13 G SUB 0 19 G T SUB 0 21 G A SUB 0 23 G A ]
1 [SUB 0 13 G T SUB 0 15 G C SUB 0 18 T C SUB 0 19 G A ]
1 [SUB 0 13 G T SUB 0 15 G T SUB 0 19 G T SUB 0 21 G T ]
1 [DEL 0 14 T DEL 0 17 G SUB 0 19 G A DEL 0 21 G ]
1 [SUB 0 14 T C SUB 0 18 T C SUB 0 21 G T SUB 0 23 G T ]
1 [SUB 0 14 T C SUB 0 22 T C SUB 0 23 G C ]
1 [SUB 0 14 T G SUB 0 15 G C SUB 0 19 G A INS 0 21 G ]
1 [DEL 0 15 G SUB 0 17 G T SUB 0 19 G T SUB 0 21 G T ]
1 [DEL 0 15 G SUB 0 18 T A SUB 0 20 T A SUB 0 22 T A ]
1 [SUB 0 15 G A SUB 0 17 G T SUB 0 18 T A SUB 0 23 G T ]
1 [SUB 0 15 G A SUB 0 17 G T SUB 0 19 G T SUB 0 22 T A ]
1 [SUB 0 15 G C SUB 0 19 G A DEL 0 21 G SUB 0 23 G A ]
1 [SUB 0 15 G T SUB 0 16 T G SUB 0 18 T G SUB 0 20 T A ]
1 [DEL 0 16 T SUB 0 17 G A SUB 0 19 G T SUB 0 21 G A ]
1 [DEL 0 16 T SUB 0 18 T C DEL 0 20 T SUB 0 22 T C ]
1 [DEL 0 16 T SUB 0 20 T G SUB 0 22 T G ]
1 [SUB 0 16 T A SUB 0 18 T A SUB 0 20 T A SUB 0 22 T A ]
1 [SUB 0 16 T C SUB 0 18 T C SUB 0 20 T C SUB 0 22 T C ]
1 [INS 0 17 G SUB 0 22 T C SUB 0 23 G C ]
1 [SUB 0 17 G A INS 0 20 T SUB 0 21 G A SUB 0 23 G T ]
1 [SUB 0 17 G T SUB 0 18 T G SUB 0 21 G T ]
1 [SUB 0 17 G T SUB 0 19 G T SUB 0 20 T G SUB 0 23 G T ]
2 [SUB 0 18 T C SUB 0 20 T C SUB 0 22 T C SUB 0 23 G A ]
1 [SUB 0 20 T A SUB 0 21 G C ]
89    31
16
1 [SUB 0 0 G C SUB 0 15 T C SUB 0 19 T C DEL 0 23 T ]
1 [SUB 0 3 T A SUB 0 4 G T DEL 0 23 T ]
1 [SUB 0 3 T C SUB 0 5 T A SUB 0 18 G A DEL 0 21 T DEL 1 10 T ]
1 [DEL 0 4 G DEL 0 12 G DEL 0 14 G DEL 0 23 T SUB 1 3 G T ]
1 [SUB 0 6 G A SUB 0 19 T C SUB 0 20 G A SUB 0 23 T C SUB 1 5 G A ]
1 [DEL 0 16 G SUB 0 19 T A SUB 0 21 T A SUB 0 23 T A SUB 1 3 G A ]
1 [SUB 0 19 T C SUB 0 21 T C SUB 0 23 T C ]
1 [DEL 0 23 T ]
3 [DEL 1 0 T ]
1 [SUB 1 3 G A ]
1 [INS 1 5 G ]
3 [SUB 1 9 G A ]
1 [DEL 1 10 T ]
1 [SUB 1 10 T A ]
2 [SUB 1 10 T C ]
1 [SUB 1 10 T G ]
90    87
37
138 [SUB 0 0 G A ]
9 [SUB 0 0 G C ]
73 [SUB 0 0 G T ]
66 [SUB 0 1 G A ]
54 [SUB 0 1 G C ]
26 [SUB 0 1 G T ]
116 [DEL 0 2 A ]
31 [SUB 0 2 A C ]
28 [SUB 0 2 A G ]
6 [SUB 0 2 A T ]
38 [SUB 0 3 A C ]
40 [SUB 0 3 A G ]
15 [SUB 0 3 A T ]
3 [INS 0 4 C ]
125 [DEL 0 4 C ]
44 [SUB 0 4 C A ]
70 [SUB 0 4 C G ]
36 [SUB 0 4 C T ]
29 [INS 0 5 A ]
60 [DEL 0 5 A ]
9 [SUB 0 5 A C ]
8 [SUB 0 5 A G ]
11 [SUB 0 5 A T ]
31 [SUB 0 6 A C ]
49 [SUB 0 6 A G ]
11 [SUB 0 6 A T ]
10 [SUB 0 7 A C ]
23 [SUB 0 7 A G ]
65 [SUB 0 7 A T ]
27 [INS 0 8 G ]
113 [DEL 0 8 G ]
36 [SUB 0 8 G A ]
24 [SUB 0 8 G C ]
23 [SUB 0 8 G T ]
55 [SUB 0 9 A C ]
67 [SUB 0 9 A G ]
23 [SUB 0 9 A T ]
91    73
77
1 [SUB 0 0 G A SUB 0 3 T G SUB 0 14 G A ]
1 [SUB 0 0 G C SUB 0 9 T C SUB 0 10 G A ]
1 [SUB 0 0 G C SUB 0 15 T C SUB 0 19 T C ]
1 [SUB 0 1 T A SUB 0 18 G T SUB 0 20 G C ]
1 [SUB 0 1 T G SUB 0 3 T C SUB 0 5 T A ]
1 [SUB 0 1 T G SUB 0 20 G C SUB 0 22 G C ]
1 [DEL 0 2 G DEL 0 19 T SUB 0 21 T C ]
1 [SUB 0 2 G C SUB 0 12 G T ]
1 [SUB 0 2 G C SUB 0 19 T C SUB 0 21 T C ]
1 [SUB 0 2 G T SUB 0 3 T C SUB 0 5 T C ]
1 [SUB 0 2 G T SUB 0 6 G A SUB 0 16 G A ]
1 [SUB 0 2 G T SUB 0 13 T C SUB 0 14 G C ]
1 [DEL 0 3 T ]
1 [SUB 0 3 T A SUB 0 4 G T ]
1 [SUB 0 3 T C SUB 0 4 G A SUB 0 6 G T ]
1 [SUB 0 3 T C SUB 0 4 G A SUB 0 13 T C ]
1 [SUB 0 3 T C SUB 0 4 G A SUB 0 18 G A ]
1 [SUB 0 3 T C SUB 0 7 T A SUB 0 12 G A ]
1 [SUB 0 3 T C SUB 0 20 G C ]
1 [DEL 0 4 G DEL 0 12 G DEL 0 14 G ]
1 [SUB 0 4 G A SUB 0 9 T C SUB 0 21 T A ]
1 [SUB 0 4 G A SUB 0 14 G A SUB 0 15 T A ]
1 [SUB 0 4 G A SUB 0 18 G C ]
1 [SUB 0 4 G A SUB 0 19 T C SUB 0 21 T C ]
1 [SUB 0 4 G A SUB 0 21 T A SUB 0 22 G C ]
1 [SUB 0 4 G T SUB 0 19 T C SUB 0 21 T C ]
1 [SUB 0 5 T A DEL 0 22 G ]
1 [SUB 0 5 T C SUB 0 6 G A SUB 0 21 T C ]
1 [DEL 0 6 G SUB 0 11 T C DEL 0 21 T ]
1 [SUB 0 6 G A SUB 0 15 T A SUB 0 22 G C ]
1 [SUB 0 6 G A SUB 0 19 T C SUB 0 20 G A ]
1 [SUB 0 6 G A SUB 0 20 G T SUB 0 22 G T ]
1 [SUB 0 6 G C SUB 0 13 T C ]
1 [SUB 0 6 G T SUB 0 12 G A SUB 0 18 G C ]
1 [DEL 0 7 T SUB 0 10 G A ]
1 [SUB 0 7 T A INS 0 15 T SUB 0 20 G C ]
1 [SUB 0 7 T C SUB 0 8 G A SUB 0 16 G A ]
1 [SUB 0 7 T C SUB 0 11 T C SUB 0 20 G A ]
1 [SUB 0 7 T C SUB 0 20 G C ]
1 [SUB 0 7 T C SUB 0 20 G T SUB 0 22 G C ]
1 [SUB 0 7 T G SUB 0 10 G T SUB 0 21 T A ]
1 [SUB 0 8 G A SUB 0 9 T C SUB 0 14 G A ]
1 [SUB 0 8 G A INS 0 21 T SUB 0 22 G C ]
1 [SUB 0 8 G A SUB 0 21 T A SUB 0 22 G C ]
1 [SUB 0 8 G C SUB 0 15 T G SUB 0 19 T G ]
1 [SUB 0 9 T A SUB 0 19 T G SUB 0 21 T G ]
1 [SUB 0 9 T C SUB 0 14 G C SUB 0 15 T C ]
1 [SUB 0 9 T C SUB 0 19 T A SUB 0 21 T G ]
1 [SUB 0 9 T C SUB 0 20 G C ]
1 [INS 0 10 G INS 0 14 G INS 0 18 G ]
1 [SUB 0 10 G A SUB 0 12 G A SUB 0 20 G C ]
1 [SUB 0 10 G C SUB 0 19 T G SUB 0 21 T A ]
1 [SUB 0 10 G C SUB 0 20 G C SUB 0 22 G C ]
1 [SUB 0 11 T A SUB 0 18 G A SUB 0 22 G A ]
1 [SUB 0 11 T C SUB 0 12 G T SUB 0 22 G A ]
1 [SUB 0 11 T C SUB 0 19 T C SUB 0 20 G T ]
1 [SUB 0 11 T C SUB 0 20 G C SUB 0 21 T A ]
1 [SUB 0 11 T C SUB 0 22 G A ]
1 [SUB 0 12 G A SUB 0 17 T C SUB 0 18 G A ]
1 [SUB 0 12 G C ]
1 [SUB 0 13 T A SUB 0 21 T G SUB 0 22 G A ]
1 [SUB 0 13 T C SUB 0 14 G A SUB 0 19 T C ]
1 [SUB 0 13 T C SUB 0 15 T C ]
1 [SUB 0 13 T C SUB 0 21 T C SUB 0 22 G C ]
1 [INS 0 14 G SUB 0 20 G T SUB 0 22 G A ]
1 [DEL 0 15 T SUB 0 19 T G SUB 0 21 T G ]
1 [SUB 0 15 T C SUB 0 19 T C SUB 0 22 G T ]
1 [INS 0 16 G SUB 0 21 T C SUB 0 22 G A ]
1 [DEL 0 16 G SUB 0 18 G T DEL 0 21 T ]
1 [DEL 0 16 G DEL 0 19 T SUB 0 21 T G ]
1 [DEL 0 16 G SUB 0 19 T A SUB 0 21 T A ]
1 [SUB 0 16 G A SUB 0 18 G T SUB 0 19 T A ]
1 [SUB 0 16 G C SUB 0 17 T C SUB 0 18 G C ]
1 [SUB 0 16 G T SUB 0 17 T G SUB 0 20 G T ]
1 [SUB 0 17 T A SUB 0 19 T A SUB 0 21 T A ]
1 [SUB 0 18 G A INS 0 21 T SUB 0 22 G A ]
2 [SUB 0 19 T C SUB 0 21 T C ]
92    31
25
1 [SUB 0 5 T A DEL 0 22 G ]
1 [SUB 0 5 T C SUB 0 6 G A SUB 0 21 T C SUB 1 8 G C ]
1 [SUB 0 6 G A SUB 0 19 T C SUB 0 20 G A SUB 1 4 G A SUB 1 11 T C ]
1 [SUB 0 6 G C SUB 0 13 T C ]
1 [SUB 0 7 T C SUB 0 11 T C SUB 0 20 G A SUB 1 8 G A SUB 1 9 T C ]
1 [DEL 0 16 G SUB 0 19 T A SUB 0 21 T A SUB 1 2 G A SUB 1 10 G T ]
1 [SUB 0 16 G C SUB 0 17 T C SUB 0 18 G C SUB 1 10 G T ]
1 [SUB 0 19 T C SUB 0 21 T C ]
1 [DEL 1 0 G ]
1 [DEL 1 0 G SUB 1 10 G T ]
1 [SUB 1 2 G A SUB 1 11 T A ]
1 [INS 1 4 G INS 1 10 G ]
1 [SUB 1 7 T C SUB 1 9 T G ]
1 [SUB 1 8 G A DEL 1 10 G ]
1 [SUB 1 8 G A SUB 1 10 G A ]
1 [SUB 1 8 G A SUB 1 10 G T ]
1 [DEL 1 9 T SUB 1 10 G A ]
1 [SUB 1 9 T A SUB 1 10 G T ]
1 [SUB 1 9 T C SUB 1 11 T C ]
1 [INS 1 10 G SUB 1 11 T C ]
1 [SUB 1 10 G A ]
2 [SUB 1 10 G A SUB 1 11 T C ]
1 [SUB 1 10 G T SUB 1 11 T A ]
1 [DEL 1 11 T ]
1 [SUB 1 11 T C ]
93    72
92
1 [SUB 0 0 C G SUB 0 18 C G SUB 0 20 C A ]
1 [SUB 0 0 C T DEL 0 18 C SUB 0 20 C T ]
1 [SUB 0 1 A G SUB 0 19 A C SUB 0 21 A G ]
1 [SUB 0 1 A T SUB 0 2 C G DEL 0 21 A ]
1 [DEL 0 2 C SUB 0 4 C A SUB 0 5 A T ]
1 [SUB 0 2 C G SUB 0 9 A T SUB 0 14 C T ]
1 [SUB 0 2 C G SUB 0 10 C T SUB 0 16 C A ]
1 [SUB 0 2 C G SUB 0 17 A T DEL 0 19 A ]
1 [SUB 0 2 C G DEL 0 18 C SUB 0 20 C A ]
1 [SUB 0 2 C G SUB 0 20 C A ]
1 [SUB 0 2 C G DEL 0 21 A ]
1 [SUB 0 2 C T ]
1 [SUB 0 2 C T SUB 0 3 A G SUB 0 15 A T ]
1 [SUB 0 2 C T SUB 0 3 A T SUB 0 9 A G ]
1 [SUB 0 2 C T SUB 0 14 C G SUB 0 15 A G ]
1 [SUB 0 2 C T SUB 0 14 C T DEL 0 19 A ]
1 [SUB 0 2 C T SUB 0 16 C G SUB 0 18 C G ]
1 [SUB 0 2 C T DEL 0 17 A SUB 0 19 A C ]
1 [DEL 0 3 A DEL 0 7 A DEL 0 17 A ]
1 [SUB 0 3 A G SUB 0 7 A G SUB 0 21 A C ]
1 [SUB 0 3 A G SUB 0 14 C T SUB 0 16 C T ]
1 [SUB 0 3 A G SUB 0 17 A T SUB 0 20 C G ]
1 [SUB 0 3 A T SUB 0 5 A C DEL 0 18 C ]
1 [DEL 0 4 C SUB 0 14 C T SUB 0 21 A T ]
1 [DEL 0 4 C SUB 0 20 C G ]
1 [SUB 0 4 C A DEL 0 16 C DEL 0 19 A ]
1 [SUB 0 4 C A SUB 0 16 C A SUB 0 20 C T ]
1 [SUB 0 4 C G SUB 0 6 C A SUB 0 8 C A ]
1 [SUB 0 4 C T SUB 0 10 C T SUB 0 21 A C ]
1 [SUB 0 5 A C SUB 0 14 C A SUB 0 20 C A ]
1 [SUB 0 5 A G SUB 0 7 A C SUB 0 12 C A ]
1 [SUB 0 5 A G DEL 0 9 A DEL 0 20 C ]
1 [SUB 0 5 A G SUB 0 10 C A SUB 0 13 A T ]
1 [SUB 0 5 A G SUB 0 11 A G SUB 0 13 A G ]
1 [SUB 0 5 A G SUB 0 19 A T SUB 0 21 A C ]
1 [SUB 0 5 A T SUB 0 7 A G SUB 0 13 A G ]
1 [SUB 0 5 A T SUB 0 13 A T SUB 0 17 A G ]
1 [SUB 0 5 A T SUB 0 14 C A SUB 0 20 C A ]
1 [SUB 0 6 C G SUB 0 12 C G ]
1 [SUB 0 6 C G SUB 0 20 C T ]
1 [SUB 0 6 C T SUB 0 14 C G SUB 0 18 C T ]
1 [SUB 0 6 C T SUB 0 18 C G SUB 0 19 A G ]
1 [SUB 0 6 C T SUB 0 18 C T SUB 0 19 A G ]
1 [SUB 0 7 A G SUB 0 18 C A SUB 0 20 C T ]
1 [SUB 0 7 A G INS 0 20 C ]
1 [SUB 0 7 A T INS 0 19 A ]
1 [SUB 0 8 C A SUB 0 11 A T SUB 0 19 A G ]
1 [SUB 0 8 C G SUB 0 9 A G SUB 0 14 C T ]
1 [SUB 0 8 C T SUB 0 11 A C SUB 0 19 A T ]
1 [SUB 0 8 C T SUB 0 11 A T SUB 0 20 C A ]
1 [SUB 0 8 C T INS 0 19 A SUB 0 21 A G ]
1 [SUB 0 8 C T SUB 0 19 A T SUB 0 21 A C ]
1 [SUB 0 8 C T SUB 0 20 C G SUB 0 21 A T ]
1 [SUB 0 9 A C SUB 0 11 A C SUB 0 20 C G ]
1 [SUB 0 9 A G ]
1 [SUB 0 9 A G SUB 0 10 C T SUB 0 21 A C ]
1 [SUB 0 9 A G SUB 0 15 A T DEL 0 20 C ]
1 [SUB 0 10 C A SUB 0 13 A G SUB 0 15 A G ]
1 [SUB 0 10 C A DEL 0 18 C SUB 0 20 C A ]
1 [SUB 0 10 C G SUB 0 12 C G SUB 0 20 C G ]
1 [SUB 0 10 C G SUB 0 18 C A SUB 0 21 A T ]
1 [SUB 0 10 C G SUB 0 20 C A ]
1 [SUB 0 10 C G SUB 0 20 C G ]
1 [SUB 0 10 C T INS 0 16 C SUB 0 20 C G ]
2 [SUB 0 10 C T SUB 0 20 C A SUB 0 21 A T ]
1 [SUB 0 11 A G SUB 0 20 C G ]
1 [INS 0 12 C SUB 0 13 A G SUB 0 20 C G ]
1 [SUB 0 12 C G DEL 0 14 C SUB 0 20 C G ]
1 [SUB 0 12 C T SUB 0 20 C G SUB 0 21 A T ]
1 [DEL 0 13 A SUB 0 16 C T ]
1 [SUB 0 13 A C SUB 0 19 A G SUB 0 20 C G ]
1 [SUB 0 13 A G SUB 0 17 A G SUB 0 21 A G ]
1 [SUB 0 13 A G SUB 0 21 A T ]
1 [DEL 0 14 C SUB 0 16 C A INS 0 19 A ]
1 [DEL 0 14 C DEL 0 18 C SUB 0 20 C A ]
1 [SUB 0 14 C A SUB 0 16 C G SUB 0 20 C G ]
1 [SUB 0 14 C A SUB 0 16 C T SUB 0 21 A C ]
1 [SUB 0 14 C G SUB 0 19 A T SUB 0 21 A T ]
1 [SUB 0 14 C T DEL 0 19 A SUB 0 21 A T ]
1 [INS 0 15 A SUB 0 16 C A SUB 0 18 C G ]
1 [SUB 0 15 A G DEL 0 18 C SUB 0 19 A G ]
1 [SUB 0 15 A G SUB 0 20 C T SUB 0 21 A G ]
1 [DEL 0 16 C DEL 0 18 C DEL 0 20 C ]
1 [SUB 0 16 C A SUB 0 18 C A SUB 0 21 A T ]
1 [SUB 0 16 C A SUB 0 18 C T SUB 0 19 A G ]
2 [SUB 0 16 C G SUB 0 18 C G SUB 0 20 C G ]
1 [INS 0 17 A SUB 0 18 C A SUB 0 20 C G ]
1 [INS 0 17 A SUB 0 20 C T SUB 0 21 A G ]
1 [SUB 0 17 A T SUB 0 19 A T SUB 0 21 A T ]
1 [SUB 0 17 A T SUB 0 20 C A SUB 0 21 A T ]
1 [DEL 0 18 C SUB 0 20 C G ]
1 [SUB 0 18 C A SUB 0 19 A C ]
94    72
83
1 [SUB 0 0 A G SUB 0 3 C G ]
1 [SUB 0 0 A G DEL 0 5 C SUB 0 15 C T ]
1 [SUB 0 0 A T SUB 0 2 A T SUB 0 3 C G ]
1 [SUB 0 0 A T SUB 0 17 C A SUB 0 19 C A ]
1 [SUB 0 1 C G SUB 0 19 C A SUB 0 21 C T ]
1 [SUB 0 1 C T ]
1 [SUB 0 1 C T SUB 0 2 A G SUB 0 14 A T ]
1 [SUB 0 1 C T SUB 0 13 C G SUB 0 14 A G ]
1 [DEL 0 2 A SUB 0 13 C A SUB 0 21 C A ]
1 [SUB 0 2 A C SUB 0 12 A C SUB 0 14 A C ]
1 [SUB 0 2 A G SUB 0 6 A G DEL 0 20 A ]
1 [SUB 0 2 A G SUB 0 20 A C ]
1 [DEL 0 3 C SUB 0 19 C G SUB 0 21 C G ]
1 [SUB 0 3 C G SUB 0 10 A T SUB 0 15 C T ]
1 [SUB 0 3 C T SUB 0 9 C T SUB 0 20 A C ]
1 [SUB 0 3 C T DEL 0 18 A SUB 0 20 A C ]
1 [SUB 0 4 A C SUB 0 13 C A SUB 0 19 C A ]
1 [SUB 0 4 A G SUB 0 6 A C SUB 0 11 C A ]
1 [SUB 0 4 A G DEL 0 8 A DEL 0 12 A ]
1 [SUB 0 4 A G SUB 0 15 C G SUB 0 18 A T ]
1 [SUB 0 4 A G SUB 0 18 A T SUB 0 20 A C ]
1 [SUB 0 4 A G SUB 0 18 A T SUB 0 21 C G ]
1 [SUB 0 4 A T SUB 0 6 A G SUB 0 12 A G ]
1 [SUB 0 4 A T SUB 0 13 C A SUB 0 19 C A ]
1 [SUB 0 5 C A SUB 0 17 C A SUB 0 18 A C ]
1 [SUB 0 5 C A SUB 0 17 C A SUB 0 21 C T ]
1 [SUB 0 5 C G SUB 0 7 C A SUB 0 9 C A ]
1 [SUB 0 5 C G SUB 0 11 C G ]
1 [SUB 0 5 C G SUB 0 18 A T SUB 0 20 A T ]
1 [SUB 0 5 C G SUB 0 19 C T SUB 0 21 C G ]
1 [SUB 0 5 C T SUB 0 9 C G SUB 0 14 A C ]
1 [SUB 0 6 A G SUB 0 11 C A SUB 0 14 A T ]
1 [SUB 0 6 A G SUB 0 12 A G SUB 0 14 A G ]
1 [SUB 0 6 A G SUB 0 17 C A SUB 0 19 C T ]
1 [SUB 0 6 A G INS 0 19 C SUB 0 21 C T ]
1 [SUB 0 6 A T SUB 0 14 A T SUB 0 18 A G ]
1 [SUB 0 6 A T INS 0 18 A SUB 0 21 C A ]
1 [SUB 0 7 C G SUB 0 11 C T SUB 0 16 A G ]
1 [SUB 0 7 C T SUB 0 10 A T SUB 0 19 C A ]
1 [SUB 0 7 C T SUB 0 19 C G SUB 0 20 A G ]
1 [SUB 0 7 C T SUB 0 19 C T SUB 0 20 A G ]
1 [SUB 0 8 A G ]
1 [SUB 0 8 A G SUB 0 9 C T SUB 0 20 A C ]
1 [SUB 0 9 C A SUB 0 12 A T SUB 0 20 A G ]
1 [SUB 0 9 C G SUB 0 11 C G SUB 0 19 C G ]
1 [SUB 0 9 C G SUB 0 19 C A SUB 0 21 C G ]
1 [SUB 0 9 C G SUB 0 19 C G SUB 0 21 C T ]
1 [SUB 0 9 C T SUB 0 12 A C SUB 0 20 A T ]
1 [SUB 0 9 C T DEL 0 19 C SUB 0 21 C T ]
1 [SUB 0 9 C T INS 0 20 A ]
1 [SUB 0 9 C T SUB 0 20 A T ]
1 [SUB 0 9 C T SUB 0 21 C G ]
1 [SUB 0 11 C A SUB 0 14 A G SUB 0 16 A G ]
1 [SUB 0 11 C G SUB 0 19 C A ]
1 [SUB 0 11 C T INS 0 17 C SUB 0 21 C G ]
1 [SUB 0 11 C T INS 0 20 A SUB 0 21 C T ]
1 [SUB 0 12 A G SUB 0 16 A G SUB 0 20 A G ]
1 [SUB 0 12 A G SUB 0 20 A T SUB 0 21 C G ]
1 [INS 0 13 C SUB 0 14 A G SUB 0 21 C G ]
1 [INS 0 13 C SUB 0 15 C T SUB 0 21 C T ]
1 [DEL 0 13 C DEL 0 17 C SUB 0 19 C A ]
1 [SUB 0 13 C A SUB 0 15 C G SUB 0 19 C G ]
1 [SUB 0 13 C A SUB 0 15 C T SUB 0 20 A C ]
1 [SUB 0 13 C G SUB 0 15 C G SUB 0 20 A T ]
1 [SUB 0 13 C T DEL 0 18 A SUB 0 20 A T ]
1 [SUB 0 13 C T SUB 0 21 C G ]
1 [DEL 0 14 A SUB 0 16 A C DEL 0 19 C ]
1 [SUB 0 14 A C SUB 0 20 A G SUB 0 21 C G ]
1 [SUB 0 14 A G SUB 0 19 C T SUB 0 20 A G ]
1 [DEL 0 15 C SUB 0 17 C A INS 0 20 A ]
1 [SUB 0 15 C G SUB 0 20 A T ]
1 [INS 0 16 A SUB 0 17 C A SUB 0 19 C G ]
1 [SUB 0 16 A G SUB 0 19 C G SUB 0 21 C T ]
1 [SUB 0 16 A T SUB 0 18 A T SUB 0 20 A T ]
1 [DEL 0 17 C SUB 0 19 C A SUB 0 21 C G ]
1 [DEL 0 17 C SUB 0 19 C G SUB 0 21 C G ]
1 [DEL 0 17 C SUB 0 19 C T SUB 0 21 C G ]
1 [SUB 0 17 C A SUB 0 18 A C SUB 0 21 C G ]
1 [SUB 0 17 C A SUB 0 19 C T SUB 0 20 A G ]
1 [SUB 0 17 C G SUB 0 19 C A SUB 0 21 C T ]
3 [SUB 0 17 C G SUB 0 19 C G SUB 0 21 C G ]
1 [INS 0 18 A SUB 0 21 C T ]
1 [SUB 0 18 A T INS 0 20 A SUB 0 21 C T ]
95    84
36
2 [DEL 0 0 G ]
46 [SUB 0 0 G A ]
8 [SUB 0 0 G C ]
39 [SUB 0 0 G T ]
38 [SUB 0 1 G A ]
6 [SUB 0 1 G C ]
15 [SUB 0 1 G T ]
40 [SUB 0 2 G A ]
52 [SUB 0 2 G C ]
13 [SUB 0 2 G T ]
50 [DEL 0 3 A ]
23 [SUB 0 3 A C ]
5 [SUB 0 3 A G ]
15 [SUB 0 3 A T ]
45 [INS 0 4 G ]
166 [DEL 0 4 G ]
33 [SUB 0 4 G A ]
7 [SUB 0 4 G C ]
19 [SUB 0 4 G T ]
55 [SUB 0 5 G A ]
11 [SUB 0 5 G C ]
32 [SUB 0 5 G T ]
62 [SUB 0 6 G A ]
19 [SUB 0 6 G C ]
17 [SUB 0 6 G T ]
20 [INS 0 7 A ]
138 [DEL 0 7 A ]
55 [SUB 0 7 A C ]
145 [SUB 0 7 A G ]
9 [SUB 0 7 A T ]
32 [SUB 0 8 A C ]
167 [SUB 0 8 A G ]
30 [SUB 0 8 A T ]
32 [SUB 0 9 G A ]
23 [SUB 0 9 G C ]
31 [SUB 0 9 G T ]
96    86
41
1 [DEL 0 0 C ]
40 [SUB 0 0 C A ]
44 [SUB 0 0 C G ]
15 [SUB 0 0 C T ]
19 [DEL 0 1 A ]
18 [SUB 0 1 A C ]
19 [SUB 0 1 A G ]
56 [SUB 0 1 A T ]
23 [INS 0 2 G ]
37 [DEL 0 2 G ]
11 [SUB 0 2 G A ]
16 [SUB 0 2 G C ]
12 [SUB 0 2 G T ]
14 [INS 0 3 C ]
255 [DEL 0 3 C ]
21 [SUB 0 3 C A ]
66 [SUB 0 3 C G ]
24 [SUB 0 3 C T ]
20 [SUB 0 4 C A ]
18 [SUB 0 4 C G ]
33 [SUB 0 4 C T ]
8 [INS 0 5 T ]
52 [DEL 0 5 T ]
45 [SUB 0 5 T A ]
17 [SUB 0 5 T C ]
16 [SUB 0 5 T G ]
20 [INS 0 6 G ]
140 [DEL 0 6 G ]
15 [SUB 0 6 G A ]
19 [SUB 0 6 G C ]
23 [SUB 0 6 G T ]
47 [SUB 0 7 G A ]
15 [SUB 0 7 G C ]
48 [SUB 0 7 G T ]
49 [SUB 0 8 G A ]
57 [SUB 0 8 G C ]
32 [SUB 0 8 G T ]
4 [DEL 0 9 C ]
58 [SUB 0 9 C A ]
32 [SUB 0 9 C G ]
61 [SUB 0 9 C T ]
97    87
39
2 [DEL 0 0 T ]
52 [SUB 0 0 T A ]
151 [SUB 0 0 T C ]
63 [SUB 0 0 T G ]
108 [DEL 0 1 C ]
8 [SUB 0 1 C A ]
36 [SUB 0 1 C G ]
43 [SUB 0 1 C T ]
14 [INS 0 2 T ]
273 [DEL 0 2 T ]
35 [SUB 0 2 T A ]
109 [SUB 0 2 T C ]
8 [SUB 0 2 T G ]
47 [INS 0 3 C ]
149 [DEL 0 3 C ]
8 [SUB 0 3 C A ]
76 [SUB 0 3 C G ]
45 [SUB 0 3 C T ]
27 [SUB 0 4 C A ]
6 [SUB 0 4 C G ]
72 [SUB 0 4 C T ]
31 [SUB 0 5 C A ]
8 [SUB 0 5 C G ]
55 [SUB 0 5 C T ]
21 [INS 0 6 T ]
30 [DEL 0 6 T ]
47 [SUB 0 6 T A ]
8 [SUB 0 6 T C ]
22 [SUB 0 6 T G ]
2 [DEL 0 7 C ]
9 [SUB 0 7 C A ]
40 [SUB 0 7 C G ]
26 [SUB 0 7 C T ]
19 [SUB 0 8 C A ]
5 [SUB 0 8 C G ]
66 [SUB 0 8 C T ]
24 [SUB 0 9 C A ]
12 [SUB 0 9 C G ]
60 [SUB 0 9 C T ]
98    76
103
1 [SUB 0 0 A G SUB 0 12 A T DEL 0 20 A ]
1 [SUB 0 0 A G DEL 0 17 C SUB 0 19 C A ]
1 [SUB 0 0 A G SUB 0 18 A C SUB 0 20 A G ]
1 [SUB 0 0 A T SUB 0 1 C G DEL 0 20 A ]
1 [SUB 0 0 A T DEL 0 17 C SUB 0 19 C A ]
1 [DEL 0 1 C SUB 0 3 C A SUB 0 4 A T ]
1 [SUB 0 1 C A DEL 0 5 C SUB 0 19 C A ]
1 [SUB 0 1 C G SUB 0 8 A T SUB 0 13 C T ]
1 [SUB 0 1 C G SUB 0 16 A T DEL 0 18 A ]
1 [SUB 0 1 C G DEL 0 20 A ]
1 [SUB 0 1 C T SUB 0 2 A T SUB 0 8 A G ]
1 [DEL 0 2 A DEL 0 6 A DEL 0 16 A ]
1 [SUB 0 2 A G SUB 0 6 A G SUB 0 20 A C ]
1 [SUB 0 2 A G SUB 0 13 C T SUB 0 15 C T ]
1 [SUB 0 2 A G SUB 0 16 A T SUB 0 19 C G ]
1 [SUB 0 2 A T SUB 0 4 A C DEL 0 17 C ]
1 [DEL 0 3 C SUB 0 13 C T SUB 0 20 A T ]
1 [DEL 0 3 C SUB 0 19 C G ]
1 [SUB 0 3 C A SUB 0 15 C A SUB 0 19 C T ]
1 [SUB 0 3 C G SUB 0 4 A T SUB 0 19 C A ]
1 [SUB 0 3 C G SUB 0 5 C A SUB 0 7 C A ]
1 [SUB 0 3 C T SUB 0 9 C T SUB 0 20 A C ]
1 [SUB 0 4 A C SUB 0 11 C G SUB 0 18 A C ]
1 [SUB 0 4 A C SUB 0 13 C A SUB 0 19 C A ]
1 [SUB 0 4 A G SUB 0 6 A C SUB 0 11 C A ]
1 [SUB 0 4 A G SUB 0 6 A T SUB 0 17 C G ]
1 [SUB 0 4 A G DEL 0 8 A DEL 0 19 C ]
1 [SUB 0 4 A G SUB 0 9 C A SUB 0 12 A T ]
1 [SUB 0 4 A G SUB 0 10 A G SUB 0 12 A G ]
1 [SUB 0 4 A G SUB 0 15 C G SUB 0 18 A T ]
1 [SUB 0 4 A G SUB 0 18 A T SUB 0 20 A C ]
1 [SUB 0 4 A T SUB 0 6 A G SUB 0 12 A G ]
1 [SUB 0 4 A T SUB 0 12 A T SUB 0 16 A G ]
1 [SUB 0 4 A T SUB 0 13 C A SUB 0 19 C A ]
1 [SUB 0 5 C A SUB 0 17 C A SUB 0 18 A C ]
1 [SUB 0 5 C G SUB 0 11 C A SUB 0 16 A G ]
1 [SUB 0 5 C G SUB 0 11 C G ]
1 [SUB 0 5 C G DEL 0 13 C SUB 0 15 C A ]
1 [SUB 0 5 C G SUB 0 18 A T SUB 0 20 A T ]
1 [SUB 0 5 C G SUB 0 19 C T ]
1 [SUB 0 5 C T SUB 0 17 C G SUB 0 18 A G ]
1 [SUB 0 5 C T SUB 0 17 C T SUB 0 18 A G ]
1 [SUB 0 6 A G SUB 0 17 C A SUB 0 19 C T ]
1 [SUB 0 6 A G INS 0 19 C ]
1 [SUB 0 6 A T SUB 0 11 C G SUB 0 18 A C ]
1 [SUB 0 6 A T INS 0 18 A ]
1 [SUB 0 7 C A SUB 0 10 A T SUB 0 18 A G ]
1 [SUB 0 7 C G SUB 0 8 A G SUB 0 13 C T ]
1 [SUB 0 7 C G SUB 0 11 C T SUB 0 16 A G ]
1 [SUB 0 7 C T SUB 0 10 A C SUB 0 18 A T ]
1 [SUB 0 7 C T SUB 0 10 A T SUB 0 19 C A ]
1 [SUB 0 7 C T SUB 0 11 C A DEL 0 19 C ]
1 [SUB 0 7 C T SUB 0 13 C A DEL 0 19 C ]
1 [SUB 0 7 C T INS 0 18 A SUB 0 20 A G ]
1 [SUB 0 7 C T SUB 0 18 A T SUB 0 20 A C ]
1 [SUB 0 7 C T SUB 0 19 C G SUB 0 20 A T ]
1 [SUB 0 8 A C SUB 0 10 A C SUB 0 19 C G ]
1 [SUB 0 8 A G ]
1 [SUB 0 8 A G SUB 0 9 C T SUB 0 20 A C ]
1 [SUB 0 8 A G SUB 0 14 A T DEL 0 19 C ]
1 [SUB 0 9 C A SUB 0 12 A G SUB 0 14 A G ]
1 [SUB 0 9 C A DEL 0 17 C SUB 0 19 C A ]
1 [SUB 0 9 C G SUB 0 11 C G SUB 0 19 C G ]
1 [SUB 0 9 C G SUB 0 13 C A DEL 0 16 A ]
1 [SUB 0 9 C G SUB 0 17 C A SUB 0 20 A T ]
1 [SUB 0 9 C G SUB 0 19 C A ]
1 [SUB 0 9 C G SUB 0 19 C G ]
1 [SUB 0 9 C T INS 0 15 C SUB 0 19 C G ]
2 [SUB 0 9 C T SUB 0 19 C A SUB 0 20 A T ]
1 [INS 0 11 C SUB 0 12 A G SUB 0 19 C G ]
1 [SUB 0 11 C A SUB 0 15 C T DEL 0 19 C ]
1 [SUB 0 11 C G SUB 0 12 A G SUB 0 20 A G ]
1 [SUB 0 11 C G DEL 0 13 C SUB 0 19 C G ]
1 [SUB 0 11 C T DEL 0 16 A SUB 0 19 C A ]
1 [SUB 0 11 C T SUB 0 19 C G SUB 0 20 A T ]
1 [SUB 0 12 A C SUB 0 18 A G SUB 0 19 C G ]
1 [SUB 0 12 A G SUB 0 16 A G SUB 0 20 A G ]
1 [SUB 0 12 A G SUB 0 20 A T ]
1 [INS 0 13 C SUB 0 15 C T ]
1 [DEL 0 13 C DEL 0 17 C SUB 0 19 C A ]
1 [SUB 0 13 C A SUB 0 15 C G SUB 0 19 C G ]
1 [SUB 0 13 C A SUB 0 15 C T SUB 0 20 A C ]
1 [SUB 0 13 C G SUB 0 15 C G SUB 0 20 A T ]
1 [SUB 0 13 C G SUB 0 18 A T SUB 0 20 A T ]
1 [SUB 0 13 C T DEL 0 18 A SUB 0 20 A T ]
1 [INS 0 14 A SUB 0 15 C A INS 0 18 A ]
1 [DEL 0 14 A SUB 0 16 A C DEL 0 19 C ]
1 [DEL 0 14 A SUB 0 16 A C SUB 0 19 C G ]
1 [SUB 0 14 A G SUB 0 16 A T SUB 0 17 C T ]
1 [SUB 0 14 A G SUB 0 19 C T SUB 0 20 A G ]
1 [SUB 0 15 C A SUB 0 17 C A SUB 0 20 A T ]
1 [SUB 0 15 C A SUB 0 17 C T SUB 0 18 A G ]
1 [SUB 0 15 C G SUB 0 17 C A SUB 0 19 C A ]
2 [SUB 0 15 C G SUB 0 17 C G SUB 0 19 C G ]
1 [INS 0 16 A SUB 0 17 C A SUB 0 19 C G ]
1 [INS 0 16 A SUB 0 19 C T SUB 0 20 A G ]
1 [SUB 0 16 A G SUB 0 19 C G ]
1 [SUB 0 16 A T SUB 0 18 A T SUB 0 20 A T ]
1 [SUB 0 16 A T SUB 0 19 C A SUB 0 20 A T ]
1 [DEL 0 17 C SUB 0 19 C G ]
1 [DEL 0 17 C SUB 0 19 C T ]
1 [SUB 0 17 C A SUB 0 19 C T SUB 0 20 A G ]
1 [DEL 0 20 A ]
99    24
14
1 [SUB 0 0 A G SUB 0 12 A T DEL 0 20 A SUB 1 10 A T ]
1 [SUB 0 0 A T SUB 0 1 C G DEL 0 20 A ]
1 [SUB 0 1 C G DEL 0 20 A ]
1 [DEL 0 20 A ]
1 [DEL 1 0 A SUB 1 16 A T ]
1 [SUB 1 0 A G SUB 1 10 A T ]
1 [SUB 1 4 A G SUB 1 11 C T ]
1 [SUB 1 8 A G SUB 1 9 C G ]
1 [SUB 1 8 A G SUB 1 13 C G ]
1 [SUB 1 9 C T SUB 1 13 C T ]
1 [DEL 1 12 A SUB 1 13 C G ]
1 [SUB 1 13 C A SUB 1 15 C A ]
2 [SUB 1 13 C G SUB 1 15 C G ]
1 [SUB 1 13 C T INS 1 15 C ]
100    50
15
1 [SUB 0 0 T C SUB 0 2 T A DEL 0 20 T ]
1 [DEL 0 1 G DEL 0 3 G SUB 0 11 G C ]
1 [SUB 0 1 G T DEL 0 20 T ]
1 [SUB 0 2 T C SUB 0 6 T C SUB 0 8 T A DEL 1 9 T ]
1 [DEL 0 3 G SUB 0 11 G T DEL 0 20 T SUB 1 2 G T ]
1 [DEL 0 4 T SUB 0 18 T A SUB 0 20 T A SUB 1 2 G A ]
1 [SUB 0 4 T C SUB 0 5 G A SUB 0 20 T C ]
1 [DEL 0 15 G SUB 0 18 T A SUB 0 20 T A SUB 1 2 G A ]
1 [SUB 0 16 T C SUB 0 18 T C SUB 0 20 T C ]
1 [SUB 1 2 G A ]
1 [SUB 1 7 T C ]
2 [SUB 1 8 G A ]
3 [SUB 1 8 G T ]
1 [SUB 1 9 T A ]
1 [SUB 1 9 T C ]
101    75
121
1 [SUB 0 0 T A SUB 0 15 G A SUB 0 19 G C ]
1 [SUB 0 0 T C SUB 0 2 T A DEL 0 20 T ]
1 [SUB 0 0 T C SUB 0 2 T C ]
1 [SUB 0 0 T G ]
1 [SUB 0 0 T G SUB 0 11 G A SUB 0 20 T C ]
1 [DEL 0 1 G DEL 0 3 G SUB 0 11 G C ]
1 [DEL 0 1 G DEL 0 3 G SUB 0 20 T C ]
1 [DEL 0 1 G SUB 0 3 G T DEL 0 19 G ]
1 [DEL 0 1 G SUB 0 15 G C SUB 0 19 G T ]
1 [DEL 0 1 G SUB 0 19 G C SUB 0 20 T A ]
1 [SUB 0 1 G A SUB 0 2 T G SUB 0 10 T C ]
1 [SUB 0 1 G C SUB 0 3 G C SUB 0 5 G C ]
1 [SUB 0 1 G C SUB 0 13 G T SUB 0 17 G A ]
1 [SUB 0 1 G T SUB 0 13 G T SUB 0 15 G A ]
1 [SUB 0 1 G T DEL 0 20 T ]
1 [DEL 0 2 T SUB 0 5 G A SUB 0 11 G A ]
1 [DEL 0 2 T SUB 0 11 G T SUB 0 14 T C ]
1 [SUB 0 2 T A SUB 0 3 G A SUB 0 9 G A ]
1 [SUB 0 2 T C SUB 0 6 T A SUB 0 11 G A ]
1 [SUB 0 2 T C SUB 0 6 T C SUB 0 8 T A ]
1 [SUB 0 2 T C SUB 0 13 G A SUB 0 20 T C ]
1 [SUB 0 2 T G SUB 0 14 T A SUB 0 16 T G ]
1 [SUB 0 2 T G SUB 0 17 G C SUB 0 18 T C ]
1 [DEL 0 3 G SUB 0 5 G T SUB 0 7 G C ]
1 [DEL 0 3 G DEL 0 10 T DEL 0 18 T ]
1 [DEL 0 3 G SUB 0 11 G T DEL 0 20 T ]
1 [SUB 0 3 G A SUB 0 7 G C SUB 0 17 G C ]
1 [SUB 0 3 G A SUB 0 8 T C SUB 0 20 T A ]
1 [SUB 0 3 G A SUB 0 10 T A SUB 0 17 G C ]
1 [SUB 0 3 G A SUB 0 13 G A SUB 0 14 T A ]
1 [SUB 0 3 G A SUB 0 13 G A SUB 0 20 T C ]
1 [SUB 0 3 G A SUB 0 20 T A ]
1 [SUB 0 3 G T SUB 0 6 T A DEL 0 8 T ]
1 [SUB 0 3 G T SUB 0 18 T C SUB 0 20 T C ]
1 [DEL 0 4 T SUB 0 10 T C SUB 0 11 G A ]
1 [DEL 0 4 T SUB 0 18 T A SUB 0 20 T A ]
1 [SUB 0 4 T A ]
1 [SUB 0 4 T A SUB 0 6 T C SUB 0 11 G A ]
1 [SUB 0 4 T A DEL 0 7 G SUB 0 20 T A ]
1 [SUB 0 4 T A SUB 0 11 G T DEL 0 19 G ]
1 [SUB 0 4 T C SUB 0 5 G A SUB 0 20 T C ]
1 [SUB 0 4 T C SUB 0 6 T C SUB 0 20 T G ]
1 [SUB 0 4 T C SUB 0 17 G C INS 0 19 G ]
1 [INS 0 5 G SUB 0 7 G A SUB 0 20 T G ]
1 [SUB 0 5 G A SUB 0 6 T C DEL 0 15 G ]
1 [SUB 0 5 G A SUB 0 14 T A ]
1 [SUB 0 5 G A INS 0 18 T SUB 0 19 G T ]
1 [SUB 0 5 G A SUB 0 19 G T SUB 0 20 T C ]
1 [SUB 0 5 G C SUB 0 12 T C SUB 0 13 G C ]
1 [SUB 0 5 G C SUB 0 12 T G SUB 0 16 T G ]
1 [SUB 0 5 G T SUB 0 11 G A SUB 0 17 G C ]
1 [SUB 0 5 G T SUB 0 12 T C SUB 0 20 T G ]
1 [INS 0 6 T SUB 0 10 T C SUB 0 20 T G ]
1 [SUB 0 6 T A SUB 0 8 T G SUB 0 14 T A ]
1 [SUB 0 6 T A INS 0 14 T SUB 0 19 G C ]
1 [SUB 0 6 T C SUB 0 7 G A SUB 0 15 G A ]
1 [SUB 0 6 T C SUB 0 7 G A SUB 0 20 T C ]
1 [SUB 0 6 T C SUB 0 9 G C SUB 0 19 G A ]
1 [SUB 0 6 T C SUB 0 19 G T ]
1 [SUB 0 6 T G SUB 0 9 G T SUB 0 20 T A ]
1 [SUB 0 7 G A SUB 0 8 T C SUB 0 13 G A ]
1 [SUB 0 7 G A SUB 0 9 G A SUB 0 17 G C ]
1 [SUB 0 7 G A SUB 0 10 T A SUB 0 12 T A ]
1 [SUB 0 7 G A SUB 0 20 T A ]
1 [SUB 0 7 G T DEL 0 13 G SUB 0 16 T C ]
1 [SUB 0 8 T A SUB 0 12 T A SUB 0 20 T C ]
1 [SUB 0 8 T A SUB 0 15 G A SUB 0 19 G A ]
1 [SUB 0 8 T A SUB 0 18 T G SUB 0 20 T G ]
1 [SUB 0 8 T C SUB 0 9 G A SUB 0 13 G T ]
1 [SUB 0 8 T C SUB 0 13 G C SUB 0 14 T C ]
1 [SUB 0 8 T C SUB 0 18 T A SUB 0 20 T G ]
1 [SUB 0 8 T C SUB 0 19 G A ]
1 [SUB 0 8 T C SUB 0 19 G C ]
1 [SUB 0 8 T C SUB 0 19 G C SUB 0 20 T A ]
1 [INS 0 9 G INS 0 13 G INS 0 17 G ]
1 [DEL 0 9 G SUB 0 10 T A DEL 0 19 G ]
1 [SUB 0 9 G A SUB 0 14 T C SUB 0 15 G A ]
1 [SUB 0 9 G C SUB 0 16 T C DEL 0 19 G ]
1 [SUB 0 9 G C SUB 0 17 G C INS 0 19 G ]
1 [SUB 0 9 G C SUB 0 18 T G SUB 0 20 T A ]
1 [SUB 0 9 G C SUB 0 19 G C ]
1 [SUB 0 9 G C SUB 0 20 T C ]
1 [SUB 0 9 G T SUB 0 20 T A ]
1 [DEL 0 10 T SUB 0 14 T G DEL 0 19 G ]
1 [SUB 0 10 T C SUB 0 11 G C SUB 0 20 T C ]
1 [SUB 0 10 T C SUB 0 11 G T ]
1 [SUB 0 10 T C SUB 0 12 T C INS 0 19 G ]
1 [SUB 0 10 T C SUB 0 18 T C SUB 0 19 G T ]
1 [SUB 0 10 T C SUB 0 19 G C SUB 0 20 T A ]
1 [INS 0 11 G SUB 0 17 G T SUB 0 19 G A ]
1 [SUB 0 11 G C SUB 0 14 T A SUB 0 19 G A ]
1 [SUB 0 12 T A INS 0 19 G SUB 0 20 T A ]
1 [SUB 0 12 T C SUB 0 13 G A SUB 0 18 T C ]
1 [SUB 0 12 T C SUB 0 13 G A SUB 0 20 T C ]
1 [SUB 0 12 T C SUB 0 16 T C SUB 0 19 G T ]
1 [SUB 0 12 T C SUB 0 20 T C ]
1 [SUB 0 13 G A SUB 0 19 G A SUB 0 20 T A ]
1 [SUB 0 13 G C SUB 0 18 T G SUB 0 19 G A ]
1 [SUB 0 13 G T SUB 0 15 G T SUB 0 19 G T ]
1 [DEL 0 14 T DEL 0 17 G SUB 0 19 G A ]
1 [SUB 0 14 T C SUB 0 16 T C SUB 0 19 G C ]
1 [SUB 0 14 T C SUB 0 18 T C ]
1 [SUB 0 14 T G SUB 0 15 G C SUB 0 19 G A ]
1 [INS 0 15 G SUB 0 18 T G SUB 0 20 T G ]
1 [INS 0 15 G SUB 0 20 T C ]
1 [DEL 0 15 G SUB 0 18 T A SUB 0 20 T A ]
1 [DEL 0 15 G SUB 0 18 T G SUB 0 20 T G ]
1 [SUB 0 15 G A SUB 0 17 G T SUB 0 19 G T ]
1 [SUB 0 15 G A INS 0 18 T SUB 0 19 G A ]
1 [SUB 0 15 G C DEL 0 18 T SUB 0 20 T C ]
1 [SUB 0 15 G C SUB 0 19 G A ]
1 [SUB 0 15 G T SUB 0 16 T G SUB 0 19 G T ]
1 [SUB 0 15 G T SUB 0 17 G C SUB 0 20 T C ]
1 [SUB 0 15 G T SUB 0 17 G T SUB 0 18 T G ]
1 [SUB 0 15 G T SUB 0 17 G T SUB 0 19 G T ]
1 [DEL 0 16 T SUB 0 18 T C SUB 0 20 T G ]
1 [SUB 0 16 T A SUB 0 17 G T SUB 0 19 G A ]
1 [SUB 0 16 T A SUB 0 18 T A SUB 0 20 T A ]
3 [SUB 0 16 T C SUB 0 18 T C SUB 0 20 T C ]
1 [SUB 0 17 G A SUB 0 19 G A ]
1 [SUB 0 17 G C SUB 0 19 G C ]
102    87
40
1 [DEL 0 0 C ]
21 [SUB 0 0 C A ]
44 [SUB 0 0 C G ]
96 [SUB 0 0 C T ]
29 [SUB 0 1 C A ]
3 [SUB 0 1 C G ]
89 [SUB 0 1 C T ]
69 [DEL 0 2 T ]
43 [SUB 0 2 T A ]
20 [SUB 0 2 T C ]
4 [SUB 0 2 T G ]
10 [SUB 0 3 T A ]
57 [SUB 0 3 T C ]
27 [SUB 0 3 T G ]
6 [SUB 0 4 T A ]
11 [SUB 0 4 T C ]
16 [SUB 0 4 T G ]
6 [INS 0 5 G ]
167 [DEL 0 5 G ]
24 [SUB 0 5 G A ]
60 [SUB 0 5 G C ]
40 [SUB 0 5 G T ]
34 [INS 0 6 T ]
65 [DEL 0 6 T ]
32 [SUB 0 6 T A ]
25 [SUB 0 6 T C ]
25 [SUB 0 6 T G ]
33 [INS 0 7 C ]
287 [DEL 0 7 C ]
28 [SUB 0 7 C A ]
76 [SUB 0 7 C G ]
80 [SUB 0 7 C T ]
30 [INS 0 8 T ]
141 [DEL 0 8 T ]
45 [SUB 0 8 T A ]
76 [SUB 0 8 T C ]
4 [SUB 0 8 T G ]
31 [SUB 0 9 C A ]
83 [SUB 0 9 C G ]
63 [SUB 0 9 C T ]
103    87
43
62 [SUB 0 0 T A ]
5 [SUB 0 0 T C ]
30 [SUB 0 0 T G ]
46 [DEL 0 1 G ]
30 [SUB 0 1 G A ]
23 [SUB 0 1 G C ]
20 [SUB 0 1 G T ]
7 [INS 0 2 A ]
86 [DEL 0 2 A ]
33 [SUB 0 2 A C ]
26 [SUB 0 2 A G ]
13 [SUB 0 2 A T ]
126 [SUB 0 3 A C ]
191 [SUB 0 3 A G ]
113 [SUB 0 3 A T ]
2 [INS 0 4 T ]
91 [DEL 0 4 T ]
33 [SUB 0 4 T A ]
18 [SUB 0 4 T C ]
38 [SUB 0 4 T G ]
10 [INS 0 5 G ]
62 [DEL 0 5 G ]
21 [SUB 0 5 G A ]
30 [SUB 0 5 G C ]
18 [SUB 0 5 G T ]
20 [INS 0 6 A ]
129 [DEL 0 6 A ]
48 [SUB 0 6 A C ]
37 [SUB 0 6 A G ]
31 [SUB 0 6 A T ]
5 [INS 0 7 C ]
116 [DEL 0 7 C ]
54 [SUB 0 7 C A ]
41 [SUB 0 7 C G ]
10 [SUB 0 7 C T ]
13 [INS 0 8 A ]
11 [DEL 0 8 A ]
7 [SUB 0 8 A C ]
9 [SUB 0 8 A G ]
35 [SUB 0 8 A T ]
54 [SUB 0 9 G A ]
31 [SUB 0 9 G C ]
29 [SUB 0 9 G T ]
104    77
155
1 [DEL 0 0 T DEL 0 15 G DEL 0 17 G ]
1 [DEL 0 0 T DEL 0 15 G SUB 0 17 G T ]
1 [SUB 0 0 T A SUB 0 2 T A SUB 0 4 T A ]
1 [SUB 0 0 T C SUB 0 2 T A ]
1 [SUB 0 0 T C SUB 0 4 T A SUB 0 9 G A ]
1 [SUB 0 0 T C SUB 0 7 G A DEL 0 18 T ]
1 [SUB 0 0 T C DEL 0 19 G ]
1 [SUB 0 0 T G SUB 0 8 T C SUB 0 19 G A ]
1 [SUB 0 0 T G SUB 0 15 G C SUB 0 16 T C ]
1 [DEL 0 1 G SUB 0 6 T G SUB 0 8 T G ]
1 [SUB 0 1 G A SUB 0 5 G A SUB 0 8 T G ]
1 [SUB 0 1 G A SUB 0 6 T C SUB 0 18 T A ]
1 [SUB 0 1 G A SUB 0 18 T A SUB 0 19 G C ]
1 [SUB 0 1 G C SUB 0 3 G C DEL 0 19 G ]
1 [SUB 0 1 G T ]
1 [SUB 0 1 G T DEL 0 4 T SUB 0 6 T G ]
1 [SUB 0 1 G T SUB 0 9 G C SUB 0 19 G C ]
1 [SUB 0 1 G T DEL 0 17 G SUB 0 19 G C ]
1 [SUB 0 1 G T DEL 0 18 T SUB 0 19 G C ]
1 [DEL 0 2 T SUB 0 5 G A SUB 0 11 G A ]
1 [SUB 0 2 T C SUB 0 4 T C SUB 0 18 T G ]
1 [SUB 0 2 T C DEL 0 8 T SUB 0 14 T C ]
1 [SUB 0 2 T C SUB 0 8 T A SUB 0 9 G T ]
1 [SUB 0 2 T C SUB 0 10 T C SUB 0 11 G A ]
1 [SUB 0 2 T G SUB 0 9 G A DEL 0 18 T ]
1 [SUB 0 2 T G SUB 0 14 T A SUB 0 16 T G ]
1 [INS 0 3 G SUB 0 8 T C SUB 0 9 G A ]
1 [INS 0 3 G SUB 0 16 T A SUB 0 18 T A ]
1 [DEL 0 3 G SUB 0 5 G T SUB 0 7 G C ]
1 [DEL 0 3 G SUB 0 5 G T SUB 0 14 T A ]
1 [DEL 0 3 G DEL 0 10 T DEL 0 18 T ]
1 [DEL 0 3 G SUB 0 11 G T ]
1 [SUB 0 3 G A SUB 0 10 T A SUB 0 17 G C ]
1 [SUB 0 3 G A SUB 0 13 G A ]
1 [SUB 0 3 G A SUB 0 16 T C SUB 0 17 G A ]
1 [SUB 0 3 G A SUB 0 17 G T SUB 0 19 G T ]
1 [SUB 0 3 G C SUB 0 4 T A SUB 0 7 G T ]
1 [SUB 0 3 G C SUB 0 13 G C DEL 0 17 G ]
1 [SUB 0 3 G T SUB 0 5 G C SUB 0 7 G C ]
1 [SUB 0 3 G T SUB 0 6 T A ]
1 [SUB 0 3 G T SUB 0 9 G A SUB 0 15 G C ]
1 [SUB 0 4 T A ]
1 [SUB 0 4 T A SUB 0 6 T C SUB 0 11 G A ]
1 [SUB 0 4 T A DEL 0 7 G ]
1 [SUB 0 4 T A DEL 0 10 T SUB 0 14 T A ]
1 [SUB 0 4 T A SUB 0 10 T C SUB 0 12 T C ]
1 [SUB 0 4 T A SUB 0 11 G T SUB 0 19 G T ]
1 [SUB 0 4 T A INS 0 12 T SUB 0 17 G C ]
1 [SUB 0 4 T C SUB 0 5 G A SUB 0 13 G A ]
1 [SUB 0 4 T C SUB 0 7 G C SUB 0 17 G A ]
1 [SUB 0 4 T C SUB 0 17 G T SUB 0 19 G C ]
1 [SUB 0 4 T G SUB 0 5 G A DEL 0 10 T ]
1 [SUB 0 4 T G SUB 0 7 G T SUB 0 18 T A ]
1 [INS 0 5 G SUB 0 7 G A ]
1 [DEL 0 5 G DEL 0 9 G SUB 0 12 T C ]
1 [SUB 0 5 G A SUB 0 6 T C SUB 0 11 G A ]
1 [SUB 0 5 G A SUB 0 6 T C DEL 0 15 G ]
1 [SUB 0 5 G A SUB 0 10 T C SUB 0 12 T C ]
1 [SUB 0 5 G A SUB 0 17 G A SUB 0 18 T G ]
1 [SUB 0 5 G A INS 0 18 T SUB 0 19 G C ]
1 [SUB 0 5 G A SUB 0 18 T A SUB 0 19 G C ]
1 [SUB 0 5 G C DEL 0 7 G DEL 0 14 T ]
1 [SUB 0 5 G C SUB 0 12 T C SUB 0 13 G C ]
1 [SUB 0 5 G C SUB 0 12 T G SUB 0 16 T G ]
1 [SUB 0 5 G C SUB 0 12 T G DEL 0 17 G ]
1 [SUB 0 5 G T SUB 0 12 T C ]
1 [INS 0 6 T SUB 0 10 T C ]
1 [DEL 0 6 T SUB 0 10 T A SUB 0 16 T G ]
1 [SUB 0 6 T A SUB 0 8 T G SUB 0 14 T A ]
1 [SUB 0 6 T A SUB 0 12 T G SUB 0 17 G C ]
1 [SUB 0 6 T A SUB 0 16 T G SUB 0 18 T G ]
1 [SUB 0 6 T C SUB 0 7 G A ]
1 [SUB 0 6 T C SUB 0 7 G A SUB 0 11 G T ]
1 [SUB 0 6 T C SUB 0 11 G C SUB 0 12 T C ]
1 [SUB 0 6 T C SUB 0 16 T A SUB 0 18 T G ]
1 [SUB 0 6 T C SUB 0 17 G C ]
1 [INS 0 7 G INS 0 11 G INS 0 15 G ]
1 [SUB 0 7 G A SUB 0 9 G A SUB 0 17 G C ]
1 [SUB 0 7 G A SUB 0 10 T A SUB 0 12 T A ]
1 [SUB 0 7 G C DEL 0 13 G SUB 0 17 G C ]
1 [SUB 0 7 G C SUB 0 16 T C SUB 0 17 G T ]
1 [SUB 0 7 G C SUB 0 16 T G SUB 0 18 T A ]
2 [SUB 0 7 G C SUB 0 17 G C SUB 0 19 G C ]
1 [SUB 0 7 G T INS 0 12 T SUB 0 14 T C ]
1 [SUB 0 7 G T SUB 0 18 T A SUB 0 19 G A ]
1 [SUB 0 8 T A SUB 0 12 T A ]
1 [SUB 0 8 T A SUB 0 15 G A SUB 0 19 G A ]
1 [SUB 0 8 T A SUB 0 15 G C SUB 0 16 T G ]
1 [SUB 0 8 T C SUB 0 9 G C SUB 0 17 G T ]
1 [SUB 0 8 T C SUB 0 9 G T SUB 0 19 G A ]
1 [SUB 0 8 T C SUB 0 16 T C SUB 0 17 G T ]
1 [SUB 0 8 T C SUB 0 17 G A SUB 0 18 T G ]
1 [SUB 0 8 T C SUB 0 17 G C SUB 0 18 T A ]
1 [SUB 0 8 T C SUB 0 19 G A ]
1 [SUB 0 8 T C SUB 0 19 G C ]
1 [DEL 0 9 G SUB 0 11 G T SUB 0 17 G T ]
1 [SUB 0 9 G A SUB 0 10 T A SUB 0 18 T C ]
1 [SUB 0 9 G A SUB 0 10 T C SUB 0 15 G C ]
1 [SUB 0 9 G A SUB 0 14 T C SUB 0 15 G A ]
1 [SUB 0 9 G A SUB 0 16 T C SUB 0 17 G A ]
1 [SUB 0 9 G A SUB 0 17 G T SUB 0 18 T C ]
1 [SUB 0 9 G A SUB 0 18 T C SUB 0 19 G A ]
1 [SUB 0 9 G C ]
1 [SUB 0 9 G C SUB 0 16 T C SUB 0 19 G T ]
1 [SUB 0 9 G C SUB 0 17 G C ]
1 [DEL 0 10 T SUB 0 12 T C SUB 0 13 G T ]
1 [DEL 0 10 T SUB 0 14 T G SUB 0 19 G T ]
1 [SUB 0 10 T A SUB 0 13 G C SUB 0 17 G C ]
1 [SUB 0 10 T A SUB 0 18 T G SUB 0 19 G A ]
1 [SUB 0 10 T C SUB 0 11 G A DEL 0 13 G ]
1 [SUB 0 10 T C SUB 0 11 G A SUB 0 16 T C ]
1 [SUB 0 10 T C SUB 0 11 G A DEL 0 18 T ]
1 [SUB 0 10 T C SUB 0 11 G C ]
1 [SUB 0 10 T C SUB 0 12 T C ]
1 [INS 0 11 G SUB 0 17 G T SUB 0 19 G A ]
1 [SUB 0 11 G A DEL 0 14 T SUB 0 17 G A ]
1 [SUB 0 11 G C DEL 0 14 T SUB 0 17 G T ]
1 [SUB 0 11 G C SUB 0 14 T A SUB 0 19 G A ]
1 [SUB 0 11 G T SUB 0 13 G A DEL 0 19 G ]
1 [SUB 0 11 G T SUB 0 15 G A SUB 0 19 G C ]
1 [SUB 0 12 T C SUB 0 13 G A ]
1 [SUB 0 12 T C SUB 0 14 T C SUB 0 17 G C ]
1 [SUB 0 12 T C SUB 0 16 T C ]
1 [SUB 0 12 T C SUB 0 16 T C SUB 0 19 G T ]
1 [SUB 0 12 T G SUB 0 13 G C SUB 0 17 G A ]
1 [INS 0 13 G SUB 0 16 T G SUB 0 18 T G ]
1 [INS 0 13 G SUB 0 18 T C SUB 0 19 G A ]
1 [SUB 0 13 G A SUB 0 15 G T SUB 0 17 G T ]
1 [SUB 0 13 G A SUB 0 17 G C SUB 0 19 G C ]
1 [SUB 0 13 G A SUB 0 19 G A ]
1 [SUB 0 13 G C SUB 0 17 G A SUB 0 19 G T ]
1 [SUB 0 13 G C SUB 0 17 G T SUB 0 19 G C ]
1 [SUB 0 13 G C SUB 0 18 T G SUB 0 19 G A ]
1 [SUB 0 13 G T SUB 0 14 T G SUB 0 17 G T ]
1 [SUB 0 13 G T SUB 0 15 G T SUB 0 19 G T ]
1 [INS 0 14 T SUB 0 16 T A SUB 0 18 T A ]
1 [DEL 0 14 T DEL 0 17 G SUB 0 19 G A ]
1 [SUB 0 14 T A SUB 0 15 G T SUB 0 17 G A ]
1 [SUB 0 14 T A SUB 0 16 T A SUB 0 18 T A ]
1 [SUB 0 14 T C SUB 0 15 G A DEL 0 18 T ]
3 [SUB 0 14 T C SUB 0 16 T C SUB 0 18 T C ]
1 [SUB 0 14 T G SUB 0 15 G C SUB 0 18 T G ]
1 [SUB 0 15 G A SUB 0 16 T A DEL 0 18 T ]
1 [SUB 0 15 G A INS 0 18 T SUB 0 19 G A ]
1 [SUB 0 15 G C SUB 0 18 T G SUB 0 19 G C ]
1 [SUB 0 15 G T SUB 0 16 T G SUB 0 18 T G ]
1 [SUB 0 15 G T SUB 0 17 G C ]
1 [SUB 0 15 G T SUB 0 17 G T SUB 0 18 T G ]
1 [SUB 0 15 G T SUB 0 17 G T SUB 0 19 G T ]
1 [SUB 0 16 T C SUB 0 18 T C ]
1 [SUB 0 16 T G SUB 0 17 G C SUB 0 18 T G ]
1 [SUB 0 17 G A SUB 0 19 G A ]
1 [SUB 0 17 G C SUB 0 18 T A SUB 0 19 G C ]
1 [SUB 0 17 G C SUB 0 19 G C ]
1 [DEL 0 19 G ]
105    41
26
1 [SUB 0 0 T C DEL 0 19 G ]
1 [SUB 0 1 G C SUB 0 3 G C DEL 0 19 G ]
1 [SUB 0 1 G T SUB 0 9 G C SUB 0 19 G C SUB 1 3 G A SUB 1 5 G C ]
1 [SUB 0 10 T C SUB 0 11 G A DEL 0 18 T SUB 1 9 G A SUB 1 11 G T ]
1 [SUB 0 11 G A DEL 0 14 T SUB 0 17 G A SUB 1 1 G A DEL 1 12 T ]
1 [SUB 0 11 G T SUB 0 13 G A DEL 0 19 G SUB 1 5 G T SUB 1 7 G A ]
1 [INS 0 14 T SUB 0 16 T A SUB 0 18 T A SUB 1 3 G A SUB 1 11 G T ]
1 [SUB 0 14 T C SUB 0 16 T C SUB 0 18 T C SUB 1 9 G C ]
1 [DEL 0 19 G ]
1 [SUB 1 0 T C SUB 1 11 G T ]
1 [SUB 1 2 T A SUB 1 12 T A ]
1 [SUB 1 3 G A SUB 1 12 T A ]
1 [INS 1 5 G INS 1 11 G ]
1 [SUB 1 8 T C SUB 1 12 T C ]
1 [DEL 1 9 G DEL 1 11 G ]
1 [DEL 1 9 G SUB 1 11 G T ]
1 [SUB 1 9 G A DEL 1 11 G ]
1 [SUB 1 9 G A SUB 1 11 G A ]
1 [SUB 1 9 G A SUB 1 11 G T ]
1 [SUB 1 9 G T SUB 1 12 T G ]
1 [SUB 1 10 T A SUB 1 12 T A ]
2 [SUB 1 11 G A SUB 1 12 T C ]
1 [SUB 1 11 G T ]
1 [SUB 1 11 G T SUB 1 12 T A ]
1 [SUB 1 11 G T SUB 1 12 T C ]
1 [SUB 1 12 T G ]
106    42
34
1 [SUB 0 2 G T DEL 0 11 T SUB 1 7 T C SUB 1 8 G A SUB 1 12 G T ]
1 [DEL 1 2 G DEL 1 16 G DEL 1 18 G ]
1 [SUB 1 2 G A SUB 1 17 T G SUB 1 18 G C ]
2 [SUB 1 2 G A SUB 1 19 T A ]
1 [SUB 1 4 G A SUB 1 13 T A ]
1 [SUB 1 5 T C SUB 1 7 T C ]
1 [SUB 1 6 G A SUB 1 8 G A SUB 1 16 G C ]
1 [SUB 1 6 G A SUB 1 16 G A SUB 1 18 G A ]
1 [SUB 1 6 G A SUB 1 19 T A ]
1 [SUB 1 6 G T SUB 1 18 G T SUB 1 19 T A ]
1 [SUB 1 7 T C SUB 1 18 G C SUB 1 19 T A ]
1 [SUB 1 8 G A SUB 1 17 T A SUB 1 19 T A ]
1 [SUB 1 8 G A SUB 1 18 G A ]
1 [SUB 1 8 G T INS 1 16 G SUB 1 18 G A ]
1 [SUB 1 9 T A SUB 1 19 T A ]
1 [SUB 1 9 T C SUB 1 11 T C INS 1 18 G ]
1 [SUB 1 10 G C SUB 1 13 T A SUB 1 18 G A ]
1 [INS 1 12 G INS 1 18 G ]
1 [SUB 1 12 G C DEL 1 15 T SUB 1 18 G T ]
1 [INS 1 13 T SUB 1 14 G C SUB 1 16 G T ]
1 [SUB 1 13 T C SUB 1 17 T C SUB 1 19 T C ]
1 [SUB 1 14 G C SUB 1 16 G A SUB 1 18 G T ]
1 [SUB 1 14 G T SUB 1 15 T C SUB 1 16 G A ]
1 [SUB 1 14 G T SUB 1 17 T G SUB 1 19 T G ]
1 [INS 1 15 T SUB 1 17 T G SUB 1 19 T G ]
1 [DEL 1 15 T SUB 1 16 G C SUB 1 18 G T ]
1 [SUB 1 15 T A SUB 1 17 T A SUB 1 19 T G ]
1 [SUB 1 15 T C SUB 1 17 T C SUB 1 19 T C ]
1 [SUB 1 16 G C INS 1 18 G SUB 1 19 T C ]
1 [SUB 1 16 G T SUB 1 18 G A ]
1 [SUB 1 16 G T SUB 1 18 G C ]
1 [SUB 1 16 G T SUB 1 18 G T SUB 1 19 T C ]
1 [SUB 1 17 T C SUB 1 18 G A SUB 1 19 T C ]
1 [SUB 1 19 T G ]
107    41
25
1 [SUB 0 0 G C SUB 0 2 G T SUB 0 10 G C SUB 1 3 G A SUB 1 5 G C ]
1 [SUB 0 0 G T DEL 0 19 T ]
1 [SUB 0 1 T A DEL 0 19 T ]
1 [SUB 0 3 T C SUB 0 4 G A SUB 0 19 T C SUB 1 7 G C SUB 1 11 G A ]
1 [SUB 0 3 T C SUB 0 5 T C SUB 0 19 T G DEL 1 2 T SUB 1 3 G C ]
1 [SUB 0 5 T A SUB 0 11 T C SUB 0 13 T C SUB 1 4 T C SUB 1 6 T G ]
1 [SUB 0 5 T C SUB 0 6 G A SUB 0 19 T C SUB 1 8 T C SUB 1 10 T C ]
1 [SUB 0 8 G C SUB 0 18 G C DEL 1 3 G SUB 1 5 G A ]
1 [SUB 0 12 G A DEL 0 15 T SUB 0 18 G A SUB 1 1 G A ]
1 [INS 0 15 T SUB 0 17 T A SUB 0 19 T A SUB 1 7 G T SUB 1 9 G A ]
1 [SUB 1 2 T A ]
1 [INS 1 5 G ]
1 [SUB 1 6 T C SUB 1 10 T C ]
1 [SUB 1 7 G T SUB 1 10 T G ]
2 [SUB 1 8 T A SUB 1 10 T A ]
1 [DEL 1 9 G SUB 1 11 G C ]
1 [SUB 1 9 G A SUB 1 10 T C ]
1 [SUB 1 9 G A SUB 1 11 G A ]
2 [SUB 1 9 G A SUB 1 11 G T ]
2 [SUB 1 9 G T SUB 1 11 G C ]
1 [SUB 1 9 G T SUB 1 11 G T ]
1 [INS 1 10 T SUB 1 11 G A ]
1 [DEL 1 10 T ]
1 [SUB 1 10 T C SUB 1 11 G A ]
1 [SUB 1 11 G A ]
108    77
131
1 [SUB 0 0 C A DEL 0 4 C SUB 0 18 C A ]
1 [SUB 0 0 C G DEL 0 2 C SUB 0 11 A T ]
1 [SUB 0 0 C G SUB 0 7 A T SUB 0 12 C T ]
1 [SUB 0 0 C G DEL 0 19 A ]
1 [SUB 0 1 A G SUB 0 2 C T DEL 0 4 C ]
1 [SUB 0 1 A T SUB 0 3 A T DEL 0 19 A ]
1 [DEL 0 2 C DEL 0 6 C SUB 0 8 C G ]
1 [DEL 0 2 C SUB 0 6 C T SUB 0 10 C T ]
1 [SUB 0 2 C A SUB 0 4 C T ]
1 [SUB 0 2 C A SUB 0 14 C A SUB 0 18 C T ]
1 [SUB 0 2 C A SUB 0 16 C G SUB 0 18 C G ]
1 [SUB 0 2 C G ]
1 [SUB 0 2 C G SUB 0 4 C A SUB 0 6 C A ]
1 [SUB 0 2 C G SUB 0 11 A G SUB 0 12 C T ]
1 [SUB 0 2 C G SUB 0 17 A T ]
1 [SUB 0 2 C T SUB 0 3 A G SUB 0 7 A G ]
1 [SUB 0 2 C T SUB 0 3 A G DEL 0 18 C ]
1 [SUB 0 2 C T SUB 0 8 C T SUB 0 19 A C ]
1 [SUB 0 2 C T SUB 0 16 C A SUB 0 18 C G ]
1 [INS 0 3 A SUB 0 12 C T SUB 0 19 A T ]
1 [INS 0 3 A SUB 0 18 C G ]
1 [DEL 0 3 A DEL 0 7 A INS 0 16 C ]
1 [DEL 0 3 A SUB 0 9 A G SUB 0 16 C T ]
1 [SUB 0 3 A C SUB 0 7 A T SUB 0 13 A C ]
1 [SUB 0 3 A C SUB 0 10 C G SUB 0 17 A C ]
1 [SUB 0 3 A C SUB 0 10 C G SUB 0 18 C G ]
1 [SUB 0 3 A C SUB 0 12 C A SUB 0 18 C A ]
1 [SUB 0 3 A G SUB 0 5 A C SUB 0 10 C A ]
1 [SUB 0 3 A G SUB 0 5 A T SUB 0 16 C G ]
1 [SUB 0 3 A G SUB 0 9 A G SUB 0 11 A G ]
1 [SUB 0 3 A G SUB 0 14 C G SUB 0 17 A T ]
1 [SUB 0 3 A G DEL 0 17 A SUB 0 19 A G ]
1 [SUB 0 3 A G SUB 0 17 A T SUB 0 19 A C ]
1 [SUB 0 3 A T SUB 0 4 C T SUB 0 16 C T ]
1 [SUB 0 3 A T SUB 0 5 A G SUB 0 11 A G ]
1 [SUB 0 3 A T SUB 0 11 A T SUB 0 15 A G ]
1 [SUB 0 3 A T SUB 0 12 C A SUB 0 18 C A ]
1 [SUB 0 4 C A SUB 0 7 A T DEL 0 16 C ]
1 [SUB 0 4 C A DEL 0 15 A SUB 0 18 C G ]
1 [SUB 0 4 C A SUB 0 16 C A SUB 0 17 A C ]
1 [SUB 0 4 C G SUB 0 10 C A SUB 0 15 A G ]
1 [SUB 0 4 C G SUB 0 10 C G ]
1 [SUB 0 4 C G DEL 0 12 C SUB 0 14 C A ]
1 [SUB 0 4 C G SUB 0 17 A T SUB 0 19 A T ]
1 [SUB 0 4 C G SUB 0 18 C T ]
1 [SUB 0 4 C T SUB 0 16 C G SUB 0 17 A G ]
1 [SUB 0 4 C T SUB 0 16 C T SUB 0 17 A G ]
1 [SUB 0 5 A G DEL 0 9 A ]
1 [SUB 0 5 A G SUB 0 16 C A SUB 0 18 C T ]
1 [SUB 0 5 A G INS 0 18 C ]
1 [SUB 0 5 A G SUB 0 18 C T SUB 0 19 A T ]
1 [SUB 0 5 A T SUB 0 10 C G SUB 0 17 A C ]
1 [SUB 0 6 C A SUB 0 9 A T SUB 0 17 A G ]
1 [SUB 0 6 C G SUB 0 7 A G SUB 0 12 C T ]
1 [SUB 0 6 C G SUB 0 7 A G SUB 0 13 A G ]
1 [SUB 0 6 C G SUB 0 10 C T SUB 0 15 A G ]
1 [SUB 0 6 C T SUB 0 9 A C SUB 0 17 A T ]
1 [SUB 0 6 C T SUB 0 9 A T SUB 0 18 C A ]
1 [SUB 0 6 C T SUB 0 10 C A DEL 0 18 C ]
1 [SUB 0 6 C T SUB 0 12 C A DEL 0 18 C ]
1 [SUB 0 6 C T INS 0 17 A SUB 0 19 A G ]
1 [SUB 0 6 C T SUB 0 17 A T SUB 0 19 A C ]
1 [SUB 0 6 C T SUB 0 18 C G SUB 0 19 A T ]
1 [SUB 0 7 A C SUB 0 9 A C SUB 0 18 C G ]
1 [SUB 0 7 A C SUB 0 9 A T SUB 0 10 C G ]
1 [SUB 0 7 A G ]
1 [SUB 0 7 A G SUB 0 8 C T SUB 0 19 A C ]
1 [SUB 0 7 A G SUB 0 14 C T SUB 0 15 A T ]
1 [SUB 0 7 A G DEL 0 16 C SUB 0 18 C A ]
1 [DEL 0 8 C SUB 0 12 C T SUB 0 19 A T ]
1 [SUB 0 8 C A SUB 0 11 A G SUB 0 13 A G ]
1 [SUB 0 8 C G SUB 0 10 C G SUB 0 18 C G ]
1 [SUB 0 8 C G SUB 0 12 C A DEL 0 15 A ]
1 [SUB 0 8 C G SUB 0 14 C G SUB 0 19 A C ]
1 [SUB 0 8 C G SUB 0 16 C A SUB 0 19 A T ]
1 [SUB 0 8 C G SUB 0 18 C A ]
1 [SUB 0 8 C G SUB 0 18 C G ]
1 [SUB 0 8 C T INS 0 14 C SUB 0 18 C G ]
2 [SUB 0 8 C T SUB 0 18 C A SUB 0 19 A T ]
1 [SUB 0 9 A C SUB 0 11 A C SUB 0 17 A T ]
1 [SUB 0 9 A G SUB 0 15 A T ]
1 [SUB 0 9 A T SUB 0 17 A C SUB 0 19 A C ]
1 [INS 0 10 C SUB 0 11 A G SUB 0 18 C G ]
1 [SUB 0 10 C A SUB 0 14 C T DEL 0 18 C ]
1 [SUB 0 10 C A INS 0 17 A SUB 0 18 C A ]
1 [SUB 0 10 C G SUB 0 11 A G SUB 0 19 A G ]
1 [SUB 0 10 C G SUB 0 17 A T SUB 0 19 A G ]
1 [SUB 0 10 C T SUB 0 12 C T SUB 0 18 C G ]
1 [SUB 0 10 C T DEL 0 15 A SUB 0 18 C A ]
1 [SUB 0 10 C T SUB 0 18 C G SUB 0 19 A T ]
1 [SUB 0 11 A C SUB 0 17 A G SUB 0 18 C G ]
1 [SUB 0 11 A G SUB 0 13 A G SUB 0 19 A G ]
1 [SUB 0 11 A G SUB 0 15 A G SUB 0 19 A G ]
1 [SUB 0 11 A G SUB 0 19 A T ]
1 [SUB 0 11 A T DEL 0 19 A ]
1 [INS 0 12 C SUB 0 14 C T ]
1 [DEL 0 12 C SUB 0 14 C A SUB 0 16 C A ]
1 [DEL 0 12 C DEL 0 16 C SUB 0 17 A G ]
1 [DEL 0 12 C SUB 0 16 C A SUB 0 17 A T ]
1 [SUB 0 12 C A SUB 0 14 C G SUB 0 18 C G ]
1 [SUB 0 12 C A SUB 0 14 C T SUB 0 19 A C ]
1 [SUB 0 12 C G SUB 0 14 C G SUB 0 19 A T ]
1 [SUB 0 12 C G SUB 0 17 A T SUB 0 19 A T ]
1 [SUB 0 12 C G SUB 0 18 C G ]
1 [INS 0 13 A SUB 0 14 C A INS 0 17 A ]
1 [DEL 0 13 A SUB 0 15 A C DEL 0 18 C ]
1 [DEL 0 13 A SUB 0 15 A C SUB 0 18 C G ]
1 [DEL 0 13 A SUB 0 15 A T DEL 0 17 A ]
1 [SUB 0 13 A G SUB 0 15 A T SUB 0 16 C T ]
1 [SUB 0 13 A G SUB 0 18 C T SUB 0 19 A G ]
1 [SUB 0 13 A T SUB 0 16 C G DEL 0 18 C ]
1 [DEL 0 14 C SUB 0 16 C A SUB 0 18 C A ]
1 [DEL 0 14 C INS 0 17 A SUB 0 18 C A ]
1 [SUB 0 14 C A SUB 0 16 C A SUB 0 19 A T ]
1 [SUB 0 14 C A SUB 0 16 C T SUB 0 17 A G ]
1 [SUB 0 14 C G SUB 0 16 C A SUB 0 18 C A ]
2 [SUB 0 14 C G SUB 0 16 C G SUB 0 18 C G ]
1 [SUB 0 14 C G SUB 0 16 C T SUB 0 17 A T ]
1 [SUB 0 14 C T INS 0 18 C SUB 0 19 A T ]
1 [INS 0 15 A SUB 0 16 C A SUB 0 18 C G ]
1 [INS 0 15 A SUB 0 18 C T SUB 0 19 A G ]
1 [SUB 0 15 A G SUB 0 18 C G ]
1 [SUB 0 15 A T SUB 0 17 A T SUB 0 19 A T ]
1 [SUB 0 15 A T SUB 0 18 C A SUB 0 19 A T ]
1 [DEL 0 16 C SUB 0 18 C T ]
1 [SUB 0 16 C A SUB 0 18 C A SUB 0 19 A G ]
1 [SUB 0 16 C A SUB 0 18 C A SUB 0 19 A T ]
1 [SUB 0 16 C A SUB 0 18 C T SUB 0 19 A G ]
1 [INS 0 17 A SUB 0 18 C G ]
1 [SUB 0 17 A C SUB 0 19 A G ]
1 [DEL 0 19 A ]
109    87
37
1 [DEL 0 0 T ]
41 [SUB 0 0 T A ]
37 [SUB 0 0 T C ]
26 [SUB 0 0 T G ]
11 [SUB 0 1 T A ]
45 [SUB 0 1 T C ]
34 [SUB 0 1 T G ]
22 [SUB 0 2 T A ]
55 [SUB 0 2 T C ]
32 [SUB 0 2 T G ]
123 [DEL 0 3 C ]
31 [SUB 0 3 C A ]
72 [SUB 0 3 C G ]
97 [SUB 0 3 C T ]
37 [INS 0 4 T ]
216 [DEL 0 4 T ]
37 [SUB 0 4 T A ]
49 [SUB 0 4 T C ]
3 [SUB 0 4 T G ]
14 [SUB 0 5 T A ]
72 [SUB 0 5 T C ]
60 [SUB 0 5 T G ]
26 [INS 0 6 C ]
121 [DEL 0 6 C ]
10 [SUB 0 6 C A ]
47 [SUB 0 6 C G ]
145 [SUB 0 6 C T ]
57 [SUB 0 7 C A ]
9 [SUB 0 7 C G ]
138 [SUB 0 7 C T ]
2 [DEL 0 8 T ]
30 [SUB 0 8 T A ]
34 [SUB 0 8 T C ]
4 [SUB 0 8 T G ]
22 [SUB 0 9 T A ]
58 [SUB 0 9 T C ]
43 [SUB 0 9 T G ]
110    77
120
1 [DEL 0 0 A SUB 0 11 C G SUB 0 18 A T ]
1 [SUB 0 0 A G SUB 0 12 A T ]
1 [SUB 0 0 A T SUB 0 1 C G ]
1 [SUB 0 0 A T SUB 0 2 A T SUB 0 4 A T ]
1 [SUB 0 0 A T DEL 0 9 C SUB 0 13 C T ]
1 [DEL 0 1 C SUB 0 10 A T SUB 0 19 C T ]
1 [SUB 0 1 C A SUB 0 2 A T DEL 0 19 C ]
1 [SUB 0 1 C G ]
1 [SUB 0 1 C G SUB 0 10 A G SUB 0 11 C T ]
1 [DEL 0 2 A DEL 0 6 A DEL 0 16 A ]
1 [SUB 0 2 A C SUB 0 11 C A SUB 0 17 C A ]
1 [SUB 0 2 A G SUB 0 4 A C SUB 0 9 C A ]
1 [SUB 0 2 A G SUB 0 6 A G ]
1 [SUB 0 2 A G SUB 0 13 C G SUB 0 16 A T ]
1 [SUB 0 2 A G SUB 0 13 C T SUB 0 15 C T ]
1 [SUB 0 2 A G SUB 0 16 A T SUB 0 18 A C ]
1 [SUB 0 2 A G SUB 0 16 A T SUB 0 19 C G ]
1 [SUB 0 2 A T SUB 0 4 A C DEL 0 17 C ]
1 [SUB 0 2 A T SUB 0 4 A G SUB 0 10 A G ]
1 [SUB 0 2 A T SUB 0 11 C A SUB 0 17 C A ]
1 [DEL 0 3 C SUB 0 5 C A SUB 0 9 C A ]
1 [DEL 0 3 C SUB 0 13 C T ]
1 [DEL 0 3 C SUB 0 17 C A SUB 0 19 C G ]
1 [SUB 0 3 C A SUB 0 6 A T DEL 0 15 C ]
1 [SUB 0 3 C A DEL 0 14 A SUB 0 17 C G ]
1 [SUB 0 3 C A SUB 0 15 C A SUB 0 19 C T ]
1 [SUB 0 3 C G SUB 0 4 A T SUB 0 19 C A ]
1 [SUB 0 3 C G SUB 0 5 C A SUB 0 7 C A ]
1 [SUB 0 3 C G SUB 0 9 C G ]
1 [SUB 0 3 C G SUB 0 16 A T SUB 0 18 A T ]
1 [SUB 0 3 C G SUB 0 17 C T SUB 0 19 C G ]
1 [SUB 0 4 A C SUB 0 11 C G SUB 0 18 A C ]
1 [SUB 0 4 A G SUB 0 6 A T SUB 0 17 C G ]
1 [SUB 0 4 A G DEL 0 8 A SUB 0 19 C A ]
1 [SUB 0 4 A G SUB 0 10 A G SUB 0 12 A G ]
1 [SUB 0 4 A G SUB 0 15 C A SUB 0 17 C T ]
1 [SUB 0 4 A G INS 0 17 C SUB 0 19 C T ]
1 [SUB 0 4 A G DEL 0 17 C SUB 0 18 A T ]
1 [SUB 0 4 A T SUB 0 12 A T SUB 0 16 A G ]
1 [SUB 0 4 A T INS 0 16 A SUB 0 19 C A ]
1 [SUB 0 5 C G SUB 0 9 C T SUB 0 14 A G ]
1 [SUB 0 5 C G SUB 0 11 C A SUB 0 16 A G ]
1 [SUB 0 5 C G DEL 0 13 C SUB 0 15 C A ]
1 [SUB 0 5 C T SUB 0 7 C T SUB 0 14 A T ]
1 [SUB 0 5 C T SUB 0 8 A T SUB 0 17 C A ]
1 [SUB 0 5 C T SUB 0 16 A C SUB 0 18 A C ]
1 [SUB 0 5 C T SUB 0 17 C G SUB 0 18 A G ]
1 [SUB 0 5 C T SUB 0 17 C T SUB 0 18 A G ]
1 [SUB 0 6 A G ]
1 [SUB 0 6 A G SUB 0 7 C T SUB 0 18 A C ]
1 [SUB 0 6 A T SUB 0 11 C G SUB 0 18 A C ]
1 [SUB 0 6 A T SUB 0 11 C T SUB 0 19 C T ]
1 [SUB 0 7 C A SUB 0 10 A T SUB 0 18 A G ]
1 [SUB 0 7 C G SUB 0 8 A G SUB 0 13 C T ]
1 [SUB 0 7 C G SUB 0 9 C G SUB 0 17 C G ]
1 [SUB 0 7 C G SUB 0 13 C G SUB 0 18 A C ]
1 [SUB 0 7 C G SUB 0 17 C A SUB 0 19 C G ]
1 [SUB 0 7 C G SUB 0 17 C G SUB 0 19 C T ]
1 [SUB 0 7 C T SUB 0 10 A C SUB 0 18 A T ]
1 [SUB 0 7 C T SUB 0 11 C A SUB 0 19 C A ]
1 [SUB 0 7 C T SUB 0 13 C A SUB 0 19 C A ]
1 [SUB 0 7 C T INS 0 18 A ]
1 [SUB 0 7 C T SUB 0 18 A T ]
1 [SUB 0 7 C T SUB 0 19 C G ]
1 [SUB 0 8 A C SUB 0 10 A C SUB 0 16 A T ]
1 [SUB 0 8 A C SUB 0 10 A C SUB 0 19 C G ]
1 [SUB 0 8 A G SUB 0 14 A T SUB 0 19 C A ]
1 [SUB 0 8 A T DEL 0 16 A SUB 0 18 A C ]
1 [SUB 0 9 C A SUB 0 12 A G SUB 0 14 A G ]
1 [SUB 0 9 C A SUB 0 17 C A SUB 0 19 C A ]
1 [SUB 0 9 C G SUB 0 13 C A DEL 0 16 A ]
1 [SUB 0 9 C G SUB 0 17 C A ]
1 [SUB 0 9 C T SUB 0 12 A G SUB 0 14 A C ]
1 [SUB 0 9 C T INS 0 15 C SUB 0 19 C G ]
2 [SUB 0 9 C T INS 0 18 A SUB 0 19 C T ]
1 [SUB 0 10 A G SUB 0 12 A G SUB 0 18 A G ]
1 [SUB 0 10 A G SUB 0 14 A G SUB 0 18 A G ]
1 [SUB 0 10 A G SUB 0 18 A T SUB 0 19 C G ]
1 [SUB 0 10 A T SUB 0 17 C T SUB 0 18 A C ]
1 [INS 0 11 C SUB 0 12 A G SUB 0 19 C G ]
1 [INS 0 11 C SUB 0 13 C T SUB 0 19 C T ]
1 [DEL 0 11 C DEL 0 14 A DEL 0 18 A ]
1 [SUB 0 11 C A SUB 0 13 C G SUB 0 17 C G ]
1 [SUB 0 11 C A SUB 0 13 C T SUB 0 18 A C ]
1 [SUB 0 11 C A SUB 0 15 C T SUB 0 19 C A ]
1 [SUB 0 11 C G SUB 0 12 A G ]
1 [SUB 0 11 C G DEL 0 13 C SUB 0 19 C G ]
1 [SUB 0 11 C G SUB 0 13 C G SUB 0 18 A T ]
1 [SUB 0 11 C T SUB 0 12 A C DEL 0 16 A ]
1 [SUB 0 11 C T SUB 0 15 C A SUB 0 16 A T ]
1 [SUB 0 11 C T DEL 0 16 A SUB 0 19 C A ]
1 [SUB 0 11 C T SUB 0 19 C G ]
1 [DEL 0 12 A SUB 0 14 A T DEL 0 16 A ]
1 [SUB 0 12 A C SUB 0 18 A G SUB 0 19 C G ]
1 [SUB 0 12 A G SUB 0 17 C T SUB 0 18 A G ]
1 [DEL 0 13 C INS 0 16 A SUB 0 17 C A ]
1 [SUB 0 13 C G SUB 0 18 A T ]
1 [SUB 0 13 C T INS 0 17 C SUB 0 18 A T ]
1 [INS 0 14 A SUB 0 15 C A INS 0 18 A ]
1 [DEL 0 14 A SUB 0 16 A C SUB 0 19 C G ]
1 [SUB 0 14 A C SUB 0 16 A C SUB 0 17 C A ]
1 [SUB 0 14 A G SUB 0 16 A T SUB 0 17 C T ]
1 [SUB 0 14 A G SUB 0 17 C G SUB 0 19 C T ]
1 [SUB 0 14 A T DEL 0 16 A SUB 0 19 C G ]
1 [SUB 0 14 A T SUB 0 16 A T SUB 0 18 A T ]
1 [SUB 0 15 C A SUB 0 17 C A ]
1 [SUB 0 15 C A SUB 0 17 C A SUB 0 18 A G ]
1 [SUB 0 15 C A SUB 0 17 C A SUB 0 18 A T ]
1 [SUB 0 15 C A SUB 0 17 C T SUB 0 18 A G ]
1 [SUB 0 15 C G SUB 0 17 C A SUB 0 19 C A ]
1 [SUB 0 15 C G SUB 0 17 C G SUB 0 18 A T ]
2 [SUB 0 15 C G SUB 0 17 C G SUB 0 19 C G ]
1 [SUB 0 15 C T SUB 0 16 A G SUB 0 18 A G ]
1 [INS 0 16 A SUB 0 17 C A SUB 0 19 C G ]
1 [INS 0 16 A SUB 0 17 C G SUB 0 19 C G ]
1 [INS 0 16 A SUB 0 17 C T SUB 0 19 C G ]
1 [INS 0 16 A SUB 0 19 C T ]
1 [SUB 0 16 A C SUB 0 18 A G SUB 0 19 C T ]
1 [SUB 0 16 A T INS 0 18 A SUB 0 19 C T ]
1 [SUB 0 17 C A SUB 0 19 C T ]
111    86
38
1 [DEL 0 0 G ]
46 [SUB 0 0 G A ]
29 [SUB 0 0 G C ]
89 [SUB 0 0 G T ]
22 [SUB 0 1 G A ]
13 [SUB 0 1 G C ]
12 [SUB 0 1 G T ]
20 [DEL 0 2 T ]
14 [SUB 0 2 T A ]
15 [SUB 0 2 T C ]
3 [SUB 0 2 T G ]
16 [SUB 0 3 T A ]
26 [SUB 0 3 T C ]
9 [SUB 0 3 T G ]
59 [SUB 0 4 T A ]
35 [SUB 0 4 T C ]
146 [SUB 0 4 T G ]
3 [INS 0 5 C ]
31 [DEL 0 5 C ]
6 [SUB 0 5 C A ]
12 [SUB 0 5 C G ]
22 [SUB 0 5 C T ]
12 [SUB 0 6 C A ]
29 [SUB 0 6 C T ]
2 [INS 0 7 A ]
69 [DEL 0 7 A ]
27 [SUB 0 7 A C ]
5 [SUB 0 7 A G ]
21 [SUB 0 7 A T ]
3 [INS 0 8 T ]
30 [DEL 0 8 T ]
26 [SUB 0 8 T A ]
7 [SUB 0 8 T C ]
27 [SUB 0 8 T G ]
1 [DEL 0 9 G ]
22 [SUB 0 9 G A ]
14 [SUB 0 9 G C ]
10 [SUB 0 9 G T ]
112    86
35
1 [DEL 0 0 A ]
70 [SUB 0 0 A C ]
60 [SUB 0 0 A G ]
32 [SUB 0 0 A T ]
26 [SUB 0 1 A C ]
40 [SUB 0 1 A G ]
15 [SUB 0 1 A T ]
30 [SUB 0 2 A C ]
41 [SUB 0 2 A G ]
15 [SUB 0 2 A T ]
3 [SUB 0 3 A C ]
57 [SUB 0 3 A G ]
27 [SUB 0 3 A T ]
199 [DEL 0 4 G ]
122 [SUB 0 4 G A ]
5 [SUB 0 4 G C ]
49 [SUB 0 4 G T ]
175 [SUB 0 5 G A ]
46 [SUB 0 5 G C ]
31 [SUB 0 5 G T ]
28 [INS 0 6 A ]
103 [DEL 0 6 A ]
51 [SUB 0 6 A C ]
53 [SUB 0 6 A G ]
11 [SUB 0 6 A T ]
39 [SUB 0 7 A C ]
64 [SUB 0 7 A G ]
9 [SUB 0 7 A T ]
22 [SUB 0 8 A C ]
67 [SUB 0 8 A G ]
44 [SUB 0 8 A T ]
2 [DEL 0 9 G ]
93 [SUB 0 9 G A ]
39 [SUB 0 9 G C ]
65 [SUB 0 9 G T ]
113    80
164
1 [DEL 0 0 A SUB 0 11 C T SUB 0 12 A G ]
1 [SUB 0 0 A G SUB 0 5 C G SUB 0 15 C T ]
1 [SUB 0 0 A G SUB 0 9 C T SUB 0 10 A G ]
[truncated: 16,216,499 more chars]
