# Supplementary material for: CFSP: a collaborative frequent sequence pattern discovery algorithm for nucleic acid sequence classification
Source: PeerJ. 2020 Apr 20;8:e8965. doi: 10.7717/peerj.8965 (PMC7179567; doi:10.7717/peerj.8965)
Supplement: Supplemental Information 2 [file peerj-08-8965-s002.zip › ChIP-Seq/PeakSequences]

AGGGTACAGTTTCTATGGTTACCAGACCCTTTGTAGAGTGACAAAGGTTGGAATTCTGATTCTCGTGAGTCAAATTTTGGCCTTTGACTGGGTCCCCTCTGCACATCCTTGCTAAGCTTGGGCTGTTGCTATGCTTGAAGGCTTGTCAGCTAGCAGGTTCCTATGGTAACAGGAATGGAAATTT
CAAGATTTATGCAATAAAAGTGTTCTTGTTGTCATGACAACAGGAAAAAGCAACAAGAGGAAAAATCTTAGCTCTTAGGAATGGCCTTTCACAAGGTGTCAGGGCCCATTAAGCATGGTCAATACCCTGTCCTTCATTTAGTTTTGCCTTTACACAGCTTTCTTCGCTGCTGCAAATGTGATCC
AATTCTAGAGAGTTGGTGACATGTATCAGAGGAAGGCCTATGTGAAGTGACCAGTCAAGGGTGATAAATGGGTAGTCAGCTGTGCACAGCCAGCCCTGTGGGCCGTGAGTTGCCATGGAAGCACCGAATGGCATTCAGCAATCCCGCATGACTAACCTAGTTTAGCAGCAGGGCCCATGGGCTC
GTTTTGTTGTCAGAGTAGTTCCCGCCTCATGTTTTGTAAGAGATTTCATGGTCCCATTGTAAAGAGTAGATGATTTAAAACGTGTTCCCAAGATAAACTTTCCCATTGTCATTAATGAGGATGGATAATACTGAGTGACAAGTGCATTAGGAATGACACAGAAAGAGCTGTTAGATTTGTCAGA
GTTGATTTTGATAATCTCAGCCTGAATAGACTTGCTTCGTCGCAGTAAGCCGCGGACAAAAGGCTGGACAGTGGCTGAAAGCCCTTTGACAACATGTCTCTCTTTCCATTGTCCCAGGGTTGCTGATAAAAGAATCGGGAGTCCATTAATTCAGTGAATGAACATATAGTAAAGTCAGTCCCCT
TGCCCATGTCACATTAGGGACAGTGACAAAGCCTTCCCTTTTGGCAGAGGGTTGGACTGAGGATAGAGCAACAATGAAATCATTCAGTTCAATGCACAGTCCTTGCATCTGCTCCTCTGAGAGGGGATCTTGGTCTCTTAGCAACCCCAGCAGCCTTTGTAATTCATCCTTGAAGGGAACAATA
GGCTTTGAGGTGAGTTAACCCACAATTGCACACTAAACAGATCCTAAAGGTTTTTTCTAGCTGATAATGAAGTTCTTTTGGACAGTGATTGATGTGCTATTATACTCTCAGAGCCTCGCAGCAGTTGCCATGGAAACTTGGCAGTCGTCATGGTTTCTTTGTTCTGCCAGCACAGTGTTATGAC
CTGCGCGGTGCAGTCACTCCGGGCGCAGCCTGGCAACGCGGCCACAAAGGGAGCCCGGGAGGCGGAATCTTTCCACATGCCTGATCAATGGGGGCGCGGAGACGGCGGCGCAAACAGGCCTGAGACAGCCGCACAAAGAGGAGGCCCCTCGGTCGCTCCCGCCTTCCATTGATCCTGGTCCTTT
CCCTTTTTGCATGACTGACTGGCATTCCCTAACTGGGCCTTCTTCGTTGCCCTGACACTGCCTGTTGCTGCTCCTCTGAGAAGGAATGTGTATTCACAGATGAGGCGCTCCATTAGTCATGGTGCATTTCCTGGGCCCTGGAGACATGGGCATGACATCACCAAGGGCCAATGAGAAAGGATTC
ATCTAGCTACCAGAAAAAAAAAAAAGAGGTAACAGAAAATGCATGCAGCCTCCCAGTGCTGACAATCAGAGCCTACATTCCACAGGGCAGCAGATCTGCTGCCTGGGTAAGGCGGCACCATGGCAACAGGCAGGTTGCTAGGAAACCAAGAGAGGATAACCCCTGGAGGAGCGGCTTCTACCGC
CAGTCATTAAAAGCTAACAAACCTTTGCAAAGCAGGAATGCAGCAATAGAAATCCATTGTGCACTAACAATAGGCCCCTGAACCTCCAGGCACCAAAAGCAGACCATTTTACTTTTAAGGCTATTGTCTGCAAAGTCCATGACAAAGCTTTTCCCCTGCAGCTAGACAAAATATTCACTGTAGT
CCTCTCTACTCAGATGGGTCCTCAGACCCCTAACACAGCGTTCAGGCAGGCATTCATAATCGGTTTAGCATTGGCACTCGTGACAATGCCTATTTACTATTCTTGACAGAAGAATGCAGCCCATGGCCTGCCTGACCCTATCAGTTGAATAACAAAAGGAGAACAATTACTCCCTCGTCTGTCA
TTAGCCTTCACTCTTCCTTCACTTACACATGGATACACACACTTGCATGGACACAAGAAAAATTTCTTTTCTCCTGTCAGCATTCCTCCCCAACAATGGTTAGATTAGTGGCATGAAGGCAGCCGCAGAGAAAGGACATTCAGGCCAGAAGGCTCCCCACAGGCACAGCTGGTAGGGGTTAATG
GCAAGGACAGTCACACCATCTGTCATCAACTGGGTTCCCTGACACCCAGAGCTGCTCTGAAATGGCCAGCGGCTTCACGCATAACAAAGACCTTGCCCCTTGGCATTGTTTATTCCTTGACCTGTGCAGAGAGTCCTTCAAAAGAGGCTTTACTGAAACTATTTCAGGGTTGCTTTCCAGGGGC
AAGGGCTCGGTCTCTTCCCATTTTCTTCAGAAGAATGGCTGTGCCCAGTCATCGCCATGGCAACCCCAAGACACTCTCATAAAGCCAGACTGGGCGCCTGACAATGCCCCTCAGCCTGCAGTTCTTTTTGACGAGTTATTTCAAAGAACCCGGAGCGTGCATTAACATAACACAAATGACTCTC
ATTAGTTGTAGCTTGGTTGGTCAATAGGCAGTTGTAAGATGGCATGATTGTCACGCTTAAATCTGATTCTCCAGCTCTTTGTATGGTCGTCATTGTCATCTGCCTTCGGGTGTTGCTAAGCAGCATTTCACTATAGCTCCTGCTGAGAAAATTTGCAGCTGCCTGTCAGCTCTGACTTACCGTG
TTAAGCTCCGTTCTGCCTGTTAGTGTTTCCCGGGGCAACACAGCCCCCATATGGCAAGCATGCAGCAGATTAGGGTAGGCCCCAGGGCCGCATTGAAGGCCAGTGGCTTGACTGGCAGTTGAACCCCCTCCCCACCTCCCCCTACTCCTCACACTTGACACTGCCTGTGTTTATCTAAAGCAAG
AAACAGACCCTCCTAAATCCAGCACTGTTTGTGTCAGACCAATGAAAAAGTGATGCTGTTCCCATTCATTGGACTGTCAGTGCGTTTCCATGGAGATGATACAGGAATCCATGGTTGAAAACTCTTTACAAAGTCAGTGATCCAGATAACATAGGTCCTGCGGTGTCTTCCTCACAGGGCATGG
GAACAATGATGTCGGAGCTTCCAGATTGGTTTGGCAGCTGCATTGTTCTCGGAGGGTAAACCAGACGCACTTAAGTCCCAGTCTCTTTTATAGGCTTTTGTTCATACCAAATTATTCTTTCACTGTGCTAGCATTCATGATGGCATGTTAAAGGCGTGCAGCTTAGCAACCAGCTTCTGGTTGC
TTGAGAGTGTGACAGAGGCTGTTTGGCCATCAGAGCTGGAAATATTCACTCTCTGACCCTTTACAGAAAAAGTTTGTGACCCTGCAAAATGGATTGGTCTGGGTTGTCAGGACGGCTTCGGAATCCTGGATGTGACAGAAGAGGAGAGAAGAGTGTGAAAAGAAGTTTTGAGTTCTGCGCAGAT
AGCCGTGTTTAAGGTTAATGCCTGTTCTTACATGGTCATCAATCTTCTTTAAAGAGCGCTGCCACAATAGGATTTGCCACACCTGTCAATCAGTTTTACTCAAGACACCAACAAGGGGCAAGAACAAAAGCTAACACCAGAGGGAAAGTCAAGGTCAAACAAGCTTGACAGTTTGACGTACATG
TCATCTAATGAAATGCACAGCTGTGTTAGATCTGCAGTTGGATGTGTAGCTTCCATTGTTCCGCAAGTCAGCAGAGGGTAGAAGCCGCAATGATGGAGAGCCCTCAGTTCTTTCTGCTGTTCTGGCTTTCTGTGTCGATTTCATGGATCTTTTATCATTCACTTTCACACAAAACAAACAACAC
CCATGAGACAGATCTTTGACCCTTTTGTATTCTGCACTCCCATCCCCCTTGACTAGAAAATGCAGCTGCACACATTTTTTGTTTAGAGACAATGGATCACATGCTGTGTCACCTAAATCTGTGACCAAGAGGCAGTTTTATCCCTAAGAGACCATAATGCTTCAGTTCTCCTGGATACATGACA
AAGAGATTACTTCATTGTGTTTTGAAAGGCGAGCAAAGCTATTGCACCGATGGACGCCTTGAACATTGGCAGTTGTCATTCTCCCGGATTCATTTGAAGGTGGCCTTTGTTTGTCTTTGTGCAGGCCTGATCTCATTTCCATGGATACCATGTAGAAATGCAGACTGAACACAAGCTGGCTTCG
TCATCAAGACTCCTACTAGGACAGAAGGTGATTCTTTTCTTGGCATACTCTTCTATTGCCCTGGAAATCGCTTCTAGCCATTCATCCCTTTCTGTGGCAGAACTGTTGGGGGCAAAAGGTTTCATCAACCAGATGTCAGTTTTTGTTCTTTTCCTTTTTCTTCTTTTCTTTCTCCCATGGCAAC
AATTACCGTAGTGGGAACTTTCATCAGCCATCACGTATTGCATCTAGAAGTGCTGGAACAATAACTCAAAGCGACTGATTGACAGCAACTGTTACCAAATTAGCATTTCCATGGAAGCCAGCATCAGTTATCGTCAACAGACATTATCCTCCTCTGAGATTTTCTGAACTGCTTTTCAATAGAG
GTGTGAGCGGTTGCCAGGCAGGCCTGTTGGAAGCCAGCAGAAAGCACCACACAGAGGTGATTATGTGCCACCATCTGTCACGCTTCAAGCCTACCATACAGCATGGCTAATCAGCCTTGGCAGGATGATGGATGAACAGCAGCAGCTGCCAAAAGCCACTGTTGGCAAACAGTCCTGAAGTTAA
GGCATGTGCAGTTCTTACAGCCGTCTATCCAGGACTCAAATTCTCGGTAGGTGGTTCCCTTCATGGTGCAAGTCCTTTCACAATAGCACTGATCCAATCTATTCATTCGCTGTTCAGCTCGAGACAGCTGTGGCACAAAAGAACGGGTTTTACATTGTTCATCCTTCCAGCAACACAGAAATGT
TTTCCTATAAGTTTTGAGGACCACCTACAACAGCCATGACAGCTGTGCTAATCGAAAAAGCAAACGAGGCCACAAAGGACTGTTCTTTGACCATGTAATCAATTTTCCACTCAATGCATTGTTCATTCTTGGAGACTTTAATGCCAGAATTGATTTTAACAGCCATTATAGAAATACTTAAGTC
TGGATGTGTGTATTTATTGAACTGTGTGTGTGAAAGTGATTTAGGAGGTCAGCAAGGGCGCCCTTTCTCCTGTGCAGTCTTTACAGCTATTCAGCCCTTGCCAGTCAGAATGTGATGGATGAGTTCAGGAATTGAACTCTGACCCTCACTGGGAGAACATGGACCTTGTCAGAGGTATCTCAAA
AAAACTCATTAATGCATAATTCAGCCTTAATTTATGCAAATGCTATACATGTCAAGCCTCTTTTCAAACACTTTCAGATGTGTGAATAGATGAAGCGTGAAAGTGACGGCTTATTGTTTGTGGAGGATAATAGCCCACAGGAGAAAGCGGGAGACTGGGAACTCTGAAGAAAAGTCCTAGAGGA
ACAGCTCAAAAGATAACAAAAGGGCCTAAAAGGCAATCCTCGACCAGATGCACATTCTTCCCCTTTGGAGATGATGAAGTCAAGCAGAGAAAACGCAGTGAGTCACCGTGCTTCTTGCCCACACGGTCATCACCATGGCAACGACAGTTGCCAGGTGGAGAATTCTATCATACATCGTAATTGC
CTTTAATTTTCTGAGGAGTAAAAACTCCCCAAGAAACTTCATATAGCTTCTTAGATTTTGCTTAGCATACGTGATAAAACATTGATTGTTGCAGTTTGGTGACCCATGAAATTTGGGGGTTAGTTTTCTCTTCAGACCAGAGCATATAATTATGCAAATAAAGAGCTGTCACTGATCTAGTGAA
GATTAACTTAATACTGAGATTAGTTCAAAGAAACAAGCCACAAAGCAAGCAAGGGAACATTGATCATTGCTTTCTGCCTCTTAATCGGAATGTTGTGGTAGTCAATCAAGCAGCAACTGTGAGCAGAGAACAAAAGACTATTAATAAACCTTTAAAGTAAAAAAAAAAAAACCCTAAAATACCT
GAGCAGCTGGGATGTGTTGTCATGACGACAAGTTCAGCAGGCTGCCAGCAAGCATGTCAATGGGTAATATTGGGAGAGCGCTTTGAAACAGTGCCTGCTAGCCACAATGTGATTGGTCACGCCTCTGTTGTCTTTGTGTGAACCGGTGCATGCTGGGTAAGACCTAGAGTGAATGCTCAGCTTG
TGTGCTGGATCTAAGTAAGTAGGTGTTCTGCAAATCAATCCACTTCACAGAGTCATTTGTGGAGCTATTGTTCAGGATATTTGTATTTGAATAGAGCTTGTCTCTCTCCTCACCCTGCCTCTCTATCCCAGGAGTCTAGAATGAAGGCACAAACTTCCACCAGGATGACTGTGGCTGGTTGCCA
TGTAAAAACTCCACATTCAGCCTGACAAAACGGTGCAAACTGCTGTGTTTGCCAGAGGGCCGGCAATAAAGCTCACAACAAAGGGGCCGGGGGACAATGGCAGACTGAATGGCCTCTGCCAGCAGGTCCCCCCGTGCGTTGCCATGGGGACCCCACCGGGGCTTACTAAAGGTATTTCCTGAGG
GAGACAGAAAGATCAGTGGTTGCCTAGGGCTGGGGATGTGAGTAGGAGTTAGTGTTAATGGGCATGAAGAAACTTTTTGTGGGAGTGGACAAGTCTTAAAATTGATTTATGGGGATGGCTGCACAATCTATAAGGCAAATCACGCCTCATTAAAACTGTTAAAGTGTATCTAGAAATGAATTTA
CACCAAATTCCAAGCTTGTGCTGAGACTTTTCAAGCCATCTCCTAGCAACCGCCTTCTGTCCCTTCTCCCTTTTTGGCCCCTGTCTCCACACCCCCTGCCATTCAAACTTCCCCCAGACGCTGTCTTACAAAGGGGGCTGGGGATCCCAGAGCTGCTGTAGTGGGGCAAACCATCTGCGGCCCC
AGCTAAGCAGAGTCATGAATTCACTCACTCTGATATGCACACATGATACGCAATTAAAATCTCCATTCACATTCCTGCCGGGTTGTCAATCATGAGGAAAGCCTTTTTGACAACATTCAGCGAAGCGTACCAACTAACCGCTCAACAGGAACTTAAACAGTAACAGCTTTTGTTACTAGCAAGA
GTCCAGCTGCCAAGAAGGCATTGCCGACAATGAGGATTTCAGAATAATAACCCTAAAGAGAGGAGTTCAGAGCATCCCATTCACTGCCCAGCAGCCTGAAAGATGCATTGTTCCCGACAGGTCAGGTGGAAGACCCCTCCCGTGAATGCAGCATTCTGAGGAAATGCTAAGCCATCCATTTTTT
ATGGGCTTACTTGTTTTCTTTTGTGTGAGAATCTCTTGCTCGCCTTTTGTCGCTAGTGTGGGTTCTTGTTTGACTGGCACGGCTTATTGGACTATAACAAGCGTAACCCTGCCTCCTTTGTCATGGGACAATTCTCCCACAAATCCCGAACAGTGTGCATTCTTCCAACACACTATTGGGTGTG
ACCGTCTGCCTAAAAACGACAACTTGAACTGAAAACTAATACTAAATCAGAATAACCCTTTTCAATGCCTCCTGCCAATCATTAGGGCAGCGGGATAAGTGAATTGTTAAAGTCTATTGTGCAGCTGCGCTCTCATTCAGTTTCAGAATCTCCCTTGGATATTCGTTCATGCTTGTAGAACCGA
TACGTGAACCACATGGTCAATAGCCAAGAGAGGGACATTATGCAGCTCTAATCACTCTTATTCAAGACAGGTGTCAAGCCCAAAGAAAAGGGGCTACACAATTATACCAGAAGTGGAGGGCTGCCCTTTGTTATGTGTTTCTACAGCAACCAGCCCACAAAATAAGAAGAACCTTCTCTGTCTT
TATCCTTAGAGTCTTGTCTCATCCCACACAAAGCCCTTTTCAGACCCAGTTTGACATTCTGATATTGTACCATGGCCCCGCAGGGTCAGGGAGTATAATGTGGTGATTCAATAGCTGTCTTGGAGCAGAAAAAGGGCATTCAGTGGTGGGTTAAAGGGCAGGCTGGTGACAAGGAGGGAGCAAG
CTGTCACACTTCCTTTGGCTTTATTGCTTTTGTCCAACACCCTATTGTCTGGCTTCCTTTTGTCCCCCATTCAGTGCTGCTGCCTTTTATTTTCCAGCCAGCCTGGTTGTTTTCATTTCTTTTGTCTGAAGTTCCTGAGAGGAAGGTTTTATTTTCAGCGGTTTGATTAATTCACAGCTTGAGC
GCCTTGGAAGCATCACCAAAATGTGTATATAAGGCCTTTGTCCACTAATGAGTGTCCTTTTATGTGACTGGTTTTGTAAAGCCTTACACTGTGAATGGACCGTCAATCAACTCGCAGCTGCACTGAGGCCTTCGGATGGCTGTATCCATGGCAACGTGCCAAAAATGGCGGCGCAAATTAATCC
CAAATTTGTAGTCAATATTGTTTGTCTAGAGAGGATTGTGTGACAAAAGAAGTGTCAGCAGCCACTGAAGTCTCATTCTTCAGGACCCAGCCTCCGAGTTAGAATAGGGGGCTTGAGTGAAATGCCTGTCACGCTTAATTGGAAAAATCACTCCAGATGAGTGAGAGAGGCTGACAGTTATGCA
TCTTTTGTGCTACAAGGTTTTGTGTGAGCCTTTTCAGGCCCATTGTTCCCCTGCAGTCCAACTGGAGAGCTCCTTGGTCTGGCTAGCCAGGGTGACTGCACTGCCCCCAAGCCTGTCCCTTCGACACAATACCCCCCATATAATTATTCAGAGAAGAGGCCAGCGGTACGGCCTGCTCTGACAC
TTAATTCAGTCTGGCTCTTCAGATCAGCCGCTAAATCCTTGTATTGTCACTCATCCTCTGGCCTTTTCAGGATTTCCATAGCCTAACTAGAAGTATCTCCATGGAAACCAAGCAGTCCTGCTTTGCACATCCCGGAACTTTTTGTTCCTGACAAAGCTTGACAAATCACATGCAGCATGGAGAG
GGTGATGGGTTTTGTAGTTTTGCTATTATGCCTTTCCTAGAAAACAAAGTGAGCTTTTCATGCTTGAGTAAACACATTGATGTATTATGAAACTGTCAAGACTCTGTACAATTGGCATAAGCTCAATTATTCAAATACGTGACTCTATTGAATGGCTTTTGTGCTGGCTGATGCTTTAGTTCAG
CTCCCCCAATTTGAAGAACAAGCATTTTCCCTGCCAAGAAGTACTGACTTTAAATGGACCAGCTGTCCATATTAGGAGTACAGGGTTGCTAAGGTGACCATGGCTGTTTGGAGAAGAATGCAGCTGAGAGGGCAAGTTCTCGATGTGTGAGCTGAGGGAAGGAATGTGGTGTGATTATGCATCA
CTTCCAGACAGATGTCTTGTGTCCACAAGGTTGTTTAAGAATTCAGACTTATCTCCTTGTTCACTGACCCATAACACAGCAGAATAAATGTTTGACATGGGAAAATTCTCGGGGACAAAAGAGCTTATTCAAGCAGAACTAACAGCCATGCACTATCTCATAATCAGCAGAGAAACGGACATGG
TCTTCCCACCCACACATCACTCACCACTTGTGGGGCCAAGCTTAGCCCAACTCAGCACAAAGATAAGATTGAGATGCAGATGCCTTCCCATTGCTCTGAATAGAGCAGATTTGATACGGATTTTCCTCTTTTCTTCCCTTTTAGACCATCTGGGGGACTGGGGCCCAGAGGGAAGATTTGGACC
TGCCATGGCAGTCCAAAGAAAGGACCCATTGGTGAGGAAGCAGGGGTCATGAGCTGCAGGCCTGCCATGCTGAGGGGTTGCAAAGCAGGGCTTTTCATTCATCCAGTGTTTCTTTCATTGCATTTTTGTTCTAGCACAGCTTACTACAAAAGGGAAAAAGAATACCATTACACAATCATGCAGG
TAGGTCTTCCTGCCTCCCCCTGCTGTGGCCCACGGAAGCAGAAAGGGAGTGGGCTCAGGGTCAGCAACTTCACTGACCCAGAAGTGGTTTTTTTGTAGAGAGGGACAATGAATCTTTTGTTTGGTCCTGTTCCCATAGAGGCCCAGGCTCTGACTCTCACAACATGGTTTAAGATCTCGGTGAG
CATACTTGTTTTCCCTTTGTATATCACTGAATGGCTACCATGTGCAAGAGGCTGTGCACTGTGCTTTCAGGAAATAAAGATGAATAAGGCATGATTCTTGACACCAAAGAGCTGATTTTCTAGAAAAGGTGCTGTCATGCATACATGACCACTATACAGGGAGGTTAATGAGTGGAACTGGAGT
TCTCTATAGCAACCAAACATAAATCAAGGAAATGGCCCCTTTTGTAAGTTGGTTAATAGGCACAACATGCTTCTTTAGAAAATCCAACCATTCTTTCAATAGACTTTGATTGAAAGTCAGCCTTTTCTTCAGACACATTCACATTCACATCTAGTAGCAGCTTGTATGGCTGTCCACGGGCTAA
AGATCACAAGAAATAGGCCAACATAGTATTCGAAGGGGCTCGATTAAGGATCCCTATTGTGTCCATAAGATTTGTAGCCTCTCAGATGTCAATAGCATGATCTGCCTATTGTAGGTTAAATTTCACGGTAAAATTGTACACAATGGTCTGCTGAGCCCTGTAAAGTAGACTCTAAAATGAACTT
CCTGAGAACTGACTGTCAGAATAAATTCATGTCTAAATTCCTATAGGAGAATCCTTCCAGAGGGGCCATTGTGTGAACGGAGCGAGTCCTGTGTCCCTTCGGAGGCCCTAACAATGCAATGCAGAGCTGGAACCAATGCGGATTTCACAGGCCCTTCTGCCCAGAGGCTGCAGCTGTGATCATG
TTGAAGATAAGATCGGGAAGTTTCCCAGAATAAAGACAAAAAAGACATATTGACTCACCCTCTGATAAAAAGAATGGCTAAGCCCCAGAGAGAATCAATCAGTTCCGGAGTTTTGTTGCATTATTCACATTTGCTTTCTTCTGTTGTCATGATTTTTGTGGTTCTTTCCTCTTAAGCAACAAAT
GAAAACAGAGGGCACTTCGTGTTAGTCTCCATTCAGAGTATCCTTTTTCTGCCTTTTGCCAACCAGTGAACCATGAGAACGTCTCAAAGGGCTGGGGTTGCTCGGAGCTTATGAGAGCCATTGTAACGTTTTGTGCTCATGCATTTATTCTGGGTATTAGGATTGATTTTTCAGACCCCATAAA
AGAGGGCTGAGCAGTGACTGTCAGGCAGGCAGGCCCGTCCCTTCTGCACGGCTGGCCTTGCAGCCGGCCTGCGGCAGACACAGCTTTTTTGTTTTTGGTTAAAAAGCCTCATCGGAGCGTTATGATATTGGAATGTGAAGGGTAATTGAGCTGAAAGCTATTCTCTTCCTGCGACCAGCGCGAT
TCAAAATAGCTCCTGCTGATACAATGGATTGCAGCCTGGCACTCACTCCAGGACTATGACTAATTGATCTTTGTTACTATTCAATGACTGCAGCTAATCCCTATTGAGAAATTATGTCAAAAACCTTCCAGAAAGTTAATGTGCTTCCTTTTAAGGGAAATGGTTTTGAAATAGAAATATTTAA
CTATTAACTGCTAAGATCAAGTCACAAAACATTATTTTGAGGAGAAAGGGTTTAGTGAACCCTAGAAATTGGGTTTGATTTATGCCAGAAAATCTGCCTTTTCACTGCTTGAGATTTCTGTGGAAGAAAGCCACAGTCTTTTACCAAATGGTTTCTAAGGAAACCCCTTATAGCACAGCATTGG
CCTGGCCCCTTTCAAATAAATGCAAGACCCCATTGTCCCTTTCTTCTCAAATCCCCTTCACTTCTTCCTGTCAACCTCTATGGAGGCTGCTCTTTTGACTCTGCTCAATAGGCATCTTGAAATGAAAAGATGACCTGATGCGGAAGAACATTTAGGCCCTCAAGCCCACAAAGAACCTGGGGCA
GCAGTTCTCCGCTGCGGACGGTAGGTGGCAGCGGGTCGTGAGAAATGGCCCTCGCCTGGCCCTGGCTGCGGAGACCCAGCCTGGAGAAAAACGTGGCTGGGCTTCGGCCGCCGAGCGAGGGAGAACCGCGCCCCCGGGGTGGGGCTTGGGGGCCGCCCTGGGACTCGGTGGCTTCTGCCCGAGC
AGATGGGATCCATAATTGTATCTCCCTCAGGATCAGTGTAAGGCAAGGGTCAGCAATCCATGGCCCGGCCCATTGTAAGTCAAGTTTGATTGGCACACAGCCACGCCTGTTCCTCTGGCAGCTTTCACATTATAATGGCCAAGCTGAGTTGTGAGCAGAGACCATCTGGACTGGCCACGCCTAA
GTTTTTAGCTTCAGTTGATTCTGACTTAATCCTACTGGCATGCATGATTCAATAGTTTATGTCAAACACAAATTCCAGCCCAGTGCCCTCCATCCGACATGTTCTCATTCCTGAGCCTGACAGCAGACCTGGTCTCCTAGCAACACTGAACATTTTCTCTGCCTAGTCATCTGTAGCAATTGGT
GCAGGAGCCACCTGGGGCCTGGGAGGCGGGGCAGCTTGAGGCTGCTGGTTTCCACTTGGAAGCCCTCTTTATCTGGCCTGGGACGGAGAAAGGCTGGGGTCAGAGTGCACACATCTCCATGGAAACGGCAATGAGCCTGGCCCCTGGGGGACCCCAGCCCTGTGGGGGTTGGGGAGGCCAAGCC
GCCTCTCCCCCTTCACACCAGTTAGTCAATGCCATTAATCAAAATCCTATAGCAGAAAACGCATGCATAAGTCTGACACATTTATTGCTATGGCAACAATTCAGGCACTTGTCCCAGTGTCAAGCTATATCAGTGGAGATAAATTCTATTGTTTTCACAGTGACAGTTTTCTCTGTGTTGGACT
CTAGTGAGATTTCCTGCCCATCCATGACCAATCAGTATTATTTTTTCAGTGACTGGTACTTTTGTGAGCAAGATTGGGGTTTCTGGGAGTGATTAGCACTTTTCACCCTTGATTGACAGGTTCAAACAGAAATGAGACAATAGGAGGAGTCATTAGGAATTCAAATGTAAGGTTGGTGTTTGCA
TCAACTACTATGCATTCAGGCTATGTTCTGCGACTGCACGGTGCACTGCTTTTGTAATGCAAATAGGAGGCACAAAGTGTCTCTTTGATAATGTGCAGTCAGAAGACAAAAAAGCATTCACTGAAACAGTAAAACTAATTCATAAAGCTGAAAGACAATAGGGAAGCATTATGGATTTTTTTAA
AAGAAACCTAAGACACAAAAACTCTTTCACAACAGTTCAAAAATCTTGAGGCCAAATTTATGCATTCATTTGGCTTTCAGCAGGCAACTGCTTTGTCCTCAGCAGTATTATGCAAGCTTACTTAAGAATGCAGAAGAGCTCAGAGAGCTGAAAATTCTATTCCCATTGCCATGGTGAAAACCAC
GGCACTGTTTGCCCGGCCCTCATTGTTTGCTAAGTAACAACGGTTGCCAGGGGCAACGCAGTCCACTCCCGTTTCCAAGAGCCTGTTGCTGGGCAACCGGGAGAATACTTCCCAAACCAAACAATGTCATCCCGGAGCAACCCCCTCTATCTCACATTAACCAGATCTAAAAAAAACCCTCTCA
GAGAGGTGGTGTTCAGAGTGACGGGCCCACAGGCAGGCTGGCCTTTTATGCTTGCCGACGCAGATGGTCCCAGAGCATTCAGCTAAGTGAAGAGAAAGCTGCCCAGTGAAAGCTATTGTAGGGTAGCATCGTTACAGTTGAGAAAGGTTGCCAGGGGTAACTAGAGAGTATCACCAGTATCGTG
CTGCCCCATTCTTGCTCCGGTCTGAAGGGAGCTGTACCTTTGTGGTTCTTCTGCAGCTGCTGGACTTTGATGGGGACATGCTTGCTGCCTCTACACTTGCTTCCCTTAGCAACCGATCCTTTGACGATGACCTCTTGCTGTTTGCCTGTTGTCTCTCATGTTGGATTATAGATGAGAGATTTAC
TTCCTGTGAATGAATACACATCTCCACTGAAGCCTAGGGACCTATGACCTTCCTATGAAGGTTTATTTTGTGTGTCTAATAGAGTGAAGAAAGGAACACAAGCACAGGGAAACCAGCTATTGTAGTAAGCAGTTCAGGTGGAAAATGGCAATGAGGATAGAAAGGAGGGGATGGATAAAGGAAG
CTGCATGTTAAGGCAGCCCATGTAAGTAATTTCTCTGGGCACCCCAGCAAAGGAGAACAAATCGCTGACAAAGGCGAGCGCTTTCGATTCAGCGGCGTCGTTAAGGCAACCCCAAAGTATTCCTCCTATAATAAGTTCCACTTCAAAGGGTTTCTCATTCAGCGGTGACTGCTTCGCACTTTTA
AGCTCAAGTGTCCTTATAATGTGGCAGCTGGCTTCCCCCAGAGCAAGGGATCCAAGAGAGAACAAAGCAGAAACCACAGTTTCTTTTATGGCTTAGACTTAGCAGTCACACTCTGTCATTTCCATGGTTACACAGGTCAGCCCTATTCAGTGTGAGAGGAGACTTACCAGTGTGAATACCAGGA
TGGGGGAAGGAAAGGGAAGACAAGGAGCCTGTTACAAAAGGGTATTCAACCACTCTATTGTTGGGGCTGAAAATTTCCTTGCGCTTGAAACACCCCATTGACACTCACACTCTGGAAATAGAGACAGGCAGTGCCGGGCAACAGAGGGATTAGTTGTAATTGCTAAGTTCTTTTGAGTACATTT
GGCGTAAAGATGTCATTCATCATTTATTTACAATGGGTTTTATTTATTCTAGTGTCAACAGCTGCCCCAGGGAGTGGGTTATTGAATTCAAATGTGAGGCTCTGGGTTATTTGCTTCCTTTCAAATTTGTCTTCAGAGCTTAGTTGCTAGGAGTCCATTCTGTCCTTTAATAATGATTCGTGTA
AGATGGTCCAGGGCTGTCCTTCCCTGTGGGGGTCATCTGGGGTCAGTGAGCAGCGACTTGGCTTATGCATTTCCTCCCAGGGCCCCAGACAAAGAGAGAGTCCTTGGCAATGCGGTTACCTTGACAACTCTTTGTGTTGGAGAGTGAGAGAGAGAGGGGGAGGAAGGCAGCTCAGGGAAGCGGG
TGGCATTTTAAAAAGTGGGAAGACGTTGCTTGGCAACCCATGGTTGGAATGCAGAGGACATCTGTTGTTTTTCTCTATCAGCATTCTACCTCTTTCTCTGGAGAACACCCCCTCCCCCACTACACACTGGTTTGGTGGGGCTGTCAATCATTGTTCAATGCCCTTCCTTAGTCAGGGGATGATA
ACATTACTCACAGTCTCTAAGTGTCCTTCCAGCTGTAAAATGCCAGATGGCAAGTGACAGTCTTATTTCCTAGTCTGTGCAGTGCCCATAACAAAGGACAGAAAGACACAAGCTGCATGGTGAGCACACTCACCCTTGACCTCCAATTCGTTCTCCTCCCAGGAGCCAGAACCATTTCTATGCA
ATATTTTTTTCATCTTTCAAGAATCAGCTAAAATTGAATTTGGCATTGTTTGCCCTTTGTTGCCTAGGCATTGGGGTCAGACTCTTGTCTGACCTAAGTGAAGCCATGATGGACAGTTCTGTAGAGGGCATTATCACAGCCTAATCAGATAAACTGAAAGCAAAATTGTTTTTCTCTCTCCCAC
CAAATTACAGGGTACTTAATGGTAGAAACAGGTGCAGAGAAGAACCCTAAATGAGATAAATGAATAAAACATCCCTCTCCACAAATGTGGAAGCTGACACAAAGTCAATGATATGAATAATTCAGCAGCCTCCACACTGCTGTTGAGGTCAGCCTGCCTTGACCTTTGAAACAGGAAGTAAAAT
TAATACGTGAATCATTCATCCTTTCAAACCTGACTAAATTGTAAATGGTTCTTTCTTCTCAGTGTCAGAGAAGAATAGTGGATGGGAGAATGGAGCCTCTCCCATCACCATTTTGTTCCCCTAGGACCTCAAATAGTGGCATTTCTTTTGTTGTTATTGTTTCGTGGCAGTTGGTAACCTTTCT
AAAATTCATTTAGATAAAATTGCCACAAACATTTAAATGGGAAGATTAGTTCCCCCTCACGCCTTATTGCACTCGCTCAATGGTTCCGTTAAGAACATTTTACACGTTGGAAATTCCGTCTTCTCAGACGGCTTGCTGTTTCCTAGTTACCCACATTCAAAGCAAAGGCAGCAGCAAAGGCAGC
AGTAAGCTTGAGCTTTGGCAGATGCTACCAAATTGCCCTACAGAAAGGTTTTCCCAAACCCAGCGGGTGACAGAGCCTTTGTCCTTGCAGCCATGGATACTATCTGCCTTTTATATTTCTGCTAAGCTCGGCAAAACAGCAACTTGTCTGCAGCTATCTGACCTCTAGGGAAGCTGGACATCTT
GGAGCTAGAATGGTTTAGATTGGTGCTTTCCTGGGGTACTGATTTTTTTTTTCCTGTGGAATTCTCTGAACAGGGCTTTCCTCAAAAGAATACATTAAGACTGTCAGAATGATTCTTTTCAGCAGATTAAGCCTTGCAGATGCCCTTTGTTGAAGGAAAAAATGCATTATTCTGAAAGTCCTTC
AGGCCAAGTCTGGAGCCCTCCCAGGAGGGAGGAGAAGAATTGCTTTGTGGAAAGGACCTGGAGCTCTGCCCTTTCTCTGGCTCGAATTACCCGCCTGTCAGGCCTGACGGATTTGGCTAAAAATAAAAGGAAACGGGCCGTGAAAAGCAGATGAATGGGCTCAGCAGTTCCTTAGATAACACAG
CAGCTTCCCTGCTTGAAGCACACAGAAAGCACAGCCTTCCTCATTCACTGACAGGACTGTGGCCTTTTCACACGTTCCTTCCACAGCAGTGTTTGTCCCCAAACACTAGAACTCGACACAATGGCATTCCTACTTCAACACCCCCACCAACAGCACCACTACATAACAAGAATGCTAATGAGAT
TGGGGCTCCCATCAGTGCATGAAAGCCTTGCTCTACAAACTGCATTCGCTGCGCTCCCAACCTGCATTCCCCATTGGTCACGGCCTGGCCCCCAGCTGCATTCCTGGGCTAGAGGAGGCAGAGGGGCCTGGCCTCTTTGTTCTTCCCAAATCAGGGCTCAGAACCATGACAGGCTGATCACATT
ATTACCATGCCTAAATGTGCATTTTCCAAGGTTGTCAGTGATTGTAGTGAATGTGAAACTGGCAGACAAAGTGAAGTGTTTCCCACTGAATAAAGCATTGTTGAGTTTGCTTTGTGTTCAGAGCTGTCGGGAACAACCATGAGATTGACAAAACAAGATGGAACAGGTGCTAGCAGTCCCAGCT
TGGCAGGAAATCTCCCCTTTGAAGGCTCTAATTGTTTTATTTTTCTTCACCCACAATAGGCTGTGTCACTCAAATTAGTCCACACACACTGCATGTCCAAATCATCTCCACGCCTCATTGTACTCTACCACCACAATGTTTATTCATTAGCACCTGCTTCTCTGAGTGTCAACGACACTTGTTT
TGCACCAGATGCAGGTGTCCCCTTGTGCTGTCAGCCAGGAATGATTAATGAGGATTTGCCCCTACTGAAAGCAGTCTTTGGAGCATTGTTCAGGGCATCTGTGGAACTGTCGGGGGAGACAAGGACACAAGTGAACAACCAATTATTTGGCCATCACTGAGGCAGCATGAAAAAGACATCAAAT
ATTAATGGCAGATTTCAAGGCTATGCAAATTGTGCCAGTTCAGCCCTGCATTTTTTCGATATTATCATATCAATTGAGTCAGTTCAGAGTAGACAAAGCAAGGTTATGGGAACCACCTAGAGCATCATGCACCATTTAACATCAATGCAGCATACATGAACATCTGCAACTTCGATCTTATTAA
GTGTGGGATGGGGGGGATCAGGTCACTGTCCCTCTTGGTTTGAATGTCTCTTGTCAAGTTGGCAGCATTCTGTGTGGTTCCCATGGCAACAGCTTTTTGTGTAGGGGGGAAGGGTCATGCACTGTGACCTCGGTGGAAAGGACAATGACAGCATGCCCGTCTTTCAGTGTTTTTGCCTCTCCTG
ATAAGAGTCATGAATTGATTCCACATTAGCATGCAGCAGGCATGGGAAAATGATAAACTCCTATTACCACTGTCATGGCAACTGAAAAAATGGCTGCTTTGGGGGGAACAAGGTCCACAGGAGAAGAAAAGCGAAGCCCCGTCTCTTTCTTCTGTTTGACATCTGTTGTTTAACATACAAAATT
GCTTTCCTTCACCAAGTAGTAAGAATTGTTTCCAGCCCATTTAACTGCAAATTGAGTTCTCTGATTCCTCTAGTTTCTCATCTCCATGGCAACGTATTATTACTTGAGACTGCTCTTCTGTTGAGAAGAGAAAAGGCTTTTAAGTTCTGAGCCACATGCAGCCACTCCTTTTGAATTTTTAACC
GAGCCCTTCTCTGTCTAGCATCAGGCATCAGACGCCCAACTATACAGAGGCCATTTGAATGGAACTGCAGAATAATCTTCAGAAGAAAAAGCAAGCTCACATGAGTGGCAGCAGCCCATTGTGCTGAGTTAAAGACGCTGGAGAGAGTCTGGTTGGCGGTGGGGAGGTGTGGTGTTGATGACAA
GGAGCAAAAGCCTAGGGTCATGTATTCTTCACTAGAAAAGGAAAGTGATGCTGCTATAGAAACCAGGAGGACATTAAGGAGGAGGAAAGTAAGTGAGGAGAGCAGTTGGTGTTAACAAAAGACTTCAGGGACTGATGTCCATGTGATTGACATGTTAAAGCCCCTCAAATAACAAAGCTTTCTC
ATTAGGCAGACAACCATGTGTGGCCGAAAGAAAGGCTTACTATTCTGCAGAGGCCGATTTCCCTGACACAAAGAGAAGAAAGGCCCATGAATGAGATCATGTCAACTTCCTCTGCTTACATAGTAATGCTGGCCTTCTTTCCTTTCGGAAAAACAAGTCATCCATGCACCAGAGTTCAGGGCTG
TAGTCTACTTTCCTGTAAGAATGAAGCTATTATACTCTTAGGATAGGCAACACAAAGACATCACCAAGTAGGATGATAATTTGCCTTTCATTTCTATGGGGAGAGAAAGAAATGGTTGCTAGGAGCTCTGTTCAAGAACTTGAAAAGTGACAGAAGAAATAAATACAAGAAAATTGAAGAAAGA
AGAGGTTGTAGATCCAGTCAGCCACAATGCTGGGCCACTGTGACAGCATATGAGAGCCCAGCTTTCAGCTGTGGGATAAAGAGTGGAAGGAAGCCATTGACCTTTAGTGGCACTTGTCCCTGGGATCAATCAATGCTTCTGAATTGAATAGCAGCTCACCCAGGCAGTGCTAATGAGTTTTGAC
GCAGTAAGAGTTATGTGGTACATCATCTGTCAGAAAGACTTGTGTAGAGAGAACCCTCTGTGGTACAAACAGAAAGCAGGAAACAAAGCAACTATTCAACCTTTTCTATTCACTGCACCCACATCTGTTTACATGGCCTCTGCTCAATCCTGAAAGGTTTTGTCCTCCTACCTCCATTTTATTT
GCAACCTTCAAGAAATGTCATGGGATTTCTGGTCCCAACACACAAAAGACCAGAACATTCATTGAAAACAGGACAATAGAGATCTTGTTAACATTCTAGTGATCTCCAAGGACATAGTAAGACTGTCCCGCCCCAGAGACCTTCCCTATTGTCCCAGTGACAACAATTTATAGCCTGCAGTGCT
AGTGACAGCTTAATGTGACAGCTTTCTTGCCACAATTCACCAAAGGGGAGTGGCAGGTAGGGTTCTCAGAGAACAAATACCTAACAAAGCCATCATTCTGGGGAGTTACTTTCAATCTGTCAATCCAATCCATCAAGTGGAATGTGCTCCACTATTCTCTTGTAAATGTGCTTATTTCAAACAA
CTGGGTAGGTGAAGGCCCAGCCTTGCCTGCCAGCCAGCCTGTGAAACCCCATCAGCTGCCTGCATTCCTCCAGCACAGCCTGGTTTCCATGGCACTGACCGTCTGGTGGGGACCTTTGTTCACACCAAGTAAAGAGCCTCTCTCTTGTATTGATTGCAAAGCAGAATGTTGCTCTCTTTCTCTT
CCTCTGGTTTCCCCTCAGCTCTCACAAATTCTGCCCGTGTCCGCACCCTCATTAATCAATGTCAAGGCGCGGCGTCGGCAACAAGGGGCGCATTCTTCCCCGGCTCCTCAGCCTCATACATCCCATTGTTCCCGGGGCCGATTCAGATGGCAAGAAAACAGCCTATGCAGCACATAAAAGAGAT
GTCTCCCACATGTTAGTAGTGCCCGGTACTCAATCACACCATCTTTGTGTCACTCCAGTGTCCATTTCTAAGCTGCCCCTTTGTTGATTTCAAATCCGCCATGGGCTGACTCGAAATTCTCACGCCTTGGGTCTTTATTCTCCCTTCTTTTGTCTGGTCCTGTCCCTCCCTTTGTCCTTCTGCA
AATCACTTGCTTGGTTCCCCTGGCAACCAGCCCCCTCCAGAGGCAATCTGGGAGCCCTCAGTCGTCAATCATCTCATTAGCATACAAAAAGGCTCTTTATCACTTTGTACATTCCAAGGGGTTTTCTTTCTTTCTTTTTTAAATTTGAGACAGGGTCTTGCTCCGTCACCCAGGCTGGAGTGCA
CTGTCTGCTGATGCACACGACCTATTGATGTGCAGCTTCGCATGCCATGGGGACTCATTCATCCATGTTAGAAGTGAAAGGGGCTTCCGGGCCTCTACATGTGCTGTGGCACATTCCTCTGGTTCTCTAACAAAGCTTTTAATTGACGTCTGTGACTAATGAGCATGAAGTCCCAGGAGAAATG
TTTCACTGAATGGTATATAGCATTCTTAGGAAACAAATAGTATTCACAGCCTTTACATACCAGCAGAGCTCCACGGAGGTTAATGCCAGTCTCTATGGTTACATAGTAGGAAGCCTGCAAAAATGTCCTTTGCAGAATAAGAGCCAAGAAGAGAAGAACTGCTAGAACGTAAGCGTTTTCAAGA
GGACCCAGCTGCAGACCCACAAGGGCCTGGGCTGCGGGATCCCCAGGCCAGTGACCTCCACCCTCGCCTAATTGTCCCAGCTGCGTCTCCTTCACGCCTAGTTAGATTTTGTTGTAAAGAGATAAAAGGCTGTTACTTTGTATCAGCAAGGCGTCTTTTTCTGCAGGACTGAGTTCACGAAAGG
AATGATAGCTTTTGTCAACATCATTGTTCCCCCAGCTGCTTTGGGGCTTTGTCATATTTTTATACAAAGCCCTATTGTGCCTACTGCCCTTCTGACCGTTCAAGGTTCATTGTTACCCTGACAGGAGCTGTGGAGGGGATGGGGCGCATTCATTCCTTTCTTTGTTTGGACCAGACTCTGTCCA
AAGCCCAGAAGGAAAATCTGGCTGCACACAGCTGTGTAATAAATCAATTTGTTACCGTGACAGTCATCTCAAAACAGGAGTAATGGCTGACAGACAACAAAGAAGTTAGATCTGACTCAAGGACAATATACAATAGAGCCCCACAAGGTTTTTGTTTTGGTTTTATTTTTAAACAAGTCTGTTA
TAGAATTCAAAACAATAACTCTGGAAAAGAACTATTCCCTTTGGTCAGAGGCTATTGTGTCAGCGGTTATGCCGAGTCAATCAAAAAGAAGAAAGAGAAAGAGAGAACACCAACTGTGAGAATGGAGCTGTCAAGCTGATTGACTAGACAGCAATATAAAATTTGAAATGCTCTATGTGATAAG
GTCCTTTGGGAAATCCTCTGAAAGGACCTGATTGTGCATCTACAGTTGATTTTAGACAAGCCATTTCATGCATAATTCAAAACCCATTGTTAAGAGACAGAATGACATTTCCTCTGTGTTACAGATGAACTGAGTGTGAAGAACTACTTTATCTTTTGTGCACACTCTCTGGAGTCTAGTTGTG
CCCCTTGAAGAGGAGCAATGGCAAGTTCAAACTAGCGTGAATCATTATATCCTGTGACAGGTTCCACAATAAATGACTTGTGATTGATGTGAAGCCTGATGCTTAGAGATTAATGGCAGATGCAGTATTGTAGTGTTTTTCTTTCATCACTAATATTATCCAGTGAAGCTAGTAGCTTAGCAAA
CAGTTAGGCAGGGTGGTAAGCAGCAGGAAGAAGAAAAAATAGCAGTCTAAAGGAGGTCACGGTAATTTACAAACTGAATAGATAATCTAGAGTTGGTTGTAGCCACACAATAGTGAAAGGACAATTGAACTCGGCATGGGCTTGACAGTTCACAGAGAAAGAAAAATATACCAGATGAATAAGG
TTTACCCCAATTCAGTATGATCTAGCTCTTTGATGAGACTTACTTTATCATTGTGAGATAAGAAACAAGCCTGTCAAACCAATTTGCTAAGGTCACTGTGTCCCTTTCAATCAAGAAAGTTGGGGCTGTAATGTTACTGACCCAGAACTATGCAGGTTGTGCATTAGCATAATGGCTGATCAAC
TGTGCACCTTTTGAGGGTAGCTAATGCAAACTTGAGAGAACAACAGGATGGCTGGGACCATGTAATTAGATTTCATGGTGGCCAGAGGTCAAAACTGAGCAGCAAGCAGAACCTTCAGTTAAGGGTCAGCAATCAAGCACAGGCAGAGATCAGTATTTTCAGTGGAGCTCCCAAGTGCCCCTAT
GTCATTAAAGTTCGATGGAAGTATCACTATGCACAACTATTTTGTGATCTAATAAGGGTGAAAAGGAGCCATCTGTCCCCTTGGCTAAGGGGTATTAATGGTTTCTATGGGCTTCACTATGGAATGTAGATACAGACATTCTGGCAAATGTGGTGGCTCTGGACAGAAATAATAGGAGTCTTTG
AAAAAAATTTTTTTTCTAGCTAATTGTTTATCTGGGAGGATGCAAATGGTGGTTTTAAGTCCTTTAAGTCATCCATCATGCCTGGCAGCCTCTATTGTCTCATTGTTGGATTTGAGCCAAGTCAGGCCCTTTCTTGGTCTTGGGAGGGTGCACATAGATCTTGCTCTGCCAAATCTGTGTTCAC
AAGCTGTGCCTTTGAGGCTCAACTTACTCTTTGGTTAAACCAGAATGCCACAGTCATGGTCCCCATGACTGATTAGTGTTCACCACAATAACTGCAACAACCCTAACAAACAGGCCACTGTTCTTGACTGACAGGCGTTTGGCAACAACTACCAATTCTCCAGTGAACACTGAAATGAATTGAG
GAATGGTTATTGTCTAAGATTTTTCTGTTTTGCTAGGCTGCCCCTCTCATGGTCTTTTGTCTAGAGACAGTGACTTTTGTTGGGGTTTATTTTGTCTGTGCCTATTGGCATTTCTCGGTTGTCAGCTTCTTCAGCTTGAAGTCTGGGCTAAATGAGGCAGAAAGAAGATCCAGGGAACTCGCCA
GAATGTATTTCTATGGGGGGAGAATATCCAATGGCTGTCCACTATGGTAGCCACGGTGTAACCTGTCAAGCATGAGATGGTTACTAGTCTAACACAATGCTCATGCTTTACCGCCATCCTCTGCATTCCTCTTATTGTGATGGTAATATCCCAACATTCAAAATGAAAAAACACGTGGGCACTG
GTTTATACACTATTTGCACAATGCTGAAAGAATGAAGCACCTCGACCATGACCAAAGGTTTTGTGTTTTGTCATCAGGGTGTACAATCATATTTACAGACCGTTCTGGCATGAGTGCAGTGGGCCATGTGATGCTAGGAACAATGGATGTCCATCACCACTGGACAAAAGTAAGAAAGAGCCTT
CAACTCAACCCCAGCTGCGTGTATCCTGACGCAAGGCCCCCTTCCCTCCACCCAGCAATTATGGCTGGTCACAAAAGCTGGACCGTGACCAGACAAAGGGACAGGGATGAAAGTGCTGGTTGTCATGGCAACCTGGTGGGGTTGCTGGGACCCAGGGGAGGGGCTGGCTATGTGCCTGAGCCCA
ATCTAATTGCATTTAGAGAAATAAAATAAAGTTTGCCAACAACGAAAAAGGGGGACCAGAAAATTTGTTGACAGCATATCCAATGAACACAGTTTCGGACAATAGGATGCATGTTAAGCCTGACTGGATCTATTCATTCTCCTGTCAACAGCTGGCATGCCTCCTTCACAATGGCAGAAAAGCT
CCCTCTCCGCAAATAAACACAGAAAAAAATGAACCTTATTGCTGGCCCAGTGAACATAGTAAATGTTGTTATAAACTGCCTGTTGTTCTTAATTTGGTGGTTGTCAGTCAGGACCAAAAACTCCTTTGCATAACAACTGCACTTAGAGGCAAAGTGCCACTTTGACTGGTTTTCAAAGGAATAA
ACTGATGGGAGTAAGATTCTTTAAATAACTCTTCTCTGCTGTGACGGATCCGCTATTGATATCTAGAATATAAAGCGTGAAATGGTTCTGATTGAAGCTTCAATCAACGCAGGAAACAATTGAGCTCCCTGGGAGTCGGAGAAACCAGACCTATGGTTTCCATGGTGACAGATCCGGCTAGTCC
ACTGGGGACTAAGGCGTGTGAGCCAATCAATCACACTCTCTGACAGCTTTTACTGCCTCTGTGCATTAGGCCCAAGTCAACCTCCAAGACTCCTATTGTTCGCATTATTCTCTTATTCTCTGGTCTCATGAAGTTAGGGTTAAGTCCAAGGCTTTAGCAAGAGAAAGGCTATTGTTAGTAACTC
AGCTCTGCGTGGCCCAGCCTCCCCATCAGCACCTCGCAGCTGTCCTCCCAGCCAAAACTGGTTTAGAAAAGGCTGCCCAGCTGGCAGGTAGGAACAAAGGGATTAGGCCCCGTTTGACAGACTGTGTCCCTCCCATTTGCATGTCATTAAGCTGCAGGCCAGTTAGCAGAGAGGGTCACATAGC
CATCACAGAGCTGTCAAGCTAAACACCCTCCAGCTGCTGCAGCCTACCCTGCTAGTTTTTGCTTTGTTTTCTTTTGTCTCCTGCTGCTCTCAGGAAGCACAAAGGCCTGTTGGAGGCCCTTTGTCTACTGTCCCAGTACCAGTGTGGATGCTCCACAGTCTGTTCTTGTGCTCTTGAGTCCCCT
TATTTCCTGAGTCTCACAGTTATTATAGGCACAATAGCCACCTCATGCCACTGAATGCCTAAAGTTTTGTGGAGATGCCCTCAGGGACTTGGACTTGGGCTTCACAATAGATCCCCAAAGAGGCTGCGGCCCTTTGTCCCGACAAAGGAGCATCTGTTGAAGGCATTTTGCTTGAAGTCATTCA
TGCTTCTTGAGGTTATCCTTTTATTAATCCACTTGTATAGCTTCAACTCATAGACAGCTCCTGAATCAATGACTCCAGCCTGGCTCAAGCTTCAACTTTGCATTTCCTATTGTCTGGTGATTATCTTTCCACTTGGATGGCCCTCTGGCATCTCAAACTCTACAAACCAAACTCCTCCTTTCAC
CCCACACCCTGCTGAGAAGCTGCAGGTTGAAGGGAAATCTGCATGATAAAAGTTTCCTGCTGAGCGGGAGCTTCCCCTGCACAAAGCTGCTCTGAGCCCAGCCTTTGTTCCCCGACACCCCAGCCGTAGCAGGGCCCATCTGTGCCTCTTTCATTCATTCCCTGGTGAACATTAAACTCACTGC
CCTGTGTTCTCCATCGGACAAGAATGCGGAACAGCCCTAATCCCGTAAGAGGAGCTGCTCACAATGCCCTGGCCCGGTCACCCCGGCAACGGGCCAGGGATGGCGTGCCCTCCATCCCACTCCTCCCCCAGAGCTTCATCTTTGAAAGAGGGGAGGCCCTGCTCTCGGGCCCTCCCTGAGCAGG
TGTCCAAAACCAGTCCTCTATCAGCTGCTGAAGGGCAGCTTAGGCTGCCTGGAGGCCAGGGAGCCCAGCATGGAACAATGGCAGGAAAATAGAGTTCCCTTCATTCCTTAATTCACATGCAAGTGAGGTGCCAATCAAGTGCTGACAAGCATGGAGAAACCAAAATCAAAAGTGGGTAGCGATA
GGGCGTGGGTTAAGTGCTTTTTTACTGCTCTATGCAAATTGCACCTCCAAAGTTCAAAGATCTGGTACAAAGCCTGTCACTACTTGGAAGATTTCCTTTTTTTCCTTGTGCTATTGAGAATTAGGAGCTTATTTACAGATGAGTGCTTCTTGTATACTGCCGACACAGAAGGTTTGCCAATCTC
ATCTTTCATTTGTTTTGGAAACTCCACCCTCCTCCTGCCATGTTCAATATCTAATTGGCATTCTGACCCTTCAGATAACTCAACATCTGCTACTCTGATGCATCTTGGAAACTCTTTGTTCCCGTAAGGCGGAGTTCAAGGGGCTCTCTTCACTGATACACAAGATTCATGCATGCTATTGTGT
AGAGGCAGCCCCCAGTGAATCCCAATGAATGCCAGAGTACAAAGGATTGGCTTCTTCATCTTTGCTTCATTTCAGGGACATCTCTGAAGGTCTCTGCCAACTCCAGAGCTCCCGCCCTGAGGAATTTGCTGGGCTTTTGTTGCGACTGCACTGGAGTTCGCCTTCTCACTCTCCCCAACCCTGC
ATTGAGCTTCTCTCATGCAGCACTGCAGCTGGGCTACTTCACCAGCCTTCGGTTTGACCTCAAGGGCAAAGAGGAATCAATTTGTGCAGAGAACTGGAATGAAAGAGATTTCAATTGACCTTTGAATGGGGTTTTAATTTGCTTTATTCCAGCCAAAGGGACCTCGTGAAGAGACCCTTGAGAC
TGCAGGATACAAGGTTTATATATGAAAATCAATTGCATTCCTATACAAATGGTCCCCAACTTACAATGGTTCAACTTACAATGGGGCAAAAGTGATTGGCAACCATGAAGTTTCAGATTTTAACCACTGGTGATTCTTTGTCCAGAGACTCTCTGGGCTGCATTTCAGGCTTACAACATTTTCA
TGTGACAAGGCCAATATGCACATGGATGATGCCAGCAAGGCATCTTCAGCCCTTTGTTCACAGCTTAACAAAACTGTGCCGTCACACCACTTTAGTTCAACAGTGCCTGTCGAATGGGCATCAGCAGATCAGCCAATGCCTGTCATACACAGAGCTAGAAAACGGTTTGAAAGCAAGGGCTTAT
AGATTCTACTTGCCCTAATGTCACACCCCATTCACCACTCCCACCCTCACAGAGCTTGTCACTCTCTCCAGGATTGATTGTAAGTCTGTCTATTGTTGTTCTTACAATACTGAATGGTAATTTATTCACTCAAGCATTTGCCTCCCCAGTAGACTTTCCAGCAGGCTGGGACTCTGTCTTGTAC
GGGATTTCCGGGCTACTGCGAGGCGGAAAATTTGAGACTATAAGCTCCTCAACAGCTGTGTCCTCTGTATTGTTTGGGTCGCTGCCTGGAGCACCATGGCTACGGAATGAATACAAATGCATAATGGAAGAGGCTGTCCTGGGGCGCAGAACAGACTTATTCATTCCCCACTCACCCACCTGCT
TCTTTCTCTCCCTGTCTGTCTTTGTAAGTTGGTCTCCATTGCACCATATGGCAGCTGAGAGAAGGGGAGAGCAATTATCTGCCTCTGAACAAAAGGCGCTGTGGTGACACAGCGGCCCATGAATGCATGAGACACGGTCATGTATAGAAGGGCCTCCAGCCCTGTCAGCGAGACTAAAGGGAAG
TTTAGACTGTGACTAGCTGTGTCAACAGAAGGAAAGTGGAGGATTAGTCTCTATGGCAACGACAAAGTATCCCTGTTTGTAGACAGACAAATTCTGCTACATCTGAAACTGATTGACAGGTCTATTCCTTTGCAACTGACCCATAGAAATTAGCAAGTAAAAGTTATTATACTGGGTTGTATTG
TTAGCATAAACTAGGGGCCACCAAGGATTTAGAGGCTACTTCTCAGAAACTGGAGACAAAGGCCAGCCAAATTCTTTATTCCAAGTGTTTAGAGCTGAACTCCTAGCAACCAGTACAAAGGCCAACCAAATTCTTTACTATTCAGCTATGGAAAACTAAATTGCTTTCCTAAATGTGGTATACA
TTTGCAGGGAGGATTCTGCCCCTTGCATTGTGGATGTGAAACTGTGATTAAACCTTCAATGAGTGCTGCTTTACTAGGCAACGCGGGGACAGTGCCTGGAATCTAGTCAGTTCATTGATAAAACTCGAGGTTGAAAGCATGACTGTTCCTTTGTGTAAGTGCATCCAGGCCTTATTAACGGGCC
GAGTTCACTAAAACCCTTCTTGTGTGGGAGCCAAACTGAGAAAGACTCATTATCAATGCTTAGATTCTTTCAAACTTAGATGAGTTGCCTGGCAACATCCTTTACACTCTCTCTACAGTCAGTCTATAGAGCTGTGTCAGAAATGTTCACAGCTCTAGCTGAGTATACAGATTAGAGCATTAGT
AGCAAAGATTTCTGTTTGCTGAGCTGTCACTCAAGCTAAACAGATAGCAACAGGGAATCTTTAGGCAAATTAACTTTCCCCTGAATGGGTTCTTTTATCCTGTCCATCTGCATTCATTCCCATGGGTACTTCGAGACCGAGCTAACAAGTCAGATATACATAATAAAGAAAATTGCTCAAGGGA
GTGCATTCCTAAGCCACCTCTTCAGTTGGTAAAGGGAAGGCGGTGTAAGTGGAGACTTGCAGCTGTGTTCCAAGTTAATTAGGGGTTTTCAGTTTGGCCAGTCACCCTATTTGCTCTTTGACCTTGCTGGTGCCTCTGCTGGTCTCCTTTGTGGCCCTGTCCTAGAAATGCGTTCTCCTTTTTA
GCCAGTTTGAACTAAAGGGGGCAGAGATGGGATTAAATAAAGGAGGATTTTATAGGATGGAACAATAGAGCCATCAGGCTGTGAAAATGCCTTGTCATTCAAGAACAATAAAGAAGACAATACAGAAATCAGCACGGCTGCCCCTGCTACCACAGGTCCAGAATGCACAAATCTGTGGAACAAG
CTTCTGCGTTTGCCCAGTGATTTGGGCCTCAAAGGCAGAGTAATCAGTTCCACTTGACTGGAAATAAATCACCCAGACTGAAACATGATAGCTCCTGACAACTGGGCAGGGCTGATAAAAGCCAAAACAAAAGATGTCAATAAATCTGTGCCAATGTGGAATTAGTATGCAGATTTGATGAATT
CTGTGGTTTCTTGGCCCTAGGCAAATCACTTAACCTTTCAGTGCTGTAGTTGCCTCATCTGTCAATTGTGGATAATAATACTTGTCCTTTATACTGCACAGGGCCATTGTAATGATCAAATAGAAGAATAGATGTGAAAGCCCTTTGAAAAGTTAAAAGTTCTATACAAATGCAAATGATGGAA
GGGGTTCATCAGCCAGTGGAATCTGAGAGCTGAGCAAGTATAGTGCTGCATACCAAGTGCTGAAAGGTTACTGAGTGAACAAAAGTGGAATGAATGTGTATTTTAAAGGCCAATTGTTCCCATTCAAATCTGAGTTTGAAGGGAAGGAGGCCCAGGCCTTGAGATCATTTTCAGTTCTGCTACT
AAAACATATTAAATGTAGTCAGCAGTGATGAGATTTGGTACCAAATAAGAAGCTTTAATTAATTTTAAATGGTGCTTTTCATAGTGTCAAAAGCTCAGTCCACTGAAGTGGAAAAGGGGGTTGGAATGGCCAGATCCTAGCAACCCAGCTAATCTGGGCCCTTCTGAGCAAGCTCATTTGGAAT
CACAGATAATGTAGTGACAACAGGGGGTCAAAGCGGAAAATTCATATAAGCTCTCAGAGACATGCAAGTGGAATTCAAGAGGGAAGGTCGCATTGTCTAAGAATGATGTCTAACGACGTCTCTAACAATGAGGACAAAGCAGTGGAAGCCTCAATCAATGTTAGGAAGTCAGACAAGGGAGAGA
ACAATGATAGTCTTGCTGTATTGTGCAAAAAAGGCTTCTGTTCAGACCCAGCTGGGTTTCAGGCTTAATTCATTGCTCTATGGTGGGATCACCACAGCTGCTGTGGGGCCTTTACAAATGCAAAAAAGCTGTCAGTGTTTGTTTCATCAGCTGCATAAGTGATGAGGCCAAGTTGAGGAATCCA
TTAGGAATTTGCTGTTTAGTAGGTTCCTATTGTGGCAGAGAAATCTTTCAGGCATGAATTGATAGTCTAGATCCTTTGAGGTCTGTCTATTCTGACCTATAACCCCTATTCTTACAAGGTCAACATCTGAGGGCAGGAGATTAAGGCAGTTTAAAGACCAGAATGGTAAATGGAATGGAAAAAT
GTTTCTCTTTTAACAGTCTTGGGTGCACTCGGTCACACCCTATTTGTCTGGCTTTGTGCTAGGTCCTTTGTGCTGATGCTCAACAGGAAAGGCCTGATGTCTCTCATGGCAACTCTATTGTTTGCATAGAAGCCTAAGGAGCACTAGTTACATTCTTTGACATTGAAATAGTAAAACTCCAGCA
GGAAGGGGCTGTTTTTCTGTGGCTGACAGATCTGGTCAAAGGTCAGAGAACAATTTACTCTTTAAGACCCATCAGAGGCAGCTAGAAAGAGGGCTGACAGTAAGGCCTGTGTCAGTTTCCATGGACTGGACAAAGGCCGCCTGGATGGCGTTGCCTCGCACGCCCATGCTGTGCACATGCATTC
CTGTTGGGAGGAATAAAAGAACTTCTGGTTGCTAAGCAACTCATGAACACCTCAGAGTTCACAGATGCCATCCCACGTGACATGTGACCAGAGACTAAGAGTGTAGTCAAGCGTAATGACAGTGATTTATTAGCTTAAAAAAAAAACAACTGGAATGCTTCTGGTAAGAAATAGCATGCTCTTT
ATCCCAAGCAAGCCTCATCCTGTGTCACTGTCTAAGTCATGCAAATTACACCAGAGCTGCCAGTTGACTAAGATTAATGACACTGCGCCAGCTTCTTTGTTTCTCTCTGCGGCCGTTTAGTGTGAAATACTATCCAAAAACATTATCTATCCTCGATTAATCCCACAAATTTGTTCACACGATG
GGGGGAGATAAATTGTTAACAAACGGAGGAGTACAAAAGCTGCTTTGTGGGTGCTGTCAGTTTATAAATCACACCCTCTTACAAGTGTGACACTTGGCCTTGGTGTGAAGGGTTTTATGGCTTAAGGGCCTTCTCTGATTGAGGCAGGTCTTTCACATTCAAATGGAGAGAGTGCCTAGCTTTG
GAGCAGCGTGTTTCTGGGGCATTGGGTCCATTGTGCAGATTCAATGGGCTGGTGAATAACTTGTAGGCCAGTCTTTGTTTCAAGAGGATCCCTTCCCTTGTCTCTGAGGCCTGACTCATCTGTCAGCTTGAGCTCCGAGGAACAATAGCCAGAGATTCTCAAGAGCAGAGGTGAAGTCTGGCTA
AATGGGCTTCTCTGCAGAACGAACAAGCCCTTGTGTTGGAAATTGGGTTAAATTCAGCATGCATAACCACTCACAATGGCTCTTTACACCCCAGGAGCAGTAAGATCCCACTAATCTTCAGTCAAAACAATTAGAGCATGAAGGGTGGTGTATTCATCCCAAAGGCACTGGGCAACTGGGAGTT
TGCTTCCTTTCTCGGCGCTGAACAATAAGAGCTAGTTCTTCACTTTGTGTCACACAGAATGGCTGATTTGATTAAGTCCCCAACTCTCATTATGCTAGGTAGGAGTGTAGAATTTCAATGATAATCCATAATGCATGACCAGTTTGTCACCATGGCAACATAAATTCAAGGTTACTAGCTCAGA
GTTTCTTTGATAAAAGCAGCTAAATCTTTTTCCTCTTTCATGTTTTGTCAGCACTTGATTCCTTTTGTCCCTTGGCTATTTGCCTAGCTGTGGACAATAAGGCAGGAAGAATAGAAGCAGATTGTTGGAATGGCCCTCAATAAACCTAATTATGACATGTTGACTGCCCTCACCATGACACAGT
ATCTCAGTTGACAAGCCTCTTTCAGCGTCAGCAGCAAGAGTGGTGAATGCGCCTTTGTTTGCCTTTCTTGAATCCTAATCGTGGAGACATCTGGACACAGCTAGAGAGAGTAAATGATGGATGCCCTTGTCAGTGCCGATAAGGAGACAAATAAGGAGGGGAGTAATGAACTTAATTCTTTTGT
AAAAGTGAACCCAGCTTCTTTTTTTCTTGTTCATTGGAGCTATCACATCTCATCTATCAGACCTCTAAGTAGAATTTTTAAAGTGGGGTACTCTCTCACGCCCAAGCACTATGTAATTAGCATATGAATGTGTAACGGATTGTTTGAAGTAACAATTAAGGGAACAATACATAAAGGAACTGAA
TCCAGAAAGTTGCAAACTTAGTGTGTATCTGGACTTTCTTTACCACAACAGGGACCCGTGCATGGTTGGCTTTCAATTATCTGGGGAAAAAGGAACCAGTGACCCTGAGACTCCAAGGTCAGCTTTAATCATTCCTTCACGAATTCAGGCCAATTCATTCATTTACTCTTGCGGTCACTTGGAA
TTGCTGCTCTCCCAGGAACCATGCATAATGACATTAGACAAGTGCTAATTTGCATAGAGACTGCCAAGACCCTTTGCAAAGCAAAGAAATGCACATTGTTAAACTGTTACTATAACACTGACTGCAACCATGAAAACAATTTCACAGCAGATTAAACACACTTAGTGAAAGAAGCCCAGTGCAA
ACTGAAATGTGCACTGTAGTGTTTAAAAAATTGGGCTCACAGTTCCGGGGTTGGGCTTGGGAGCAGTCCATTGTTTCTTTTTTGTCTAAAGCCCTTTTCATTAGCCTCTGGCTTATTGGCACCCTGCTGATTGGAATAGACCATGACTGATAGGAGGAGGAGTCTCATTTGTTGGAGTAAAATG
CCACAGTAACAGAAGTGGAATGACGGTTTCCACTAAGAGTCTTCAGACACAGTGAGGCTTGAGCTGGGTCACCAAGGAGACAAAGCAGGAAAAGGCTTGACAGTTGTGACAATGGGCTGTGCTATTTGAAGTATGTGACACAGAATATAGCAGTCCCCTTGCTCTGAACTTCCCTTTCATTTGG
TTTATATGTGATGAAAGCCTGCAGTGTATTGGTCTTTTGAGAAAGACCATCTTTGAAGTGTTGGTGACTCAGATTGATGTGTTCCTTCCTCTTTGGTGTTCATTCTTAGACCTTGGACAATTGAAACAGAAAAGACATGGCCAGAGGGCATTCTTCTCCACAATGACGCTTCCACAGATTTGAC
TCTGCAGTTCCCCTTGTGATTCCATTGAAAATTAGACCCTTCTGTGTAGGGAAGAGAGAGGCCAGCTGCCTTCCTGGGGGTCATGCTGTTCTGATTGTTGACATCTGACCCTGAGCACAATGGCAGGGCATCTGTCTCAAGTGCACAGACATCAGCTAGGGCTGGAAGAGCCAATCCTCCATCT
TCCCCACCCTGTGTTCTCTTCTTGGCAGGAAACTCAAGCCTTAGAAATCTAAGTCTATTCATAAATGCACTTCTCTCAGTTACTATGGCAATGCTGAAGGAATCTGTCACGGCCAAACAGGATCACAAAAGGATCACTTTTATTTTTATTCTCAGTGTTTCCACCAACAAACAAATAAATAAAA
CTTTGGTAGTCATCTATATCTGTCTATAACGGCTGTGGACCGTTCACCAAGGCTTTTGCTCATGACCTTTGATGTAGAGGCAGCCATGCATAGACAATTGCTGACAGAGGTCAGGGATCAGCCTGTGACCACTGGTCAAGCTGTCTCATCAAGCACAGATGGCAGCTAATATGCATTATAATAT
TTCTTTAATATAGCATTGTTACCCTGACATTTCCCTAACTCTTTCGTCCCCTTCCATCTTCATGGTTGTCAAGGAAACAGTTTCCTGGGCAACCTGTTGACTTATTTGGCTGCCAAGTTTGTATTATCCAGAGTGGGGAGCTGTAGTGAAGGATTTTTTTTTTTTTGTTAATGTCACCAAGGTA
AATGCATGGCATATGTTGAAGGGATTCAGCTAATTCACATATCTGTCTGCACTATTAATAGAGAAGGTTACATGCCAATTATCCAGGCTTCAATCAGCCTGTTTGGATACAATAGAGGCAGTGTTCACACACTTGATGTGCCACATTCCTTCCCGACATCAGAAGCAGCTGGTCCAGATAAAGA
GGCCCCATAGGGAGAAGCCTATTCAGTGAACCTGGGACAGCTGGCAGGGCCAGAGCTCAGCTGATCATTCATGGGCTTGTCAGTCAGTAAAAGAATGGGGATTCCGAGGAAGGACAAACAAAGGAAAGAAAAAAGATGGAAAGGTCACTCCATGACCCAGATGCCTCAGAAACCCAGATCCTGT
TAAATTCAAAATATCTGGCAACACTGGGCATTCAAACTGGCAGGAATTGTCTGGAGTTGAATAGCAGCTGTCTCCTTTAGACAGGGCTTGTGTTCTCTGGTTGCCTAAGGTCCCCACTACTCCCCTATTGTGTCCCACACAACGAGGCTGAGGGTCACATACCATTTATCATCACACTTGGGCT
TGCGCAACAAGCTCAGAGACTGTAGGTCATTCTATTACAGCTCACAGTGGGTCTAACAAGAACCCACCAAGGCTGACTACAAAAGAAAGAGGACATGCGTTCACTAGGAATCTAGCCAGGAACAAAAGGTTGCATTCCGTCCTGACACTTCCTCACTGCGGTAGCCTGGAGAGCAGGCCTTTGT
GGACCTGGCAGAGGGGAAGATGCCAGAATCATAGAGTTCTCAGCATAAATAGTTTCAAGATCTGAATGCATTCTTTCCTAACAATTGACTGAATGGGTTTGTTCTCTCCCTTTCTTTCTCACTAGCGCTAACCTTGTGTTGTGTTGGCCTGTTCAATAGCATTCTTCAGGGAAGATGTTTGGAG
TGGTCAGCTGAGGGCACACACTGGCTATGGTAGGGAGGATGTCATAGACCAACAAAGAGGAGAATGAGAACAGAGAAAATCAAAAGGCGACAGCCTTGGCAATAAAACTAAAGGCCTCTGAGATCCCACATGACTTCTCTGTATTTGAGGTTACCATGGTGAGGGCAGATTATTAGAGCAGAAA
AATTGTTAATGCTATGGTTGAATGAACCTCACTGAATTCAAACTCAAAGGCAGTCAACCAAAATGAAGACTTCTCCCACTTCCATTTGAATTCATTTCCTCATTAGGACAATGGAATCACATTTCAGACACAAATCAAAATACAACAAAGTCTCCTAGTCTCCATACAAAAAAAGGCAGCTGTC
CTGTAACATTGGCTTCCCATGTTTGAAGGGCTCTTGTATAAGCATGAAGAACTGGCTTTCTCTGCTCTTCACCCAGTGACCCATGACATTGAAACAACCTTTGTCTTCATTGTGACAGAAATGTTCTCATTCAATAGTTGTCACAGAGCACTGTTCATTCAAGGAGTTCCGCTTAGCTGTTACT
GTCTGTAGAGTTCTTTTGTAGTTTTCTGTGTGAAGGTTTTTTTTCTCGTTTTGTTTTGAGTGTCATTTGCAATTCATTGTCTGTGTTTTCTGAGGTTGGTGTATTCAGCTGCTCTGACCCTGGGTCCTGCACATTTAGCTCCTTGGATACAATCCTCTGACGTTACTGCTGACGCTAGGAAGAC
GGTCTTCGACCACAAAAGCAGACTTTTCTCTGTGAATTAGACAAACCACACAAAAGGCAACAATAGCTAGCATAAACACCATTTAATACTATTCACAGGCTATTGAAGAGATGGGCGTTGACTAAGAATTGCTGCAACGCCAAGACATTGTAGTCAGATGAAAAGAGGCCTAATGAACAGGAAG
CAGCCCTGACAGTTCTGCTCCTTCCAAACTTGGCAGCCGTTCAAAGTGCTCTTTCATTTGAAATGCTGGAAGCCTGCCATGTGCAATGCAGATTTGCTGTGCCTGTGCGCAGAAGGAACTGATAAATGCCGTTGCAGTTGCCATGGGGACAGGAGGCTATCAGAATGGCCTTGTGATCCGCAGC
TGTGGGTGCAGGGGTCAGCCTGGGAAACAGCAACAGCAAGGGGTGGGCACACACAGGCCGGCTGCAGCCAGTGCTACGAGAATGATCTTTTGTTTCCGCTGGTCAGCCGTTCAGGATGAAGGCTGAAAACATCAAAGACATGTCTAAACACTGTTATCTGGCCATGTCCTTTGCCCTGACTGTG
GCTGAGAATGCAGCATGGTCTAATGTTTGAGATGGTCTTTGACTGCTAAGAAAAGAACAGACTCTGAGCAACATCCAGTATCCATGGTAACATGTAGCCTGGCATTTTCTTTTCACAAAGAGGAAATTATTTCCATTTATTTACACTTTCAAGGATTTCATGCATTATAATATCTGCATTGAAC
ACGCACAGGAGGAGTGACTGGGTTTGGAATGAAATGTAGAAAAGGAAGCAAGCTAAATCACCAGGGGAAACCCTTGAGACCACAAGAATGAAGAGGTCATGGCCCTGTCATTCCAGAGGAGGCTGGAGCAGCTCTTCAGGAAATGTGGATGTGCGAAGAGGACAAGCCTGGCTGAGCCTAAAAG
GTTTGAAAGGGATAAAGCTTGCCTTTGTTATATTCCTGGCTTCTGTTCCCACAGCTCTAAAATATAAAGGCTTCTGGCATGACATCCTGATTTAGCACTATTGTTCCTAGGATTTGCTACTGAAAGGACTATTCATGTGGAAACCTCCTCTCCCAGGCCAGGCTTCTGTTGGCCACTGTTTATT
CAAAAGGAAATGTTTTGTGTGGAAATGGAATTTACTCTGTGTGTGGCAGTTTGAATAAGTTCCCTTTCTCTTTGGCTAAAGCATCTTTACCAAGCCCAATCTAATGCATTAGTCACAGAACTTAAATAGAAAACAACAAAGCTTCCAGGCACATTGAGGATTTCTTCGTTCCTTTGTCTTTTTG
CCTTGTTCCTTGACTCCTCTCTGGTTTCCAATTTAAACAAGTCCCCATGCGGCCTGCTCTAAAGGGCTTTGTCTCCCTGTCATTGTTAAGAGAGCTGAGGCATCCTGGAAGTGTGAAATCAGACCTCATGAGTTGAACGGTTCCCCAGGGAACGCCGGACTGCGCAGAAGGTCAAAGTCATGGG
CTCTCCTCTCTACTTGAAGGGACAATGGCTGTAACACAACGCTGTTCATGTGACAGCCGGAGTAAAGGACCCATTGTTCAGGGGTTGGCTGATGTGCCATTCTGCTGCGGCCAGCCGTCCAACTGAGCTTGGTAGCCCCAAGGAAACAGACACACTTAAATCAGAGAGACAAAGAAAGGAGGTC
CAGGGCTTCAGAGGGCCTCGCGGCCTGGGGATTGGCAAGGGTCTAGAGGGGAACAAAGGACGGAAAACAATAAGGCTTCCCGAATGAATGGCAGCCACTCTGTAGCCTGATTTACGCTCCATTTCCTTCTTTGGTGTCAGGGGCCTTGATTGGAAAAGAAATCCAGAGTTCAGTAAAGGGGAGA
GGGCTTTCAATTAGGAGCCAAGCTGAGAAAAGTAGGCTTTTCTTTATGCACGCCTCGCCGAGGTCAGGTTACGACCTCTCAACCGTCTTCAATCGGCGGTGGCATCCATATTCATGAAGGCTAATTAACTCTGAAAGGCTCGGCGGGGCTGGCCCTCCCCGGGCCGCCCAGCGCCGCCCCCCGC
AGGCCTGCCTGCCTGGCCTGGGGCGTCCATGACCCCTGCCTCGGCCACCGCACAATCGCTCCCTTTGTTCCCCGGCTCCCCATTGTCTGCAATTCTCTCGCCTGCCTGCGCCAGGCCAAAGGAGGATTTCCAGGGGGATTTCTCAATGGGCTCGCAGGGAAACAACCTGGCAGTGGGACCTGCT
GCCTCCCTATGGCCAATCACAACAAACAGAATTATCCCCAAAGCCCAGTCGCCCCTCCTGCACATTGTTGCCCTGTTCTGTGTTTTCCGATTTCATGCTCTGTCAGTCCTGAGACAAGAGCAGTGATGCCCCATTGTTTAGACTTCAGCAGCATTCCTGCGGGCCTGGAACTCAGGGGCAGCAA
CATTGTTGGGGAATGATCAGGAACTGGCCTTTATCTCTGCGACAGTTTATAGCCAGTCAGGCATTTTATTGTTTCCCCAGTTACGACGTGATTGGAATGTGGCCATCTCTTCGGAGCACTCCTGGAGGTTGAATTAATAAAGGGGATAGGCCAGGGAGTCCTGTGCTGGACAATGGAAGCTGCA
AAGGAGGGAGTGGTCACGCCTCCCTTGGCTCCAGAGGACAGACCCCCTGGGCTCCCTCGTGTCCATAGCAACCTGGAAAGAGTAAATTGAATGGCGGTCTGAGGGCAGCAGTTGCTAGGGGAGACAGTCAACTTCTTTCATCTCTGGCTTAGTGGCAGCCTCCTTCCCTTTTGAATTGCAAGTA
AGTAAATGACAAATGACATTTTCCCTTTGTGATCTTTGGGATTTTTGTTGACTTATTTGGAGGCTTTTGTTGGATCCCAAGAAATGGCCTGTGGCTGAGGCCTATTCTACCGATTTCCACGCTCCATCTGTGGAATCCATCAGCAGGGCATTTACCCTCATTCAGGGTTCTGACACCTGCCTGG
ATCTGATTAATTTACCTTGTGACACTCTCAACAAAAAAGTGAAGGGTCAGAGCCTTGCCTGCAAACTGACCTTTCACCTGCAGCCACGGTGGTAACAATGAGAGCCTGAGCCGCCTTTCACAGCTACCTGCTGCTTCCTACAATGAGATTGGACACAGTTTTCAACATGATGGAGAGCGCCTCC
TTTGCCCGGATTGTGTTGCCTGCTTTATTGTCCTACTTCAAACACGGGGCCCTGGGCATCATCTCGAGGAAGGGCTGATTGAACTGTCGGCCTGACACTTGTCAGCTGTGGATAATACGGGCTTCAGTCCGTCATGCTCACACATAAATGAACCATGACAGAGATAGACTGTTGAATAGAAAAA
TGGAAATCAAAGAGTTGTAGCCAAAGTGACAACTAAAATGTATGGCTTTCAGCTTTTCAGACAGCTAACAAAGCAACAGCTCTGGCAATCAATGGGCCCATCAATCAAATGAGGTAGTGCCTTGGAGGGCCTCTGTCGAGGGAAGGAACATGGGTCACGTGGCCTTGTGCAGGTCCTTCCTTTC
TGCCTCGAAGGTGTTTCAGCCCCAGTTCCCTTTCTTTCAGCCCTTCTCTCCCAACACAGCAAACAATAGAGGCAGCCCCTACAACATTCAAAAAGCCCTCTCCTGAAGAGGAGCTGGGAGCCTTTGAATTATTCATTGGCCCAGCTGAGCTAGCAGCTGGGGCCTGGCTCCTGTGACTCCGTCT
GTTCACAGAAAGGGGTTCAATATTTTTGAATGAACAAATTACTGAGCGAATGAACACAATGGGCTCTCAAACCCTCCCCTACTCCCTCTTAGGTATGCTATTATGTCCATTATGTGCTTTGGCACCTCTCCATGTCAATCATGATGTATTTCCTTTCCTTTATCCCTAGAAAGGCCCTGGTTAT
CAGATGCTGCTCTATACCATCAAAAGTGGTATGCTCTTGTCCTCCTTGGGTGGCTTTTTTGGGCTCCCTGAATTCCTGAAAAGGCTCATTGTTGTCACTGACGATGCTTCACAGAAATCCTTTGTGTCATTACTTAGCGACTGACTGCTTTGGTGAAATCTATGTCAATTCTTTTGTTAACTAT
AGAGGCCAGAGTCTGGTGCAAGTGACAAACCCCAGTTCCCTTGATAATGTACAGAAAGGTAGCAGCCATGATGTCCAGGCATGAGCAGAATGAGAGCATTCAGGCGTGAAATCTCTTTCAATTGGTCGTTTGTTTCCCCGATGGAGAATTCACTTTGTGCCACTCTTTTGAAAAATGGCTGATC
ATCTTACCAATGAGCAGTTTAGAGGCATTCAAGCCTGAGCTGTCTTCCATGTGCCTTGAATGGCATGTCAGTGGTCACTGTTTTTGACATCCTTTATATTTGTCCAGTCAGCTCTAAATCTTTAGGTTCAGCTTCAGAGTACTCAGGAAAGAAAAGAGAGAAGCAATTATTTTCAGTCATTGAG
TCTAGTTTGGCTTCTTCTCTTTGGCTGAACCAAGGTCCTTTTATCTAAAGCCCAGTGCACAAACATATAGCTTAATGTGACTAGTGTTCTTCCTTTTATTTCTTTCTCTATGGCAACCAATATGCTCTGCTCAGAAATGTTCCCCATCAAGGAAACAAATGATCTTCAGGGAGCAGCTCTATAT
TCCCTGAGCACTATCATCCATATAAATCAGATCATGTTATGCTCCTGCTCAAATCATTCCCATGTCTCTACAGCTCCTAAGAATAACAAAAGTTCTTTCCATAGCCAGTGAGGCTTATATAATCCCCTTTATCTCCATTCTCGCCCTTGCTCACTCTGTTCCAACCACACTAATGTCCTTGTTA
TTATTCTTACAGCGTCCCTGAAAGAGCCCTGATCCTCTCTCTGGCTGCAGCTTTTGTTTCCAGCCCTTCTTTTTTCAATGGTTGTCATGGAATCAACTTATTAGCATATGAAAAGCCATACACAACACTTTTCCCTTTACCCCTCGCTCCCCCACAACCAAAAGCCTGTTGCTAAAGCCTTAGT
TGCTTTCAATGAGATCCATACCTGCCAGTCCTGGGTGACCTTTCTCTCTTTTTCTTTGTGTGGGAGCCTCAGCTTCTCTAGCACACAAAGGTTGTGTGAGGCCCACAGAGTGTGGAATGCTTTGGATAATGGGAGAGCAGTCTAATCAATTCGCTACTGATAGGATGAAAGGGAGACTAGAGAG
TCACTGGCTGTGAGTAATGACCATCTGCTGGGGACTGGAGAGGACCCAGCCCAGTCAGTTTGACTGCCTTGGTTTGCATGATAAAGGAAGGTCACAGAAAGTCAATAGGATTGAGAGCAACTCTCCAGGTGGTGGAAGCGATCTGCAGGCAACCGGCAGAAATGGCTTCCACTCTACGACTGCA
GCAGACATAGCCAATCAGCCAATCAGTCTTAGCAGTCTTCACTGAGCCAGTTTCAACCTCATTATCTTTTCCACCCATCACTCTAGACAGGCATGACCAATAGATTGGTTTTGGCTCTCAAGTTAAATCTCTTTGTTATTCCTGTACAAACATTTATTTTTGTCTCAGCCATGTCTTATAGCAC
TTCACAGGCAAGAGGTTTGCTAAATGGGCCAATTGTTCTGAGATTTTTTTTTTCTTTTTTTCTTTTTCTCAAGGCCCATCACCAACATCAGGAAAAACAATCAGGGCTGTCCAACAAAGGATTCGACTCGCCTTCTCTGGAAGCATTCAGGCGGATATGGGGGTTGGCCGCCTGTTGAGGAGGC
CCCTCCTGTCAGATGGGAGAGTGACTGATGTTTGGAAATGAACTGTGCAACTGACCTTTTCGTGCTGGTGGGCAACAAAGTATGCATTGACGTCAGTGTTGGCCGATCCACATTCAGTTTGTGCAATGGGTCAGCTTCATCTCTATCACTCTCCACCTCTCATTTGTCAGCTTTCATTTCCTCA
AGCAGGACTTCTGAGGCTTTCTATCCTCCATGCTGCTCACTAGAAAAGGGGCTGTGAACTGTAAGTAACTTTGATTGGCGTTTTCCATGCTGACTCAATAAGGTTAGGGGTTAAAGACCAGCCCTGAACCTGATCTTTAACAGCCATGCATTGTGCAAGAGAAACACTCAACAAAGAGCTAGTC
CTCTGAGCTTCCGGCCTGTGTTGCTCTGCAAGGGCAGAGATTCAAACAAAGGCAATAAAAGCATCTGCTGTTTACACATTTCCAAAGCAGGACCGTGGAATCCATTCCCCCTCACTGGAATAAGATCTCCATGGTGACGCTGACTTCAGGGAGCTGGGCCAGTTTCTCAGCAGGGCCTAGGCAA
ATGCAAAACCCTTGCACATTGACAGGGCTGCTCCCCATGTATATTCATTACTCACACTCAATTAGAGACCCAGAGAAGGCGGAAAAGCGGGCCTTACCTTGTCAATCTCAGAAGAAAACGTCTTGTGAACGTTCCATCATGTTTCATTAGGTCGATTCAGCCAAGGGCAGGCCCATTTTCCCTT
GCCAGGCATCCTCCCTCCTGCTTCTCCGTCCACTCCTCGGGCCTGGGCCCCTGCCCTGCCGCGTTCCATCCTTTGTATGGTCAACAATAGCCCCGCCAGATGGCGCGGTGCAGGGAGCAGCCTCTGCAAGGCAATCGCTCATGCTGTCAGGACCCAGCAGGGCTGTGGGCAGGAGACCTGGGAA
GAGCAAACAATGCCCACTCTAAGAACATTTCCAATACCCTCGGGGTCAGACTTTGCCCTTGTGCAGCTACACATACATCTCCCATTGACAATGACGGATGACAGAGGGAGGGGCCCAGATGGATCAGGAGAAAGCACTCAGCTTTGTTTGCAACCTTTAAACTGCACTGCCAGGCCTGCAACAT
TGCTTCCTTAGGTCTCTTATCAGAACAAGAAGAATAGAGATCTCTGTTATGGCTTTCCTGTGGCAAGTAAAAGACAAGGCGATGATTTTCCAGTCCATTTCCCCTGGCAACATGCTCATCAATCACCAAAGGCTAGGACTTTGTTATTTTGGCTGGAGGCAAAAAAGCTTAGTGGTTTCTGTCT
ATACTTTTCCTGCCAGAGTTTAGTAGACCTCTGGTTTTGTCTCCTTTGTTGCCTCTGCCCCTTCATCTGTATGCATGAATAGTCCAGCACTGACTTCTACAGACTTGCTCTTTCTGTGGGTTCAGAAAGAATTAAGTCTGAGTGGCATATGGTTTTGTCTCTGGGTCCTATTTTTCTTGTCTTC
TCTGGCTTGTAATAATTATAGATTTCCTCTGCGATTTGATCCCATTGGTTGCCTCGGCAACGGCGTAATAGCTCAACCGAAGCGCTGTCACGGTGATTTAGAACCAGTGTGTCTCTCCTGCAGCCTCCATTCTGGGTGCCTCCACCCCCTTGCCGTCGTCATGGTAACTGATGAGCAGCATGTG
GAGATAAAGCCTCTGTCCCTGTGCCACTGCCCCTGAATGGGGCCCTGTTAACCCCATCTGCACAGGCCCACGGCTCCGGCTTTATGGGTTGCTATGGCAACCCCTGGCCTTGACAACTGAAGTGCACTTGGCTGAGTGTGTCTTTGTGTCCCTTTGAGTCTGCAGAGAAGCCAGCAGCTGGGGC
TTTTTATAACTGGAATACTGACCGTCAGCAAAACAGAGATTGGGTGGCTCAAACAGAGCCCTTATTACATCTGATTCACTGATCCCTTTCAAATTCTTGCCCCCAACCTTGGGCACAACACAAAACCTTCCTGAGCTCTACTGGTCCTTTTGTCTGTTTGCAAAACAAAATACAACGTAAGAAT
CCCCACCAGGGCAGGACTTGGATAAAAAGTCTCAGGAGAACAAAGACCACATTTTCCCCTGTGAAGCAGAGAGGCCACTGCCGGGGAAACAATGGCCTTGCTGCGGATCAAAGGAGCTGGGCCTGTGCTGGGGACAAAAGCTGAGTCCCTGCTTGATAAGACTGACAACCGGCTCTTCCCCTCC
CTCACCTCAGGTGATCAGCCTGCCTCGGCCTCCAAAAGTGCTGGGATTATAGGCGTGAAGCCACCGTGCCCGGTGGCTTTCTTGTTAACTAATCAGATTTCATGCTTCAGTTAATTCAGTCTTAGTCATGCTTATTGTAAAAAAGGATGGTATAAATATTTATGAGCTAGAAGTAATAGCAAGA
CATAGAGTTGTAAAGCAGTGTCTGGCTTTGTCCCCAGCTCTTTGTTTCATTCATCACTTATGTATGGGCTCTTTCTTCTTCTGGAACACAATGCTGTTTTGGTTTTCAGTGTTTCCCGGACCAGCCTCAAATCGGTCACCTTGGAAATGAGGTATTGAGCAAAGAGGTTGCCCTAGCAACTCTT
ACAGATGTGGAAACCGTGTAATTCTGGGCTTCCTCCAGGAAAGAATGAGCTTTGATAGGCTGGAACTAAAGCTTTTCTAAAGGTACAAAATAACCGTGAATTTCCTATTACTATGGACAACTATTTCAGATATTCACAGCCAATTTAAGCATGGTGGCTAACAGCTGTTCATGATATTGCTGCC
GATCTGCCTGCCTGACATTTGCTAACATAAATGCTGCCTTCTGTTTCTTCTCTTTCTCATTTGAAATGTAGTCGCTGTCAGGGTTGAATCAAGTGGGCTGTGCTGCTACCCTGCCTCATTCTTCTGCCTTCACGCCTCTTAAGGTATCTCTTGTTATTGTAATTCACCAGGAAGTTTGGGGAGG
GGGGAAGGGTGGAGGGGGGATGAGGTTTTTCCACTTCCATTCGCAACTGTCAGGCGGGTGATTAATGACCAACAGGTTTGGAATCGCCTCTATTGCCAGATCAGTATTGTTGCCCCTGACAGCTAATGAGGTTGGACAGGCTTCTCCACACTGAGCTTTACAGGCCCGCTCCCTCCCCTGCAGA
CAGTGGAAGATATAACTCGCTTTACTCTAAAGTAACTTCCATATTGTTTCTGGTAAATCTCTTTCTCATGAATTGTGCGGGAAGGGGCCTCAGGGGCCTCAGATTTCTTCTAGTCCAATGCTTTCATTCAGGGCTGATATTTACATTACAAAAGGTCCTGTCCTTTACAAAAGCCTTTACTATA
CTGCCAGGGATTGCACAGCTTCTCACCTCTATGGAGTGACTGCCGGGCTTGCTCCTCTTCCATTGGAGACACCCAGGGATGTTTGACAGCCTTTCTGCTGTTGCTTAGCAACCCCTGCTGCATTGATTATGCATGCTAAGAAATAGCAGCTATTGTCCTTTTTCCTTCTCTAGAAGGAGCTGAC
ACATTTGCTCTGAACAACCTACAGTCTGTCAAATTCCATAGCAGTTTCCAAGGCAATGATATGTTCTTGGTCTTTTCTTTATGTATTGCACAATGCTTTAGAAATTGCACAACAAAGAAGAGGGAAGCCCTTTGAACCCAGTGGGGGAAGATCCCCTGATTACCAGAAAGAGGTGACTTCGCAG
TCAGTGAATCTTTTTATGGCTTTTCCTTTAAAAGGACAAAGGGGAAAGTGTCCTCATTTACAATGGTCTGATGTGAAGCTCAACGTGGCAGAGTGAATTCATTGTCTTCTGAGCACACTGCCTGGGCATTTACTTAGACATGGGCTTTTGTATGAATAGCAAATACAAGCCATCCTGGTGAAAC
AACAGTCACACTTTTTTTCAGATGGTGCTTGGTTGTGGGAGAAAGGATTGTTAGAACGTGATTGAAAGCCTGTCCAAGGCCCTATACGCAGGGCTCTTCACCTTTGTCTCTGCTGCTCCCGGAGCCATTGCTGACAGGGCTATGAATGACAGCCGTGCTCAGTGGCTTGACCCCAGGCAGGGCC
TTTGGTTTGGAGGATGGGGGGAAGGGAGGCGGGGGAAGGGTTATAACAAAAGCTATTTGTGGGGCTATAACAAAAGATTATGCATGGATGGGGTTTGCTGCCTTTGATGCTTTTGAAGATGACCAGACTAAGTCTTGAAATGTATCCATAGAAACAGCTATGGCGGGAGCAGCAGCCAAATTAG
CTGACAGGAGCCTTTGATAAACCTTGGAAGAATGAAGTCATCTCCGGGTCACCGCGGTTGCCTGGCCTTTAACACCCCACACAGACCACCATTATCTGTTGAATAGGAGACAAAGGAAATTAGCCCTGCTTCCCTATCATCCCCATTATTTCCAGGCTGATTTAAACAAGGAAGCAATGAGATG
AAAGCCTGTCTCTTTTAAATGAAGGCTTGGGCTAACTCTGTTCTCTGAAACAGGCTTTAAGGGCCTGTTTTGGAAGTCAAAAGCTGAACAATGTCTTCTTTGTCGTTGACCATGTTCTGTCCTCCCCTTGAAGTGATGGAATCCCTAGCTTCAATGGGGGAGACTCCCAGGGCAACAGCAATTA
ATCGTCTCTTTGGTTTCCAGTTGCAGCGAGGCCAGGGCTGTAACCGTTCACATCTTTAGACGATGGTCTACTACGCCAGCTGGCAAGTGAATGGAGACCTTTCACACTGAGTCTAATGGACGCAGAAGGCTGAGGCTTTGTCAGGGCAGCTCTTTAAATGACATCGTGGCAGTAAAGGTCCAAC
GATTATCCTCCTAGAAGAGCAGATGTTCTCTATTACAAAAGAGGAAAAGCATTTAGACTCTTCCGGTGGTGAATAGAGGCCACAGGTTACAGCTTTCTTTGGCCTTTGCTTTTAAAAAAACATTCTGCTGAAGGCCTTTTGTTGCCAGTGGTGTCCAGCCGGTTGCCCTTTGTATTTGATGATG
ATCCTAAACTGCAACAAAACAGAGACTCTTCCAACGGCAAGGACATACCTCCTTAAAAGGCAATTTAACAACCGTCTCCAAATACTTGAACAAACCCTTTGTGGAGTCAACATTCATCACAAATGAATTATCCATGCTTTTCTTCCAAACAAATTCTGCATTTTCTATACAATTCTTAATGCTT
CATTAGAATTATGTGCCATTTTGTCTCCCTTTCCTGTTAAGCCTCATTTGTCTGTCTAAAAGGTCAAAGGAGCAGCTGCCTCTGGGGCTGACCTCTATGCACCTCTATTGTTTTGCTCTTTCAAGGATACTAACTCTTTCCTTCTTCCTGGGGACCTGCAGGATTGTCTTTTCAAAGCATTTAC
ACAGCCCCCTCCCCCATGGCGCAGAGATCACATTTACAGCGGTGGCGGTAACCATGGAAACTGGCAGTCGGTGCAGGAGGGCGAACGGTTGATGGGCAACCATGGGGACAATGGCAAGGCTCTGGGCTTATTCAGATGACTGGGGTGTGCTGAATGGGCTCTGAGCACAAAGGCCACTGGGAGC
TAATGGCCATGGATTTGAAATGAGCATCTTACTAAATGGAAGTCTTTGGCCAACCTCTGACCCTTTTGTCTTAAAGGTTTGAGAACAGATAATACGAAAGAATACCAGCTTTTTTCCAGATGGCTGCATGCCTGATGTTCCTTTATGTTTAGCTGTCATTCAAATATGAATGCCCAGTGATTAT
TGCACTTCTAATTTGGCACACCCTACCACAGCAGTACTGGATTTCTCCTTAAACAAAAATGGTCACGGGTGTCAAAGAGATGTGAGTGAGTGTCCACTGAACTGTGTCTAAATGATTTTCCTTGTGACCAAAGCCAGCCTGGAATAAGCCCCTGCTAGTGAGAAGAGAGAACATGCTTCCCAGG
TTCCTGGTTAAAAGAGTCTCCAGTTTACAAAGGGATAAGCACAGGCTCCTCTGCATAATGACGGGGTGGAAGCTGTGTCAAATGTATTAGTGTTGCTCCACTGGAGCCATTCTTATCCTAAGTATTTGCTATTGTGTGGGACACTGGCAGGAGGCTGCAGGACCAATAGGATTTTTAAAAGTTT
TGTGCTGTCCAAACATGATTGGTGATTAATTGATTTTGACCCCCTGCAAGAAGTGAAAGCAGCTGGTTTACGAGACTTGAGAGACAGCCGATTTTCCAAGGGAGAACAAAGAAAAAGTGGCCACCCCTCCCCGCTGGGAGCGCGCTTTGCTTTGTCTGAGCGGACTCTCTCCAGGGACTGCCGC
GCTGTTGAGAGGCCTTCTGAGCACCAGTGTGAGCTTAGTAATATGTTTCATTAGCAATCTCTTCCAAAAGAGGGATGGAGAAGGAATTTGCACCATGGCTAATCAATTAGTTTATTCAAAAGCCTGAATTAGGCAGGGACGAGCATGAAATTGTTTTATTTTCTCCCCATCATTGCCTTTAACC
ATGCTACAGATGGCAATGGGAGGCCTAAAACAATGTGCAGTTCCTTTCTATTCTGGTTTGCCCCATTGTGTTCTGAATAGACTGAATCACTGCCCAGCTTCAGGGCCAGCCTCTGAAAGGCCCCATTGTAAGGGCTATGCTTTCCAGAGCAGAGTTAAGGTTGCTGTAGTAACCTTCACTATGA
CTGTCCCCAGGGCAACTGACAGTGGCCTCTGGCTCAGCCACAAGAGCAATAAGGAAGATGTCTATCTTTTCTCTTAGTTCAGTTCGGTTTGGAACTTGGAGCCTGTCAAAGAAGATAAAAGGAGGTGGCAGAGGGCAAAAGGCATCTCAATACTGAAAGAAAAAGGAAAATTGAAGACACAGGC
CAGAACTGTATGTTTCTTCAGCTGCCGATTTACCAGCTCTCCGGAGACAATAGGCTGAGTTCATTTTGGCTGAGGGACACCGTGACTGACCGATTCTCTCTGGTCGCAGAAATCACGGCTTTCCTTGTTCAGGACATCTGACCAGCATTAGGGACTGGTGAGTCAGTCAGCTGTAAAGGATGGT
TGCTGTTCATAGAGTATAAAAGAATTGAATGCCCTGCCTCTTGAAGAAAGAGGAGTCAGCTTGCTCTCTATTGATGATGCTTTCTTTCCTTATTTAATGCCTCGCCAGCTCTGTTTTCCTCAGAGCTGGGGAGATGGTGATGGACAACTGCATGGTCTTAGTTGTTCCACAAGCCATTGTCATC
GGTGTTTTGACCATCTGCAGCCATGGAAACGACAGATGAAGTGTATGGTCATTGGAATGCTTTTAACTCGCGCTTCCTGTGGCAGAGACTACTAATTGCTTCTCAGTAGCCGTTCTCCCTTTCTTTATAAGAAAGTTTTAGCTGAACACATCACTGCCCCACTAAAACATTTCCCTTGTGGCTT
GCACTTTTGTTCTTTTCCATTCATTGTTCTTGCTTACATGGAGCACTTGCAAATAGGCTGGACGTCTCAGAGTTCTGAACAATGCCCTTGGCTAACCGTTAGTCCTAATTGCTGTGACTAATGTGCTGTGTGACCTAAAGACGGTAACATACTTAACCTTGGTTTTCTCATCTGTAAAATAGAA
ATTTTACTTTAGCTGCTGCTTCATTCAGTGACTAAACACATTGTTTTGGAATATCCTTTTGTCATATGTACAGAAGGGCTTTGCTATTGTCCCTCAGGAAGGCTGGCAGCTGGCCCTGCACTTTGACCCCCAACCCTGTCTCAGCAAGGGGCTCATTGATATTCCCAGAAGATTCTCTCAATGG
GCCAGGCCTGATTCAATGAGCAGGGCTCCAGCCTGGAGTCGGGGCGCTGAACAAAGCCCACGATGACAGCAGAGGTCAGGCGGTGTCACCAAGGCCACTCAGCTGCTCTCCATCAGCCTCCGGAGCAGGGGCCCAGGTCCTGTCATCTGACTAATGCAATTTCCACCAGGCATCTGGGCAGCAC
TAAGCTTTCCCAAATCAAACTAGCTTACCGTGAAAAGAAAACCATGACAACTGTTTGTACCTCTTGCTTTATTATTACATCCGGCCTGGTCACTCTTAGAAATTCAATCTATTACGGTTGCTAGGAGTCTGTTGCTGTGCAACCTAAAAGGGTATGCTGTGCTTTCAGGATAAGGAGTACTAAT
AGACTGTGATGGGGAGGGCTGGGGAATAAAGGCCGGGGAGGCCCAGGCTGCTCAGGATAAAGGCTGAATACAGGGGCGTTCAAAAGCCACTGGGCACTGAGCGAATTAAGCCATGCTTGTCTCCGTTGCCCGGGTACTCTTTATGCATCACATAATGCCATTGTTCAGCCAGAGCCAGGGGCCA
GAGGCTGGACCGGCCACTGCCGGGCAGACGTCGTAGCAGAAGTCTTTTTGTGTAAGGTTACAAAGGCCTTTGTGCAAAGCTGTCGTTTTTCCAGAGTCTTTTTTGTTATCGGGCATGCAAGCGTGAAAACCCTCTCTTCATGGCTTTCCCGGGTTCCATTTGTCAGGGTTTTGGGTAACATTGG
CACAAGGGATTCCTTGGTTCCCATGTTATCTCCCTGGCCTGGTCTGCACCATTGCTTCTTTTTGTCCTAAGCTCCATTCCACACAAATTCCAGCTCTCCGTTTCCATAACACCCGTCATTTATCAAAACAACCCTGTCAAGTTGAGTACCATTAACAGATAATGAGAGGAGACAACAGATGTGG
CGGCTCTCCGGAAGCTGGCAGCCACATTCCCTATGCCACACAGCTCCTCTGAGGAGCCTCTCCAGTCTCCATGGAAACCGCATGTCGGGAGCCAGCCGGCTCCGTACTGTGGCTTTGTATTAAACACAATGAATTTAAATTGGATGCTCGGCAGTGAAGATAATCATTCTGGATTAGAGAGAAG
CCTGGCGACAATTGACTACTATGGGTGCTCCCCAGGAGACTGCCTGTCAGTGTGGAACTAAAGAACAACAATAGCAGATTTGTAACCAAGGGGTAGTCTCAGGAATGTGAATAGCAAATTAGGGGGTGTAGGTTTGGACATCAGGGACTGGGGGATGGTTAACTTATTGACACACAGGGATGAT
CATGCTGACCCCAATTGGGGGTTAAAAGATGGACAATGCACACATGGCCTGGACTGCCCGCCCCGGACACTTGGATGTGGAGGCTGATTGATTTATTCCATCTGACCTCAGCCAAGAGAACAAAGGGAGGGTGTGTGATATGCATGCTAATGCTAGGCAGTGCCTTTTCTTTCTCCCTCCCTCC
TCCACAGTCTGGCCCAGCTTATTGTTTCCTCGTGTTTCACAGTTTTCCCTCAATCACTTCACATTTCAGTTCACTAAACAACTTAGAATGTTGTCAACATTTCACATACCTTCTGTTCCCCAGGCCATTGCATATATCACTTTGCTTAGAATAGGACATCCCACTTGTCCATCCAGCAAGCTGC
CAGCTGCCTGTGCCCCCTGCAAGGGGGAAGGACCTAATTTATTCATAACCAAGGACGCTTTGTTTCGCAGCTCACAGAAGCAGGCTGAGCCCTTCACACATGACTAGAGTCCAAATGCCAATTTTATGGTTTAAAGACCCTAATTTATTGTCTGTGAGGCAATAACGCTGCAGGCTACTGCAGG
TAGAAAGTCAAAAGAGACTTCAAATGGTGGGCAGATGTAAATGGCATTTGCCTGAAAAGACATAAAGCAGCATTCAACAGGGAAGTCCCACCCCACTGAGTCTGTATAAGCGCTCACTCCATCTCTGTTGTAGTTGAAGACAGTGGCTGTCAATCAATCCTGGCTCAGTGGTTAAAGAACCCCA
ATGCTCAGTCACCAATGGGTGAAGCAGGGATGCAAATCAGCCCGATCTTATTCAATCTATTGTGTGAGCATTCTCTGAGGGTGGAATAAAGGACTCAGAAGCCAGTGTTAGACTGATTTTTGTCCTCTGGGAAACTCCACTTAACAGCTCTGAATATCATTAAAAGCCTGTGAGGCAGTCATTC
GGTTGAAATGGTGGAAAAGTAGCGGAAAATACGGCAAACCCAGAAAGACTTCTGTTGGCCTAAGATTTTTTTAAAAGGTTTACTGACATGGATAATTGATTACATGGTTGACTGTCCAACTGACGGCTGAATGAGAACAGTCGCCAAAGCCATGAGCCGACAGACAATATGGGGCTGCAGCTTT
ATTAGGCACATTTGATTATCAATACAGTCAACTCTACTCAGTTGGTCAGAACTGTTCAATCAGATTGATAGACAATAGAAGATTTTCCTGTTTCCTTGCATTCTGGACATTTTGAATGAGAATTTGTTCCACTAAATTGGTGCCTCTGTTAAGCTCCAGGACAAGCCCAGTGAATGAGCTGACT
ACCAAGTTCAGTCCCTCATTTCACGGATGAAGAAACTTAGAGAAAAAGGGAGGTCCTTGTCTGAGGTCACCATGGCAGCAAAGGACTCCAGATCCTTTGAAGGGGTCTTAGGCTTCAGGGGCCCCTGAATGGCTTTTCTTTGTCCCTGCAGGGGGTCCGGCGGAACGGGCAGGGCTGCAGCAGC
CCCCAGGGAACTGGAGATCCAGCTCTTGGGAGCCCTCTTGTCAGTGGAGCAGCCCCATTGTTTGGGAACAGAGCTCAGCAACAAAGAGAGAAAAGGGCAGACATCAATCAAGTCAAATGACAAGCTCCTCAAAGGGTCTGAGTGACCTCATTTTTGCCTAGTGAAATCCTATTAAGAGGCTTTC
GCTTCTTTCACCTCTGTTAATCACGAACAAAAGTGTCATTCAGTTTCAAAATGGACAAAATGCTCCAATGGATGGTCAGCTAGCTGAGCCAATGGGGTGGAATAACAATAACCCTGTAGCATTTTCCTTTTTCCTTTTGTTTGGTCTTTCAAAGCCCTTAATTAAGACCTGCACAAAGCACCCC
ACCGCTGGGGAAACTTTTGTATCGCAGCACACAAGCAGCCCAGTATGATGGTAAAGACCAACCTCCATTGTGTGGTCTTACCATTGTCACTCGCGTTACCCACGGACTGAATAGGGTTTAGAAATACAGGCCTTCAAAGGAATTGCCGTTGCTTAAATGTTCCATGGCTGCTTCTGAAATAACA
CAGTTCACACTCTGATTTACTGATTTAAATTTTAAGCATTCATGAAATTCCAAGCAGTCACATGGAATGCCAAGCGTGAAATAATGCAAATTCTACTTCTTTGTCTTTGCATTCACAATCTCTCATTGTTGCAATCTTCTTTACAAATGCAGGAATTTGCCGCACCCCAGGGATTGGACCCAGG
ATTTGAATTTCTGCATTCCTCAAGAACAATTCATGGCAATAACTAACTTTGCAGAAGAGCTACATGAAAGCTTTGGCCAATGAATGAGGGTCATCTGCTCTTTATCACAAGGGTAAACCTCATCCTGGCCAGTTTCTAACCTTTTAACCCTGTGAATTCCTAATTTACACATGAATAATGGAAT
TAACAATTCATATGGAGATTGAGGGCAGTGGAGGAGCAGATTCTCACATAAACTTGATCTGTCCATGAATGCAGTTCTCTGTTTGCCCTGACCCTGCATGGCTTAAGACACTGCCTGTGAGGCCAGTGTGCCAGACACAAAGAAAGAAATGAAAAGCAAGCACATTCCAGGAGTCTGCACAAAG
TAAGCAGATCCTGAATTCTGGCAAAACAGCTGCTGCCAACCAATTTAAAGACCCCCACAGAAAAACCTAATCAGCATGATAATAGTTTATTCATCCCTTTGTCCATGACTTCACTTTGTACTCTCGGACCAATAAACATCTCCACACATCAGCCCATTCCAAAACCTTTAAAAACCCTCACCCC
TCACACCCTAAATAGCCATTCAGATTAGTGGCCGTGGCTCGTAAAGGACAGATCCCACACTGATGTGTGTGCAGACCCCTTTCGAAATCAGTGATCCATGCAACTTGAGTGGTAATGGGATCCGACCCTTAGTGTCAAAACCTGCACCTGTTAGGCTTGGAACAATGGGTCATTCTGAAGTCAG
GTGAGTTGGGATGTTAAACACTAACGAGGCCATATAGAATCCAGGGAAGAATGAGAACAGTGGGGCAGTGTCACTCATGTATGCTGAACTATTCAATAGACTTCACATTGATGGTCTTGTTTTACCCTCACAATAGGCCTATTTATTCACGGGAGAATCCGACACTCTGAGCTCAACTAAGTCA
GGGCAAACCCCGGGGCTGGAGCCCTCCCAGCTGCCCAGTGGCTTTTGTGTGTGTGCAGCTTTCAGCTCCTGTCCATCAGGCTGAAAGGGCCCATTCAGGGGCATTCATGCGCCTCCGAGACCCCGGCCGCCTGGACACAATCAGCTGAGAGGGGCGCTGCGAGCCTTGCACATGAGAATGCGCC
GCCACAGGGGGACTTGAGTCACAGTTGGCTGGAGCAGAGGGGCTGGCTATGAGCTGCCCCTGAGTGACCCTTTTTCCATCTCTCATTGTGTCCTGTGTACAGCACATCTGTCCCTGCACACAGGCCAAGCAGAGGCTGCTTGATGGGTCAGGCATGTCAATGCAGGATCCTGACATTCAGAAAC
ATCAAAAGTTTCACAAATCAATACTTGCCTTTTTCCTTTGTGATGCAATTCTATTCGATTTTATTTAAAAGAATGCCAGTCAGTGACCCACTAAATTGATTATGTGACCCAAGAATGGGTCCTGACCTGGAGTTCAAAAAACACTACTCCATAGCAACCCAGAACACATTCGTTTCTTCTTTCA
GACTTTGGGCTCATGTATCACATGCTTCTGGCATGTGTTCCCAGTTGCTAAGGCTCTGAGCAGTTCAGCCCGAAGAATCATTCTGGTCACTTTGTTCTTTTGTAGCTTCTTCATTGGTTTCAGCTCCAATAGAGCCTCTTTGTTGTACATAAGAAAGAACAGAAGAAAGGCTCTATCTACATCC
TCCCTTGAATGAGTGCATTTTCCCCCTCTGTGCATGTCTCCTTCTCGTCCATTGTCTGTCTCCTTTTCATGCCTGTCAGGCGATGGCCATGACTGTGCACTTATAAAGGTCAGTGACCCAGCAGAGAGGGCAGGCCCTGCAGAAGGCGTGTTGATGAAGCATTACAATGCACACTGAATTTGTT
AAAATCATTGGCCTGCCAGGGTCATTAAGGACCCCGGGGTTGTCATAGAAACGACCTTTGGGGCCTGGTGGTTGTTAATGCATGAGTGACTGCCTGCATTGTGTGTGTGGGGAGAGGTCAGAGTTTTGTTGGTGGCTTAAGAAAGAAAGAAAGAGAGTGAGGAAGAAAGAGAGCCAGCACAAAG
GGCTCACACATCTGTCTCTACCAGCAAACCACTAAACCGTGAATAAGTGGCTTCCTGAGCCAGGCCTTGTGCAATGAATGGATTTGCAACAAAGGGAGCCACTGAGAGATTACATGAGCCAAGTCATGGCAATTAGTCCCCATGGAAGCAGCAGCTCAGGGCAGGGTCCAGACTTGGGCAGACT
GAAGGTCCCAGAGGAACCCCCTGCCAACTGAGTACTGCAGGGCTTGGGCCACAGGTCAGCCAGCCAGTGAGGGCGCTGAGCTGGTTTGAATAAGAAAGCTGTGAATGACAGAGGGGCGGATGGATTTCAAGGAAGCCTTCTGTCACGGTGACCATGCTAGCATGATGAAGCACTGCTCGGGGCC
GCCACAGATCTCCTCTGCAGGCACAGAGACCCTCACAGCAGGGATCCATTCACACCAGTCACCCTTGGAGACTGCTATTTATGCTAAAGAAATTTATCCCACTGCATTGTATGCTTCTTGTCCAGAGTTCTCTTGGATCCCTTGTTTACGGCCTTAGTCTTATATTGTGAGCAGTGGAATGGAC
AAAAAGAAAAAAAAAAAAAGCCTCCTTCTTCTCTTTCCAATAATTGGGCTGTAGTCACATGCCTGACAATCAAAATCCAAAGACAACTGTTTTTTTTGAAAGGAAATGCTAATAAGGTATATAAGTGTTCCCAAAGGCACTTGAAGACAGACAGTTCTCATTGCTGGCCAGCCACACTACTTCT
TCGATGCAGTTGTAATTCTGCACAATAGAGTGGTCGAAGTAGGAGTTCCTAGAAAACAATGTGGTTATTTAAATTCCACCTTGAAAACTGAGTGACAGTTTGCCCAGGGAACTATTGTGCTCTAAATTCCATCGCAAGACAAATCTTGCCTTCCCACAAGCCACTGAAAAGCCTTTTATTTTGT
ACAGCCTGGGCTGTGCCTGTCAAGAGAGACTGGGAGGAGAGCTGGTTCCCTTCATGCATATCTCTTGCTTGCTTGTGTGGACGTAACTGACAGACTGAATGGATGACGACGTGACATGCATGTTCATGATCCAAAACAAAGCTTTAGTCAATCAGCTTCAAGGGTCATCTTTTTATATTACTTC
CTTTGTGGTTGCAAAGAGGAGGCCTAGAAAACTGGGAACTGGGCCTTCCCATGCCCTGTATGACCTGTTGTCAGGGCAACAGGATGTGTGGGGAGCCCTGGCCTTTCTAGTGCCTGTTGCCAGGGTAACAGGATATGAACCATCTTCTTTTATGCAACTATGCAGTTTCCCTGCTTTACTCTAT
GCACCCCTGCCCTTGATTGCCAATCTTCTGAGTCTTCACCTAAAGATAAACAAAGGGGCCGTCTGAAAAAATGTGGCAGCTGAAGGGAGCCCATCCAAACACCAAGACCCATGAATTCATGGGTCACTGCTTATACCAGCTCCATCTGATGAGATGATAGACAAATGCAGATAAGAGAACAAAA
GAAATTGTCAATAGCTGTGAAAAGAACAATAGTGTTTGTTCCCATCACCGTGAACATGAAATTGGTGCTCCCCGTTGTTCCTGTAACCATGGACACCAGCTTGATTCTGATGAGAAAACATGCATAGGTAATGTTTGGTAAATGCCATTTCATTCAAAAGTTGCTCTGGATTCATTTAGCCCTT
AGATGTAAAGATGAAGGTGAATGCTTTTAGTGAAAGCATTGTAGCATTCATTCTCCCAGTCGAGGATGCATAGCAGTCTCTGTCCTGAGAGAAAAGGAGCTAGATGCCAAGCTTTCACCCAGGGCTGCCTAGCAACTAGCTCTTCTAGGGAGGGCAGTGCATAAGTTAATCTCTTTGGTAAGCA
TACTGCAGTGTCTGCACAATAAAGGAATTCCATCTTAACCCAAGGTCAGTCTTCTATTCTTTCAACAACAGTTGTGGCATCTGCCCAGCAATTCAAAGATTGTGGTGGCAGATGCAGCCAGACAATGGGAGATACAAATTTTACATCAACATCTACTTTTCATGGGATTCAAACAAGGCGGATG
CCTGCAAAGCCTTAAGCGAGCCCTTTGTGCTCTCTAGCTTTCATTGAGTACACGGGTTGCCCTAGTGATGAATGTCCTGCTTTGTGTGGTCTCAGCATTTTTTTCTAGAGAGGCTGTTTTTAATGAGAAGGTGAATAGAGGGGGCTTCTTTTGAAACTAGGATAAGAGGAGGGCCACTTCTGAA
TCCAATGTTATTTAAAAACATTCAGTTTGTGTAATGAACAACAATAGTGCCAGTAATCAAAGAAATCAGGATTGTCAACAGTGAGAAAAAATGTCTCCTAGCAACCAAGTTTCAATTACTCTTTGTTTGCTAACAAGCACTCAGATATTTCATGCTGGTAGCTTTATTCCAGAGAGTAATGCAT
AATCCTCATTGTGAGTTTTGAGAAAAGATAATGAAATCCTTTATATCCCTTTCCGTAGACCTGCATTTCAAAGACTTACATTTTAATAAGAATTAGTTGTGCAGCTGCAACCCTGGCAACAAGGCCTAGGAGAAAAGAATTGGGGCAGCATTCCAGAAATCAGGGCAGGCACTGGTCTCATGTG
GCAACAGAAAGATTGACAGTGACAAATGGGGTGTGAACTCTGGGAGAATGAAAAGCCCAGTGCACTTCACACTCTATCCTGATGAAAGCAACCCTCAGAGACCCTTAAAGAAATGAATCTGTTAAACAGATGCCTTCAATGTGTCACTTGCAGACAAAGCTTCCTTTGCTAAAACCCCTCTTAG
TCAATGGGCATACAAGTTATAGAGTAGCTTGAGGAAGCACAAGTCAATCTTCATTAGCTATTGTAGCAAAGATTCCTTCCAAATCCATGGGAGCAGGTGCTGTTTATACTCCCTTCATTGACGCCCAGAACAATGGCATAGGGTGAGCATTGAATACTTATTTGCTACGCGCATGAATGAATGA
CAGTGGCTGCTCACTGAGTGTTGCTAAGGGCCATCAAGAGGTGAATGAAAAGAATTATCCTTTTGTTCCCTTCATGGAGATGCTGGCAAATGAACTGAATTTAACTCAATGAACCACAAAGCCTAAGGGTAACTGTTTTCCTTTGTGGTTTGCTTATTGAAAGTCACTGCTGAGCTGATACGGG
GCTGAGAAAGCTTGCTTTCTAAGACTTGCATTTGAAAGGACAGTTACCCCCTCCCACTGACCTTTGCCTATTTTTTTTTCTTGTGGGGAAGAAAGGAGGGAAAAGAACTTAAGAAAGCAAAGAAAGAGACTGTCACAGTGCCCATTCCTCGCTATCAATCATTGGTGGGGGTGGAGGAGGTGAG
GTTCGGTGGCATTTGCACCACTGGAGATGATTTTAGACAGGGTGTCAGCCCAGCAGTAAACATCATTGAAATAGAAGTCAGGTCATGACTCCCTTTTCAGTTCTTTTCTTTTTGTTTTTTTTTTTTCTTGGGGGATATGACCTTTATTGAGCTTATCCACCACAGTGGAAATAATGTCTGTACA
TGCCCTGTTCTTAAATATTGAAGCAAGTCACATTTTTCAGGGACAATTGCCTTTGAATGAAGAATGACAGAGCTCTGGTCTTCGCTGACCCTTGCAACTCCTGCAGCGTAATCCATGGCAACTCGTTACTACGGCAACCAAGGAACATGCACCAGACCAGGATAAAACCGTGAAATCTGATGTC
CATATTTTTCTTAAGCAGGGCCTGTAACCCAGGATCCATCACTTATGTATGGTGTCCATGGCAACCAGGCAATGGTATGGGATCCCTTCTCACTGGGGAATTCCTTTTATGGCTCATTTCCGAAACCAGCATGGCCAGTACAGGAGTCTGCCGTTTCCCAGTTGCTTAGCAACCAGCTCCTATG
GTCCTAACTGTTGAATATTAATGAGGGGCGCCGCAGGGTGGCTCTCCAGTGGAGGGTCCTCACTTTTTGTTTTGCAAATAACGCTGGGGCCCCTGCGCCACTGGGGCAATGCAACTGTGACGGTGCTGGTTGGATTCAAAAGGAAGCCTGGCAGTGGCGGGGCCTGGACAGGCAGCCTTTGACC
CTTCTATGAGAATCTAATGCTGCTACTGATCTGACAGGAGGCGGAGCTCAGGCAGTAATGCAAACAATGGGGAGCAGCTGTAAATAAAGACGAAGCTTTGTTCACTCACTCTCTATTCACCTCCTGCTGTGCAGTCTGGTTCCTAACAGGTCACTGATCAATATGGGTCATGGCCTGGGGGTTG
TTGGTTTTAGAAGAAAGGGAAAGAGGATCAAACACCTCAATGCAACAAAAGGTTGTGTCAGAGGGCCCTCAATCACAAACCTCCTTCAACAACAGATATTCCAACCTTCCAGAGCAGTTACCCAGGCAGCACAGCTAAAAAGTTCCATGACATGAAAAGAACAAAAACCTAAGGGACAGAGGTA
GTATTGTGGGTAACTGAAGCCACAGAAAGCGAAACCGTGACTAAGGGGAGAATGCTGTGTTAAACTAAACACAATAAAAGCTTATTTCACAGTCAGTTAAAAGTCCAGTGTGGGTGGGAGTGGTAGAATAGGAATCTGTTCCATATGATAATTAAGGCTCCTTTCATCTAGGACTTTTGTCCAG
TTTTTCTCATTTCAATTTTAATTATTTTTTTTAAATCCACACTTTCTTTTATCCCTCATGGCAGTTTCATTGTCATTAAAAGTACTGCTCTATTGTGTACATCCTCTATTCATATTCATGAGGTCAAGACCATTCAACCATGGTAATTGAGTGGTCTGATTGGCTGAATGTCCCACAGTGGTTT
GGCACAGACTTAGGTCAATAAGAAACACTGGCCAGTACAATAGGCCTTGCCTCAAACAGCACTGTTGACAGACACCAGCACAAAGGAAATGAATAGAGTCCCCCTCAGTTCTCACACAGAGCGAAGAATGACTCAGTGTACTGCTGCTTTGGTGCTCTGTTTGTACAGTGTATACAGCTTTTGT
CATTAGACTCCATTCGAGTGCAGGATCCACAAAAGGGCTTCGCAGTGGGGATATCAGGTATCCACTGACCTCAAACCAGAAGTTGGCCTCTTTGTGAAAGAAGTTGGATATGCCTTGTTAGTGTCCAACAAAGAGCGGACGTTCTGCGATACACTGGAATAAATTTCACAAGCCACTAACGTTA
GGTGGCTGGTGGTGGCTCCTGTGAGGGAGGAAAGGCAGCTGGGTGCCCCCTCCCCCAGCCCTTCCCACTGATATCTGCTGCGAGTTTTACATTCTACTTTCGTTGCCATGGTTTCTGTATCCTAGGAGAGAGGCGATGCGGAGCCTCCGCCAGCCCTGCGAGGGAGGGAAGCAGCCCCATGGCA
TCACCCCCTCCGCCCTGGACCCAAAAGGGATGAGGAACAACTGAACTATGTGTTAATTGCGTTACGGGGCTTTCTCTAATGCAATAGTGGCCTTCTCCATAGCAACCGTGATTAAAAGATGCAGAATGGCGGGTCCTCCAGGGCCTGTCTGTCTGGGAAGTGATTGCCACTTTACAGAACAATT
ATTATCAGTTATTACGAAGATTAGTAAGATTCTCAGGAATGGTCTGATGGCTAGGAATCTTCATTGCCAGGGAAACAAAGGAAAAAGGTCAAGGTTATTAGGTCAAGCCCTTGGGAGCCCTGTTGCCAAGGGAACAGATCGACCCCCGTCAGGGTTGGTTTACCCACGGTCTGCAGCCCTGTGG
CTCCCTGGCTGTGGGCTGGGGAGATCAGTGCTCCCCAGGCCCTCCTCTGGCCCTGGCCCTTTCCAGAGGACAATAGCCTTCATGCAAGGGAAAATTCCATCGCCCAGGGTTCAAGTCTCCAAGGAGTTGCTGGGGCCTCTATTTAGCCTGGAGTGGGCTCTGAGGAGCCGCTGCAGCTGCCCGG
TCACTCAACGCCTTGCCAGTTCTTATGCTAATGAGAGGAAGCGTTTGGGCAGAGAGAAGCTTGGAAAGGAAGTCTTTGAAATGGAAATGTTATGACAAAATGATGGATTGTTTTCCGAGCTGTGCAGTTTGTTTCTTTCTTGCAGCAGAAGGGAGAGTATAACAGAGACAAGAGTGGCAGAGGC
CAAGATTCTATAGAAGTTGCAGTTGTATAATCCAGCTAATAACCAAATCAGCCATTAGACACACATCCACTGGAAAGCAAGTCGATTAGTTCCGGTGGTTGTGAATGGTCTCATCATTTCATTTCACAGCAAGCTTTGGCATTTCTTTTGAACTAAGGAAGACACGAAGATACAAAGCTTTTTT
TCCCTCTTTTTTCAAGAAGAGGAGGTTTGTGTTGCCTTCAGATGACTGTTGATTTAATTGACAGGCAGCTTTTCTTCATTGTGTGCTTTTTGCTATTGCTCACAAAAGTGCATTCACTATTCTATAGTATGTTGAAACTTTTAAATGGAAACGGCTTTTCATTAACAAAGGAAGCATTTTCTTC
TATAACAAAAGAGTCATCTCAGAGAATAGTGTCAGGAGAGCTAAAACCCAGGATGAACTGAGGCTTGCAAAAAAAAAATGCAAACGAGACAAAAAGTCCTTTGTTAGCTGCATTCTAAGCAAGAATAAGGAAAGAATAGGTCTTTTGCTTGGGCAAGATGGCGTATTGTTAAGAAATGGCAGAG
TTCCATTCCCCCAAATCACTGCCGTCTTATTCCTGCCCAACCACCCTCGTCAATCTCTTTGAATCTGTGATTTAAAACAGGCATTCATGGACATTCTTCTTAGAAGGCCTAGTGCTAAGTCGCAGTTGTCAAGGGAACCGCGTGTCTGGAGGGAGAACAGGCTCTCCGGAGTTTCCCGGGAAAC
TGGACAGAGAATAACGACTTCCGCAAGGCTTGCTCCTTGATGGGGGAAATGCACTCACTCTTTGTCTCTATTATGTGCTGCCTGACAATTGTTCCCAGCAGTGAAAGGCAAGCTCACCCTCTGGGAATGGGTTCAAATATAAATGACTAAGAGCCCTGTCAAAGGTCCTCTGTAGCTGACACCC
AGAGTACATTCTGAGCTCAAGCAAAAATTGATTTCCTTTTTTAAAAAGCAGCTGGCATTACAATGAATAGCTTTCTTTCGATTTTTCTTCTCCAATGAAGCATTCACTGAATGCAGCAGGCATAATAGGCTGAAGTAAACAGTGTCAGGTTCTGTTATATCAGGAGCTCTTTTAAACCAAGCAG
AAAACTGGAGAAACGACACCACGCTCTAATCTCAGTTGCCATGACAGCAGCCTTTTAGATACTGAAATGTTCCGATTGCCAGCTAAACAAAATTGTTGAATGTGAACATTTGGCTGGAAGATTAAAAGGCTAAGGGGAATGCAAAAGGGCAGTACCTCCCACATTCCAAGCAGCCAGTGAATCC
AAAAATTTGCACTGTGAAAAAGTATCTTAAAACCTGCATTCACAGAAGGGTGTTTCCTAGCAACCCCATACAATCAGGACCAATCCTTGGCTGAATTGTGACTCAAAGTGCTGTTAGAAGTAAAAATTTGCATGAGAAAGAGACCAATGTCTGTTCTGATTAGGAACAACAGCTCTTTCCTAAT
GCTAATTGATGTTTTTGATGTCAGCAAGAAAATTGAAGAAAATGTCATGTGTGAACCAGTGCGGAAGTTAATAAGATTGACTTCGTTGACAGAATTTACAATGAGAGCAGAGACCGCATAATGGGACCGCTGCGAATTCGTGTGCTCTCTTTGGAGTCAAAATTGACACCTCACGCTAGGCCAG
GAGCCCGCGCGCCTGTCGCGCAGCCCGGCTGTAATGGTGGCAGATCAAAGGCGGCCCCGTGTCCCCGCGGAGCCCGGGACAATCCCGCGCCTTTGTGCGCTGTTGCTAGGAGCCCGAGAAACTAAGAGAAAGTGTCAGGAGCATGTTAATCAGACTCGTTACACTGTAACAATAACGTCTCTCT
CTGTTATAAACAGCATACTAGCCAAACCAAAATGGCATTTGGAAAAGAAAACCCAAATTCACCGTGAATGGAATCCAGTGAAGAAATGTTTAATCTAGTTAGTGGGTGGGCTTTGGTTGTCATGGAAACTCAGCTCTGTCATCCTGTGTTGTTACTAGGCAGGAGCAGCCAGGTCATTCCATAA
GACACACCACCTCCAGGTAACAAAGCCTTCAGGAATCAATCAACGGCTGCAGGATGCACCATTCTGTCTGAGCGGCTCCCTTTTCTCCCTCTGCTCTTGCCGCGGGAGGTCAGAGTTCACATCAAATGTCATTAATCTTCTTCCTGGGGGCTGGGGGCTTATTGGACAGTCCTATTAATCAGAG
CCCTTTCGTTGGATCTTTTGTTGCTAATTCGCTTTTGGTAATATGAATCTCCTCTAGTGCCTTTCAGTGTTAGCATTCTAGGAGCAGTTAGCCAAGCAGAAAGGCCACAGATCAAGTCTATTGTCTGCTGGCAAAGGCTCCATTGAACCCTAATGGACATAGGAATCTAGCAAAACAAAGAATC
TTTTTTTTTTTTAAAGAAATCATCCCATCAATCATTTTGCCAAAATCGCTGATTGCTATTCTGGTAAACAAGCATGTATTGTGTATTTTTAGATGCTTGCTTCCCTGGTTGTGCACCATGGAATCCGTCCTCACTGTGGAAAGATCCTTGACTGGTAGATCAAGTGTCTTATTGTATTTCCTTA
GTGGTGGCTACTTCTTTCATCTAGACATTCTCTTTATTTCTCCCTGAATAAGCTTTGACTTGCTGATCAGAGTTTTGTGCTAACACTTTGTACCTCTTGACACTGATAGGCCCCGCTTGACAAAAGGAAGGAATGCTGTATTGTGCAGTTTTAATGTGACTTTTGCTCCCAGCACATTCATCCT
TGAGTACTGTTGCTGCAGCAACGAGCTCAAGAAGAGCCTCTGTATGGGAATAGAGCTAAGGAGGATGCTAAGGCTCAGGCGAACTGACCCCTTGACAGCCTAACATGGAGGCTTTTATCTTTGAATTTAACACATTTGTCAACTTGACAGGGAGCTTGGGCTGCAGATTCCTGCCCTTGTGAGA
AAAGCTTAAAAAGAGTGGAACACTAGCAAGCAGGGCCTCTTCTCCTTTTCACCTTAAGTCTTTTTTCTCTCCCATTCACAGCTTTAGGTCCTTTGTTTGTTTAACAAACCATTACAATCATACCCAGTTCAATGGGGGAGGAATGTGAACTCTCTGAGTAGCTGTCCTTGCAATCCACATGTGT
TGAGGAAAGTTGATAGCCTTTGTTAAGGCTGACACTACCATGCCAAATTCCTAACAACGTTACAGCAGGACTTTGAATGCCAGTAAAATAATTCACATCCATTTGCAAGCTCCAGTCAAGTGGCATAAACTCCACTTGTAGAAGACAAAGCAAAATGACTGGGCTCCTCCCGTGGCTCTGGCTC
GCAAAGGATGCAGAGTACAAATTGCATTCAGAGGCAGAAGGGGAGGGGAGCCCAGCTGGGATTTCAGCTCCTGAGCGACCAGCTCCATTGACCTTTGCTTCTCTCCTTTATTCTCTACTGCCCCTTTTTAGCTTTGTTCCTTTTATGCAGGAGTGTACGCTATATAGGGTATGAGCTAAACCAT
CCATGCGCCAGGGGATTTTTCTTCCCCTGAATGAAAGTGTCAGCATCTCATTTATTAACAATGCAGATACACATCAAAGCCACTATTGAATCTGTCTCTCCCCATTGACTTTGCCTTCCTATTTCTACACCCTATACTTCTTGTTCAACGAATTGTTCTTGATGTGACGTCTTCACAATAAGCC
TGAGTGAGCTTAGTTCATTGCTAAATATCTTCATCTCAACACAGCTTCATTGTTCTCGGCCTATTCAAGTGTGAAATCTCAGTAGTGAAATCTTATGAAAGGGCCACTTAATTTCCATGAAAACAGGCTACAATGGTGCATGTCAATAATAAAACTTCTGAAGATCTCAGGATCTATCTCTGTG
TTTATAATTCGGTTGCATTTTACACATACTCACAAGAATGCACATTGAACCACCTCTGTCCTGCCCCCTTCCTTCTCCAAAGCAGATGGAAATGAGGTGGCCGACTGGGAAGGTTGCCATGGTGCACTGGCTACAGGGATTCAATTGTAATCAAAAGAGGCTCCAGAGTCCCTTCCCCCAACCT
CTAACTTCAGCAAGAGGTCTTAGAAACTTCATTGCATGCATATGAGAAAACCAGTGACCTGGATGATCATGACTGGCGCAAGGTCACACAGCTAAATGCGAACACACTTGGGAGTTCTGAGAGCTTTCTGCTTCAGCTCTTGGGTTGTTTTATTTTCCTATTGTGCATCTATTCTTGTCGGTGC
TTATTGTGAGGATCAATGTGATCATTTACATGAAAATGCTTTGCAGACCATGGAGCATTATTCTCATGTCAGCTGCTGTTCCACAAGTCGTAGCGTATTCTGGACTTCAGCTTTTCCTGACACTCAGATACAGATTCCTGCTATTCTTTTGTGACACCCTTCATGACATGCCCCTCCTTCCATC
TTCTCTCTTATCTGGTCCAGCTGTTCTCTGCCTTCCTTCTTTGTTCTTCGCTCCTCCCCCAATTAGAGAGAGGTCATTGGATAACAGACAACCTGGGCAAATCAGTATGGATCCTTTATGGTTTCCCAGGAAACCTTTCATGTCCTCTGATTTCAGGAAAAACTTTTCTGTGGAGTATTTTAAA
AGGAGCAATAAATAATTCATGTCACTGCCTCTTTGTTGTGTGTCCCTGAACTGCACAGAGCTGGAAGGCTGACAGCTGTGTCAGGACAAGCACCAAAGATCTGACATGACAAGTGACTAACAAGTTTCTTTCAGTTCACAGTGAAAGAAGACAATGGCCCAAAGTGCAGAAAGAAATCCTAAAA
TCTCTGAAGGTTCCCTGAAAAATCAGCTTACAAAGCCTGATTAATTGGACAAAAGGCATACAAATGTATTTAACATATATACAATGAGAGCCTTCAGAAAGAATTTGGGGCTTGGATCCTGGCAAAACAGCTATAAGAGGAGAAGTCAATGGGCTTGAAGAACATACAATGGTCTATTGGGCCC
GGAAGTGGACTGCTTTCCCTTTTGTGTAGTTTGCTCTTTGTCTCTGCCTAATGTCTGTAGCCAGCACAAGCTGGTTCTCATGGAGATAAGCATTCAGGCCTGTGACTAACAAAAGGGGCTGATGTGAAAGAGAACCCAGGATCTCGAAATGCTTCTGTCATCAAAAATGATTGCCTTGTGTTTC
TTGGATTTGGCGACAAGCTCAGCCACTCTGGAGTCAGAACAAATGGAGGCAGTGATCCAGAACAAAAATGAAAAGAAATTTTAAAAGACCTCTGCCTGGGAGAAGGAAAGGGGGTCAAGGGTCAGGCTGCCAAAGAGAAAAGACCTATGCCTTCTGATTTATTCCCTTTTAGGAAGGGCTGGCC
GCTATTAGGCTGTTTGAGAGATGGTCAGTTCATTCAGGGGACAATGCATGTCCCTCAGAGCCACCGCTGTGAAGAGGAACAAAGAACCGGGGCAGCCTCACCCTAACCCATTCTCTACTGCAACACCCCTTGTTCACAAAGCCCCTTTCAACTGTCCTTTATTCTAGATGTTTACTTTTTCTGA
TCAGATACAACGTTTTGTGTGACGACTTCTCAGTACAAATACCACAGTGTTCCCGTTGTATAGTCTTGTTGAGATTGTTTTGTTTGGTGGAAGGGGAACGAATTCACTCCCTTTGATGGTTGGTTGCCCCCTCAGCCTTTGAACTGTCAGTCTGAGGATTTTTCTTCAGCATCTGACACTGTGG
ACTATTGCTTCACCCCTCGAATCAGTGCTAATCATATGGCCAGTGGATTTTCAAAGTGCTTGCACACTGGGGCTTGCCCTCTCTTTCTTGTCTTGGGACCTCTGTCATTGTCATTGGGACCATGTCATTTCCATGTGAATAGCCTGGCCTAGTCTGCTGAAGGATGAGATACACATGACTGAGT
TTCCTCCTAAATTCATATGTTGATGTCAAATACCCAATGTGATAGCATGAATGGCGCGAGTCTTTGGGAGGTAATTAGATCATATGGGTGAGTTCACATGAATGAGATTCATGCTTTTAAAAGGCCAGAGAGCTAGCTCTTCCTCTTTTTACTATGTGAATATATAAAAAGAAGTCAGCTGTCT
CCTATTTCCTGCCGAAGTCTGTGCTGACAACTCCTGCCCTTATGACCCTCCCTGAGCCCTCGAGCTGCTCCCAGGCTGGCCTCTGACCTATGGCTTTTCACAGTTGTGATGCCTTGTTCATGTGGGCCCAGTCTCCCTGACCACACAATCGGCCCCTTGAAGTCCAGGACTAGCTCATTTTCTT
CTTTCAAATCAAAGTTTTGTTCTTGAGTCAAAGGCACTCCTGAGGCTCCTGCCAAGTCCAATGAAAAGGCTTTGTTTGATTCTCTAAAGCTGTCAGGGTTCATAAAGGTCATCATTTCATTCACGCTGGGTTTGAGGACAGTGTTCTTTCTCTGCTTTTGACAAGCAGCTGGAATTGAAGGCTA
ACTCTGAGTCACCGCATGCTGCGGAGAGGAGAGATGTGTTCTGATCACTTTTGTCTTCTCTGATCACGGGGCTGTTCAGCCCAGGGTGACTAAGTGGGAGCATTCTGTGGGTCTTAAATGCTTTCAGCTGGGTGTTTCCATAGTGCTGTCGCCATGGCACCCAGCTAAGCACGCAGCCGGTGGC
GGATCTGGTTGGCAATGTTCACAAGAGCGATTGACCTCTGGCTGGTGACCGTGACTGCACATTGTAGACACAGCAGTCTTTTTCTCCAGGAGGACTGCAAGCGAGACTAATTCATTAAGTGCTTTCAGTCCCGAAGATGACAGGAGCCAGGAAAGCATAAAGTCTTGTTACTACGACAGCCGGT
CTCCAGACAGGGCTCTCCTGGGCTCCCAGTAATAGCTCAATTGTGTGTAAGTGGCTGTGAAGAGGCTCTGTGTGCTGGATGAATAGGCCTCATCTCCATGGAAACCAGAGCTTACTGAGGGGCTGACCTCTGACCCACTTGTTGCCACCATACTGTTAACCACTGGTACCTCTTGGGTGGAGAA
TCTGATGACATGCATGTCAGATCTTTTGTTATAGTTCCACATGTCCCTAAGCTCTATTCATTTTTTTTCCAGTCTGTTTTCTCTCTGTTGTTCATTCAGATTAGGCACATTCAGTTGTTTGGTCTTCAAGTTCACTGATTCCTTTGTCCCTTCCATTCTGCTGGTGAGCCCATCTACTGAGCTT
GCTTGTGGTTTGTGTGTGCATGAAGTGTAATGGTATCAATTGACTGGCTCTTTGTGGTTGCTATAAAGTACTCTTGAATGTGTCAATGGAGAGAAGGCCTGCAGACAATGAAGCCATGACAGCTGAATGTCAGCAGTGACCTTGAACCTAAACTGGTTTCACCATTCCAGTGACTCCAGCTACA
TCTTCTCCCTCTCACTCCCCCTTCTTAGACCCAGTGCCATTATTTTGGAGAGCTGAGAGGTGGAGAATGAAAAAGCCATTGGTCTCAGTTTTCCTGCCACAATGGCCTTTTATGAGAGGGATTAGATACGCCAAGAACTGGTGCAGCATTCACTGGTGCCCCGAACGACAATCTGGAAAAAAGA
GTCAAGAAGTCATGAAGAAAGAGGGGGGCAGTTCTAGGGAAATTCTGTCTATTCAAAAAACAGCTTGAATTGCAAAGCACAGATAGTCACCGTCACCTCTTTGTAGGACTTTGTTAGAGAACAAGCAACTGAAAAGAGAGATCACAAAGAGGCAGTAATTTTAAGCACACATTGTGTTTTCCTC
CAAGATCTCCAAGCAGCTCAGCCACTGCCTGCTTTGGCTCTCATGAGACCTCCTGCCAGGAATCCCCATTAATCAAAGTCTGGGAACAAAAGCAGACCAGTCAGTTCCCAGGAGCGCTCACATGTCTTGCAGGCTGGCTTGGGCTTTCTGTTTCTTTCGGGGTCATTGCTCTGACTACCCACAA
TTGCCACAGAATTCTAATAAATGAGAGAAGTCAGGCGGAAATAATCATGTATTAATTCTCTGCATTACAAAATCTTTTCAGAAGCTATTATCAGAGCAAGAGGCACTGCGGTCTGAATTCAGGGTGGGAGAAGCCCTTTGTGCAACTGAAAGCTATTGTTCCTCCGTGCAGATGAAATTGTACT
GTTTAGAAACATAAGGCCCTGTTCACTTCATTTAAGCCTCACAATGACTGGAAGCCTGATCAATCTGTCTTGTGTCTTCTTAGGGTGAAACTGCAATTGAGCGGAAGCAACAGATGAACAAAGCCCACATTCAAATCTGTAGCTCATTAAAATAACGTTAAAATAGAGTAAAATCTCAATTGTA
AGTCAGTGTGTCTTCCTATTCTCTCTCCAGCCTCTAGCGGGAAGCAGATGATGATAATAAGAACCTAGGCAACCAGAGGCACAGAGGAAGGAAGCTGACCCCCAATTCACCACGCAGAGGAGAGCGCCTCAGTGGCCACTGCCATTTGAGGGATGGTGCATTAGCTCATTGTATTTGAGCCATT
TGGACAGACATGTGTGCCTCTTTATTAGACGTGTGTTTGTCTAGGAATGAAAGGAATCAACAAGTGGGATGTACATGCCCTGCATTTCAATGAGAGCTGTCATCCTATGGCGTGAAGGGGTCATTGTGATGAATTGGAAGAGTGTGTGGACTCTTGCTGTCTTGCCCCAACCTCAGGCTAACAA
ATGGTTCCCTAGCAACCAAATGAGACAGCGAAATGTGCAGTTTCATCACCACAAGATGTTAGGTCAATTAATATTCATTAGCAGTGCCTGTGTTTGGCTGCTAGGAGACATTGTGGGGAAAAAAAAATCTTTGTTGCTTGAGTGGGGGATGGAAGGAGTGAAGAGACCAATGAATATGTATATT
AGTGAGCTTATTTTGCTAAGCTGAAACGACTCTGCACCCTTTGTTCCTGCCTTTTATTGTCTCATTCCTTTCATTCTGTGTTACTGCCAAAGTTCTGTTTCATTAGGCCTACAAGTCATTTCCAATTCAGTGGGCTGCTACAATCCGGCCTTTATCACGGGCTGCTCTGGTTCCCATGTCCCTT
CACATACTCTCAACTCCCCGCCCCATGACCAACGGGACCCTGGGAGGACGCAAGGGAGCTTCTACCCCATTGCAGTTGCACAAAAGAAATTGAACACTTTTGAGTTGCCCTTAGCAACCTAATTGCATCAGTACATTGCACACAGGAGCCAAAGTAACTGAATTTTGATGAAAAGACGGCGGTA
CGTGGGCTCCCATCTGCAGCGGCCCTTTCAAGTCCTGCTAAACCCTTAACAATAAGAGGAACTGACCAGTGGACACACGCAAAGGATGATTAACGTAGTTCACTGAAGAAATACAAAAACCTGTGAAAACGCTAGAAATCCCAAAGTACAAATGAAAAAAAAGAGTATGCTTTTTCCTATCTAT
TCAGTGAGATGTGTTCTTAGTCTGGGGCCAGATGGTGGATGCAGAAGTCTTTTGCTAGAATACATCTCTATAGAGGAGGATGTCGCATTGGACTTGGTGACCAGGCAGATACTGAATGCAACTCAGTCACGGTATTTAAATCACATTAAGACTGTCTTTTATTTATGGCTCTCCTTGTGATTTT
AGGTCAATACTGACCAGAAAGCTCAGCCATCTTTGTTCTTTCCGTGAGATCTTTTCAGCTCCAGTTCCCTCTTTGAGACAGTTTAGCACAATGCACTGGGTGACAGCTCTCTTGACATGCACACAACAGGGAGAATACTGGAATAAAGAGGAAGAGGAGGAGACCACCATAATTGGGAAGGTCC
TAAAGACCAGCCTTGTTAGCGTTGCCTGGCAACCTACGGGTGACATCTTGGAGAATGTGAAGGGGTCCAGTGAGTCGGGAGAGGTCATGGCATCAGAATCGAGGGAACGGAAGGGTCACTGACGATCCACAATGGTCTCAACTGATCTTACATTAATTGTTTCAAATGGACCTGATCCTCATCT
CAGCTCCCAGCACACACAGGGCGCGCCTCGACCGCCAGAGTGGTCCAAGAAAAGGCGAAAGGACAATGGGGTAATTGATGCAAATGCACCATGAAAGACAAATTGTTCAGATGAAGTGCATTCCGGGCTCCTGCCAAACGCCCAGGGTGTGTGGAATTTCAAGGAAAAGCTGAGTACATTTAGG
CAAAGGAGGGAATGGGAGAGCACAAAGGGAGCGGGAATGAAATGGTAAGTAAAGGCAAACAAAAGTGAGCCGGGGGAGACAAAAGCTGGGAACAATATTCCCCAGGCAATAGGCTCGGGAACAATAGGGACACTGACAGCCCCACAAAGACACCAGTGTCTCCAAGTAGACGTTATCTCAGGCA
ATTTTTCCCTTGAAAGAAAGGATTACAGATTCTTTTGAAGGAGCATCTTTTTCACACAGCGTGAAAGGACTACAGGCGTTCCCATGGGAATTGGCTGCATACATTTCAGCCCTTCCCACAAGATGTCTATTGTTCCCTGGATGTCTCTGGGCTTCCTTGGCTGTGGCGTGCTGCTACACTTCAC
AAAATTAGGCCTCTGCAGCCTTACTCCACAGTGTTGAAACAGCCCTGCCTTTGTTACACAGTTGATTAAGCCCATGGTATAAGGAATTTAAACTTGTATGGAATCATTGAACTACAAAATTTAAGATGTGGAAGAATAGGCTTCCTTCATTCCAGTGACTGACATATTTGCTAACCCTTCTCCT
AACAGTTTAAAAGAAAGCAAAGCAAGACATATCAGAGATACCACAAGCCCAGTGGTTGCTGTCTTAAAAGAGAAAAGAATAGAGTTCAGCCAGGCACAAAGGTCTCCATGGCAACAGTGAATTTAGACCCCCATTGGCATTATTTATGCAACATTTCATCACAAAAGGACCCTCCCACTAGCCT
CAGCTGTCAATAAACAGAGGCAGTGAATTCCCCACGGCTTCACAAAGCTAGTTAGGCAGAGCCATTCATTCCTTCAGGAAAACAGGGCATTGATTTCAGCGAGTTCCCAGGGAGCAGCTGCAACAAAGAGATCAAAGGCCCACCTCTCTTTCCCTCCATTGCTTTCATTAGGCCCAGCCCAGAC
ACCTCATTTGCTAAAATATTAACCCAGTCAGTTCAATTCAGTAATTTCCTTTCACATATGTAATGCATGACTGGTTGCTTATCTATTGTTTGCATTACAAAAAGTTAAATCAAGCGTGGCCAACCTACAGCCCGGGCGCCACATATGGCCCAGGATGGCTTTGAATGTGGCCCAACACAAATTT
TTGGTCTGGAAGAGAAAGAGGTGTGGCAGGACCTGCCACTCATACTTCCAAAGGGCCATTCAGGGTGGTATTTAAATGTGTTTCTTTTTTCACAGCTGTGAGGTGGGAGGGGTGGCAGGAACAAAGAGGAGAGGGCTTGCAGTGGTGTGCAGGAGGCAGCGATTACAGACTCATAATGCCCAGG
CTGGGTTGAAAGAACAGAATGTTCTTCACTGCATTGTCATTCAGCTTCCAGGAATGCTGCATTTCAGTGGTAAGTAGTCATTCTGTGAAAAAGTTCATCACGATCACAATAGAGGGACTGTCCAAGTATGCTAATGTTTCAAGAGATGTCACTTAGTTGAAATCTGTGCCTTGCCTTCATGCTA
ATCCCACCACAATCTTTTCAGATCAATATGATTGGTACAAACAATAGTTTGATTTTGATTGCTCTATAGTACGCTTGGGTAGAGCCTCTGAATGCAAGTGAATTGCTTAGAAACAATGGGCTGGTTCATCATCTAAAGCGTCCCTTTGCAAACAGCTGCCTCTGCCATACTCACCCTGACAACG
CCTGGGCAGATCCAGTGAATCCAACCATCCTTTAATTCACAGAATAATTCTTAGCGTGTTGCTATAGTACCCACTTCCAGGCTGACCCCCTGCTGTGGGGGTGACCCTTTCCCCATCTGTCAGAGTTCTCCTGTCTGTTTTCCATGGAGCTCAATACGCTCCCTTATCTACCCTAACAAAAGGG
TGATCCGAACCATGAATTCTGCATGACTGGTCTCCAAAGACAGCAAACCTCCAATTTTCCGCATTTAGAACCGGTGATGGCTCTCATTCAAATAGTGGGGGCAGGAGGAAATAGAGACGAATTAATTATCCTGTATCATTGTGCCTCTCTTTGTGAGACTAAACAATGCAGCCATGAGTTGGGT
GAAATCAATCATTTGTCCAGACTGTGGGAGTCAGAGTTAGTTACTGAAAAGAGCTCCGTATATAAACAAGTCAATAACTCATTGTGTGTTATTGTAGAGCTGAAGAAGTCGGCTTTCAAAGAGCTGCCCCAGCTTCTCTCAGAATGAATGTCACTGTATTCAGGGACTGGGAGAGAGTCCTTTG
TTTTTTTTGGTCTTTTAAGACTCTAAATTTCTTCCTTTTATCTGTTTTTCCTTTTACTCATATTTACAAAAGGTCTTTTCTCCCACATAAGCAATGCCTTTCAAAGACTGTCACTCTCAATTACATGCATTTTTGAGTTGCTTCCTTGCAATCATTGCTCTGATCCACCAGAGCACACATCCTC
TGGATGCTCTGGGTCCTGTTTTTGACCTTACACAATTACAAGTGTGACCAATTTAGTCCATTATCTGCATGTATTGTATTTGTCCAACCACACAGTAAAAATACCGAACTTCTGAATGACGGAACAAATGAATTTGCAATTAGCCCTTCACAAATACTTCATGGCAAGGCAAGGATAGAATGAT
AGACCCAGGAGGTCTTTTTCAGAATGTATTTTCTTGAACAGCCTCTTTCTATCACCAACATGGCACTGAGAACAATAGAAAACAGCTCCTTTTGTTTCTGGGACACACCTCCTCTTTTCTAAGATTCATGCCTGGTTGCCCAGGGAAATTCCTCAAACCAGCCTTTATTCTGAGCTGATCACTC
GCAGCTCGGTCTGGGGACAGTGTCTCATCGCTCCCTCGCCACAGGGGCCAGGCCCTAATCGCTTTCTTTAGAGGCCTTTGTGCAGCCCGTTCTTTCATTCTGGGCCCAACACAATGCAGGGGTGAGCTGAGGTCAGATTTTCCACCTTCAGCTCTGGATTTCCTGTCTTTTGTCGGGTGGAGGA
ACACAATTCAGTAAATAACAAACACAATCCACAGATTGGTTGTGAAGCATGGGATGATGAATAATTCATGAGCCAGCCTGGCAGCTCACAGCAGGGACCCTGGAATGTGGCTCCAGTACTGGGAACTAGGACAATAGGGCCTCAGGGCAGGATGTTTCTTTGTCCTTTAGTCCCACATTTCAGC
CAAGAGCCCTGCACTGGTGACCTCCAACCAGCTGCATTCACTTTCAGAACATCTCTCTCTGCTGGAAATCTAAAGGCCTTTTAGTTAGCAAGCTAGTGTGCATTCAGAAGGAGTAACTGCAGGAAGAGCCCAATGTGCTTTGTTTCTCTGGCCTTTCTTCACAGAAAGATTAATCATCTGTGAA
CTGATGAAAGCAGATGGCTGCAGAGACCCTTTGCCCTCTGGGACAGCTGCTTGATTCGCCGGGGGGAGGTGCTGGCACTGACGGACATGCTTTGTGTTTACGGATTTGGGTCCTGGAATGTGTGACCATCTGAATTGTTCCTCTGCAAGGGTTCATCCCAGTGTGTGGGGTGGGTGTGGGGTGT
TGTGGATGAATGTCAATGTCACCCATCTCATTAATAATTGATTTCCAGCCCTGTCTCTATTTGCAGAGCAGAAGCCACTTACAGAGTCTATTATTCCAACTCTGTGTGTGGGTCACAGGGCCAAAGGGGTTCCACCAGGGGTAACCTTTGTTGGCAGCAATCACCATGACAACACCACACATCT
GTCTTTGAATGTATTCCACCCTGTAATCAGCCTCAATGAAGAAAGGAGAAGGAGAATTTGCCCTTTTGTCAGTTTTTTTCTGAACCATGTGACATTTCTTTACTAAGAGGCTTTTGTTTGAAAAAGGACTGGTTGACCCATGTAATCAGAATTCCTTAGTATGTGCTTAAAGCAAAGCAGAGCT
AAAAAGTCTGTTACAGCCCAGTACCTCCCAGGCCCCCGCAACAGGTTTGACAGCAGCCTCTATAGAGTCGGCGGCTTCCGGTTCAGTGAACGTGAATACCTCAGTCAATATCTGCTCCTGGACCGTGCTGCTGAGCGCAGCACAAAGAACACAGGAATTTTATCCAAGAAGCTGGGGCTCAGAC
TTTAACCAAGAAACAATTAGTTGATCTTGGCAGTAGGCCATTGGAACTCAAAGAAATAGCATCTGTCAATCACAGTCATTTCTTGGAAGGAAGAATTGAAAAATGGCACAGGAGTTATTCTCCTTGACCTCTTTCTCTGAAAGGGAATTTGATTAGGCAAGCTGGTTTCATAATAGAGTAGAGC
CCATTCACTCTCAACAGGTCCTTGAGCCCACAGCGGCTCTCTTTGCATTCACTTGTGTCAAAGAGATGACACAGTGACAACATCGAGTGAGGATTCTTTGGAGCTGTCACCTAGCAACAGCCTAATGGCTCCCATCTCCCCCAGCCAGCTGAGAGCATAAAGGCAGCATTTCAGGCCCTGCTTT
TTTGTATGAATGAAATCTGGAACTAATGTTAATGACCTTAGCTTCTACTTTCAGAGAGGTAGTTAGCAAGCTACAGCATAGTTGCCTGCTTTTTAGCCCTCTGGCAGCTGCCTTGTATTTGCTCACTGGGCCTTGAAAGAAGGTCATCAAAGCAGAAAGACTGGGGTGAAGCCAGACCTTACTT
TTGAGGGAAGCAGATGGCTTTAGTCAGTGGCATCCAGCCAAAAGAGCAGGTGCTGGTCATGTGACCGCTGGTTACCAGGGTAATCTGATTGCTCTTGGCGTGCAGATGAAAGGAAAGGGGCCCAGTGTTCAGCTGTAGTATTGTATAATTTGTGGCAGTTAGAGCGGAAATAAATGCTGGAAAT
AATGCTTCAGCTAGAAACCACTCGTCACTTGCAAAATTATCCTTTGAATTTTCTGGTGAGACTAATGGCCACAGCACTTTATAGAGCTAAAAACAAAAAGCTATTGTTAGGTTTGTTATTGTTGCCATGTTGCTAGGAGAGCCTCTGCGATGGAATGTGCCATTCAATACAAGCTTTGCTTCTC
ACAGCTAATAAAGAGGAGACAAAAGAGAATAAAAGCAGTGATCCACATTTTGAAGATTTTTAGCTGGAGACACTGAGTGATCATAGCAACCATCTCCAAGGAGACCTGTGGAAATGTGAAAAACGCTGAGGTCACACAGGCGTCCAGAGAAATTCCTTATTGATTAACAACTTCTAGATATGTC
TCTCAGTGGTTCTCTAGTCCATTGCCTTAACCACTCACCATGACTACAGCTCTTATTTGCAGTGACTCTCAAGAATGCAAATGCAAATGCCATTCCTGACCTCGAGTTAATTCAGCTTTGTCCCCTGAGCATGGGGGAAAGGCAGGCTGGGGGCTGGAACTTTCTGCTTGTGTACCTATCTCTT
ACTGCTCTGATCAGCCCTGAGTCAAAGCCTGGGACCGAGGCGAGTTAGTCATGGTCTCTGGAGCTCAAAGGGGCAGACAGACGGGTAAACAAAGAGTTTCCAAGACTCTTTCATGTCTGTTATTATCTCACCACATTGTCCCCAGAGACTTGGGAGCACTTGGGCCAGATATAATTGGATGTCA
GTACTACTGTTCTCTGAACAAAAAACCCTATTTCAACCACAGTCTTTTCAACAGCTGATTGGCAGCCCTGTCCATTTCCCCTCTGCAGTGTTGTCAGGAGTCTTCAACATGATAATGAGCCTGTCACCATATTCAAATAGCCCTGTGACAGCATGTTTTGTGAGTGTGACGTCCACTGCAAAGG
CCTAGACCTCATCTCTGCAATTGGGAATGAAGTCTTAGCTGAATGACAAGGACCCAAAGACAAAAGGCAGCCAAGGTCAGCTTGACAATGTGCCTGTCACCGCTTTCTGAGGAAGCCCAGTGGATACACACAAGGGAAAGAATTTGACCTAGACTTCATCCAGAAAGGCTTTCTGAAACTAAGC
AAAATGGAAGCAAGGCTTTGACCTGCCGGAGAGGAGCCCCTGCTGACACGGTCAGTCTGACCCATTGAATGGCCTGAATACGATAAATGCCGCTTTATCCTGCCTTGAAAGGCACGAGATAGCACAGTCTAAATGCCTGGGCATGCTTAAATAGGCGACTCGGGATGTTTGAGTTGAGAGTGTT
AAGATTTATGTTCCAGCTGCTGCAGTCAGGGAGAAGGGGTAAATTATTCCTTCCTTTGTCCTTCTATTTAGGCCATAATGAATTGAATAATGTCCACCCACTTTGATGGGTGGTCAATCTTCTTTACAGAACCTACTGATTCAAATGCTAATTTCATTCATATACATCCTCACAGGCACACCCA
ATGCTGGCCTTTTTACTTCTCTGACTCACCCTGCCCACTCCATCTATTTAGCCTGGACACATTCTTCACATCTCAACTGAAGTGTCAGTTTCTCATAGAAACCTTTTCCGACTCAGAGAATCCTTTACAAAAGGCCCTCAAAGGACCATGCCTCTCTGCTTCATTCCACTTGCCCCAGTTTCCT
AAGGGGAGATTCAGTATCGTTCCCGTGCCACAGTGATCCAGTGGTGTCACATCACTATGGCAATTGCTGCCCAGGGCAGGAATGCAGAGCAGCTGTAATTGTGCAACGCCTTATTGCTGGTGCATGTCAATCAGAACCTATGAATTGAGAAAAATTTGCTCTGTTCATTCTGTTAAATGATGTA
GAAATTTTAGGTGCACAGAACCCAAATAGTAACTATGGCAACGCAAGCCACTCCAATAAGACTAACACCGATTATTTCCAGCACAATAGCCTGGCTTGTGCTCAGAAAGCAGAGGTAATGTTGGCTGAAAGCAATTCCTGAATTGTTGGGGGTGGTGGGAGTCTTCCAGCAGTGGAGGCTTTAT
TGTGTGGGGCCCGGGATTGTGGGGAAGAAGAACAGAGAGGTGGGGGAAGGGAAGGGAGGCTGTTTTCTCAGGCTGCATTTCTTGCAGGCTCCTTGGAGACCAGAGAAAGGCCAGGAAAGGTCTCAGCTGGGGCTGGGCCCTCACAGAACCGGCGGAAAAAGGGATGCTGCACTTAACCCCATGG
CTGCATGAACAATGTACTTTATACAAAGGTTTGCTCAGCTGACAACTCAGATTTATAGAAAACTAACAAAAAGAAACAAGTTCCAAGCAGCCCAGTTTTGTTTCCAGCTCACAGTGCTCTTTAGTCATGCTTGGTTCTATGAGCCTCACAGAGAAAAGCCTCCACAGTGGCTTTATTCAGCCTT
GCTTTCACACTACAACAGAGTTGAGTATGCAACAAAGACCATCTGGCCTGCAAAGCCACTATATTTGCTACCTGACCCTTTAAAGAAAAAGTTTGCTGACCCATGTAATCTTGCCTGTTCCTCTCCAGACATTCCCTTTGTTCCCCATTTCTTTACCTTTGCTTATTCTATTCTCACTTTGTAG
CCACTCTGCTGCCACTTTGAATAGAAGTCCAAGCTTTCGCTTTCTTGCCCTGACTTTGATTCTTCACATTGCTGAGGAGCAGTGATTGAAGCTTAATCTCATTGTCTACAGTCCGTCTCCTCTATGGAGCTGCACTATTCTTTCCCATCTCAATTATTTCTGATGTAACCAAAACACTCTCTCT
CAAAGGGAATGAAGGAAAGTGTGAAGATTAGTGGACGGAGGGGTCGAGTTAAGAGGGTATGACTAATAGGCTGGTCATTCAGATAGGAGAGCACATTGTTCTCTGGGCCCAGATGGTCCTTGGAATAAATCAGCTCAGGCAGAAGCAGACTTCCAGTACAAGGAAGTAGGAGCAACTGCTTGCC
GCATGGCTGAGGAGCTCTGGTACCTTGCAAATTACCCATTCAGACTGTCAAGCATCCTTTGTTTGGAAGGAAAAGAGATGTGACAAATGTAAACACTGGAGAATGGGACCAGCTACAGAGGATGGATGCCCTGTCAAACCTGATCAAAGCTGATGGTGCATTCCTTTGCTGTTAGCTGGCTGCT
GGCATGCTTCTATGTGAATATTATTTCATCTATAGCCTTTGAATTGAGAAACTCCTTTGTGTGATTTCAACAACCTTTTGTCCAGAGTTAAATGCACTGACAGGGCTTTTAGACAGAGCCACAGAAAATTCTCTGCTGAATACTTAATCAGTTCCTAAGTTGGCAGGCTTCCTCTTTTCCTTTC
CTATTCTAACGCTCCCCACTTGTGCTGTGTAGAAAAGACTCAGACTGACAGATTATTGCAGGGCAGTTAAGCATGTAATTGCTCAAATGAGTTAAAATCCCTTCAAATATCTGTCTTTGTACCTCATCACACCACTTCACGGACTCAAATATTTGACAATTGATGAAGATAAACTAAAGGGGCC
TGTTCTAATCTCAACTGTCTTTGTTCACTGTGGGCACAAAGGGCTAGGAAGGGGCAGTGTCACTGCTGTCACTTCTTTATGGGGCAAGAAGCAGTCTGGATGCTTTCTTTTGTGCACAGTTTAGCTTCTTTGTTCATCGGACTTTGTTTGCCTTCTCAGCAATCTCATTGTTACATGATTAGAA
GCACGCGCGTCACCACCAGTTCAGCGCAGCCAGGCGGGCTGTTGCCATGGGAACCATCCCTTGAATGGATGGATGCTGAGCTGTCCTGCGGCGGTTTCCATGGAGAAGGTCCTGATGTTCTCCAGTAATTTCTGCAGTTCTTTGTTCCCGGCAGCAGCCCCAGCCTCATGCTAGCAGCTGTTGA
GCCTACTCTGGGCTTTCAGTGCCTCGCTGTATCTATTCTATGCCGCTCATTAGCTTTGCTCTTTCCGATGTCAATCCAGACCGCCACAATTCTCCCACTAACCTCCTCACCCCTTCCCCAATCTGCATCACAAAAGTGCACTAGCCCATCTGGCCAAAGGCAGCTCTCCTCCACCAGGTGGCTT
AGCCACGGGTGTGCTGCCTGCTGGAAGGGATTACCAGGCAAAAGGCTTACAGGAATTCAAAGGAGATCAGAGCCTTTGTGAGCATGAATAGTAGCTCCAGTCAGCCCGGCTAAAGGGCGAACAATGCCCTGCCTGGGGGACATAATCTGATCCCCAGCTGGAGGAGGAGGAGGTTTCCAGGGCT
GCTGACAAAAGAATTGTGCAAATGAACCTTTAAATCCGTAAATAGTGCCCCCACAATGCCGGGAAGAATGCAGCGGCGACAAAGGGCAATATTCACAGTTTATCTCAGGGTGATGGATCTGAATGGACGCATGAACACGGGTTTGTTAGAGAAAGAGCCGGCCACAGCCCCCCGCCGGGAACCC
TTGCTGCAAGAGACCTTGAGAGAGACTGAGTGTCAGCCCTTTGTCTTCATGTGCATCCAAACAAAAGCAGGCCTGTTTGTGATTTCATTTCAGCCTTGAGTCACAGTGCATGCATTCCTGAATCAATGAATATTAAATGGATGAGCATTTGTTGATGGCTTCCTGTGTGTTTGCACAAGGCTTC
CTGATCTTTTACTGGTCCTTCTTATGCTTCGGCTCAATCAACACATAATGCTCTCTGATGTCCATGGCTGGTTAGCTCATTTGGTTAGCTAATGAGGTCAAGGTCAGAGGTCAGCATGGGTCAGCAAGCTTTTCTCCTTTCTGTGGCCAGATTGCACTCTTAACCTCAGCCATCTTGCAAAAGT
TCAGAGATGTAACTGCTGACATCCTCCCTATTTTGCATCTCAGGTCACCCGATGACCCGTGCCTTTATCACCCATGCTGGTTCCCATGGTGTTTATGAAAGCATATGCAATGGCGTTCCCATGGTGATGATGCCCTTGTTTGGTGATCAGATGGACAATGCAAAGCGCATGGAGACTAAGGGAG
GTCACTGAAGGCCCAGCTGTCACTGTTTATTCACTTGGTGTGTACATGACTGTTTGGACCCGTTTCCTAGTAACGGCCCTGTTAATTTCAATGAGAAAGGCTAATGGGGTGCCTTTTTCAGGGGCTGGGGGGAGGGATGATGTGCTCCCTTTAGCCCCTCTGTGTCTTTGGTCCTTGACCTCAC
TGGGGATGATAGTTCAGAGAATGGGGATTGACAGGGGTAAAGAGTATAATAAGATTAATCCTGATTGTCACAGGACAGATAGACTTTGTTGTACCCTCTTGGGTCAGTAAGCATATCAACCTTTTCATTCAACAAATGCTAATTAATCATTGGCCATGTGCTGGACTTTCCGCATGACTCCAGG
TGCCGGGTAGTGAATTTCCCAGGCTTTCAAATTTAAATAGGCGTATATAGTGCAAGGCATTCATTTTACCATAGAGTGTTTTCTCCTGTTGGTCATAAAAGGAATCCATTGTGTTATGATTAGGTCATGCTTGACCCACCTCAGGAATGTTTTCAGAGTGACAGAACATTTCTTTCTCAGAGAT
ATGGCTTCGCTGCTTTCACTTCCAGGAATGTTAACTTCCACAACGGCCTCATCATCTAGAAAGAACAGAAAGTGTTCACTGGAACAGAACTAATCCAGAGAACTGGGCTCTTCTGAAGAGTCACCTTCTTTTCATGGTCTATTTCAAGCATATTCAGGCAAACCCAGTCTACTCCTCCCAACTA
GTCAGGAGGCTCAGCTTCTGAAGATTTGTGTGTCCTTAGGAATGTCATTGAGAAACCCCTGGCTTCACTCAACTGTACAATGAGCTGGCTGACCTCTCTCTAAAGAGCCCTGCTGGCCCACTGATCTGATGAAAGCTCTCTTTGTTCTGCTGACTATTCACATTGTTCCTGGAAGAATTTGGCT
CATTTTAAAAGAAATCAGGGCTTGGGGAAGAGAAAGGAATTCCTTTCACCCAAAGGGTCAAAGGGGGTCACTGAGGGGACAAAAGAGCAGGAAAAGGAGGCGATGGGGCGGAAGGCTGACGTGCGGGCAGCACCAAAGATCTGAAGTACTCAACAGGGAGGTCTGATGGATGCATTCAAACACC
AGTCTCAAAAGAGAACCAACAGAAATACCATAAAATGTTGCAGCTGCATTGTGATTCCGCTTGGTTGGTTTGTTAAAAGTCGGCTGGGCATTGGCAGCTGCAATAAAGGGAAAGCTCAATGGATGTTTTGTATTGTGCCCACTGAAGTGAAAGAAGGCAACCATTTTATTTTTCAAATGGGCAG
GAGAGGTTTTCTGTGCAGTGTTTTTCCTTGCTGTTTCTTGCCTTTTAATTTGAAGAATAGCAGGATCTTGTCTTTTGTTCACATGAGTAGAAGTCCATTCAGCTGGAAAAAGAACAGTGCACTCTTTGTGTACTCAGAGCATTTGAATGCTTTTGGTCACACACTAGTTGCTGTTTAACTACAA
ACGGCAGAGTTGAGTCCCTGCAAAAGAGACTGCATGGGCCTCAAAGCCTAAATGTATGCCCTCTGGTCCTTTACATAAAAAGTTTGTGACCTCTGGGTTAATGGAATAATAGGGTATTCAAACTGGGAGAGATGTTTAAGATTGTGTTTGTTGATGGGGAAACAAAAGCAAAAGGGAGTGTGTT
ATCTGTTTCTGAAATCTGTAGTGTTCTGTGTCATCAGCCTGCATTTCCATGGTTGCGACAATACCACATTATTTGCCTCATTTCCTACCGCAGTTCCTCAATCACTCTGAATTCAGCGGCACTAGCCTCATTGCTCTCGGATGAGCACACCTATTGTGTACCACTCAGGGCGCCTGTGTCTGGA
TCGCCCAGCCCCACAAAGCCCCACTCAGCTTCTCCACTGCCTTCATTGTCTACAGACTTCAACCTCACAAAACGCCCAACAAAAGCCCTGCAGTCCACGGCCCAAAGGCCACAAGCCAGCTATTGTGACATTCCAGCTGGCCTGGGAGGCTTCACTTCCCACTCTCAGGAGCTTTTTAAAGTAT
AAAAAGATGGGGGTGGAATTTACCACCAAGAGACCAGAAGATGAAGAGACTCGTTACCAAGGCAACTAGGGAGAAAGGAATGGAAAAATGGAGCTTCACCATAGCAGCAGAAAATTGCTTCTAGCCAAGCAACACAGGACTGTTGCTATAGAAACAAAGAGAACAGGGATCCTACAGACCATGG
TTTTATCAAGGGGTGATGGACAATAGATGATAGCAACAGTTTCTATGGTAACAGCATCTGAGTCATCTCCTTGGAAACCTGCATAAAGGCCTTCCATCTCCAGACCAGCTCAGTGCAACTTTGAAGGCCTTTGTTCCCTTGAATGGATCAGCGTGGGGGAGCAAGCTCTCCCGGGGTTTGGCCA
CAGACATCAAGTGCTCCTTGGGGCAGGCAAGAGAAAGAAAAGATCCTGCAGGGAAGCAGCTGGCCCATCCAGCTGCAGGGGAAGCAATGTGATGGATGGCTTCAGCTGGGGACAATGAAGCGCCGTGAAGGATGACAGGCCTTTGTTTCCGGGTTTCTGCATCCTCTTTCTGACCTGCCCCCAC
CTAAATAACAGCCTCTTTACAACCAGCTGCTTCCAAAGAGGGTCATGGACTGATCTTGGTTTTCCCAACAATAGCGGCTTTGTTTTTTAGCAGCATTCATTCTAGGGACTTGCCTTTGAACTGGAGGTTGGGGAGTGACAAGCATTATAATGGGACTAGAATCACTTCTCTGACAGACCCAGTA
GAAAAAGCAGTGTGAAAGAGAACAATACGCAGTTTATTCAACATGCTGAAAAGATACACAGTGAGTTCTGAAATCTGCCTCCGCTCCTGTCACCAAGGAAATGCTGATGACCCTTAACCAGAATATACAAGGGAAAGGTGCTGGCCCAGCTGGGATTTCTCTTCTTCCAAGTTCTGGGAACTCT
TTCCGCCTCTCTCCAGGAGTTGCCTGCCTTCAGTATAATGGGCAACATTGAAAGCAGCAAGGCGTTCGGTCGACAAGGTCAGAGTGCCTTTCATTCCTGCAATAATCAACCAGTGTAGCTCTTCCTCAGACCTGGGGAGAGAGAAGATAGAGGTCAAAAGAGCAATTACATTTCACATTGACTC
TTCTCCCAGCAGCTGAACTGGAATGGCTTTTTCTGAAAGGGGGCTCACTTACTCTTCTTGTACTGCTTTCTGGTTCACTGCACAATTTCATGCCTCAATCTGCATAAGAATGCCACCATGGCTGCATGCCTGAAATAGCAGTGGAAGAAAGCTCTGACATCAGCTTCTCTCCCTACTGAAAGTG
CAGAGTGAAGGACAAAGACGCACAGAGAAAGCAAAAGGAGTGAGGAGGGGGCAGATCCTGTTTAGGGAATTTTCTGCCACACAATCTCTGACAAAGCCCAAGAAGGTTGGCCTCTTTGGCCTTTGTGATGCAAATTTCTGGGAGAGCCCTCAAGAGCTGTTCCAGCTGGAGCTCCCTGAGCAAT
CTTATGGAGATGAGTAACTTCACAGGCTGAGACTCTTATGTTGTCATGGTGCAGCTAACAGGGTGAGTGAACTGTTTCATGCTTCATCAACAATTAAGTTAATTAGCTCATTTGAAATTGCACTGCTTTGTTGCCAGGATGTTGGCAGAAACATCAAAAAGATGTGTTTACAAATGGAAGACTG
TCCATTTACTGTGCCATCCTCTCAAGACCAAAATCTTCCTTTATTGTCCAATTAGTTAGGGTTCCTTAGTTTCTAAGAACAGCACTCAATGGATTTAAAACAGACTGGCAGGCCTGGGAGGGGCCGTGGCCCCTAATTGGAGGGAGCCCCTGGCAGTTCTTTGAGCCTGGACTGCGGGCTGCTG
GAGAACTTCTGAGGCTTGATTGAGCCCCATTGTGAAGCTGTCGGGGAAGATTGCACAGCTGGGCTAAGTGTTGTATTCAGCAAAGCACATGATGGACACTGCTTTTGTACCAGGGACACTTCAATCAGCACGGAGCCTTAGACAGCTGAGAAAATTAAAGCCTTTTCAAGCCCTTTCACAACAC
AGAATGGCAAATAATTTAAAGAGAGTCTTTGGAGAGATGACACATTGTTCAAACTTGGTCAGACTGAGTATTCCTATTGTTGGCAAGTCAACAATAGAGTCCATTCTCCCACTTCCAGAAAACGTTGCTATGGGAACGAAATGAACTGTCCTGATAATTGGAGACTTTAACAGGCAAGGGGGAG
TTAAGCTTTGTAACTGCCCTATTGTTATTTGTGGACTCCCTCTGCTATTGTTTCCTCCATAGTGATTGACAGACAAACCCCTAAAATGAGAAGGATCAGTGCGTCTGTCTGTAGAGAGTGACAGCGTTGAAGCAAGACATTCAGAAGCCAGCCTGACACAAAGGGGACAAGAACAACTGCCACC
TCCTGGCCCCACAGCAAGCCAGCATCCCAGCCGCAGCAGCTGTTTGGGGCCCTGGGGGCCCCTGCTATTGTGCAGAGGGCACAGGGGACAAAGGCCTGGGAGGTCAGGGGGTGAGGCCGAGACTAGCTGTGAACAGGCTCCCGGGGATGGGGACTTAATGACGCAGAACTTAATGACCCAGAGT
CTGACCAGTAGGAGCCGAGCCGCCAAGTTCGGCGGCCGCTAAGCCTGAGTGGCAGCCATGGCGGCTGACCATTGTTCCCCCCTCGGCGGCGGCCCCTCGATCCGGGCGGGGGGCCCCCCGCCGCGGGGCCCTTGGCATTCCCGGCTGTCCCCCTCGCTCCCTGGCAGCCTATTCTCCGGCTCCC
GGAAAAAAGGGTCCTGTGAGCATCTACTCAATCTTTTGGTCAACTAATCAGTGCATGACCTTGTTTTATGTATGTTTCTGCTTGAAGAGACTTCAATATACATCGTTGATTCATCAACACTGAACTCACAGACAATAGCACCCATGCTTGAATGAAGCTCATCTGACACACATGTTGCCTCCAT
GGTTAGAATGGTAGCATTCTGCCTTCATTTCACACTATGATTCTAAAGGAAGAATAGAACCACAAGAATCTCCCCTTAAACTTAGGGGTCAAACAGTTATGCCAATCACATCTGTTGTGTTCTGCAAAGCCAGGTTTTGTCTGTGTTCACAAGTGTAGATTTCCTTTATGCTAATCAGCTCATA
CTGTTTCTCCATCAAGGGCAACTCTCTCAGAGGGCAAACAAAAGCAACAGAGGGAGGCCAACCATATCCATGCAGTACTATGGGTTGCTATGCAACCCTCCGTGCAAGTTGGGCAGCAACAGATGGACACTTTGAATAGAATTAATGCCCCTCTGACCCATGTTTTAAATAGTACCCAAACCTA
TAGGAAAGCACAGCTTTCCTTTGTCATGTAAAAAGCAGAGTGGAGGTTATGGGATTCCAGCTGCACCTTTGACCTCAAGGCTTCTTGAGTCACTCACTTGTCATGACCTTTGACCTTTGGCAAATCATGACCCTATCTGTTTCGCTTGATTTTTACTATCTACAACAAAAGGCCTTTTCCCCTC
ATTCAGCCGGCCCGTTTTCCTCGAGCTTTGGAAGTTTCACTCAGCCGTGCACTCAATGGCTTCACAAAGCTGATTACAAGCTTCAGCGCATTCCTGAAGGAGCCAAAAGCGACGCAGGTGCAAACGAGCCGAGGGAGCCCCTTATCCCGGTGACAGAATGGGACAAGCTGGGAAAGGCTTAGAC
TTGAGGCCTCAGGCTGGGAGCACACCATCGCACAGTGAAAACGCTCGCCTTTGTTGTAACCCTTTGGGAATTTGTATTGATTGAACAGCATATTTGGGAGAGAGAAAAGCAGATTACACAGTGGTTTGTCATGCTTGATTTACTTGAAAAGTGAGAAAAATGCTGACCTGGGAGACTGGTGACC
GAGCTTTGTCCCACAGAAGATTATGCAGTGGATTGCAGAGGAGATGGGACTTCAGGAAGATAGAGCACACAAAAAAGTGTGACAAATTGCAATGACAGGGCTGCGATGGTCGCTTGTGATGGAGTGAAATTAAATCCCCCACCAAACAATACTGCTTTATTCTATGTCTATGGGGACCCTTGTT
GGAAGGAATGGCATGGCAGCCTCCGTTGTCATGGTTCCTGGAGGGAATGGCATGGCAGCCTCCGTTGTCATGGTTCCTGGAAGGAATGGCATGGCAGCCTCCGTTGTCATGGTTCCTGGAAGGAATGGCATGGCAGCCTCCGTTGCCATGGCAAGGCAAAGCCATGGCAGCTTCCTGGTTATCA
CTCTAACTATGGACCAGTTACAGTTCCAGACAAAGAGACCTTTTATTTAGCCTGGAATTCCTCTGCCTTTGGAAGCCTGTGACTGACAAGTGATGGCAAAGTGCATCTGCCTTTGAATGCTTTGGGTTCTGCTAAACTCATTAATGCATCAGATAAAATAGTTCACATTCCAGCCAAAGCTGCC
GGCTGACCGTTCTGCTGCCCTCTGCCCTGGGCTCCCATTCAGGCAGAAATTCCCATTAGACGCTCTGTACAGAAGACAGGACTCGGCTGGCAGGTATTGTGCTGGGCTGAATTGGTGCAGCTGCTGTGTGGCATTTTGATTGATGCTGAGTCTGGATGCGACCTTTTAAAATGCAGTTTCCTTT
GGAGCCGGGAATATAAAGACGTGGGGCCATCGGGCTGACCCCGAGGGCCTTCTGTCAATCATGGCCTCGCCATCTCTGCTCCCTTTCACACCAGGCAGCTGGACCCATCGCTGTCAACCAGGTAACAACCCCCAGACAATAGCGGCCTGAAAGCCTGGTCTAGACACTCTTTTAGCCACTTATT
GCAAACATTTGTGCAGTGCTTTCCCCTGTCCTGAGCAGCTGTCACATCCTTGAACCCAGTTGACCCCTACAGGCACCCTGGTGGGAGAGGAGGACACGGCTGAGGAATCCATTCAGTCCCGGTGGAGGAGCTGGGCAAGAGCACAATAGTCCCTGAAAGGATTGTTTCCATGCAGCCCTTTGAT
GTAATAAAGGCCTGATTGATCTCACTGACTAAGGCAATTGAATCGGTTGTCTAAATGGTAGTAACATCAATGTCAGATATGTGGTTATCTTTTCATCTTGGCCCATTCTTGAATGTAAAAATCAGATGTTTGAAGGACATTTCACTGACCTGTTATGGCCTCTGTAACTCTCAGACACAATACT
TTAAACAAATGGTATTCACTGGGGTCCAAGTCAGAGGAACAGGACACAGAGAAGGCTTTCTATCAGTCAGCTGGACTGCTCTTCCCCTTTCACAGGTCTTTTGTGCTTCGTGAGGATCCTTCAAGTGTGGAACAGCTCACAAAGGAAAAGATGGACACAGCCTTTGTCTGGGAAGGGACATTCA
GAAACTGGGGAGTCAGTAGGGTGGGGGTATGAGGGAAGGAAAAAGGAGAAAGAAAAGGTTAGTGTTTTCTGTCCATTAAAGGGAGTATTCTGTTCTGAAACCAAATTGGTCATGCATTCCAGAAGCGTTTCCTGGTAGAGCGGAGTCTGACCGGAGCACCTGCCTTGCTATTGTACTGGGTCTG
CAGTCACATTCCTCTAGATGACTCAAGGAATAGAGTTTAACAAAGCTCCCACAGTAGGGTGTGATTTTGTCAGAATACAAAAAAGCTGATCAATGGCTGCTTTTTCATTTGGACCTAAATAGGACTGGGGCCAGCGATTAGTTCTGGATTCCAGGGGCAGAGGAAAGCATGCTGACCGGTGCAC
TGAGGAACAATGAGGATAACTGACAGGTTTTGTGCCTGTGTATTTTTCTCCTTTGTGCCACAAAGTTTCTAAGCCTTTGGGAGCCCCCAGGAACAATGACTCTGGTTTAATAACTGTGAAATGCTATTGAACTAGCAATAAAAAATATTCTCCACTGCCAAACAATATGATACTTACAACAGCC
GGGGAAGTGTGAATTCAGCTGCTCATTAGCATGAAAAAGACCAATAGAACCTTTCATGCTTTCTCACTAAAGCCCTAGCCCCTTTCTTCTTTTTTGTTAAGCCAGTATGTAAACTTTTATCTGTGGCTATTCAGTGAGTTACTCATTACTGAGTACTCCCACATGCATAATACATCTTCTCCTG
CTCTTTGGTGAAACAGCAAGCAGCTAATTATGTTAAGGGATGCCTTCTTTTTGGTCTCTTTCTTTTGTAACAATCTCAAGAGTTCAAGTTTCCAAAGTGAACTCTCTTTTTCAGTCGTTTGGAGCTTTGTAGCTTGATTGAAAAGAATGCTGTGATTCAGCTGGCCACGTTGCTAGGCTGCCTG
TTGGCAGGGCGCCATCAGGGTTCAATGCACAATGGCCCGGGGGGCTGGCGGCTTCGCTCCTGGCCGGCATTTGCATAATGTCTGGGGCAGGAACAGGTGCCCGGTCAATAGGCGATTGTGAGACTGTTCTGTCAAAAGAGAAGGGGCCTGTATTGAAGGCCAGGCTCGCCTATTGCAATGCAAA
AATACATTTCACACTTGGAAGCCCTTTCTTTCCCAGAAAACTGTCTTTGTATATGTGAAGCATGGATGAGTAATCCCAGGCTTTTGTCTGTTGCCTTGGCATTACTTTTTGTTAACAACTACTGAACCGAATTGGTACCATTTTTAATGAAAGAATGACATCTTGTGGCATAATGCTCTAATTG
CCAAACCCCAAAGGAAGTCGTTTCCAGGCAATGCCCTTCCACAAAAGGATTCTAGACAGATCTCAAACCCAGACAAAGAAGACTGAGATAAATGTGTGGTGCTCAAGAATTCTGACCCTCACCTGACCCCACGCACAAGGCAGTTGCAGTAAGTTCACTTTCTCTACAGACTGACAAAGCCACC
GGAGTTTTGTACCTTTTTTTTTTTTCTGATTTGTAAAGGGTCATTCAAGTGCAGTGCATCTGCTTAGAGAACCAGATAGCATGGAAGTGAAATGACCCTTGACTGATGAGCAGAGACCCATCCGTTCTTCTCAGCTGTTGTGCTGCCATCCTCCCCACCATGCAACTCTTCACAGCTACTATTT
ATACTACCTTTTCAAAACAGTTGGGTATTCCATGTCATTTAAATGGCAAAAAGAAAAAGAGAATATATTCTGCCTGACTGTGTCTCTTTGGTCATCTTTTCACACTCCATTAGAGGCTTTATCCAACTTTTGTATTCAGACTTCATTGTATTTTTCTGGTGCTAGAAGAAACTTCAATGAGGAC
GGGACAAAGTTTAGCTATAAAGATCTTCCCCAGTCGGGCTCTTTCATGCCCCATCAGAATTGTAAATGAGGGGTCTGTGGGCAGAGCTGCCCTTTGTTCCTGCCCAGCACAGCCTGCACTTGGGGAATTGTTACTTTTCACAAGTTATAAATCCTATTATTCCCCCACCTCTCTATTCTGCCAT
AGTAATACTGAAAACTACAAAGGTATTTAAGGCAGGGATTCATCTTTAAAGCACGTTACAAACCTAAGCTAATTTGCCATTGTAGTTCTGCAGAATGGCTATTATCCTCTCTTCACAAAGGGTAAGCTGAAAGGTTAAGTGAAGAGCTTAAGGCTACAGAATAAGTTAATACTCTTTCTCAGAG
GGGATGGGGCCTGCAGATCGTGAGCTTAGAGGCCAACTTACACCATTCGAACAGAGTATTGTTTTCTCTGGGGTATAAGGCTTACTGTGATTCCAGACGTGTCGCCATGGCAGCGGTGGGGGAGGGAGAGAGGAAAGGAGGAACAGACGGGGGTCACCAAGGTCCTAATTCTCATGCAAGGGCC
ATATTGATTCAACAAAATGAATGGCTGAGTCATTTCAGAAGGACTCTGACAAGTGGACAAACGCTGCCATGGCGACATTTTGATATGCAGCGTGCTTACTGAGCCTGGCTGGCTTCCTCCCCCTGCCATTAAAGCAAAATGACAAACCATGGGAAGTGCCACACACAGCGTGCCTAAACCAGAG
ACTGACAACAATCAGATGGTATGTTCCCAAATATACCTACCCATGATGCCCTCCCTGCCACCGGCATTGAATTTTTTTCCTGTTTCCATAGGGACCCTGTACTCTGTTGCTATGGTGTCCGACGTGGTTCAGAGGAACCTACCAGTAAATACAGGGGAAGGCCTTTTGTCCACATACCGTGCCA
AGAAAACAAAACTAGACAGATGGTGAAAGAACTTAGCATTATCCTCTTAGCAGAGATTTGTCACACTGCAAGGGAGGGGTGGCACCAACCCCGTTTAGTATGCAGCTCTATTGTGAACAGAAAGCTGTCGCGGAGGGCCAGCTTCAAACTCGTGAATGCGCGGGTACTAAAGAGCAGGAGCTAA
ATAATTCAAATTTCAACATGAAGCTTGAATTCCTTTTCAGTGTTCTTCAACTTTGACCCAGCTCCCCCCTCCCTTCACTGAAAAGGGCCAAGACAACAGCCCAGCAAGTGGGGCAGGCAAAACAGGCCTCCTTTGTTCACTTTTGTCCTTTCAGCTCTCTATTGAGGTAAGGGACTGAAAAGGC
TCAGGACCTCTAATGAAGTCTGAGCTGTAGCCTGGGGTTGATGCCAGACTGGAATGCAGGGAGGCTGAAAGCTGACACCAGTTCAACGGAGCAAAGGGCTCTGTGCTGAGGTTGTCTCCATGACAACCTGGGTATTTTCCTGGTGATGCATTTACACAGCAGGGTTAAAGTTCTGTGAAAGCAA
ATTGTTAAGAATCTGGTCTCTGCGTCTCTATACAAAGCACAGAGCAACACAGTGGCCACATCAATCAAAAGGACCGTGACCAACTTCAAAGTCGTTCAGCTTGTACCTATTTTTAGGCTCCTGCTGAACAAAACCAGATTCACACTGCAGCTCAGCGGGCGTCGTCGCGGGGGGTAGGAGGAGG
AGTCCCAGAAATTGCTCTTGAGCAACGCACCAGAACCTACTGCATCAAAAGGCTGTGGATATTTGGGGGCCTGCCCGGTTGCCATGGTGTTTGACCTATAGAAGGCAGAGGCATCCTTCCTCCCCAGCTGTGGCTAAAGCCTGACCGTGCATATTCATGGTGGGGCCAGCCCTGCAGAGGGGGA
GTTCCAAGCATGTTGACTACGCAGAAAGAAAATACACAGCCAGCTGTGAAACTCTAAAATTGCATTACTTACAGAACTTTGAGTTCTTTCAACCCAGACAAGGCCTTTGGGTGGATAAAAGAAAGGTCGTTGCCCGCCAATTGTCTAGAGAAAAAAAAAAAAAAAGTAGCAAGAAAAAAATAGT
CATCCTGCAATCATAACTACACACTGCATCTATTGACTTCAGTTCTCTGACTGTTTCCCTGCGGAACGAATTCAAGCACAAAGCTCCCTCTGTCTTCAAAAGGAAGCTTCGTGCTTGAATGGGCTCGGCAGGAAAAAGATGAGAAACTGACCCTTGAGTCCTGTTCTTTTCTCAGATGCATTTG
AAGTCTACTGGCAGCTTTTCCCATTCTCAAACAATCCCTTGTTCAGATGCACAGCCACAGAAGTTCAAAGGTCACTGGCATCTTTGTGCTCAGTTCCATGGTAGTTACAAACAAACTTTTGTCTCCATTCCTTCAATGAAATGGGCTGCAACAACTCACTGATTGAACTTTTACATCTGAGACC
CATTAGTGCACTAAATTAGCAATCAACTAGTTCATTGTGAAATCAACTGCTGTTTCCAAACAAAGGATGCCAGCATCCAGTGTCAGGGTTGCTAAGTGCCTGATTACACAAAGACAATGATGGGCTGCCAAAGCAATCCTTTAGCCTAGCTTTAACACTAAAGCCAAGAGGCATTTGGTATGCA
CTTGGCTTCTCCATTCTCCACCACCATTTGTCATTTTGGGCGCTGGCCCTGCTGGGCTGCATCCGAGAGGGAAGCATGAAACCAGGCATGACGGTGTCGATAATGGGGGTGAATGAAGCTAATTTCAGAGCAACCAAGCGGTTAACTTCCTCCTGCTCCTCCCCAGGCCCCATGCCGGGGCTCC
TGGGTCTGTCCCAGGCTTTCTTCTCTGTTCCCTCCCCCCAGCAGTAGCTGACAAAGAAGCGCCTTCCCCTTACAAAAGGCAATGTATATGCCTTTATTGAAGGCTGATTTCCTTCTAAACCTGGGGGCCTCACAGGGGCCCTTTGATTGCTGTTCCTTTGGATAGATTTTTCGCTGGTAGAACG
CTAATTCTGAAAAATGGAGAGACCTGGGCTGCTTATGAATGCAGAGATGGACAAGGCTGCTTTACATGAAAATAGCTTGGACAAAAGAAGCCCTTTTTTACTGCCAAGAACTGAGAAGGACATAGGCAATTAGGCTTGGTCTGGAATGTTAATTATTTAATAGAAAAGTAAGAAAATAGCAGAT
GCTTTTCTCAGGCCTGGGGCCCCTAGCTCTTTGTCCAGCTCCTTTTGCATCTCAAAGCACCAGCCGCATTCCAAGCGAGGATTGGGTTGCCATGACAATAAGCACAATGGGCTGGGGGGTGAAGTCACCCGCTTCCCAGGCTCTAGTCCACCCCCTTTTATCCCCTGTCCTGGCACCCCACAGC
TTTTCACCGAAGATCTTGGTTTCTAAACCCTTTGATCATTTTGGATGCTTTTCTGTGGACTCTCGGATTTCTATGCATCTTTTGAGAGTGTAGTGACCCGCACTCGGGTCGTGCCTTCAGCAAAGGCCTGATTGATTGATGTGCAGTAAGGAGGGCCTGCGAAGATGACTTCCTTTGCTTGTCA
CTTGGGGGAAATCCCTAAATTCATTGCAGCAAAATGCAGGCGTCAAAAGAAGGCTCAGAACACATACTAATGTCAAACCGCGGTGCACATAACAAAGGCTTGGCAGTGGGTTTCCAGGGAAACCATCCGGTAGAGTAGGAAAACCCCAATCTTTTGTAAGACAGATCAATCTGCATTCAAAACC
ACTAGCTAAAACGGCCCCAGAGAAAGCCGCTTTCAATCAGACACGCCCACTAGTGTGCCGGGTCAATTCACCGTTGCCATAGCAACATGTGGGCGTTACCACCCTTTTCCATGGCAATGACCCAATGACCCAAAAGTTACTATCCCTTCCCTAGAAATTGCTGCATAAACTGTTCCTTTATCTG
GACCTCAGCCTGGCTGGGCCAGGGTCAGGGGCCAACCCACGGGCCTCCCTCCCCTCTCTCTTCTGGATCCCTGCTGAGACCAGCAACAAAGGGGTCAATTGTCTGAGGCCTCCTTTTGTCTAAGGGGCTCCATGAGCCTCTCTGAATGCCAAAGTGTATCCATGCATGTGGATGAGTGTGTGTA
TCAAACTGAGTGGCAGATGTTAAGTCAGGAAATGGGAAACTCCGCCTTCGCAAGAGCTTGAGTCGTCTCCGTGACCTCTGTGGCCTCGTTGAAAGGCTTTCTCTGAATTGAATGACAACACGGAGGCTGAGGGTAAGATTGCAAATCAGAGAACGTGGGTATGAATGGGAAGCTTTGACCCCTG
CAGGCCCTCATCCCCTTGTGCAGCTGCTGGCCTCGTAGACAATCGGCTGTCTCCCCAGAAGAGGGAAAGAATTGTGCAGATGAGAAAGAGGCTCTCAGCGGGAGGGAGGCAGGCGGGCTTGATTGACACAGGAGAGGGCTGGCTTTTTGGAGGGCTCTTAGCAACGGCCCTGGTTGAGCCCCCT
AGAGTGAGGTGAGGGTTGCCCAAGGTTACACAATAAATCTGGCCCCAAACAGGGGTAACCCTTGAGTTTCTAGTCTGTTGATTGGCCACTGACCCGTGCTGCAGGCACACAAAGGAAGCTGCACCCACAGCAGTCTGTTGTGGATGGTTGCTGAGCTGCGCATTCGGCATTGGGCTTGCTTTGT
AAAGAAAAGGAAAGCAATCCCCCCTTCCTCATAATAACACACAGAAGAGAGCATGAATGAAATTAACATTCTTGTCTGCTCACCCAGAATAAAATGTCACTGGGTGAGTAAGAAAGCGATTACTTCCAAGGCTGAATGAGCAAACTCTTTAGGCAGATGGGGAAGTCTTGTTGTACTCCTGATT
TGTGCTTAGACAGTAAGAGAATAATTAATTTACCCTGAGCACCGAAGACAGGTTCAGAAAGCAACAACAGAAAGGCCGAGGTCAGGGTTCACGGGCTGGTAGATCCTCTCATTCTGCCCCAACAACCCCTTTCAAAGCTCTGCAGATCTGATGGACAGACTGCAACTGGGAAAAATGCAAGTGA
GAGGGAAACAGCCTCCCAGCCTGCCGGCTCAGCTGGGCGGCCGCTCTTCCCGCAATGCAGCCCTAATTGAATTTCGCTGTTAACAATGGAAACACATTGGCTGCCGGCCTCTCTCTCCCTTTCTGATAAGCCAATGACCCGAGGGAAATTGGGGTCAGGAGGAGGAGAAATTGGAAGCAAACAG
ACCCGTAAAGAAAATAAACTGAGTGTCAATGGAACAGACAGAGAATCAGAGAACAAAAGAAAGTCAAGAGATTTACCCAAGGTCAGTGAGCACATTTGTTATAGAGCTGAGAATAGATGTCACCTACCTCCTTGGCCAGTGTCCTGTACAACAGATCCTCTGGTCAATATTTCTTTTTGTGCCA
CGATTTTCTCTGAGAGGCCTGATCTGTAATGCAGATGAGCACCAAGTCCCCCTTTTCTTCTGGTTTCTTAAGAAAAAAAAATCAGTTTTAAATCCGAAGCTGGCATTTGTGTAGTCCTGGCTGCCCCTTGCAGTGACCGCTGCCCGGTGTTGATTCTTATGCAAAGAGAGGGCCGGGGTCAGGG
ATCTGTATTCTTTCCAACAACTTCAGAGCTGGGATTGTATTTCTCCCTGGCCTCACAATGCGTCACCGTAGCCTTGACTACAACAGAGCCATTGATTCAGAATACAAAGAGAGAATAGGGACTGTCCCTGAACAAGAGATGCCCTGTGACTCTCCTGGACCTGAGCAAATTCAGACTTTACCAT
AAGAGTTCTGCACATCATGGCACCACCATGAATGAAATGCGTGACAACAAAAGCTTTAGAAGGGTTTGTTTGGTGACTTCCTAATGAAGCAAAGGCTAGTCAAAGAGGCAGTTTCCAAGAGCAACAGTCTTTGTAAACAGCACCTGCTCTGCAAGTCAATTCATTCACTACCAGCTTGTTTTCA
TTTCTTGAATCCTTGTTCACCAACTGCTCAGTGAATTCATTCACTTTAGCATTTTCTGTTTTCCCCTCTCTGTTTCCATGGAGAAGTATGTCAGTGATGTGTTTGACTCCATGGAAACAGATGAGTGTCTCTTTCTACATACACAACGAATTAAATCGAACACTTTCTGTGCTGCCCATTGTCC
TTAACTCATGACCTCAGTGGACTTATCACCCCCTGGTATTTGTAGAGCCACATTGTAATTTAGTGCTTTGTTTGTGCACTAAAGTGTTTCTATACACTAACTTCCTAGTTGACGTGTCCTTTTGTTCATTATCAGCCGCCAATTTCACATTCCAGTCGGTTGTCAGGAGTGGCTAGACTCTCTG
TTCATTTCCCAAACTTGGCTACGAGTTGCTTTTGTTTCTAAAAATCAAAGTGATCCTCAAAGGACAAGGCTTTAAAAAGAAAGTCAGCAGGCTCTGACCTGAGGGTGACCCAATGGTTCTTTAACAAAGTGAAGGGCAGTGGCTTTGTGGCAGGATTTTCCTCCTCTGGTCTGAAGCTTTGTCC
TGCATGCAATTAGAAACAAGAAAATGAAAATAAATGACCTTGTTTGTTATTTATAACAAAGAAACTCTGCAAAATTAATGCTGTGAAGCTTGACCTCCTGACCCAGGAAAAAGAGCCACCTCATGGCTTTGTGGCCAATGGACAATAGTCTGGCAGCTCCCATTGTCCAGCCACCCTGACTTTT
CAGCCTTATGTTTTGTTTTCTATTCGTGGTTGGTTGCCCCCTTTAACCTTATCAAAGCAGTTAAATTTCTTCAAACTGTCAACCAGAGCCGTGTCAGCATCTTAAAGACAGCCACTGCTGACACGGCTCAGCAAAGCTGAATTGATCTTTCACCCCGTAGGGCATTCCACACAGAGAGCCAGTG
AAAATACAAAGATAGACAGCTGTGAGAAACTTCACCTCCAATAAGCTTCAACAAACACATTAAAAGGAAAGCCGTATGACAGAATGGAAGGCTTTGTTGCATTTGCGTGTAATGATCCGGGAAAAGGGGAAGGGCAAAAACAGACAGATGAATGGTGACAGGCAGTGAAAAGATACTCAGAGAA
GAAGGAGATGAGAGATTAGTCATGGAGATGTCCTGGGGAAAAGCTTTCTAGGCAGAGTCAATAGCCAGTTCAAAGGTCCAGAGACTGCCTCATGCCTGGGTGGGCTTGAGAAACAGGAAGGCCAGTGCAGCTGGAGTGAAGTGAATGAAATGGGAGTAGTAGGAATGCTCACAAAGAGCCAGAA
ACGAAGGTCTTTCACAATGCATTAGCTGGGTTTTCTCTCCAGTGCTGACCTTTGACCTCCATGCACAATGTGGTATTCAGCTGTCCTGTTCTCTGAAGTGAAAACCTTCAGAGCCCTCAACAAAGATATTTCACCAAGAGTAAGCAGTCCATGAACTAAATGACTTAAGATAAGAAGGCGGTTA
CTAGGCAGGCTGGGCTGGGGCTGTGGGATGAGGCCTGGCCAGCTGGCTGCTTTGGGGACCGCCAGCCCCTCTCGGGCCTCCTCAGCGTTGCCTGGAGACCGTGCAACAATGCTTCCCGAGCAGCCCAGCGATGATCTTTTCTGAAGTGGCAGCCCCTTCAATTATTTTATTTCCATTATATTAC
ACTGAAAATAAAAAGTCAACAGTTATTGTTGGAGGCATTAGGGTGTGCATAACTCTGTGCCTTTTTCCATTCATTGTGTAAATTCCAGGAGGGCAGAGAACGTGTCTAAATGCTCCCTTTGTTCCTCTGACAATATGTCACAGCACAGTGTCCTGCAAACAGTGCACTTTTAGTAAATCAGGAT
GTGCGCTACGGGCCGCCCTTCACCCTTGCCCTTCTTCTACCACGGCTCTGCCCACCCATACTGACACCGCAGGGGGAAGGGTTTCAGAGCAGAAAGAATCAAAAGCTGAGGGACGGGGGAAAAAAAGTGCTTTTCAGGGTCTGATGTGTGGGAATCAAATGAGAGGCCTAGCTCAAATCCGGTC
CTTCTCCACACAGAGGGAGGTTTATAAATGCATATTGACATGCCCACTGTAGGCTTGTGCGGAAAGGAGAATTAATCCTCCATTGTGTAGCAGTCAACTCCTATTTAGTGGTTTGTCTGCTAAGATCAATACAGGGTCTCTAAGGCATAATGGCTGGCTCCTTTCACTCTTGCTAGACAAACAA
CTTGTCACAGATTGAAGAGGAAAGCAAACAGCACTTAACAAAACCTGCAGCCCCGCTCTTGACACCTCCCGCGCAGAAAAGCGTTTGACAACTGGTTCCCATGGCAACAGTCTTTCTTTGAAAGAATGTCTTGTTTGGTGCACCAGACCCCCACCTCTCTCTTCTTGGGAGTAATGGCCAGTGT
TAGGGGAGAGGAAATAGAGACAAATATGGTTGTCATGGTTTCTTTGAGAGGCAGTAAACAAAGGGACACGAATGGACAATGAAAGCCCCCATTGGGAAAAGCCACATGTCTCTCTTTTCTTTGTTAGATAATTGCCAAGCTCACTTTGAATGTCGGGACTTGGCAGGACATGAGAGAATAGAGA
GGGTGTGACCAAATGGCTTCTGAAGTCACTTGTAGCACTGATGTTCTGTGACCCTTGCTGACAGGAAGGTCTGAAGAGAAAAATGGGCTTTCCACTAGTCTGAAGCATGTAGGGTTTGACTGATGGGTGAACACAGTATGGTTTGTTGCCAAGACAGGCGTGAAAAGGGGGAATGACATGTGAA
GTGGGGAAAACAGGCTGGCCAAGACCCACCGCCCCACAAAGGGCTCCGGGAGTGGATTATGCTGATGCTGTGTAGCAGGGTGGAGTGCCCAGTGACCCGTGCAGAGCCTAGGGGATTGCCTGTCCTCTGTGTGGAGTTCTGCTGAAAGAGACAATGATGGGCACATCCTAATATCCAGGCTTCT
AATGAGAACATTTTGCATGTTCAGAAGGAGACAGCCACTCCTTGCTGCTTCACAATAGGCAGTGGTGCATGACAGTTGCCCTTCATTGCTGGCTTCTTGGAGCTTAACCTCTGACCCTCCACTTAGTCACTGTGCAGCAGTTGGAGCAGGTTGGAGATGTTGGTGAATGACAGGCATTGGCCTG
TATTAGCCATTTGCTTTGGGAAACTTGGCATCACGATCTCCCTGCTGTGAGAGCAAGGCCTCTGACCCAGGGCTCCTCACCCCAGACTGTGAGAGTGTGTGATTGACACCCTCTCCTGGGGGACGAGTGGCTTTGCTATGGCCTTCCAGTCACCGTGAGGCTCAGCTGGTGACTCTGCAAGGAT
CGCAGACACTAAAGAGCTTCATCTATTAGGCATGACAGATTTGTATTCAGCGATAAACGCCTGACCTTGCTCTACTCTCTCATCCATTCCCATCATCCCCTCGCCAGATGAAAGAGTCTGCTTAACTCCTGTTTCCTGGCTGTTTCCTTGGCAACAATAACTGAGTCAGTCTGACAGAATAACT
CCAAGCAATATTGATTTGCTACACTTAAAAGTTTGGCTTTTGTCAAATTTCCAAAGCTATTTACCCCGTCTGAATTCAGAGGATTGACATGAATAATTTCCTTTGGATATGCCCTTGGGAAAAGGGCTTCATTTTAAGCACAGCTTAATGAGGTGTAAGAAGCTTTTGAAGGTGTTCTTTACAG
ACAAAAGTGAAGCCAGTCTGATGTTGGACAGGCAGTTGCTAGGCAGAGGTAGAAGTATTTTTGTGTATGGTTGCGAGGGCCTCTGTGAAAGGTTGTGGGTTTTGCAGCCTTTTGTGATATTTTTGTTATCAGGCAAATAAGCATGAGAACCTTCTGGCCTTCCCGAGCTCTATTTGTCAGGGTT
ATGCTGGAAGGAGAGCCTTCGTGTCACAAAAGCCGTTAACACACACTGTGAGGTGCCTTGGAGAGAGGTCACTCAGGCCAGGGAGGGCAGGCGTGCCTGACACCAGCTGCTAGGACTGCATTGGAGTGAGGCCACTCAGCCTTGAAGGTCAAAGAGCAGATGACAACTGAGAGTAATTGATGAA
ATTGCCCGCGGATGGGAGTTTAGCCAACAGTGACAATAGCCGTCTGCTTCTCCGAGTCTGATGGACACTGAGGGCAACCCGAGGCAGGGCCATTGTTTACCCTGACAGCTTAACAGCAGGCTTGAAGGGAGGGGAGGCTGCAATGGCAGTGGGGAGCTGTGAACACTTAATCCGTCACAGAAAC
GGGTAGAGGAGAACGTGCGACCCTCCCCCCACTCTGTCCTCTATTAGAGAATCCTGGGGTTGAGTTCCATGGCTGGCAGTTACCATTGGAAACCCATTCATTCATAATGCATGACTCGACCCTCCGAATTCTGAATGCCATTGAGGGCCAGCAAACAAACATGTAGGAGATAATTTGCTTTTTT
ACTAGCCGTGATTTCATTGCACTATTTATGTTTTCTTTTGGGAAAGCGGCCTTCTTGGGTGTCTCCATGGTGAAGGGGAAGGTATTTTAAAACACACTCATTCGGGAGCAGGCTTTAATTTGAGTGACAGGAGGGTGGGGGCTGCGAGGACTGCAGCCCTGCTGGTCAGTGCGGCTGTGGCCAG
TGCAAACTCCAAGGCCCCGTTATTTCATTAATGCAGCACCCAAGTAGTGAGGCTTTTCTCTCACATCTTTCAGTCTCGTTTTAGCAAATTATCCCATGACGGCAGATTTATTCAGTCAAAGACCTCGGACTTTGAGAGGGAACAAAAGAATCAAGAGACTTTCTGGTCCACCTGCCTGGCGAAT
AGAAAGCCATGGCAGCAGCTGCTGAGCTAAGCAGCTGATAAGGGGGAACAAATTTGTGCCCTTAGTGTTTGTTTGGAGGTCAGGGTGGTGGCCCAGCAGGATAGGGGGAAAGCTCTTTGTCTACGGTGTGATTTGCCCATCTGGCCTATTCAGCATCCCCTGGACCAGCTGACCCCTGTCACCA
GGATTCAGAGCCTTCACATTCCGGAGATCCCCAGAGGCCCCTCTCCCCAGACCCTTCAGCTCCAGAAAGCCATTGTGCTCCCTCCTGGCCTCTGACCCTGAGGCTCTGGGAAGCAGCAGGTTGTTGACACTTGGACAATCATTTCTTGCAAGGCAACTGCCTCCCTGGGGGGCTCTCCTCTGCC
CTAGGCTAAATGGACTGATTACACAAAGAACTCCATACATCCGAAAGCACACAGATGTCTGCACTAGTTCCCAGGGCTCAAACAATACCAGTCATTCAATAGCTTTCCCTTTACGTAAGTTGCTATGAGAGAGCTCAATCAGCTCTTGTGAACCTCATAATCCAGGATCCTGGAACTCTGAAAA
TCACCTAAGTAAGAGAATAATAGAGGCGTCAGCACCTTTTATCTACTCTCCACCTGCAAATTAAACTCATGCATTCACTCTTTCCAAAAGCCTTCTTTTGTGTGCCTTGCTGAGGCCTAATGAAAAGCTCTATTGTGCAGCCTTTTACTAACACTCTTTTCACAATTCTGGCTGAGAGAGGAAT
CTTCTGCCTGGCTCCCTGGGTATTAACCTCACTTTTGTGAGGACGTTTCTCCGGAGCCTGTCTTTCTTTTGTTTTCATTTGCTGCAATAAGCATAAGAAAGCCATTCAAAGGGTTCCTTTTCCCATTCACAGGGACCTGTCCATTTCTGTGTGTTTCCAGCACAAAAGAATCCATTTCCATTCA
GCGTGTGAGGCGGCGGCAGCTGCGTGCCTCGCCCCCCAGCCCACAGCCCGATGAGGCGGACACGGATAACTGCATTAGATGCACTCAGCTCTTTTCAATAAAACGCCCTTGTTGGAGGCACAATAGGGGGAACAGGGCAGCAACCCCAGGCCGGGCCGGGGGCGCCCTGCCCTCCTCCCGGAGA
ACCTTTCACCCCTTTACTTTTAAAATCCCGGTATCCATGACAACTGGACGGAGGGTAGAAAGTGGCTGTCCCCTCCCCTCTTCATTGTTTAACTTTCAGTTGCTGCAGCAACTGAGTATACTGGGCCCAGCCAGATTCTCTGGGTGCTTTCTTCTTTCTTAGTTCCCCCTTTATTGTGGGCCCT
TATGTGAATCTGACCCCTGCTCCCCACCACTCTTGTTCAGAATCCTTATTCTTTCATATGTCACCCTCTGAGGTAGCATGAGAAGAAAGTTCAGAGGAAAGGTCATATTCTGGGCGGACAGCTTGCATCTGTCTGAAAGGGAACTTCATTTGTTTCCACTTTATGCTATTTTATTTGAAAAGAG
GACAATCACTTACAAAGCCCAGATGGCCAGAAGGGAATTGGTGTTGCTCCTTTCACTTGTATGGTTGAGCAGATTTGTCACATGCCACAAAACCATTCTTTGTAGTCATGCTTAGTATGAGCTTGCTTTGTTGTTACGGTCATGTTCTTTCCAGCCCTGCCCCAGCTATGAATTGTCTAAGTGT
GGAGGTGCCCTTCCTGGTCCCGCCCCAAGGGTCCACCCCTTCTGCTAGGACTGGTTTCCGCCCACTCATCTGTCATCTTGCTCAGTTGTCACCTACACAAAGCCTTCCTTTCTTCTCCGCAGGCAGCGCTGACGGCTTCCTCTTCACTGTCCCCAGCTCTTTTTGTGTGCTACATTTAGAATGA
GTGGTTGAATTCTGTGACAGCTGCTCCAAAGGCAAGGATGAAAATAGACTTAACTACAGCTCTGCTCGGGTATACACATGAGTGCCTCTCAAAGGACACATTGACTCCTATTGCCAACGATGCATGTGGCTCACAAACAAAGATAGCAGGCTACATCTATGTCTCAAACACTGAGTAGCACCAG
AGCACACAGTTGAAACATTTAGGATGACTGTGAAAAAGGTCTATGTTCACTTGTTAAAGAATGTGCTAGGGCAGACTAAAGCATGTGAATAGTTCTTTCACAGGTCACAGCATCCATTCAGCCCATGGACATTGTTATTACCCGACAGGAATAGATGGGCCTAATTAATATTCTGAACATACCT
GGACTTTCCAGCCAAGCAGCAGGGATTCCTGGGAAAGCCTGGAGGCCTGTCTGAGGCCTGGTCCTATGTCAGTGATTGATGAGGACAAGTGCGAGAGGTGACGCACTGTGAAATCAGACTGTGGCACAAAGAGTTAATCCTTGGTCTTTTTCCAAACTGGATCCTTTGAGAGAAAACATAATAT
ATTGTTTTGACCTTCATGCAGAGAGAATTCCTAGTGATGAAAGTCACTGTCGTGGTGGGTCTGAATGACAGGCTGAGGCTCTCCTCCTTTTGTTGCATTCTTCTTGTTGTTTGTCACTTGGTTTTCTTCCAGTCATTCTCTTTCTGCTCCAGTTCACATGTCACTCTGCTGCTGGTGATGTCAT
AAGTGTTTTTGTGTGTGTTAGGGTTGCAAGGGCCTTTGTACAAGGTTGTGGTTTTTGCAAAGTCTTTTGTGGTAGTTCTTGTTATCAGGCATTCATGCATGAGTGCCCTGCATTCATGGCCTTCCTCAGCTCTATTTGTCAGGGCTTTTAACACAAATGACTCCATTTTGATCCTGACAACTTT
TATGCCCATATGCCATCATTCCCTCCCCCCTCACCCAGAATGTGAATAGTATTCCCATTGTGGGAACTGCTGATTGACATCAAGGCACTCTGTTGTCATGGCTCTAGTTTAAAAATGTGAAAGAAACTAGATCTTTTCAACCTAAAGGTTCTCTCTGTATAGTTAATTAAAGACATTTTAAGAA
TGAAAGTTGTCAGAATCAAAATGGAGTAACTGGCATTAAACAAACCAACAAAAGGAACTTTCACAAAGCACCAGGGAAGGCCATAAAGAGTGGGTTCTCACGCCTCGATGCCTGATAACAAAAAGGACTACAAAAAACACAACCTTGCACAAAGGCCACCACCATGTTACAGGAAAACATACTT
ACTTTTCATATGGATATGTATGTTAATGGCAGGCAATGAACTGGAGATGGAGAGGCCCAAACACAGGCCCAACTCTTCAGTGCACATCAAAAGCCTTTACAAAAGGAGCAGTAAAAGAGGCAGCGATGGCGGAGCCTTCACTTTTGTACCCTGAATTAGTTCTGCAAGCAATGAAACTGATCTT
TAGATTCTACAAAAAGACCACATTGACACGCTTTTCTTTTAATAACACTAATTTCTTTTTATTTTCTCCAGTGAAGCACTTTGTTTCTGCAGACTGGTGCTTTCTGGTGGTGAAAAGTCCATCTGTGTTTTTCAGGCACTTTCGCTCGTCTCCCTGGAGAATGCTAATGTAAAGATGTCATTCA
TGCACAGCTGCGTGCTGCAGTCTGAGGAGAGCCAAGCTCTTTCAAAGCCCTACCCCCTGTCAACAAGAAAAGGCATGAAAAGTCAATTGATCTTCACGGCTATTCATCCCCTTACCAATACTGTTCTCAAAGCTTTCTGAATGAAGTTCGGCTTTGTTTTATCCTATGTGAATACTTGAATCGG
AAAGCCAGCAACCTCACATACTTGCCTTCAGTGGTAAAGGATGGAGAGCCTGCCTGCTACCAATCAGCAAGTGGTTGCTATGGTTACAAGGTCAGGAAATATGCCTTTTCCCCAGTTGTCCAAGGCTTGCACATGTCACTTTTGAAACTATGGATTTTATATACAGGTCAGGAGATGCATACCA
AGAACCATTTTGTTAATTGTCTTTTTCCTGCTGTTTCCATGGTAATACTGGCAGCCAGACTTCTCTGCAGAGTGACAGTCCAACAATTCACACACTACACCCTTTCAAGCACAATGAATGGCCGTGAAAGAGGCCGAACAGGCACCATTCAGGAAACATGTGATATCTACTCAATGCACTACCT
ACTTGGATGTTTGAACATTTGACCACTTTTCTTTGTGCCCAAGGAGAATGGTCTGCTGACAACCATTCTTTCTCATGTCAGAGCCTTTTAAAACAAAGTTCCACTCCAGAGATCAAGTATGAAAGGATAGGGAAGAACACTCAGTGATAGATAAGATACTACAAAAGACTGTCAGAATCTTAGC
AACACTATGCTTAGTCCCAGAAAGCTACAGAAATAGTCTTCTTTGTCTCTTTGATTCTCTATGGGTCATTTAATAGCAACAGCTCCTCTTTATTCTTTTCCTTTTTGAATGGTGCTTTTGTGAGTTGGAGTCTTGATGTATCTGTCACAGACCTTCCACTTCAGAGGTTAAACTGCAAGATCTA
AAGGGTATTATTTTGGAATTTCCTCCAGTGTTTAAATGCTTTGTGTTTTGAACACACTGATTGATTACTTAATCTACAGCTGCTTCTGGGTGCTCAGCAATTTTCCCTGTCTTGTTGCTATGAGACGAGGACTTCCCTGAATTCGCCAGTGTGACAGGCATCGTGAAGAGGTGGTGGGCTCTGC
TCATTCAGCTTTCTCCTGGAAGTTGTCAGAATGTACGCCTGGTTAATGGAGAAAATCAGTGCACTGCCCAGGCTGCACAATGCCATGACTCATTCCTGGCATTTCAGAGGCTTTGTAATGGAAATCGTAGTTCCAAGCTACGGTTCTTACCAAGTGGATATGTGAATGTTAATGAAACAAAGCA
TTCAGCCTTTTGCCAAGTGATTGCCTTATATTGCCTAATCCAAGAGATGCCTTTCTTATGCCTTGTTGTCATTCCATAAAGAATTAGTTCTGCTTAATAGCTCAACTGTGCAGGAAGAACATTCCATGCAATTTTACACTTTGCATCGGTCACAGAAAGAGAATCAATAAAGCATTAAGAAGAG
CACTCAAGCCTCACCAGGCAATGTGCAAAGATGAACAGTCAGCAGGCAACTGTGTTTTTAACGGATAAGTGTCCATGACAACAGGAAAAAATGCCACAGCAGTGCACGCAACACTGTTAGCAGACTCAAAGAGATTAGGGTAGAATTAGCCTAGTGATTCCTTCCTTCTTTCAGACGAATCATT
GCTGGCTCTTTGTCTGGGGGGCTGTGGGGGTGGGGGCAGGCCTGCCCTGGCCTCTCCTGAAACCCTCCCAGCTGCAGCCACCCCTTTGTCTGCCCTGATTGAAATGCGAAGAGAAAATTAGAATTCCCTGGCCTTCTCTCCTCCTCTTTCTTCTGGATTTTAATGAATTCAGCCCTTACAGGCT
TCAAGGCTCAGTGAAGGTGCCCCATAAAAGAGCTCCGTGACAGACATGGGGTGAATGGGCAATGGCCTGTGATTCAGAGGGTGTCAAGGAGAGAGACGGATTGGTCTCGGCACAAAGACGGTACATGGTAGTTGAGATGCAATGGACCCCTCCCACCCGGTGCCTGCACGCTATCACCGATTCA
AATTTATTGACTAAAACCAGTTCCACAGAACCAATTAGTATCTTACACAGCCTGCCCTGCAAGGCTTATGAGGCCATCCATCACCTGTCCATTTAACTATTTAGCATTTGTTCCAGCAATTTATCACTGTGTCAGAATGCTAGCATTTCAGAATGGGAGTTTTTGGTTGAAAGAAATCTAACTC
CTCAATGGTCAAAAGAGTTTGAAAGCTGCTGAATAGAACATGTCTCACTTTTCTTCCCTATGCCACCCACATAGTTGAGCCATTCTCATGCCCCATCAAGTCTTTTCTTCCCTACACGAAGCATTTCCATTTCTTTCCACTCATCCATATGTATCACAGTCTCACATTTCCTTGCCACACTGAA
TATGCAACAGGAGGGACAGCATGCATGTGGGATAAAGCCAGGCTGATTATTTCAAAACCAGGCTCACATCTATTTGACTGACAAGGTCCTGGCCCCCGGCCAGGGTTACAGCACCGGAACATGGTCTCTTCTCTGCGGCTCTGCTGGCTGGGCCTGTGTGGAGGCGGGTGGATGGGGGGATGTC
TTTAAATTGTAGGTGTCACTCACATTCATACTGAAAACATGGTCTACACCCCTACCAGCATCTTTCCTATGCAAATGACTGCAGATTGAAACACTCATCAATAGGTGCTATAGTCTGCAAATAGTTTCCTTGTCGGCTTGGCAACTGTGTGACTCATGCTGTCCGACAAGTGAAAAGAAAACCG
ATCATGGCAAATTACCCCTTGCCAAAGACTGCTTGGGGTTTGTATTCCTCTGAAATGCTTTTCACAGAGTCTCCATGGATTTATGGGGAGGAGTGTCTGTAGCTAATGTTGCTCAGTTACGACTTTTATTATGCAAAAAACCCCAACAAAACCTTACTATTAGCTGCATTTTATGCTGAGCCCT
GGGGCATGCAGCTGAGTACATTGTTCTCCGCGGTTGTCTACTTGAAAAGTATTTCCAGTCAGAAGAGAGTCACGTGCAGTGTCTTTGACCTAAATTCTCCATGGTGCTACTATTCATTCTTCCCTTCCCTTCACATTATGATTCTTTGCATATACTTTATTATTCATCAGTTCACTCAAAGAAC
CTCTTTGCAAGGGTGGTGTCGATTTCCCGAGGTTGTTCGTGAATAATGAGTCATGAGAAGCTCACACTAGTCTCTTTTGTTTGGGACTCCCTTTCTTCTCTGTCCTTGACACACCACAAAGCTGTGATGCTTTTGTTTGCAGGCGCTGCAGCTGCCAAGGCTCCAATCTGAGTTCTATGCTCCT
CAATAAAATTACTTACCTGAATTATGCAAATGAGGTTTTGTTATGTCCAGCTCCCATCATTGTTCATCTCCACTACAGCTGAAAATTCTAGCAGACCCCTTGCTTACACTGTCTGATTCCAGGACTCCTTAGGTCAAGACCTTTCAACCTCAGAGCTTGACTTATGCCACAACCATTTGACAAA
ACTTCAATGCATCTGATGTGATCCCGGGGTAACCACAGACTTCAAAAGAGGTTAGGGTCAGCTTTGCAAGACCCAGAGAAAGGAGAGGAAAAGTCCCAGTAAACACAAAGGCCATCAAGTCTGAATACACATTTCTTTGACTGAGTCCACAAAGCTTGAGTATTGTGACAATAATTAGTTTTGG
AAATCTAGCCCTGTAATTAAAATGTGAAAACAAAAGCTATTTGTAGAGAAAAACATCCCATTAATGTGATTTCCTAGTGACAGATTGACAAGTTCAAAGCAGTAATGCATGTTGCCATGGGCACCAGATTCTGTTTGCTCGGCTGGCTCATTTTACTTAGCTGCTGAAGAAGGAGAGTCGCATT
TTTTGCCAGATCCATACTTTAGATAGGTTACCTATATTGTTACTGCCACAAAAGAGACCATAGGGCTCATAGCAACAGAGGCAGAATAAACGCCTCAGTGAGATTCCAAGAGCATTAGTCATTTGACAGCTTCTTCTTGTTCACAAAAAAGCAAGGGCAAGCTCAATCTTTCTGATGAACTGAA
ATAGAGAGAATGTCTCCTTCCCAGGAAGGAACAAAGAGGCCCTTCTGCCCGGACATGTCCATCCAAACCACAGCTGTCTCATCATTGACATGCTTCAAGAAGTCCAATTAAACACTGAGCTTCTGAACAGACACGTCTGATCACAGAAGCCCTCTGTGCCGCCAGATGTTCATTTTCAGTCACT
GACATTGTGTAATTGACTTTGCAAGTAGAACAACAGCAACGTAACAAAGAAAATGTCAGTGTTTTCACAGCACCAATCTATAACGCTGGGAGGCCGTCCCGCTGTCAGCGAGGGCTGACAATACAATAGCTTTCAAAGGGATATTACCATCATGCTTTTATTCCTGACATCAATCAAGACAAAG
GGGGAAGGATGGTGATGCACATGAAGGGTGGGAGGGGAGCTGTCACAGCCTGTCAGTCTTTATTCCCAGAGGAAACTCTGGTGACAAGGGAGTGATTGAAATGGCACGTTTGGGGTCTCTGGGCATGGAGAATGGATAAACAATGACTGGGAATTCAATGACATAAACTCAAGGGAAAGGGTGG
CTTACAGTTCAAAAAAAAAGAGAGCTGCCACCAGCCCCGAAGACAGACAGTGGGCTTTCGTCCCTCCGACACCCCCAGAATACTAATCAGGAAAGTCAGACCCTGGAGGTCAGGGAGTAAGTCAATCATTCTAGCGATCGTCTCAGTGTGGAGGATCAAATTAGCCTGAAAAATTCAGCTGCTG
CCTGAATGCCTTACTTCAAAGATGGCCCGCATTCTTTAATTGCCCTTTGAATTAATATCAAAGGGTCACAATGCGAGTGCCAAAAGAGAAAGGGGCTTTAATGAAGCAAAGAGCTGCCATTCATTTGCAGATAAGCACGTTTTTATGCCTGAACGGTCACCATGGCTAAAGGCTTCGTGAAGAG
AACAGCTCCGTCGCCCCTAGCAACTCCACCATTGGGCACTGCCATGCAGAGACGTGGCTGGCCCAGAATGGCCTGTTGCCATAGCAACTGGAGGCGATGGGGCAGTGAACAGAATAACAACAGCAACAATGCCTTTGCAGGCAGCCTGCTCCCCTGAGCGCTGGGCTGGTGATGGTCGTTGGAC
GAGCCGGCTTCCCGCTCTCCCTGGTTCCCTTTTTGTGTTCTCTTCTGTGATTCATCTGCTCTAATCCATCACCGATTCATCATGCTCATCCATCAGACCCTTCAAAGCAAACCCTACAGCTGCTTTTGCCATTTATCAGTGGGAAATAAAAGGGAAAGGGGGAAAAGTAAGGAAAATATCACGA
CAGTGGCCGTGCCGAAGCCTGGTCTGTGCAGGGACTGTGGTCTTCATGGGTTGCTCAGGCAACTCAAGTATCTCACTACCCACAACCCGCAATGTGCTGCAGAAGCCAAGACGAACTTCATTAACACGCTTGACCTGTGGCAACCCTCATGACCCAGCAGCCCTGCAGAATCCAGCCAGGCTAG
GCTTTCTCTGGAGCTACCAAGGCAGCAAGGATAAAAATAGGACAAACTTTAAGAATCTCAGATATTTTCAGATAACAAAGACTGATTTATGTGGGCCCGTTTTGTGCTCTGACAAAACATAGAGACGCTTTTGTGCTGTGATTAGCAAGGGTGCTGATGTCAGTTCTCTTGTCGAGCATCAAGC
TTCTTGGAACTGACATGTCCACAGGGTTACAGAACAAAACAGCTCAGGAGAGAGAATTCTCCCATGGTAATTTTGCATGAATTACACGGCACCTTAAGTGTTTCTAGGACACCCAAGAAAAAGAATTATTCATGCCTCCTTGATCATTTCAGCCTAACAGCATAAACCAGTATAAAAGAAGGGC
GGGCCTCAGTCTGATACTTTAACATTGTTAATGATAATTCTTTAGTCTGTAATAGTAGGTCATTGCTATGGTTACTCTACAATGGTGCAACACTTTGCTTTCCCCTTCAGCTATTCGCTGAGACCTGGTAACCACATTTGTTGCCTAGCAACAGTTTTGTGACAGTATCACAATCTAGGAGTTA
GCCGCTGGCGGCGGTGCTGAGGCCACGCTGAAAGGCGTCCTGGGCCTCTGGAGTGCGCACTCCCATTGTCCATGGGTTGCGGGGGTGACAGGTCAGCGAGGGTCACGGGAGGGTTGCCTAGCGTCTGGGAACTCCCACTGCAGTTGCCGTGGCAACTGGGCCAAATCCCATCCCGTTCACATCC
ATGAGGCTGAGAGAATTTTAAAAGATTTGGACTCACTGTGACCTCTACTCACTGAAGCACTGAAGTTCAGATTCCACTGCTCAAAGGGCAGACGAGTTTCCCTACTTACCAGATGTCAGCTGAAGCATGGTCCTTTTTTTTTTTAGCTGAAAGGCAACTCTCTCTGCATTTTCTTTATCAGCAA
ATCCACATGCTAAAGGTTAATTTCTAGTTGGTCTTCTGAATTCTGGCTTTTTCTTAACTCTTTTCTTCTGCTTTAGTCATCCTATAGAGGACCAGAAAAAATTAGACACAGTGAAATCTCTCTTCATGGTCAGGACAGTTACTGAGCAACAGGAAACACAACTATTCCTTATAGGCCTGGTGCC
CTGCCTCTAGCTGACGTCAAAGTCCCTGTCACATGGCCAGATGAAAGCCAAGAGATCATTGGTTGTCGTAGCAACCACAGACCGGCTCTGAAATTATTTCAATAGGTCATCTGTCACTGTGGTGTGTGTGTGTGAGAGAGAGAGTATGTGTGTACGCACACACCATAGAACCATCACGGACAGC
GAAAGTGATCTCCTCTCACCTCCTCACAAGGGATGGCAAGCTAGCAGTATCGTTACAGGGCACAAAACAGCGTTTAGGAAAGGTTCCTAAAGGAAATCATTCTTCCATGCAACCATGTTGCCATGGCAACCAAACCAATCAAGCTTCTTCACAAAGGCTTTTATGTCAAGTTCTGTTAGCAAAC
AACCGGGATCCCCAGAGGCATTGTTAAAAAACGCTCCCGCTGTGTCTTGTGAATAAAAGATGGCTTTAGGGCAGCACAGAATGAGCTGCTGCCTGGGCTAGGAAACATCCCCTGTCCAAACCTTCATGCTTTATCTGGACACAAGGGCAGAGGCCACACTAGCACTTCAGGACAGAGAGTGACA
TTCAACAGCAGCCAGATGGAAAATGAAAAACTGAGGATGGGGCTGGGCCTATTGTCAAAGACACAAAGAAGTTATTGAGCAGAAACAGTCCAAAGTCTTACCCAGCTGCTATGAAAGCCCCGAGAATAATGGCAAAGACACTGAGGATGATGTTGAGTGAATACTGCTTCCTGTAATAAATACA
CAGGCAGGCTACACACTCTAGAAGAATGTCCCTTAGAAATCAACTTAGTTCCGCAGCATTGTTCTGCTTTATCTTCTGATCAAAGGAGGAATTTCTAAAATTGGCAGCAGCTCTTTCACAAGATTAAAAAGGGTGGGGAAAGTGATTTATCTCAGGGTAGCTTCCTAGCTTCTGCTCCAGATCT
AGAGCCAATAGAATAAAGCTGAGCAGAATCCTTGAAAGAGTGAGAACTCCAAAGGTCACATTCCAAAGTCTAGTGAATAAAGAAAGAGTGTGCTTATGGGCAGAAAATGGGGACAAGTGTCAAGGACAAAGAGAAGACAAAACGGCCCAGTGGATAGAAAACAGGAAGTTTTCTTTGAGAGGCT
ATAAATAATTCATGAAGAGTTACATCAAAAGGACATGGAGTCTACAGACTTCTAACGCATAAGAAAACTATAGACACTGACCATGAAAACAGAGATCAATCTTTCATTGTCAAAGCTAATGAATGGCATTACTTGACAATATAGTAACCTCAAAAGATAATTAACTTCACATCCTGAATTGAAT
GAATGCATTCGGTGGAGATTATCAAAGCTTTAGGGTGAGCATCCTCCCAAATGTACTGTTGTGGAGATTGATTGACAGTGGAAGAATAGATGGAATGCTCTTCTTAAGCTATGGGGACAGGTTACCTAGTAACCACTGAATGATTAAGTTCTGTTCACAGAGACTTGTTCTGTTAATTGGACGA
GATAAGTCTTTGACATAAGAATGTGAACTCTAGAGGGTTAATGAATCAATTGCCAGCACTTTGGTCAAGATGGTGAAATGAAATGGTTGGTCAGAGTTCACTGACCACTGGTCAAAGACAGACAAAGACCCCTGTCTCAAATAATAGCTTTAGTCCGTGGACAGAGGGGCTTGTTTTCTGTGCC
TGCTGTTGCCAGGGGAGCACGGAGGCAGATCTGAGCTATGCAGGGAAAAGGCCCAGCCTGTCAAAGTGTCTGAGATGAACCGCCGCCGTCCCTGTGCAGCTGGGCTCAGACGTGTCTCAGCTCTTGTTCTGTGCCTGAGAATGGCGAAACCCAGTGAGGTTCAAGGGCAAACTCGCTATTCATT
CTGTACAAGATCTTTGGGGACATCCAGACCCAGAATTGGTCTAAATGGACATCTTAATAGGCATGGTAGAGTCTGATAATGCCTGGAATGCATTTCAAAAGAGATTACTGAGGGGTGACTAAAGGGTTCTTGGTAGGAGAGGTCAAGCCTTTAAAAGAAATGTTGAGACAAAAATACACAGGCA
GCATCACATGATGGAGATATACCTTGAAAATGAAGGATGGCAAACAAAAGAAGCATCAACTCAATAGTGGTTTTGAATGAAAGGCATGTGATTTCATGATATGAATGAATGACCTTGTACAATGAATAGCCCAGAAAGACACAGCATCTCTGAAAGGATGTAGCTAATAAACTCATTCTTTTGG
AGGAGGCCGGCTGGTCAGGCTGGGGGCTGGGCCGGGAAGTGCCAAGCACCCAGCCAGGTTGCCATGGCCACGGAGACAAAGAGAGGGGCTGAGGAGAGGCCCAGGGACAGGGTCCCTAAGAGGGGCCCCGGCTGCCTACAGTCCTCGGGGACTGGGCCTTGGATGTTGGGGAGACAGCAGTGCT
CAAGCTGGCATGCCTGCTTATTCTCTTGTTTGCTTGTGAGGCTAAAACAGAACAATGTCGATGGACAGAGTCCCAGCTGTTGCTAAGAAACAGAAGTTCAGAAGAATTGACAACTTAAGGAGAAAGCTGACCCACTAAGGTCTTCAGCATTAACTAAATACAAAAGGAATCTCCCCTAAAAGAA
CTAATGAGACCAGCACAAAATCCATCCATTTAGACTATTCAGCTTTTAGGTAAATGGACCAAGCTGTTGGGGTAGAGGGGAAAGAGGGGTTGACATTGATGGATGGAGTTAAATACCAGAGTCCCCTCCTTCACACAGACTTTTCTAAAGCAGTATTGTGATAGAAAGACCTAGAAGATCCCAG
GTCTAGAGGCCAGCCATGCTGTCACCGGCACAAATTGATTTAACCATCAATTGCTGTGGTCATTAAAGCTGTTAAAAGTCCCCGCCAAACTGATGAATTGCAACTGAATGTGAAATGAGTCTCTGAGTCTGTTTCCCACCATCTCATATCAAAGGCTATTGTATCCCTGCAAAGTAAAGGGTCG
ATGATAAACCGTAAAGCCGCCCCAGAAAAACTTACCATGCTCCTTTGCAGATGGCGGGGCCTTCTCATTTTGAAGGCATTGTTGTGAGAATGTGACCTATGTGCCTCTCTGTGGTTAAAGGCTCACACATGCCTGTCCATTCACAGCAAAGAGCATTATGCACTGTTTACAATGCACACAATCT
CCTCATCAGCCCTCTGACAGATTAAAACACAACAGGGTCTGTTGCCTGACTGACACATTCCTCTCCTGTCTGCCTCTGAAAGGACTTTATTTAACAGTCCTGGAGTCGGGCTTTGACTGACAGATTGTGAAGGGTAAAAGTCATTCAGTTCCATTAAGCTCTGTAACTGCCCTGGAACAAAACA
ACAGTTCGTGGAAGCCAGGCAGGCTTCTCTTCATCGGCCCTTGCACAATGGTGCTGGTTGCTTTGGCAACAGCCAGCAGCAGCCAAGCAATTTTGAGCACAGAATCCTGGGGCTTGTGTCATACTGGGGAGACAGGGCAAAGGTTCTGGCCCATTGGCATGTGAACGCGAATGGGGAGGAAGAG
CCTCCGGAAAAGGATTGTGCTTTCCTAGTGACAACTTCAGGCTCTGAATGGGCATGTGCAGGAAGGGGACAAAAGAGGTAGGCAAAGAAGAAAGGGCCTGACATTGAATCATTTTCACTTGATTTGCTGCTTTTCACTGATTAACGGTTTTGAAGTTTATGGCTTAAGGGCATATGATCCCATT
GAAAGGGGGTCTGATAGGCTTTTTCACAATGAATCAAAGAACTGCTCGCTTTCTTCCTTTATTATGCATGCTACATTTGAAGCTAATGAAGCGTAGCTTCTGAGCTGATACTTTTATAGATGAAAGAGACATCATGTCACATCTTCTGTTTATTTAATCAGCTACTCATAGCCAACACAAAACA
AGTCCCCCCTCAGCCCCCAGCCGGGAAAATGGCCAGTCTGTTTGGGAGCTGAGATGAAAAGCCCGGCCGGCCTTTGTGGGCCTCTGGCGGGTTTTGGACAATAGGCCCTTCCGTTCCGCTCCAGTGCCTCGATGCCTTGGATGCCCCCACCCCCAAGCTGCCAATCCAGGGGCCTTGCCTGGCC
ATCCCCCTTCGCCCTTGTTCTCAACTGGCTGGGAAGATTCAAGAGAGGCTTCCAACCTGCTGGCAGTGACGGATGGCAGTGCAGAGGCACACAATGGCAAGTGCAGGCGCGTCACCAGCCTTGCAGCTGGCCTTCCAAAGAAAGAACCAAAGTCGAAGTCTGTCCTGACAGAGGCTGATTTAAT
TTTGGTAACGACATCTTCAGCATGAATGCTTCTCTTCTTTGGTGACTGGCAGCTGCGAGGTTGTTTTTTCTACTACCCAGCAGCAGCAGTTGCTGTGCTATGTTCCAATAAAAGCCTCTTGAGTTGTCCTTTCAGTCTGGAGGAGACAATGAGAGAGGCACTGGCCCTCATGCCTGTTCACTAG
TCTCCCCAGGATTGCTTGGCAGACCAAGAATGGAAGCCAAGAAAGTGAACAGTGGAAAGTTGATGCCTTTTGAGAACTAGCAGACTAGGAGTGACAGGAGAACAAAGAGGGAGTGACTGTAGGGTAGTAGGGAGTGCAAAGTTGAAATGGCTAACTGTGGGAGGCAGGCCAGATGGGGAGGCAG
TTGAGATTCTTCAGGAGGCCCAGCAGATTATGATGCCGTTACCATGGTGTCCAGTCTGGCAGGAACCGGGGAACAGATGCTGTGCTTTTCACAGGACGCTTTTCCTTTTGTCATGGCCTGTTTTCTTTTTGAATAATAAAGGTGCTTGGAATTCTTTGGTTTTACCATCTCAAGTAGCCTGGTT
AACCGTAAGCTACTTTGAGAATCCCATCTTATTGTTCAATAAGACTCTGGACCCCACGCTGTGTTACTGCAACAGCTCCATTGTGGCGGTGCCTGGCAACCCGGGTGGAAATTAAAATGACAAAGCGGCTAGTCCAGCATCTTGACCGCGGCAGATCTCTCTAGTCACCCTGCAGCCGCTCCTC
AGTTGTGAAAGTTGACAGCTCCTCCCTAGACTCCTAGGAAGCCTGACGTGACTGGTTACTATGGTAACAGAGTACTATGTGAATACACATTTCACACAGTCTCATAGAATCGTACATGTCCAAATCTCCCATTCAGTCTTTCTTGTAAATGGTGATCTGGCTTCCACTTGATTACTCTCTGTGA
GAATGCAAATCCCCGGGAGAAAGGCTCGGCACACAAAGTAAGATGAACCAGTTACTGCATTGTTTACCACGTTTCACTTGATTCTTCCTGACAACCATTTAAACAATGAATGTTGGGAAATGTCCCTCAAAGAATCAACAACAATGGCAGGGACCAGAGCTTTTATATTTAGCTAATACTATTT
AATGTGTGCCTTCTATACCAGTTTCAAAATGGCTTATTCTTCTGGTTTCCATGGTGACAATTAACACTGTTTCAAGGCATTGTTCCAGTCTCCATTTGGGCAGAATTTTCGGTGTGATTTCTAACAAAAAAAAAGGAGGGGGACTTCGGTGTGGCGGGGAAGCCTTTAGCGTAACTGTCAAAAA
TATCCCCTTCCAGTCTGCAGGCCCTCCATTGTAATTCCTTCCCAGCTCATTTTTTTCCACAACCGAGCATCAATCAAAGTAAGTGCCCTGCCTGCCTAGGCAACACAAGATGTCCTCCATGCATTTGTCATCTGCCACACAAACAAAGGGGGAATTTAATTGTTGGTTTGGGTATGCAGCCACT
GCTCTTATAAATTCAGATTGAACTGAACAGTCTGAAGAAGTTCAGTTCAGGGTCAAGCTCCCTGAAATAGCATGAAATTGTGCATTGCTGGAAACAAAGGGTTTAATCTTTGTGCCAAGGGTCATAAAACAGGATCATCTGGTTCTTTCAACCATTACTCTTCTACTGCAGCTAGTTCCTGGAA
TTGCTTGTTTTCTAAGTTTAACACTTAGAGAGTCATATAGCCTATGACCTTTAACCTTCTTAGCTGGTGATAGGGGCCCTTTGTCAGTAAAGCATTCATGTGGATTCTATTCCACTGTTGCAGGTCACTCCCCCTATTAAGTCTGAGGCAGCAAAGGGGTGTTGAACTGCTTTTCTCACTGTGA
ATCATGAGAGATATTGAGTGATTGTGTGAAAACAATCTGGCTGTTGAATGCCTCATGTCACAGGATCCCGGCCCTTTTCACTTGACTTTTCTCTACATTCAACTGCTGCCTTTTGTTGGAGTAACTGAGTGGGGGCCTGTGGGGCAGACAGGATTCCTCCTGGCTGCCTGGGGAACAGTTGACC
CTAGAGTGACAGCTCCTGTTGGCCCTGGCTGGCTCAGGGCCTCTGGGGAGGGTATGGGGGGATGGTGGGTTGGGAGAGAACTTTTGTGGGGCCTCCTTCAGTCAATGGTCTACAGCTCTGTCTTTGTCTGTCTGTCACTCAGAAGGGAACTGCTGAAGGGAGAGGTCAGGCTGGTCGGTAGAAA
GTAGAGTGAGCAACAGTAAAGCTACAGAGATTAATGACTACCCCCACAAGCAGGCATGGATATTTGTCACCCAAGACTACAAAGAAAAGAAAGGGCAACATCTGACAAAACAATAGTGAATAGGCTTTGTAAAGCTTTCACAACTTTGATGTGTAAATAATGGGGAAAAAGGCATTCCTTAACC
TGTTTCTATTCAGTGGCAGATGTTAACACATTCTAAGTTGGAAACCCTCATGGTAATAGATTTTGATTGAGAACTTGTCAGTCATTGTAGCAGCTGCTTTAGACCACATTTATATTTAAATAGGAGAAAGTGATCTGTTTAGAATTTTTAAAGTTGTTGCCATGGCAAAGTAACTTGCTATTTC
AATTTCCTGAAGAATTAACTTTTAAGTTTCATGCTTAGAAGCAAAGCTTGCATGAACAAAGAACATCTGTTCCCAGACATTTTATACAATGCTCAGTGTCACTACTTGACAGCAGCACTACTATTGTCCTTATTGTATGGTACTCCCCATGGTACTCCGGCTTTCCACCCAGAAGTCAGTCTGA
CCAGGACAGGAGCCTGCAGAACTGAATGAAAGGCCCAGCTGGGAGGGAAACAATGAGCGCTGTGTATTTCATATGATAAGAACAGTCCTGAAGGCACACCCATCCATCAACCCCCAGAAGAGTGAAAGGCACCAGACAAAGATTGGAGTGCCCTGCTAACCCCTCCTCTTCATTTTGAATTTCA
TGTCACTTGTTTGTTCATGCTGGAATCGGGGTGGGTGCCCTACAATGCAGGCTGCAAAACAACAGATGATGCTGTGCTGGTCACTATGGAAACCAGACTTCTGAAAGGAAAGAATCCACTCTTGGCACTGCTACATGAGTACACTTTCAACAATTGACTATCTTTCCATCGTAGAGGTCTGATT
CACAGTGTTGTGATCTCCACACATCTGTTTCTTTCATGGGCAAGATGTCCCTCAAACCTGATCCCTTTTGAATGCTCCTTTTATCATGAATGGAGCTACCGCCAACCCACGGGTGCCGGGATTCTGGAGACAATTCCCGTCAATCACCAAGTCCTGCAATTTGCATTTCTAAAGTCTCTCTCTA
TTTTCTGACAGTTGGTTCTAACTGGGGGCCAGGGCCTCGTTTGCAAATGAAAGGACTGCTGTTGGAGTAGTTGAAATCACAATGGGCCCTGACTCTTTTCACATCAAAGTGTAAAAGAATCTCCAGGGGTGATAAATGGGGGCTGCTGGACTCATTACTTGTAAACAAAGCTGAGGGATGACCT
GGAAGTTCCTAAATGATAATAGTTGATTCAGCACACTAGCTTATCGGAGTGATCTGCATGGCAGAGATGTCAGTGTGTTGTTTCCAAGCGCGACTTCTACACACAAGGAGTAGCAGAGCATGTCCCTGCCTCTTTTATCTTCCTCAGAAGAGCAACCAAGTGGCATAATCAATTCTTCCAGCCT
AACAACAATGAACGGAGATTTCACCCGCCCACCCCACATTGTTCAAGTTGTCCTTTGCCCTTTTCGTCAAAACTTGGCACCCAGGAGACAGCAGAACATGTTCTGAATTCAACCCTGGGGAGCCACCAATCAATATCACTTGACTCTTCTTACCCATTAGTTGTTCTCTTTCTATGCCTGATGT
GATGTGGATGTTGCCAGGGTTCTCACTCCAGATGCTTTTGTGTGTCGGACCATCTGCACCTATCACCCCAACTGCCTCTTCTTTACATTCTATACAAATGTATGGAAAATCGAGTCACAAAGGCGAGTATGCATGGAAAATCGCATCACAAAGGCGAGTATGCATGGGGAGCACTTGCTGCTGT
CAGCCTCCTCTGTAAATTCTCGCCTCTGCCCAAAAAATCCATTGTTAGGAGAGTGCTGCCATAGCAACAGAGGGCCACAAAAGGCAAAGAAACTGACAGTCACCCACACAAAGCGGGCTGGATCTGAGCTAATTAAAAGGTTCTCTGCTCAGGGTCACCTTCTAAATGAGGAGTGTCAGTCAGA
GATACCCAGTCTCATATTTCACTTGAAAGTCAATGAGAAGAACCATTTGTTCTGTATTGTCCTACTCCTTAATGAGCTTAACAAAGAAGTAGAGAAGTGCTCAAATCAGCGTACAGCTCAATAAACTTTCACAAAGCAAGCCTACCAAAGCAACCAGTGCTCAGACCATAATCAGCACACAAAA
TAATCTTTTTAAAATCCCAAGGCAGCATAATGGGGGCAGAGGTTGATGCTTTTGTTCCCTGGATGAATTCCCTCTTCAGAAGCTCCTGCTCCCCTCGACCTGAGCATCTGGACAGGCTCTCTGTGTGAATCGGCATGAATATTGAACAGTCCACACTCCCTCCCTGCTTCAGTCCATGGCAAAG
CTCTCCTCCCACTGTGGCTTTAGAGATCCTTTCCCTCTCTAGGTCTACTCTTTGGCCTGTGCCCTTTGCCTCTGGCCTGACCTGCTAACCAAAGCCTTCTGTTCTGAGGTCAGCCGCTGCCTGGCTGTGGTAACAGGAGCCTCAGGGGAACAGAGCAGCGGAAGGAAAGGGGGATGGGGAGGGC
GTGTAAAGATTTCCATGATAAGTCACTGAAAAACAGATGGTAAGATGCTTAAGTGGTTTTTTAAAAGATGAGGACATCTGTAAGCATCCATCTGGAAGTAATTATAATTCAAAAGTCTTTTGTTACTATTAAGCTTCCAGTTGACTTCCCCTACTAGAAAACAATGGACCAGCTTTTTCTTAAA
CTTACCCTTCGTTCAGGTTTCAGTCTGTGACCTTGGACCCAGATTCCATGAATAGAACATTGTCCTCGCAGGGCAGAGGCTCAATAACTGGACATTTTCTGGGTCCCTGAATTTGTACAATGAGATATCAACTCCAATCTGTGAGCACAATGCTCCAGTGACTGCCAGGAATGGCTGCAATATT
ACCTGCGGAAGGGAGGGCTTGAAGGCAGATGGCTGAGCCATTTTCTGCCTCCGTGAGGGCTGATTGAAGGGCAATGAGGCAGCTAATGCGAAGAAAGATAGAAATTTACTTGCTTTAACTTCATACGGTCCACAGTGAAAGAGTTCATTCAGTCGCCGGCCCGCCATAGCTGATGGATGAATAA
GCGTCAGAGGCTTGGGGGTGCGGGGCCGGCCCCTTGGTGGGCTCTGCCAGCATTCTTGGGATGCCTGTGTCCATTCAGCAGTCAAGGCACTCACTATGCAAACATGCAGGGCCTCACACAATGGTCCCCGCCAGACTTTCCCACCTCCTCTCTACCCCCATTGTCCTTCCCTCTGGGGAAGGGC
CATTAACCACTTGCCGAAAAAGAGAAGTGTCACTACAACATCAAATGCTTCCATGGCAACTCAGTGTCAAGATGTCTTTCCATGACCCCCACAGCACTTGGCACAAACAAAGCCCCATTCCAGCTTCTTGGTCTGAACTCCACTGTTCTGAAGGGTCTTATTCACAGCAGTACAAGGAGCTATT
TAAACAATTTGCATTTCCATAAGGATTCAGTGATGCAGAATCAGAAAAGGCTCATTCTGACACCTCCATGAAAACAACAGGGAGAGCATTCATTAGCTGGGCTTCCTTTTGAATGATGCACTTCATTGCACACACCGCTGTCCTCCCCCGGTCAGGAAACAGTGCTTAATTCTATCGGAAGTTT
CAGTGAAATGTAATGATAAAGAGGGATATTTTAACATATTTCCGAATGAATGACTCATTATTTCATTCTTTTGAGTAACCATTGTTAAGGGTTGGGGGAAAGCATGGACAAAACATCACTGGAAACAAAGGCTGTAACCACAGCAACAGACTTTGTGATACAGTTAAAAGGTGCAGCTGCCAGT
CTACTGAGCCCATCAGGGCAGGAACAATGAGGTGCAGCTCAAAGGCTATTTCTCAGGCTCATGGTTGACGGACCTCACTAGCTGCGATTATCATTTTAATTGCAAGGCCACCACAGCCTTATATTCAGGGTACAGATTTCAAAGACCACAAAGCACTCTGCAGGCTTCAAAGGGAACTATGGAA
TGCTTCCTTCCCTCCACTTTTGTGTGAGAGAAGAAAGCTTGAGATGCAATCCTTTGTCTTTTCAAACATGATTCTTTTGGTTTTGTTTTGTTTTCTCGCTATTCTTACTGACGTCTTTGTGTGGTGCAGCGGCTGGGATCCCACTGCATCTACATGGCAACCAGGAAATCAGTCATTCAGAGTT
TGCACTGGCCTCGGCTCCCCGCACCAGAACATTCAGGCATCAATGGGAAACAGCAAGATCTGTCGGCATCCCCCCCTTTCTTCAGGCTTTGAGGGCCACATTCTCCACGGCCATCTGTTCCCTTTCACCTCTCTGGACAATGTTGCTTTTTAAAGCCAGCGATTCTTCCTCCTTTATCCCCTCC
TTAACTTTGTCCTTCTTTTATTTGTTCCAGTCAATCGCAGGCCACTCTGCTGAGCATCTTCTCCCAGGAGTACCAGGTTAGAAGTTTTCTCCTTTGTGAGGGTTGACAGGTGCCTAATTGAATGATGAATGTCCCTTTATTTCTTTGTAATTGAACTGCCAGCTCTCTGATTGGGTTGGAGGAT
GCTAACTTTTCTCTGAGAAAGAGAAGATTAAAGGGCTCCATGACAGCTGACTTAAAGTCTGAAGGGCATTTCTGTAGATGAGGAGCAGGTTTGCTTTGTGTTCTTCTGAATACTAGACACAAAGGGCCTGTCTTGAATGTCTCTGTGACAGTCGGCCTTTGGTTAGAGTGATTAATGTACTCTT
AATGTTAATGGGTAACATTTGGGGCAAAGGTCTCCTCCGTCTCCACATCTGCAGCTTTGTACAGGCCTCACCTCTGAAATGCCTGAAAGTGTGAAGCCAGGCAAGGCCTAATGTGTATTAGCAAGACAAAGAGCCCACGAAGGGAGGAGCGGGGGATGAGCTTTAATTTACTGAAGATTTATTA
TGAGGAGGGAGGCGCTATAAAAGTTTTTTTCTTTTCTGCCATCAAAGCTTTTGATAGTTTCCTAAAGCACAGAAGTTTACAATGGAAGCGGGCTTTTGGGCCGCCTAGGGGAACAGAGTGCAGAAAGACCTAGTGTAGCAAAATGTGATGCTGAGTGACATTAATGAGGTGACCGCTCTGGTGG
TTCATTGAAAGGCGCTCCATCCTTCTCCCAGCTTGCAGCACAGGGCTGGTTCCACTCATTAGCGGGCAGGCCCGTTTCTCAGGCGCTGGCCTGCTCTTCTTAAGCAACTATTGTCTCCTTTCCTATTCAGCTGTCAGCTCATTCCCTATGATGCTGCTGACTTTCAGCCTGAAAAGGGTCTTTT
GTGAGAGTAGAGGGAGGGAAGGAGATGGGATGGGGAGGACAGTGCTGTCCAGTCCTGCATTGTGCCACAAGAAAGGTAGAAGACAAGGCCATTGTGTTTGCTCAGTGGCTTTTCTTTGGTTTTGTTCTTTTCTCCAGTGTCTGACAGCACGTGGGCAGGGGACTTGTTTCATTGTTTAGGTTCT
AGAGTTCCCCTAAATCTGTATCTCATCACCTCTTGATACCGTCATTTCACATTCTGCCGGTCTGATGGGTGAAAATGTTATCTCAATGTGCTTTCCCTTGACAAATGGTCAGGGTTTGAGCATCTTTTCATGTCTATTCACCATGCATAATTTCCCTTTTATCAACTGCCTGTTCATAGCATTT
CGCAGTGAACTAGGATTGACAAGGCAAACGTTAGTCATGAATGCATTAACCTCGTTTCCTTGGGAACCACCGAATGGAGGGGAGAATGCTGGTCACATTTAGCAGCCTGCTACGTGTAAGGCAATTAGTTCCAGGATTTGTCAGATGACAGTTCTATTTTTGAGCACTTTCTTATCAATTAGGA
TGTGAAACCCCACCATGCTGAATGACCTCCCTGCCCTCACTCTGCACCACGATGTCATTCTGTCAACAAACAGCATGTCCTGTCAATCAGAAACAATGAGCCCAGTAAACTGCTTCAGCATGCCTCAGAGCTTCCACTGCCAGGTCAACACTACCAGAGGCAGATGAATGGTAGAAAGACACAA
TAACATTCACATAAAACAGAATTATTTAGCATTTACTGAACCCTTTTTGATAATCAATTTGGGATCAAATGCAAAAGAACATGTGTCTGCTTTGTATGACCCCAGATTCTTCCGTTTTCTCTTTGAGCAGATGACATGCCTTCTTTACTGACTGATGTTGGTTGCTAGGAGAAGTGCACTGGTT
TGTGGACAAAAAAGAATCAGGCCCCTCGCTCCCTACTGAGCCCATTTCTCCTGCCTTTACCCGAGCTGTCAGGCATGAATCCCTGTAGCATTCCGTAACTAATTGATAGTAATGGGGGCCATTGGGAGTCTAAGAATACGTGGCATTACCCGGCATGCATTGGAAAGAAGGGGGGCTGCCTCAG
TGGCCTTTTTCTCGTTAATGAGGACTAGAATGTTTCCACATCAGTTAACTGCCTTCATAAAGCACCAGAAGGTCACACCAGCTCCAGACTGATCCTTTTCTTTGTGCCTATAATATAATTGGCTGATTGTGCGGGTGATGAGCGCCCCCTCCCCCAGCCCGGTCCCAGCTCCATGTTCCTAAGC
ATGGTATCACATTACAGTCTGTTTAGATCACATCTTTGGACACAATTGCAGCTTGAGCTGCAAGGACTGCATGAATGGAGGAAAGTGCCAGGAAGGAAAGAGTGAATGCTCCTGCCCAGCAGGTTGCCGTGTCATTCTTTGTAATGAAAGTAAGTGACACCCTGAGAATTGGGTAAGTGCTCCA
TTTAACGCTAGGTTTTTCAAAGACTACATTCCTCATTAGACCTTCCCCATTAAGGCATGCTTGAGTGATGCTACACAGCCGAATAGTTGGGATTTTTTCCCCCTCTTGTCATAGTCTGAAGACAAAGGATTCTTCCGCTTGCCAAAGTTCCAGGGAGCCTAGGTTGAGCCGCTGTGACAGCACT
CAGTTAAGGACGTTGCTGGGGCTTCTGAAGGAGTGCAGTGACCCCAACAAAAATTAAAGCCCTGGAGCTAGCAGTGGGGGAAACAAGAGTGGTTTCCTAGGAGCTGCCTCCTTGTGAATAAAAATGAGTCGGAGACAGAAAAGGTTGGATCGGAAAGGAAAAGAAATGCTGAGTGGCATCCACT
ATTTTAAAGGGTACTCTTTCATGATCTTTCACACTTGTAATAGATGTCTAAACCGTTAAATTACTATTTCTTTTCTTAGCCTGAAAGTGGATGCAGACTAAGAGCGTGGCCTCTCCCATTGTTCTTTACCCTAAGTCGGCCCCTGAACAATACTGACAGCTGCTATCAAACCAGGCTGCATTTA
CTTTCAGCTCACGGTGGACTGTGTTGGTGCGCGGGTCAGGCTTTAACGTGCCTAGTGGAAATTGACAGTCTGAGAACTGGGACATAAACAAAAATGTCAGTCCCTGGGAGTCTTGTTCACTGGACAATGTCTCAATTGTTCCTTTGGTTTTCAAGGCAGCAGGGAGAGTGGAATATTAACTGTT
GTGCTGACAACATCATAGCTCTCAGCCTAGTGTTCTCTTTACCACTAGCTTTCAGTTGTTTTGCATTCCCCTTTCTCCTCCTTTTTCTCTTTATGCTTTGAAGCCTGCCTCATTATTTTTCTTTGATCTCTTGTTTCCCTAACTTCTTTCTATTGCCTTTTTGTTAGTTGTCATGGGAATAGTA
CAGCCACCACAGAGCCCAGGCTTAAGTGTTGCTAAATGTCACTTTCACGCTCCCCAGTGTATGGTGTGTAATTATAACTGGTTCACTAACTTCTTTGTGAAGAAGGCAGATGCTTTTAGCCTGAAAAGGAGAATAGAAATGCATTTTCTCTAAACATACAAGAGCACTCATTTCCAGAGAGATC
TGGATGCTGAAGACTGCCAGCTGCCTGGGGATGCCTCACCACAGCCTCTCCATTGTGGTTATCCTCCTTTCAGATCTTACCAAGTCATGCAAGAAAGTCGCCCTTCAAAATGATTGACATCCAAAGAACTGCCTTGGCTTTATTCAGACACAGGAGATGCAAACAAGAGTGGAGCAGAGAGAAA
ACTCTGTTTAAAATCTGACAGACAGAAATTGATGTTCCAAACAAGAGAGCTGTCCACATCCTTTGAATTTGAATGGTGCATGTCTTTGTCACTGTTTTCACTCTCTCTCTTCTTCTGTCCTGGCTCGCCAGAAATTTGTCTTTCCCTTGTCTTATTTGACTGATAGCTAGAACCAGCTTTGTGA
CAACATGAGAGGAATGACCGTCTGGTCACCCGGGGGGTTTATTCAGTTAACACTTCCACCCCTTAAAGACAATGGCGTGCAATCAATGCATATAGGGCCTTTCAGGCCCGTTGCTAAGTGATACGCAGTGTCAACAGAAAAATGCCGGATGTACAGAGGACTGCTCCAGGCCCAGGAGAGATCA
TAGAACATGGCCCAATTTAAGGAAGATTTACAGGGAATGGATCTGCTTGCAAAATAATGAGGCCCAAGTGAGAGGCAGAGGCCATAAGGCCAAATCTGGGGACAAAAGGTCTGGTGTGGGGAACTAATGAGCTTCAGACACGGTTTGGACAGGACAGCAACAAGTTTGGGGAAAAAATGAGGAA
CTCAGAGGAGGGTTGAAGTGAGTGAGTGTCCCATTGCAACAAAAGGATTGCTGAATATGGAAGACGGGCTGGGCTGTGACTTTGTGTTGAATCAGGTGTCAAGGGTTACCCTGCGTGTCATCAGGACTGTATAGGAGATGCCAAAAGGCAAAAGGGGTCAAAGCTTCTAATCAAAAAGTCTATG
TCTATGTTTGATGCTAAATAGCTGTGGAGTTCTTTCTGTGAACCAATAATGGTGATGACAAGACCATTTAGAGAACACAGGAATCCTTAGAAAACCCGCGGGGCAGGGTCAGCAGAGGCAGCTGGGGTTGAATGAACACTGTGTGTGTGTGTGCGTGTGTGTGTGTGTGTTGGGGAGTGAGCTC
ATGTATTCAATAGGTTTTGTTTGGAAGGTCTGGAGACTGGTGATGGATGGCAAATGAGTGGGCAGAAGCTGACCTCAGAATAACAACAAGGACTCAGTGAATCCAAATAATAGCCTATTGAAGTCAGTTCCTAAGAGACTCAAAATGTAGCCACAGAGAAAGAATTCAAAACAGTTGTGATGAA
TCCCATTTACATGGGGAAAAGCATTTTTGCCCCCTTGCTCTCTGGTCCTTCTGTCACTGTCTCTGTTCCCAATGCACTAGGGAGCATTAACTCCCTGAAGGGGAAAAAAGTTCACAAAAGAAATGAATTATGCATATGGAATTCATTTCCTTGATGAATAGGGAATCTGAACAAACTCCATGGC
AATTCTCCCTTCATTTCTTAATAGGTTTCGAATGATCCTCTCTGGTATTCATTTCTCTCCCGACACACCAGTAAAAGGCCATCTTTCTTCCCTTGACTCTGGCTGACAGTAATATATTCTTTTCTTTTCTTGGCCTTAATTGACATTGTTTGTACTCACAGGGATCTCTTATCCCTCTTCCTTC
AAAGAAAACAAAAAGGTAACCCTGTAGTCAAAGACACCCACGACAGCAAATCCCCATGACAGCCTGTCCACAAAGAGCTGCGGGAAAGATGAGCTATTGCTGTCCGCCTCAGTGAACTCCAATGAGAGGGTGACAAAGGGAAGGGGATGGGCATGGGGGCTTGTCAGCTCTGCCTCCAAAAAGC
GCTGGGCCACGCACCAAGAAGCAATGTGAACAATGAGGCCGGGAGAGCCCATGAAGAGGGGATTTGAATGGGCTTTGTGAAATGTGTTGGAGGAGGTCACGGAGGGCGTTCCCAGGCAAAGGGACCTTTGTGAGCAAAGGGCATGGAGAGAAGAATGCGTCAGATGCAGCAGCAAGGGCAGGAA
CTCTCCTAGTTTGTAAGGTTTCTGCCAAGAAGTCCATTATTAGCCTGATGGGGTTCCCTTTGTACGTGATCTGACCTTTTTCTCCAGCTGCCTTTAAGATGTTTTTCTTTAGCATTGACCTTGAATAATCTGGTGACTATATGCCTTAGTGATGTTCATTTTGTATAGTATTTCACAGGCATTC
CAAGCTCTGCTGACCGCAGTGCATTCCCAGTGACTTGGAAATGATTCAGGGCTGCCAGCATTCATTCCATGGTGTGGAAGCAGTGGGAAGAGCCAGGGGTGGGAGCGCTGAATGACCGGCCTTTGTGTTCCAATTAGATACAGTCAGCTTGAGTTGTTAGAGAGAGATAGGAATGTCTGCAGCC
CTGACCACTCCCTCGTTTGACACTGGAAGTGTCTGCTCTCTCAATATCAACTATCATGTTCTTTCAAGCTTCAATGCCATTCCCTTTGTGTAGAATAGCTTTCCCCTCTTTGCTCATCTGAAGGACACTTCAATCCATCCATCAAACTGATGGCCCAATAGAAGCATTGCCCTCTTTATGCAGT
CACCTTCACTGCTCAACACCCATCCTGATGGTCGCTAGGCAACACCAGAATAGCACTGTGAACATGCATTAAGCATTAACTCCCATTGTTTGGCTTTTTAGCATGGAGAAAGAGAGAGAAGAAGACAGGAAAACAGCTAGAGTCCCAGAAGGAATATTTTCTTTCCTCTCCTGCAGGACAAAGA
TTTGCCCTTTACAAAGGCATGTTGGCAACATTCCCTGGAGGCCTGATCTCTTTTGAGTCCTTTGTTACAAAAGCTTCCTGAAACTCGGGACAGCATATGCTCCAACCCATTGTCATAAGAGTGACTGTCTCTCAGCTCAGCCAGTTAACATCTGTCATTAGCTCTGTTTGCAGGAGCAAAAGCA
CACATCTGTGTGTGAAATGTGCTCATTCTGACATTCCACTGCTGCTCGGCGCTGCAGAGGCCTTTGTTAGGTAAAACACTGTTGTCAAGCCTAACAAGCAGGTCATGCAATTTGCTGGACACTGTGGCAGAGAATAGCCCACGATGGATTGCTTCGGCCTCAGACAATGTTCAGTTCCATGTTG
AAAATAATCTAGCCCCACAGCCACAGCTAGCTGTAAGAATGTCTGGAAAATGTAGTCTTTGTTCTGGGCCACCATGAACCCAGCTGAATATTTTACTGCTAAGGACAAAGGGAAGAATGAGTGAACTCTGCCCCAGGCTGTGCTCAATAACCTCATGATTCAGTCCAGAAAAGAATCCTAACAA
CTTTCTTATTACTCCTTGCGCATGCCCGCCCCCATCTATTCTACCCCCTGTCACTCACTATTTGGCATGAGTAACTCGGCCTCTGTTTGTGCCTAGGTTCATAATGTGGCAGCTGTTTTCATTACCATCTCATTATTTCACTGAGGGGGAGATGTTTCCATGGTGATGCTGAACTGCATAAGTA
CTGCTAAGACAGAATTTTAATCAGAGGGTAACAAAGGCAATGCACAATGCACTCTGTGTGCCGAGTGGTCTATGTCCTTCTGCTGCTAAAAGAATGCCCGTGCTAAATTATGCATGCTTTTCTCTTTGCCTGAAAGACGTCTACATGTGCACTGACCTTTCCCAAGGCAGACTAGCTAAGGTGA
GAACAAAAATCAGCCTGGTCTTAGACTTGTCTTCTGCTATAATGCTAGAAAACAACAGAACAGCATCAATGGGCTTTTCAAAGAAAAGTGTGACAAGCATTGTAAGCCTAGTCGACTTTCATGCATGAGTTAGAGAGAAGAAACCAGAAGGGGGCAGCTGAGGACGGTCACGTAGAGCAGCATC
GCAGCACAATCCATCAACTTGGCAAGTGCTCCCACTCAGGCCTGGGCTGTTTCACTTTTTACAATGGCTGAAATTCTGCACAAAGGTTGATTTCACACTACGTTATGCTTTTTCAATATAAGTGTCACAACCCTTCTAGTAGAAGTGTAACAATGATGGGGCTATATTCATCAGTCATTCTAAT
GAGAGAAGGGGATAGAAAGGGACTCCTAGGACATTTGTTCAAGTGCAAGCCAAGGCGCTGGTTCCTTTTTCAAAAGAATAAATAGCCTCTGATTGAAATGGGAAACTAATTGATTGTACACACTGGCTTTTCAAAAGACAATGTCTGCCATGAAGGGAGTTTGTAGGGAAAACTATAGCCTATG
CCACCGCGCATTTCTTCAATGGCAGCTGGAATGGGGTTGCCTAGCAACAGAAAACAAGGCGGGTTTTCACTGCAAAGAACACACAACCGCTCACAAAATCATTGTTTACAGCAGACCCTTTGGAGGAATTTGACTGAAGACTGAGTCCAGCAAAAAAGAGCATGTGAAAAGAAAGATGCCAAGA
GTAAATGAAATGCAAATAAAAATTCCAGCAGTTTTTCAGCTGCCGGCTGCCCAGCTGATTAGCATGACAGAGGCTGGGAGATGAGGCCTGACCCGGTGCACTTCCCCTCATCTCATTAAGTTGTAACTCCACCGCGGCTGCATTCATGGTGTTTATTGACGCTGAAAGGCGTCTTTATCCAAAA
AACTTTGTACTGTATTCACAATATCAACAAAAATAATACACTTGGAGTCTGGGGTGGCCATTCTCATGGTAATGAATGTGTTTCAACAGTGATCTCCTATTGTGAGCCTTGGAGCTGCATGTCTCCAGGCTCTAGGGAGGCACGGATGGACACCGCCCCCACATTGTGGCCACAGCGTGCCTTT
CATGACAACACCACACTAAATGGGTCTCCTGGAAAGGAGGGAGCCCTTTATTGTCGGTCTGCAGATACCACAATTAGCTCACATGAGATAGAGAGTGACAGGGCCGTGGAATCGCAGATGGGTCTTTTGTCATCTGGAAAGAGGCTAAGCTGACTAATTATCTGTGAAGGGAGAGCAAAGGTAG
GGTATTTCTTGCTGACTAAGCCTCAACTCAGCCCTCACTGACCCTGCCAACTCTCTGTGGTCTGGATTGAGAGGCCCACCTGGCTCTCCTTTTGTTGGGGAGAGGCCGTCATTGTGCCTTTGTTGTCATGGCAATGCCTCTGTCAAGTTCACCAGCTGACCTCTCAAGAACCCTGGAGTCTCTT
ATGCCATAGTCCTTCCCAGAAGCACATCTTATATGCACAGTCCTCACAGAGTGTGTCTGTGCATCAGAATCAATTAATCATGCCTGTCAGGAGGGGGAATGGCCCCTCTGGCTGAAACAGTGGAAGGAGCCCTCGTGATTGAAGACCACTTTGCCTTGGAAACTCATGCAGGTCAGAGGGGAAA
GTATTATAGAGGAGTAAAGAAGTTTTTGTGTGATGGTTTTTCATTGATCAGTCACTCTGAGCTAATGTAATTATCCTCATCAATAGGAGGCTGCAGAGAGAATCATTATGTGGGTGACATTGATAAATGATCGCCCAGGAACGGCCCTCTCGCGGGCAACCCCCACGTCTGACCCTCCCACACA
AAAACTTTTAGTGATCGTGGTAGATACAGACAGTCTGACCCCCAGCTGCAGACCTGAGAAAAGGAGGCTGTGCTGCCCAAACACAAAACAAATAAGATCTCTTTTGTAAAGGATTCTGTCAAGTGTCTTTTTTATTTATGTTGCCTTTTGTCACACTCAATCAGAAGTCAGAATATGAAAACTC
CCTCCCCAGAAAGGAGAGAAGGAGAAAAGAAGAAAGGGTTTGCATTGTCACCGTGATTGGCACCGCCTGTGAATGAGGGGTCACTGCTTCAGGCTGCTCCTTTTCAAGCAGGCCTTTCTCCCCTGCACGCTGCATTCACGCTAGAACATTCTTTCTTTCAAAGCTTCTGTCTTTCTCTCCCCCG
TTTTAAAGAAGAAACAATAAATGAAGTGACAGGAGGTCAAAGAATGAGGAGTGTGCGCTGGGAGAATAAAGGGCGGTTTTATAACAGGAGGTACTTTTGTTAGCAAGTGACTGGCAGGTCTCCTCCCCCAAGTTAGAAGGAATTCCATCCACTCTCCAAAACTGCAAAGGCCAAAAATGTCTAG
TGCTAAGGAAAGCTTGGTGCCCTGGTGATGGGGTTTGGTGTCCCATAAAATCCTCGCAGAGCTGGGGCCTTCTGACCTGGTTGCCAAGGCAACCTCATCCATCCTTGGCAAACAAAAGTGAGGTCTAAGTGGTTTCAATGACTGTGGCCAGCCTCTGACCTGCTGGCCTTGAACTGAGGCCAGA
ACTCTCTTTGAGGACAAGCAGCCCCTCTCCAAGGAAGCTCTCTTTGTTTCCCTCACAATTCAGGCGCTCCAAGTCTAGAGGCAGGGTCAGCCCCCTCTCTGTTTTTCATGACAATCAATATATCACTTTCCTTCTTCCTATTTCAAAAGCACATCTTGCTTGAAGCTCTTGCCATGTGTCTTTA
TCTCTGCTGAAAACAGTGACTAAAAAGAGAAAGTGGGCAGGCTCCTTGTATTGTTAGGAAGGTCGTGCTCTTGGGCTTTGTATAAATGCAGGGTATTTAAAGTTCCCAGTATCCTTGGAAACACAAACTGTTTATAATACCAATTGGTGCTTGTGTTTCAGTGACGTCATACAATTTACAGATC
GCAGGGACAGCTCCTCTGCTGCAGCTGCTCCAAAGAAGCAGGCTCAGAGTTGATGAATTGCCTTTGACACACAGCTGGGAGCAAACACAATGCTTGGGAACTTTCTGCTTCATTGGAGAGAAATTGAAAGTGTCATTTGTTTTAAAAAGAAAATGAGAGAGAGAAAGGAGGAGGCAGAGGAGGA
AGCATGTATTTCCACCTCTTTTACAAGGACCAGCTGGACAAAAGAGACATTGTTCATCTGAACAGCGACATTGTTACAGCCCCCGCTTTCGCTCTCCTGCTTGAATTCATGTATGAAGGGAAACTCCAGTTCAAAGACTTGCCCATTGAAGACGTGCTAGCAGCTGCCAGTTATCTCCACATGT
CTGGTGTTAGGAGCCCTGACAAGGGATCTCTTCGCATGTCCTAGGTTCACAGGGCTCCCATCAGTCAAACCTTGTCAGTCGTCTGCCTTCAATGGTAGTGCAGGGAGACTGGTGTTTTACTGCCATGCATTATTCATCTCAACATAAAGGATAAACTCAGCTTTGTTAACCACTGCTGGAGGGC
AATGAAAGATTCACATCACAGTGCAGCTCTTCGCTTTGTCCTTTCGTAAGTCCGTAGCAACTGCCGAGAGTTCTGGTCTGCTAGGCATGTGTGAAATCCGCTTTGTGGCTCTCTGTGATTTGTTCCGCTTAACGTTTTTATTTGTCTTATTTACACATGCCAAGGTGGCAACGTGAAAAATGTC
TTCTGTTCCATTATTCACAGTGAAAGGAGTCAAAACAGGAGAATAGGGAAGTCGGAGGAAATTGACAGTCTATCCCTTTGATCCTTCTTAACCAGGGAACAGAACAATGACCTTGCTGGAGGGAACCGCGTTACCAGGGAACAATGACCTAAATAACTCTGACACTGGGTGAAAATGTGGAGGA
TGGAGTAGCCAGCCTGGTCAGGGAGGAAATGGTAAAAACAAAGGGATAGAGGAATTCCAGAGACAGAGAGCATTAGTGCTGGTTGAGCATTGTGGATTAGTTCTTGTCATTCAAATATAAAGCATGGTCAACTGCATCAAAGGAAAGAAAAGACTGATGCTGTTTTATCTGTCTTTACATTCTC
AGAAAGGGATTGTTTATTTGTAATAATGTGATGGTCTTTCACTCTGCAGCTGAAGGGAGCTTTGGGTTGTTAATGACTAGTGATGTGGAATGCTGCAAATTAGAACGGGGTGGGGAGGCAGGAGGCAGCCTGAAAGAGGGCTGAAGTTGTGGTCTTTATAAACTCCAAAGTCAGGAAAAAAGTT
CTGGCCATTACAAAAAGAAAATGAAAAGACCCCATAAGGCAGCAGTGACCCTAGAAGCCCCAGAAGCCGTGTTGGAACTGTGACAAGGAAGGATAGTGACAAGATCTGAAAAAAGCAGCCCTCTTCCCACACTCAACACATGCAGTAAACCCAGACATGCAGGGCACCATTGTCTGAGCTGTCA
GTCTTTATTCGTGTTTTGTTGGGTCTCACTCTGTGTTTTCATGAACTCCGGCCCCAGCCATGGCAACTGCAAGAAAATGTTAACAATGATTGACAGGATTAGAAAAGCCTCCGTCCCTATCCGCATTTCAAACACTTTGGGAACAATGGTGTTTGGTGTGATTGAATTAATGAGATACCATGGG
ACCAACTACTGTTACCATGACGACACTGAAAACTCCCTCTTCGACTCCCGCGGGTGGCCCCTCTGGCATGGTAAGTGACCAAACCGGAAAGACATTTCCATGACTTACTTCTTTGTTTAGTTTCTATAGCATTACTGGAATGGGAGGTGGAGAACTGAAGGATTCAATGGGAGATGGATGAATG
TGTCCTGGTATTTGGAGAGCAAGAGTGACAACTTATTGGAAGTTCTCAAGGAATCATTTATATTTCACACTCCACTAGGCAGCTGATTTGAGATTGTCTGTTAGCATAACAAAGGCTCTGAGCCTGTGAACTTCAGAAACCTTTCGACCTCTTAGCTGCTGGCATGAATAGCCCCCAGTCCTGC
ATAGAGGCTTGCAGTCACCGTGTCAGGATCCGCCTTGCTTGGGCATCAGACTTCAATTAGATAATGACCATGCCAGGGAGTGAATAGCCAGAGAGTCATTCATCTTCCTCTGTACGTGACATAGTGTAACGGGTGTTTCTGACGATCCGTGCACATTGAATTAGGTCATTGCTGAGTTTGTCGG
TGATTCTAACTTTGTGGAGACAGCTGGTTGCCATCCATTCTATTTTGTGCTACCCAAGCATTGCTGAATGCCATTGTCACTGGTAAAGGGTCATGACTGTGAGTGTCTAGGTTCTTTGTGTTTTGAACAAAGAATTGGACAAAACCCCCAGCAAAGCAAAGAAAGAATGAAGCAACAGAAGAAC
AAAAAAGAAGAAGAAAAAGCCTGCAATGCCAAACAGATTAGACACAGTGGGCTAAGAAAAGGAAGATGGATAGAATTGTTCACGGGGCAGATACTCTTCCCCTTTCTCACTAAGAATAAGCAGAGCTGCATTTGTGGAAACTTAACTAAGCAGAAACCTGCAGTGTCTGCTCAGTGCTGCTGAC
CCCACTTTAAATTATGTGCACATTAAGGGGTGGGTTATACACAGCTCTCTGGTTAAGGGTGGTAATTTTCCGGGTCATCAGACCACATTGCCATGGAAAGGGGCGGGAGCGCCCGGGTGTTGTCATGGCAACGGTAAACTGACAATGGTGCACGGGTGGGCGTGGCTTACGGAGAGTGGCTTGC
GAGGTGGAGGGAAAAGAAGGCTTTGTTTGGTTTGGGTGGGTTGTTTGCATCTGAAAAGTGCTGTCATGGCAACTTGTATCTCTAGAAATTGGCTAACTCTAGGGGGTCAGCGAGGCCCCAGATGTCAGAGCATTGGAATGCAGGAAATAAAAGATGTGGTTAATACCAAGACAAGTGTTCCGGA
ACATTTATTTTCTGATGTGTGATTTTCCCCGGGGCAGGGATGGGGATGCAACAATAACAACAATGAGTGACAGGCAGCCCTGTGTCATTGGCCTTTGTTCCCCCGAGGAAAGGTCTGAAATGAACTCAGCTTGCAGTGTGGCTATAGGAAATGGCATGTCTTTGTTTAGGTGAAAAAAGTGGGG
AGAAGAAAGAAACGTCTAATTCCCTAAAGAAATAGGCATGTTAAAGACACTCCCCAGATAGCTGGATTGTTCCTTTCCATTTGTGGAAATAATTGGCATTGTTCCCTGGGAGTTCTGCATAAAAAACAGATGAATCAATCTGCCACGGATTGACACCAGCTAAATGAACTCATTTAGCTCTCAT
TGGCCCCTGAATTCCTCAGAGTAGTGGGGAAGGCTGTCAAAGGAAGAAAGGGTTGGCACAAGGGAGGGGACATGTGGACTTGTTACAAAGGCCCCAAGAATTGCAAGAGCACAATAACTGAATGGGTACTGCTAACAATTCAAGTGTGGCTGGAATGGAGGACGTCAGTCACGGGGACTGGCCA
TCTGTTTGGCGTATTCACCAACAAGAGAAAAGGAGGTAAGCTTTGGCGGCCCTGACCTGCAGCTGGAACACAATACTTTCGCACAGCCCTGCCGACCCCTGACATAAATTTTACACCGCAGCTGGCATTTACACACTCAGCATTACCATATGTATAGCTGCTCGGTGCTAATTATGCTAATCAC
CCAACATGGCAAAGCCAGGAACTCACATCCCTGAGCTGCACAAAGCACCCTTTGTGCCACGTCCCGGCGTGCACCGGGGCCAGTGCGCCTGACATGAAAGGACATTGTTGTCCGTGACACAGATGCATTGTTCCCTGGGAAACAAGGCCGTGCTGTCGGGAGCTGCCGGGTCAGCAGGCAGGGG
ACTTCCTGGCCAGGCCAGCATAATCCACTTCCTTTGGGTTCATGTGACCATGCAAATTTGAGCACTCCTGAATAGTCCCAGAGGGGCTGTGCCTCTCATTATTCCTGCCCCATTCTCTGTGCAGTGCAAGCATTCAGACTATGAATGGACAAGGGTTTAATTACTCACCACATCTGTCAGATCA
TTCGTGGGCAGAATTTTGAGGCTACAATGAGCGCGGACAACAAAAGGATTCTCTTGAGGCGTGCAGCGGGCCACATTGTGTTACAAGAAGCCCAGTCAACAGACTTTTCAGTGAAGTGTGTTAACCCCTCTGCTCTGCTATCATTAATCACTGTCCGAAGAGCGGGCGCCTCCGTGCTATTTAG
GCCCCCCCATTCCAGCTGTGTGAGGCAGCAGTGGTGCGGGCTCTTTCTTCTGGGCACGTGACTCACAATAGAGAGTCTTTCTTCACAGATTGGAATGCGCCCTGCGGTTTTTCTGTGCAGGGGTCAAAGGCGATCCCTTTCTCCAGGGAAGAAAGCAGACCTCCTCCAGATTCTGTGCCCAGAG
GCTATATATGTTCCTTCCTTTAGGATTTGCAAGGCTGGAGCACAAAGACAGCGATTGTTACCCAATAAGCAGTAGTCACACACTTCTACCAATCGCCTTAGGAGGGCTGGTTACCATGGAATCCACCATCTGTTCACTCCCCACCGGAATGTGATTATCCTTGCTGGGCTGGGAAGTGGGGAAA
ACTTGTATGAGTCTTCTCTGTAGCTCCTGACATCCTTTTAATGCATTTTCTCTGGGACAACAAGAATGACATTCCTCTTCGAATCTTTGTCATTGTTCTTTAAAGTCCCAGCTTTTGCCATAGGCTTTTGTAGAAAGAAGAGTCCCTATCCCACAGCTACATTCCTTCAGTTCTGCTTATTATC
TTTCATGCGTTTTGTCTTTCATCCTAATCTAGCATCTGTCATTCCTTTTTGAAGTTATTATCGGCCCAATTCCCTCTTGGACATGGTTGCTGGGTGACCGGTATCTTAGCACCCACTTTGACAGGAACAGATGTGAAACTGATCAAGAGATTTCCCAAGGGTACCTGAAATCACAAACAACTTT
CACCCAGCTCTGGCCACAGAGCTGTTTGATTGCTTAAGCCGAGTGGTCAGACAATAGGACCAGAAAGAATGGCCGCTTCCTTCCTTCCTGTTGAGTGTTCTGCCTGAGTGAGCAAATTCAATAGCACTTTGCTTCACAGCAGCACTAGGCTCTAGCACGAGGAAAATCAACAAAGAGCCATTCT
CCATACACTGGGACTTGAGCAGCAGAGCTTCGCTGGCGTGTTACCATGTTGCAGAGTTGCCATGGCAATATCAAACCAATGAATGGGCCACCTCCCAGAGACAGGGTGGTGAGCAAGTGTGAAATTGATTCAGTTGTACACAGGGATACGCTCAAGCCAAATTTGTCAAGATAAAATTTCTGGT
GGATTGTGGGGAAGAACCAGTGGTTACCTTCTGGTTGAAAGGATTCAATCTTCTAAGGAAAACAAAAAGCCCCTTACTCGGTTGCCATGGGAACAACTCTGCAATGCTAAGGATGTTCTGCAGGAGGCTGCCTGGGAGCCCAGCTGGGGAGAGGGATTTCTTTTCAATGAGGCTTTCTTTTCAA
TAGCCTAAAAGATTAAATTCACAGAGTGCATAATGACCCATCAGTGCGGACAATGGTAGGGGCGTCCCCGGGGAGGGGAGATAACCGAACAGAGACTTCTCTGAATAATTCATGCTCCAGTGCAGTGGCACTAACAGATTACATGAGGGTTTTCATTAGAAAGGAGAGGAGAGAAAGGCGCTTT
CTCCTGACCCGGCCTAAACTAGAACACACAGATGGGAAAGAAGACATGCCGATTGTTGGCTTGAATACTGTGCAATGAACCGGAGAGGATGATCTGGTGCGACAGCCTGGAATGTGTCAGAGGGGATTAGGGACAGAGGTCAAAGGTGGCCGCAGAGTGCCTCACCAGCTGACAGTTCTGGAAT
CTGGAAAACAAGGCTTCCAGGCAACACAGCAGGGTTTCTGTGCACTCTGACAGGGATGTGCGTTGTAAGCTGCATTGCTATGGAAACAACACTTCTACAACTAGAGGACAAGTCAACCTGAAATAAAGGAAATAGCAGGAATTGCAAAATAGGTCTTGTGGAATGAGTAAGGAGCATCTCACGT
GGGCATTTTATTTGCACACTGCAGTAGAGTGAACACCAAAGGGGTTTTTTAATGCTTCATGGGCTGCTAATTTCCCCTGTGACCTCTTTTGTTGAGGCCTGACCCCAGCCAGAGGCTCCGCACCATGAAAGCCAGCGCCTGACACAGACCCAGGGCGCGGGGTGACAATGAGGCCTCTATCGGC
GTGCTCTGTCTCCTCTCTCCCTTGGTAAATGGATCTGCTGCGCCAGCAAACAACTGTCCATTGTGTCCTGATGAGGGACGAGCAGGGAAAACCAATCACTTATGATGCAAATGAGCCGACGGCTGCAGCCTCCTCACATTCACTGAGTGCTTCTCTTCTGCCCAGAGCCCGGCGCCGCCCCAGT
TTGGCATCGATTTGCCCAAAGCAAAGGCAACACAAAGGCTGCACCTGTTTCCATGGAGATGCGACGGGGAAGCAAAGGAACAAAACAGGGAGAAACACAAACCCGTCACCACCTCCCAGGCCAGTGTGATCGATGCTGGCAGACCAGAGCCCTGACAGGAAGACAGCGGAAGGATGAAAGGTAA
TGACATTTCCTCATAGCCAGGCCCGCCCCATCCCCGCTGCCCTCCCTTTCCTCCCGAGGTTTGAAAAGCCCCAGCAGGCTGGAACTGAAAGGCTTCCACAGGGAACAAAACAAGGCCCCCTTTGAAAGCCTGTGTTTACCCCGGGTGCAGCCAGGGGTTGCCATGGCCACGGTCCACCTTGGCG
CAAACACATTCATCTGCATATCTGCTCGTATTGGGCAGAAAGTGGCCAAACATCAGGCCTGGTCACTGGCCCCTGCTCCTGCCCAGCCTAGCCCAGCCTGGGAAAATGGCTGGTTGGGCTCTGTCCAAGGGCCCCGGCGGCCTGCAAGGATAAGGCTCCTTGACTGCTGAGCCCTGCTGACCAG
CTGTGCGCTGATCCCAGCTCACAGGGATGCAAATGCCTTTCAGATTTGGGCTGGGGTCACCAACAGGGTCTTCTTTCAATGATTCGATCACCACGGATGGGAACAAAAATGCCTTGTTAGGATGTGAACCCTCTCGGTTTATATTTGTCTCAGGTCATTTACATGAGTGAAAAGGACTGGCTCT
TCTTGCTGGGTGCCCCCAGCCCCCGCTGGCCCTGCTGCTGAGCAGCCTGTCTTGAAGGATCTTCTGAGAACGGACTCCTTTTCTGGGAGCGTTTATAAGAGATTTCTCATGGCTCAGTTCCCCTATAGAAAACCAGGAATTGTAAGTCTTACATAGCTCAAGAAAGAAAGTGAAGGGAGTGAGT
ATAAAGAAAAGGATTCAACAGGTGGCTTGGCAGGGCAAAGAACAGACCTCCTCCTTCCCCTGATACCATGACCACCCTTAAAATACCATGAAATCTGTAGTGAATGCTTTTAATTATTTGAACATTCTATTTTGTATAAAGAATGCCAAGAATGCTAACTGCACAGACACCAGTAAATGGTCAC
CAGCAATGTAAAACAGAATGGCCAACTGTTCCTCTGTTGGTAACAAATGTGCTAATATATACTAGTTTAAACTTGATCTATCAGTGAGTCAATGAACCGTGAAGGGTGGGGGTTAATCAGGGTGTTCTCCAAACAAAGGCTCATGAGAGCGGCAGGGACGCCACTCCCAGACTCACATCTGTGC
TAAGCTCAAGAGTCCCAGCTAGCTGGGCCTTCTCCCCGGGAGCCGCCGATTACATTTGCATGAAAATAGAACCTTTGTTTGCAAGAGTTCCCGCTCCAGTGGATCCCTCCTTTGTCTGCAGCACAGCAACTGATGGGGCAGGATGCTGGTGTGTGCACACAGCCCAGCTCAGGACAGCCACGCC
GGATGTGGATCTGTGTCAGGCAGCCAGCACTTGAAGCACTTCTACGATCCTATCTGTGATTCACTGAACATTCATGCTGAAGCACAGACAAAGGTGAATTAGTTCCAGACAAAAATGCATCAATGCTCTATTGAATAGTCAATTATTAAACACATAATAGAATCTGTCGTTAGCAAGGCATGCT
CAGACTCAACAATTGCACACTTCTTCCTGTCACCAAGCTCTTCTGTTAGTTAAAAAAATAAGTTGGATTTCTTCTTCCAGCTTCATGAACACATTATGTCAAGCTCAAAAAGTCAATCTTTTGACCTCGCCATCTGCCATGATCTCGTCAGTTTCAGACAATGCAACTCCCACAGATGGTCTCA
ACCAGCTCAACATTTAATGAGTTCTGACTGAATCACTCAGAGTTGTTGACCCTTTGTCCCAGGCTTTTTCCAAAGCCCTTTGTCTGTGCTCTTGACACAAGTCTCACACGTTGCTTTTTCCCAAGCGTAACATTGTATGTATGCCTCTGAGGCTAGCAGGTCTATTCTCTATGTCTATGTGTGT
TGATTTGAGTGAGGAAATGTGCACCAGCTCTTTGGGGGAATAGTTGAGTGGCTTTTCTGAATTTAACTTAGCCTCTGAATTCAGCTGAAGTTATTGAGAACTGTGCAGTGACCCGGAAAACAACAACAATAATCACAAAAGAGTTCCATTGTGACATGTTAATAGAAGAAGGGTAGATGCCACT
AATGTGTGTTCTTGTAGAGAGTTGGAAAGCAAATGTTAGGCTTGTCAGCATCTGAGGACCGCAGAAGCAGTCCACCCATTGTTCGAGTCACGCTTCCAGGGCCCAGCACTTTTCACTGAGGAGCCTGCTTTTGAAGTGTTTTCTTTGCTTAATTTTCTCCACCTTTGAGATCCTTTCAGAAGTA
TGAAAATACCAGGGACGGGGTTTTATTCAACTCCATCTACAGGACATTAGTCAAAGGCACCTGACAGTTTTATAAATGCTCAACTTGAAGCTCTTTGTTAGTGAAACCTCACACTACAAAACTATTGTAGCTTACTCTCCCCTCCCCTTCTCCTGGAATCCCTCTCTTTCAGCTCTGCCAAATA
CTCTATGCTGGTTAGTGCTGCCTGGGTAAAGGGAGCTGGGCCCAGGCAGAGCTAGCGGCAGTCAAAGGCATTGTTCATTGTGTTGTGAGTGACATGAAATCCACCATTTGACAGCTAGCCCACATAGCTGTGGTGATAGGAAAGGCTCACTTTAGATCATGCATTCCACTGCTGTGCATGGATT
ATACACTTCAGAACGGCACTCTACCCTGTCATGTGTCTAACATTAGCGTCTTTGTCTTTGCTTTGGGGCGTTTAAACAAGAAAGCAAACTGAGCCAGCTGTGTAGGCAGCACACAAATCCGAGCCGTCGCTCTTCAGTCTCCTCCTCTTTATCCTATTGACATATGAGGTCAAGACCAGCGCTG
TCTTCACACTTAAGCATGAGATTTATCACAAATGACACAGGCCTTCATCCTGAGCACTGAAGCCTCAGTCTGACTCTTTGTTAGAGTTTCCTTTCAGTCACTGGGAAAGCAAAGTAGAGGACTAGGCCTTTGTCTTCTTCCTTCTTCTGACTTTAAAAGGGCTGATTATCAAGAGAGTCTGCCT
ATCTTCTGTTTTGAAAGTCTTCTAATTAAAATTCTTTGGTCCTTGATGTCTGTCAGCATTTTTTAACTAAAGGTCACAACCCATTAACAACCATGAAATTGGTGTTGGGAAGAAAAAAAAAAAGGAATAGAATAGAACAATCTCAGAGTGCATTCCAAGTCGTAAGGATAGGTATTGTTTCCTG
TAAATGAGGGGTCCACAATACGGCACTAAACATCAGAGTGCGAGAAAGAGTCCAGTGTCCTCAGTGCCTTTGAGAATCGGTGGCCCACGCTAATTACCCATTGTTGAATTGACTTTCCATTCTGTGAGGAATGAATGGTTCAACTCTCCCTCCTCCCTCCACCCCTCCCCCTTTCTATTTTACC
CTGAATTCATTAACATTGGTTGTTACAAATCGGCATTTTTAGACTTTGCCATAAAATGCAGGAGTCCAGACCCAGTGACCTGAATCTAACCGCCTTTCATGTGAAGTGGCCGTGTTCCCGGCCTCTCCCAGTGTGGCTCTCGAGAGAAAGCCTCATGTCTTCGTCCTCTCCATGGCTGGCCTCA
TTTCCTCTGAGAAACAGCAGCTCTGCTGCTATGGAAATGAAGGTCACCATGGCAACAGTAAACAACCCCCAAGAATGGTCACTGAATAGGCTGAAAAGAACATCTGCCCCAGCGCAGCGTCCCAGCTGCCCTGGGGCGAAATTCACTAATAGTGCGGTGATGCCGCGTGACAGAAGCTGCCGCC
TGGGCCATTTGACAGAGCACTTTGCCTTTGCCACCTGGTGACAGGATTGCAGAAACAGTGAATAGGCTGACAGACTATTCACTCTTGCCCTGTGGGTCACCTTCCACAAAGTGCTCAATCAGAGTTCCCCCCGTATCCATAAAAGAGCATCTCTTTGATGGCTCCTGTGAGCTGACAGCAGCTA
GGGCTTCTCCAGCCACTGCAGCATTGTCCTGGAGATGCCTGGCCTGGGGATGAGGGGGAAGGAGGTGGGCGTGACTCCCATCTGAAAAACCATTAATCCCGAAATGGTGATTGAGCACCCGTGACGAGCTGGCATTGTGCTGTGTCCTGCACGTGCCGCACAAAGGGCAGCAAGAGGTGATTGA
TTCTACAGCTGTATTTCTAATCAGCAGAAGATACATCTTGCTTGGAGTCAACACTCCTTTTCTCTGCGCATTCTTAACCTTCTATCTTATGCATGGATCACTGGTTAGCTTAGAAATGCGCAGACACAAAGGGGGAGCTGACATGTGAGGTTTGACGGCCATAATGGCTGTTTATAAGCCTAAT
TCCCCAGACATTAAGAATTGCTGGGGATTCAGACCTCACATAATGGGTTCCTAACTAATGCCTGGTACTGACCGTGACCAGGCAACCACGCCCCTTTCTTTGTTACTGCCACCAGCAAAACAGAATCTATTTTTTTCTTTCTTTTTTTGTTTTGAGAGACAGGATCTCACTCTGTCACCCAGAT
CCACATCAACATAACAGCAAAAGGATCAAGAATGAGGCAGGGTAAGTCATGAGGTCACTGAGATTTCTTAAAGTCCTGAGTCAGACTTCAACTGCCTTTGTGGAAAGTAGAACAGTGATGCCTTTGAAGAAAGCAAGCCATCAATCTTGTAAAATACCAAGGCAATCATTAGTAAAAACAAGTC
AGCTCCTAAAATCATTGTAATTTCCTGAACGATGGGGTGATAGGAGCATCTTTTGTTATTCATACAAGCCCTTTTCTGTGGGACCTGAGGTTATGCTAATGAGGTGATGCTTGAGGGGCCCCTAGATAGCTGTGGGACGGGGCTGGTTGCCAGAGGAACCAGCCACGTGATTAGAGGGTTGGAA
CCTGAGAGAAGGGATACAAATGAATTTAGCCCCATGATTGCCCTGGCTTCTGCCTTTTAGGACCTGCTGGGCCATAATGCATGAAGAGAAATCCAAAACAAAGCACAGAGGTCTTGCTGGGTTGGAGGGTCAGAGGTCAGAGTTAGGAAGACTAAAGCAGTTCAAGGTGGCAGGGCAAAGCCTC
TGACAGCTAACTCGCCTTCTCTGGAAACAGGCTCTTTCATTGCTGGACAGGTCTAATTGTTGGAAGATTTTTTTTCCCCTTATACTGAGATGAAAGCCAGCCCCTTGAAACTGTCATCCATAAACTGTCATCCATTTGTCCAACTTCAGTCTTTTGTTGTCACATAAATTAAATCCGCTAGCTC
CTATGGAGGCCTGAATGGAGCTAAGTCAGCCATTCAGTACATCTAATCAGATGAAAGTCTATTCCCTGAGGGATGACCTCAATCCCACAGTGAATGAAGAAGGGATCAGCATATCGTGGATCCCAGGGCACCAGGCATTGTCTGGTAAACAAAAAGAAATTAGAAACACAGGGGTAGGACACAA
ACATGTGAAAAAACCTGGAGCATCATGTGGTGAGGGTTCAGGCAGACCCTGAATTCCATTCAATTCTCATTTCCTCTCTGACAGTCACCATTGAATCAATCATGTTCTCCCTGCCCTCTCTCTGACCACCTCGGAGATCCCAAATCGCTTTTCATCTCATGTGTCAATCACCCTCAGACCATGT
AAGCTCATACATTATTCAGAAAGGAAAAATGTGGGCTTTGACTGAACTTTGAAGGAATCAGCAGCTATTCCAGAGGAGAGTGCCCTATTGTTCTGCCTCACAGAACAAAAAGAGCAAGTGGCATTCCTTACAGCATAGCTAATGGAGTACACGCAGACACTATGATGAACTGACCAGTGGACAT
GAAACTGGGACTTCCCTGCATTTCAAAGCACAAAGGCCTATTATTCAAGGAAAGGGGCCAGAGAGGCAGAGAATTCAATTCTGTAGGCCACCGTGTACTTCTTCCTTTCTCCTGCCAAATCAAGGCTCACACCAATCCCAAGTGGACCGCAACAGGGCAACCCTCTGAAAAGTGAAAGCAGTCG
AGGGTGTCTCTTTTTCACTTTCCTTTTTCTTTTCTTTTTAATTTTCTTTTATTTAATTTCGCTGCAGCACGTATAATCAATTACAGACTGAATTGGGATAAAGGGAGGGGAAGCACTTTAATTCATAAATCAATTTTATACGGTCATCAGTCAGGTTGTGAATGCAAATACCTCTGTCGGTTTA
AATTCTAAGCAAGGCATTTTCCCCCCTAATTAATGCAGAGACTCTAAAAGAATTTCCCCTAGCCTGGCCAGCCATTGTAATGCATATACGGATTATTCACGTGGTAATGAGCACATTCGCCAGTTCTTGCTCACACATACGAATAAAAGAAACTTTGAATAAAGATCCAAATGATCATCCTGGG
AAAGTTGCATTCTGGCACAGAATCATGCAAATGGGGCACATTCTTCAGTTTTCTCATGACGGATTGCCTCTGAAACCACTGAGCCAAGCTGCAGCAATGCTAATGAGGGAGATGCATCAATGAACAGTGTCATCCCAGGGGCTTCTAAAGGGGACAAGGGGGGAGTGGGGAGGACAAGAGGGAC
TTTTTAGGCATTCAAAAGCATTTTATAAGCCATTGTCTTTTTTTCCCCCTCCTGAAATCAGTGCTGTGTGGCAAATTGTGCAGAATAGAAATGCCTATAATGAATGTATTTAGTACTGGGTCACGCTGATGAACATTCTGCCCCCATGAATAATACTGTTTTACAAGTTTGTAGCCCTTTCAAA
CCTAGTGTGAATCTGTTTTCTGGTGTCTTTCATTATTTCAGGCAGAGGCTTGAGCCCCACTGTTCCTAACCCACTATAATGTTAAATAATGCACGCCCCTCCCAAGCAGCACACAATGAGAAGTTTCATGTGTGCTGTGGTATGAGAAAGCAGCTTTCGGATGCAGAGACAGGAGTAGTAACCC
CTTCTGCTGTTTTAAAACTTGCCTTGATTTCTAATTTAGACAATGCTGGCTGGACGCCTTTGCATGAAGCCTGTAACTATGGCAACACAGTGTGTGTCCAGGAAATTTTGCAACGTTGTCCAGAGGTAGATCTGCTCACTCAAGTGGACGGGGTGACTCCTTTGCATGATGCACTGTCAAACGG
AAGGAGCTCTGGCAGAGCGAGTCCCTTGTAAAGCACACAATGGGAGCAAAGGGTGCCGTCACAGCAGTCACCGCCCCAAACCACAATCTTTGTCCAGTCACGGTTCTCTGCAGTCAGATAAAATCCAAGCAAGCTGAAAAGAATGAATACAAACCTGCTTGCTGCTTTGCAAGTGAGAAGTTTA
TCTATTTTTCATGAATGAATATGAGAGGTGCAAAAGCCATTTAATTTGCCTGTCAGTTTCTTTATAAAATGAGGGAGCTGGACCAGGCAGTCTTCTGTGCTGCCATTCTCTGAATTGTAATGCAAATTGGAAGGATTGAATGACTATGCAACATCTGTCAGTCACTCCACACGCTTCAGACGTC
AAGTATGGGGGTGGGGCAGGGGGGGTCAGGAGAGAATAATTGTTATTCAGTCTTCTTTAATGAGATGTATTGCCCACTGCTGAAAGATTGTGGCAGTGCCTTTTGTTATGCTAATTAGACACCATTAGAGCTTGGCTCTCTTTGATTTCTGCTTAATCTTTTCTGCTTCCTCAGCCTCAATCCT
TGAATTAGATCCACTAGATTACTTTTCTGAATACTTTCAACTACCCCTGTTTCCCAAGGACAAAAAGGATCCCCACAACCGTGACTAATAAGCAATTTTAGGCACATTTCATTCAACACATTCATTCTAAAATTAGCGGTGATGAGACAGGCTTGTAAAAGTGTCTGGAATTCTCTTTTCAGAT
AGGGCTGGCGAGGCCTTCCCTGTCAGGCCTGACCTCTCACTATGCTGGAGAGAGCGCTGCCATGACAACGGCGACAGATGTCAGCTAAGCAATGTGCACCCTAGAAAGACTCCTGTATTGAGAAAATCGATCTTGTAATGGTGCCACGGAGCACATTCGCTGAACTGCCAAGTGTTCTAGGCTT
TCCTGCACCAACCACATCTCTTCAGTGCATCTGCTTTGACCTCTGCTTTTACAAGCACTACCACTGAAAATAAGCTAGAACAAAAGCTGATTCGTTATGCACAACCATAAAGAACTCCGGGGCACGCTACATACATAATTCATCATGCCAAGCACGCGACAATCAGCATCATTTATCTTTGCGG
GGGCAGCAATCACTGCCAGAAGACAGTAGAGCAGTACCTATGGGCCCAGAAGGGGAAAAGGTAGTGTGACCCAGGGATTACATGGCCGAGTTGTTACTTTGTTGTTGATAGATGACCGCAACAGATCTATTCCACTTGTAAAGGCTTGAAGAATATAATGACCATGAAATCTCTTGAAAAGAAA
ACAGACACAGAGCCTCCCTGGCCCCTGCTGGATTTCCATGATAAACACAGCAACATTGACAGATAGCTCAGCCAGCCTGCTCTTGTCAGCCAGGCCTTTTAGCAGGTTTGATTAATTGCTTTACGATTTCACGTCCAGCCAGGGGGCCACTGGTGGGGCACTTCTGCCCCCCATCAGGTAGAAG
GAGAGGAGGGTGCCTGGAGGGGACAGAAGAATGAAATAAAGGCAATCCAACAAAAGGAAGTGAAAAGTGAATGACAAGTTTGAGGCTGCAGGCTCTAGGCCGGCTAGGCCTTTAGCGGGAAGAATGGAGACAAACGAGCTGGATTTTCATGCTTGGTGGACGTGAATGAAGGAGCATCTTTTAA
AGTAGATCCCTGCATCTGTGAACAAAGCTTTAAAGTTTCATTCTGAGTGGCAGGCACTGTTAAGATGCATGGTCCTTAAGCCATTGTTCTGCATGGCAGAATCACAGGGAAAGGGCTTTTATGGTGCTTGACAGGCAGCTGCTGGCCAATGGGGCACTAAATCTGATGTAGGAGCTTAGAGTGT
GAGGATTTTAATGTTAGTTGTGACTGAAAATTGTATATCAACATGGCCTGTTGTTGAACACTAACAGGCTTTTCAATTCAGCTGCCAGCTGATTGAAGCCGTAACAAATTGCAGCTTGTCATTGCTAGGCCTCATTGTGCTCCTCAGAACTTCAGGGCTGTGCCCCATTCTTGTTAGAAAAAGC
TCTGTGTCTTTAGAAGAGGGATAGTAATAGAACCTACTCAGGGGTGGACGTGAGGATTCGCTACGCTGTACATGAAAGCATTCCGCAGGGCTGAGTAATCAGCAGCCCATTGACATCAGGGTATAACAGTTATAGGAGTGACAAGCGTCTGCTATTGATTCTACGAGGTTCGGTCTGTTGTCAG
ATTTTTCATTAGTTCAAAGTTTCAAAGAACTGGCTTCTAAAACTATGAAAAAAAGAGATGAAGGCAGGTTATTCATTACATTCCGGATGAATAGCGTCTCCCAGGAAGGAATTTGGAGGCCCCTTTCTGAAGGCATTTGTTTCTGGCGTTCTGGGGAATGCCTCAATGTGGGGAGGCTAGCCCT
CTAAGCCATTAGAAACTTGTAGAACCAGCAGTTCACTCTTCAAGGTCAACCAAGCATTCTTAATGCTGTTTTGCATTTCTTTTGGCAACAGGCCACTGCATTTTAACATTTGACATACTCCTTGCCTTTTGCCTAGCCCTGTAAGTAACAGGACGTTTTTCTGTGCCTGGAAATCAATTCTGTT
TGTTAAAACCCTGACAAATGGAGTCAGGGAAGGCCATGAAGGGAGAGTTGTCATGCATGAATGCCTGACAACAAGAACTATCACAAAAGACTGCAAAAACCACAACCTTGCACAAAGGGCATTGCAATCTTACACACAAAAAAATACTTCTGTGAGGTTGTCTGCCCAGCAGCTGCCTGTCCAA
CTGGCAGCCAGGGCTGCATTTGAGTTGGGAGCAGGCGAGAAGGCCCCCTTTGATTGGCATTTCCTTTATTAGCTGGGAGCCTACAAACAATCAACCCTTCCAGCATGCCAGCATTCAGTGTTTGGCCCGTGAGTGTGTCTTGGTGACCTTTATTTGCATTGGCCTGCAGATAATAGTTTCCTCA
CCTTTGTCAGCCACATTCTTATCCTCAATGCTCAGCAACAGGGCTTAGAGTGCTAAACATTTTGATGCAATAATGACAATGCAGTTCACCAAACAAGGCCAAGCTCAGTGGTTTCCAGGAAACTGAAAAGAGAAAGAATGTGGATAGAAATAGTAGAGACTTCAAATGATGAAGAAAATGAATG
TGGGCATTCAAAACAGTGAATCCTTGCAAAGGATCTTGGGAGTAGACCCCTGTGAATTGGCTCTTTCAATTTGTCCACTTAAAGGGCATAATAGATTATGCAGCTGTTTGGGCTTCAGCAGGGTATTGCTCCATATTCATGCCTAGTTGCAATTATGTGAATTTTCAGTTTGTTACAAAGACTT
TCCTTTTGCTTTTCATGCCTCCAAACCTCAAAGGAGGTCGAGGAACAATCAGGCTCAGGGGTCTCCTGTGCTTTCTGGCAATTAGACTCAGCTGATGGGCTGAAAGGGATTGAATGGCAGGGTTCAAGGCCCTTCTCCGGAGCTGCAGACAACAGGCTTTTCCAAAGCAGCCGAGCAGCAGACA
AGCTTTTTATGTTACTCTTTTACATGTTGGAATCGGTGTCTGAGCCCGTGTCCAATGCCTGTTTAGATTTTGCATTTGTGATTGGCATATCTCTTTCCCTCTGTGCCCCTGAATTGGTCTCAGTCTCATACTCCTGTCTTCTCTATAAGACCTTTGACTTCCCTTTCATTTTACACATCCCCCT
CTTTTCTCCCTCCCCCTTCACCTTAACCCCTCTCTCAGCCCAACTCTGCCCTTCCCTTTAAAAAAAAGTTGCATTAGTTCTTTACAAGTGAGCAAGAACAGAACCAAATGTTTCACATCTGCTCTCTGAGTTCACGGATTAGCATGAGAATGAGTAGCCAGTGTTTCAATGATGCACAGTCCAG
GCCGCTGTTGCTGGGGTTCAGGGATGGTTTCTGTGTGCTGTTCTGCTGCATTGTGTTGCCTGGTGAGAGACATTGATAAATGAGCGTTTAATGATCTGCAGCAGTTCCCACTCACTGCGGGCAGGCGGATTTTAGAACAGAAGTGGAAATAAGGCTTTAATTGCTCTGTTAAATAACTGTAACC
GCTCCATTTGTTTCCAGAAGGCCGAGGGGCAGGGGCTTCGAAAAAAGAACCTTCTCTGAAACTCACGGGGAGGTGAAGGCGGGGTCAGAGGGCACATTCCGATTGCTAAGATGCATTGACGAGAGCCCAGGTCCCCCTGGGCCCTGCCAGGAGACCTGGAGAAAAGGAGGGGGCTACAGCAGGG
CCAGGGCTTGGCAGGCCAGGCCCACAGCAGAGACACCAAACCACAGAATGGGACGGCAGAGGGCCCTAAAAAGCCCATTGTCATGCACTGGCTGAAAATGAAAGAAAACCTGCAGATTTACATAATCAGTCCACATGCATTATTCATGGCCTCCCTAGGCACACACAATGCGGGCTGGCCAGCC
GGCAGAGAGTGGAATGAAAAGGCCTTTTATTAATGTGTAACTGTGCGAATGAAGCACGGTGGTGAGAGTGCTTTGTGCCATCTGAGTATCAGGTTAAATGCCACTGCATTATTACTGGTCTAATGAATTTTAAAAGTATCATTCTAAAGCAAATCTAGTGAGCAACAAAGATAAGGAAATTCTG
CTTTTACTTCTTTCACCCGCTTGTGGTTCAGCGGCTTCAATTATCAGCCAGGTTTTCTTTTCATCGACAGAGCTATTGTTTGATGCTGTGCATTCATCCATCCATAAGCACCTCAAATCTGTCTGACTTGCTAGTTTCAGAACCATGGCAACAGCACAGCTTTGTGCAGGAGTCCTAGATTAGG
ATCCTTTTTGTTCAATCCTCTATCTGAATTAAAATGCTAAAGTTTTGTGTTCTTCCACTCCAGTGAACAGTGTTTCCTCTTTAATTCTAACCTTTGACCCTCTTTCACCCAACGATTGACATCTGGTCATTATTTCTTTTACTGCTTTCCACCCCCTGTTGTCAGATGGACTGTTCTGTTGTCT
AAATACCTTTTGTGATTAAAGGGATTCTTCCAAGAAGGAATCGAACCAAGCAAGAATATTCCAACTTGCTTTGTAAGGCCCAGCTCAAATGTCAACCCCTTTGTGAGATTTTCTCTGATCTCTGGAGCAGAATTAATAGGCCTCTTCTATGAGCTCTGAGGGCGCTCATCAGTGGGTGGTGGAA
CTGGTTACTCTCTGTGTTCTAGGAACTGTTCTGAGTGGTCGTGACAAAAAGATGAAAGTCAGTGATCCAGAAGAATTGAGCTTAGTGGCAGATCATTGTTTAGTGTTCTTAGACTCAAAGAATTGAGGATTAGAAGAACCCTTTGAGGATATTCAATTTGTCTCCTTCCTGCATAGAAGGCTTT
TCCAAGTCTCACTTAAAACAATCAATCAACTGGGACCATTCATTGGAGTCCACAGTGGGTAGATCCCTGACCTAGTTCCCATGGAGAGTAACCAAAGAAAAGGAAGACTGCCAGCTCACTGAAACACAAAGAGACATAAGAACACATTCAGAGGGATACATGGAGCAGGGATGAATTAATCGAA
CAAAGGGAAGTCTAGCTCTTTAAGATTCCATTCAAGCCAACTTAATCTTCTCAGGATCAGTCAGGCATTCTCACATGCAACACAAAAGAGCGGGGTCAGAAGACGACTGGAAAAGGAAGAGATTGAACCATGGGCTTGCTGTCAAACACTCCCAGAGTCTAGGAGAGGTCAAGAGTATCTGCCA
CCGCCTGGGTGGCTGCACTGGCCTATAAATCAAACGGGTCCCTGGAGACCTTTGACCCAAACCAGATGGCTGTACTATGCCAGCACAGAGTAAGCTTAGCTTCCAACAATGCTTGGCCCCCCTCCCCCTGCCTGCCCTGGGGCTTGGAACATTTTTAGGCAGCTGCCCTGTCAATCACAAACAC
TTAAATGGTCACAATGAAGGGTATTCAAGGAAAAGATGTTGGGAGAGAAGCCTTAGCAACCATTCCAGAGAGGATGAGCCGTTCAGACAAAAGGCTGGCTGTCCACACGAGGGTTTAGAGATTCCCACTGAATAATTACAATCGATTAGAAGAAGATTGACAGCGAGGGGTTGAACTGAGAGAA
CCCTGGATACTCCAATAAAAGGTCGGCATTGTCACTTCAGAGTTCTCTTTTCTCATGGTAGCCTGGCAACCGAATTGCGTCTCTTTGATGGAGGGCGTTCCTACTAGAAAACAGCTTTATGAAAAGTGTCAGGGTCATCTTTAGAAACCCAAAGAAAACAAAACAAAACCCCCCAAAAAAAGCC
CTGGGCTACAGCACTTGGTAAAGCAAGGGACAGCTGCAGCAATTCTACATAATTAGTCAAGGTCAGACACTGCAAATGGAGGACATTCACCATTTGTCAGGAGAACAATGGAAGGAGACCTAAGCATTCTCAACTGGGAATGGCTGTGAGCGGATCGCATTGAATATGGGGTGAAGCAAGCCTG
CTTCTGATGAATTTGCAGCCTAAATACTAAAATATGCTGTTTCCCATTTCACCTTGTTTCCACAGAGACCAGGGCTGACAAAGAGCCCGTCACCAACAGTTACCGCCCTTTGTCTGCCCTGGATGCTGAAGGCTGCATGAGCAGAGAATGAGCAAATGTGGGATAAATGTAAGCTGCTGATTTC
TCAAGGTCAGAAGTCAAGTCTTGTTCTGAAACATCTGTGTGCTTTATATTAAAGTGGAACAAAAGTGGAGAAATATCCACCAGTGTGTGACAAGCAGGACGGGCAAAATAGGACTGACACACTGGTCATCTGTTAACTCTGGCATCTTCAGTTCATTGTAAAAACTGTCCAAAAGGAATGTAAA
CACCAGACCGGAATGGGAACCTAAAGGAAAGTGGAGACTTCCCATTCTGTGGAAATCTTTAAGAACTGGAGAAAAGTTCCAATTACTTACAGCTTCAAGGGACAGAATGATGGATGGCTTTGTTTGCAAACATGCTATTTGTCTGAGGCTCTTTGTCCAGTCAGCTGGTTGACAAATACTGATC
GCTATCGGTGGGAGTGGCTTGCCGACATTCCTGGCAGAATGCAGGCCACTCAAGTTAGCATACCAGCAATGCAGCCTGGTTGCTAGGGAGCTGCCCTCTGAGCATCCCTTGATCTATTTTTAAATTTCCATGCTTGTTTCCTCTCTGAAAGGAAGCAAAGAATAATACAGCTTGCTTTTCTGCT
CCAGCGCTGACTGAGTAACTAGGTCAAACATTAAAAGCTGATTGAGCCAGTGCCCTTATACAAAGGCTGGAATGTAACAAAAAGCCCACAAAGAGTTTTGCCTAGGCTTTTCCTGGGCCTTGAAGCGTGACAAGATAACAAAGGAATTCTTAACAGCATCCTTTAAGAATTAAACAAGTTTTAT
CGTTGGGGAGTTTAGGGCTAGGCAATTCATGTATGATGCAAATGAATACACTTTCTGAATAGATGTCCTTTCACAGTGATTAGTCTCACTGTCAGGGGACCACGGCTATTACATTACAACGTTGCTTTGTAAGTATTTAGAATTTATTTGTTGGCTTTTTTCCCCCTTACATATTTTGTATCTG
CTTCTCTTCAACCCTTTCTGACCCCAGAGTTCATTAACAAGTTAAGTGTTTGAGAGAGGAAAGGAAGTTATAGGAAACACAAATGAGTATCCAGGGCAACAGCTAAAACTTTAGGACCTTTAACCTTTGTGAAGTGTGACTAATAAGCAGTAGCAAATCACCTTCCTCAATAAGTAAACCATGT
TGTTGACAGGCCATTTCAGTGGTATTGTTTTGATGTTAGTACACACAAATGGGCATCACTTCTTGGCTATTTTACCCCCTAAATCACATAAATTGATTGCAGAAGGCATATCTAATGTCTGAACAAAACCTCCTTTTGTTCCAGCTCTTTCATTCACTTTAGTACACCCATTGGCTGGCTTCCC
TAGAGAATTATGGTTGGAAAGATAGAGGCTGGACAGCTGGGTTTGCTGGGGTATTTTTAAATGCATTAATGCAGGCTCCAATCACTCGGCCATGCTTGACCTATTTTTGGCTCAGGCCGACCATTGTTCTATTTCTGTGCCTGTGGGCCATGCTGTTGTTGATTCATATGCAAATGGATTATCA
TGAATGTTGCTTTTGTTTTGCATTTAACAAATTAGTATGTTGACATTTGTCACTGATGGATTTCATTATTTGCTGAAAGGGTTTTAGGGGGTTTGACAGCATGAATGGTTTGTCTTACAGACTTTTGAGAATTGATAAAAGCATCTTTGTTCTTTGTACAAAAGCACAACAGATATCGTATTGA
CTGTGTTTGCTCAGCTGCAGGGTGCAGGTGGCAGGAGCGGATGCTGAGCACCAGCTGACATGCTTTCAAAGGTGACAGGCCTGTGGTAATTGATGGTCAATGAGGGCCATGGCTCCATGCACACTGTTGGTTTAAGGATGACATTGATCTGACACACTGGCCACAGCAGAAACAGCAAAACAAA
CAGTCACTTTAGGGTATGGGGTGACCAGGGTCAGTAGCTTTCTTTGCCAAAGGAAAAAACTGCAGTTCCAGCCACAGGCTGCTTTGTTCAAATGTCTTTGTGCTTTATGAACCGTAACAGTGGATGAGAAAGGGAAGACGTATGAAGAAGTCCTGATGAGATTGTTATGTTTATCGTAATGGTG
CCGTCTCTCCTCTCATTCTTGAAATAAATGTATTATTGAACTAAAGCCCCTGCAACATGAATTAAACATAGGAACAAATCCCATTGTGGCCTCTGAGCCCCATGCTGTGCTGATGACATTAATGAAGGGTCACACAGCCACATCCCTGCTTAAGTCTCTGAAATCCCACTCCCTTTGTCCAGAC
CGCAGCAAATGTCACCAGGAAAGTCTTTACAAAAAGACATCATCCCGAAGGCTTTCTAGACCAGGGACCCCCACGCTGTGTGTCTTGGTTCAGAAAGCCGTGGCTTCTGTTAAATCTAATTACTTCCCCCCTGTGGCTTTAAATCGACGGCGGCTCCTATTAAACTTAATTACCCTCCCCTGCA
AAAGGGGGAGAAAGAGAGAGCCGTGACTAGAATTGTAATGAGCTCCCAAGCCTGATCCTAATTATCTTCCGTAACTTAGCAACAAGCGAGACGAGAGAAGAAAGCAGCTGAACAATTTAAATGCGTTGGGGAGATGTGGGTGGAAAGAGGGGAAAAGGGCCCCAGGTGCAGTCGAAGGAGGCAT
CATCCGAGCGAACTTCCTACTATCTTTCTAGGCTCCTGCTGTTTTTGTGACAGTCAGTGCTGGCTCTAATCTTATTGTTAATGTCAAAGACCAAGCGTGACAGCTCCAGACAAGATAGGCTCCAGTGAATGGCAGAGTAATCAGGCTGGAAAAGAACTGGCGCATTCATAAAGGATCAGACCCT
CACCAATACAGGCAGAAAATGTAGCACAAGTTTTTGGTTGAAAGAGCACCTCTGTGCCCATTGAAGGGCGTTGATCCGAAAAGACAGAAAGGACAAGTAAAATCGATTTGAAGCGACCCTCTCTGTCCCTTTCACACCATTCAGAAACTCCATTCCTTCTAAGACAAAGACCAGCGCCTTGGGA
TTTTTCCAGGAAGACTCCATTCTACTGAGAGGACCCAGCTGTAGCCTTGATTGAGGCATTCATTTTACAGCTGGGGTAAGCTTTCTCTGAAATGCAGCTGGAATAGGCATTTCAAAGGCCCACAGTGTTATGCAAATGCTTCTATTCTCCATGTGGGCGGCAGAAACCCAGCCAAGTGCCCAGA
GAGAGGAAGGGGGAGTGTGTGCTGGGGTCTGGTTGCCATGGTAATGGGTCTGTTTGGCAAATGAATGTCAGGACCCGTGTCTATGCCGAGACTGGAGCCTGGTGTCGTTCTATAATGGAAGGACAAAGGCTGATGGGGGCAGATGTCAAACAGGCCAGAGGCCCAGTGGGCTGGTGTAGGCAGC
ACGCTTCATTTTCCAATTTCTAGAAATAAAAGCTGTGGGGCCATCTATTGTGGAGTGGAAATAAAGCCCATTGCAAAACCTTGTGTGTGAAAAAATAACAATAGCATTTACCTCCCTGCCCGGGGAGAGAAAATTCCAGGGAATACATGGGGCCGGGGAACAAAGAGGCCTTTCTCTCATTCTG
CACATTCTGAAACTGTTGCTATGGCAAAGCGTCTTGTGTTATTGACGATGGAGCACATTGTTGTGTTTAAGTCATGTAAATGATCAGGACACAAAGGAAGCTGCCCACAGCAGCCCCTGCTCAATCACCACAGCGCTGGGGCCTTTCCCCCTTGACACATGCCATTTACACGGCATGGGAAGGC
GACATATGCCGACATGAATGCCAACACACGGGGGTCCCTGTGGCTCATGACAGGTGCCTGACAGAAGAGGTCAGAGAAGGCCCCGGTTTCCCAGGCTGCCTCCTTTGTTCTCTGCCAATCGCCCAGAGGAATACATTAAGTAAGGAACAAAGAGAGAAGGGGAAGGGGGTTGGGGAAAGGGGAC
GGATTTCCCGGGCCCATTGTCAAGTCAGCCGAACCCACAGCTCCTCCATTGTGATGATAATGGATTCCGTGTTGTTGGCGCAAAGGTCGCGAGGTCACCGTAAGCTCCTTAATGGACTGTGAAATAACTTTAACTGCATTAACCTCTCTGGATCACATGGGTGGCACCAACAGCCACTCCTGAA
GAATCCTTCCAGAGGTGTTTACACTCACCCAAGCATGGATGCACACTCATTTCTCTCTGGTGTTATAATTGATGGGCAGACAGCAATGCACACGGATCCATGCATCCCTTTGGTTGTCCTGGGAACTGCACTCAGCCATGACACATGGGCTGTGCAATCAGGGCCCACAGACACGGCCCTCATC
TGGGCTGGGTTGTTTCCTTTGTTCCACAGGCACAGGCCTGGTAACAAGGCAGCCAGGAGCTCAGCTGTAGACATTTTTTTCATTATTTTCCACCCTGTTAACCTCCATCACAAGTCAGGCTGCTGTCAGCCTAAATGAGAACTGAAAAGATTTATCTCACTTGTCCCAGGGCTCAGCTCAGGAA
GTGTGCACTGCACATGCGTGGTGTGACACTTTCTCTGGGTCAGGGCAGCTTGCCATTTCGGGGGCTAAGCTGGGGAGTGGCTGCAGAGCTCTCCCTTTGTCTCCAGCACATTCTTCTAGGGCCAGAAGCGTTGTTGTGGCAACTGGTGGCTGCCCTGTCAATGGGGCAGATGTGCCTGTGACCA
TTTGAATCCAGCAGCAAGGCAGGGCCTGTGAACAAAACCCTTTCTATTCACTTCAAACTGAAGTATCTTTGCTAGACATTCTTTAGAGAATTCTCAGCTTTGTCTAACAGATTACCAAGGCTTCTCTTCAAACTACCCGGCTGACCCCTGTTCATCTAGTAGCCTTAGTGTTGCCAGGAGAAAC
CCACTGGGCCTCCCTGTTTTGTCGCTAGAAATAATCTTTTATTGCCCAGTTGTTCGGAAGTGACCTTTTGCCCTTGATTAGATAGCACCAGGCTCCATCACCGGATTGCTTTTGAGCGGGCAGTTGCTTTTTTGTGTGGGCTGATCCGGTGTCAGGGAGAACAATGCAAGGCTTTGCAAAATTT
GGAGCCAGGGCAGGCTGCACAAAGAGGACAACTGCCATTGATCTTGAACAAAGGGGGTGGGAGGGGCATGGTATTACAGAGAGAGACAGGACAGCATTCAGAGATGAGGCCATGAGAAAGGCAATAGAAAGTCAGGGATGGCCAAAGTCATGCCAGCTGCTACCTCTGGGAATGTGTAGAGGTC
TGATTGTCACATCTGCTGGAAGTGTATTGGCCAGGTTGGGATGTGAATGTGGTGTTGTTATTTTAGATTGATTTTCTTAATGCTGGCCATAAGCGTGTCCGTGTGCAGGCTTGCGGATCCTTTCAGTCCTTTTAACAAAGCTTGAACTGTGTTGACATTTGTCCCCAGGCAGCAGTGTCCATTC
TAATAAACTAGAAGGTCAAATATCTCTGAGCAGTATAAAAGTGCAGATCCTAAGGAGGCGGGAATCTCTTTTATCCACTTTGCTAATTGTTCGCATGTCACCATGAAGGCCCAGTGGCATTCAGCGGCCCCTCTGCACGCCTTCCTGTCAAGGTTGATGGTGGCGGGGAGGGAAGGAGGCGGAA
ATCCATCTTTGGTTGGATCTTTTCTGTTTCCTTTCTTTCATGCTGACACTAAAAGCAATCTATCACCTTTTGTTCTTTCCTGTCAGTCAATCTCTGGTCCGTGACAGATTAACTTTGACAAGTTTTTGTGCTGAATATAAATGGTTTCTCTCTGTGTTTAAAAGGGAACACACAGCACACAAAC
AGCTACAAAAGCCACACCCTTGTGCTACACAAACAGAACACTTTGTCCTTCCAGGAGGTCCGTAGTTTGACCACAGTTCTGGGATTTCAAAGCTGCCTCACAGAGGCTTGCCTATTGTAATGTAAAGTGTTGAGCTGAGTGACTGTCCCTGTGTTATAATGCAGCTTCACAACTGCTGGTTTAA
AAACACTGGCATGCCTCTCTATTCAGTTCTTGGGGAGGAAATTCAGTATCCCACAGTACCCAACTGTTGTCATGGAAACACTTCTGGTAGGCAGCTTCTTATTGTTACTGTGGTCATCCAGCTGCGGGCCCAGAAGGGAGGAGCTGCACTTTTACTCTACAAAAATGTCACCTCCCTCCTTTTG
AGAGAAGAATACAAAAGCATGCCTGCTTGTCTGTGTTCAACACAAAGAACATTAAATGAAAACAACTGGCATGCTGCCAAATTCCTATAGAGGCAAAGAGATTCAAATAAATTGATTTCACGCATCACACTGACCTGGGATCAGTGTGCAGTGCTACAATAAGCTCAAAGCTCCATGTGGGGTA
TGCTGGGAGTCAGAGGAGAGGCAGAAACCCTAGTCAATCATCCTGGTGTCTGTGTTTGGGCTGAATAGAGAGCTCTGCTCACTGAAAGCTTGAGCGCCTTTGTCACTGGCAGGCATTATTTTACTGTCAAACGTTATGAAAGAGAGGAAAATGCAGGGAGGCCCCTTTTTAGAATTGGGTTTTC
GTGATCTCTTTAGGCCCAGAAGAAAGGGGACCAAAGAGAAAGGCAGATCCAGGAATAATGCTGGTTTGTGTCAATACTTTGCCAGAATGATGTGACACTGAAAGCATGCCCTGCTGGAGAACAATAGCCGCCCTATTCAGGAAGGCAGAATGAGAGTCAGCAAGAGAAGGCATTTGATCATGCA
TTTTGAGTGAAGGCTACTTTGCATGGGTTGGTCAGTCCTGTATAAAGAGGAAACAATTGAGCTGAGACCTGAATGGTACTGAGAAAAAACCATGAAAATCTAGAGAAAGAATGTTCCAGGCAGAAGACAAAGGCCCTGAGGCAGATGCGTGAAGTATTCTATGGTCAAATGTAGCATGGGATAA
GTCCTGTGCTAGAATAATAAAATGAAGTGACCCGGTTCCCGTCTCCAGTGACTGCACAGTTCCCAGTGAGACCGTTTCCTAGGAAACCTGACATTCTGGAGGAAGACACAGGCTCCTCCCTGCTGGGCAGCAGCTTAAATACTGAATAGTTCACTAGTCAGTGTGATTCTATTCAAAATCTGTT
ATCTGGCTACAAAATTAAGAAGATATATTTTTTAAACAGAAAAAAACCTGGTCCCCTTTATGCTCTGCTTGGTTCCTTTAGGCTTAATTTCATTCAATGCCTCGCTGAACAAATTATAAAGACAAGATCTCATTAGCATAACAAAGTAAAACAAACTCTGCTCATTATTATTATGTAGAGTAAC
ATGAGCCATTGTTTCAGGACTTAGGCTGTGAAGGAAAAACAGCAGCCTCAAGTGGAGCCTTGGAATGTGGCTACTGAATGGAGAGGCCTAACCCACTCCATAACCTGTCCATCCACTGAAGTATGAAGGGCAGGGGAGGGCCCTTTCCCCTGTTAATGGGCTCAATTCATTTCTAGTGAAAGAA
CCTTTTCTCTCTATACTTTGTATGAAAAGATGGGTGTGATTGAATGACTTCTAACGTTTAATGACACCTTTGCTCCAGTGCTTTGTAAAGCTCACACATGAATACACTGATCCATTTCCAGATGATCCTGGGGCCCCCATCCTTTTGTGTCAAGCACAAAGAAAAAGGAGAGAGAGGGAGAGAC
TTTCTCTAGGAGTAATTAAGAGTGAAATCCTCCTCCTGGTGACCCCGTGCTCCAGGCCCGGGCTGATTTACACATGAAAGGTCTACGGAGGGCCTGGGCTTTCTCCTTTTCACATTCACAATGAGGCACAGCCTATAAATAAAACCTCTCTGGGAAACAAGAGGCTTCAAAATGTGTGTGTGTG
CAGCTTCATTTCCTTCTAAGCATCTCAACTAGGAGCACAGGGGAGACAAAAAAGATTGCAACCTCTTTATACAGCTGTGTTTGACCCTTGGCACTCTATTCTTACTTCAATTATCGTCCATTGTAATGATCCCTTTTCATGTCTAGCTTAACCCTAAACTGTGAGTTCCTTGAGAATAAGAACT
TCATCAGTAAAGGCAAAGCTTTAAGTGGGTCATCTGACTTTGCTTTTGTGCTCTACATTCACCCTGCTCATAAAAGGTCCTTTCATGAGTTTTCTAGGCTTTCATCACTGCCAGCGTCTCCACAGGCATTGTGAAAGTATTAAACTTCCTACCCTCCCCCATGCTTGTCTCATGGACTCTTTCG
GGGCTTCCTGTCCTGGTTTCTTCACACGAGCTCTGCCACCGCTATTGTGCTGCAACAATGGGAGGCTCGGGCCACCCACTGAGGAACTGCAAACAAGCCGGTGTGAAGGCCACAATGGGCAGCTCGTGACCCGGAAAGAATGGGCAGCAGAGGCTCTGGGACCAGCCCTCCTGCTGCCCAAGGC
CATCTCTATATGGCGGTCCTGTACCTCAACGGGGAACATTCATAAAGAAAGAATGTGACCATCAGCATTATCACAAAGAGGCACTCATTAGTTGGTTACATGGTTGTCACTCAAATGCCAGCTCTTTTCTCCGTTCTCTATGCAAATTAGAAAGGGTTTATAGGACTTGGGCATTTTACTTGAA
GCACAGGGGACCGGGCTTGCGGACACCCCTCGTCACTGTTCCATCTCATCACCCTCGCTATTGATTCCTGAACAAACACTGGCTTTGTTGGCCAAACAAAACCAGGCTGAGTCTGGGCTGGGATCTCTTTTGTGTGGCAACTGTTGCCATGTGGAAAGAAAACCAGATCTAAATGATTCCACGT
GTTGTTTAGTTTCTTCAGACATTCCGATTCTCTCCTTTTGTTGTTTGCCTCTAAAAGAGGTGCCATTTCACATCATTCTGCACAAATTGTTTGAATTAATGCAAGTGTGAATTCTTACCGTTTGAAGGGGACTATTAGCATATCAAAGGTTTCTTAGCTTTAGCTCAATTGAGAAAACTTCAGC
AGCAATTTCTCATAGTTCAGGGGCTTTTGGGAGCAGTGTGCTACTATTTGAAGTTTACAAATAAATTTCCTCATGACTAAATACAATGAGCTGATGTCTTTGCTTGACTAGTCTGGAAATTAGGTGAATGAAGTATTGTCCGGTTGAGTCCAGCTGGCTGGAGATACACTTCTGAGGCATGAGT
GCCCTCCAAGGGCTTTGTGTAGATTGAAAAAAGGAAAATAGAGAAGGGAAACCAAAGCAGGGCAGAATGCAGTGAAGGAGAAAAAGACAAGAGAAAGGGGAAGGACCCTGAGGTCAGAGAGTCATGTGAATGGCATTTAGGGAACAAAACCTGGCTCCTCTCCATCCATCATCCCCTGGGCCGG
AAACTATAAACTGGCCTCCTGCTTAGATTAATTTTCTCCACCAAAACAGTGACCATTGTCAAATGCCTTGCATCTCCATGGAAACTGTTTCCTTGGCCATAGACAAAGGTCTGCCTATAATACAATGCCATGAGAGCATCTGAGGTTGTAGACCCCTTGTTTAAAATCACAGGGCTAGGGTACA
GGGCATAAAATGGAAAGAATATTTTATAACATTCTTATTATCTAAGCCAGGCAAAGGTTGGCAGCTTTCTTTCAGTTGGATGTCACTCAGCCTATTGAGTATGCAAATGTCTTTTGTTTGCATGCCACCCAACTCAGCAGTAGTGAGTGAAGGAGAACTGATGAAGATTGCCAACAGTACCTCA
TAGCTTGCAGGCCGCTGCTGTTTGTCCTGACTTCAGCGCATCTCTGATAGACCTTTGACACCTTCCAACAAAGAGGTTACAGGAGGGAGAGCTGGAGAAATGGAGCGCTCCTCCAGAAAGTTCGGCAACTCACAAAAGACCCCTTAATTTCTATAGCGGGCAATTCAGTCCACAAAGGAAGGAA
CTTTTAGACTCTGAGATGTGAGAGGGTGATGCACTCTCAGTCTGCCCTCCATTTGCATTTTAACTGCCAGGCAAAGCCATTGTGAACAGGAAGGGCCCCGCCCCTGCACACACTGTCCAGGCAGCTGGACACTCTGCCCCATTGTTGGCAGGTGTTTCTGAAGGGCACCGTGGGTTCAATGCTC
ATTAGCTGAGGTCCCTGCTAAGGCTAGAAAGAGAACACTGTAAGCAAAGAGGCTGGAGCACACGGAACAAAGCTATCTATTGCAGTGGATGAGCTTTTCTTGTGCATATGCACACTGGCCATTGTTCCATTCTTGAAGAATCACATTAATCAATGTTCAGAGGCTGCACCTCCAAAACAGAGAG
TATGCTGCCCTTTGAAAACTTTTCTGTGATCAAAGATGACAAAAGCAATGCAACAGCCTACTTCTCTGGGAAAAGCTAGCCCCAGTGCCTAAGGGAAAACATTCACTAACTCTTTTCATATGAAAATCAGTCTTTGTTCAGAGAAGGAGGGGAACAAGCAGAGACTTTTACTGGGACAAGTAAA
AGTTTAAATTATTCCTTTGGCCTCAACTCTGGTGGGTAACCTAATTCTAATACCATGGTGAATGGTTACTGTGACTACCCTGTTGCTAAGAAACCTGTTATGTTATCAGGTTGCCTTGGCGAAGTAACGGCTTCTTAGGACTCCTTAGCACCGCTGGGAGGTTGTTAATCAGAGCTGTGGAGGA
AGGAAGCCGGGGGCAACTCCAGCCAAGGGTGGCCAGCAAGGCCCCCTTTGTGTATTTTCACATTCACTGAAATGAAGCAAAGCCTGCTTTTAGAGAGTTCGTGACCCGAAACGTGATTGCAAGGTTACCGAGTCTTTCCAAACATTTCCCTTTGCATCTGTGCTGTGGCTCCGCCTTCCCTCCA
CCTTCCCTCATGGTGGCAGCTGCTAGCTGAATAGGGAATTTATATGCAGATTCTATCAGGCTGAACCTGTCACACTCCTCTATGGCAGGTCCTATACAGAACTCATCAGTGATCACTCAAGCTCAACTCCAATAGCTCATGCTATTACAAAAACATCAAGATAGTGAAGCCTGCACTCACATTC
CAGCCTGCAGGCCTACGTGCTATAATGGCAGAGGGGCCAGGAAAGGTCCCTGACCCTACCATTCAAGGTTCACTCTTGGGGCTTTGTGCTCTGTTAAATGCAAATGCAAATGCAAATGCAAATGTTCCTTAGCAGCTATTTATGTCTTGGGATGAATAAGTTTATTAGGTCTTTTCAGAAGAAT
CACTTTTTTCTCTGAGAACTGTAGAAGAGTTGACTCAACAGCCCAGCAGGGGGTTGGCACGCTGGTTTCTAAGCGGCTTTAATGCACAATTCACCAGGGTCAGGAGCTGACCCTCAACCTTTTAGCTTAGGCACTAGATTAGCATACTGAAGACTGCTGGGGTGGAGTCACAGTAACTAAGTTG
GTGGAAATGTCAAGTGTGACCTTTTTCTTGTTTGGGTGTCTAATCCTATTTTAAAGCCCTGTCACGCCCCTGCCAAGGGTCAGTGCCCTTGTGAATAGAACTTCAGCACCTGCTACCCCTTTCTTCTCCTCTTCTTCCCCTCTGAGTAGAACTGGAGGATGTTCCGGATGGCAAACAAAACAAT
GACAACTTCAGGCATTCAGGCATGGATTTATGGGTATTTCGCCCCTTTCTCTTTATTTTTAAAGGGGTTGGGGGATGGGGGAGAATATCACAGGATTCAGTTCTGAATAGACTTTTGTTTTGCTCTTTCTTTTACCTCTTGACTGTGTCAAATGCAGTGTGTCTCCCATGCAGTTTCTCTCTTT
ATTCTTTTAAGTTGTTAACGTGTTTTATAGCACAGTGTGTGGTCCGTCGTGGTGAATGTTCCATTGAGCTTGAGAAGAATGTGCATTCTGTTGTTAGATGCAGTAGTCTATAGATGTCCATTATATCCAGTTGATTGATGGAGTTGTTTAATTCAACAATGCTCTTACAGATTTTCAGCCTCCT
CCCCATTCCACATTCCAAAGTTCTTATCTTTCAGGGAAGAAAAAAAAAAAAAAGCCCCACAGAGTTACAAGTATTTCAATAACGTGCTTAGAGACCAGCTCTTTTCTGTAAACAAGCCTAATGAAGTGTGACTAATAGTGCTCTCCTCCAGCACAGGGAAGGTAAAAGGGCCTTTGTTAGCACT
ATTGTCTCTGTGGAATTTATGACTTTCCCGCTTGTTGAATACCAGCCATGCTTGTCAGCGGAGATCCTGCTCGGAGGGCATTCCTTGCCGCAGATGGGTCTATCCATTCATCTGTTAATATGCATTTGGAAGGAGTCCCGCTGAATTCAAAGACGACCAGTGAGGCCCAACAATGAAAGCTTAG
AATTAGGAGACTTGTGGCTCGGAGGAATGTAATTCATGCAGAAAAGCGTTGTCAGAGCAAGGCCAGGGAACCTCATGGGAAGAAAGCAAAATAAACAGTTCAACAAAGAAAACAAAGAAGGGCCAATAGGCTTTTCTAAAGCTTGAGTACACTGAGACTTCAGTGGGTGCCTAGGACAAAGACC
GAGTTTTGAGTTAGCCTCAATTAAGGTTTTTGGTTGTTTTACCACCCAGGCTCCAGATTAGCAACTGGAGACAGGAGCTGTGATGGAATTAAAGTAACCGTGGCAACCATTATAATGTAAATGAGCCTTCTTGGGCAGGAAGTTGAGAGCGTGAGCACTTGTTAGGGCATTCCTTTATTACATC
CTATGTGAGGGGATGTGCTTCTGGCATTGGTTGCTATTATTCTGTCAAGTTTTTTTCTCCCTTCTGTTTAAATTTCTGCTGGCTGCACTCTATTATTCCATAGACCTTTAGGTTTTCCCTCTTTGTAATTTGATGCCCTATTCAGCAGTATTCAGGAAGCTGTCTTGCTTTAGTTTAGTCCTTC
TGCTAAGCAAATGCTGAAGTATGTGGAGCTTAGGTAAACCACTTGAAGTGAACTAAATTGTTCATAATAATTAAATGTTCCGGGCTCTTCAGAAAGTTCCACGGCCATTAGTCATGTTCTTTGATCCATGAACTTGCTCTCCTCAGAATGTGAATCAGAGGTGAGGCCCCTTTGTGTGTGACAC
CATTTTGGCTCGTACCAAATAAAAGGGCAAAGGTTACCAAATGCAAGCCTAGGGAAGCCAGGAGACAGAACAGCTATTACAATGGAGGGGGAAATCCAAGCTGTCAGCTCTGAATGGATAGAAATTGCATGTGTGAAATTGACAACCAGCAACAGCATGGTACCGTCAGAGGGGCCAGGAAATG
TTTAAAAATAGTTTCTTCCAGCTACGGGAATGTAGGCTCCAGTTAAGCAGACTGACATCTGGCGAATTAAGTTGCCATGGTAACAGGTTTTCAGGTCAAGCCTGGAGACTGGGTCAGCCCTCCCCTCTGTCATGGGAACAGTCTTCCAGGGGGGTCAGTGAAAAGAACATCTTTGACAACACAC
CAATGACTGCCAACATCAAACAAGACTGATGTCCCCATGGAAACTAATCCACCCCAGGATTTTCTATTCAAACATTTTCTGAAGCATTCATGCACATCTAATGGGCAATGAAAATTGTCAAGGCAGATGACCCTAATTTTCAACACAACTGAAAGGTGCTTGCAGCAACACCACTACTCGCTAA
TGGAAACTCACAGAGGAAGTCAGAATATATTAGTTTTCCTGAGCTCTACAAAGACAGGTCTATGCCTCATTAATCCTATTCTTCCCAAGTTCGCACGCTTGGCCCCAGTTCCCATTCAAGGAAATCTTCTTGAATGCCACATGGGACTGGCCCCCTGGTTATTCGTGTCAGTTTTAGTGTCCAG
ATAGTCATTTCCTAGACTTCCATGTGACTCTACCCTTGGCAACTCATGCACTCACACCATTGAGACTCACTGAACCTGAAATGGCCCTTTTAGAAGCCTTGCTCTCTTTGTCATTACCAGACTGCTATGTAAAGACCAGTGACAGCTTGTTGTTTTATTTCTTGAATTGTGCTGACAACATTGT
TGCGGGGCACCTTCTATGAATTTCTGATGAGCCCACGGCCCTGACTCCTGGGTCCCGGCCCGGTGCAGTCAGGGATGTTAGTTTAAGTCATTTCGCACGGTTCACTGGCTCTCTGAGAGCAGCTTGTCTCCAGCCTGGGCCTCTCTAACAAGCTCTTTTTACTCAGGGCTTCTCTGAGCATAGA
GAGGAAGTTGCTGTTTTTCATGATTATGACCTTTAGATCTCTGTGGGTATGGCTGAAAAGACATGGAAATACTTTGTGTATAATGCACATGTCAAGATGATCGTTGTAACTAAAGTGCTATTCAGAGAGGGTTCTTTGTGCTTTTCATTAGCTTTTCAGTTGCCTGGGCACTTTAACTCAGGAT
GCAGATTGTCCTCCCCAGTGTGGGTGGAGACCATTCAGTCCATTGAGAGCCTAAATAGAACAAAAAGGTAGAAAAGGGCTGGATTAATTCTGCCTGACTGATTGGGCAGGGTTATCAATCTTCTCCTGCCACTCCTGTTTCTCAGGCCTTCGACACAGACTGGAATCTCTACTATTGTCTTTCC
GGCCTCTTATCATTGGGATCTGAGGAATTTTCCGAGAGGAAGTGCGAATTAACAATGATGAAAGGTTTGTGAGTGAGTGACAGGCACGTTCTATTGAGCACTGCATGGGGCATTATGTGCCACCAGAGACGGGGGCAGAGGTCAAGAGCCCTCGAGGGCTGGGAGAGTTCGGAGGATAGAAGTC
CTTTCTTTCGGCTCTCAGCCTGCTTACGCTCACCCACACAGACACACAGAGTCCTGCACTTGCGAAGGGTCAGAAAGGTTCCTGCGGATTTCTCTCCATAGAAGTCCTGACAATGTGGCATGTGCAGTCTCGACAATGACATGCCACTCAAAATCCCTCCCTTCAGATTGTCCCTCCCTTTAAA
CTTTTCTTAAAACCTGGACATTCACCAAAAAGAAGTTTGCCAGCACAGACAATTAAGCTTTCTTCTTTGAACAATGGAGTGACTGACTGGCACATTTGAAATGCAAGCGTGTTTTTTTATTCCACTGTTCATCCTTCAAGCTGATAAACAGCAACAATGGGAAACAGCTGGGACAGGAAAACAT
CATGATTATTGATCTCTATTAGCATGATAATTATAAATACTTGATAAATTTCTTTCTTTGATCTGGCCTACTTGTCACTCAACAGTCTTTTAAACTCTAGATTCTTTCTTTCATTCTTGACATTTGCCATTGTCCTCCACCCTGAATGCCTCCCTGCTGTTCTCAAAAGCTGCCTAGAATCATT
GAATTCAGGATCTGTAATCCTAACGCAGAGCCCAGGCCTACCGGGCTCCAGTTGCCAAGGCGACGGTGGGTCAGAGGGCAGCGCGGGGCGCCCGCTCCTCCAAGTCAGAATCCCAATTGTTAAAGCCCAAGAATAAACAGCTGAAGCGGCCGTCGGGGGGCCGGGAGGGGGGCTGAGGTCTGCA
AAACACACAATGTCAGCAAACAGTAGAGAGAAGGTTACAGGGCTCAGAGAGAAAGGGTGACCCAAGAATTGTATTCCCTGCCAAGCTGCAACAGACTCGAGTTGAAAGAAACAACTCAGGGAATACATAAAACAAGGGCCCTTTGAAATTCAACCAACCAAATAATAAATCACATTAAGGATGC
TACACTGTCTGAATTAGGTATGAGGCAAAATTCTGGTGTGGGAATTCTACTCAAATATCTAGTTGAATAGCGTCAGGCTCTCCTGACCTTCTAACCCTCTCTTTTGTCCAAACCTCCTGAGAATCAAGCATGTGTCACACAATAACTAGCTTCCCCTTGAATAGCATTATTGGAGAAGAGAAAA
GTCAGGGGAGGACTAAAGCTCCTGAGAGTAAAATGCATTTGTTATGGATGAACAGGGGAAATGCAGCCATTTGAATTTAATCAGAGGAACAAAAGGGAGTCTCTGGCAGATGCCAAGCAATCAATCAATCAGACAAACCAAAGATAAAGAAGCGCCAGGTTATCGAAGCTGAAGGAAGCTGAAA
CGCTCCCCTCGCTGCTCCAGTGACCTTTCACCCCTTCCTTGGACGTCCCTCAAAGGCAGCTCCCGTGGTTAATAACTTCGGCTGGCAGCCCCACACAAAGCCAGGGCCGGAAACCATTGTCCCGGGGACAATGGCCGAGCAGCCCAATAATGAGGTGGCCACAGTGTTGTCTGACATCCCACGT
AGTGGGGCTCTCACCACTTAGAATTCTTTTCTCCTAATGAAAGGAATCTGAACCCTTGAACTCTGTCAGGGTCTTAGGCATGTTCCCTGGGCCTGATTTTCATCCTCAGAAAATGGAGGTCAGATACATGTCAAGAATAAAAGAAAGGTCAAATGAGAGTAGTCAAAGACTTTGCACACATCCA
CCTCCGCCTTTTTTCCTTTTCAAACGTCTTTGATTCCAGTTGACAGTTTAAGATTTTTTTTTTCTTTTACTTCCCAGAGGCTCCTGTTGCCATAGTGATACTTGATTACGAAGGCCATGACTGCTTCCATTGACACTCTGGTTGCTATAACAATGCCAGTTAGCCAAGAATTCTGTGGAAACTT
CTTGGGGAAGGCCACACAATGGACTGCTGGAAACCAGTTCTCTCCTCCCACTGTTGCCTGGGGCTACAGACAAAATGAAGGCGAAAAATGCAGGGGTGGGGGCTGGGTGCTGGCAGGGGACCCAGGGGCAGCCAGGCTGTTGCTGGGAGACTCAGTGCGACATGGGCCTGGCGGAGGGCCCCAG
TGGTATTTGCTGGAGAAAGCCCTGTAGCTCAACAGGCAGATGGCAGTAAGAAATTAACTTGAATTTCAGCAATGCTGGGGTTTCCATGGGAACAGAGGAAGCAGCCATACTGCCTGGCATTTGAACAGAATAGGAAACAGGCTCCCCTGCCACACAGTCTTAGAAAAATGGCTGCATTATTCCA
GCCCTTGTGTGGGCAGCTGGGTCAGGCTCCTTTCTTAAGAAAACAATCCGGCTCAGGGTCCTCACCGCCCTTTGTTGTCCTCCCCACGAGGTGATCAGTTGAAGTCTCTGTGGTGACAGAACCAGTTTGTAACAGGCTTGTCTTTCACGGTCCTGTCTCAGGGTTGCTGGCAGGCTTGCGAGAA
CAATGACATCTATCTCTTCTGAGCTAAGGCATTTTAGAGTTAGTGAGCTGCCTCTACCGTTCTCTCCCACTTCCATGGAAACCTCAGTGACCACATGCTCTGCATGGCATAGTATTTCTATTGAAGAGGGTCGCCTGGCCTTTGACACACTTGACAGGAGCAGGAATTAAGACCTTATTTTATT
CTGGCCCCAGGACTTCTTTCCATTGCTCTATTAAAAATGCCTGACATTCCCAGAACACCACAGGGGTTTCTCACCCCTGTCATGGGTTTTCTAAAGGCTGATTCCAGGCTGGGTCCAGGCACTTTTGTCCAGAGGCAAAGAGGCGGAAACTGCCAAGCCTCCCATGGCCCCATGGAGGCAGGAG
AACTGTGACTTCTCCTTTTTTCTCTATTCTAGAGTGTGCCTGCAGCATGCATTCATTACTGCATCTGATGGAAGCACAAAGGGAGAGACAAAGATGCAGAGAACAATGGTAAACAATTGGTGAAATGTGTTGGCAAATTGAGTCCAATGCTGTCTGTAACAAATGGCAGCTATTTTGTGTGTGT
CTGGTTTTGTATGCCAACGACCCTTAGCATTGAGACTGGAGCTCATGCTTACTGAACTCTGAACTTGGGCCTGTCACCCTGCCTGACTCTGCCTTTGAACAAAAGGTAATGAGATCTAAGGTATCGGTTCAATTCCTTCCTCAGAAGGAACGCCTCATCATCCTTTCTTCACAGAATGCCCCAC
ATGGAATCTCATTAGTAATTCTAATTTCACCCTGGCCTTGTGACCTTGCTCTGCCCTCCTGCCCTTGTGGTCTTTTATTGCCATTTGAAGCTTGTGATCTCTGTGACACACTCCCTATTCATACCCCTCTCCCCTTTTGAAATCCCTAATAAAAACGTGCTGCTTTTGTGGCTCAGGGGGGCAA
TGAATAGATTGATTTCTGTTTTGATCTTGTTTGAATTAATAGCTGCTTTTGAGTCTTCAATCCCACTTGAGTATGCATTGTTTCTCCATTTCACGGTCTGGTGCTCCTGAAGTTTAGGTTTTGCTTGGCCAATTGTTCCGTTTTGTAAAGCTCAGACCAGTGTTTTTGTGTTCCTTAGCTTTAA
ACAGCACACAAATTCCTCATTGTTAGCAACGGCTGGTGTGTGCTGACAGCTACCTCTTAGAGAAATGCAACCCATGGTTTAACGGTGGAAAGTGTGGCATTAGCATAATTTCTTGGCAGGGACAAAGCTGGGGTTGCAGCATTGTCTTCAACAGTGACTCCTTCGTTAACAGTGTCTTATCAAG
ATAGCATTCAGTGTATTTTCCTTAGGGAGGCTATTTATAATGAAATCTGTGACTCAGCAGCAGCTGGCAATGCTGTCCCTTCAAGACCTTGTTCTTCCTTTTCCATTGTTATGCAGATGCCGTTTTAGTCATCCTGGAAAGAAACAAAAAGAAAAATTCAATGAGAAACAAAATTTCAATGCCA
ATCGACAACCTCTGATTAAGGTAGAAACTTGGCAATTAAGATCTTCAGACGTCAAATCCACTAAAAGGGGTGAACAATTACAATGAATGGATCGTGTGTTCAGCCTGTGCTATCTGAATTACAAATAAACTTTCTCACTGAGGAGGGTATAGAGTGTATTCTATACAGCTGTAGGAGCTATTGT
TCTGCTCTTTCTTTTTGTCCTCAAACGTAAACTTCTGGAGACCTGGAGAGAATGAAAGGCGTCCGAGTGTGTGTCCATGGCAATCCGCTAGCTGTGTGGAGGAAGTTACAGTGGCATTAAGCCATGAAAAGGATCAATTGTTTTTGTGAAAAATCCTTGGGACGTGCCTTGAATTTAAAGAATC
TCATTGTGTTCAGTTGTATTTAGGACCAAGACATCTGACAGCATCACTGGGCCTTCTTTCAGAGAACAATTGGCACACTTGAATGCAACGGAGTGGATAGGTGACAGCTCCTTCCCACGGCAGCTGTGGCAGCTCCAGCTTTCTGTCTAATCAAATTAGTTCCTCTCTGCACTCAAACAAGTCA
ATTCAAAACAACAACAAAAGAGCTAGTTAAATATTTGAATAGCTAAAGTATATGTCTATTCATTCCCATGGAAATTGCTAAAATAGGCTGTCCTCCCATCTCCAGAGGAGTCAAAGTCATTGAAATCCCAAAGCCTTTTATCCTGTCAAACATGCCTTTGAAGAGCAGGACATTTACATCTCCA
GCCCTTGGGTCTCCTGGCCTGGCTACCAACATGCCTGTGGCTTCTCATTGGGCCCCGTGAGTGCTGGCAGGGCTGTGAAGCAGGTGTGACTAATGGGTCAGCTCCCCGCTGGGACTGTGACCCTGAAGCTAACAAACCTAAGGGCAAGGCCAGGCGCAGCAGCTTTCTGAGTCTCTTCTGAAGT
TGCCGGACAATAGCACAGCCCGGCTTCAGATCATCAGCTGCTGTTTTCTGGTTAGCTCTCCCTTTATGTGAGTGCACAATGCAAGCCTTCAGTCACAGTGACTCTTGAGAAATACATCTGGTTTTTTCTTTCAGACGCTCTGAAAAGGTCAGCCTGTTCGTTTCTTAGACGCGAGACACCACAG
CTCCTTCACTCCTGAAGTCCGGTCAAGAGGCTCCAGGCTCTTTTTTGTTACCTTTTTCCGCACCACTGGTTGCCCTGGCAACAGCCGCAGCTGGCCCGTCTCCCAAATCACAAGCTGTAATGAGAATCTCAGGCAGGTTTGTTCTGCTCTGCTGGCTCGCAGACAATAGGTGGAACGCTGGCCC
TAAGAGCTGTCTCCTTTCTTCTTGAGGTTCAAGTTTTACTCATGAATTGATTAATTTTCACAAAAGATCCACTGACCCAGAAAGGACTGAAGGGGAGTCTACCAAGAGGGGAAGGAGAGCCTGACTGGCGAGGTAGGCTCAACAATAGGACCTAAATAGGCATGAGAATGGGCATGTGGCTGAC
ATTTTTTTCAGATGCATATGTCCCCTCTCAGGCAGCCCTTTCAGAGCTCTGGACAATGTGCTCTTTTTGTCTCCAGCCTTTTCAGCCGCCTGTTCATTCTCTTTGCATCTGCTGTCACACAGGACATCCCGGCTGGCAGGCGACCACGGGGACACATTGTGCTCCCTTAATGAAGCATAGGGCT
GGGATCGACAGAAGGAACAACAAATGGCTACAATTAGCATTCGCCCTGCTCCTGCAAAAGAATTTCATTGCTATGGCAACGGGAGTTGCCCAGACAACATAGGGCTTTGGCTGAGAAGAGTGTACTGCGTTATACCAAGTATGGAACAAAATAGCCATAGATCAGGCTCTCGCTTCATGGCACA
TTCTGCTGGTCATTTGTCCCTTTGCCCTTTCCCTGCCCTGTTATTGAGGATCACTTCTGTTTGGCAGCAAATACACAAAAACAGAATGCCCATTTCCTGCCCGAGTGATCTTTCTAAATGCATAATGGACCATGTCACTCTTCAGTTTAAAATCATTCGGAGGTCTCTTTGTTGTCCTAAGTTT
ACTGCCAAGGGTTGCCATTTTAGAGAAAACATACAAATGGCCCAATAATGGGTTTCTTCATGCGTCACTGGAAGCCTGTAAAAGGAGCTTTGTTTGTATCCTTATTGTCTGATGTATTGGAACTTGAGTGCCTTTTTGACCTTTGTATTGTCATTCACATCTTTCCAACACAATACAGCCAGAG
TTTCTATGCCTGTGTCTCCAGCTTTGGAGCTTGCACAGTTGCTCTCAGTGTGACCTTTCTCTTCACAGAGGTCAAAGGCCCGAGACCCTAGGCTGGCCTCTTTTCTTGCTAAAGGCCAGCTGATGAATCATTCCCAACTTGAAGGGAACAGAGGAGAAGGGAGGGCTCTGAAGGCCTTTTGAGA
GTGTTGGCAGGCCCATGCAGCGCTCCACAATAAACCTGTCACAAATGCATTGAGTCACTGGGTCCTTTATTTCTCATCACGGCATTCTGTGGCCTTGTGTTCTCTTGCCAGCAAAGAATGGAACGTTCAGCCCCCTAGACATGCCGGCTGCTGGATTTTTTAAGCAATCATCCAGCTTAGATAA
AACACCATTCTTACAAGTTTTTTTCCCTCCTCCCTTTTCATTAATACGGAGGGTGAATAGAACATTGAATAAAAATCAGCCCTTGCCACACAATTGTGGGATTGAAAGGTAACTGTCAACAGAAGGATTTGGGTGACAAAGGGAATGGTTTCGGCGCTTAGCAAATGATTTTCGGCTTGTCATT
CCGATGGTGATAAACAGGACTGAAAGTCTGAACAAATATAACAATGGAAAAAACCTAAAGCCCGCTCTCTCAGGCTTAATTAGTATCTTCATAAAAGAGATCGCTGTATCTAATTTGTATCACTGAAAAGGGGCTTCGCTGGCTGAATACATTCCTTTAACCACAAAGGCAGTGGCTTTGCAGG
CATAACCTCCCTCCCTTTGGATGCTGGGTATGGGTTCCAGGACCCGGCTGCCATCACCTAGGCAACAGGGGGCTTTTGTTGCCATGGTGATCAATGTGGGAGAAGCTGGGCAGCAGGGACAAAAGCCCCCACATTCCCCCCTGCCAAGCTCCCCCCCAATCCCCTTGGGATGATACTGAGACAC
ACTAGGAGACAATATTTACGTAACATATATCTTTTTTTTTTTTTGACCTTGGAGATTTCCATCACTTTTTTGTAAGCTTAGGAATGCATTAATTATCATGCTTGTCAATCTAGCACTTGGGTGTTTTGTGTAAAAGTTATTTCAGAACACTGGTGTTTTATTCTGCCAGAGTAGAAGTCAGTTC
GCAAGAAATAAAATTTAGAAAATTAAAATTCCCCTTATTCTACATACCGGGACATGACTTGAATTTTTATTATCCCCAACAAAGGGAAGAGAGCATTTTTTTGGGACGATTGCGTTGCTATAGTGCCGAGGCCTGCCCTGCCCGGACCTTATTCTCAAAGCCCCGCCGATCCCGCCGTCCCCGC
AGGCCGCCTTACAAATTGCCCTCTGAAGCTCAGCACACTGTAGAGGTTTCCCTGACATACCCTGTGTCATGCTAATGGGGAGGATTAAGGCAAGAAGTGTTCCTAGTCTGACAGAGTGCAATTGTAATTTAAATATGTCCTTTCCTGGAGCCCGAGTTCTTTTAGTCACTGAGCCTGCGCTAAT
TCCTGCTGCAAAATGTAGCTCTGGGAAAGACCCTGCACATTTGCTTTCAGAGTGACTCTGTCTCTTGATGCTTGATGGATGTCTTTCCCCAAGCAAGAAGAAAAGCTCTATTATTGACAAGCTCAGTGGCAAAGGATAAAGGCTGAAACAGCTAGAGGAGAGTGCACGGGTGACCGGAGGTTTC
TTGATAACGAATGGGTCTGTGTTGATGGACACTGGGGACAAGGTAGCTTTGTGATCTTCTTTGTTTCTGTAAGAATGCCTCTGCAACTGAATTCAGCCCATTTCTATGCCAATGTGCTAATAGTTGTGGAATCTCATTCATCTCAACAGAGGCCAGTTAGCCCTGGAATCCCATCTGTTTGAGT
CATTTGCAAGAAACACAATGCTGGGTGCAGCTGCTGTTCATTCACTGGCAGCTGCATGACCCTCTTTGTTTTGGCTTTTAATCGCAAGGTCAGACCCTGCAGGAAACATGAGTGCTGTGGAAGCATTGTTTTGTAAGATTCAGGATCTATATAAAGAGAATAGAGGGTATTGTGATGTATATGA
GCCTCTTATATGTGACTCCAGTGACCCTTGAAGTTTGCATCTGTTACAATCAAGCACACCATTTCCTAACACACTGCCTTTGTTTGCTGGACTCATGCAGGGCGGTGGAGTGAGTCACTACATAGCCCACTAGGCACCATGGCTACCAGCCTCCCTCTGCCTGCTGTTTCCTTCCTGGACCGAG
TTTGAACATACTGATTAAAAGAGACTATGGTAACAAAGCTGCTGAGTTATTTCTGTTCTCTTACAAAAGTCTCTGCCATCTACTGTGACCTTTTTGGGCCTTGTGCAGTGGGGCATGCAATTCATTCTGGACTGGAGAGGATTGGAAGGGGAGGGGAAGGAGAGAAGGGAATGTTGGCTCAATC
CAGAACTGCCAGCAGCTGACAGTGGGAGAAATGACCATTGGCAACAAGGGACAATGTGGAAGAAAAGTCGAGTGAGAAGGAGTTCAGGGAAAGGGCAAGCTAAATGCTAATGACTGCAGTGGTCTTTGTGGTGTCACCATGTCGCTCCACAATGCAATGAATCACTTTTTTTTTTTTTTCTGAG
GCCAAAATTCATATGGAAAACAACTGCCACACTGACCTTTTCCCCACAGCTAAAGACATGGAACAATAATGAACACCATTCCTGTGCTTTAAAAAGTGCCCGGTCGCCATGACAACCCCTTCCATTCTCGGGCTAATTAGTGTGGTGTGGTTGTAGGATTTGACACAGCCAGGGGAGGGGAGGG
CCTCCTTTTTTTGATTTGCTTTATTTATAGGCAACCCAAAAGAAAGATGTGGGAAGTCCAACTAAATGCTCACAAAAGCACTTGACATCTAATGAATAAGTGCAAATTGGTGTGACCACAGCTTTCTTCTCATGAACCCAGGTTCCTATATCTACTCCAGCTGAAAGAAATGAACACTTTCTTT
GTGCTGACACGATAATAGGACATGAATGGGCTTTTGGAATGCCTTTTCCTTTGAGCTGGGCTGAGAGGGGGACAGAGGCAGACAGCTCCATGGCCTGAATTTCGTTAGCTGTGTGACAATGGGAGAGATAAGTAGATGTGACAGTTATGAATGATCCTCTGTCATGCACTTTCACGTTCAGATT
ACAGAGTTAGGTGCCCCCAGACTCAGTTCTCTGACTTCCATAGCCTCATTTACATGCCTCTGCTTGCAGTGTTTACATCCTTGTCTCTTTCTCTAGCCTCACATTCCTTTGTAGGAAGGGACTGTGCCATGGTAATCTTTGCATTCCCCAGTTGTGTGGCTGACACATGCCCTAAGCTCAGTTT
TCCATAAATCTGCCCTGAACAGAATTACGAGCAAGCAGAGACAAGCTAGCGCTAACTTCTTTTATCTTTGCTGCCATGACTGGCATTGAATTTGAAAGGAAGAGCTACAACAAAGGCAGGGGCTCTGAGCAAGGGAAGACAATGAATTCACACTGAAGACGGGGGCCCTTCCCTGTGTTTCCCC
GGCCCAATTTGCCACAAAGGCCCGGCTGGTTGCCATGGAGAGGACCAAGCATCTTGGAGTACAATGGGGCACGTTGGGCTCTCATATCCACCCTCCCTTCCCCAAACACCCAGGGAGCCCAGCAGACAAAGGGGCAGTGAGTCCAGGCCCCAAGTCCGGCCCCTCCTCCAGCCAGAAGGGGGTG
CCCTCTGTTCTTAGGCATTTAAAAACCCTGTCTTTAACAGAAGTTTGGGACACAGGGTATATGCCATGTTGTCTACTGACCCATAATCAAAATGCAGTGACCTTCTACCCTTTTTTTGCCCCCTGACCCATCTTGAATTCAATGCAGCCTTTATAAATTTGCAAATCCTTGGAGGTAAAGGGGT
GTCCAAATGGCAGCTTCACTCATAATCAAAGTGCATTGCCCCTGTTAAAGGGCTTTCCGAAAGGCTCTCCCATTTGCATTCATTTGCAAAGCAAACTACTTTTATTCACTTTGTTCTGCTATCAAGAATGTTCGCTGAAGCAGATAAATTGGCATAAATACAACCTGCCACTTAAGAGTCAGTA
AAGAAACTAGTGAATGAGGGTGGAGGGTCACCAGTGTATTGGAGAATGGGCTTAAGCCACCAAAACCTGACAAAGGGTGCTGACAGTCTGCATTTTCTTGGGCATTAAACAAAGTCTTTGGTAACTTTAAAGAATCTTTCCTTGCATGACTAAACTCATTGAGGGGGTTAGAGAGAAAGCTGCC
CATAAACAGCTGTAGCACAAACCTCCAGCAGATAGGAGGCTAGAGGCACAGAGAACAAAGGGAGAGGCAGGAAAGCAACAATTGGCTGACCTGAAGCTGTCTAGGTCAGGCATGGCATTTGGTCCCTCTTCATTTCTAAGTTCTCATGAATGTGGACACCCAGTCGGCAGCCCAAAGCCTTTCT
CGGCAGGAAAACTACATTCCTGGGCCCTACATAATCTTTGTGCCTGACCCCAACAAGAACCTTTAAATCAAATTCACTTACCCCCAGAGGGCAACACACTATTGTATCCTCTCCACTTTCTAGCCACCTATGAACAATGGATAGTAATTGCAACTGTCATGGGCAGTCAGTAGGAAAAGTAACC
GGAGAATAGTGGTATTGTGACTTCAGACAGTGCTTTCAAGGGTCTCTACTGTACCGAATTGAGGTCACTGCAAGACAATGCTCAACACCCAATAGCCATTCAAACGTTCTTCACAACTCTATCAAACGTGTCTTTCTTTCTCTCACCCGCTTTCTCTCATGGCAAACTCAGAGGACAATGGAAA
AGAGAAAGTAAGAGCTCAGGGCATGTCAAAGGGCTTGCAGTTCTTTGAATGGAACACAAAGTGTTATTGTTACATAGTAACAGCTCTTGCTCACATCGACAATTTATTCCATTCTAATTCTAATCTCTTCTTCACAGGGGAGACAAAAGTCTGCACATTTCTCCCTTGCACAGCCCTGCAACTT
TGCACACAGACATTCAGTGTACTTGGTCTCACTGACACATGCAGCTGCAAATTAGTTTCGGATACTCGGGTTCTATTCCTCGACAGTGAAGAGAGAATGTCTATTGGGAAGCAGTTGTCAGTCTCTCATACATGGAGACAAAAGAACTGGACCAAAACCAACTTGAAAAGGTTTTCAGTACATC
CTCCAGCTCCAGTTCTCTGGGCTAGAATAGTAGTGTTAATAGATTCCGCCTCGACTAAAAAGGGAGCCAGTGGCAGAAAATCTATTCCTCCGGCAAGGTTGCTGGGCAACCAGCAAGCTTTTGGCATGTGGCTGATGTCTCCAGGCAGCCCGGACTACACAAAGTAAGCTCTTCCATCACTTAC
TGCATAAGTCCCAGGGTCTTGGGTGTCAAATGTCAGGCCTTGTACTGAGCTGTCAAAGAGAAGAATGGGCTGAGATGATTGATGACTGGGAGGCCTGAAACCCAAACCTCCACTGCAAATGCTTCTTTTACAAAAAAGCTGGGGCTACCCACAGCGCCTATATTCAAGGTCACTTCGCATACCA
CCTCCCTCTCAGTATGCGGTGGCCGGCTGTCGGCCCTGCGCAGGCATTGTCATGCTTCATTAGGCTTGCTTTTGTTGCTGCGTGCTGAGGTTTTCACTGTTGCTAGGTTGTCTTCTGTTTCATATACATTTCCCCATTTTTTTTCCTTTGGCAAATAATCAGCACCCAATTAATTCTGAATTTC
AGTCAGCAGGGGTCAGCAGGGGTCTCCTTCCAGCACATCCATCTGTCCACCAGCACAAAGCTCTGCTGAGCTTCAGTGTCCAGGATTTTTATTGTGTTTTGTTATGTAGATATGATTAATTAACACATTGGCCTCACGATTGAACTCAGTCTCCAACACCCCCCCACCCCCATCTGGAGGTCAG
TTCAAACTAAACACAGCAAATCCTTCAAAGCCCTTCCAGCTTCATCTTTAGAATACTGAATGCGGGAAATTCCACAGTGACTCCTAGGAAACAATTCTTATTTCTAACTGGGCTCCCATTAAAACAAGATGATTTTCCTGATTCTAACCTGACGTCTTTGTGACTGATTCTTTAGTGCTCTTCT
ACTGGCTTGCATTGGCTTCACCTCCAAAAGCCAGGTCTCCTAGGCACAGGCGATGGCATGACTCCGGGCTTGGATGCTTGAAATAAAGCTATTGTTGGATGCGGATGCTCATTTGAAAGGGGAATGCCTCACAGGAAAAAGAGCCAATTGCAAGTTGGGGCTGTTGCCATGGTGCTTTGCTATT
CCAAGGGGGAGGGGAGGGAATTAGTCACACACAAGAGCGACAGGATTAGGCCCCTGAGAGTAAAATCCTTCACTCTAACCCAGAAAGAGGAAAAAAGAATGGGAGATTCAAATAGATGGGGGTTGAGATGATGTCAGTAAAGGTCACCGCCTGAAGAACAAAGAAGCAGCCGTGATTAGAGGCT
CCCAGCTCATCTAATTTCCAGTCCAATGGGCACAAAGCCTCGGGGCAACAAAGAAGGCCTTCACTCTAATAAACTGGTTGAAATAAAATTAAATTAAGCCATAAAAGAGAAAAATGCAAAGTCTGGGCCCCAAACTACAATTGAAGGTCTAGCAAAGGGCGGCCAGAGGTCGGAAAGCACACCA
GGGGACTGCTTCTCTTGCTGGCTGCCTTCTCTCTCTGGAGAATCTGCTGGAGAAGGAGCAGTCACGTGGGTGGTGAGCTCATTAGGCTGGGGACACCAGCTGTGCTATTATTAGGGCTTTTAAAGTCCGTGGCAGATGTTCTTAGGCGGTGTTCCAGCCTTGTTCACTTCCCACATATGGCATG
ACATGTATTGCCAGAGTCTAAGCTGTGCAAAAAGGGATGTCCTTTAATGATTTCCTTTGAATGGCTTTCCATCTAGGGAGGAAGAGGGCCCCTCTTGTTCAAAAACAAAGGAATCATCCATCCCACCAAGACCTTTCTTCTCTATTAAGTATCTCTTGAATTTCAAAGGCGGACTTGGAATTTC
CCTCAGCCTGTGGCTGCAGCTAACAACACTGCTGCCACAAACACGTCTCAGTAGCAGAAAAGAAGCCGTGAAATTGCCTGAATTGAGGAGCTGACGGGAAAGTAAAAGGGGCCTGTCAAAATCCAAGTAAACTAAAAGGCAATTCCTCCTTGCCACTGATGCACTTTTGACACTTGGAAAAGGG
CACGGTCCTTTTGATCAACCCAAAATAAAACTGAACAAGACAGCATCTCTCAAAGGGTTAATACCCTGGAATTTCACACTTAACAATCGGCATTATGTTCTTTGCATTCTTGAGGAATTTTCTCACTGATGTCAAAAGACTTTGGTTTGTTATGCAAGACAGTGGTCCAGTGACTTTGCATATC
CCTCTTCACCATCGCCCCCAGCCTCTTTCCCTCTAACATTAAGCCCTTTGTGTCGGTTCCCATGGTTACCTCCTCACTACTGGCAGCTGGAATGTGATAGTGAGAGGAGGCTGCCTCCCCTACTGAGCCAGGTCTGGCTGGGGCGGAGGCCATTGATCCGCAGCTGGATTTGTGAAATGGGGTC
AACAAAGAAGCTAAACCCTTCCCTTTGTAACTGGGCCAGAGCCTCATGTCAAAAAAGAGTCCATTCATCATTGTGACATTGTGGGGTCAGCCCTGTCAGTTGAATGGAGGAAGAGGCCTATTTCTCAGATGGGAACAGAAACTGAATGGGAGGTAAGCCATGCTTACAAAACACGAGGCAAAGA
GTCCGGGATGTTTTATAGAGTCACTTAATATCCCTGCCTTCATCTCTATTCACTTAGAGAATCATCTGCCATCAGGGCTAAAGGCTTTCTGCAGGATAGGACTGGCGACACACCCGGGCAACAATAGCTCTGGTGGAAACAGGGCCTGGCGCCCTTTCTGATGCTAATAGAACAGCCCCGGGAT
CTTTTGTTACTGATGAACTGAAGCCCTATTGTTCATCCATTGCCACGGTCTTTTTCAGTCCCCACACTACGTTCTGCGTTGCCAGAGATAATGAATTTGCACCCAAACCTCTCATAGTCCCCTCCTGACAGACGGAACAAATTAGAAATGTCTCGTCTGAAGGAAGGCAATGGCTACATTTTCC
CTAGGGAATATAAAGATTAATCAACTGATAATCTGGTAAGCTTTCCTGTCATCTGTTCATTGTGCCGTTTTCCCTGGGCAATGATCTTGGCCCTCCTTTGTTCACAGTCTGTCTCTGAACATGGCTTGCAAAGCCTTTTCCTTTCTTTAGCTGTTTCTGCAAGCCTCAGCCCTCTGTCCTCTAA
ACATCCAAGCTGTTTCCTAGGTAACCACCACACAGCCTCCAGGACCGTCTGCATAAATAGGGAGGAAGGGGGAATCCAGCCAGCGCCTCTCATTTCCTGCATCAACAATAGTGCAGGCCTTTGTCAGGGCGTTAATGTGGCGAAAACAGCCCCAAAGCTTATCCGTGGGATTCTAGTTCAAATG
ATGAGTTTTAGCCTGTTCTCAGTGTCTGCTGCTCTGGTGACATGTTTGAAAGGAAACACAGGACAATTGAAAGACACCAAGCGTGATTAATGGGGAGTGACAGTGGCTAATGGTCTGGTAGAATGCTGGAGGAAATGTGAGGCTGAACTGGAACTACTACCAAATTCACAGTCAGGGAAAGTCA
CAAAATTCCTAGAAAAAATATGAGCAACACTTGGGCAAGTGAAACTGAGAAGTCATAGCTCTTGACATGCTAATTGATTTCCATGCTTATTATTAGCAGGTCACCAGCCGACAGGAGGTCAAGCTTTTTTTCAGTTGCTTTTTTTTTTTTTTCTCTCTTAGCAATCTGTTGTAATGGATGGTTG
TCCACAACAAAGGGAGAGGAGCATAAAGATGTCAAATCGCTTCTGACTGAAAACCAAAGACTCTCATTAGAATGCAAAGAACTAGTTTTCAGGCCACTTGCTTTGTGAACAAAGCTCCATCAAATAAGATTAAGTTACACTCGAATTACGACATACAATCAGCCCTTTGGAGAAACAATCTTCA
CCTCACTTTTGAAAAGACGCCTTTTTTTTTTTTTCCCCACAGAGTCTAATGACCATAGGCCCTGGGAACTTTGATTTAATTGTGCTGGATAAAACTGCCTTCAAATCGTTGCTCCGTAGCCCTGAGTGATGAACTAGAGTGGAATAAAGAACACACTGCTGTTCTCTTTAACCCTTCAGTAGAA
CAGAGCACTCTTGCTCACAGATGCAAACACTTTGTCAGCAGGATGGAAAAGGGCCTCCCGAGTGGAGAGTGTCTATGAAAAGGTTGCTGGAGCCTTGATGACTGGTTGCCATGGAGACTGTTTCAATGGTGGAACAGAAATCCTCCTTTCAAGAAGCCCTTTGCCTGCTGCCAAAACCAGCAAT
TCTGGGCTCAGATCCCTCCCAGGCCCCTCCCCCACCCAGGGCTCCTGACCCTTTTGTGCAGAATCACAAAGGGCCGGGGACAAAGCCGTGGGTCCTGCTGACACAGCGCCCTCCTCCTGTCCAAACTGACAAAGGGGGTGGGAGGCCCATGCAAGGCTCCTGATGCCTCAGCCGGTTTCTGTCG
CTCCTGCTCCCCTCCCCTGGTTATGCAACTCTTTTCCAATTAGGCTCTCAGCCACACACCATTTGGATTCCCCGACCTTAATCCTGTGCAATGGGGCTGAAATGAATGAGACAGGGCTCCATTCTGGCTTCACAAAGGCTGCATTGTCCAACTCGTGAATGGGTTCCTTCTGCTTGGGCCAAGA
TGCTCTACTCGCAAAGCCACCTGTCAGCCCAGAGACAGAGGCCGGAAACTCCTGGTTGCTAGGCAACCCGGTCTCCCTGGCCACCCCCTCCTGTTGCCATGGCTTCCATGACTGAGAGGGTAGCTGGCAGAGGGGAGAGCAGAAAGGTTAGACTGTGAAAGGACTTCCTGGAGCTGGACGAGAG
CCCCAGCGTAGCCTATACCACCTCCCCTCCCCCACTCCTGGGCCCCAGTGGTCAAATTCCAGGGCTGTCATTGCCATGGCAACAGCCAGTTCACAGGGCCCCTCCTCTGGGGTTCTCCACCAGTCCTGTTGTCCAGGGAGGAGGCAGAAAGGGCCTCCCACCCCTGGGGGCCTGGAGGGTTGGG
AGTGAATAAGAGGTGAGAAGTGACTAGACCTCCCACCCTTTTGAGAAGCATGAAAGAGCAAGAAAGGAATGAGCATAGACAGCTTGACAGTAATGTGAGTGGAGCCAAGAGGTTTTTTTGTAAGAGGCTTCTGTGTTCTTGTTTTTTCATGTCAGGAAGTCAATTGTTTGTCATTCTGTCTTCA
ATGATCCTCCCTCAAGGGTCCAAGTTAGTAGCCTGAAATCAATTTAAGCAGCTGAAAGGATGAAAGAAGATTTCATGGTCTAGGGTGTCTTATTTTGAGTGCTCTGGTTGGGGTTTTCTTTGGCCGCTTGACTAGAGGCAAAGATTAGTGACACAATGCTGGCTTTCAGTCATCTAGCCTTCTA
GTTGTCTCCAAACCTGGCACTTTAAAACAAATGAAAAGGCCCCTGAATGACAAACATGGCACACATAGTGGGAGGGCCATTTGCAGGGAAATTGTTGCAAGGAGAATCGGTACTTTATGAATATTCACTGAAGTGTAAACCTGCACATTGCTCATACGCTTTTCTGCATTCTAATTTGCCCATG
TTTTTTCCTTTTACCTCTCCACTGTGGCCTCTTGACCTCCCCACAGAGTTACAAAAGTAAAATCCTTGAAGAGATGCTGCTGTGGGAATGTTAATGAGCCTTCCCCACAAAGGGGCAAAGACTTTACTTCACTGAGTTGGAAAAAAGCCCCTTTGAAAAGGGGTTTCTGTGTGTGGTGAAGTGG
TCCCCTGTGGAATAAAGAGAATTTTGACCTCCCTGGCTCGGCTTCACCCTTTCTGTTCCCCCAGCCCCAAGGAGAGCCCTCTATTTGCCAGCTGGGTTTCAAGGGTTTTTATGATGCAGATTTGGGAGACAGAGCACAAAGAGAGAGGTCTCTAGAGGGCAAGAGAGGGAGGAGGGCTCCTCCT
TTCAGGGTTCGGGGTGGGCGCTCGCCCCTTGCCCAGTCACACTGGTGTGTGTGCGACTCCTACAAAGTTAACAGTTTCTCCAGGTCAAGGGGTGGGATCCAGGCTTGGTGATGTGCACAATTTCTTTTGTCCACTTGACACATCTCTGCGTCCTGATTCTGCTCAGGGACGGACCCAAGAACAA
TGGTAAAATGTGTCAGCCCTATGGAGAAATAAGCCTTCCAGAAGAGTTTCTTCATTGTTGAGGTAATTGTCTCCTCTCTGACAGGCACATTCATCAGTGGCTTAATGGTCAATCACTAGTTGGCAGGCAGAGTGTTTTCATTCTTCCCTATCCACTACATTAGGCATACTTAATCAAAATGTCT
GGCAAGTTCGGTCATGATGAAGAAAAATCAAGGCGTACCCCTTTTAACAATAGGGAGCAGCTCGAGGCTGCAAAGAGGTAAGCAGGGTGAGAAGAAAACGGCATCTGCTTCCATGGTTACAGGCCAACTATGAGAACCTTGCTTTTCAAAGGAGTCTGTTCTCAGGCTCCCTCACAGGGTATGT
AGCTAGGGGCTGTGCCCTGAATGAAGGGAGTTGCTAGGAGATAAGTCCACCATTTCAGACAGCATTGGTTGGAGTTATCTCTAATTGACAGCTCCTTACCCTAAGGGTCTAATTCTAACCTTGAGACCAAGACTATAATGAGAGGGCAGCTTTCTGTCACCCCTGTTTCTGGCTAAGGCAAGGA
GAGAATGCACCCATGACAGCTGGGAGCCGGCTTATCTATGATGCTGGCAAGGGTCATCCCTGGCCTCGGCAGACAAACACTGGCAATTGCGCTCCAGACAATAGCACAGCTGCTCTTGTTCCTAGGCTCCCTGCTGTGAGGCAAAGCAGGGGTCATATGATCAGTATTCAGCATTGCATTCGTC
AATTACGCATAAAAGCTCATGAAACAAATACAGGCTTTGTAGGAATAAACGCTGTTAGAACGCCTGAACAATACCTTTGAAATAGTTGCATAATCGTTGTAAGGAAATTAGGCGATGGCTTATGCATATTTCATGAAGCCTGTACGTCGCCCTGTCTAGGCTTGTGCACACACTTACGAATGAA
CAGGCATTGCTGGGGCAGCCCTGGAGCCAGTGCCCCTTTGTACTTAGGAATTTGTGACAGAAGGGAAGGAGGGGCAGGGGCTTTTGCACAGCCTCCTGACCCATGCATGACCTGGCTGCTCCCTACAGCTTACCAATCAGGCCTGTTCTTTATTGATGAGGCTGAAGGGAGGAGGGGAAGCAGG
CACTCTGCACAGGCCACAGACTGGTGCAGGGTGGTCCTCAGCTCTCCACAGGGCCTGGCAGGGCCCCCACGACACAATGGCTGAGGTCAGAGGCCACCACTGAGCATGCTTCAGAATAGGGCAAGTGGGAAGGGTCTGGGAAGACTCGGACAATCAATCTCCATGTGAATAAAAATTCACTTAG
AGCAGCTGCTGCTTGAGCCAAAACTAACTCTTTGGAAGACGGAAAAGAGTGAAAGGCAAAGAAAGACTGTTCATTTTTTTTCTTTTGGTGCCGTTTGGGATGTCATCTGTTTCCTTGGCGACTGTGTTCAGCCCCCGGAGCCCCTGGGCTCCTGGATTGTTAGGGGGGAAAAGCATGCTATTTC
TGCCCCTCCCAAACGTCCCCTGCAGAATAAACTCGCTTTCTTCCCAGCCCGCTGCATGTTAATCAATGCCGAAGGCTGAGGCCCGAGAGGCCTATTGTGGGGACAGTCGGGTCCTCCTGGGGCTTTGTGGCAGCTCCAGCTGAGTTCCTTTCTCTCTGCTGCTCACTCTGACTTTCCGGAAAGG
GCCGGCTGCAGCGGACACAGGCACTTGCCATGGAACAACACAGGCGAGCTGTCACGCTTTGTTTTTCTGCTTGTTAAATCCGAATGCTCCTAATTAGTTATCCTCACCACTAATGCCTGGGTGGACAATGGTGTAGGGATCAGGGCTGCTGAGAAGCTATGAATACAAGTTCCTTGGGCTCCTG
CATGAGGAACCGATGGACTTGAAAGATCAGGGTGCAGACAAGAGAGTAAGGAGAAGTCATGTCGCCAGCCAAGAAAATCATGTCTTCTTTGTTCTCTGATCTGGCAACAAAGAATTGAAGGTCTCATGTTGCCCTGGTAACACCGGGAGACACTCCCAGACTGCTGAAAGGGCTCTACCCAGCC
TAGTATTTAAGATGTTCAGAGTGTTTTACAATCCCTTTTCTTAGTCACAACTCATAGGCTTGTGAAGGAGGCAGCTCCTGTCATTATTGCTTTGCTATTTGGATGCTGATCCACAGAAAGGTTAAATACCGTTTCCAAGGTCACGGAGCGTTTTCCTGACAGAGCCTACTTAAGCATTCATTGC
AGGCAAATCAACGCCAAGCCTGCTCAAGAAGCGCTTAATGGAGAGGCAGAGGGGGCAGGGAGCTCCGGGGGACGCATGCCCGCAGCTGGACTCTCCTGTTGCCCAGACAACAGCCGTCACCCGGCAGCGGAGCCCTTGAGTGTGCAGCCATACATCAGCGATGACTCTTGGCAGCTGCCCAGCA
TCCTAGCTACACTGAAAGGACGTGAGGCAGGCTGGGGGTCAGTGCCCTCAGACATCTTAGTTTCTAGGTCCCTGGACTTCTGTTGCTAGGCATTCACTGAGAGAATAATGGCAGGGCTATTGTAAGGGTGGTTTTCTCCCCGCCCTCTTCAAACTTGTCTTTCTCTGCTTCTGAAAATAAGTGA
CCCCAGCATCCCTCACTTGGTCATTCATCAGCGATTAGTTGACTCCTTTGTATGTGAACATCCTGATGTACTGTCTCATCTCCTTTGATACCATACACCCTGACAGGGTGTCCAATTGATTTCATGCAGGGCAGCAACTCATACACAGGTTGGACAAGCTTGATTAGCTCAGTTGGTGTGAGAG
CATGCAATCACAAATGCCCAGTGAATGCTGATTTCACATTGAGGCCGCTGGCATAATGCATCAGGCATTAATTGCACGAACATTTCTTTAGAGCTGCTTAGCTGAAGTTTATCACGATCATTCAGCCATTGCCTAGCAACTTGTGGAGGCTATCAAAGAGCTCTTTGTTCTCAGTCGTGGCAAA
TGTCAACAAAGCCCGCACTTCGGGGGTCAGCTGCTTGGCAGCCTTAGCTGCCTCTGTGATAGCCTTGCGATACAGGCCCTTTCTCTTCTTATTAAAGCGTGACTGGAAGTTTTCTAAAAAGGGGGAGAGTTGTGAAAGAGCAAGGAAAGATGTTGTTGGAGACCCAAACCATGAAATACGGGCC
CTGTGTAAGGAAATTCTCAGTAATTTACCATTAATTCAGATGTCCATTTTTAGGTTGGGAAAGTGTCAGTAAAACATGAGGTTGTGTGGAATCTTAAGCAGAGCAGAGGACCGGAAGTAATCCCCTTTATGTTTGTTCGTTTCAGCCTCAAATAACCCTCAGTCTCTCAACACTGCCCCTAGGA
GGGCGAGGGGAGGGGAGAGCATTGTTGTCAGCCTCTCCCTTGCAGCTGGTGCCATTCCTACTTTCTTCTCCTCCCCAAGCTGAATGACAGTAGGTTAAAGGAACTGTTGAAGCACAGACAATGAGCAAAGAAAGTGGCAATTCACAGCCTATTAACCTTGGATTTTGGAAGTTGTGCCACCCCC
TCTTTAGCCTCTGCCTGGACCCATCTGGAGAGTCACTGCTATTTATCTGTTAGTTCTGCTTCAGTCCCTCTCAGGGACTGAGCTGACAGAGTTCCTGTGACATGTTAACACAGTTAAAGACACAAAGAACAAAGAGTGCAAGATGGGAACAACAGATGTCACACCCTTCTTAAGGAGTCAGAAA
GTCTGAGAGACTAGAAGCTGCTGTTCTTGGTAACAACCTCCTTTCTGCTGCCAGTGAAGATTCATTGTTTGCCTTGATCTTCTTGACCTTGCGTCTGCTCTTGACAGTGCCTGTCCATCAAGCCCTTTATTCAGTGAGCCAGATAGACTTTAAAAATCCCTCTAGCTACCCTGAGTCTGACCCC
GGCTTAGCTGTGAAACATGTATGTCTCAGTCTAGGGCAGTAACAGTTTCAGGCTGGAGAAATCTCACAATGCATAACTGCCACTCCCAGTGTCTCCATGGAAACAGCTGGGGGCTGGTCTGCCAGTTCCTATCATGTTTGAGAACCATGTGTAATCACTTTGGAATAGGCAGTATTTTTAAACT
GTGGCAGGAGGCCCAAGTTCAGGCTTGAGGGACTGGAGTACTGTACTCTCGTAACTAGGAGACCACATACAGAATGTGTAGCTGAGGAGGGAGGAAGCTGTGTGGGAGAAAAGGTCTTTGTCCTCAAGTTCAGTGAGTAGTTATTGAAGGCGTGAATGCTCTGAGCCAAGGCAAGGTTTTTTTC
TTTTTTCTCCAAGGGCTGCTTTGGCTATGCCTGAAAGACATTGATGTGTAGTCCTGTGGAGTCCTGTCATTGTGCCTTGTTTCTATTTCTTTGCTTCCCTTCCTCCTCCTTTGTGACCGTTCACATAGCTTCCTACTTTGTTTAGGAAGCTTTTGTCCCTAGTCTTTATCTGAAGGCAATGCTA
AAGAATGACTTTTATGGGGAAATCTCATTGTTATTCCAGAAGGCATCTGTCACATTATCTTAGCCACAATAGGTGAAGTACAATGAAGCAATTGTTTGTAAGAGGTCCTTGGCCATAAGCTACATTTGGTGACCCAGAATTGATTATAGTATTGTAAAGATTGTAAAAGACTGTGGTGTATATA
TTCCCACTGGGGATGTCAGGGCCACTTAATGCAAAGTTTGATCCCTGGAGGAGGGAGTCAAGCATTCTCTTTCTTCTCTGCTGTGTGTCAGCTTGCATTGTTCAATTTCTTTGTTTCCTAACTGAATCCCATCAGTGTGGCTGACTGCCTCACTTACTTGAAGTGAGCTGAGCTAGGAAACACG
CAAAAGTTCAGAGGTTGCTCCAGACACGGTAAATCTTTTCGTGTCTTCAGAAGTCATTTTCTGTCCCAGACATTCGCCCCTTTTCCTGTTGCAAAGAGAAAGGGGCCAGCGACCCGTGAAGAGCCAGGAATGCATCCGAGGGAGCTCCAGCTAAGTTGCAGGGAAGCTATTGTGCTCCCGTGAA
ACCATCGGTGGCAGTCAATTGGAAGACAGACAAACACAAAGCCATTCTCAAGGATTCTTCCTTTATTTCTGAAATACCTTTTGACTAGTGGAAAGGGGGTTGATCCTTTCCTTTTGTTTCTTTTAGTATGCTCACAGTGATGTAGAAAAGGAAAGAGAGACCATTGCCTCCAGAGGGTTTTTTT
TCTGCTCTCAGGGCCTGTTTGCTGATCCCCTCTCCACCTCCCTCCTCCCCACACCCCTCCCAGTCCCTGTGCAAAATTGCTTTTGAAAAGATCCACTTTCTGCTTAATTAAACAATGAGGAGGTCCCCTCGCACATCTGTAAACCTCCTTCTGAGGCCAGTTTAGCCCACAAACTGCTCCATTC
AGGGGTCAGGTTCATTGCTCAGGGTCACACAGCTGAGAGTCTAACCCAGGCAGCCTGACCTAAGAGCCTGCTCCCTGACCCATGAAGTTCTCCCCAAGAAACTTCCAAGTAAAAAGAAACAACTGCCACAGCTGAAACTTTCAGTTCTTTCATATGATAATCATCCCCTCAACAGTGACTGAGT
ACACAAAGACTCTGGTATTGTCAAGCTGGCTTTGCCAAGTTGACAATCGATGTTACAGAGGACAAAGAATCCCAGAGGATGAACTTCTGCCACTTGACCTGGTGTCCTGGGAGATGCCTGAGTGATTGATCTTCCCTCTGGGCCCTGGGAGGACGCAGTTCAGAGATCAAAGTTCGAGGTCCCT
AGCCACAGTTGCGTGACAAATGACTGAGGAGGTCTTGGGGACGCCATCTCATTCTACAGGCGTTATTGTGCCTGACCTAAACCCAAATACCCAGGCCCCAGTCTCCCGGGTGACACCTGAAGGCCGCGGTTTCCTGGCAACCAGGAACAATGGCCCCTGGGAAAAGCACACACAGTTTGGGAAA
ACTATTCTACTCGCTATTCTACAGACTCCAAATCATTTACTGCTGGCATTTTTCTCTGTTAAGTGATTGTTCTCCTGAAAAATGCCAGATTGACAGCCTTTTAAACCTAAGTCTTGTCCCCTTTCAGTCCTGGGAGTGCGAGCTGCATTGACTGAAGCAATGCATTCCTCCACATTGCCACGCT
CTAGGAGGACAAAATGTTAACTCCTGATCGTGGTTGTGAGGATTCGCCTGGGAGACTTCAGGGGCACATTAAGTGGGTCAGTGAATCCTAGCCACTTTCACTGTTGTCTGGGTGATAGATTTGGAAAGAATTCCTGAGAGGGGGCTGGGCCCGGAGACCCCTCAGCCCCTGAGATTCTTTCAGT
ACTTTAGGACAATAAACTTTTACTCATTGAAGCAGAGAGACGTGTGTGAGTGCATTCATGCGTGCATGCGTGTGTAGGGTGAGTGATGATCAATGGGGAGCGAGCTGGTGGGGCATCTCTTTTCTTTCTCCTCCCTGTGGTCTGACAAAGCCTGTCTGTCTTGGCTTGCAACCATTCGTAAAGA
CGAGCAGCTTGACCCAAGCTTGGTTAAAAAGCATTTTGTTCCGCTTGATTCATGAGGACAAGCAGTTCAGCTGATCTTTTGTGAGGCCAAGAATGGGACCTGGTGTGTCTGTGTCATCTCATCCTAGGTAAAACAAAGGGAACACTCATGAGTCTTCTTTAAGTCCTGTGGGGATAGGGAGTTC
CTGCTAGAATATTAATTCCTGCAGTGGCAATGGTAAAAGGTCAGTGACTTTTCACCTTTTAAAAATGAGTTTCCATGGTAACAAAACCACGATGGACAATTCACAGTGCAAAACAAAACAAAACAAGCCTGAAGTCCGGGCCCTGCTCAAACTTCAGCCGTGAAGACACTCGGCAGCCTAACCA
GGCTCTTTAAAGTTGGAAAGCCATTTAGTTTGAAGGCCTCAGAGGAGATGACTTCAACAACAGCAGTTGAAACAGAAGGAAAAAAAAACCTTTTCATTCACGTTCCAATTCTGCAAAGACTGAATTCTAACTGATTAGAGGGCATGTGACAGCCAAATGAGTTTGAACAATAGAACAGAGTGTG
CTGAGAGCCTTACAAGGTTCTGTTTTGTCTTTTCAGCTGTGATCTTAGCTCAGAGAAGGTCATGTTTTGTTTTTGTCTTTTGTCTTCCTGCCCGTTCCAGTTGGTCCTAGTCTTTTGAGATGGGGATTGCTGGGAGGTCACAATGCAGGGATTGTTTAGATGACAGGGCTGGGAGAGCAGCGCT
GCTAGTTTCTAGCCAAAAGGTGACCCTTTTAAAGACATATTTGTTAGTTGTGAGTGACAGAGGTTACAGAGTCAGCCAGGACCATTTCTAAAGTGTTAAACTGACCTTAGGTAACAAGGTCATGAGGTCGGTAGGGGTCAGGATTGGTCGAGGAGAACTCTTTGCCTTTTGTCGAGAGCTTTAA
TTGTTTCCTATTATGGAGAGGTGCAGCAGTTGAGGGCAGACATGTGAAAGTGGCTGTTTGATTCTCTTTTTCATCTCCCTGACCCTGCTTTTGTCCCTTCTCACCCTGGGAATGTCACGCCTCGCTACTTCACTTTGAGATGCTCGAGAAAGTGGCTTTGTTATTCCCTTTTAGACATACACGA
TTGCTAAAACCAGATAAATGGGGCGGCTGCCCTGGTTACCGCAGAGACAAAAGCCCACTTTCCAGGAGAATGAGGGCCACATCTGGGAGCCTCAGGCCTCGCCCCTTCCCCCTTGCTGAGGCCCCTTGCTTTCTGCTCAAATAGGAGTGGAGGAAGAATAGTTTCTGCTGCTGACTTGTGACTT
TAAAGGGGTGAGGCGGCTCCTCAAAGATGTCACTGCACCATTCATTCTTGTGTTCCTGGCCCATGGCAGGCTCATTAATCCTCCACGACAATCCATTAGCATGCCTGTCAACCCTTCAGAGAAGATGAGCCATAGGAAGGCTTAGGGATCCCCACTTGAACTGCTGTGTGGCTCTATGAACATC
TTGTGTAGAAAACATATGTTCAGTGATGCAGGCAGCAGTTGGGTTAAAGACACACTGTAGGGCCGCAGACAAAAGGCCTGTGCCCTTCCTGCATTCACAATGTTTCCAAACATATTCACTTGTCTCACTTGTTAGGGACTGAGCTGTCAGCTGGATCCTCTTGCAAGTGTGATTTCTTTTTCCC
AAAGGCCAGTACACAAGCACAATTGAATAAGCTATGAGTGGTGAATGTGAACTCCATTCTGATTGGGGGCTTCAACTATGAAATCCATTAGATTCACTGCTTTTGTTTGAGCAGCTGTTGATCTGCAAATATATTCAGTGTCAATGTTTATATTAAACATTTAGACACAGTATGCAGTTTGCAT
AGAACAAACAATTTGAATATGGCAGTTAGTGGGGAACGGAGAACAAAGACTGGAGTTTTATTTAAAGAACAAGTCAATCACGCCAATAGAAAGACAATGCCTAGGCTCCTTCCGTGTGCACAGCTGAAAAGCCCCAAGTTGCTCTGTTTTAAAACGTGTGAAGATATTCAGCACAAAAGGCCCG
TTTATGCCAAGACGATCTTCCCCTCCAAATTAGCATGAACCTTGCTGAGAAGCTTGACTGATCGTATCCTCTTTTCAAAACCCAAACAAAGCCTGAATGTTCCCTATACCAAGAAACCATTCTCAAGGGATCCCTTTATTAGTATGCACACAGGCATTCATTGTTCCTTTCAGGAAAACCTTCT
CAGTCTCTAACCACCTTTCTGAGCGTCTCTCCGAATGAGTGAATCGCCCTGCATGCTACATGGCGCAGCGGTAGCCTGGGATACCAGCTTTTGTGTTTCACTAAAAGAATATGCTCCCGTTGCTAATGGAAAACAACAGAAGCTAAAGACGATTGCTGGGATTGTCAGATCTCCTTTTTTTTTT
CAGATCATGAATGACCTCCTCAGAAATCACACCAAAGGAGGTTCACTGTTTGCTGCTGGCAATGGGAAGCATGACAGGGCTTTACACAGAAGAGCGGCATGAAAGGATTTGCCTTTCAGAAAGATTGTTCTAGCAGAAAGGGAGAAAAGACTGACGGGAATCAAAATAGAAAAGAGGAGACTCA
TGAGGGTAGAATGACAACTGTGTTGCTGGGAGGCAAAGGGGAAGGTCAGGGGATGGGGGATAAAGGCTGGGAGGTTTCAGAGAAGATGCGCTATTTATACAATCTAGGAGAATGAAAGAAATTTCACAATTGGCTAGAGAGGGAAAAGGGAAAACACTAAAAGTGGAGGTAATGGGCAAATACA
AGAAATGAAGAAATAAAAACATGTAAAGCATCAAGACAAAACCCTGCCTATCGCTGATGCTCAATCAAAATCCGTGAAATTGAATTGGCTTTGTTAATTCATGGTTGATTTATCTCATGAGACACTCGAGGGCTGCTATTGCGTCTCTTTAAAGAGAGGTAGTTACGCTTCAGACAGCAGCAGT
CAATCAGCCGAGGCTCTGATCTGGTTAACCTCGCTGGGGGTCAGGCCGCGCTGACCTCGCAGTGTTCTCACTCCGAAGCCGCAGCTGGGTCAGTGCTCCCATTGTGTGACCGGTCGACATTAACTCCCGGGCCAAAGAACAGGGCCTGCTCCCCACAGCCCTGCCTCCCGCCCAAGTGGGCCAG
TGTTGGGTGATGTGAGCAGCCTAGGAACAAGCCCGGAAAAGGTCAGCTCCAGGGAGGTCTGGCAGTCTCCATGGTGACATCTCAAATGACACTGGGGTCAGGGAAGGTCACACTTAAGCACAACAAAGCGGGGCTGCCAAGGTCCCCAGGAGCAGGTCAAAGGGAGCCCACTGTGCAGGGAAGA
GTGGCCACTGCATTCTCTGTGGCATACGTCACGTGGTGTCGCTTCTCTGCTCAGAACCTCCAGGAGCCTCCATGTCACTCAAAGCCATGCCTAATTGATTAACCCGGCCTTTTATGTCTCCCGCACCGCCCACTCCCTCTTCTCCTGACCAGGTCTTCGGCCTGCAAATGTCTGCTCACCTTCT
TTTGCATGCAAATGTGAGCGGATCCTGGCAGATGTCTGGCCTCATCCATTCACATGAAGGAATTTGAAAAGACAAGGAGTCTTCAGTTAACAATAGACCTTAAGAAAAGAGAATAAAGACGCAGTGTGAGTTTTTCTGTTTGGGAATTCCATGGTTTGCTGACACCTTTATTCAGGAGCCAAAT
TTGTCCAAGGAGCTCAGAGAAGGCTTCTTCCACAGCTCTGACAAACAATAGTGTAACTGGTGATCTGGGGGGGCATTCCCGTTTCTTGGGAGACTTTTCTCCTAGAGTATCAGGATTTGCCTTCTCACAATCCCTTGTCATTCATCTTGCCTCCCTTGGAAACGGCCGTCACCCATTTGGCAGT
GAAGAAATCCAGCTTTTATCTGACAGGCTGTTTAAAGAAGTTTGACATCTGGCTTCTTTACATTGCTGGAACTTAACTATTCAAGTAGTCAGTGTCCAGCACACCTTTTTTTCATGCAAATTTCCGTGTCGAAACTACAAACGGATATTTGATCAAAGGTCAGCTCTCCTTTGTCTTCTTGTTC
AATGGAATTTCTTGTCTCTGGCTGCCAATGTGAAAGGGTCAAGGTTACCAAGGAGAGACCTTCCAAAAAGAAGGAGAGAAAAAAGGAAGCCAAGCCTCCCTGGTTTCCATGGTAACAGAAGGTTGAATCATGGTGCATCCCCGAGAGCCTGGCCTGCTTAGCTCTGCTGACATCTTTCCACTTC
TTAGCTCTGAATGTGGCATTCGCTTTCTGAGGCAAAAATAAACAGAACCATCTAAGCAACAAGCTGCTGTTGCATTTGTTAGCAACAAGCTTTGTGATCAGACAATGGCATTGTATGGCCCATTATCAAACAGAACGCATTCACGTGAGCAAGCCACATTTAAGCGGAGCACCAAAACATTCTT
CTTTGAGAAACACTGCCCTGGAATGTGCACTTGCTATTCAGGTACCAGCCCAGCCTTTTCTGTGACTAAATGCTTGGCAGTTAACAATGTATAATTATGGTGTGTGTCGTTTCCAAGGCAACATGCATCTGTCACTCCCGCTGAGGCTGGGAAGATTGAAAGGGGCCATGGAGAGGCTGCAGTC
TCTGTGATGGACTGCAGTGAGACAAAGACATGGTGTGGGGCCTTCAAAGTTGAAAGGAAGAGAAATCAGTGAACCTCAAATGGCAGCTACCTCCATTGAAGCTGGGTAATTGTATTTGCCCATTCAGAAGGGACCTCCTGAGCTCCAGGCACATAGCCCTTTGAGACCCCAGAGCCAAGCTCAT
TGAGTCTGCCCTATTGTTTGCCTTGGCTAGGGTCAAGTCAAGGGCACCCAGCCTAGATTGGACTCATTTGTCACAGGGTCTAGCAACAAAGCTGATTTCAGCAGAGATGGGGTGAATTTCATGGGGCTGAAACACAACCTTTGACACCAAGTGCCCAGGGCTGCTCAGAGTTGCACAGATGGCC
ATTGCTTTCTTTAGGGAGACAACAACACGTCTATGGGAAGCAGGCTGCCTAACTTTCTGGTAACTTACAACACAAAGGGACGTAGACACTCTTTGTTCCATGTGCTCAGACATTAATGAAAGTCCCATACAAGGCCTGAGAGGAAGACAGAGCTCAAAGTACTAAACAGATGTGCATACACTCA
TCTAACAACATGCTGCTGATGACAAGCAACATCTCCAAAAGGTTTTTGTTTTCTTATTCTTTCATCCATTGACTCAAGACTCAAAGTCCAGATGTCCAGATAGCCTACAATGAATGACACTTGTCCCTAGGGGAGGTCAGTGTACCTTGATTGACAGCTTCACAAAGACTACAAAAAGTGGTGG
AGCCTGCCGCAGCACCCCAGAGCAAAAGGGAACATTGGTAATTAAGTCAGTATCTGCACTTTCTAAAATAGTGCTGACTTGCCACAAAGAGAGCCCCTTTATTTTTCCTCTCTGTCTCCCAGTGAATGCAGATGCAGGCACTGACCTCTGACCTTTCTCCAAATTCTCTAGCTGCAGCTGTTAT
CAAATGCTGAAGTCGTCAAGCTTCTCAGCTGGCCTCATGTCTCCCTGTATTTAATCTTCCCAACTGAACTTCTGACTCATCATCTTAACAATGACCTGTTTCCCTTTGAGAGTTCCTCCCCTTCTCTGGCCGCTTTTCTTTTCGTCCTTTGTGGCGCTGATGCAGCTCCCCTGCAGGCCTGTTT
ACAAAGGCCAAACAGAGAATGTGGTTCAGCTCATCAACAAGGGCGCCAGGGTAGCGGTTACCAAGGTAACAAGAGAAAAATACGCTGTAGCCATTCCCTGGGAACTGGCCTACCTCTTAACCATTGTCTGAAAAACTGCTGTGTTTGGTTCACAGCTTTCAAAGAACTGGCTTTTCTTCCAATG
TCGGCCCAGGGAGGGGTGCCGGAGATGGGCATTGATAGTGACCTCCCTCCTCCCGGCCCCTCCGGTCCTCCGGTCCTCCGCATAGTCTCCCTTTCAGTGAGCTCCAGGAGCATTGTTCCACCTTTGTAAAGAGGGAGATCGGGTGACAAAGCCGGGTGGGTGGGCAGGAGGCCAGAGGCCTCTT
TGTTGTGTGCATACTTTCTGCACAACTGACTCATTGTGAGGGAACAACCCTGTCATGGAGTGGCTTTATTCTGTTGACAAGGACGAGCTTTGCTCACAATAAGTCATTGTCAGACCCTCTTGTAATATGAACCTTTTTTTCTTCTAACATGCCTTTCTCATTTGGCTCCTATTAAGTCTGGTTG
GTGCGAAAGCTGAAAGGAGCTGAATGTTGAATAATTGTTGCTAAGCAACATTAAAAGAATAACTATCTGCATAGTAATGGCATATCTAACAAATGCTGCCACTCACATTAGATGACTGAAAGGAGAACAAAGCACCAGGCTACAAGAATAGTAAAATTTTACATTTAAAATGTATATCATAATG
CCACCCCTGAAACTCAAAGTCTTCTGCAAATTGATTGACAATGTTACTGACCTGTAAATCAAAGGATTCCCCATTTCAATTCACCATTTTCTAAGTGAGTCTCTATTGACATGAAAGAGTTCATTCTCTTTTGAAAGAAAAGTTCATCTTTAGAGAGCAGCCTCAATTGTTTGCTTTTTAGCAG
CCAAAATTCTCTGCCAATGGTAACAATATCTCCCTAGAAACCCTGGCTTCAAATCCTTGATGCTTTCTTTTCTCCTGACAGTGAATCAGACACAAAGGCCTGTCAGTTCTGTCTTTCATTGTCTTGCAAATTCTTTTTCCATTTTATTGACACTGCTTTCACTCTTAATTTGTGCCCTAACGAA
CCAGGACAGGGCAGCAGGTCGAAGGGGAGGGGCGGGCGTCGGTTAATCCCTCCCTGCCAGGTCGGCCCAGGCAGCCTGAGGTCAGGAGGGATTTGTAAAGATAAGCACAGGCCCCTCGTTGCCCTGGCAACAGGCCCCGCCCCTCCAGCCTGGCCCGGGAAGGGGGGACAGCCCCTCCTCCGCC
CTCTTGAACCCTGTTAAGATGTTTATCAATGACAATGCATGCACAGCGGGACATGGAAGTTCATTAGTGATTCTAGTTTCGCCCTGACCTTGTGACCTCGCCCTGACCTCCTGCCTTGCGATCTTTTGTTGCCCTTAAAGCATGTGATCTCTGTGACCCACACCCTATTCCTACACTCCCTCCC
GCCCCAGACTCTGTGTGTGAAGGGTAGGAATGAAATATTCCATATGTTTTCTTTGTCAGTGACATGGCTATTGAAAGCAAGGCCATGGTAGTCTCCCTGCTGAGGGACTGGGTCAAGCTATTCATGTGTAACCAGGCAGATGTCAAGATGGTAATGGGAAAAACATCTCAAACTTTTTTTTTTT
ACCTTAGTGACCCCAGAAAAACCCTTCCTGATGGCATGCAGCTAACTTAAGGGTGTCAAACTTCCTATTGATAGGAGCTGTTGAACTTGACAGCCTCGATAGAGGGTGAGTATGAGGCATGAATAACTCAATTTGTTCTTCTTGATCACTTAGGGGGCTTCATAGCATAGTTCTCTCTATTAGC
ACTTCCTAGTTAAATGGACTCTATCCAAGAATGCCATGGAAGACAAAGAAATACAGCTGGTTCAGTGAGTCAATCCAACGAAGCATTCACCCTCAGCCTCTGACAGCTCAATCTCAATGCTGCCTGACAGTATGAAGGATTGCTAATTTCTTATGCTCTCACTGGTGGTTCTTAAATGCTCACC
CCTACATTCCTCCATAAACTAAAGATGGCCGAGGGTAGAAACCACCCCTTTGATTATGCAGCAAGCTGAACTTGGCCTCAAGGAGGCTCTATTGTCAAGTTACAATAGGCATAAATTCTTCACCATGCAGGGTCAGAGGAGGGTAGCAACATTCTAAAGGGTAAAAAAATAGGCCCACTTGCTG
ACGGTGCAAGGGTGGCTTACATACTTGGAGCTGCACAACTCCCTGCTGAGAAGTTGCATTGTCTTGGGCCCCTCTTTCACAACAGGGGAAAAGGTAATTGACAGCCCGATTGTTTGGCTGGGACCCCTGCTGTTTTAAAATCCTAGAAGGCCCCAGTCACACGTTGTCAATAATAGCCGTCGGA
TATACATGCATCACCGTTTGCTTTTATCTTCTTCAGTATGTGAATTTGGGCTCACAGAATCAAATCCCATGCTTGATTTCATGCTTGCAATCGAGTCCTTGAACAAATACAATGAACCAAATGAACCATGGTAGCATGCTTCTTAACAAAAAGAAGAGAAGGCTGGGCGCGGTGGCTCACGCCT
AGTTTGCCATTTGAGAGCTCCTTTGTGAGTTGGCTTTTTGGTCTTTGCTGTCACTGGTTCTGAAGGTTGAAGAGAAGAGCAGTGTCAGAAAGCTGATTGGTAGCACAGAATTTTCTGAGACAATCTGAATCACATATTCAGCTACTTTGCCACAGTGGATTAAGATGATCTAAAGGGGCTTTGT
TAGATCTTTAAGGACCTCACACATCTAAAGATTCTTTACATTCACCAGAAACTTCCAGAGTGGTCTGAGGGCTGACGTGCAGTATGATTAATGGACAGTATTGATTTAATTTTCTACAAGAGTTCTTCCTTCTCTAAGGAGATGCTCTTTGCAATTCCCGTCAAGCATTTTACCATGCTTACAG
ACCATTTTCCAAAGCGCCGATGGACGGGCGTAGAGAGAGTCCATTGTCACCATGGTAATTACTGCACAATACCTGACGGCCAATGGACGGTCAGGAGGCTCAGGCAGCCGCTGAATCCGGCATTGTCCAGGCCTGATAAAAAGACTAGAGGCCTTGAAAAGCCGGGGAGCAGGATCTCACAGCT
GTCAGTGCTTGCAAAACCTTTGTCATTTTCTAAAAATAAAAAAGCTAAAAGTTATTGTAGAAGAAGGGGCTTTTTTTTGTCCCCTGCACAATGTGTCTTTTGTGAGGTTAATGCCATTCTGGGCTCTCGATAGCCCTGGACAATGGGGAACTCTCTAGGAGCCTGCAAAGATTCTAGCTTTTTT
TTAAAGTTATAAACTTGTGTGGCCATGCATAAAAACTCCTAAAAACTGTGACCATCCAAGGGTTTCTTTCTGAATGGGTCTTTTATTCCAGTGAGTTGGCACAGTGAAGGATGTGCTGCATTGTTCTGACATCACACCAGGGTGAAAACACATAGTTCTGTTGACATCAATACAATGAACTACA
AAGTATTTACATCTTTGGCTTGATCTGCTGAATTTCCCCAAAGATTTTAAATAAAAGATTTGCCTGGTTTCCTGGGAGAATCAAAGGAGTGTGACCTTCCAGCTCCAAGTTACCAAAGGTCAAGTGAAAGGTCGCACTCCGTTTCTCAGGCTGCTCTCTTCCTGCTTCTATCCGCTGAGCTGCG
CCAGCAGAGCAGGACAAAGGGCCAAATGACGGCCCCCTGCTCCCCCCAGACCCCCCCCAGGACACTGAAGCCCATTCATGTTGGAGGCTGGCCATTTCCCCAGGGCTCCAGCCCCCTCCTCTCAGGAGCTGGGAACAATATCCCCTTTTACCACCCCTCTTGTCTCTCACTTCCGCATTTAATT
GGGTGTGTTTTAAATATATCTCTAGCTTTCACCTATTTTCACAAACACAAAATGAAGTAGAATAAACGAATCAAGCCACTGAAGTGTCTTTCAGCTTTCTCTGTAATTGCAGTCCTTTTATCTGCCAATTCCTCTGGGGTTTCTATGGAAACAGCAGCATGCAGATGATCTTGTCACATGACTG
CTCATGAAAGTTACCCAGTTATCCACCCAAGACTCCAAGAGTCCTTTTATGTAGACAACACGATTGTGTTTGCCCTTCTGCTCCAGTCTTGACCTTCAGCAGTCTCTAAAGAGGAAAAGTGTTTGTTACAGACTCTTTTTGTTCTCTTCTGTTGTTTCACGCTCCCTAGTGGTTGTTCATGGTC
TTTTGATAGACAAGTTTCCTTATTATACCCCTCTTCTGGTTGGTTTGGCTTCTCATTGTTGCTATTGTTGTTCACTTTTCACTGAAGATATAAGGCTTTCTGGTTTATGTGTAGGTCTCCTCTCAGCCTCTGCATGTTGGGCAGTCTCTTTTGTCTCCTTTCTCGTAAGCCCCAATGCAGCTTT
GTCCTCTATTCTGGCAGCTTTCTACTTAGCACTCTGATTTCTATGTCTAATCGATTGGCCACTCTTTGCGCCACATAAAAATGCGTGACTGAGCCTTGACCTTGAAGTCAGCCAGTCATGGAGACTTCTTTCACCATCTGTTTTTGAACTTAGAAAAAGATTGGCAGAGAAAAACACCAAACAG
CCCATCTCTACCACCCCCACACCATCCCAACCTCTCCAGCCCCCGGCCCGGCCCCACCATCACTCATTCTGCCCTGCCACACTGGCCTTCTTCCTTTGTTCTTTGTCTCTTGAACAAGCTAAGAGAAAGGCCCTTGTCCCCGCTGTTTTCTTTGTTTGAAAGGCTTTCTCCCGAAACCTCCGTG
TGCACATGTGCCAGAGCGCTGACTGACACCACATTTTGAAACCGATTGTACAACATTGTCCGGCACAAGCCATGCAGAAACCTCTGCCGGCTGTGCACAGGGCCAGGACTCACAACAGAGAACGTTTCTTTCTAGGTGGTCAGCCGTGGAGCACGGGCTCTGACAATTGTTATTGTGTATGTAT
CGCATTCCTCGGCTTTGTGCACCTGGGTTACAGAGTATTTGTAAACCCTGTCCAGGAAAATGATGGATGAGCCTTGGTCAGCTTTGGCATCCTCCAGGACTCCAGACAAATGCAAATTTGTGGATCAAAGGCAGCAGCAATCAATCCATGTCTGTTACTAGGCAGCAAGGGCATTAGAATAATG
AAAAAAGTCGCGTGTTTGAAAGAAAGCCATACACATCAAAAGGATTCCAACTTAGTGACTGCATTCCGACATAAAATGAGTTTGTATTTTCTTTATGTAAGTGCAGTCAAGTGAAACAGCATTCATACATATTCAGTAGTGCAGATGTGTTATTAATCTATACATCTGATTTTTAGAAAAACTA
GTGGCCCAGGAGCACCCCTCTCTTTCTAATAAACGGCTGGCAGAGCAAGCCGTTCACGCAGTCCCCTTTGATCACCTTGGAGCTGTCAGCCCTTGCTGCTGTTTTCCTCCCAGCTCTTGTTCCTGCCTAAAAGTGGAAGTAATACCCACTGAAAGAAATACCCCAGGTGTCCTGCAAAGCATTA
CCAAGGACTCCCATCTTCAATCATCCAAAGCAGAAGTCTTTATGGTGGTCTCTAAGGCCCTGGCTGGTCTGGCTCTCTGCTGTCTCTCTAAACTCTTTTCCCTTATTCATTGCCTTCCAGGCACATTGACCTTTTTTCAGACATGCCAACCACTCAGGGATTTTGTGCTGCCTATTCTCTTTGT
TTGTTGCTTCCCTCACTGTGAGGCACTGCTCTTCCCCCATCATCCTCCCTGACCCCTTCCCCAGCTCATCTCATTGGGTCCAGAGAAAAGGCCTCTTGTTGTAACCCCATCTGCCTGCCACTCATCCACATTCTTTTATCTCTGCCCAGGGCCTGGCAGTTGGGCTGAGGTTTCAGCTGCCAAA
CACCAGGCTGCCTTGAGGAATTTGGAACCAAACATGAAAAGTCTTTCTCAACAATAGAGGGAACATTGCTTTGCCCTTTCACACATCAGTCTTTCCTGGTGAATGGCTTCCCGGCCTTCTGATTCTTGCCGTATGGAACAATTGGCCTGTTCAGTTAACTTGCCAGCAGTAATCAGTTATTTTC
CTGAAGGTCTCCCCATTGTGGTCACAGTGACGCTAGCTCTTGGTGTTATGAGAATGGTGAAGAAAAGGGCCATTGTGAAAAAGCTGCCTATTGTTGAAACTCTGGGTAAGTCTGTGTTAAGAGCATTCTTATGCAATGATGCGTAAGTTTATGTCAATAGTGAATCATCTCAGAGTTTTACAGT
ATTCCAATTGAGTCGGCCAGAGTGGCCGCGGGCGTGAGAACGGGAGCCCCCACCCCCAGCCAGAGCCCCGCCCGCCACATTCCTGCCTCCCCGGAGATGGCCGTGGCCAGGGCCGTCGCCAGGGGGCCGGGAATGCAGCGCTCAATGGCTTGGGACAAGGGCCCATTGAGCAGTGACGGCCAGG
TATGTTAATCCATTCTCTTTGAGTCAAAAGCTGACAGTGCACAGACAACAAAGGGACTGCTAAGTCTGCTGTCCAAAAATACTCACCACAATTTGTCAGGCTTCACATTATACATGGCTTTTTACACATCGCTGGCCTCTAAACATAAAAGATCCTGTTGGTTTCCCTAATTAAATAGAGTGAG
CTTCCCTCTCGGACCCACAGTTGGGCTTTGAATCTCCAGCAGCAGCTGGTGTGGAGGCTTCAAGCTCTGTCCTCAGAGAGAGGTGACAACCATTTCAAATTCTACACATAAATGGTGGGGCCCATGGAAATCAAATGCTGAATATGGTACAGCAAGGGAAAAGGTCCAGCTTTTCTCTCCCTTT
TTGGTTGTTGCTTTTTCCACAGCTCTTAAATGGTGTCTAAATTGACCGGCTCTGTTGCCAAGGAAACGGACAGGACAATGCTAATAGAAGCTACTTAGGACACACTGTGAAAGGCTTAGAAATAAAATTGTTTGACATGAAAGGCACCATGTCAGCAGCCAGGCAACTCTGTTAAAGGCTGTAC
ATTTTGGTTAAGAGGAGGGAGGGCTGCTCCCAGGCCCGAGGGAGGCGAACTGAGCCTTTCTGTTTGGATTTCCCTCCTCGCTATAGCAACCAGCAGCATCCGGACAAAAATGCGCCCTCCCTGGACAATGGCCCGGCCTCCTGCTTCTCGCCCTCGTCTTCCTCCCCCGGATCCCAGCCAGGAC
GAAGCTACACTGCCCTTCCCCCTCCATTTCCACTTTCCGTGCTCCCTTCCTCCCTTGGGAAGATGCACGCTTGTTCCATTTGCACGCAGCACCAGCGTTGCCATGGAAACTCGCCTCCTTTTCTTCCCCCTCCCCAGTTACCAAGCTCAGCTTCTGGACTCAGTGCCAAGACCTCCTCTGTACA
ATCCTCAGTGGCTGACTGGATACCGCTTCTGGGGGTTGCTGTGCACATGAATGTTTGCTATTGTTCCAGGCGCACGTCGGCCTTAAGAAATAGCACAAAACAGGCCCATCCTTATTCAGAAGCCGGGCCCCCTCCATCACTCAAACTGGGCCTTTCAGGTCACATGCCGGAGGCTGCTGCAGAC
CTTGCGTTATACATGCTTATTGGTTTGTGGCAGGCGTGATTGATGCCAGAATCAAAATGACTTAAAGCAGCTTCCCTTGAGAAGCACTACTCTAACGGTTTTTTTTCCTCTTTGTTGCCCTAGGTCCCTTGTGAATAGGATTTAGCTCTGATTCAGCTGCTGCTGTTCTTTTGGTAATCAGTGT
CCGACAAGCCACACAAAAATCCAACTTTTCACAGGAGATGAAGATTGCCTTTGCTTCATTTACTCTCTTAAGACACATTAAAATCAAAGCTATCACCCCATTTGGCCATCTGTCAATGCTCCCTACACAGTAAGCGGGTAGACTTTGTTCCTGGAACACCAGAATAGGAGGATGTTTTGTTGTT
AAGCAGAAATGAAACTTGAACTTCATAAGGGTTAGGATTCAGTTCATAACTGAGAAGAGCTAACATCTGTCTTTTAAGTTTGACAAACAATGTTTTCTCCTTGGTTTCACTTGAATGCAGGCTAGTTTCACATGGACGTCATTGTCGTTTTAGTGGAGTCAGAGGAGGGGAGGGGCAGTGGTGT
CTTCCCAACAGCTGCTCAAAGTTGATGAGGCTCTGGCCTGTTTTGTTTTGTTTTGTTTCCAAGTGCTCTGAATGCTATTCATCAAGGCAGCATTCACTAAGCATTATGAATGGTGGATTGCACATCTGAAAAGGCTAGAATGTAAGATGGTGGGGCCTAGCCCCTTGGTATGTGCTCTGGCTCT
TCCATGTGCCTAAGTCCTTTCAATATTCAGAGTCTGAGTAAAAAATGCTCGCTACCATACCGATGACAGACAGCACTTTGTCCAAAGCATTGTACAAAGCCCAGAAGTTTGGAGCCCAATATGCATGACAGAGGCCCCTCTTGAAAGGAAAGAGTCGGGAAAAGACTTGAGGCAGCTGATTCTG
AGGTCCTAGTGTTCCCAGTCATGAATGAGGAACAATGAGGCATCCACGGGGTTAACTGCCACTTTCACTCACTCCTTTGTGGAGCTGGGGCTTTTCCCATAGAAATGTCATTGGCCTGAACTGATTTCTTTTTTTCTACTGCCCAAATGTCAGACTCTCATATAAAAGTGGATCATGTGCATCT
CTGCCTGACAACCATGAAAGGCATTATTGGGTGGCACTGGTTATACAAGTTTTGTGACCCTGTGACCCCAAGCCATTGTGACTCAGCCAACTGGAGCAATGTCTCCAACAGCGTTACAGAAAATGGGGCAGCTGATGGTTCACATAGCATCCCCCCCGGCCGGTGAACTCAGTCATTCTGTCAG
CGCGCCCCGGGCAGGGCCTGCTCCCCCTGCCCCGACCTTGCCTCCCGTTCCACAATAGAGCATCCATTGTAAGTGGGTAATTGGGTTCCGGCACATCCCCTCCCCCGGCTGGGGGTGGAAGCAAAGGGAAACACAATCTGTTTTCTATTTGTCACGGCTGCCAAGACGCCACTCCCTCCCCCAG
CATCACTGCCTGTCTCCTGTCTCGTGGCAGATTGCCCTCTACATCTGGGACAAAGGCGGAGGACCTCCCCTGACCCCAGTGCCTGAGTTTTGTACCAATGACGTGGACTTCTACTGTGCTACCACATTCCATTCTTTTCTACCGCTTTGTGTGAGTAACAGAAGAAAAACTTCTTTGCATATCA
TGTTGATTTTTCATTAACATTCAGGTTGATTTTGCTAAGGAAACACGGTGTTCATGGTTGAGTCAACATGAACAGTTAGGAGAGAAGCAAATGGCTTGTTAGGACCCAAGAACACACAGAGCTGATGTTTCCAACGTGTTTTCTTTCCTTTTGTATCCAGCTGCCTGAGCCTGGGGCAGGCAGC
TGTCACTTGGCTGTCCTCACCATTGTCTGAGCTCCTTTCTCTTATCCTTTTTGCTGCAATGAGTTGTGTCATTCCCTCATGGTCAGCACTTTTGTTGTCTTTGTTTTTTGCTGTACCTCAGAAGTCCATCTTTTCTTTCATCTCTTTCCCATTCATGCATGAGGGAACAGTTGTGCCCTGTTGT
TAATTGTTACCATGGTAACATGGAGTGGCCACATTGAGGATCCCCATCATCCATTACTGTCATGAGGTAAAAGAGAGGAGGGGTTTGGGATCATTGTCATGGAGGAAACCATGGAAACAAGCGTTGCTAAGGGAACAGCTCTAAATTCAGAGGAAAGAAATTAGAAGTGGGGAGTGGAAGTTGG
GCGCTGCATTTTAATGAATCGTTATTGCCGGCGAGGCCTTTGTCTTTCTTTATCCGGTGCACAATAAAAGAATTAATTAGACAGAAAATGGCAGGGCAAGGAACTGACAAGTCATTACGGGCTGCTGAATGACCGATGAGATGCAGCCGGGAGGCTCTGGCCGGCTCCGGAATGATAATGGCCG
AGGTGTACATTTCATTTCCCCAGTTTTGATTAAGTCAAGCATGAAATGAAATGTAATACCCTCAAGTGGCCGGGGTTTATACCATTGAAGTCGTTACTTCTGCTTCAGGAGGTCCAATCAGCCCTGGGCAAGGGGAACAAGCTAACAGAGTTTTAGGGTGGCCAGATGGACGGGGTTTACCATG
TGAATTGAAAGGCTTTACTTCCCCTGACAGAGCAGAAAGAGAGGTTGAGTACCTGACTTCCCTTTCAAAGTCAGTGATCCATGCAGCACTTTTGATTGGAAAGATGTGAACCTTTTCAATCCTTGGTGTACATATAAATGGAAATGCTAAGGAAATTAGTCAGAGTCTGGCCAAGAAGAACTGA
GCTTTAGATGTTTTCAGAGAATGAAGAAGCTATTGCAGGAATGGAGAGCTGTTTGTTAAGAATGCATTCCTCCTCTGTAGCCTTCAAAAGACTATAGAGCTGTGTGCAGAGCTAGACAATCTGGGCATCCAGCCATAAAACATCACTGCTGTAGCACAGATAGTTGTTCGCACTCTCCTGAGCC
GTTTGAACAAAGAACAGTCAGACAAAAGCCCTACAGACGCTCCTGACCTCTCTCTTGGCCCCTGGGCCTTCCATGGAAATGCGAACTTTCCTTTGACACTCACATGACACCCTTTGGCCCTTAACAACAGTCCTATAGAGAGTGGGCAGTGCCCTTTGGCTGCATCAAGGGCAGGGGGCTCAAT
GGCTTGTGTTGAGTGCCCTGCATCACATAAAACACGTCTGGAGATTAACAAGTCAAAGGTCCCCACCACAAAGGCCAGAGAAAGAGAGAGTTAGTTCTGCAAACACCCCTCCCCCACACAGACAAAGACAGAGAGGCTTCCCTTTATTCCTTAGAAGTTCCTCCAGGCTAATGTGTCACACTAG
CGGCACTTTGTCCTCATCCTCCCTTTCATCCCCAGCCCTCGGAGCCTGGGAGTTTCTCAATGGAGCAGGCGTGTGGGGAATGCTCTGCAGGGGGCTGAGGGAGTTGGCGTACGGTGGGGGTGGACATTCCAGGCATTCTTTGCTTTCTCTGGGAGTCAGGCAGTGAGGACGGAGGGGGGAAAAG
AAAGGCAGCTCAGAGGGACACAGATGTGAAGGCCTGGGTGGATCAGTCATGCTCCTTCTGTCTTCCTCTTCCTGACAGTGAAAGGGAACAAAGAACTAACGGCACAAAGCAGCATGAACAACCGCGACGGAGAACAAGCTTCTCTTTGCAAAAATGGATGGAGAAAATTCTGACGTGCTAAAAC
GCATCATTGCACCTCACAATTGACAAAACCAGACAACGGTGAAAGGGACAGTGACATGGCAGACACAAAAGCTCAACACATTATGGCCACTCTAAACAGAGTACAAAAGGAAGGGAGTCAGTGATGTGTAAACCAAACAATGTGAGGGGAAAAATATTGAATAATTTCTGTCATGAGGCACTGA
AGCAGTCCGTCAGCTCAGAAGGCACCAGAACTGTCCCCTGCAAGCTGTAATGTACGGCAAATATCTGATTCAAATCAACTTACTATTGAGGCCAGGATGACAAGCGTGAAATTAATTGTTCCACTTCATGTAAGACCTGCATTCTTCTTTTGAGAGAGTAATTGGTTGCTGCATGTAGCGTGAG
CTGTGGAGAGATTATAAAAGGAATGAGAGTCGCCTTTACAACAAGTTTGAACCGGGAAGAATTTACCCAGTTGAGGGATTTCAAGCGTGAAAATGGGAAAGTGAGAGGGGGTGGGGAAGAACTTAGAGTCTTGTTTCTGAAAGCTGGCTCTCCACCCAGCTGCAATTAGACATGGTTAATTTGG
GGTATAAAATATTCCCCCATCTGCACCGGAGGGCACGGCCTACACGCTTCAAGAGCACAGCGGAGGCCCCGGGGATTTGTTTTTCTTTCCCTGACCCGGGGACTCTGATCTCTCACTTAACCTCTGACCTCTTCAATTCAGATAACAGGGAACTGGCAGCTGGGTTGGGGGCAGCTCTGAATGC
ATGGCCTGACAGCAAGGATGGGCTTTTTCTTTTATGCGTGTTGTTGTGAACATTGTGAGTTTAAATGGGGTAAATCTTCCCCATTCAGAGTGTTGCCCTGGCCCTTCATTCACATGTCAGGAGCTCATTGTGTGCCCAAACCTTGTCAGAGGCTTCTAGATGTTTAGTGGCAGCAGCTTGCCAT
CCCATCCCCCCAGCTCATACAAAAGAACGCAAGGAGACCTCTGAGTTTGCTCACTTTGAACCTTAAACAAAAACCTTGTGGATGCAACCAGAATTATTTCAGAGGTGCCTGGTAACACCGCAGGGCAGACAGACAGGCCTGACAGCAAACCATTATCAACCCTTACTTCCCTGAGCTGTAGGGG
CACCTTCTGAGTATGAGCTGGCCTCATGACTTGCTTTGCCTAGTAGAATGCAGTGGGAGTGATATTGTGTCAACTCTGAACCTAGACCTCAATAGGCCTTTTGTACCATTGCCCTCTCTTAGAATTTCACGGTTGTCTGTGACTACCGTCACAGACTGGGCTGGCCTGCTGGTTGGTGAGAGAC
TAAGATGGCAGGCTGCATACATCTGCTTTGACCCAAAAACAAAAAGCCATTTTGCGCTGTCTTTAGAGCCAGCATAATGAAAGCACAAAAGCCCAGATGGCTTAGATTTTTCTTTACACAAAGTAACTGAGAGGACTGACATCTAAACTATCTATTCAGCAAGTCTGATCCTAATGGCAACTTT
TCAGTCCAACTGAGTCATCATTGTCTAAGGCATCTGAACTACTGAAATGTTGTGGATCCTACTGAGAGTGTGAAATCACTTGACCCTTGGCATTAACCTTTGCTGAATGAATAGACACTGCTTTCCACAATGAGGAACAAAGCAGAAGACTATTGATTAAACACATTCACTTGATATTAAATGC
AGGCTGGGAAGAGAGAGTGCAACTCTCAAGTGACCCAGAAAAGTCAAATCGAGTTTGAAAGGAGGTTACCACATTTCACGGTAAGAAATCTTCCGAGGCCTTTGTGAAAGGGATAGGGATTATACAATTAGAGGTGAGGAAGAAAAGTCAATGAATTCAGAAAGTGTTTTCCTTAGCAGCAAAA
TCTCGGGACTGAATGTTACCCATTATTGGAGTTCAAAGGCAACTATCTCTAGAATTGTTCTTTTAATGCTTGTTGGATGGTTTTAGTTGTTCTTTTCTTGTAGGCACACAATTGTTGTCTTGATCTTTGTGATAAAAAGCGTTCTCTGGGTCTTTGTAGTGAACCCAGTTGGCTTGGTAACATG
CACCAGCTTGGCCAGCCTCCTCTGGCCAACTTTGTTTTTCAAAAGAGAAATAAAAGGCATGCTTATATAATAGAGCTCCTTTGTAAAACTGATGTGACAACACCAGCCCTAAAGGTCAATCACAGTGAATGACTCTTTTATGTCCAGAGGAGTGGTGTCTGCTCAGCGATCCTGCCAGCACCCA
GGTGTCTAAAGGTGTCTCTTAGGAACAGGCACAACCCGAGCAGCCGGGCCCCAGAACAATGGGTGCTTTCAGCCGCCCCTTTAGATGCCTGGCCCGTCACCATGGCAACCACCCCATTATTGAAAGTCAGTGCCGGTCCCCGCCTTAGACGCTCTCCTCCCGGGCTCCCCTCCCCCGCCGGCCC
CACTTGCCTTTTCTTTCTTTATTCCCTCTCGCCACAGTGAAGAAGCTGAAAAATGAGGAGCTCACTCGCAAACTCTGCTCCATTGTCAGCTGTGCGGGCTGCCGCAGTTGTTAGAGCTGGAAGAATCGATGTTGCTAAGCAACACTTTTGCACCCTGTGTAAAAGATAAAGAGTGCAAAGCATG
GTATTCATGATAAGATTCAGATATATGACTACAATGTTCTGTTCCTCCCACAGTTGACCCCATCATCATGAAGAGAATGAAACACAGAATGAAAGCTCTTCTCTGCATTCTTTACCCTTTCATTGTCCTCTTGGTTAATGGTTGCTTTGTTCCTGTGGGAGTGAAATAAAGACTCCCAGAATGC
GAATTAACTGCGGCTGAAGTCCTTCTTCACTATCAGGCTTTTGGCCAAAAAGAAAGGAAGGCTTTGCATTTGAATGGAGGTAGCTGGAGCGAGCAACGTGTCACTCAAGCCTCTGGCATCTTTGTTCAGCTTCATTAGGGAAGAATCTCCATGCGCTCATTTAACTTAGTTTATTAACCTCAAT
TGAAGATGACTTGGGGAGGGGGAGCCGACAGCATTTCCATGGTAACCTCAAGCATCCCTGTGAAGTCATCATTGTGCTCTTCTGACCTATTCAAACCCTGGCAACCAGGGCTGTTTATCTCTAGGGATTGAGTTCAAGATCTAAAAATGTGAAAGACCTAAACTGAAATGAATAGGCACCTCAC
GCCCTCCCTCAGCTAATAAACTCAGCTCAGGGCCGGCTTTAGGCAGTGGCCCTCCCTGCCTCTCCCTCCGCTTTTAGCTGGAGAGAAGGTCAGATTCAGGGGTCAGGGGCTAAGGACCTCGCCATTGTGCTTCCTGGGCTAGCCGGTCAGCCGTGTCTGCCTCCAGCAATCTGGAGCTGCTCCT
CACCCCTTGAGCAGTTGCTGTTCTGGGGAGGGTATGCCTTCCCTGCTGCTCAAAGAATCAACCCTTCCTTCCTCAGCTAACACTTTCTATACAAGAGGATTACTTAGGGCTGGGCAGCTTCAAAAGGCAATTAGCATAAAGTGGGAAAGCAGTCCAGTCTCAGAACCTGGCAACTAAAGGGACT
AGTCTGCCATGTGTTTTCAGCGTATGGCTGCCTGAAAACACATCTGTCAACCTTAGCATTGGAGAACAAAAGCTTGGGTTTGACATGAAAAGGACAGCAGAGAAGCAGCCTTGACCTAACTGCCATGTGGCATTCCTAAGTGCGCAGAGCCTCAGCCTGGAAGATATGCACAATACTTGAAAGA
AAGCAAGAGTCTTGCTGGTTGTGCCGCTTGTTTCTCAGGGCAGTGGTCTTTTCAGTTTACTCACAATGGGACCTTTTGTTCGAATGAAAGCAACGGTCTCATGAAATAGAATAAGAACAGAGCTGCTCGCAAGCAAGGCCCAGAAGGGAGGAGGGGAAGTCACGCCCAGCTGCCTGCCCTCCCC
AGTCTTTGATGATAGCCAACTTAGTGTCAATAAGTGGCTTTCTTTGAGACATATTCAGATGGGAACGTCTTGCTTGCCAATTGCCATAGAAATCTTAACACACCATGAAGATTGTCCGAGCGCCAAGCCTTCCGTTCTGGACTAAATTACTTTGAAGTGGCGCAGTACGAGCAGTGGTCAATTT
AGCAGCCAAGGCAAGACAATGAGACTTTCTTCCTTTCCACGGTGCCCCTGTCTTGACACTGAGGGCATTGATGGGCTGGTTGCCATGGGAACCCTAGGCTGCTGATCCCATCCCATGGAGCGTGAGGCTCCTGACAGCTGATGGCTATTCATCCCCCTTCCTTGCAGGACTAGACAGGGGGCCT
TGTATTCAAAACAGTTCTCCTTCATCGCCTTCCCATACTGATCAGACCTGATACTGATTGATTGGTCAAATCCACTGAGTGACAGGAGGGCAGACTGATCCGCTTGTACATTAGCCACGCTATTCAGGATGGCTCCTTCAAGCCTTCTAACAAAAGAGCCGGGGACACTGAGACACAGCCAGAG
GCTGCAGCTCTGGGACACCAGCCACAGGGCACTGGGAGCCCGGAGTGCTGTCGGAGGCTTTTGTTCCCTGTTGCCGGGATATCTGCCTGCTCAGTCATCCGAGCTCTGAGCCGCAGGGTGGCTCTCGGTGCCACCCCCGTCGCCTGCCCTCCCTCCCTCACCCTGCCGCTGACAGCCTCTGGCC
GCCTTGTCATTAGCAAACTTCACTTACTAGTTTTAGTCAAGTCTGAGCTACACAATGGTTGAATTGGTGACTATTATATTTGTTTAACTGCTGTAAAGTAAGTTTGCAACAATAGATGCTTGCACTTAAATAGGCATGCAGAGCATTGGGGCCCTATCAATCATGCAGAGATTTCCCTCCTGCT
GAGGTGTTTTTCAATAGCACCAGCTGTCCGGAGCCTGAAAGGCGTGGCAAATTACACCATTATTAGAGTGAAATGGTATGGCTAAGCTAATTATTTGTGGGCTTTAGACACAGGTGTTCATAAAAGGCTGAACGTGCACTCCTAATCAAGTCTGATTGGGCTAGAACAGCAGCCCAGCATGGGA
GTCAAAGTAGCTGCAGTCTTTCTATTTGTTCTCTCCTGAGTCTTTGGTTATTCAAAGGACTGAAGTGGATTGTTTATGTTTCCAAGGGAACAGGGCTCAGATGCCTGGGCATTTTTGTAGGGGTGGGGGTGGTCCACCCAAAACTGGCCTTAGGGAGTTATTATGGGCTTGGAAGACAGGGATG
GAGCATTTCAGGCATTATGAAAATAAATAGCCTGAAGCCTGAGAAGAGAATTAAATCCTCACCTTTGTGAACTTTAGCTTTGCCATCTATTGTTATCAAGATGCCTGCATTCAGGCTGAGTGGCACCAACAGCTGCTCTTTGTTGAGTGTTCCCTGGCTTTGTTGAGTGTTCCCTGGGTAAACA
CTTTATAGAAATCCAGTGCACTTCCTCAAACACCACCAGCTCATGGTTCACATGTCAATCAACTGGAGTTGGAGATAAAGAGGGAATTTGTAAAGGCCCCATTGAATGCTGCTGGCAGCCGCAAACACATAACTACAAAGAGTATTAGGAACCATTCTGTTTACAGCAATTAACTGGACCCAAA
TCAGTAGCTATGGCACCTGACATGAGAAGCGCTTCCTCATGTTCCTAGAGATTCTCTTAGATGTACATGATTGCCCTACTTCTGCTCTGCCTTCATTCAGCAGCTGTCATCCATCTGCTCCACAAAGCCAATTCAACAGAGCATGACCCCTGAGCACATTACTTCAATGTCTGCAGAAGGGCCT
GGCTTGCCCACGCTTTATGTGTCAGGAGTATCCTTGCAACTCCTTGTGGTTCCTGGCATTTCAGAGCAGCCGCTGGCTGAAAGGAGCAGAGCTGAATGCATAGTTCTTGTTCTATGCTAGTGTCCCTAGCAACCTGGGAATCCCACTGCTCTTCCTGGCTAAAACAATGATTCTGTTATTTCCA
TTGGACCATCCTGATGTGGTGGCCCCAAACACTGGGCTTAATCCTCTGGTGTGACTGCTTTCACAGGTCTTTTCAAGAGCCTAAGTACCATAAAATATTCTCACAAAAGCCTTCATTCCAAAGAATGTGTGTGTCGGCTCATGTCAAGAGCTTTTAGTGTAGAACAATGTGTCGAAAACCACAA
AACAAAACCTAACAACACCGACAACTACAAAACTGTTAGAGGAGAGCGGTCTTGACATGCGGCTCAACTGAATTTTTGAATCAGAGTTGCAGGGAATTTGCTACACTTCACGTTTCATTTAACCTCATTATGGAAGCATGAATTACTACAAATTCACCATTTATCAATATATACCCAGGCTGGC
ACTTTCGGCCTATTTAATGATTGACTGTAGACTCACCGCCTAAATCGCTTTAGACCCTTCCTGATTTCTTTTTGTTCCAGGGTCATGGACTAGTACTTATTTTCATGGGTGACTTATTTCTTTCTTCCTCCTTCAGATTCAGATTGAGAAGGGTGCCCGCACTAACGAGAACAGTCCCCTTCTC
TTCTTGTTTGGGAGAAGGGAGGCTTCTGATTGTTCAGATGGAAACCTAGAATAGGTCATTTCTTTTAAATGAATTAAACACTGTGTGGTGAGCCAGTGTACTGGATTAATTCCCTTTTGTACTAATGCACTGACCCTTTGCTTCAAAGGCAGAGCCTGGATGGCCACTAAGATTCTTCAATCTG
CTTTCAGGGAACACCAGACAGTGCTGAGTCCCAGTCCGGGGTGAAGGCAAGTTACCATGGTTCTCTGGCTATTATTGCGTTCAGCACATCAGGGAATGGAAATAAGTGCGCACATGTTCTAAAAGGCCCTTTGGGAAAAATCAGTGGGGCTGCATGGGAGACACAATGGCAGGCTTTGTCGCAG
GAACCTCATCTCTGTTTGTGTAGCTCTCGGTAACTATAGAAACCACAGGGAATCTGCCCTGATCTCCACATGAATGAAGAAGCCAGTACAAAATTTCCCAGTGTCAAAGGAATAGTCTATCTCTCTAGGTTGACAAGTGCAAACTAGTATAACCCACGTAGGCACATCTACCAGGAAGTTACAT
TTCCTAGGCTATTGTAGCTCTCATAGCGGATTTGCATATCTGTAGCTGCAGAGCTAATGTTCTCTCTCTAGGCTCAGGGGGCCCTGCAAGGCAGCTCCATGGTCCTTTCCATTTTATTGTAAGAGTTGGTGGAAAATGAGAGGCGGCCATTGTGTCTGACTGCGGAGGCATTGTTCTTCCCCAG
CTTTGGCCCCTTCCACAGCTGAACTGGCAGCAGGCTGATCTTTTTATTGGTGGGTAATGGATTTAGTTTGATTGCTGACACGGGAACAATGAGAGGATAAACAATTCCATTTGTGGCCATGAAATTTCCCATCTGTTGAGTGCGTTCAGGACTGCAGAGCACTGGGCAGAGACAGATGAATGAG
TTCAGTTCAATTCAGTGCACATGTCTGCCTCCTACACTGAGCCGTGAGCTCTCAGGACAGGGTTCATGCATTATTCATGTGCCTGCACGGTGACTGGCATGTCAATGTGATGTAAATGTTTGATTGTTGAATAATACAAAGCCAAGTGAGGTAAGTGTTATTGTAACAGAATATAAGCAAGGCA
ATTCTTCATCCTGGCCTCCCCACCAGTAAAACTGGGGACAATGTCCATCTTCCTGATGGTCATTTGTCAGCTGTGTTGTAAAGATGAATAAAAGAAGATCATTCAAACGTGTTCTAATCCTCCAAAGAAAAAGTTGCTATAGTAACCCAAAGCACGAGTCGAGGTCTCCGTTCATCGTTGGAAA
TGCTAATTCATTGGCTTGATTGTCAGGGGTCCTGATCTAGTTCACCCTCCTGGGAGGCTGGTGTGGGACCCTGCTTATCCCAGTGGGGGTCAAGGCCTCCTTGACAACAGTGAATGGGTTGCTAGGAGGCTGCGGAAAGAAATTTCTCTAGTTCCATCCACAAGTAGATCCCACTGCAGTGGCC
GGAGCTGACTCACATAAAAGAGTTCACAGAAATCGTCACTGGTAGGGCAGATGGGGAAGTGATGAATTCAGTGAGGAGGTGGAGGCCAATCCTCGCAGTGTGTTGCTATGACAACTTGGGCATTGTGGAGACTGAGGCATCCCGGACAGCCATGCAGAAACCAAGGCGAATCATCCTGTGTGGG
AGCACTGCAGGCTTCCTGCCCTGCTGTCTCTCCCCAGCCAGGAGGTATAAAGGATGGTTTCTTTCTTTCTTCAAGTGTCACAGCCTATTCAGGCCCATCGACTTGTGACAATGAGAGGAGAGCACAGCGTCCCGGCTCCCTTTGAGCTCACATCTCCAGTGACCTCTGTACAAACCGAGGACAA
AAAACAAAAAAAAGTCTGATTGATTGGGTACTCTCATAAGAACAAAAGCCCCATGAAGGCTGTTCTTGGGGCCCTACATGCCTTGTCCACTATTGTGTTCCCAGTGTTGTGCCCCACAGCAGTCATTGTTTAGCCATCAGCTCAATTCATGCATGAAGAGACTGAATGGAATCTATCCAGATAT
CGCTGGGGCGAGGGCAGGGGGACTCGCCCTCCTGGCATGTGATTGATTATCTGGTATTTATGCCATTGAGGACTTGTCAGCGGTCTGGGGTCAAAGGGTCATCTCATGTGTCTTGCCGCCAGCCCACCTCCTTTTGTACAGTGTGGACCGGGCGAGCTGTGCACAAAACAGCTTTTTCTTTTCC
TAATCAAAGGATTCCCTAACGCAAGAGTTGGGACATGCCAAAGTCCCTCTTCAAGGGGAGAGAGGCAGCTGCATGGTTACAAAGTAGACAAAGAAAGACAAGGGGCTTCTTTTAAACTGGAATGTGTGAAATAGAAGCAGGGAGCTGTGAATGCCACAGCAGCAATTATGCAGAAAGACTGCAG
TTTTGCCAGGCAACAAACAGCCTTGTGATGCAACTGCACCTGTCTCGGCTACGCGTTACTATGGAGACGCTCCAGTTGCTATGGGTACCATCACGCTAATCGCCTAGCAAAGGCAGACATACAGCAGTCTTCTCAGAGAGCCCAGCTGTTCCTCCCTGTCTCTTGCTGAAGACTGATTGTCTAG
TAACCTTGGGTACTAGGAGAGGGAAAGGAAGGAATTCCAAAAGTCATGGTAGGGAGATTTTCCTCCTATTATTCAAAGAAAGGAGGACACACATGGTCAATTAGGAAGAAAAACCTCTTTGTGCCTGATACATTGGATGCATTGTCCTCATGCCATTTGCCCTAATGTAAGAATAGTCTTGGGA
TTCAGTGGCCTCTGGCTCTGTCCAGATGGTCTCTCCCCATTGGGAGCCTGGAATGAATTCTCATTGTGAGCATTCATCACTCACCACCTCCTCCCCACATTCAGCTGTCAGTCCTACTGGCCGCAGTGGAAAGAAAGCCTGCTCCATTATTTCTAGTGACAGACCTGGCCATCATTCCCAAGGT
GGAGGCATCCGTGGAGAGTGGACAGGCGGGACAGCTGGACCATGTGTAATGTGTCAGTTTGCTTCTGTGCCACTATTGTGTTGCTGATGTTGGAATGCAGGGAAGGCGCTAGTTTATTGAATAAGGAGCCATGTAAATTCCAGCTGTCAACATGTGATCACTCCCTCGGACAAAGAGAGAGGCT
AACCTACAATCACAGGGACACAAAGCCGTCGTAAAAGTTGGGAGGGAGAGAAGAAGCCGGGAGATTGATGGGGAGTTTTTTGTGGGGGGAAAGGAGATAAAAAGACTGAAATCCCCTCCCACATCTTTTCGGCATCACTACCCCAAGTTAACAAAAGGTCTCTATTCTTTCTGCAGAGCTGTGC
AAGCAAATACCAGCTTGAGGCCAGACAAGAAGCCTGTGAAACATCAGACAGTTTTCATCACAGCTGGCCAGGCCTGGGCAGTTTCAGACAAAGGACTTCCGCCTTTATCTGGCCCTTATTTTGATGTCTCATTCAGCTGAAGATAAAAGGAAAGATGTGCTTTGAAATGTAACCATTAGGGCGG
CCCGCCTCCATCTCCCTGAACATCTGTTTCTTTTCGGAGTGGGGGTAGGGCGAGAAGAGAAGAAAGCGAGGGGGAGACCAGGGGCTCCTATTGCAGCTTTCAATTCTCACGGGCCTCGGTAATTGAATGCAGCTTCCCAGGGACCGGCCCAGCACAAAGGGGGCCTTTCAGGGGCTGTCCTGCC
GATCCATATGTTTGGGACATTTACATATAAATGGTTTGGAATAAGCTCCAGTTATTGTTTGATACTGGGTTTAACTAAACTGGGCACAATGCCAAATTTGCCATGGCTGGAATCCTTTATTATCACATTCAATGGTGATTATGCTTGAAGGAGAGAATGAGAAGACGTCTGCATCAGAAGTCTG
TAAAAGTTGTCACATAGTATTTGGGTGTCACTGGCATGTATAATAGATTCTGGAGTTGCAAACAGAATCTACACCGTGACAAATTGAATACAATGAATTTAAAGTTTTCCCTGGTTGCCCTAGTGCCAAAGTGTAAAAGGGACATTATTACAGTTTGAGGTCATGCAGCCCCAGCATCTTGTGG
AAAAGAATAAACTGTTACCTTCCCCTGAGGATTCTGTATCCCAGGCCTCCTTGAGGCTAGAGAATAGGCCATTGGAGGGCTCCCTCATTACTGATTGTCTCAATGCAGAGGAAGGGCAAAGTCTTGGTAGCTTTTGATAACCAGTTTCAGCATTCAGCAGGCTTAGCTATTAGTCATGCATCTT
CTGGAAAAGACGCATCCCTCGCTGAGAGGCCACTGCCTGATTTCTTCTTTTGTTATCTTTTAGCAGCAAAGTCATGTCCTTGTAACTGATAGACACGTTTCTTTGTAAATAACCCTGGAGTGACTGATAGAGCTTTTGCCAGACAAAGGCGCAAATAGCAAGGCATTACTCATGCCAAGCCGGA
TCTGAATCTTGGGGGCAGGGGGCTTGTGTTCTCAAGGTCGCCTTTGTGCCAATTTTCAGCCTTGGTCAAGCTGTTCTTTGTCCCTATCCGTGACTTTTCCTTGACCTCTGCCCTGGCATGTACCCAACAGAGCCCCTTCTCTTTGATCACTGCTTCCATGGTAACAGTGAACAGAATTCTGCTG
CTAAATCATGTTAGCTTCCCAAGGCTCCTTTGTTCTGAATCCTATATCAAAGTGCCAAAGCCATTCAATGGACTCTTCTTTGTAAGTGCTAACTGCTTTGTATTTTTACCAATTTATGTTATTCCACTGAAGCTGAAGTGCCAGCTTGTGAACAAAGCATTCCTTCTCTCCCTTGTCAGACTGC
GTCACTGCATGCCCAGTGTTAGAGGACAGACTGTCATTTCTCCACTGTCACTCACTTCATAGTTGTTAGCTATTCTTTTGTGAGTTTAAAGAGATTTCTTATACTTCTGTTGAAATACCATTAGTTCCACTTTTCATACAAAGAACAATCTTGAAAAGACAGATTATCTATGCACAGAGGAAAT
TTGTCCAATAGGTTCACAAGATCTCATTCCATAGATCAGTTGGAACATGGAAGCAATGGAGGGGAAGCAAAGATTGTATCACCATAGCAACCTGAAAGGGTGGGGGAAGACAGCAAACTGCATGCCACCTGCTAATCAATTAGAACTGTTTGCAAGCTCAAGAAATCCTGGAGAATCTGAGTGG
ATGTAGAAGAGTTCTTTGATATGTCTCTCTTTGTTTGGCAAAGGGAGCTATGGAAACTCTGCTTCTGTTCCTGGCATCTACATGTCATTGTGAGTGAGGGTTTTAAAGACCTCTTGCTTCAAAACAACATGCTGACGGCTCAAAGATGGCATGCATATTACCATGTCAAAGACCATTTCATGTT
GTGCCATGGCAGTCAAGCTGAAGGCCATTTGCACAGTGTGACATGCCTCCTTGCTTTGTGCACTTCCAGTGGCTTTGATGATGTGATCATCAAATAGTCCATTGTTAGAAACAAGAGACCACTTCATCTTGACATGGACAAAAGGGGTGAATTACTGAAAAGCTCGAAGGAGTTAAGTTTCTCA
TACCCTCAGAATGGCCACAAACAAAGACCTCATAAAAGGCTAATGCCGTTTGTATAGAATTACAGGAAAGAAAGTGAGAGCTAGAGAGGCCCTCGCAGTTAAAGCCCCCAGCTTTTGTGAGGCTCAGGCAGGATGGAAAAAAAATCTCCCTATTAGCATTCTAGCCGGATGGCCCTTTGTCCAG
GAACGAGGCAGAGGTCAGTGCTACTGGCTTTGAACATGAATGGCCCCTTCCCCTCGGTTCCCTTTCACATGTGGCCTGGCAACAGTAGCAGACAGATGCGACACAAAGCCAGACACACCTGATTAACCATGAATACAACAGCTGTCGTTTCCCCACCACCACAGATACCCACACCCTCGTTCTT
TGCTCAAGCAGTCTAGAGTAATTTGGGTACTTGGTGAATCATTGCTTAGCAATTCATGAATACTGTGGGTGCTTGGAATTCAATTCCATTGTCCTCTATCTGAATTGCTATGAAAAAGGTCACATGAGAAGGAAAGGAAGTTTTGACTTTCACATGCCTGTTATTGCTAAGGAAACCACTTCCT
AAGCACCTACCCATACCAATGATGTCATTGTTTCCATAGAAATAAATGTACGTCAAAGAGAAACTTCACATACAAGCATGCATGTAATGGTAACCAAGGCAACCAGGCTAGAGGGAGAATAGAGACAAAGGCAGACCAAATAAGACAAATTGTAGAATACACACACACACGCACACACACACAC
AACTAATTAATTTGCAAACAGGCTTCTGTTTTCACAGAGGGAAAGCTTTTGAGAGCCATGTCAGGGAGGCCGGTCACACCATGGTTACATGCATTGTCATGGCATCCACTTCTCTTGGTAAATCTCTTGCTTGATGTCACTGCACACAGGAACCCAGATTACCCAGTCAGCAGTAAATCCCTAT
CCAAAATAATACAAAAACCTGACAATAGCCATGTCATTGGGGGCAAGCGGAAAGACAAGGTAAATGACCAGTAGAGCCAGAGGAAAGAACTAGAGGTCAGGAAGCACAAAGGGCTCTGCAGAGAGGACGAAAGACTTCATTCCAGATGCTCAAAGACAGAGGATGGTGGTGTCAGCGGGGGATT
GAGTTCTCTGATAAATTGTTAGAGTTAGAAGTAGTGAGTTCATTGCTTGACTGAATAAATAATTCATATGGCACAAAAGCAGCTTTTTCTTTCTCTTCAGTTCCCTTCTCCCCCATTATGTTCACTTTCTCTCTTGTAAAAGGCTCCTTTGCAGCCAAATAGCAACCTTGTGTGAATATGCAGG
ACTGACAGATGCATTTTCTATGCTGCCATTTTGAATTAACCTATTGTAGAACAATTTTCTTCAGCCCTGTTGAATAAAACATCCAGTCTGATTACCTCCGATGGATTTGATAGAGTAAAAGAATGTACTTCTCATTGAAGTAGATTGTTTGCATGGACTCTACTGATTGTGAACTCTGCCAGTA
GTAAAAGAAGACAAAACTTGACCTTTTGTGATCCCAGCATTAATGGGTCTGTTCATAATTCAATCTATGTGTGTGTGGGGGCATCCATGTGGAAACATAGAGGCCTGAGAGACATAAAGCCTTTCCCTTTAAACATTATCTGACCCTATCAGTCCCATTCACAAAAGAAGGCTTACGTATGCAT
GCAAAGTACTTAACAAGAGTGCTGGGTCCATGGTCAGCCATTGACTACTGGCTATTATTATGGTGATTTTCTTTCTTATTATATTACTACCATTGACATTGCTGCTGCCACTGAAGTTGTTTTGTTCTTTTTACTCTTTGATTGGCACCAGTCAAAGAGAACTGTGACTTCTCATTCACATAAA
GGGAACAGAGGGCAAAGGGGTCCTGGTCTTTTGTGGCCGGAAGAGCAGCAGGGTGAAGGCCAACAGCCCTTTGACTCATTTATAGCCTCAATATAACAAGCATGTCTCATTCCTATTGTGGACTCTAATAGAGGAGCCCACACACAGGAGAGGGGAGGCTCCATGAAAGCTTCCCCTGCCTTGT
TGCCATCTCCCGCTTGAGTGGTTTGTCGGCCCTGGGGCCTTTCTTTCACTCGAGGAGAATAAGGTTGTCTATGGAAGAGGTCAGCATTTCAAATTGGTGGAGTTCAACTGCACAAATGACATAGAACTGACAAGAAAAGACAGGGGGTTTGGAGGTCACAGACTGCATAGGTCTCGCTTAGGGT
ACCAACTGAAAAAGAGGATTCAGAATGAGTAAATAAAGCTAATGAAACAATAATATAATAGAAGTTAGAATGCAGTGGCAGAGTGTGAAAGACAGTAATATAAGCAGGTCACACTGGATCAGTCAACTAAACAAGACAGCTGTCTAAGGAAAATGCATTGAGAAAACTGTGGCCAGGAGCTTTT
GGAGACTGGATCCTGCTCCAGCCTCCTGCTTTTGTCCTTGGCCCCGGGTTGTTCCTGGACAAAAGCCCAGGGGCCCCCAGTGGGCCCTAATGGATGCTTATTGGGGTTGCTAGGCAACGCCCACCCAGGGGCCTTTGGAGGGGTGTCCCCTGCCCGGCTCAGTGCCCAGAGCCCCCAGGGCTGT
TTACTTTGCCTCAGTTATTGACACCAAGAAGCACTCCTCAGCCTGTTCAGAGGGGAAACAATGAGTCATTCATGCTGTCAGCCCAGGTGGTGCATGAATTCCAGACAGAGGCCGCTGAATTAACCCGTGGAGGCGTCTCTCTGAGCAGAGCCCGCAATGCGCCTGCTTGGGGCTCCCTGCAGCC
ACATCCTCACACAAAAACGTGTACACAAGTGTTCGTAACAGCATTATTCAAATGTCCATCAACTGATGAATGGAGAAAGAAAACGTGGTCTGTTCACAGCAGAGAATGTGATTCAGCCATGAAAAGGAGCAAAGCATTGACACAGGCTACAATCTGGAGGGGCCTTGAAACCTCAGCTCAGTGG
GTGCAAGAACAAATACATACTTTTTGTACTGTTGTTCCCAGTACTTGGGATTTTTGCAACATTCAAAGCAGCTCAAGTAGAAAAGAAAAAGTTCAAACCAGTCACCAGATCCAAAATTAGCATTTTATTCAGAACGCTGGGGTCAGAGGTGTATCATTTATATTCTGGTACACAATACAGAGGC
GTGGTTGGTAGTATGCATGATAATGGTAGTTTAGTTCTTTTCCCTTGAAGATAGCTTTTAAATGTGCTCTGTTGGCCTCTTGATGAAATAGCTTCATGCATATTAATGACATCTTTTATTTACTGAGCAGCACCATTAAGCACTTTGAAATACCAGATTCCACCCAAGGTCTCCGGGGAGACAA
CAGCGTCTGTTTATCCCACCCCAATTGTGGCTCTTTAGATTCAGCTGGAATTGCCCATTGTTGAAGAGAGCCTGTATATTTTTCTAAGCTAATTTCACAGGCAGCAGCATTCAAATTCAAATTTCCCCTGGCACTTGGCTGCAGTCAGTCAAAGTGACCAAGGAGAATAAATTGTAGCCAGACA
CTCCTTGGAAAAGGCTTTCATTTGTATGCTGCCTAATTATACTGTAAAAGAAAAGACTGAATCCATTAACTAGCCAGGCCCTTTGTGTCGCTCCTGAATCCCTTTAATTTCGTGGCTGCATAGAAGCTTTATTCAGGGCATTCCTAGTCCTGCACTATCTTTCCTGTCTGGATGCCAGGCCCTA
TGAGTCAGACCCTGCAGAACAATGAGGCCTTTTGTGCAAATGAGGCGGGGGAGGGGCCGGGGGAGACCAGGAGCTTCCTGACGGGGTCCGCAGCACAGGTCACAGCGAGTGAATTCAGGAGGTGACCCTCGAAGGTCAGGTCACAGCCGAGCAGCACAGGCGCTGAGCTAAGTGTCCACAAAGG
TCCCAGTTCTCTGTCAGAAATGAAGTAATGGCTACCAGCCACGTCACAGATGAATGGATGACACAAATGGAAATGAGTAGCCTGAACACTTACATTGTCCGCCGTTACATAGCAACACCCAATGGCGTCCTCAGAATTTATCCTGGTTCCCTCATGGACAAAGCATTTGATCCCACTAGGAGAC
TTGACAGAATGAATGGCTATTTATGCCATGAGCCTTTTATGTTCATTCATGGTACACAATACCTAAGTCTTAAAGATCTCATCTAAATGCCTCCCCTCTTGGGAGGGTGCTTATGGATTCCATTGTATATATAGGGTAGCATAAGGTTCAATGATTCTATCTAATCAGCAGAGTGGACCTTACA
GTCTGTTTAAGAAATGTAGCCCAAGGGCAAGCCCCTCTTCTCTGTTGCCATGGCAGTCATGTAACAGTTGTCAACAACACTGGAAGTGCTTTCGTGGTTGATTAGACACAAAAGACCACAGCATTTCTCATTCCACCCTCTTTGTCCTGCAAAGAAAATAGGCCAGTAGGCAATGTGGTCAGCA
AATAGTGCTCTCACGGAGAAATGAGCAATCAATCATTTGGTTCAGACTCTCAGCTGACACTTATTTGTACCCTGAATATGCAGTTTCCATGAATAGCCCTATGTCCAGACAAAGAGACTAGCTGACTGGGGTTTCTGCCTCCCTTAGTAATCATGGATTGGTGCTGTCAGTGCCTGATGGATGA
GAGTAAAAATTAAGATCCTCACAGCAGTCAAAATGAGCTGGAGTGACCTTAAAGTTCGAAGCAGAACAAAGCAATGCTCTCAGTTAAAAGCTTTTGTTTTTCCATTGTGCTACTTTCTGCTGTCCATCAAAGTCCAGCTTTGCAGATCTTTAGGAAGCAGCACTGGGTGCATCTGTTCAATTAG
CCAAGGAATCTCTCTGACAGGGGTCTTTGTTAGGGTCACACCCCAGGAGATGGTTGATTATGGCTGAGTCCAGCCTGGAATGATGGGGGTTGGGGGCAGCTTGGGTAGATGACTCAGTAAATCAAACAGAACAATGAAAGGAGGTCATGCTTGTCCATCTGCATTATTGAAGACAGCCATAAAT
CAAAGCACATCGCTCTGGAGGCCTCTCCTCTATGGGACGCTTTAATGTGGCAGTTATGAAAGCAGCTTAGACCGAGCTCGATTAGCATAATAATGAAGCTTCGGTGGCAGTGTTTCCATCCTCAAAGGAAATAGCTGGAGTGGTCACAGAGCCTTTAACAAGTACTGCTTTAGGATAAAAACGG
ATCCAGTCAGCTGTTTCTTCAAAATTAAAGCTCATGGAGACAGCCTTTCTTCTTCACTCATTGGAGCTTAATCAAGATTGATTTGAGTACGTTTCCTTTTCTTTCAATCTTTAAAAAATGTGCCGGAGACTTTTGTTGATTTGTTTGAAATTATTTGCATTTAAATGGCTTCCAAGACAGTTTT
CTGGACATTTAGCTGGATGACTGATCCCAGTGTATTGTTGCCAAGTGAAGGGAAGACATTGAGGCGTGCGATGCGTAGAATTGCTTTGACTCACTTCTTTCCCCTGGCAGCGGTTGCAGCCTGGCGGCAGCAGTACCAAATCTGTGTACTTGCATGTTTGAAAGCTGCTTTTCTTAGGCTCCCA
AATCTATCCAGTATTCAAGGGTTTGTCAGAAACAGGAACCTTGTGCATTTCCATGGTAACCGATGGCATGCTGACAGTATCTGGCTTGTTGCAGCTTCGTCTAGGCAGGCCGGCAATTAATCAGCCATCTACATGCACAAAATTCTTTGTGAGTGAATGGCAGCGCGCCTCTGTAGTGCTGTCT
TCTCCTTTACAAAAAAAGGGGAGCTTAATGCAAGTCAGGAGCCTTTTCCTCCCATTCTCTCCCTCCGTATCTGGGACATTGTTCTGAGGGACTCTAAGAATGTTTGTTGCTATGGCAGCCATTGCAACAATGAGGGAAAAACCAAGAGAATGCCAGAGATTCAAACCCAGTGTTCTAATACTTT
GTTGGGGATGGTGACCTGTGACTTGGTAATCTTGATGGATCAAATAAAAGAACGCCTTCTATCAATGAAGAGTTCACTTTCAGGGACAATAAAAGCCTTTAGTGTCAAGACAGCTTTGTTCACCTCAACTATTTGTCTCCCTTTGTCAAGAACTGCTTTCCCAGCTCTTCAAAGGGATAAAGTT
TTTGCATAGTTAGCTGGAGTTAGAAGGTTCAGCTGTCAGGGATTCAAGAACTCTAGCATCAAAAAAGTGTGAACTTGCAAATGAGCTGTCAAGGTTCATAGCAAGTGAATAATGCAGCTGAGAGCTGACTTGTCTCCACCCTGGTGTTCTATTGATCTTGCTGCTGGATAAAGCATAGGCACAT
GTGATCCAGGGTTTGAAAGAGACCTTGAAAATGGCAAAGCAAGACCCTGTGTTCAGAACTGACAAAACCAAGCTGACGAGAGAAGCAAACGCTATTCTTTTGGAATGCTCATCGCAGGGAATGTCATTGACAAAAAGAAAAGCGTGGGAGAGAGAGGGGGAAAGGAGGCTTTTGTGTGATATAA
AATTAGCCTCAGGAGACTTGGACAATACCAACTTTAGAAAATCACAAAGGGATCCTTTGTAAGGAGTTTCAAAAGCTTTGGGGCCTCAGTACCCCTCATAAGAGCTTGCATTACAAAGCATAGGCACTGTGTGGATAAGCCCCTCTCCCCAGCATCTCTGGGCATTGTTCCCTTCTAATGTGCT
TCCAGAGGAGAACGGCATTTTTATTTTCCTTTTCTCCCCCCATGATTTCACAAAGGCTTCTCATGCATCGCTGGACTGTATTACAAAGTTAGGGGATTTTTTTCCCTCTCCTCAAAGGAAGATCATTGAGGCTGCAAGTAACCCTGGTAGCTGCTAGGAGATGGAATTCTTCAGGCTAAAACTG
CCTTTGATTCCCAGAATTTAAATCTCTGAACAAAGACAATCCCCTTTAAATTGGTCTCCAAGGCACAGTTGTCAGGTCTGCTAGTAAGCAGCTCCATTCTTCCTGCAGATGGAAGCACTTTCAGGGTCAAACAGGTCACCCTCCTTTGGAGACCAGCAGAAGCTGCAGCAGAGTCCGCAGATGG
GCAGAACCATGCCCTGGCCTAACATTAGCATCAAGAATGTAACACAGGAGTGTTTTAATTACGCCTGAGCTGGGGAACAGAATAGACATTGCTTTATGGGATTATCCATGCTCCAGCAAACCTTCCAGCTCAGAGAACATGATCTTATTTTCCAGTACTCCCGTATCTGTAACAATTGACTATT
ATGTGCCAGCTCTGTGCGAGATATTGATGTGACTCTGGGAAGGCAAGCATTGTCCCCAACCCTGCACATCTATCAGGGAAAGCAGAAGCAATTGCCATCACGTGCTAGGACAGGGAAGTTTGGCACCATGGAAACGTGTAGCAGGGGCAATCCTGGTGTGGGGGTGGGTCAGGATTGTAATTCC
TAGAAATGTGTGCAGCGTGTGATAATGTGGTACACTGAAGAACAAAAGGGCAAAAGAAAAATGAGGCTTTAACAGGCACAATATCTAGGTCATTTATCCTTGGTTAATGGGTAGAAAAACACAATGCGGTAGTGTCAGCAAGGGACACAAAGGCACTCTGGTGTCCTGCAGACCAGCGCTCGAT
CACAAGGGCTGCATCTATCTTGAAGTGTGCACAATGGCCTCTCTTACGGCTCTCTCTCTCTCTCTGTTATTGATCCTTACAGATGCTCCAAAGCCCTTCCCCCACCTTTCTCCAAATCCCAACCCCCATTCTGAAAGATAGCTTAAGAAATAAGACTTCCTGCCTAGCGACTGGCAGGGCTGAA
ACAGGAGAATGTGCTGTGTTTCAAATGAATGGGGAAGCGGGTCTAAATGACTTTCAGATTAGCTGGAACAGATGGAAGGGTCACAGTTGAACAACTTGACACGCCGGCATAAAGGCATCATTGAAGTGCAGTTCATTGCCTCTGACAGATACTGTCAATCAACCCTGGCTTTCTCTCAGTTAAC
GGAAGGAGGTCCCGGCCAGAGGGGCAGGTCAAACAGGCCTCTTTTATTTACAGTGCTCTCTTTCACGGCCTCACTGAAACAGGAGACCCGAGAGGCTCCGGTGAAAGGGCACTGTGTTTGTGCATTCAGGCCTTCCAGGGCTGGCTACAAAGGTGGGGGCACCCGGAGCACTGAAGGGGCTTTT
CCCCTGTGGACCCCTGCTGCCTTTTGGATAGTGGTCACTCTGGCTTCCTTCCCTTCTGCTGTCTGGCCCGGGCCCGAGAGGTCAGTCCTCCAGTGACCTGTCATTTTGTCTCCCAGGCTCGGCTGTCTCCTTCCTCTCTCATCATGATTCACTGTGGGGGAGGGGTCAGCCAGTTCTTTCTCTC
CAAAAGGGCAACTGACCCTTGCCCAAGCCTTTTCCATGTGAAATGGTTCCTAAAGTTCATCTGCAGAGTGAAAAATCGTGGTGAGGTCGCGTGTGGATGAGTCGAGTGAAAGTGACGATTGGTCACGGGTCTGTCACCCATTGTGGCCAGGCCCCAGCCATGTAAAGTGCTCTGTGGGAAAGTA
TCTGACTGCATTCAAATAAACCCAGACTGCATACGCTGTTTTGTCTTTGCCCAAACTGATGACGGTTAGGAGTACAGGCATGAAGAATGTTGACAACCATGATAATTTCTATTCTTAGACCAGGAAAAGCTTTCTTGCAAAGCTCAAATGAAAAACACACCCGATGAATGATGCAAGGAGCATC
CTCCACAATGGCCGGCGTTTTCTCGGAATGCAAATGTTGCGGGCTCCGCAAAGCTGGGTTTCTGTTACCGAGCCTAATGCCGGCATTGTGAAACTCGCGTGCAAACACCAAGATTGACATGGGCGTCACGTGATGGATTAGGGCTCCAGGAAAGTTTTCAAAGAGGCGACAATGGGGGGCTCAG
CTCCTACCAGACTCTGGGACGTGAATGTGTAATTACAGCCCATTGTCTGTGCAGCAATTATAGCCTAATTTGACTTGTTGCACAGAAAGATGACAAAAGTGCTGGCTGTCAGGCAGGGTCAGAGGTCAGCCATTACCCCACGGACTACAGGCAGCAGCCTCATCAGGATTCTGTGGAAGGCTCG
GCAGGAAAGGAGAAGACTGCATAATGTGGCAGCAATACAAAAGGAGAGAATGTTAATATAGAGGCTGCAACTCAATTTCCCTAGAGACTGTACCCTCCAGAAGCCCAGGACTCCGGGATACAACATAATGAGAGAGAGCTGACTCAATGGAGCACGACAAGTCATCACATTACAAGTCAGCTGG
AGCTTTTTCTTTTGTCATTTGCCTGCCATAAATATGCACCAGTCTGCGTTTGAAAAGCTGAAGGAGGCAGCAAGCTTGCTGGACATTTATCATGTTCTGTTCCCTGTTAACAAGCAAATACTTTAGTTGAATGGGCCATTAGCAATCACTGTCAAGTGTAGAATGCAAGGTGCTTGGATGTGAG
TGTTTTTAAAGCCAAAGTTCCCACAGCATAAAAATAGCACAATAGCCCCTGCTTGGCAGCTTGTGGACAAGTGCAAGGAGCTTGGAGAAGCGCTGATGGTTCTATTGAAGAAGCAGCTGTTTGTGTCTTCACTTCTGACCCGTGGCCGCACTCTGGGCTGGCTGTGCTCAAAGGTCTTTCACTC
TTGACACCCACTTCATTAGAATAAAGATTGTCTACCATTTAGGTTACATTGTTCCTCTGCACAGAGACCCCATGCAAATTTCTGTTCAGATAGAAGAGCTGCGGGGCTGTCAGAGGTCATCTGCATTAAATGATTGCAGCTATTTTCCAACTGCTTCTTTTCATTCTACTCAATTCAGGCTAGG
ACACAAGTCTTCTGAAAAGCGGGGCAGCACAAGAGCTGCTGCACAGGCAACACTGGCCTCTGGCAGATTCCTGCACTCCGCATGGACAGCTGAGCTTGGACCCTGGACTTTTATATAAAAAGACTCTTTGTTCACCACTGAATGGCATTAGGCATGGACTTGCTGAGGGGCCACCATGAAGCCT
GTCAACTGCTGTTTTCATTGTATGGGGCTCACAGGGAACTTGGATATAGGGCAAGCTTGTTTCAAAGAAAGCAGGGGAAAGAAAAGTCCTGAATAGCTGCAATGTGCTGTCATATGCAGATCACAGCCCCAGTTGCTATGGGACACCTCTGCCCGCAGAGAGGGCAAGATGCCGAACGTCCCTT
GCGGGGCCCAGGCAGCAGCTGGTGTCGCCAAGGAAACCGCTCGCAGCGCCTCCCGGGGCCGGCCTTTTCACTTGGCCTTTTTGGCAGGCTTCCTCAGCCACCCTGAAACCCATTCATCCGGGTGCGCCGGGCCCTCGCCCCTGCCCCCACCCTGCCCTTCTGCCTCACTGGCCAGCTCTTCCCC
CTTACAGAAAGAAAGCCAGTCATTTAAAAAAAAAAGGCAGGAGGAAAAATGCCACTCTTGGCATCCTCTGGATGCCTTTCCTATCCACTGCCGTTGTCATGGTAACCTAAAGCCATTTGCCTGCCTCTTTCGGCTGTGCCTTCTCCACTGAAAGCTGAGTGTGTGGCTGGCCTTTTCCCTGCCC
GGCCCAGCCCCCTGCTCCTGGGGACTGCTGCTGTGGAGGGAGTGACCTTTTGTTCTGCTTTGCCAAGGGGCTTTCTGTTCCTCATTGTTTAGCCATGACAAGGCTGTGGATTTTTTTTTTTTTTTCTGTCCAAGAGAATAAACAGGCCTGAGATTGCTCAAGGGAGCCGACCCCCTCTGCCAGC
TGGCTGCCAGAGGAGCAGAGGCCCAGCAGGGTTTTTGTCTGAGAATAATGAGCGAGGCGACTTGAATATGGATGAATAACATCATTGAGCGAAGCTATTGTGGGCTTTTGTTGGGGAGCTGGGCTGGGGGGTAATTATGGTGATGAATTTTATGATCCTTTTCATAAGATCCTACGCCCTACTG
CATTCATTCTCTGAGGCCCCCTTTTGTTCTTGTTACACAACGATGTCAGAAGCCCTCCGAGGCCCAGGTTCAGCAGAAGTCATGGCAATGAGTTGGGACATCCTTTGTGCCTACTCAGTGAGCCGGCGAGACACACAGGCTACCGGGGCTGTCAGGGCCAGCGAGGGCAGCGCGAAGTGGAATC
TTATATTGTATGCATTATTGTGCAACTTTCTACTTTTACTTAATATATTTTAGAGCTCTATCCATTTCTCTGCATGCATAGATCTGGCTTATTCCTTCTGTGATGCAGTGACCCGTTATGTAGATAGACCCCATTGTATTCATTCATTCCCTATGGACAGCCCTTGAGCTCTTTTCAGTGGTTT
AAAGGAAGTTGCTTAGAAATATGCAGGATAGGGTCACCATGGCAACGTGCCCTTGTGAGGTCCTTCTAAGGAGCCATCCTTTGCAGTCACCATGGCGACCCTGGCAGAGAACTGAATATAGCTGTCTGCCTGGTTGTTTACCATGGCAACTCAGACAGGGCCATTTTGGAGACAACCCAGGGGC
TTGGCATATCTGATCTGACATTTCTTCAGCCTGCCTTTTGATTGGCTAAATTTCTCAGTTAGCCCTCCCAAAGGCACAGCCTTGGACCCTGTGCTTTGTCCAACAGCTGTGCTTCCCAAGAGCAGCTAAGCATTTTCATGAGGAAAGGACAGAGAGGTTAGAAAAAAATGTCAATCATCTCTAC
CACCCAGTCTCAGCTGCAAAGGCCCGCTCTGCGAGGAGAGCGGGTGAGGGGGCGGACACGCTCACACACACAGACAATAACTGCCATGGAAACTAACCAACAAAAAGAAGATTTAGGGAGCCGGACTCCTCTGCCAGATGGGAGAGAATGGAGGGAAGAGAGAAAGGGGCTGTCCTTTGCAACG
GGCTAGCAGTGGAAATGCTGAATCACTAAGCCGGCAGTCCAGCAGGCATGGATCCTCATTGTTTGGTTCTGAGTTAGTGTCTCAGACTTGATTGTCCTTTTCACAAGGACCTGTGCCTTGCATGCCTATATTCCTCTTTGTCAGGTTCATTGCTGAGCACAGAATAGATGTTTGGTTAATAGGA
GAAAAAAAAGGCCAGAATTGCTCATTACAATGACAATGAAATAATGTTTTCTAGAAAACAATGTTTTCTTTTGTTTTCCCCATCCTGATAGGAAACTGTGAAAACTGAAGCTCTATTCAATTTATCCTTTAGTTCCACTTCAAACGCATTTCTGACAGCCATTTAAAGGCCTTCCCTAAACTGA
AGAAGGCTTATTTCTCGTCCCATTTTAATGCAAAGGAGGCTGCCTGGCCTGGACTGGCTTGTTCTGAGTGCAGTGACAGTGGCCGTGAATGGGGACCCCAGTAACGGGGACAAAAATGTGACAGGGCCCTCCATCATGGCATTGTACGACAATCGGGACATTATGGTTGCTCCTGGAACCCTCT
TTCTAGGAAGCACATCCAAGGAGGAATCTCCAGCGCAGGTCCTTGTGTAAGGTACATTGTTGGAGCACAATGAGCCATGTCTTCGCCGTGCTTTTGTCGGGGTCAGAAATGCCGCGCAAGCAGATGGTCCCTGCATTCATGTTTTTCAGGGGTCAGGGTACGACATTAAACTGTGGTATAATGA
TGAGCTCTTGTGTGAATTAGGATGTTGGATCCTCAAAGAGGAAGGCCATTAAACGCCTGCCTGGAAGTTCAGAATAGGCTGGGCCAGTTAGGGGTCATGGGTGATACTGAGGCAACTGGCCTTTGTATTACCCATGGTCTGGGGTATTGTGCATTCAGATGCGAGTGTGACAGATGGGCAAAGA
CTAATTTTTTTCCCTCCATTCAGTAAGAAGGATAAGCTTTTAGAGTACCCAGTCACCGTGGTAACTGCCAAAAAAATTCTCCTGAAGTTTGAAGAGGTCAGCTAGCAGGGTCAACAACCCTGGCCTCTCTCTGAGCTCGGTCTAGCATGCCCCAGCCTGCGGTTGGAGTGTCAGGCCAGATCTG
AGCCACATGCAAAGAGACCCCCACTCATTCAACTCTGCTGTCCTTCTGGTTGGAAAATGTGGCAGAGCCCACAGTAAATGCCGATTATTCGCTTGATTGCTCTGGCATTTCAGTGTCTCCTTAGACAGGCCAGATCATACATTAAAGGAAAAGAAAAGGAAAACACGAAAACGCCTGCTTGTGA
ACAAGGTCACAGAGTGGCCTTGACTGATTGCTCTGGTTCAATAAAATGGACCTTGACTGGTGTTCTGGTTAATAGTTTATGTTCAACAAAAGAACTTCAAGTCTCAGCTGTGAGTGCCAGTGTATCTCCTAGCAACACCAAGGTTACCGTGGTATTCTCAGATCCCAGATGTCAGGAACAAATC
GTAAAATAACGGAATGAATGGATTCCTTGGAAACAATGATAACAAGACCTGGCTGAGCTAACTGTGACAGCATGTGGTAATTTTCCAGCCCGCTGGCCCTGTAAAGGAAACTGGAACACAAAGCATAGACTGCGGGGCGGGCCAGCCTGAATAGCTGCAAACAAGTGCAGAATATCTGATGATG
TGCTGACATTTAGTACAGCCCTGGTGAGGAAAACAATACTACCATTCATAGCTCTAGACGTAGATTTCAATCGACTTAAGCGGGCACAATGAAACTTGGTCATTCACTGGTTACCCATATTGTGTTCTCAAATTTTCTCTCAGCAAAAGTATAATGACTCAGTATTGTATGGTTGCATAGACAA
ATCCAATAGCATTCAGTACACTGAGCCTATTCTTGCTCAAAAGCAAGTATTCAGGGTTGTGACAAAGGTTGGCAAAGACCAGTCAGCTAGAATGAATAGTATTATGTGCAGCTGGCTCATTGCATGGTATCTAACAACACATCAACCAGAACTGATTATGTCAAAACAGAATTCTCTAAGTTAG
TTGCATCTTCTCTTTGGCAAATGACAGTTGAATTCATTGTAGAGGATACTCACATCTTTGACTCGTTAAAAATGATGACAATGGGCTGTTTTCAGTTTGTCTCTGTTGGTTGCCATAGTTTCCTAGGATACAATGACTCCCAGTTTCCATGGGCACACCACTGGCTAGGGCTGAAATGTTCTCT
ACTAAAGGCAGTGAGCAATTATGGAAATTGGGCCAGAGCGCCTCTCAATTCCTCTCTGGCTTGAAACCCCAGCAGGCCACCTTGACAGCAAATCGATTAGTGCTCCAGTGAAGCGGCTCAGTGACCCCTGACCTGCTTCCAGCGAGGCCTGACAGAGGAGAGAGTATTTTATATTTATTTTATT
AAAGTAGGCATTGGGCAGACACTGTGTGCACGTGTGTTGGAGGAGGAGGCGGGGCCTGCTCATTTGTTTGCCCATTGTGAGGCTGTCCTGCACCTTTGTGCTTTTTTGTAACAGGGTGAAGGCCCCTGAATAGAGGCCTTGTGCCCTGCTTGATTTGAAATCCATGCTGTTTATGGAAAGGAAC
TCAATAACACTTTGAGTCTTTACACTCTCTGGGGTTTTGCATACTCCTTTAGACACAGGTCTTTGTCATTAATGAGAGTCGCATGAGTGGATCCCTGAATGACACTTTGGAGAATGGTGGGACAAGTTTTTAACAAGCTAACCCTTCTGGCTATAACATAAAAGGGAACTCTGTGTTTAAGATA
TTTTTCCAGCCACCCAGCCATGTGTATGTATTTCATTAGAATATGAATGAGAAGCCCTTTGGGAGAATTGTATGCTGCCATGGCAACAGTCACCATGGCAACTGTTAATTAATTGGATGATGATGAAGTGGAGGAAGAAAAAAAGCCAACCAGAACGGATACAACTCTAGAGGAAGTCATGGTG
AGGGAACGATGAAATCAGAGTGGATTTCCTGTTCTCTGCCTTTTAAGCTTTTCATCAAAGGCAACACAATGCAGCAGAGGCTCTGAGAACAAGCTCAAGATTGAAGCCTCCTTCTCTGATTAATGCAGTGCTTTCAGCACGAGCAAATAATGTGAAGAAGGTTAAATTCATGCATGGTTTAACT
TTACAGGGGCAGAAAAGACATCCTTCAGTACACCCGAAAATTCTCCTCTCTGTGCAGAAACACTGGTTCTTTGAATGTCAGGGACTGGAACAGATTGCGCATTGTCGAGAAGAGAGTCACCCTCAATTACTCATCAATGGTGGAATTCTTTGTGGTTTACTCTCACTAACCTAGTGTTTCCTTA
TTCCCTGCAGTTCCTCTTTAAGAGGTGTCAGCATGGCTGAAAGAATGAAGTGGCTGCACATTGTTTGGCTGTGCTATTATGTGCTTAACATTTCCATAACAAAAGTGCCACTCGACTTCTCCCCGATTAATGCAGCTCGAGGGCTCTTGTCGTCCTTTAATAAAACATTGTTGAAATCATTTAT
TCAAGGGTGTGAGGAGCTATGAATAAAGAGAGAACATTTTGCCATGAATTATTCAGTTAACCATGGGATGCTGTTATCTCCACTTCAGTGGCTTTTAATTGCACATGTAAGAATTCTGCTTATCTGGCATTCAATTTGATGCCAAGGTGCAGCTTGCTCAAGCAGGGCTGGAGGCAGGAAATGA
CAAACAGAGGGGCCCCTGTAACATCATCGCAGGGGTCAGATTACAAGGCTGGGAGACAGGGGCCTTCAGAGCCACGGTAATTGTCCCCACGTTCCGGGCCCCTGCGATGCCCACAGACTTCTTAATGTCTCTCTTTGTAACACCCCAGGGCCGCGTGAATAGCGGGGAAGGTAACGTGACTGCG
TTTTAACTCACACAATTTTAGACAATAGAGTTGACACCTAGCATACAGTGTGACCATCAGGTGCTGAAAGGCACAAAAGAAATGTCAAGAGAGGCAGACAAATTAGCCATTGTGTAAGAGTACTGATTTGCTAAATGTCCTAGATTTTTTTCTTCACTGACAGGATTTACAATTACAGCATTTT
TGCTGCTCATAGTTTCCTAATATGTCACTTTGATGGTTTATTTCACCTTAAGTAGCATGGAATTGAAGTCTGAGACTGTATCAGGCTGATTTCAGGTCTCTTTTGCTTCCCTTTGTGCCATCGCAGTAGGGGAGAATTGTCAAGCTGTGCTTGGCCAAGTTAAATGAGGAGACCAGATGGTCAG
AGCAGAGGGCGGCCAGCATTTCACTCCCATGGACCATGGCAACCCCAGAAGCCTTACATCTCCAGGGAGGAATTTGCAGCTGTCGGGGAAGCCCAGGATTTTGTGGTGGATAAGGGGGCAGGGGCTTCCTCCTCCTTGCCAGTAGAAGAGAATAATCGGCGGGTGACCCCTCTAGCTGACCTTT
CAGGCTGTCAGTCAGGAGGCAAAGGCATAGTCTTTAAGGGCTGCAGACTAAGTTCATCTTTGTGCTCCCGTGCTGCTTCCATTTCAAAGGCTTCGCCAGCGAATCCCGTGAGTCATTCCTGGAACCTTCAGGAGTCTCCATGGTGATGGGGTTGAGTGGGCCTGGGGGAAGCCAGCATTCACTC
AATCTCTGAGGACAAAGAACTACGCTCTGCTCTTTCCCTCAGTTAAACCCTCATTAACAGCGTGTGAAGAAGCAAAAACAAAGCCCTCAGTGTTCCCTTTAGAGGATCCTTAAGAGCCTAGTCTGTCTGTAAGAAGCTTTTCTTTTGCTAATGTGGGCTGAATTACTGACAAAGACCAGTGTCA
ATGGCTATTTGAAGGTTTTCACTTGAATAAACTCTTTTAAACTGAATCCTGATTCTGTTGATTATTTCAGGTTGACAAGTCAGAAAAAAAAGGCCAAACATTTGTTAGAAAAGCTGTTCTGCATTTCTAAGAAGCTCACAGATGATGTGAATTTTTTTTGTACTATTGACCACACTTAATAAGG
CTACAGATAACAGAAGACTTTGTTCACTGGATCTTTTCATTCAGAGCCTTTCATGAGCTGTGAATTCCCTCTAAAAGCACCTATCAGCATGAATAAACTGATAAAAGCAAATGTGTGGAATGCCTTTCACTTAACTAACAGGCATGACTCCAAATTCTGGAACTCACACTGCTTTCATCTGAAA
CCCCAAGAGGATGCAAATGAGAATAAGATCAGTTCACAGCCCGGGGCGTGAAGGGACTGGGCATGTCCCCTGGACCAAAGGCAGCCTTTCATTGGGAAGTCTGGCCTCTGACCTGGAAATGCAAAACAGACCAGAGGGCAAAGGACACTCTGGAGCCAGCAGCTGCTTTCCTGGAAAGACTGAA
GTGACAATGCAAGTGTCAACAAGAGGGCAAGATCCGTCTCAGGGAAATCTTGAAACCTCTAAGTGGAATTTGCATAAAATAGTTCTGGTATTATTATTCACTATTCTTTCCCTGACAGATATGTCAAGGCCTTGAAACCTAAAAGAACAATTATGCTATTGTATCTCTCAGAGGATTCAAGGGG
AAAGAGAAATCAGCCCAGCTTCAAAGGGCGCATTTCCATAATTGCCCTGTAACTTTGGCAAAATAAATCTGAGCGGCGGGGAAAAGCACAATCTCTCAGATGAGTGCACTCCAAAGGCCCTGGAGGGCTGCGGGCCCACTTGTTAGCGGCCTGGTGCAGTGAGAGAGTGCAGGCTCGCCTCCCA
CTGCACTCTCCAGCTATTCAGTGCGATTTCACAGCACTGGGACGGCCTCGTTATGGTGCAAGCTGTTGTCCTATACAAAGGCAGATGAGATAAATTTCTCCCTTTTCTCCGCTGAATGGTCTGTGAATGATACTCGTCTTGGAGTCTGTCAAAAGACAGGAGGTTTTGTTTACCATTTGTCTTC
CTAATTGTCAGTGCATTTAGATCCGAGGAAAGGAACAAATTAAAAAGGGCAGAATGGCTGGGTGAGCACTTTCTTGTGATTGCAAAGAACTGGGTCTATTCTTACCCTTTCTGCCCCTTGCTTTATGCTTTACACCTGCCATTTCCAGACTGACAAGGCGCTTTGGTGGCGCCTTGGTCAATGC
GCAACCATGGTTTTCACACCAGTGTTGCAGCTTAGGCACCAGGCTGGGTCTAATTTGTTCCAGCTGTCAGTAACTAGGCAAAGAAATGGCAAGGGAGGTTTGACCTGTATAATGAATCATGAAACAAAGCCTTTTAACAAAGAGATTGCACAAGGCCAAAATGAAGTCTGGTAGGGTGAATCAG
AACGCATCTGCACACACACAAAGTTGCCAGGGAAACATGGCAATCCCTTGCAAACTGCCAGCACCGTCACATTTATAAAGAAATGACAACAACTGACCTTTGTCTCCTCTTTTCCTGCCTGCCTTTTACCAGGAACAGAAGAGCCTTGTGGCTTGAATGATGCTTTTGATAGGCAGATTTTCAG
AAAGCTGGTGAACTCGGGGGCAGCCTGAACTTCACTGCAGCTGCTGTACTGTTTGTAAACTCCCTGGGAGAGGCCAGGCCAAAGGGATAATCGCGTTGCTAGGAGATGTGCTTCACAGGGTGGCCGACTTCCTGGAGGACCTCTCCCCGGGCAGGGAGGCAGGTCAGGGCAGGCGGGGCCTGAA
TCCCTCTGACCTCTTGGCAGCAAATGTAAGAAAGTCCTTTTTTGAGCCTTAGGGGCGGGCCCAGGACTTTCAACTACCCATTCAAACAGGGTTACAATTCCCCTCCTCCACAATTAAGTTCCTTTCCTATTCTCCATGCATGCATGAATTGCAGTGACATTGACATGGGGGCTTGACATTACTC
ATGATTGTTGCTATTGTTATTGTTCAGAGAGGCTTCAGCCCTTGGGGCAGCCCTCCCTCCTTCCCTCTCCCACTCTCCACCCCCTGATCCAGAGGCACGAATGCTCTCATCAATTCACTTTGGTCCAGCTGCCAGGCTGGGGAACAGATGTTGCATTGTTAACAGGAAGGAGAAAACAAACAGC
GGTCAGAGGTTAAACTGCTAACCCTTCACCTTCCAGGAAAGTTTTTTTTCCTCTCTCATAAAAGGTTTTTCACAGTGTGCAGCAGTCGGATTAGCTCTTCTCTTCGAGAACAAAAGCTCTGTCTTTGTCTTCGTTGTTTGGGCATGGAGCCCCTACATCAGAGGAAGCTGCTCCTACTCAACAT
CTGGTGTCTGCCTCCTCTGCAGCCTGTCTGCACTGCGATGGCCTCTCACCCAGATGCTGAGCTGCTCCCCTCAGGGACAAGGGGATCTCACTTCACGCCTGTCTGACCACGTTCCACGGGGTCGTGATTGATGAAGCCTAGGGTGAGTCCGCCCACCGTCGGCAATGCTGGCCCGAAGCAGGCT
TTGTACTTTTTCTTTTCAGTTCTTAGAAACATGAGAGTGACCTCCTACCCAGAGAAGTGACCTTGGATTTAAATGTGAAATGCTAGCCCCCCATGTTAATGCCCGAAAAAAAAAGGCATTTCACTCAAGAACAGGAGGTGAAGTGTTTCTCTTTTCTGTGTTGACATATGATGCATCCATCAGA
TCTTCCCTCTGACCTCCCGGACCCCAAGGAAGATGGATGAGGAAGTAGGTGACCTTTCACCTGTTCTTCTATTTGTCCTGCCACAGTAGAACCATTGAAAAGACAATTGGGGAGGAAACTGCTGCCAGAGTTCTGAAGACTTGGCCAGTTTTCCTTTATATTCCTTCTTAAGCTTTCTTTACAC
GAGACGTGAAAGGCGGCCAGCAGAAGCAAACAATTTGCCTTTGTTTCCTTGGATCAGCAGCCCCTGACCTCACATTCTTTCAAATTCAGAGTTGAGCTGCTATTGTCTAGTTTTCAGAGAGTTCCTCTATTGTTCAGACTTCCCTGTTTGCATTGCAGAGTGAAAAAAACATATTCAGAAGCAA
AGGTGTTTGAGCAGGTAATTAGCACCCAAACCAGGTTTCAGGAAATAGTTCTGGTCACCTCAAATGAAGAATATATAATGAGCTGAAGAGCTTGATTTTCAATGGATGATTTACTCAGGACAATAGCCCAAACAGAACTGGGTAAAGGGTTTACAAATGGTAACTTGAGAAGCAGTGGGCTTCC
TGACTTTCCTCATTTTACAGATAAGTCACCAGTGCAAAGGAGACTGATTTGCACAAGGTTAAAGGTTAAGTGACTCACAGCCTTCCAAGCCATTGCCCTCTGCCCTCCACCACAGGACCTTTCTTTTATTTTACCAGGCAAGAGTCACTGCCCAGTATTTATAAGGCCCCATATTGAGACTCCT
GTAAGGAGTCCAGTCACAAGCTAACTGATTTTCCATCTTAGGATACAAAAGAAGTCACTTCTTCAATTAGAGTACAATGACACTAATGAATGCACTCTGGTTGTTCCCTTTCTTACAAGACTTTCTTATCTGGCAGCTCCAGTGATGTGATGAGAAGGCGATTTGCAAGTCTGATTTGGAAGTT
AGGCTGTAGGCTGAAGTCTTATTGTAGATAGGGTCATTATGAACTGGCACAACGGTGTTCTGTTGAGGGAACAATGGACGCTGACATCAGGCCATGCTCTGCTCACCAGGCTGAGTGCCCTGGCTCTGTGCTATGTCACCCTAACGAAGGGCAATCTTTTGTAATGTATGTCAAACTGTGCTCT
ACTTGGCTGAGAATCGGTTGGTGTCAACAGAAGAGGCTTAGTTCCTCCACTAAATAGGGTTAGAATCTGACAGAAAGCTGCCACTGAAGAAGATGGATGATCCTCCTTGCTGACCCTTCTCCTCTGAAAGTGTCATAGTTTGGGTCTCTTTCTATCTCTACAACAAAGACCCTCTCTGAGCTTC
AGGGGGCCTGGGGGGTGTGGGGAGGGCCAGACCTGTTAACAAGCTTCTTCCCAGCCTCACCCGCCTTCAACTCCCCAGCCCTTCCCAGGCGGAAAATTCAATTAGTCTCGAGCAACTGCTTTGCTGAAGAGCCAGAGAAAGGGGACCCGCCTGGCGGCTGTTGTGTGTGTTGGGGGAGGGGGGA
AAACTAGAGTGGAGGCATAAGTCTTTTACATCAGTAAAGTTCAAGCTCCAGTGTAACTGAATAGGGTCCAAGGCCAAACACAAAGGCTGATTTTTAACAGAATTGTTGCCATGGCTTGGTCACCTCCCAAATGTGCATGCATATCAAAGCAACAAGCACAAACTGATTGAGACTGCTCAGATCA
CAGCCAGCTGCAGCCTTCATACACCATCTCACCAAGGAGGCTGCTGCTGGGGGAAAGGGGCCATGCAGTGTGGCTGTAGGGATTGATGGGTTGTTAATGCAGTGAGACAGTTACATTGTCTCATCCTGACAATGCCGCCATTTAGCATCCTCATGGGCAGGCACCGTGACCTAACCACAAAGCT
TAGGCAAATAAAATCAGCCTTTTAAATAAATGTATAGAATGATTAATGGACCGTTTCAAAATCAATTAAAAATCTGGGCACACAGATCCAAAAGTGACACAAGTAGATGGTCACAAATAACAAAGGACAAGCAGATGGCCATTTCAGTGCAAACTCACTGGCAACAAGAAATCATTAGCATATT
TTAGTAAGCCTTTGGGCATTTTCACTGTCCCTAAAAGAATATGGTTGCATGGCAACCTTCACAGTTGCTATGGAGACTCCATGTGTAAGCAGCTGCTGCAATCAGCATTAACTCCGGGCTTGCAGGTTTGTCATTCCAATACATAGAGAGGGGAAACAAATAGGACAGCACATTGCCGTAAAGG
TTATTACCCACCATCTGTCTTGTGTTAGCAGTGGGCTGTTTCAGATTATGGTAATGTGTTTCTGATTTGAGTTGTGTTGAAAGCCAGAACAAGGCATCTCATGTGCAGTCCTCTTTGAGGCCTGCTGTTTTCAATTCCTCTTCACATAAAGGGCTTTTATTTGATTTGTTATGGGGATTTTTTC
ATGAACTCATGCAGGGGATGGAATGCACGGTTCACCAGATTCATTAATGCAGAGCAAATGACTTGTGATTGACAACCAGTGGCTAGCACGGAGCACTAACTGAACTCAAGAGAGGAGAGCAGAACCCCGGTGAAAAGCCAGGGAGCACTAGGGCAGACAATTAACAATTCTTCCATGGCAAGAG
ACCCCACTTGACCGACTCACCCGGTGGGAGCCAAAGGTTTCCATGCCAACAGGAATGTGGTGGGCATCCCAACCCCCAAGAAAGAAAACAAAAGCGACTCTTTTAGTTTCCCTACTAACAAGCGCGGAGCTGAAGTCAGAGCTGTCTCTTTCTCAGTTGTCATGGCAACATCCACTGACCTACC
GGGCGGATTTCTTTCTCACTGATCTCAGCTTGACACCCAATTAGCACAAGAATGGGAGGAGGAAGCCTGCGAGAGGCGCCTCCCAGCCTCCCGGGGCGCGCGAGGGGAGCAGGCGGGAAGACAAAGGACAGCAGGCAGGGGGGCACCCGCGCCCTCGCCTCCCCAGCCGACCCTGCCATTGTCT
GAAAAAAAGAAGAGTAAGAAAGCCCTGCCTTTTTTTTTTAAACGCCCCCTCCCTTTTGTGGGGGGGTGGGTTGTTGTGGAATCGGGGGAGATCCCAGTTATTGTGCTCTTCCCTATCAAGCGAGATAATTCTGTGAATGGAACTGTGCGTGAGCATCTTGTCTGGCGGCGCTGCTGGTGTGTGC
CAAGTACCAGCTCCTCTCCCTCGCTGGGAATGTAAGAGACAGAGGCTCTAGGCCACATGCTCACAGCATCAGCTGTGTTTCCATGACGACAAGCCCGGCACAACTAGATATTTCAGCAGAGAGGAGCTGTGACACCCAGCTCTCCGCAGAATGTAGCTGACTAGCTATTGTTATCTTCCTTGCA
AGCTCAGCTGGATTTCCAGGTCCTGCGTGGAATTTGTAACCCCTTTGACTTCTCAACTGAGAAAATTGGATGCGGCTGTCACAGAAAGAGAATAAATACGGAACCCCACAATGCTATGCTTGCAGCCACTTTTATTCCATTGAATTTCACACATAATGAAAGGCAGGCATACTCTGAGAGGCAC
AGGAATGTTTTCATTGTCTTTTCAAAATGCTGAGGGAAAAGGAGAATGAGCAAGCTTTGGTATTTCCCATTAGCAGCTGCAGGGCACAAGGTCACGGGCTCTGGCCCTGCAGGAACATAAGAATACCGAATACGAAAGACTCCTTCCTTATTCTCTGTAAGGCACACCGTGGAATTACCTATTA
TATCCTTCATCAAACCCAGCTCTGAACAGTGAGTTTATGTGAGATATGTTGTCCCTTTGTTTGCTCCTGACAAGCGTAAAGAAACACTTTCACTGCTGATAATAATGGTTAATTTATCACATCCAGCCGAGGCTGACCTCTGGGCGTCCCAGCCCCTCCATCACCTTCACACCTGCTCAAGCTA
ACACCCCAGTTGCCATGGCAAATATTTGTGTTTCATGAAAAATGTGGGTAAAGAAAATCAATGTAAATGGCCAAATCCCAAGACAGACAGGCCTTCAGGCGAGTGTTTGGCCTGCACCATTATTGTTTCAAATTCAGCTGTTTAACAGGCTGTGAGAAGGCCATGGGCTAATATGCATAATAGG
TTTTTTAGACCCCCTTACTTGCTGAATGGCTATTCCTCTGTTGTGATGCATGAGATGTAAATCCCCCAAAGACTGGTTGCCAGAGCGACGGGCTGGAATTGAGCTCAGCTAAACAAAGTCCTTCAGCTTTGAAGGGAGAAGCGCTTGTTTCCCATGTGGAGTTGAGTTATAGTGGCCCTCAACA
TGTGTGCCACCCGCCCTTTCCAACAATGGGTCTGCGCATGGGGGCCCCGAGGGCATCCTCCCGGCCTGACCTATTCTGCCCAGCTGGCAGCTGGGGAGCAGCTAGGAGGGAAAGTGCAGCTGCAGCTCCCACAGGGGCCAGCCATGAATAAATCATTGGGGTCAAAAGCAAGGCTTCAGGGAGA
CCCGGCCCCGGCGCCTGATTCAGTGCTTAGTAATTAATTTGGCGTTTCAGAATGGTCAGCGGGCTGGATAATGGGTGCATTCATCCCCCGGGCTAATCTGAACAGAGGTGGGAAGAAAGGCTTTCACAGACAGAAAATGCCATTCGCCGAGCGCTCAAAGGGGCTGTCACTCCCAGAATAAATC
GTATAGGCAGTTCTATACAAACACACTCGCCCCCATGGCAACGGCCACTCAGCTCTCAGAAGCACTGGTATGCCGCTCTACTCCAGCCAACAGTACTATTTCCATCGCAAATTCCTGGGTGAATAGAGGGCTTGGATGGGGGAGGGATCTGTTCATCAGTAATCTTAAAGCCCCTGGCATTAAA
AATTGTTTCTGACCATCTGAGTGGTTGAGGGCAGAGCAGTAGATCATCCAGTGAAGTGATCCGTCAACCCAGACAGCTTAACATCTGAATTACGATGCATGGCCTGATGGGTCACTGCAGTCATTGTCCAGCACGCAACCTTCTAACAGCCAAGTTAACACAGCACATAGCCATGGCATCTGCC
AATTAGAAATGGATCAATATGGGCCTGTAGCCAGGCCTGGGGAGCCTGGGAGGAGGCTGGAGCAGTGCTCCTAGGTAGGGAGAATGATTACCGTGAAATGGATCTGGTTACACTTGTCAATACAACAGTTCTGCTGGTGTAGCCCACCTCCCCTGGGGACCAGCAGGCAGGGCTACCCTGAACA
TGGTGGCTGAGAGTAATGGAGGGGGAATAAGTGGGTGTGGAAATGCAAAGCTGTCTCTTGTTACATTTTATCGATCTCATTCTGGTGTCATTCAATTAAGACAGAAATGTGATGGATAGTCTCTGCCCAGATTCCTGGGTTGCTCTCCATCCCTTGCAGATACAGCTTTTGTGTTTTATTTTGG
TTGTTGTGTGGCCCTCCCGCGCGGCACGGAGGCCAGCGCTGGGTACGTCTGTCGCCGAGTGATGAATGAGCTGTCCATCCAGCCGCCTGACGGTTTGACCTTTATTCAGCTAAAAGCACGGGGGCTCCTGGTGTTAAGTGGATGCCACTCCAGGATGAAATTGATCCAGAGTAAGCATCTTTGT
AACGTCTGTTCCTGATGAGTGGATTTCCTTCCATCTCTAAATCCCATGACTATGACTGTGACTCTTATGCTTGAATCATTCTCTAGCTACATCAATTTCATGGTTGTCAGCAATGCCTAATCCATCTTCCATAGTCTGGAACCACTCAGGCGGCAGACTCCCTTGAGGTGGGAGTGCTCCTTGT
CTGCACTCCCGCTGTTCCTTTCAATGCATCGATTTTGTTCTCAACAGGCGACCTAGCGGGCATTTCCTGTCCATCACAAGAGGAACCCCATGGAGAGCTCCTTTTCATACATCAGAGATCAAGAGGAAATGCAAAACCCACATTTCTCTCTCCTTGCTGCGGGTTGTCCCCTCGGGTTCATTTC
TGAGTAACTGGCCAGTAATTTGGATGTTTAACCAACTGATTGGCTGCCAAATTGACAGGTCATCCACACTGAACTAGCCACTATTCCATGAATTTTCATGACTAAGATCACAATGGTTCATTTGCATGTGTGAAATTCCGCTGTGAAGCTGGCTTTTGAACTGGCTAGCTCAGCCAAAGACGTG
TTGAAAGTGCATTCAGTTCAGAATAGAATGGCATTTTTTTTTTTTTTTTTTTTTGGTGGAAAAGCTGGCTTATTGTTTGATTCAGACAAAGAATCCTTTATCTGTTGAGTGACTTGTCATCTTATGTAGATGTAAGCTATGTAAAGAATGACTTTTCATTAAAGCAAGTTTAGCATATTTGCAA
GTATAGTAACACAAAAGTAGCAACAAAGACATTAACAATTGCAGTTCAAGCTGGGAATGACTGTTCTGTTTCAATTCAATGACACCACTAATGGCTTCTTAGCAGCTCCATGAAATCAACCAGCTGTCAAGTTGATGCATCAGAAGGAACAGTTATGCACTCCCATAAGAAAAAGCAACACATC
CCTGCTGAAAAGACAAATGACTCGTCCTCCCTGCCCTCTCGCTGTGTCAGTGATCCTTGCCGCTCAGCTGATCATAGACAATCTTGTGCTCTAGCTAATCTGCTGCTTTTCAAAGCAAACTGAATGGAAACAAAGGTTTAAGTGTCTGGAAACTAAATCACGACTTTAAAAAAATCTAGTGGCA
TCCCTGGGGCAAGACAAGAGACTCTAAAATCTTAGCCAACCATACAAAAGGCCCGCAGCTGTATCTGTACAATCCCCCATTAGAGCGTGTGGTCATTAGTTCCGCTTCTCTCTCACATATCACAATGCAAAATGAGGGCCATGACTGATGAAAACCATGGAGATGGCTCTGGCTGTCAAAATGT
GTGGGGAGAAGGCCCCATTCTGGCAACCTTGTTTCTGAATCCCAGCATGACCCGAGAGCAGCTGTGCGCCTTCTGGGAGCCTTTGTTCTCTTTTGTGTCACAGGGAAAACAATGCCTTCCTCTCAGGGTTGCCGGGAGTTTCCCTGACATATGTATTGTGCTTGGGAAAGAGGAGGTATTCAAC
CTCTGGCATTTGGTTGAGTGGACAGCTTGTCCCCCTTAAAGGGCCAGCCCAGCAGGCAAAGGAAACCATAGCGACCACAAGTTAAGGAAGACGGATGAAAAGCTTGTAAACACAGCTTCCAGCCATGTGGCATAGCTTTGGGTTCCTAGGAGACAGCCACATAAAGACCAGTCTGACTCATGGC
ATGTATGGGAAATAATGGGGACATTTTATCTTAGTTCACCCCAGGTTGACAAGCAGAACAGTTTTTGCTGCATTCCATTCAGCCTGTATACAAGACCTGTCACCATCACTGAACAAAGAGGACAGTCCAATCGACCATCATTGATCTCTTCATTAAACATGACAGCAGGATTTGGGGGCTGAGC
TGTCTCCCCAGCTTCTGCACAGCTCTTCCTCCTGCTGTTTCATTGTTCCTTTTACGCTGAATGGTCTGGTCATGGTGACTGCCCTTCTCAGGCCAGCTTGGCGGAGTCTCTAGAACTGCAATTGTCCAGCCTGTCCTCAGTCTTTGTTCCTCTTTCCCCACTCTGGGAGGCGTCTTTGGTTTTC
AGCCCTCTGTCAGGATGGCTGTGCGAGGTCAGCCAGCTGGCCCGCCGCGCCTGGTGGCTGTCAAGCCTGGCAGAAATCCCACAGACCTGCCAAAAGAATTCCGAGGCCTCCCTCTTTTCTCGTCCCTGTTGCCCCGGCGACCCGAGGCCAGGCTTAGTCAGCATTTTTGTTTGACAAACTGCAT
GAAGAGATCTGAAGGGTATCTTGGAGCGCTTTAGACTTGAGAGGCCGGTGACAATAGCTCTAAAGAGACCCGTCAAAGCCTGCGGATTCTTCTTTTAACAGCTCTATTCTCATGCATGCACGCCAGGGCTGGGGGGAACTTTTGTTGTTTGTTTGTAATAGAAATCGAGAAAGGGAGTGGGGCC
TTACCCAGTGACCAAAAACAATAAAAAGTAGAAACACCTTCTTAAAAGGCTACAGTGACAAGAAAAATGCAAAGCCTCAAGTAAGTTGTGGGTCAAAGACTTTCAAAGATCTGCTGACCCATAAAGAAGGCAGAGTTTAGCCCTCTCTGGGAGGAGGGCGTGAAGGAGGCGCTGTGGACGCTGC
ATGGGTGACTGCAAAGCATGGCATGGCCGACTGAACGCGAACTAAAGGAGCATCCAGGCTGTGAAATTGTGCTCCCGGCTCTGTCTGTGAACATTACTGTTGGACAAGTGCTGCCCAGTGAATCAGGGGATGAAAAGGCTTTCCCACTGACCTGGCACTAATGCAGGCCTCATAAGTAAATAGC
TGTCTTTTTTGCATTTGCTCAGAGTGTCCACATTGACACAGTTACCATGGTAAGAGCTTCCTTTTGAAAGCACAGTGGAATCAGCCCATTCAGAGCGTGTTGTAGCAGGCATGTGATTCTTTCCTGCTTCCATAGACACCAATTTCATTGTAGGCTCCATGTATTGTTGTCTTCTTCCTGAGAC
TCCCAGGAGTGGCCTTTGTATCTTCACACACTGGGGCACTCACTCCAGGACATTTAGCTGCTCTGTTATCCATTTATGTGAAGTGACCTGAAGTCCCCTGGGAATGGTAAGGGCAAGGTCAGAGCACAATGGCGTTTCCTTGAGAACGTGGCTGTCTCTCTTATTGTCTCTTCCTCCTTCACTT
CAAGAGAGAAAAAAAGTACAAGAGCGTTCTGATGAATTATCTCTTACTCAGAGCTAACACGGGCGTCCCAGGAACAATGGCCAAGTCTAACCAGAGTTGACAGCCTCCATTCACTGCCCAGCACTCCATCCCGCACAGTGTCAGAACAATGATCCATTCTCACCGCTTCTCAACCCGTCCTCAG
CAAAGTGAATCGAATTAGTCACTACTCAGGCCTGGGGCCTCAGCTGGAAATGACCTTCAGAATTCAACGGAGGAGGCCCTTCGTGGGAGACAAAGAAGGATGGGGCGTCATTGTGGGAGCTTTAACGCTGCACAAAGGACGATCAGGAGGTGGCAATGCATGTGTGACCTGCGCCGGGCAGGGA
CTTTTTGTAGAGCTGCCCTTATTGTCTGTTGCTTGTCAAAACATTATAAAGTGTTTTCTATTACCAAGGGCCTTTGAAACCAGCCCACTTATTGATGTTGTCATAGCAACAATGATACCCACGACATTCTTGGGGCTGACTGCAGAGGGCTGAGGACAGACAGAACAAAGGACTAAAATGCACC
CTGTGTCTGTGTCTATCTGGCTGGGTGTGTTTTTTCAGCAGCCCGTGGAAAGCGGAACAAGGACTTTGTACTCCAGACAAAGGCAGAAAGGGGGCCTGATCCATGAGTCCAGGGGTTGCCATGACGACCGTCCTCCAGAAGCAAAAATTTTAAGGCTACTCCGACTAGGCCAGTAGTGCAAATG
TCGTAGACTGTGTTGGTTTAACAAGCGTCCAACCCTTTTGTCTTGTTGTTTTTTGTCTTTCCTGCTCCCTGTCCCCTTGTTTCCCACAGGCTGTGCGTTTGTCACATTTTCTACAAGGGCAATGGCACAGAATGCAATCAAAGCCATGCATCAGTCTCAGACCATGGAGGTACTGTATCATCTG
CAAATCAGTGCTGGCCTGGAATGTCAATCTCTCTCTGTTGGTCTTCAAAGGCTGCTTTGTTTGCATTGTACCACAGGGCCACTCTTCAAAGGGACACAGAGAGAATATCGCATGGGCCAGTGAATAATCCTTATATGTTAATAGAGGAACTGACTCCATATCCTCAAAGCTGTCTTAAATGGCA
TTCATTGGCCAGCGTGCTGTGAGGATTTTCTGCCTTAAAGTAGCTCTCTCCGAGGGGCTGTTTCCTGGGCAGCAGTTCCACCCACCAAGGAATTTGCTTACTTCTTTAGCGTTAACATTGCATTGTGAGAGAGTGTGTGTGAGTGTGTGTGGGGGGGAAGGGGGGGAGCTGGATGGGAGTGCTG
GTTTGGCTTAAGCTGCCAATGACTGAAGGCCTTTAATTCCCACCGGCCAGTCACAGTCTGCTTTGTTGTTGTCTGTTGATGTGTCTGTGCTCATTATTCCTTGACATGCAACATCCCCCCTCCACCCTCCAACCATCCACAACCGCACAGAAAGCAAGATTCAAATGGGAACAGCTGTAGTGGT
TCTCGGCCCCACAAAGACGGGCGCATGAATCACTTCTGCAGAGACTGCATTTCCTTTGAGGGGCTGTCACTGGCACCGGGCGGTAAGAAAACATTTTGTCATGCACATCAGCTGCCTTTCTCTGGGCCTTGGGTGGCCCAGGGCCACTCCCCCACCCAAGGGGACGGCTGTCCCGGTCAGTGCT
TTGACATTTACTCCTGCAAAATGTGCTGGGTGAGCAGAAACACAGGAGGAAGTGTTGCACACAAAAGCTTTTGAGAAATAACAGGGCTCTCTTCTATAGAAACAAAAGCCTCACTGGGCCAGCCAAACAAAAGGACTCAGCTGCTAGCAGGAGAGGAAAAACCTCTTCTTCATTCTCTTCTCCA
CCTCAGAAATCTCAAAATGACAAAGTCATTGTTCAGTGTGCTTTCTACACACTTTCCCTGACATCTCTACACAATGAAATGTAAGGGTCAGTGGTACTGAGACAAGTCAAGGCAGTTCCACTCTTTTGCTTCTATAAAAGCGAGTGACCCAACCTATTATACTCAAGTCTTAGGATGGCTTTGT
ACAATCTTGGCCAGGACTCTCGAGAACACAGGGAGGAAACTTTTCATTCCCTAAGAACCATGGCCTTTGTAGTGCAAATACTGGTTTTGTGGAGGCATTTGGCCTGTCATTCATTAGAAACTAGTGGTCTTTAAGTGTGGGGCCCCAGTGTTCAGATTCAAGGGCTTGAAGTTTGGGATGAGGC
ATTCACACTCCTACACCAAACAGATGGCTAGCTAACCCTTTCAAACATGCCTCTCTGTAACAAAAAGGACTTCAAACCAATTACACGGGAGAAATAAAATATTTCAGCATTCCCATAAATTACAAAATTTTAAACCTAGTATAATCTCCATCAAGTATCAGAAAACAATCTAAATACTCAATGT
GCCAGGCTGGAATTGCTCATAGCTGTCATTCAGGTTTTGTTTCAAAGTCCAAGGACCTGCTGGGAAAAACAAAAAGCTAATGAAAGCTGACTGTATTTAGGCCTCAAATCTGTAGAAACTGAAATGATGTCCTGACAGTGTATTCTTATTCTTCCACATTCTTGCTGTTACTAAGGTAACAGAT
CAACCCCCTTCTCCAAATAGACCCCTTTTCACTTTTCAAAGGCAAAACTCTCCTTTTCTTACTGCCTATCAAGCAGACAAGCATGTAATTAAAACCATTTTACTAATTCTCTTTTTAGATTAGGTGCCACTGAAAAGCTGCTACAACTCTACTGTTGGAATAATGATTTCTATTATAGTCAAGC
ACTGTGCGGGTGTCCCCAGAATGCCCCTGAGTTGACCCCAAATTTGTTTTGGTTCATTCAAGATCCCAAGGACAGACACCACCTCAAAGCGCTGCTGAATGGTGACATGACCTCCGCTGTCCTTTTGCCCTTTGCAAGACATTCGGGAGAGCTGGGCTGGGGGAGGGCTGTCCTGTGCTGCTTC
TCCGGGAGCCGGCTTCCCTCCCGCCTGCCTCGGCCTGGACCCGGCCCAGCTGCTGACCTCGGGAACTCGAGTGCCCCCAGGGACGCAGACAATCAATTAGAATTGGCAGCGCCTGCCTAAGTAAAAGGCCTGCTTTAATGAGGAGGCTGTGGCTCTGCCGTGGGCGCAGGCGCTGGGCTGAGCC
GGCTCCGTCAGGGGCTAAACTTCAGTTTGTGAGGGGCATGCCATGGGGTGGAAAGTTCAGAGAAAAACCCTTTGTCCAAAGAAGGTGAAGAATGGCCTGCTGTCACCGAACCAGGGGCCCTTGTGACTTCCTTTGGTTACACTCCTGGGATCCCCCTGACAGCTGGGGCAGGGGTATAGAAGAG
TGACCCGATGACCTTAATTCCCAGGAAACTGTCACATTACTTCTTTACCCCTTTGTCTAGCTTAACAATGTGACCCAAAATACTGCGGAGCTTTAAAGTTTCTCAGCATTGTAAGGTCAAGCTTTGGTCACCATAGTTACAGTTTAGATCTGCAAGTCAGAGGTCAAATAGATTAATGATGTCA
GCATAGTCCTCCCCCAGGCCCTGGAGCCTTGGCCTGAATGTGCTGTTGCCTGAGTAACACGGCCCCTGTCCTCAGACGCGCTGTGGCCATTGTCCTCTTGTCCCTGGGCCGCCTTTGTGTGTGCCTGTGTCCCCGACTACCTAGGAATTCCTGGAGAGCAGGACCACAGCTGCGTTGTCTGGAG
GCTCCCCCACCCTGGGACCCAAAGAGGGACAAGAAAACCCTCTTTATCTGGACAGACAGTACAAAGCCCCGTTGCCATAGCAGCAACAACCATTTCCTCCAGCTCTGATCCGGGGCAGAAGCTCAGCTGGGCCTGGGCCCAGGCCCGGAGAGGCCAGGAGCAGAGGTCAACCTTGGATGTGGGA
GCTGCACTGCCCAACAAAGATGTCTAGTTGCATCTTGTTCCTATCGATTACCCACCAAAGTGTTTCTCATTGTTAGGCATTCCCCAGAGGCAAGCAGGAGAAAAGGAGTCCTTTCTCTTTTTTTTCGTTTAATGACATCCAATCCTGCCCAGTGATCTCTGCCCTCTTCCCAGAGGCAGGAGAC
CTCGCCCCTTGTACTTTGACTCGTTTTATCTCCTTTTCATTTTTGTTTGTGGGTCTATTCATTTTGGTGAGGCCAGGCACGTTGCTAGGTAACGGGCCCATCACGGGCCAGCATGTTAGCTTGCCTGGGTGGCAGACTTCCCTAGCGCTAGCTGCCGGCAATGCAGTCTCTCACAAAAAGCATT
TGTACTCCTTGAGTCCTTCTACCTTACATCTTAATTCTGTATGTTTCACGTGGTTTTCCCACAAAGGTCTTCTCTGTGTGTGCATTGTCTCTCAGACAATATGACATTGCTGGTGAGTTTTCTCTAATGTCTCGCTAGTCTCCTTGGTGATACACTGACAGGCAGACATATCAACCAGACTCAG
GCTGTTTGGAGGCAGGAAAAAGGAAAATTCCTCAAAGAGGGAGGGGCAGACTCAGCTGACAGGCCCTTTGTGCCCTTTGAGTCCTTTGTGCCCTTTGTTCTTTCTCCTTCGTGCATCCTAAACTGCACACATAATGGCAAGTGTTGCAGCAGCCACTTGCATTTGACCACAAGGGGAAGGCCAA
TCTTGGTCTATTTCTGTTTTTGAGGGTTGGTTTCCTAGGAGACCAGTCTGAGATGGAATATATTTGTTAGGGAAAGGGATTGAAAAAAAGACCAGCACGTGACTGATGAGCATGAATCAGAGGGTGAGGTCAGCCGCCAGCTGGGCTGTTTCCCTGCCGCAGAGAAAGAGAAAAAAAGAACAGC
TCTTTCCCTCCCACTCTTTGCCCTTTTGTCATTGGCAGCTTCTTACAGATTCCCTTGCTGTTTTTATTTTCTCTCTCTCAGTCCAACAAAGACTGCTTATAAAGAGCAGTGACCTTGTCATTTGAACAAAAGATTCCAAGAACCCTGTGTAGGTTGGTTATTGATTTGCTTAACTGAAGAAACT
AATTATGTTCTTACAATACAAAGGACGCTGACACAGAATTTTTTTAAAAAACAGTGAAAAATGTGTTTGATGTAAGACTCAGCCTAATTGATTTTCTTCAGGGCATATACAATGGAATAGCTTTCCATTTGAATTCACTAATATAATAAGGTGTTAGGCCCATTCAATAATTCTTGAAAAGGAG
AACAAAAGCTTTCATGAAACTGAACTCTTTAGCAGTACAAAAAAGCCAAAGTTAAGACTTACAGCATTAAAAATCACATCTATTTCAAGATAGATGACCCCCTTTGTTGGCCCTGTCAGCTGCTTGTTTTTCAAGACGTAGGCTTTCTGTTCACCATTTTGAATCTGCGGGAAAAGGACATGAC
ATGCAAATCGCTTCGCAGCAGAAGCCACTCTGCCATTATACTCTAATTTGCAGCCAAGCTGGCTTTCAGCTGGTGCCTTGTCCTTGGGCTGTCGTTCACTGTCAGGGCCTCTCCAGGGTGTGACAACTGTTTGCTTAACAACAGAGAAGGAGGGAAGCAGTCATAAGTCAACGATTTCCAAGAA
TATTAATTAGTAATTGGGAGACACATTTTGGCAGCTTTCGTTTCCCCATTATTTTCTCTAGTTTGACACAAAACCCTGTCAGAAGCACCACTATTTGAACTGTACCCCTCTTAGTGCTGGGTCACTAAATTTTAATAAACGGAGCTCCCGCCAGAAAACTACTGAAATAGGCGTAAAAGTTTAT
TAAGAAGTATCAGTGTTTTACTTGCCGGCCTTGCTGATGTCATGAATACTCAGAGGCTGGACAAATAAATGGCTGTCTCCATAGTGATGGGGGCAGGTTTATGGTTTCCCTAGTTACACTCTTGAGCGATAACCATCTGTGGTTCCTCCCCGGCAGAGGCGCAGGAGGGAGGAAGAAGCGAGAA
TCCGAGGGTCCTTCACCCAGCAGTCATGCTCGCAGCAGAATAATGTAGCATGATGTGATTGCACTCTAACAGGATAGTATGTCATTGTGTCACCAAGCAATTGAGGTTATTATGGGGCAGGGCAGACAGACGGGACAGTGGGGTTACTAGACCGTAGCATTTTTAGAAATACAGGCCTGACCTA
GGAAATGAGGCATGACCAATCACACAAAACGTGAGAAAATCCCTTGATAGATGACCTTTGCCACATGTAGAAGAAACTGTTCAGTGGCTGAGGTTTCATGGATTTCATGCATGGAAATCAGATTTTCTGGCCACCAGTGCTGTTCAGTAAATAAATAATCCATCATTGTGTCAAACAGTTGAAA
ACTTCTAAGGAACTTATTTTAAAAAGCAAGAAAGGGGCAGCAAAGTCACAGAACAATGAAAGGACACAATGGCCACCTTCACTTTTGTTGAGACTGGAGAGATGGGAGTCGTAGACATGAATGAGTGCAAGCCTCAGTGGGTCTATTGTGCAAAATAAGTTTTACTTGAAAATGGAAAAAATGA
TGTCTTTAAAGCAAAATTGCAACTGGTCAGCTCTATTATCTACAAATTTTATCAAGTCTTGACCCAGAGAGTCAGACCAAAGGCTTATCTGACCTTGTATTCTTCCTCTGACAAAGGCCCCAGTTTTTTCAATTGTTGTGTGGGAAAGGTGGGTGGGGTGGGGAGGGTGATGAGGCGGAAAGAT
AATTTGGCAAAGGATGTCAGACCATGCTATAACCCTGTTCAGTTGCAGATGGATGAGGTGACGTCTTTTTGCCACCTGCTGGGGAGCAGTTGAGAGGCTGCCTCCTCATTCACCCTGAGAGTCACTGTTGTCTGGAGACTCTCAGGCAGCAATTGTAAATGAGACTCTTCTGTGGCCTCCTTCT
TCAAATCGCCTCCTGCTGCGGGGTGAGGAGGGAAGCGACCTCCAGAGAGTGCGCTGACAGTCCTGAGTGCCTGCAGCCCTGGATTAATGCACTGTGTGACCCTGGCCTTTCATTCATGCGCTGTGTGGCCTGGGGCCATAGGTTAACATGCCGTGTGACCTGGGAAGTCCCTTCTTTTCTCTGA
CATAATTTTTCCACCCACAATCCCTCTTTGACATTCCGGCGGTGCGGCCGGCTCAGCGAGACTGAACTAAAAGTCTCACACTTCATTGAACACCATTATGCGGCTTTATGCTTATAAGCCTGTTTCCCTCGGCTGCCTTTCAGCTTTGCTGGAGATCGGTTTGGCCACAGGCCGGCAGTGATTA
ACAGCATGGTGGATGGGGAAGATATGGGCTTTGGAGTCAGACAGATTCAAGAGGAAAGTCCAGCTGCACTCTGTCCTGGCTGTCTGACCTTGGCCCTTTTTTGTGCCTGTTTCTCCAACCGTGAAATGAGCCTATTTTGCAGGCTCACCACAAGAGTGAAGCAGGACAGGACACATGCAGCACG
TCCCATAGGTCCTCTCAGTAGACTTGTTTTCCAGTCCTGATGTTTCATTGACTGTGTTTACATTGACCATTCGACTTGCGAGCCTAAACAAAGAGACATTAACACGCTTGAGGAAATGCAAACAGAAAATAGTGTCATTGACAATTGTTGAAGGCCAACAATGAAAGACTGTCTCTAATGGTCT
TGATGAATGGGTGTAAAGTGTTCACTGAACCTGGAAACACCTCCTTTTGTGTCCGGTGCTCTCCTAACACAGGCCGTTAAACTTGGGGCAATCGCTCATGGTGGGGGATTGAATGGGGCCATTGTGGGGGGGAGGGGTGCACACTGAAGCCATTGTGGGCATAGAGATGCCATTGTTTTCTCAG
AAGTCTCCAGGCTGTTTCCCTGATGTTTGCAGGGCCCTCCCGAGCACACACTCAGCAGCACGCTCGACTTCTCCCACACAAAGGCCCTGGCCTCCCACAGGCCTCCCTCCATTGTGTCTGCCTGGGGGAGGGCCCTTCTCCTTCAGGATACTGTAGCTTCTCTGCGTGACAAGCCAGCATTCAC
GCTGCCCAAGTTTCTGTCACACTCAAAGCTTCTATGAGTCATTGAATTTGCACTTCTTTTGTCACCTCTTCCCAAGCCCCTTATGATCTTAACAGGGCATGTCCAAACTTGCCAGAGCATATTCATGAATTATCTAAAGAATTCCATTGTTATGGTCTGAATAGTGTTCCTCAGAATTCATATG
TTCCCCACTCATGGCAAAAACTGTAGTTGTCATTTAAAAAAGGACATAATGAATGGAATTTCCCAGGTCACAGGTTGTTGCAGAGATTAAATCAACTGAGAGTAACAACCTTTCATAGCTAGAACACATTCTGTCCCTCACAAAATAGCACTGGAATGCATTTGAGTGAAAGGGATGTCTTTAT
ATTCAAAGCCCTTGCAAAAAGCATATCTATTCAAAGGGCATTTAGTCCATTTCTTTCTTGGCCGGTAAACCTATTCATCAATTGTTCTGCCTTGTAGATCGCATTCTAATGCTAATCTAGCGTGTTAAATATCTTTTTGTTCCCCTTTCACCGTTTTGTCATTCAGTTTATCCAGTTTTGGTCA
CAAATACAGCTTCTACTCAGACATCAACACGACGCCCGCCTCTTCCGCCCCAAGCTCCTGCTGTTTTCCTTTGTTCCAGGCAAATTCTGTTTTCTCAATAAAAAGCCCAGACAAAGAGTTCAACCGCCCTCTGCAGTATAGACAGTGTTCTGTTAGACACTCAGAATGCCAGAGACCAGAAGAT
AGTGCTAATGTTGACTTCCCAATTACTTTTTTTCCTAGTAAGTCCTGGGCTTTTCTTTAGGTTTTAATTAGCAAGGCAAATGTGAATAAGAGTGGCAGACCTCTCTTGTCTCCAAAGAGGAGTGGCAGACCTCTCTTGACCCCCTCCTGCCTCCTCCAGCTTCCAGGTTAACAAAAGGAAAATG
TTTCCAGTTTGCATAATGTAAGTTCTTTTCACTTTTCTTGGCTTGAATTCTGCCTTAGCTGACAAAGCTGTTTCTATGGAAACAAATAGTTTAACCTCTTAGAATGTCAGAGGAATGCTGATCACTTAAAATGAGACTTCCCAGCTGCTGGTCAAAGGGCATTACTTGCTGGAGAAAGAGGGGA
GAAAAATCTGCTTGTTCGGTTGCAACTGTCAAGCAAAGGACATGCTGAGCTCAGATAGAAATAGCAGCAGGGTCAGGGCAGGGCAAGGCCCCAGCATTTCATTAGCTCGGCCCAGCTAAGGGTGATTGAATGCACACAGTGGCCCATGAATGGGGCCATGGAGGGCAGCCACACAGTGCAGCAC
CGGGGGCTGCAACTTTCTGGGGCTGCACCTGCAAGGACAAGGCGTGACTGGGGGTTGGGGAATCTCCGGAGGCCAAATGCCAGGGCTCTGGGACCAGGCAGTTTCCAAAGCTGCTTGCTGCCTCTGGGACCTTGATCAAATCACTTACTTGCATTGTTATTCAATTCTCTTTTTATCTGCCTGG
AAGAAATTTCCATCCTCTCCCGTTCTAGATTAGGCGCAGTGGAGTCCGCTCCATCAATGAAGGGACTAAGGTTTCGTGGACAATAATGTGGCAATTGTTGATGGTTTGTGACCCATAAAATGTGGAGGTGACTGTTCTGGCTTTGGTATGTAATTATGCAAAACACTTTCCATAAAGACTTGCC
ACTCTGCCCCTCACAGCTGCATCCGGCCAAATTGAGGATGCTCTATTCTCCATGACTGAGCCTGTGTCTGGTTTCCCAGGGAGATGGGCACAATGGACCCTGCTTGCCAACGATGCTGGTCTTTAACAAAACAGCGGTGCCTCGTGCTCTGCACAAACACACATTTCTGCACACCCAGAAGAAT
CCCCTGAGTACAGCCTCCTTCCCTCCCTCCAGCCACCACTCCACGCAAGGCAAAAGGGAAAGGCTTCCCATTCATAAGAAAATGTTTCTTCCCCCTTTACTTGTTGCCATGGAGACTGTTCTTCATTAACCTGGCCTGCCAGTTACCATTCTGAGTGAGGGAAGATGGTGGAAAGCTCCAAGCA
GAGGCTGTATAAGCCCATTCAGCAGGAATCTCGGCCTTTGGATTTCCATATCAAAGACAGACTGTAGTTCTCTGCTTGCCTTGGTGGCAGTCTGACAGCCAATATCCTACCTCAGATCAATGCACTCTGCCAGTCATGACCACAATGGGAACTTCCTAAGTTATCTGTGCTGAGAAATGTATTC
ACCATTTGATGACTCAACTCATAATGACATTTTGTTGGCATTTCTCCAACTTGCACTTGCCTCTGTTCAACAGGGCATGCCTTGAGGTCTGATTATACGGTTTTCATTCATACGACATGTCTCCCCCTCTGCTTTTTGTAACTTAACATTCCTGCCTGCCAAGAACGAGGGAGCTTGCTGGCTC
GTCTGAGGTTGACAAGGAGGGTGTGTAAGGCATCTGTGGTCACAAAGCTGCACAAAAATTTGACTCATTTGCCGGTCAACTGGGGCTGTCAACCAGACAATCAGCATAGCCAGTTCAGCCTGTGACCCTTTCAGGCAGAGAAGAAAAGGTTTGACTTATTGGGAAGCCCCACTCCGCTGAAAGC
TTTCCAGGCTGCAGGTTACTGACTTTCTATTGTATCCTGACATGACAAAAGGGGCCTTTAGTGGGTAATTGGGTCATGAGAGTGGAATCCTCATGAATAGGATCTGTCCATCAAAGCAGTTACAAGCCTGCCTTGCCCTAAGGGCTGGGGAATTAGACTAAACTTTTTTTTTTTTGAGACAGAA
GAAGAGAAAAGCCACGGGGCTGCAGGACCAGGAGAAAGAGACACATGATCAAAGGGAGCCCGAGCCTGAGCTCGGATGTGTGTCAACACCGTGGCTCCCAGGGCCATGACCTTATCCATTCATCAATATGGAGAAAAGGGCTCTCTGCGCTTAAGAGGAAGGCAGTGGAAGAGAGGAGGCCCTT
GGCCCCAGGGCCCGCAGGCGACTGAGCAGTCAGTATATATACTGGGCCCTTTTGTCCCCCCAGGGCCGACGCATGAATACCTCTCAATGGCCCTCTTTAGAGTGACAAGATCAAGCCAGACAACAGCTTGTTAAAAGGAACTGCGAGCTGTTTCTCTTTTTCCAGCCCAAAGCTCCGTCCATCA
AGGGCACTGTCATTCACTTTTCAAGAACAACTAATATTCATTGAGCACAGTCAATGCTCATGCACCTATTATGTGCTGGGCACTGAATGGGATTTTATCACGGACCACTGCTCTGGGCTAACAATTGACTTTGAGGATTGACACACTGAAAAAATGCCAGGGCATGAAGATGAATGGGTTTACT
ACATACTTGACAAGTAAGAGAGACTTACTGAGTCAGTGATTAAAATTCAGATGAAGGCCTTTGTCCTCTCTGGTACCCTCCTTGCCCCTACTCAAACCGTGTCATTAAGCTGAATTGGAAATACTGTTAACTCAAGCACATGAAGAGGGAACCATTGAGGAGATCCTGTTAATAATACGACTCT
AATCTTCCCCTCAAAGCAATCTTCCTAATTGCTTTGAATTCCTGTCCTTTGTTGTGCTGGCCTGCCTGGCTGTATCTAATTTTCTAGAGGCCTAGGTCACTCTGCTGCCCAGACCCACCATTCAAGTGCAAATGATGGACTGGAGGTGTCAAAGACATCTGGGTCTACAAGAATAAAGTTAGAA
ATCTGTGATAATAAGAATTAGATATTTGGTCTTTGTCCCTGTTTCCTGATGGAGGCTTCTAAACCCCTTGGAATTCCCTGACTGATAGGGGCAAGAGGAAATCTTTTGTTATTCCTAACGAGCCCCTTTCATCCATGCCTGTGTTTATGCTAATGAGGTGACTCCTGGAGGATGAGGGCTGGTT
AGCACTTGAAAAATGCAGGGAGGTAAAGAAGTTCAAGGTTTGGGTATCTGCTGCCCTTGGTTCTGCTCAGGAATTCTTTAGCTGATTACACGGCTCTCATTTCAACAACACCAGCTTTGTGTGCTGAGCTATGGGAAGACTCCTCTCCGTCACTGCCTGCCGCCACGGAGGGTCACCCTGCCGG
CTTTTATTTGACACCTCAGTGGTGAACACTGAGCTCTGACAGATTTGAAATTAGCATGTGAATTCATTTTGGTAAGTGAATAGGGAAACATTGTTTTGTCACACAATGATGATCTATTGAAGAAAGCAACCATTCTACCAGAAAACTTGCTTTCTTTGATGTATATGTATTCAATGGGGCAGAG
CCTAGCTTCTATACACCCACTCAGTACCGCAACAATTGCAACTGTGTGCCTCTGTTTAAAGAGTTTACAAGTCCTTCTGAAAGAAAAACAGAACCGTTGCATATTAATGCCCCCAGGCCCTGGACGATCACACAATGGAAAGAGGAAAGACATGTCACTTCCATCGATATGTGACCTTGTCCAA
GCTAGAAGAATGAGGCTCAGATAGTGTGTTTTATTTCTTCATTAGTGTGCCGTCACAGTGAGCGATCACTAAATGCGAGGCTGCATAAGAATGCTGGGGTTAAAGACAGCATAATGAACAAAGAAGGTGCCTGATTATCATGGCTGTCAGCACAAGGGAATTGGGTTTGTCACCTGGCTTAACC
AGCAGATTATTGTAGGTATTGGAAAACATGTACAATATGCTCTTGAAAGGGAACTGTCAAAATGACATTCTTGAGGTGAAATGATGCATGCATGTGTGTCTAATGAGTTTTATTTTCCCCCAGACAAAGTCAAAGGAAGATCAAGAGCAGGGACCCACTTTGACTCAGCCCGGAGACGGAGTCG
TTCATCAGGCAATGATGAATCACACTGCGGCTCTCACATCGACTTTCCCACGACCTCTGAGCAACTAGAGAAAGCCAAAGAACAATTCTGGGAGTTTGATTTCCCTAACAAAGCAACAGAAGGCCCAGATTAAACTGGCCTCTTTGAAACTTAAAAGGAACCACCATTTTGTCACCTTTTAGGG
CGTTCTCTGACTGCTGGCATGAACAGTTATAATCTCAGCATCACTGTGGCAACCTGACTGGAATGCTGGTTATTCACACAAAGAAAAACTGGTCTCCATTCAGACCAGAATTGCATTTTGTCTTTGTTCCACTTTTCCCATTACAAGTTGCTACTGAAGGAACAATGCTTCTTTTAAGAAGAAT
CCTTCACCCTGACACGCTCTCAACTCAGCCAGTTCGGCTTTCACCCATAGCCCTTGACAGACAAGCTCAAACGCAATTCGCTAAATGGCCGCTATTCACAGCTGTCCCATCAAAGTCACTACAGAACAAAGTGCCAGTCTATCTGTGAATTAAGAAGGCAGCACTGCTAGGGGCCAACTCCCCG
AGAGGCAGAGTGTGTTACTATTCAGGACAGCCCCAGTGGCTCCACAGTAGCCTGAGCCTGTGAGAATAGAGGAGAGACTCAAGCCCAGTTTTTGATGTTCTGCTTGGGTGGGTAACCTGAATACTAAAATGCATTCCATTGACGCTGACCCTGTAAGAGGGTTTTCAACAGTCTCCTGTTTTGT
TACTCAGAGTATTTCTGAGCAAAGAATCTTTACTTTGTATCCTGCTGACAAATTGTCTTTCTTCCGAGGCATACAATTTCACGCACATTACACTCAAAAGGTGTTTGTCTTCTCTCACAGTCCAGCTTTTCTCTTCAATTCTTTGTTTCTTTTTTTTCAGAACAATAAAGCATATATTACTTAT
AACAGTGTTGGATTATGGTAATGAGCAGACATACGTCCCTTCTTGTAGGCTGCAGAGAAAGGTTAGCTGACACAGAATTAGTGGCCCTGACATTCCACTTGAAATCCATTCGCCATGCTCCGCTGTCTCCGCCTGCTCACTAACGCTGTTCCCCTCCTTGGAAGAAAAGAAAAAAATCAGCTCC
CACTCTGTGACCTCCTCGCAGCGAACCCTGCTAAATATATTATTCCCACGGGGGCTTTCACTGCTGCTTGGTGTCAGAAATCAATATGTATGAGGCGCGTGGATGGGAATTTCTAATAGATCTGCCTGGCCCTGTGCTGCTTTTCAATATCTGCCTTGGACTATTAGTGCCGGCTCGGTGCCTG
TTTTGCATGGAAGGAAGAATATGATACACGACAGGCTTCAAACCGCTGGGAAAAACGAGCCATGGAAAAAGAAAACAAAAAGATTCGGGACAAAGCAAGGAAAGAGAAGAATGAGCTTGTCCGTCAGCTGGTAGCTTTCATTCGTAAAAGAGATAAAAGAGTGCAGGCGCATCGAAAACTTGTG
CTAACTAGAAGGGGACAATGTGACAGTTTTATGTAACAAAAGGCACAGTGTCATGTCAACTGAACTAAATGTTGTACAAAGTGACAGCAGGACAAAAAATCCTTTCAGACTTAATTTTCTGCTTCATTTTTTTTCTACCATCAATACATAAGGCAGTGCAGTAGGTGACACAAATTAGCAGGAT
TGGAGTAATTTGAGAATCGATTTCTCTGCCTGAGCTCAGTGGAGCCAGAAAGGAGACAAAGGAGAGCTTGTGATCTGATGGAGATGAGCTGGGAAAATTGACTTTGGCACTTTGGCTCGGGGAAGGAAATGAACCGTACATAAGCAGTAAAAAGGGAATCAGCTGCTACTTGGATGAGTCTTGA
CCTTTGATTGAAATCCATAGGCTTCTAGGCTCAAATACAGACTCACAAGAAGTCCCCAGGCTTCTTTTTGATCAAATTCGATATGCTTGTCAGGTTTCAGGGACGTCACTAGGGGCAGATGTGGTGGTGAAAAAAGGAAATGTTGTGAGATCAATTAGGCTTAAAGCCACGGTGGCAGTAAGAA
CCATGCAAAGGGTGAGAAGCTTGTTCTCTTTTTTGTACACTGAAGGGTATTAACGTTTTACAGAGAGGAGATGGATTGGTCTTTTTGAAGTGCTTGCTTTGCTATTATTGCTCAAAGAAAGAAATCAGTTCCGCATTAAGCTGCGGCTCTCATGGTAGCCTGGGAGGCCAGAGAGACGTTGTTG
GGTATAAGACAAGTCCAGTCTTGAATTATTAGTGGAACAAAAACATGAAAACCTCCCAGTATAAAATAGGCTCTGACCCGTGGCTAAGTGTACTTCACAGCTGTTTGGCCTTTTCAAAAGTCCTGCTATCTTTATAATGCACAGTTTTAGCTTTCTGTGTTGCATTGTGTGTGTCTATGGTTAT
TGGGTAGTCTGAGACAATTCCTGAGTGCTCAACTCTCCTTTGATCTGTCGAAACATAGTGGTTGCCATGGAGTCTTGCTGGCCGATGACCAAGTAGGAGTTCCACATTCCACTCAGCTGGGCGCAGTGTTCCTAATCAGGCCGGACCTGAAACTCTAGCACAAAGGACTTTAAAACCGGAATGC
CCCGCGGTTGGTTGTTTTGTGTTTCAGCTCTGCCTGCAGTTGAACACAAAGACCTGGAGGAGACTCCCACCTCCTTCAGGGAGAAGAAAGGAGGCAGCGAAGCAGATTAAAGGAACTTGTGGCTTGTGGCCTTTTTGTGCAAGGGCCGCCTGGAAGGGGAGAAAAGTGTATGAAAGCCACCGTG
TGTCAGCTTGATTTGCAAGATCAACATTCATGAGTTTCACCGCTTAGAAAGGGGCATTATCTGCAAACCGGAGACTGAATGGAAGCCATAAACAAGTGATTTCACACTACCAAGCAGGAAGAATATTCTACCTCCTCAATTATTCTGAACAGCATGTTTGGCCCCTTCCAGGTTCCCACCGCTA
CTTTGGAGCACCAGTGAGAAGAAACTTTAGAAAAAAATAACAAAAGATGACCTAAAGTGGAAAAAAAAAAAAAGGGTGGTCCCCAAGGGTCAAATGGAGCATTTCATATGGAAATAGCATTTGTCTGGGAATCAGAAGAGCTGTGATGGCTTCTGACCTCTATCACCTACTGCCTGTTTGATTT
GAGCCAGAGAGGAGAAAGCAGCCAGGGGGTGGAGTGGTGAGCCTAATTCCCAGCTCTTAGACAATGAGATAGCTAGGAGCAAACCTCTGTTCATTCTTGCCTGACAGTTGTCATGGCAACTCTCAATCCAGTGACCTCTTTTAGTTCTCTAATAAACGAGTTGAATATTTGTTAAGTTTTTGGT
GACATCGGAGACAATTAGACAGTGTCAGCCAATTGTTTTTAGCCAGCTTTCTCTCACATCTGTGGTGTCTACAAGCAAGAAGGCTCATTGTTTCCACAGGCCTCCTTCGGGCCTTGGCTTTTTGTGTAAACCGTCAATCTCTTGGCGAATATCAAAGCCGTGAGGAAATTAGAACAGACCAGCT
CTAGTAATCCCTTAAAAAATAATTGCGGACCCAAACCTCTGGCCTCCAGCACATTTTCCACTTGATTAGAGGCCTTTGTGAGGTGGGGAAAGGGACCTGCAGACTTGTGTATTGTGCTGGGGCCTGAAATGTCCAGCTGGGATTTTTTCCCATCAAAAGGGGATTTTAGTAAAACCATTATCAG
TCTTAGAATCTCCAGCAGCCCCATTCTTTCATTTGGTAACCGGCCTCCTCCCTGCCCTCATCCCTGTAGCGCCCTTCCCCCATGAGGGTGAAGGGTCAGCTCTAAAAATGCAGTCAGGAAGGAACAATGAGAGTCCTCTCCCCGCCTGGGAGAAATGCAATTTGCATCTCAGATGAGCTCAGAT
AGAGCTTCCATAGACAGAGTCAGTGTCCCAGAACGGGGACTAAACAACCAAACATCTAGAATCTCACCAGTCAGTGACCCTGAAGGAGACCTCAGTCACAACCTTTGTTGGAGAGCAAGTGGAACTAGGGTTTTTTAAAGCCTGAAAGCACATCAGTTGTGCCCTAACAATGAAAGGTTTCAGA
TTTTTCAACTAAAGAATGAAAAGATTCTTTTGCATCCCTTTCCTCTTCTCCCAGGAAGGATGGCTTTGTGTAACTGACAACTGAGGTCCATGGACAACAATGTACTTGTTTTGCAAGTCTAAAAACAAAGAGTTGTTCCCCAGGGGGAAGGGGGCAAACTGAATCACTCTACCAGAGTTTTCTG
GTTTTTTTTCCTTTCTGCCACATATTTTTGTACACACCCTTTCTCCCTCCCCTTTCCCATGCTTTTGTTTCCTTGAGAAAAGGAGCGTCCCTCTTAGAGCATAGAATAAACATTCTTTGTGAAGTGTGACTTATTTATGCTTCAGGGGTTGTCAGTGTATACACAATAGAGAAGGTGATGGAGG
GGGATTCTGTGATGGGAGGAATTTTCTACCCTCTTTGTTCTGGTAGGGAAGAGTTTACAATGAGTAGGGTCAAGGGTTGTTTTCTGCTTTGTAGTGTTGATTCCAGAGGCTGCCTCATCTGTTGTCTGGCAGCAACGGCACACTGGCCATTGACATGGGCAAAGGTCACTGTACTGAGATGTGA
TCCATGCTCTGCGCTGCTGTGCTGGGACCTTGCCTTCCAGTTAATAGGGGTATTGTCCCCGCCCTGCGGGAACAAGGCGAGCTCAGCTGGCCTTAGTCACAGGTCAATTGCTTCATACAAATCCGCAGGGATCCGCGGATGCTGTGACAAGGGGCGGGCGAGGGAGGGCTCCGCGTCAGGGGCA
TGCCCACAGCTGCAGGAAGTGCTCAGCCAACGTTTGCCTGTCATTCAGCAAATAATGGCTATGAAACAATGAAAGTAAGACGTGAATAGCGCCTGGAAACAGGCTGTGTGTGGGGAGCGTGTGAGCGTGACCCTCATTTTGGTGCAAATGCATAGACCGGTTCACATAAGAGGGGTCTGACTAC
GAGAGCTCAGGCCTGTGTGTGCCTGTCTCCTCCCAGGAGATGGACTCAGATGGCCACAGCATGGGGGAGTGCATGTGCACAAGCAGCCCTGTGTTGCCGTGGACACAGCCCCAGGCCTGTGTGATGAATGGTTCCCTGCCAGGGGGAGGAGGGAGGTCTTGTCAGCCCAGGGGACCACCCAGCT
AGGGCTCTACTTAATGAAAAGAACAAAGTACTAAGAGAGAAGACCTTTGGATTAATTCTGCCTGGGTGGGTACCAGAAGGCTTATACTGAATTTTCCAGTTGGTTGCTCATATAGTCTTGAATTTAGAGGATTTTTTTTTTAAAAAAAAACAAGCCCATTGCCTGATTTGTTATGGTTCAATAC
CGGTTTGATCTCCCCTGAATGCTGTCCCCTCATTCGAGGCTTCGATTCTGAGAAGATTCAGGGCATTGTCCAGGGTGGCGGGATGTCGGATTGATTTCGGGGCCTTTGTGTGGACGTGGGGCTCCTGAATGAAGCTGTTATGCGCGTCTGGGGCTGGCGGGCAGGCTGTCCGGCTGCAAGCTGG
CAGGGACAGGCGAGAAGCTTTGAAAGGGCAGGAAGGAGAGGGCAGCAAGGTCAGATGCCGTGAGAGGTCAGAGTGAGAGCCAAGGGGCGGTCACTGGATTTCTGAGCAGGAGGTCACAGGTGACCTCAGAGAGCAGTCCCCTGGAGGGCTGGGGTGGGGGAGGGGCCAGCCAGATGGCAGGTCT
AGAATGATAAAGAAAATCTTTCACTCACTGCAGCAACCACATGACAAGACAACCTATTGAAAAGCTAACCAATTCAATCATGCATTGTTTGGTCTATAAGGCACCAAGTAACCAGTTTGACAGTTTGTGTCCCCCCCTAGTGAATTGGCTTATTTCATTGGATTCAGTGAATTGGCTGGTTGTT
AAAAAAATTAAATGAGAACTATTTCTGAATCGGGTTTTAGTTAACAAAGATTCATTACAGGGACACAATAGAGAAAGTCCTTTCCTTTGTATGTTAGCTGGGTTGAAGGGGGAAGGGAGGAGTTATACAATTGGTTCCTGTCTTTTAGTTATGAGAGGGAGAGAGGTGTCTGCAAAGGCGACTC
TCAGATCTGTGTTCTCTATTCACACATGCTCACTTCCAGCTGTTGTCATTGAAATCTCACATAATCTTCCAAGGTCAAAGGGCAGTCACCCATGGCTGCTGCAGTTAAAAGGTTATGCTGATTTCTGTTGTCAAATATTGGCCCTTTTCTCTTCCAACCACTCCCATTCTACTTCTTTTTTTTT
TCCTCCTCCCACCCCAGGCCAATGACCTCATCCTCTGTGTGGGGGACCGATTCTCATGCTAATTGCTGCCATTGTCCAAGCCACCATCTGGAGGGTCTGAGAAGGAGAGGATTCTGGGGAAGTGGGAATTCTCAGGCCGTTCCCATGGGATGGGCTCCCTCCTCCTTCCCCGGTGGCCCCCAGA
GCGGGTCCACCCGACTACAATGCAGCGCGCGGCTGACCCAGCTGCTCCGGCTCCTGCCCGGGGTAACCACGGTAACCGCGGGCCGCCAGGAATGCGCGCTAATTGAAGGCCGAGTTTCCTCCCACAGTGATGAGCAACAAGTGAAGCAAAAATAGTGAGGCGGAATAAAGGCTGCGAGGAGGGG
GCTTTACCCAGCAGCTTTTGGCCTTGTCAGCAACACTCCTTTGTCTCTCCTTCAGAAAGCTCACAGCAAACAATGATGCCTGGAGAAAGGGGAGTCAGCTGGGGACTGTGTGTGGCACAAAAGGCTGCCACCCCGCGCATTGTGACCCAGGCCGAGAGGGATGGGAAGGTGGAGGAGGAGGCCT
GTATTGATAAATAAGCTGAGTTACCATTTCTTTATTGCATTTCAACCAGTCCCCTCAGTGTGACAAATGGCTCTTCAACAGGACCGCTGTCCCTCGTTGCCTGGCAACGCTGCTGTAACCCCTGGTTACTCAGCAAATAGGCTGTAGCAGCAGGAATGCTGGAAGGAAGACTTGGGTGCCCAGG
TCCAAATACAATAGACGTGGAATTCTAAAGCCCCAATTAAGTGGAAAAGGTCGCTTGAGAGGTAACAATAGGCCAGAACCAAGCAACAACAAAAAAGCTACTTAGTTTGGCAACCTTTGTTAAGAAGAATCCTTCAAAAAAGCCCCCCTCGGAATCCTATGAATGGGGCCTGAACCAGCCTCCA
CAAAATTAGTTTAGGTTTCAAGTCACGTTTCACCCTCAGTCAAATATAAAGGTCACTCAGTGAACAAAGGGGAGATTGTGTATTCTTGGTGATCACAGATGAAGCTGGAAAGGCAGCCTCTTTCAAACAAAATGAGGTAGTTAAGTGGAAAATGAAGGCGGCGAATTCTATAGAGCAGCGCTCA
TGAGCTTTTTTTTTTATTAAATGCAGCGAAACAATTTAGTGCATCAAAAACTACATATTGTGGTATGAGTAAATGTTGTTTCACAGCTTATTTTAGCATTCTAGAAAGGTTGGCATGGAAACCTTGAGAAGGCATTTTAGATGCTCAGTGATGCATAAAGGCATTCATTTTGAAAGTCCTGTTT
TCTGTTTAAAACCTCTGGCCTCCCACAGACCTTCCCTGAAGCTCACTGTTGTTGTGACCGGCTTCTTTGTTTCTCTGTATCTCTATTCAGAGATGTTTTCAATCTGATCACCACTCTTTGCTTCATTTCACCCTAACAAGTCATTCATTTTCATGAACTTGTTCTCCCAGAGCCTGGGCCATTT
CTTATGTCAGACTGACTCCCTTATTATGCCTCCAGTAGGCCTGTCAATATGGCCAAACAGCTAGATAAGTGCGGGGCAGGACAAAGGGCTCTTTGCACAGCAGGGAGGCAATGTTGGTGGGGGAGGGGCAGGAGGTAGGAAAGGCAAGAGGAGGAGGTTCTTTTCCCTGGGAGATTATTCAGTT
AGCTCAAGCAAACCATCCAGTGTGTACCCAGAAATTGTGGAGGTCAGCACTACAGCCAGGCCCCACCATTGTTCTGGCCCCACGGTTCAATGGACAGGCTAATGTGGCCTGTTCAGGGGGGTGGGGGCATGAACAATAGGAATAAATCTCTGCCTGCTGTGTCCCAGAAGGCAAAGTGCTGGCA
CACTGAGCAAGGTTTCCTTCTGTGGAACAGGTCAGAAATGGTTCATTAAATCCTTTGTCAGTCAGTTCAAGGGCCACTATTACTCTCTTTAGAGAGGAATCACCCAGAAGGAATGAAATCCTGATGAGGATTTACTGACAATAAAGGCTATCAAGACACTTTAAAGACATACTTTTTTTTTTTT
AACTTTTTATAGAATATCTAAAATTTAAATGCAGTCTGGAGGAAGACAATACGCCTTTGTGTCTGTTGAGAGAAACCTCCTATTTGCCTTTGTTGTCTGAACGAATTTCACCCTTCTGTCAAAGTGTGTCCACTCTAACCTTTCCTTTCGCTCTGCTGGCATCTCTCCAGTCTCCAAAATGCAT
GATGTTTGTAGTCCACATTTGCATATCAATACCCAGACTCCCCTTTAGGAATACTGCTGCTTCATGACAATGCTGTTGTCTGAGGTCTGGGGGAAAGAAAACCCATAAAAGTTTGGACTCACTTTTCAATGCCCTCGATTCAATTCTTTTTTTGTGCTTTGGAAAACTGTGAAACAGGGTCACC
ATTCCCTTCTAATTCATGTGTAATCTTTGGAGAGTTTAAGAATTGGTAACATTCTGTTTGTGCAATCTTTTGGGAAAGGTTCCTGCCCTACTTAAGTTTCAACAGATTGTAGTCATGCAGAAACAAGCTTTGACTCCCCTGTCTCTGGGCAACCAAAGAGCTGACCATCTGGACTCCTGGTTTG
ACATTCAAGAAGTCTTTGACAGTGTTTAAACACCTCTTATCAAAACTTAATTTCCATGAATGATTGATTTTGGCACTTGATGGAAGGCTGAAGAATGTTCAATTACCCCATTTTCATGTGCTAATGAAGCCGAAAGTGACTTAAGAGGATTTCTTTACACTGTGGCAGCCTGTTTGGATATGCA
CCCAGAAGATAGCCTGGCCTTTGTGTTCCCAGCCAGCATGAGGGACGCTTTGTGTGGCTCTGCAGGAAGTATCCGTTGCCAGGCACCCAGAAGACACCCCTCCTCCTGGCTTTTGTTTTGCCTAGGCCTGGGCTGTTGGAGGGGAATTGTGCTGCCTGAGAGGGACAGAGAATGAGTGAGTGCT
GGGACCCAGAGTGTGGTAATTAGCAGTCTCTTCAGAGTGTCAGAGCAGAATTACCATTGTAATGGTTTAGCTGCAGGATAAAAGGATTGAATTTGGGACTGCCTGTCTGCCAACCTAAATGAGTTGCCATGGGAATTTTCAAATGTGAGAGGCGTTTACTTAAAGCTTTTTGGCGGGTTTGAAT
AGAGCGTCCACCCACTCTCTATGATGATTAGTATTGATACTTAGTGAGCAATTACAATGCACCACACACAATGAGAAACACAAAAGCTCCTTTACCTTCCTTCCACCCAGTGCCCAGCGTCCTACAGATGAAACGAACAATAGCTGCCATTCACTGTGCCCTTACTATGGTTCAGATCTTGTGC
ACAGGCGATTCTCTCCAAGAAACCTATTGATTTGCTTTTCTTCTCTTTTCCTTCTGAATAGCAACTGACAGACAAAGGGGAGCTGGCCAGGGCCTTTGATGGTAATGCCAGTTGAACAATAGCCCTGCTTGTGGCAAGCACCCTCTTTGTTCAGCCAGGAGAATGCTGAGCCGGTTGCTCATTG
CTTGGGAGTGGGCTTCTACATAGTAATAGAGCCACCCTTTAATTCTTTTCAAGAGAAGCACAAAGGATGCAACCATGTTTCCTGCAGCTTTGAAAGCCCAAGACTTATCATATACACAATGGCTTTTCAATGTATATCCAAGACATTTCTCTTTCCTTTGTGCTAGACTGCGAAACCATTTGTT
ACTGCCAAATTCCCTCCAGTGACACTGCTTGTTGACATTCTCCTCAATTCATTCTGCATGGTCTCTCAACATTTAATGTGCAGAACATTCACATTTGCTGGCCCGTTGCTTTTCAATTACATCCCTTTGCTTGGCCTGATACTTAACGTGCCACAGGGTGACAGGCAAAGCGAGATGAAAAGAC
GAGGATCAGATGAAATGATGCAGGCATGGCTCTCAGCGCCAGGCCCAGCCCAGGGCAAGCACAATGGGGAAGGTTGCTATGGTGACTGCTCTTGCCATCTCGGCTGTAGCCCTCTGGTGATGCGGAGGCATCCAGAGCTGGCCTGCAGGTATTGTGCAAACCCGAAGAGCACAGCTGCCCAGGG
TCATAGAAGCTAATTCTTCAGTCACTCAAATTCAACACTGACTTCTTGAATAAACAACAGCTGGTCCTTTGTCATCTTATTACATGGATAAATTGGTGTAACTACCACCACACAATCAAGATACAGAGCTATTCAGTCATCACAAAGATCTCCCGTGTGGTAACCCTTAAGTCACACCACCATC
AAATGTGAAAAGGAAGCTGGCCTTGGTGCTATGCACAGTGATGGAAACCATGAATATGAATAGATGGAGCATTCGGATAGCAGGATAATAGAAGAGGGAAATGCATTCATTTGACAGCTGCCAACTCCCCCTCCCTGCACTGTCACTTCCCGGCTGCCCACCCCCTTCTCCAGGCCTTGATTCC
TATACCCTTCAGACTGTAACCAAAAGAAAGGCCTAGATAATTAGGCCAAGTTGAACTGCAGGAGGTAGCCAGCCTCTCTGCTGCCTTTTGTATATTCATGACCCAGCTTGATTGATGGAAGGACAGTGTTTGGTGACACTGTCATTTGCAAGTTGAAAGGTAGACTACAGGCTGGAGCCAAGAT
AAATCAAGGGCTGAGAGACTGTTGTGAAAAGAGTCCGTGGAGACAATACAGTGAGTGCTTAGTGAGGTCCTGAATGCAGGGCTTATGGGGCTGTGCTGAGCCCTCAAATAGGCCTTTTGTGCTCCTTTCTATTGACTGTTACTAAACCCTTCAATGGGCTCCCATTGTGCTTGGAATAAAATCC
CTGCGATATCTTTCAATTCACTAACTCCCTTTAGCAGTTTACTATCCATTTAGTGAATTACTTTGTTTCAATGACAGTGTTTCACCGTTGTGAATTTCTCTTTGGTTCTTGTCCAAAGAACCAAATTGACCTCTTCTGACCTTATGATTCTATTTGCACAAGTTTAACTCTCTTCTAAACTTGT
GTCCTAGATTGGCGTGATTTCAAAACGTATGATAAGATGCAGGAGCTCATCAGCTGTGGCTGAGGCTGAGTGGCTTCCATTGTGACACAGAGGGACATTGTAAGAGCTTTAAAAAGCAAAGGGGATTCAACCAGGCGATTGTTCAGGACACTGGAGCTGCAAGAAAAACTAACAGCTGGGTCTA
AAAAGGCGTTGAGAGAACAAAGTCCTTTTCCAGCTCTTTGCTTCATTAAACAGTCTGAAGGGCCCATCTATAGGGCAAGGCCTTGAATGGCGAGGTTATCACAACAAAAACCCCAGCCTTGAGGAGGCTACTTCAGCAAAGAGACCCCTTGGTGTCTGTGTGTAGATGATAAAAAAGAACAAAA
CCAACCCCAAGCAGTCCCTGCCCCATTACTGACCCTGCAACTCTGTAGACAATCAGAACCTTCCAGCGTGCAGGAATGTTTACTATTTCTGGCCATTGTGTACTGGTTACTAAGCTACTGCCACTGAGGATGAAATGGTAACCCAGTAGCCCAAAAGACAAAGTCCTTCTCAACAAAGCCTAAC
CCTTTGTTGCCACACAACCGGAATTTGCTCCCCCAGGACTGTGGGAGCCAGTGTCCCAGCTGAAATCTTTTTAGTGTGTGGCTCTGAATGGCACTCACATTCCATTTTGGCTCACATGAAACTAACTGAAGCCCTTTGTTCAAGCTTCAGGCTCTTAGGCATGGAAATGAGAATGTGACTGTGG
CTGGGCTGGCCTCCTGCTGCTGGGATGTCCCCCACCCCTGCGTTCTCCTTTCGGCCCAGCAGCCCAGCTGACATGTGATGGAGGCTCACAAAGGGAAGAATTCCACAGGCTGGGCTCTGAGCTTGTCCATAATTTGTTACATTGTTCCCCCACTTTGCTGCACGTATGAGATATGCAAGACCCC
TCATGATACGTTAAGGGAAAGGAAGACAGGGCAGGAGGGTGGTGTGGCACAAAGGCGGCTCTGTCTGACCTGTCACGTTAGGACTGAGTTCATTCTTGTTCAGATTCAGCATCTTTTGTTATACCCGAAGTGCATTCCATGGCCCTGTCCCAGCCATAGAAAGAAATGCCTTTATTTTTAAGCG
GGCTCAGGAAGGGAAAAAACAACCCACACACCAAAAAGCTGAGCTGTCAGCTTCCACCGAGGGAGCTCCCTGGAGCGAGGATGAAAGGAAATGGGAAAGAATTCTTACATCCTGCTGCCCAGAGCAAGGGGACAGCTGGGCAGTCGCCATGGCAGCGGCTGGCTTCTAGCAGGCTGCTAAGGGG
CTGGGCAATTCACTCCTGCTGACCTTTATCGAGTAGCTACTGGGGGCTGGGCACTGACTGGACCTGGGAATTCAGTGGCCTCTGCCACCTCCTCTTGCTCTGGGTCACCATGGGCCACTGCCCTAATTGTCCTGGCCATGGGCTGGCCTTCCTGGCCCTCGGGGGAGCTGTTTGCCTTAAAAGT
CTTCAAGTGCTGACATCCCTGCTTGAGAAAATGTTCCCACCTTCTTTGTGCCGAACAAGTCAGGCAAACTAACATGATGATGCGATCATCGGTTTCATGCAGACATGCAGAATTGATTGACAGGGGAAAATTTAACATAAACCACACATTCTTTCAGTGCCTTCAATTTCTTAATGATGTTTAT
AATGGACAACCAACAGAACCAGTGTCATGGAAGCTGGGGAGGAATTTTGCAATGTCAATTGTTATCTAGAGGTCAGGAAGAATGAAGGGAAAAGATCAGGGTGAATTGTTGGGTAACCTGAGGGGATTAAAAAGTAAAGAAAAAACAAAATTAGCATTTGAATGGAACTTTACAATTGACAAAA
CCAGGCTAGATACCCTGACATTTCTCTTTGTGGAAAGTAAGCAGGAGTAAAGGGACAAATCGTCCGAAATGCCATTGAGTGTTGCCAAGTGATGTGCTGACAGCTGTACCTGACAGTGATTGCTGGACCCTGGTCATTCCTGAGTGTCTCCTTTTCACCTCCCATCCCCTGCTGCCACTCCCCC
TAGTGGGGGTGGGGGATACAGGTCAAGAGGTGACAACCCATTCATTCCCTCCTAGTCATTGGAGATCTGAGAGCTGCAGCCCAGTCAGTCAGGAGCCCTGAGCCCAGTGTGTCCAGGAATCAGGGAAAACAAAGAGGTCTCTGGAGATGAAAGGAAAGAGGAGGGGAGGAAGCCCCCACTGACT
GGGGATGGGGGAGGGGGAGTGTCCTTTTCAGGGCCCCTCCCTCCTTGCTTTTGTCTGAAGAGAAGGGTCCCGCCCCTTTCCCCCTAGGCCCAAGCTTTGTCCTCTGTGCTGGGGCCCTCATCTGCATCACAAAGTGGCCGTCTGTCCCTGTCTGGGTCTGTAGGGAAGTGTCTCCCTTTCTCAG
TCTCCTTCTCCCCGCCCCCTTCACTCTTTATAGTCTGGATCTGGAACAGCAGATTGACAGGCGAACACTTGGGCCAGAGAAACAGGTGACTTTCCTTTCACAGAGTCCTTGTTCTTCTTAGCTTGGCTTATATCCTAATAACAAAGAGAAAGTCAGCATTTCACATCCCAAGAGAATGAACTTC
GAAGCCCGTTTCTGTTTTATTTACCGCACAGTAGAACAGCCACAGCGGATTAGTTCTACAATACCCGTAACAAAAGCCCAACAGCTGATGCATGTGATGTTAGGAGGTGACAAAACAGTTAAAGTATGCTGCTGGCTACAGGCAAGCAGTCAGCAGATGCAGACAAAAGGGTTTGTGACAAGAA
ATGACAGGCAGTCCCTCCAGTGGCCAGAATCAGATTCCGTTCATTCCGAATTCTTTGTTGAGAAGATTCCTGGCTGCTCAGAGTAACAGGGCAGCCTCAATACATACACACTTTACATGACAATGGGGAAAAACAGCATGAGGGGTGATTGACAGCAACGAGGGAGCTGGAAATGAAAGAGGCA
TGACACTTATCAATTTAAAAAGGAATGCTTCAGAGTATCTCATTTGATGTACACATCAACCTGGTTATGCAGATGTAGTTTCCAGGGCACTGATTCTCAAAAGAGACTATTCTTGTGGAAGGGTCTGGTCTTTTGAATTTAAAATCAGTATTCTTCTTTTATCACACACTGTCTAATGAGGCTT
GTTGGCTCCAAACTTCCACGGCATGATATGCTTGGCCACCCAATTGTGATCAGGGCCATTGTTGTTCCCCTGGGGGCAGGGGGCAGAGGGCAGGCCGCCGCTCGGAGTAAAAAGGGAAGACAGACAGGCAGTCCAAACACCACCAAATGACAGAGATGCAGACCAAGACAAAAGGAAAAAACAA
GGCAGCAACAGAAGAGTGATACAGCCGAGCAGAACAAAACGAGGGCGACCCGGACAAAACAAAGCGCCACAATAGATCATTTCTGAAAAGTCATCCGGGCAGCTTTGAAACCCAGGGTTGTGTGTTCCAGCGCAGTGTCACATCCACCGGCTTTCAAGAGACATGAATGGAAACGGAACAGTAA
AGATTCTGAAATGCAAAACCATCTGTCCATTGTTCAGTAAATGAAGCGCCATGTCTAACTGTTGTAAAGTGCCCGAGGCGTAATCGATCTTGCATACTCTTCTCTCTGCTTGACAGCTTTTCTTGTGTACTCTGAAAAGGAGAAAAAAAATCATCACTCAATTGTATTCATTAATTTATAAAAG
AAAACCCCCATTATGTGTCTGCCCCATCCACTCCCACTGAAATTGTTCTTTTCAAGGTCTCAAGTGATCTCTTTGTTGCCAAATCTAATGACCATTTTTCTCTTATCTTTTTTGACTCTCAATAGTTTCCCACAAAGTTGACCGCTCTCTTTGTTCTGGAAATAATGTTCTCTCTCAGCTTTTG
AATTGGAAATGCCTAGGTCCCCGCGCCGTCAAATGGCCCTCGCAGGTTATTTGAATATCAGTGGCGCTGCTTCTGAAAAGGTTCAAGGATGCTCTCTGACTTCTTTGTGATTACTCAGTGCGGCGTCTTATTCTGAAGAAAAAAACTCAGGAATAATTAAAGGCTGGGATCAGGCCTGGGAACA
TTAGTTAAAAAAAAAAAAAAAATCAGTGTCTGTTGCATGTGATTAGCCAGGCTTGGTTTTGATTGTTTCCATTACGATCTTCTTGTTAGAGTGTAATGAGATGCAGTCCTGCACGTATGAATACCCATCGCCTGTCACTGAGCCATCTGTCCACAACTTAAAGGCATGAAAACGCTGTCTGCAG
GCCCAGCGGGGCGGGGTTTTCCTAGAGACAAGCCATGAGCCCTGGGGACCACCCATTAAGGACTGCCAAAGTTGGAGGAGGGGGCGTTTCCATGGCTACGGTGTGATTAAGAAAGATGTGTGGCTCTCTGGCAAGGGCAGTATGGTGTGCTAGTTTGCACTAGAAACATCATCTGTACCAAAAC
GCCTACCTGACCCCCATTCACTGGGTGAGTTTCCATCACACTTTTCAATCACTCCTTTCTTCCTTCCCATCCTTCCAGGCCCTGGGTTTTCCTTTGGCTCAAAGCCAGGCTCTCAGCAGCCATCAATCTTGGTCTTTTCTCATGCAAATCAGGGTATTCTGGGCCTCACTGCCCCACTCCCTTT
ATATTGTCAAGATTACTAACACATTCTGATCTATAACCATAATTTCCACGGTTGTCTTAGTTTTATGTATAGATTCAATGTTCACATCTGTCTACTCTTTTGTTTGAATTCACCTTTTGGTTGACTGGACTTTGCCATTCAAGTTTTTTGTTTTGTTTTTTAAAGGAGTTCAAGGGTGTTAAAC
TGTGTGTGTGTGTGTGTTGGTTTGAAAAGCAGGAAGAAATGTAATGAATTGAGTGCTGTCAGAGATGTCTTCTGTTTGAACAATCTGCGATGGGCTGAATGGCAGGGACTCCCTCATCCAGTGCAGGTGCAGTAGAGCTGGGGAAGGGGGGAGGGGGGCTCCCTCTGTTCAGTCAAAAAGCACC
GATGTATAAAGCCCAGGAGCCCGATCTGTTTCTGAGATCAAACAGAGCAGCATTGTGCCGGGGTGTGGAGCTGATGTCAGCGTCTAGAATGCTGGTTGGAATCACCCTGGTTACGCAGCTGGACCGGAATAAGGCAAGTCTGTATCTGAACTCATTAATTTTTACAACCAACTGAACTGTTCTG
TCACAAAGATAGATCACGTTCTTCCAAGGACCCTGAAAAAGTTCAGCCTGACATTGATCCAGCAGCAAGGAAGCAAGCTCTGGGTGATTTACGATATGAATGGATTTGAAAGGCATGCCTAATGGTTTCAAATCCACTAAAGTGCCAGATGAAAAGCTGCCTTTTTCTAAACAGCAGACTGTGT
TCAAGCACCGTTTTCTGAAAAGGCTCTCCCTCCTCCCTCCTTCTCTCAATTGTTTTCACACCTTTGTCAAAAGCCAGTTGAGCATGTCTGTATGTGTCTATTTCTGGGGTCTGTATTCTGTTTCTTCAGTCTATGAAAGCAGAGCTTTAAGAATTGTTCTGAGACATGAAAAGCCCATTCAGTT
AATTACTGTCACGTTTGCCTCCCCAATGCTTCCTGTTGGGGGTGAGTGGTCTATTCTTCAGCATGACAAAGTCTGATTTCTGAATGGCTGGTAGTGTCAAAGGGCCATTAGTATGCTAAGCCTTTTAGTGGCATGGGATAGCTCCATTCTGCTTTCCTCAATTGTTGCAATTGGGCCACGTGAT
ATCCTGACATCTCCACTCTGCCCTCTTCAGTTGCTTCTTGTTGTTGCTTTTGAGGCTAAACTTACTTCCCTGTATTTGTGAGTTCCAGAGTGCAAGCTAGGGTCACCGAAACAAAGGTTTCTCATCTTCCAGCTGCACAAGCAATCCTTTTATTCTAGCCTGGATCCTTTGCCAGACCTCTCTG
GCAGAGTTTAAAAGCAATTTTATATCTTTAGACAAATGGTATCTTTTCTTTCAGAATCATCTGACCTCTGCCCTGTTTTCTCTGTCTCAACAATGAAATTGCTTTGCACTTCTCTTTAGCCAGATGCCACAGAAAGGAACTAATTCAATAGTCATTGCAAAGGGAAAGGATTTGCACTACTTAG
TTGCCTAGTGTCCCTGCTGCCCCCAGCGGTCAGCAGCCTCTGACGCTGAGGGTGTAGACCCGGGTTCTGAGGCCCCAGTGTGACTTTCCATTGTTCGCGAGGCCCTCACCCGCTGCGCCGCCCGGGCTGAGTCATTCTAAATTCCTTTCTTTGTGTTTTCTCTCTGCAGTCACGCAGAAATAGT
GCCGTTCTTTTCCCACATGCCTGCTGGATATTGCAGGCGCGCAGGAAGCTCGCTTCAAACCTGGCCCATTTCAGGCCATAATGGCCACGTTATTTCGGCCCAGTGAACACGAACAAAATCGCGTGCTTTAGAATCATTCGACTCTGAGTCCAGGAAAAGCAGGGGGTGTGGTGGCAGTGGGGGT
CAAGCTAAAGGACAAAGAGATAAGGACAATATTGCAAGTTACAAACAAATGGCAGATAAAAGAGCTCTTCTGGGTTCTGATTAAGTGACAGCATTCTACACATTCTTTTGACTTGAGAAAGTCAGACTAAGAGCAGCGGCTAAGTTCCATGTGAAGCCCCGCTAAATAAGCGTATCTGCATGCT
TATAACTTGGCCTGAGACCTCAGCTGCTGTCTGTGCCTCTGGGCTCCTTATTTTCCTGCCTTCAAGAAGTTCAGGCTTCACTGCAGCCCTGACTGACGGCCTCCAGGGCAATCAAAGGAATGCTGTCAGCTCGCATTTCTAGGGGAAAACAAAACAAACCAGAAACAGCTCTGTTTCCCTTTCG
CATGTGGATAAAGACCTGCCTTGCAGGAACCAGAAAGAGGTCATGAACCAGGGGGTATGAAGAGACAGGAGCAGGGGGCCTGACAAATTTTACTGACAAGGGGAATTGTTTCAGCTGCCTTTTAGTCCTGTTTTTGCCACTCACTTAAAGGGAAGTCACCATGTGGTGGTAGGAAACCTTGTTG
AGTAGTCGCAGCGGCCCGGCGCGTTCTCAGCCCGGCTCTTTGTCTGCTGCTTTGTGATGGTAAGTGCTGCTCCTAAATCAGTTCTGTGACACTGTTATTGTTGCCCAGGGCGCAAAGAGTCTAAACTTTTCCCCTGAGGTCAAGAATGTGGCTGGTCCCCAAGCCGCCCAGAGCAGAGGCCTGG
TCCGAGCGGACAGGCCTGAATGCGGCCTCTTTCGGCCGGGCGCGGCGGTGAGCAGTGGAGCATGCATCGCCTGCCGGGCGGCCCCGCTCGGGGACAATGGCTTTCTTCGCAGAAGGGGCCTGTGCGGGACAAGACCCCCTTTGTGTGGGGATTCCTGCCTCGGAGCGCGAGGGAGGCGCATTCA
CCAATGCAGACTGCTGCCTTTCCTTCTCTAGAAAGTCAGCCAAGCATAACACCAAGAGTTGATTAGAATTTTACTGCCCCTGATTCACAGACCTTCGCTTTTCCTCTTCTCCCTAGCTTCCCTTTGCTTAGCAACAGGAATGTGGCAAGCACTGTACTGCCAACAGATTTCTCTTTTGCTCTCC
AACACTGGGGATGATAAATGGGGTCCGAGTCTTTCAGGCTTCATTATAGAGTCGCCATGGGTTTGCCCAAACCATGGCAACCGATTCAAGCAATGATTAACCTAATAAAGCAGAGGCAAAGGGGAAAAAGATGCATTCAAGACCCCAAGTCAGGCCCTGGTTCTCTAGAGGCAGTAAATTTCCC
ACTCCAGGAACTTAGCCCAAGCCAGCTGTGATCCTCAGGCCGCCCCGCTCATTAAAATCCCCCCCTTTCGATTCAGACTCCCTCTACCATGACTGACTCCTGCCCAGCCTGCTGTCTGTCAACTGATTCTCTGTAGAATCCAGGAATGTGCCTGTTCAGTGCTCCCAGGAAGTTTCTTCTTAAC
AGCAGGGGCTGGACTGGATGACTTCCCTCTGATCACATGACTCAGTGGGGAGGCCCTCTAGGAGCTTGTCAAAGATCACAGTGGAGGACACAGCACCGTGGGGGACTGTGTCTAATTAAGAGACAAATGAATGAGGCTGTCAGGGAGAGGGAAATTTCCATGCCCCAGGGTAACAAAGCTACAG
TCTTTTTAAAATGATTTCAGTATTTTTAGATTTGTAAGAGCGACTTCACTCTCACCCCCATGTTACTAAGCAACGTATTATACAGTTGCTAGGAGACAGACTAGCAAGGTTGGGGGTATTTCAAATTTCCGTTGTCACCTTGCCTATCACATGACTATACCCTAGAGAGTTTTACAGCCTTAGA
GCGCTCACACGAGTGCACACGCACCACACACACAAGGAAGAGCCTCAGGGAATCAGAGAACAAAGAAAGAAGCCCTTGGATCCATGCCTCAATCAGGAGATCCCTAACCCCAGCAGGAGGGCTCTTTTCAGCAGACAGTGATCTGCATCTCCAGACAACAGCTGCACCCAGGGCCCTAAAGATC
GATATTTAGATCAAAAGTTGGAAATGCTGTTACCATACCTAATGGGTTCACTCACCCAGCACAGTAAAGCCAGGCACTGACTGGAAGATTTGCAGTGAGAACAAAGGTCACTTATTCCAGTGTACTGAGCAAGAAGAATGGACAGCTAAGGCTTAAGACCCAAACTCCCCAGTGTTTACAAGCA
AACCTCAGTGCTTTCTTATGTCACTGGCTGAGAGAAGATGAAAGACCCAGCCTTGTGTAAATGGCTTTGTCTAACCATCAGTCTTTAGCTCTGCATGGCAGCTGTACTATTGACATTAGCTTGTGCACTGGGTGAAATTGAAGTGAGTTAAATGTGACCTTGGCTTAGTTGTTGAAGTAGAAAT
CTAATTTGGCGGCATTATGCTGAGAGGGCGGGCCTGCTCCTGACAGGAGGGGGTTAAATGAGATTGCAAGCTTTGGAGGCTGTCAGCAGCCACTGCTGCCCGGGGATGTTAAATTGCGATTTAATGGTCAGCTTTATCTGGATGGTATCAGTGCAAATCTGCTGTTTTCAGCAACTTAATTGGC
GAGGAATCCTCTTCCTTTGGTCTAAATTTTGCATATCGTCTGTTTCTTACAGGGCTTCCGTATTGTCTCAGGCTCCACTGGAAATGCAGCAAGGATTCCTAGCACATCCCAGTTGCCATAGCAACAGCAGTCTTTCCCATAATGAGCTGCATCATCTGAACTGATGTCACAGCATCATGCAGCA
GTTCTCCCTGCCCCTGTTTTAATGAGATCCAGGGCAGCTGCAGCTCCCATTGTGCTGAGTGGCCTGGGCAGGCTGACAGAGCTATTCTTCTCTCCTAGTAATGTGTTTGCTTAAGCATGAACATTAGTGTCAGAAGTGCTTAGTGCAAAGCAACCATTCAGGGGTGAAGCAGTCACTGCCAAGT
GGGTGAACTGCCTCTTGGCCTTTCGATAGCATCTTTGAAATGGAAATGGCCAGCTGCCTGACCTTCTGTTCAGTGACCCTTTTTGTACAAAGTCAAATTGCAGCCGCCTCACAGCAGCAATTCACCTATGGACACAAACAGGATTTCCATTTTTTTCTAACCTTTTTTTTTTCCTGGTGCATTT
GAGAGTAGCCGATCTGTCAGTAGAGAAAGACTGTGTATGGAAGACTAAAATTTACTTGAATGGTTTTAAGGCATGCTATTGTTAATTGTGAATCAAAGCTTTTTACACAGTTCTCCAAGGATTGAAATGGGTCTTTGTGGTCTCTCAGGAGGGAGGAAGTTACAAACCACTCCGCAGACTGGCA
CTGCGGATGGCGAGGTGCCTTTTGGAGGAGGAGGATGGAGAGAAAGGGTCTCCAACAGCGAACCTTTGTCCTGCAATGCAAATGAACCTCTGCAAAACAGGGCGCAGACAATGCCAGCCTAGTCCTCTGCGCGAAGCGATCCATCTGCAGCTATTTTGTTAACCTGATGTTTCTTACATTCTTT
GCAATTTTTGAAGGCTGGCTTGGTGATTTCTTCCCATTCATACCCTGCCTCCTTCTGCTGCGCTTCACAAAAATAAATAGGCCTTGACAAAGCTCCATTCTCCCGAGTTCAACGTGTGTGGCCCCTCTGTTTGAGCTCTTTCTTTGAGCTACCGATGCCAGTGTGAGCTGTCCCTTCCCTTGAT
TAATCTTGCTTTTGAAATTGTGCTACAATTCATTCCATTTGATTTCTAAGGTGCTGTCACCAGAGCATCATTAAAAGTCCTTTAAGAAACTGGAGAATAGACTAGATCACCAAAGGCGGCTTTGTCAGCCCCTTCTCTCTTTCTTTAGTGTGTGTTCCCTTCCAGCTGACAGAAAAGGCAAAGC
GGGAATGGGCCTGGTTCAAACTGCATTCATCCTAAGTGTTTGCTTTGTTCTGCCCCAGCCCTTTGATCCATTCCTGATGTGTCCCTAAGCAAAGCTTCTCTCATCCGCTGTAAGGAGTGCCAGAGCGGGTCTCCCTTTGTAAGGGAGCGACAGTGAGATGAATAGGAGTGCCACTGTTCTCTTG
CGTGAAAACAGCAACAAAAGGCGCCGGGTGCGGGCCTGGGCGTCCTGCCCTCAGCTCGGGTCAGGGGTGGGGTCAGAGGCCTCAGGAGTTGCCCTTTTACCCAGGGTCAAACATGACCACAGCCAGCTGGGGACAAAAGGCCCTTCATCTTCTGCAGAAGCCTGGATTGTGCGGAGGAGGGAGC
AAGTCCTCCCACATTCCTCTAGGCCACAGGAAACCCCAGCTGCAGCCCAGACTTCAAACAGCTCCTCCCTCTGGGGCAGGGGGTGTGGGAGGAGAGGCCAGAGGCCAGAGGGCAAAGGTCAGCTTTGTTCCTGCCGGAGGTGGTGAGGGACCTGGGGGAGACAGAGGGGGAGCAGGGTCGGGCC
CAAATCGATCGCCGGTCAGAGGCCGCCTACAGGGTCACGGACTGACCAGAAAATAAGCAGAGAATGAACTGGAAAATGAGGGGGATTAAAAGTGAAGGCCTCCAGTCGCCACGGCGACAGCAAAAGGCTTTGTGCCCAGCTGGAAAAGACAGGTGCAAAGGCCCCGGACCCCGAGAGCCCGGGA
CATCTGAGGAAAGGCCATTCCAGGCAAAGGGAACAACAAGTGCAGCGATCCTGAAGCGACAACCTGCTTGGTAAATAAGAAACAAGAAAAGGCCATGGTTCTGCAGCAGAGTGAATACAAAGGCACTTGTCAGTGATGTTGTCAGAGAAGTAATGGGCAGGCCAGATCCAACAGGATATTACAG
TCACATAGGCTTTTGTAGGCAGTTGGCCAGGCCCAGCACATTATCTATTTGACTCACTGAGTCACTGCAGCTAATGGAATTTAGCCCCATGTTTGTTGTTGCCATGGTGATGCGATATTCTCAGGCATGTCATGTTCACAGATCAGTAGCAGCAGCACGGTTGCAGACACACAACTGCTCTCAG
CAAGCTGACCCTCATTATTCTCCTCTCTATTGAGGCATTTTCTTAACCCAGAGTTCTGCAACCCCATAGTTTCTGCTTACTGCTTCCTTTCTGCTGATCTCTCAGCAACTTTACCCCCTTATTGTCTTCAGCCTTCCTTTGAATGTCCCATTCAAACCTCACAAAGGAGACGAAAATTTGATTG
GTTCTCAAAGTGTGGTCCACAGACTCCTGGAGTTTCCTGAGACTCTGTCATGGGTTTCCCAAGGTCAGAACTGTTTTCAGGGTAATACAAAGGCAAATGTCACCACGTTTGCACTGAGATACAAAAGCAGCTGTCACTCAAACTGCTGGTGCCTCAGCAGGAATCAGGACAGCGGCACCCAGAA
TGTTTTTGGTGACTGGTCAAATGTTCTTCAGAGGCATGCAACAAAGGCAACGGGATGAAAGTAAGAGGGTAAACAATGGAACTCCATCAAGAGGCTGCCAGTCCCCCCACAAAACTGCCATCTGCTGCTGACATCAATCCTTCAAGGGGCAGCTTCGGGCAAACAATGTGTCAGGGAACACAAG
GTGACAATGGTCACTTTTCACATAACTTTCAGTTTCAGTCTGAACAAAAGGCAAGATTCACTCAAGCCAACACCTGTCATTCACCAGTCATTCTTCCTTTAGTTATTGAAATTGTCGCTGAGGATCTTTTATATGCTGGACACTGAGAAGAGGCTGGAGTCACAGGGGACACAGGCTACACATT
AATGTGAGAATGGAGAAGCCTGCTGTGCCCAGCTCTGCATCAACTATTTAGGAGGCTACAAATGCAGATGTCAGGAAGGCTTTCAGATCACTTCCAATGGTTGTGAATGTGATGGTAAATTCCTGAGATTTAACAAGTAATAATTGATGTGACAGGGCAATAAAGGAAGAGAAATGTCTGAGGC
GAGCTGAGGCCCTCCTCTGCCTGGGTTAAACCACTGAGTTTCAGAAAGAATCAGCCTGGTCACCCTTTACAACATTATTCACAGGAGAACAATGCAAGTGTCAGCTGGCAAAAGCTCCACTGACTCACGCTCCAGGGAAAACACAGGCTTAACCCCTTTAGTGGTCAGAAGCGCTCCCTCCTCA
ACCACTCCTCCTGAAAGAGATCTTCTTTCTGTTTTGTCTCTACTCAAGTTCTCTTGTGTCAGTTACTGACTGCCAGCTCTGTTTGAGCAACCTGAACAATGTGTTCTGTTCTTGTTCAAGAAGGCATTTACATGACAGAACTCCAAGTACCCCACCGCTAAAAGCTCCTGCTGACTCAGGTCAA
AGATACCCACTATTGTTACCTGCTGTTGTTGGTCACATTGAATGCAGCTCCTTCATTTGAATTGTAAATGAGGATTTTTTTTAAAAACCGAGTTCTTAAATTTTCTTTTAGTTGCTTAGCAATGTGACCTCAAGAAGAATTAGACCCAATGAAAAAGGCATTTGATTTGCCAAAGAATTATGAA
TGCTTACATTTTTTTAAAAGCATGTGAAACAGATGCTTGAGTCTGGAAAAGGCATAGATAACAGAATGACAATAGTCCAGTGAGAGTGTTGACAGCAAAGGAACAAAGGGCACCCTGGGAAGAATAAGCCACAGCACTAGGCATGCCCTGTGAAGCACTGAGCTACACTTCCTTATTTTCCACC
AAGGGTGTTGGAGTTTGTCAGATGCCTGTTCTGTGTCACTTGAGATGATCATGTGAGCTTTTTCCTTTGTTCTGTTAATGTGGTGTATTACATTGATTGGTTTTCTTACGTTGAAGAACGCTTGCATTCCAGGAATAATTACCACTTGGTCACAGTGAATAATCCTTTTAATATGCTGTTAGAT
ACATTATTTGCTTTGATAGCAAGGTACCTTTTTGCACATTAACATTATTTGCTTTGATAGTCAATGCTTTTGTTAGTTGTTGAAGTGATTGACAACCTCATGCTGTTCTATTTAATTGCCTTTTCTGCAATGCAAGGTTCTGTGTTTAGAAGATGCTGTTTCATAAATAAATCCAAAGTGTGTG
GCTGCCACAGGAATTAATCACGGTTTGCCAGTGGCAGGAGAGGGGGCAATGAATGATTGCATGGGAGCGGGACGACCTTTTGCCATCTGACTTTCTTCTGAAGCAATATCTTTCAAGGGTCATGGGCTGCTTTGGTAGGGAGATTGCTTGGACGTTGTTAGACATGCCTCTCAATCTTCTTCCT
AGGGCACGGTGCCGGGGAGCCTTCCCCGAGCTGTACTCAGTCTCTCTTGTCACTGCAAATGAACCAGAAAATTCTCTGAAGCGACGGGACCCAGCAGATAGAGGCTTGATTTCTTTTGTGTGCCCATGTGTGCTATGCATAAGAAATCATTATCTTTCCTTAGACTGAGGTCATTTTCTACCCT
TATCATCAGCTGACACTGCTTGGGTAGAATATTCTTACCACTCCCTCTGGCTGCTGGAAGTCTGAAATTACATCTTTGTCTTTGAAGTCAGGCATACTGTTAGCGTTGCTATGGTGACAGGGTGGGTAATGGCCTCCGCAGACAGGAGATTGGTATTTAGCGTTTAAACACTGCTGTACACAAG
CGGCGTGAAAAGAGTATTTAGAGGGGAGTTGGTCTGGGCTAATCTGCATGTGAATCAGGGGGGTGGACAAAAGGATGAAAAGGTGGTGGAAACTCGAACACAAACCCTGCGGTCTCCAGGGGGTCATTCATCTTGCCCCGGTCGACATCCTCGCGGCCTGGCTTCCTTCTGCGCATGAGCGAAC
TTGTGCTAACATTCCTGAATGTGCTCCCTGTAGTGTGACCGAGATAACATGGCAACTGCAGCTTGTGGAGCAACAATGCAATTTCCCCATAAAAGGCGCCCTGTGTGGGTAGATAACTCATCTTGACATCTTGTGAATGACTTGAATTTTCCAGGCGTCCCTCCTTTACTCACCCAAACTCCAT
TAAAAGTGGTTGGAGCCATGCTAAATTTAACAAGCTCATTAGTATTCTTTCTGAGTGCTTCCGAGTGAACTCTCCCTATTCAAGCCTCTCTCTCCAGCAGAAGGGTCAGGCGGCTAATCATTAAATCAAACTAATGTCACCCTATCACAATCAGCCTGAGAGAAGGAGGGTTTATTATTTCAGT
ATCGAGACAGGTCAAAACAATCCTGGAAGAGAAGCACAAAGCTGGAAGACTGACACTACCCATTCAAGGCATGCTATACAAAGCTATAGTAACCAGACCTTTAGAGCAAGCATTGACCAAAAGAGGGATGGAGCAGATGGAGTCCACAAACAAACCCCCATACATTCTGTCTACTGATGGACAA
CGAAGCTGTCAGTGACTGCTGAATTCATTGAGAGACTCGGAACCCATCTCGCCGAGGTTCAACTGTGGGTTAATCCCAGCTAACCTAAATCATTGTTCCCTGAACACAAAGGAATGTGGAATTCTGTGCTGGGGCTGTGTGTCAGCACGGCTTCCTTGCTAGGTAGAAATATATTCAGCCTCAA
GTATACATTGGTTCCATTATAAAGAAGTAGGTTGAGGGAGCAACCATCTAAGCTCTTTACTAATTATATTCTAAATCAGTGTGCTCATTGTCTGGTTTCCAAAGCAACGGCTTTAACATCCCCTGGAAACTTGATAGAAATTCAAATTATTTGGCCCACACCAGACCCACTGGAACAGAAACTC
AGATTTTTTTCTTTTGCTGAATTCTCTGCGTGAATAACAAGAGTGGCAGCCATTTTCTCCCAGCTCAACATCAAAACCCCTTTCATCTGCTGTCTAAACGCAAACAAAGCAAACCTTCCACCAGGCCTTTCTTTCCAGATAAATTAAAACTCTCATGTCCTGGGGCCTAAATCAAGCCTACAGG
AATGCAACCTCCCCCGACTGCCCTCCCTGTTCCCAAGTCTCTGTAGAGACTTCCAATCCATTTACTTGGACATAGCCATTAAGCTCTATTGTGAAGTCTTTTGACCCTTTATAAAAGGCTCACCAGTTTCACTTTTCAGTGATCCTATGGCAGTCTCCTCTTCCCAATTCAGAAAACAATCAGA
CCCCTTGAAAAAAGGCATTGTCTTAATCGTCTTTGTCTGTCCAAAGACAGAGAATGTTTGCTGAATGGCAGTTGAATGAAAGGGGGAACATTAGCAGCTTGTTACTCCCAGAAGAGCGTGGCTAACGTGTGATTTCAATTGACGGGATAAAATTTGAAAACCCACAAAACAGAGAAGAAAGCAA
TCAGGCAGCCAGGACCTAAGGAGCTGTTTTTCCTCCATTGTGCAAGCATGACAAATCATTAATTTTTGATTGATTTGCTTAGAATTATGGGCGCCCCAGCATTCTTTCCGCCGCTGAACAGCTGTATAACAAATGAATATATCAGTGAGCACAAAAGATTGGAGATCTAAGAGAAGCAATTACA
GGATCTGAAAGTGCAGGAAAGGAGCCTAAATGCAAATGAGCCTTGGCATGTGAAAGGAACAAGACAAAGGGTCAAGACTTTCTGAAGTAACAATAGAGGTGTTCCTAACATGCTCAGTGAAGTGTGTGACAAAGACTTCTATTCTCAGGCTTTACTATGAGTTCATGCAGATTTTATACAGTTG
AGGAGCTGACAGGAAGGCGCTGTGCAGAGCCTCCCCACCCCCGCCCATCCCCCCAGTTACTGACAGAGGAGCCATTTACAAAAGGCCGATTCTCTGGGGAGTGGAGAGGCAGGAACGCAGCGTCTGTGAGTAATTTCCTGCTCAATATGGCTGCTCTGACTCACACGATTCCCCTGGGGTCACT
TGGTCTGTGAGCATGCTTTGATACCCCTGTAGTCCTGTTTCATTGACATACAGAAGGCTGACATCCAGAGACACTCTTCTTGGGCATTCATGTGTATCAGGTTTGGTACTCCCACTGTCAGCTTGATAGACCCATTAAATGACTGTGCATTGATCCAGAAGCAACTATTCTTCATTCTCTGCAA
GTAGGCCTGAACTGCAGCTGCCTGGGCACCATAGTGAAGATTATGGGATAAGCCCAGGCAAACCTAGATAACGGACATCTGGGTTGCTTGGCAACGGTCATGTGCAATCCTGAGTTTGTCCTGCCTCTGTATCCCTGCTTTCACGCCACTGTAAGCTTGCTTCAAGCTAGCCCACCCCCTTCTG
TGAGGATTCTGAAGCTTGGCTGTGTCTGCCAACAGTGAAGTAGGGAATCGGAGCTGCCACACTTGAAGGTTGCTGCCAATCATACTGAGAAAGGAAACATCATGTTGCCCTTTTTCTGCAGGACTAAGCCTTTTAGCAGTTTTGTTCTCACCCTGGAAGATTCCAACTCATTCACAGCCTCTGT
GAAGATGCACCATTCCTGCCAGGCTGCTGCGAGTCCTTTGTGTGGGGTATTGTTTCGTCTTCTGGGGTAAAGGCTCACTCTGCCATTGCTCCTTTACAAACCAGCTCATATGAAGGGGCCAGTTAGTCACGGATTCCGGGTCATTGTGGAGGGGTAGGATGTTTTCAATGGCAGTGGTTCCAGT
CACCCTCTGCTCATACTAGCTTAGCTAAAGAGACTGCTGAGTGACCCGTAGTCCCTGCCATGAATCAGCAGCACACAAAGGCTCTCCTTTGATCTGCAGTTGCAGCTGCTCTTCGATGATACACATGAAAGCCTGTGTATGCTAAAGGCCACTGTACAGATGTTACGGTTTTTGCTGGGACAAA
TGCAAATACTGGATCCAGCAGAAGTTTTCTCTGTTGTGCCCATCTGCCTTTGTCTAATTAGCCAAGGGTCACTTTGGCTGCCTCCCTTCCTTTCACATGGAGCAAAGGTACCCAGAGAGGCACATGTTGATGCATTCATATGCAAAGAAGTTCTTGTCTTTCTCTCTCTCAAGTCATTGTTCAG
CAGGCATATTCCGGAACTCAAGTATCTATACTACTAAACCAATCTGCAGGAAATCCATTAGTCCTCCTCATTTTGAATGCTTGGTTTCATCTCTTTTTCATTCCTCCATTCAGATGCTAATCAAAGCTCTGCAGCAGCCAGGCAGCGCTTTTTCTAAGCCAATTCTTCTGAAAGTCTTGCAGAG
ATGACTCAGGACACCAATTTCAAGCCTGCGGTCAGCAAGAATGGCAATCTGTGAGAATGAGCTCAACAAATGCTAATTGGGCCATCCAAATTCTGAACCGTTGACCTTAGTCCTTAATCAACAAAAGAGACTGACCGTATTCAAAGAAACAGCAAATTTGCCTTTGTATTATGTGAAAGAAAAG
CCTGGATGAGCAAAATTGATTTGCCTATAATGTGTTTGTGAAGAGATCAGGACGTGGTTGGAGTGATTTTAATTTCAGAGCCCAAGTCGCTAGTCTGTCTTTTTGTCAGGCAATTAGTTCCACTGACTGGGCAAGAATGCCGTGATGCAAAGTGCCCAGAGGAACCAGGCAGATGGAAAAGGCA
TGCTTTTTGGCCCCAGCCTAGTTTTCTTTCATTCCCATGTCTCATCTTTTATGCAGCTGCAGAGAGCAGGCTGGGAAAGCAGAATGAAAGCTTCAAACAGATTTGCACTTGAATAAAAGAAAGAGTGATTTCTCTTGTTCAGAGTACAGACCAGTTTGGGTAGAAAACTGTTTGCTTTTTTACT
GCAGGCTTTGTCATTTGTTAGAGTCCACCTGCAAAGGCTCTCTTTCAGATGTCAATTTAAAGCTCAGTTCAGTCGTTTTATTTTCTAGTCTTGAAGTCTGCCCTAAGCATGCATTGTTCATGTGTCAGTCAGAGATCTGGGGAAAAAAAGTTTAAACAAAGAATTTGCATCTCCTCTTCTCTGG
ACATGCACTAGCAGCTCAGAAAGAAAGGCCTTGTGTCCAGTGACCTCCCCCAACCTCGGAATGTGGCCGTTCTCTCCTCCCATCCCTACAGTAGGGCTGAGGCTGTCCCGAGTACAAAGGCCTTTTGTCCCCACAACCAGCCCCCACCCGCCGAGGTGACACTGGAGCTGGGAGAGTGGCAGCC
TTTTCAAGAGTCACCATGGGGGCCTGAGAGGCCTCAAAGGAGTATTAAGATCTCGAGTCTAATGTGAGCTTCCTTGAACACAAAACACAAATCCTCCCTCTGGAATACTAATGGCTTTTGTGTACGGTTACACAATAGTTGAGGACTAGCCTGTGTATAAAACAGCCTTTGTGCTTGTGATTGA
CTGGAAAGGTTTTGCCCACAGCCCCAGCTCCACTGGATCTTACACGAGGCCCCTCATACAACAATAGCAGGTCCCTTCAGAGCACGAAACACAAAGGGAATTTGCTCTGGTTCAGTCTCCACAGTGAGGCCCCTCGGAAGCTAAAGAGAGTCACTTCCCCCCGACCCCCACCTCTGCTAAAAAT
GCCTGCGCTCTCCTCTAGGGGAGGGCATCTGTCAGTGCTGAGCTGATGACACCAGCCTTTCTTTCACCATGACCTCTCGACCCAGTTCAGGCTGTCACATTTCTCTTTTGTGATTACAAAAGGCCTCTGGGGACTCTATGCCGAGAAGTTTACCTTCCAACCCAGCCAAGAGATGAATCAGACG
ATACTTGGGGAAGGAATTATTCTAGCATTTACCCTCAGTGCTGAAGAGGCAGCTGCCAATCTGCTGGCCATTCTTTTGTGAGGGACAAGTCTTTTCTTACTGCTTGCTTGTAAGACTTCCCCTTTTGTTCTCCATGTTTGGCCATTTCACTTGACTTGTTCCCCACTTCATTCAGTCTTGGCTT
AGAATGAGCAGCCAGGCCCTGCTTTTCAGGCCTGGGAAAATGGAAAGAAAAGCTATTTCAAGAAAGAGGCCAGTCGGGATGCCTGAAGAAGATGAGTTACCATGGTGACAGGATAAGACTTTGTCACTTTGAAAAGGAATGACTTTTTTTTCCTACAGGAAAGCCATTCAGTGGGCAGAGATGG
CCAACCTTGCATTAAGAAAGCAATTGACAAACTAATGTATGGAAAGCGAATCTTTTGTGCTGTCTATAATGACCACATTTTCCTTTGGGCTCACCAAAGCCGTTCAAACAAGAGCTCCGTTGTCCCTTTCAGAAGAGAATAATAGAAAACTTAAATGAAACCTGGAGGTCATTTGACCTCTTAG
ATCACATGTCAGCCAGAGGAGAACAAAATGTCACATTCTCCAGCTAAAGGTTGGCCTTGGTCAAAGGTCACAGAAGGGAGGCCAGGAAATAACCTAAGAGGTTAGGCTGGGTGCACAAAGAAAGGTCACCAAATGTCAATGAAAGCATGCAGCTGTTTGGAGATGAAACAACTGAGGCACCCTT
GGCCGTGGCCTCCCTGCCTCCGCTGAGCCCACCACCAGTGGGTTTTGTTCGGGGCTAATGAGGCGCGGGAAAGGCGGAAGGTGCCGGCGTGACAGCTCAGAAGATGGAACTAATGAGACCTTGTTGCTGGACAAAGGTGGCATTCAGGGTGTCCTTTTGGCCTCGGCCCCCGACTCCCAAACGG
GGCAAGCATGGGCTGTGGCCAGGCAGCAGCCTACATACAAATGCAAAGGAGACCTGACCTCTGCCCCCTCCAACCATTCTGCTGCAAAACGCTGTCTCGAGGCATTGTTCCTTGGAGCCAGCCACAGGGCTCGCGGAAGGACTAGAGGAAACTGAGCAAACCTCAATTGCTTCCTCCTTTCTTG
GCTATCTGAAGAATGCACCTTTTATCTAAGCAATCCCTTAGGCTTTTGCACTTTACTCAGAAAGGTCAGCGCTTTGGTAGGCTGTATGGCTGCACAGGGCTGAGAAGGGCACGCTTGTTAGGTATTCACACACTCAAATAGAGCCTCTCTGAGCAGACTGGTCACAGACACAGTCATTCCCACA
CTCTCTTGGCCCGGCTGCACGCCTCCCTTCCCCCAACCTGTGGCCTCCACCCCAGGCGGGATCAGATATGGTCTTTGTCTTTCTGCCTGGCTGCTCCCTTTCAGGGGATAAAGGCCTCTGTGTCTGGGAACACTGATAGTTCAGGGGAGTTTGAGGGACAGCTTGGGAAGTCTGACAGGACTCC
CACACCATCAAAAATCTTTTCTTTGCCAGGCCAGAGGTGGGTCCTCTTTCTTTCAGTCATGCAAACCAGGCATTAAATGCTCTTCCAATTAGCATTGGCAACCCTGTGACCTTCTTTTCAGATGAATGACCAGTCAGTGCAAACTCAGGACCCTGTGCTTCTATTGTCCTCGCTAATGTGGTGA
CTTCCCTCCTCCTGCCCCCAGGAGAGTCCCCATTGCCCTAGAAGGGAGCAGAGCGCAGCTGAGCTGACGGCGGGCCATTCTCCAAGGGCGGTCAAGCATGCCCATATCCCCCGGCCCATTCCCTCCGAGAAGCCTTTGGGGCAGGCAAGAGATAGAAAGGAGGGAGAGGGCAGGGGGAGGGAAG
TGCTGGCGCAGGAAAGGAAAGGAAGGAGGGGTGAAGAGGAGAGGTTGGCTAGTGTTAAAGGGAGAGCTTTTCCACAGGGTTCTATGGTTGCTATAGTAACAGCTTCTTTTGTTTGTACATATTCAGAACAGCTGCTTCTTTTTGGTTGCTGGTGGCAGGGATATTATGGAGGTAACAGAGGCAA
CAAGGTTGCTGGCCAGATCTTCCAGTGCGCAGGGTTGCCAAGGAAGAAAATTCAGGGAGAGTTGCCAACATATGAGAGGCCATCTCGCTCCAGTTCCCCTTTTGTCCCAGTGAAAGAGCTTCTGGCAGGGCTGGTGACTTCAGGAGACCACCAATGAAGAAAGGCACACGCATTATGAAAAAAA
GCCAGATTGAGGACTAGCTAAAACAGGCCCGGTGGGGAAAGCAGTCTTCAATCAGACACGCCCACCAGCGCTATGTCAATTTACCGTTGCCATGACGGCACCCAGGCATTACCGCTCCTTTCCACGGCAATGACCCAGTGATTACTACCTCTTCCTTGCATAAACCGCTCCTTAATCTGCATGC
GGGTGGTGACGATCTTGGCAAATATAAACAGAATACAGATCAAAAAGAACAAGTGAAAGGTCAATTGCTGTGCACCAAGCTGCACAAATACAATCAGTGTCAGGGCTGAAGCTTCACGGTCAGCAGAAGATACAGGTCTCTGTGGCCCACATTCACGGAAAGGCTAATTTGCAATTTTGGGGAG
AAGGGCATGAAGGGGCCTTTGTCGTCCCCCAGAGCCTCAGGCCTGCCTCCGCCTCCTCTGCAGCCTGCTCAAGGAAGCCGTGCCCTGCAGCCTGGCCTTCTATAGAAGCCGCTGGCCTCACCCATTGTCACCGGCCCAGCAGGGGAGCTGTGGCCACAGGAGGCTCTCAATAACTTAAAAATTG
CCAATTAGGCTCATTTGAAGTTGCAGAATTGCCTTCTTTGGTGTTAAAACCCCATGTCAAACACCGGGTCTAAGATCATTTGTGCTCCAAAATGAGATTGACAGAGCAGCTGCAACAGGGGGCATGCCTGCTGGACGACTTAATTGTGGAGCCTGAAGGGCCATCATGAACCGGCGTGCGGAGA
AGAAAGGTTGATTCTATAACCTTTTTAATTTACAGTTAGCTGACTGAAGTGCATGCAAATTGAAATAAAATGGCAGCCCTGGGACATTCTAAAACACGACACATGAGGTTGCCAGGGTAACCCACCAGGAGGCTGTCTTGGCATCTTCTGGAATAAAATGGGAAGAAAACATCATAGTGAACAG
AAAGCAGGTTGCCCTCCCCAGTGTGAAAGGGCCTCATCCAATCAGTTGAGGGCCTGCACAGAACAAAAAAGGCTGTCAATCCTGCCTGACTGGCTTGAGTTGGGACATTAATTCTTTTCTACCTTTGCACTCAACTGAAACATCAGCTCTTTCTGGGTCTTTAGCCTGCCAGCCTTCAGAAGAG
AAATATTTTTAAATGTTTTGTCTTTCCAATTTGTGTCCTTTTACAAAATGCCTGTCAAATACTGATTCCCTTCCACAATGGGGCTTGAATGCAGCTGACAGTCGTTTTGTTTCACGACATTGATTCATGCAGCTCCTGCTGCTGCCAAAGTACTTCTTTGTGTACCAGCTTCATACATTGACCT
GATAAGAAAATTAACACCAGATTGGTAATTAAAAGTGCTTCCTGGGTATGAATGACACCTCTGAATGCAGCATGAAATAATTCCTTTTGTATTCTGCTCCACGTTTTCTTTCATCTTGTGTTTGGACATTAGCCACAGAGGGATTGATGTTTACCGCAAAGAGCCTGGAGTCAGAAGATCTATA
CTCCACGAAGACCCAACTGCAGCAACGGTTCTTTCCATTCAGGCAGAAATCAGAGGGTCTGAGGGTGAGGGGGGAGTAGGAGCCAGACAAAGGCACAATTACCCCCACATGACTGCCTACTAAGAATTCTGGCTGCAGAAAAGGCTTTTCTGCAGTTTGTTTTTGCTAGTTCTGCTCCAAGAAC
GGGCCAGCAACCTTTTACTGGAAACGGCCAGATTGTAAGTATTTTAGGCTTGTGGCCCATATTATAGGCTTGTCTCCATGGCAACTACTGAACACTGCCATTGTCGTGTGAAAGCAGCCGCAGACAATACACAAACAAGTGAGCCCGGCTGTGTTCCAGTTCAACTTTATTTATGGACACTGAA
GAGTACTTTGTGTCTCGGCTTTGCTGAGGCCTAAAGGCTGAACCATACCTAATTGCTTACTCACTTCACATTGTATAGCAAAATGCTAACTCATCCATGTGAGATTCACAAAGAGGAAAGCTACAAACTAGTGCTATTAGCATTAGCCAGGCCTTTCACTTCCACAACCTTGAATAGTCCAGGA
TGGGGTCACATGACATGATCTGACATCTCTTCAATTCCCATCTCCCCTCAGGCTAAAGCATCAGAACATGTTACAATGAGTTCTTTTAAGTGTGGGATTAGCATATGCAAGGGGGCAATTTGTTCAGTGATGTGTTACTGCCCTGAACAATGTTGAATGAGCTGTGCAAAAACCTCCTTTCACA
TCGCCCGCAGCTGGGCTGTATGTAACCCGAGCCTCTGGCTAAGCGGATTTCTCCCAGGGCAGGACCCCCTCCGGTTCTGGAATGCAGCCTGGGGCGGGAGGTGGAACTGAAGAGGGGGTAACAAAGGGTGACACCGCTTTGAAACTCCGCTTCCTGCCCCCCACCAGCCTCCAGCCTGAACAAA
AGCAGAGAGGAACGAGGAGTTGGTGCGAGAGAGCGGGCTCGGCAGCTGGAAAGGACTGAACGCCTTGTTTTTGAAACTGTCAATTCCCTCAACCCCTATTGTGAGGGCTTCATGCAAAACATCTCAGGCCTTTTAAAGTAGGAGCTTGTGAGGCCGCCACAGTTTGAAAAGAAGCGAGAGAGGA
TGCTCTTGAACCCTGTTAAGATGTTTATCAATGACAATGCGTACACAGTGGGGCATGGAAGTTCATTAGTGATTCTAGTTTCACCCTGACCTTGTGATCTCGCCCTGACCTCCTGCCTTGTGATCTTTTGTTGCTCTGAAAGCATGTGATCTCTGTGACCCACATCCTATTCGTACACTCCCTC
TCAAATACTCTCAAGAACTGAGAAGGAACTAAAGGGACATTTGTTGTAGTAGATTATTCACGGTAAAGAATTTGCTGCACCCACAGCAACAAAGAACTGTTTGTGTGTAGACTGCAAGGGTCACTCTGAATACCATAAGCAGAGCATTGAACAATGAACTTATCTCCTGGTCCCGGGAAGTGGT
AACAATGAAATGAGGAGGCCTTTCAGTGGTCATGGTGCGACAATCGGCCAGAACTCTGACCCCAGGGCAGGAGGTGCCCTAGGGGCACATTTAATGGTTGAGGCTTGCTGGAAAGGCCCGCACTGCCCTCTCAGCTGGGCTACACTCTCCCTGGGGCCATTCAGGGAAAGTCAGAAATCTCTTT
TTTCTTGACATCCAAGCTTAGAAATTCAACCATTAACATAAAAATGAGGACTTTAGGGAATAAAACTTTAAAAAGCATTTCTGATGGATCTCCTGGCAACCTTTTATTCATTCAGTGTATTCATGGGGAATGCACTGGATGGCCAGCACTCTGCTTTTATTTCATGAGGATCCTGAGACAAACA
CATTGTACGCTGGCTTTGCAACTGCCTGGCCTGTTATATGACCGTGGCAATATTCTTTAACCTAACTTCCCGCTTCACAAAGCAATTTCATGCACATTACCTTATTTTCTCCTCGCAAAACCTCCACCAACAGAACAAATACAATCACTTATGTTTCTGTATAAAACTCTGAAGTAGCTGTCCA
ACATGCCTAGGCTGCTTCTCTAATTTGCATGGGTACCTTGGGCATTGTCCTGAGGGGCTGGGGTAGTTTGACCTCCTCTTTAGTTTAGTGACCCTTGTCATCTTGCTGTTCATTCCTGGGGCCTGTTTAATGCTAATTAGGCCTTCAACCAGTTGCTGTTTACAACTGTGTGCTTTAGAAAGCA
AGGCTGCTGCGATGGCCTATCTTGGCCTATGATTAATGACCTGCTAGGCAATTTGGAAACCATAATAACTCCACGGTTCACACACAAACTATATAGTCGCATTCCTTTTGCAGATTTGCCAAGCTGTTACCAAGGGGCCCGCAGAGGAGCCGGATTGTTGGAGAGATAGGGAGGCATTTCTGCA
AAAGATAACACAATGCAAGTATCTCTGAGTGACACTTCAGGCTGCATTCATAAGCAACCTGCCTCATTCAAAGTCAATGAAGAGACAGGACTTACAAGCCCATGCTGAAAAGTTATTGAAATGTGACTGACATCTCAAATAAATGGTGTCAAAGGGTTTACATGACCTCGTGCTGAAACACAGC
CATCGCTCACCTGGCTCTTGTCATCTCGCTCATCTTGAAGTGACCCGTGGACAATGCTGCTCCCTGCCGCAGCTCCGCCGGTCACTCAGGCAGAACGGGGTATGCAAATGGCCTGGAGAGGCCGAGGCCGAACACTGCGCCCATTGTCCCGGGCGCTCAAAGCGCCGAGCAGCTGCGCAGACTT
AAATCAGGAATGTAGGTATTGGGTTTCCTTAAAACAAAGCACACCTACGTGACCACTAGCTGGAGCACAATGTGGGCTCGGTCTGCTGAAAGAGTCAGTTGGTTGCGGCTGTCTAATCCAATTATGGATGGTCCCAGCGCTCAGCCTTTCAGCTGCTGCCCCTCCCCTGCAGACTCTGCCTCTC
AAATCTGGGTTGATAAATGCTGACATTCTGAATAAAATCACTCCATGCCTTCACCTAGGTCAAGAAACGACATTGTTTTCCTGAGCGGCAGTGACAGCGAGGTGACAGAGATTAATAGCTTGGTATTGACTGAGCAACTTCGAGTTCCTTATCTCTGTCAAGTCAAGGCTGTGTCCAAGGGCTG
CCTGGCCTCATTAAGTGCCTGACCTCAGGCAAGCCCCCCCCACCCAGGGTGGAAGGTTAATGTGGCTGCCCGCCATGCAGGCCTGGGCCTCCAGGAGGCTCCTCGAAGGGACAAAGGACCAGCCCCCTGTCTCCTCTCCAGGCCCCAAAACAGCTGCCAGCCTGCAGAGCGCTTTCAGGAGGGG
CACTCCTCCAAGCCTTACAATCTTAATAAAACTGATCTCGCCGCGTGCAGTAATGAAGAACAGTCAGACAAAGCCACCCTGGAACCATGAAAATTGTGCACTGTTACCTCCTCGTGACCTCCTGAGGCAGTGACCATTCTGCCCTCGCCTTGCTGTCATGTTTTGTCTCTGGGAAGGGGGAGAT
ATTATGTAAATTGTCTTCACCTTCTGAGCCAAGCTCTCCCCCTCCTCCTTCCTCTAGCCTTAGCCCAGGGCCTACATCTGCATCACAAAAGCAGAGGGCCTTGTTCTGGCTGAGCTGGCCTAAACTCTGACACTGGAAGAAAGGGTTGAGGAGAAACTGAACAATTACAGGATTAGAAGATTCA
TCAGATGTAGCGTGGGGATAGAAGCCATCACTCCACATGTTTTATTTTTAGAGGACAGCTGGACAAAGGACTCTCCTCCACAAAAGACTAGGGAAGGCAGTTTGGTTAATGGTCCTTCACCCACAGGCCAAAAGGTGAAAGGTCACAGCAAGGCCTTGTCTACCAGGAGGATTCCTGCTGGGAG
GAAAGGAACCGATAAGCCTGAGCTCAATTTGTTCTGGCAATTATTGCAAAGTTCCTACTGTGAGGGAGGCCCTGCCCGTTGGTGCGGAATGACACGCAGCCATCCAGGGTCCAGACAAAAGGAGACCCTGCTTTTCACCAAGTGTATTCAGCCATGTATAGACATATTGGCTGAGATGCCTGCT
TTTTTTTTTTTTTTGCTTGTGCATTCCAATTGTTCTTAAAATATTTGGCAATGTCAATTAGTAACTGAGCAGAGTTAGCTGATGAACACAATTTTCCAGTAGACTGAGCACCCTATTGTTGCCGAGCGAACAGCAGATTTCTGAGGTCATTATCATTCGCTGGTTGCTTGGCCCAGCTGCTTCC
GGCTTTTGTGCTTGGTGAGATTTCTTCCACAACCTTCCCGCAACAGACCCTAGTGCTTCCTCCAGACTCTTTTCTAATTGAGATGCAAATTAATCTCTCTGGCTGATTACACTTCCCTTAAAGCTACTGACAAATGCAGCTGTAACCAGAGTTTGCGGACTTTCCAACAAGTGACTTCAGCTGT
TGCCAGCACTTGCGTCAGTAATTCATTCCAATAAAATGGTCCCTTTATCAACTGAATCCCCAAACAAAGGCTGTACTAACAAAAAGCTCCTTTCATGAAAAAAAGAAGGGGGGAAAAAAGAGCAAGCCCCTGGAAACCAGTTTTCAAAAGTCCTCTAACTTGTGACTGCAACACGAAGAAGTGG
GCTGGGGAGAGTGCAGAATTGGTCATGGGCAATTGTGAGCACTGAGCTGACATAGTACCCTGGTGACCCGAATGAGTTAATGCATTGTCCTAAAGCTCTAATTTACAACCAGGAAGAATTTGGGGCATTGAGAGGCAGATTGAATAGGTCCATTTTTACCCATTGTGATTTCAGTGACAGGACC
TAATTGTTTTGAGATCTTGGCTACAAAGATCAATAACAAGGGTGACACCAATCTGAATTTGAACAGGCCATTGTTGGGCAGATTCCCTGGCACAAGTATTTTTTGTGTAGGGTTGTGACAGCCTTTGTGCAAGGTTGTGAACTTTGCAGAGTCTTTTGTGATAGCTTTTGTCACCAAGCACACA
CTCGGCTTGAGAGTGTATAGAAGAATTGCTTTCTCTTCTCTCATCCACAAAGGAGGCCTGAGAGATGGGTTGCTAGGCAACCTCACACCGAAGACAGGGGCGCTGTGGAATTAACATAGCTGACCTCCCCATCAGCTCTGCAGCTCTGCTATTCAAAACGATTTTATGAGACTGTAGGACTCAA
TGAGTGAATTGGTAATAAAGAGGACTGAGCAGTTGTATTGAGATGCTAATAGGTCTATTCCAGACCTATTCTAGCCATCTGATCCTCTGGAATAGCCAACAGCTGTGGTAGGCAAAACTGACAACTGAGCACATTCAAGGGTAAGGGTCAAGAGTTTGTCATCTAACCCCAGTGGGGCCAAAGC
ACTGTCACTATGGCAACAAGGCTGGGATGCTTCTGCTCTAAGTGAGAGGGCTTATCCCTTCAAATATGCTTCTTGAGTCAGCAACAAAGGAACTCACTGAACCTCAACTAATCTCATATTCTCCTTGGAGACCTCTCTTAAAAGGCATTTTCCCTCCTTGCTCCCACAAATCTTCTAGGTTTAT
AGATTAATGACTTTACCCACAGAAAATGGATAAAACGGGCCCCAAAAAGACAATAAACGCAGGGCAGGCTGCGAGGAAGGCTCTGACAGTAACAAATACTGACTGACATCGCATTGTGTTCCCTTTCTAGATGACTCAGAGCTGCCAGTGGAAACATAGATTCATTTAATAAGCACTTCAGTGA
AAGATCGAAAAGGATTACTGTGTCTGTTTAGAGAGCTCTTTGAGCTCAGACATAAAAGATCACATACAAAAGAGGCACATGACCAAGGACAAGCACAAAAGAGTGGCACATATATAAAGAGTAGGGTCAGCAAGGCTAAAAGTCCAGAAAGACTGAGAAATGCTAATGACCACAAAAGTCCTAA
TCTGTGTGTTCAGCATTCCAGACACTCCCAACCCTGTCTTCTAGGGCCTTTTTATGGAGACTTCTTTAGATAGGCTTGATTGACAACCGTGTAGAAATGTGATTAGACAAAAAGGGTATCATCTTATGCTAATAGACTGAGTGGGGAAACCCAGCAAGGTTTGTATGTTCAGATTTTTCTTGGC
ACAATACCCGCTGCTGGCATCTGCTTCCAGATCCAATCAGCCATATTGTGAACACATCCTGCCAGAGAATTGTTCCTCCTTTTGCTCGGCTTTGTTGCCAATTTCATGCCATGTATTGCTCCATGTTTTGTGCTTCATGAAGCTGTCACAGGCATAAAAGTGGTCTGACCAGGGTCGTAGTAAA
TAATGCCTGACAGCGCAGTTTGAAATGGCTGTGACGCCCAGCAAGTGGGACTGCCTTGTGTAGCACAATAATGAGAGCACCAGAGGCTAGACGGCTGCTTTGTCTTTCTCAATCCATTCGTTGGTCCCTGGCTATTCTAAAACAAATACACTCTTTTCATCGAGACCCTCTGTGGCAACTGATG
TCACATGTTCACATTCTTGAAAGAATAATGGATCCTTCATTAAAGACATCACAGCGTTTTGGGTGTCATGCTTGATGACACACAATGAATTGGTCATTAAGGAAATTCAGCCACGCAGAAAGGACAGGAGAACAACTGGTTGACTCTTCTAATGACTCAGACAATGCTGGCAAAGCTGCTTTCA
TGCCGTCTTCCTCAGTGACCAGATGGGCCAACTCCTACAGAATTGTCCACAGCCATTATTCTGTGCATCAGGCTGTGCAATTGATTTCACGATAACAGACAAGAGGGAAAGGGCTGTCAGGCTTGACTGCCTCCTGTCAATGCAGGAGCCCTGGAAGAGTGTAATTCAGAAAATTTTTGTCAAT
CTCCGTCATGAATTCCATTCATATAGATGGGGCATTTATTATCTCCCTGTATTGAGCCATTTATAATGACAAGACACTTGAATACAAGAACCAGGAATGGGCTAATTCATGGGTCATTGATTATTCTGAAAGATGCTCAGGGGCTGAAAGTTAAGTCTCAGCAATAGAAAAACAATCCAGTGAG
CCTGGCTGTCAGAGGGTGCCACAGCTGCTGGGGTGGAGAATCTGCTGGGGTGGAGGATTGGAAGAGTTTTGGTTTGGCCATTGACATGTAAATGTCAGAGAGGCCTGAGGCTGTTCCCCAGTGGACCCTCCCGCCTTCCCACACAAAGCCCTGGCTCTGTGAGGGCCATGGCTTTGCCTTTGTG
AGCTCACAGCTCTCCCCCTTTCAGGAGGAGGTAGCAAAACAATAGAGGGGACTGAACAGGCGCATGTATCATCTGTCACAGCTTAACAAGAAGGCCATTCCTGACATTTTTTACCAATGGTTTATGTACTGCAAGTATTATAGTTGGTAAATGAGGCTGAAACCACCCGATATTTTATTCTTTT
CCAAATGTACCTCTAATCTTAACTGGAAGGCATTTCCATAATTGACGCTCCCAGAACCTTCTGTGAGTGATGGGCTTGAGAGCTGAGGGATTTGACTTGAAAAGGCTCTGACACTGAATGATTTATGGCCGTGTTCCTCCCTGAGCCAGCGCCCAGTATCTGCTCTGCACAGAACATGACCAGG
TACACAATAGCCTCCACCGTAACACTTCCTTAGCAACCCGCTTAACACCGTGACTTTGAAATCATCCGCTATTTTGGCAGCAGGATGAATGTTTGCTGGTCGTGAACTTTTCAAAGGTCATCAGCTGGAAACAAGCCTGCCCACTTCCTTTGCCTACCCCGCCACTGCCTGTCGTACCCATCCA
CAGACAGCCATCTGAGACAAATCATGTCTTTTACTAGCTTCAGTCCCCACCCCTTCTACATTTAATGGGATTAAACCGTGAAGAGACCAGGCTACTTCCCTACTTTATTTTTAGCAATGTCAATGAGAGGTCTAGCAGGGTCATCCTGTTTTCAATTAAACTTGAAAAGTCCTTTTCTTGTCTC
CAATGAAACATTTCCCGGAGCAGAGAGCTTGGTTCATTGTGCCAAACAATGGCTGGATCAGTGGCTATTATTGGAAAGCAGGCCTGCCAGCTTTGCTTTCTGGAGGCTGTCTGCTGAGAAAACAACTGCTGCTCAGTAATTAACTCCTCCCAAATGTCAGACAAGGAAGCAGCAACAGTGACCT
TAATTGCTGCAACTACATTTCTGAATTGCAAATTTTCTGCACTGATAAAAACTTTGATTGCCTGTCAGCTACACATAAGGAAAAGATCAGCAGTGCTAAATGAGGGGTTCCACGCTTGGATAATAATGCCTAATGAATTATTCAGGAAAGAATGCTTGAATGAAGCAAACAATTTGAAGGGTTA
GCGCCTGAGAAAGTTGTCTCTTGCTTCCTGTTGAGCCCTTTCCATAGTTCACAGTTGACCCTTAACATTTTCTTGTCTGTGAGAGTCAGTGTTCATTCTTTGGCCGGCTTTTGTCTCCTAAGAGTTGCAAAGATTGGTCCTTAATAGAAACAATTGTGCTATGCTATGTAGCAGGCACTTCTGC
CAAAGCTGGGGCTTAGGCGCTGTGCTGGGGTCGCGGCGGCGCGGGCGCTGGGGGAGAGGAGGTGAGTGAATAGGGGCTGGGCTGAATGGGCTTTGTGTGACCGCCAGCTCTGCCAGCTTTACATGCTCTTTGACCCAGATATGATCTCATGGAGAGAAAGGGGCCCTGGCCAGGCCAGCCTGAG
TCCTTCAAGTAAAGAGCTAAGCACTCCTTTTTGTGTCTCTTCCCTTGCAAAGGGGAAAGGAGACCCTAATTTTGCAAGACTTCAAAAAGAGTGTGCAGAAGGCCAATTGTTTCAAGGTGACAATCATTCCTGCATGCACCCCTCCCACATCCCGGCCTCTGCCAGGCAACTTTCAGTCCTTTCT
CAGCACTGCAAACTAAAAAGGAGTCCATGAATAGATGTGTCTAAGGTCAGTTAACTGCTATTCAGCTCTTCCTGGGTCACTCAGTTCAATTACAAAAGCTTTGGTGTTCATTTAATTCATCCTGTGCAATCACATTACTGAAGCAACTCTCAAAATTACTCTTCATAAAACTAGAAGAAACACA
TCCCGAGTAGGCTGATGTAGGTAGCCTTTGGACAATGACACATTGTGTCACATACAGACAAGAATGCCACCTCGCAGTGAGCATGCATAATGGGATAATGTGAGAAAAAGGCCACCAGATTCTTGTTGAACAAAAGGAAAAATAAAGAGACAAGGTGAGAGGTGGCTGGGTCATGGCAGATTTT
GACCTCCCTTGAGTGATGTCAAGAAATGTTCCGTTGCTAAGGCTTTACAGGGGGTGGCCACGGGACCTTGTCAATCAAGGAAGAATGTCCTTTAAAGCTACATAATGCACCTTTGCCTTCAGCCTCTGGATTAATTCAAATGGAAATTGCTCCCCTTTCAGCTATAAAATGCCCAGATTCACTT
TGGTGGCCCTAGATTAAAGCAAGGAGTGCAATTTTTTGTGCTTTTCCCATCAATTCTGATAGGTCCTTTTGTTTCCCTTGAGCAACAGAGGCCATTGATCCTGCCCCGTTGAGGTCAGTTTCCTCTCTTTCTGAGCCTGTCCGAAAGTCAGGGGTCAAGCTCAGCCTTGTTTGACCCACTGACC
TCCTATTCAAAGACAGGATGGCTTCCCATTGTTTGCCCAGCATGGGGAACACCAACTTCTGTTGTACAAATGGTGTGTGGTCATCTACGAAGGCTGTGAAGAAAAAAAAAAAACTGTTTAATTCAAGGATTACCTCCCTGCATGCTTTTCTGCAGAACTGAATCAGATAATAGGTAGTTTCCAT
TATTTTGGTTTGGGTGTGCATAACTAGAGGAATTCCTTAAAGCTTGGGGTGGGAAGCGGGCAGTGAAAGGCCGATGGTTGATTCTTTTGTTTGGTTTTTATTGTGCATGACTAAATGTATTAGACATGTTGGATCACAGAGAATATGCGTCCGTGAATCACGGCGCTGTTGAATTTGTATGTGT
AACTGCCCTCCACTCCCCAGCTTTTGACACAGCTGGTCCCATTTGTCACTGGGCTGACAGCTGAAAGGAACCCTTTCCATTTCTGCAACACAAGATGCACCATGCCTAACACTACTTTGAAAGGCGGCCTCTTGGGTGCATAAATTGCAGCATGGTATAAGAAAAGCCCTTTGCATGAACTTTC
AAAATAAAATGCAAAGTCCTGTGGCCCAGTTCAAATTGAGCCTGACAGTGAAGGTCACAGCAACTTTTCACTTTTGTTTAAAGATACTGCCTTGATCATTGCCGGATGTGAACAAAGACACAATAGCAAAGAAGAACCATTCTGAAGCGAGACCATCCTGACGTGCCCCTCCTCCACCTCCAAA
GCTCCCATAGTCCTGGCAGGAACAAAGGCCCTGTGTCCAGAGAGGCTCCCCCACCCGACCTCTCATGCATTATGAATGGGGCCTCAAGATCATTTCACAAGCTTTTCACGCTCCGAAATGGCCACTCCCCAGCCTTAGGCTGCCCAGCTGTCGGAGACCCCTTGGCCCCTTCAGGGCTATGTCC
CCCAGGGCCCCAGGACTGCCTTGCTCTGCTCGCTCCCTGATCAGGGACCAGGACTTTCCTGGACTCCGACAGCAGCAACATGCTTTGGGACCCGGCCTATGTTGCCCAGGCAACCTCAGCGAATCTTACAGAGGGGCTCACTGCTGACGGGAAAGCCCCGGCCCAGGGCCCCAGGAGCTGCTGG
GACTGGATTACACGGAAGAGAGGCTGCAGTCAGAGAGGCAGGCCAAAAGGCCAGTGTGGTAATTTAGGTGGGAGGTAACAGGAGTCTGGACAAGGGAAGTGACAAGAGGGAACAGAGAGAAAGGGACAATTAACATAGTGGCTCAAGGGAAATTCCACAAGTGTTGATGAATAGACTGGATATA
CCTGATGGAGGGAGGGAGGGAAAGGCTGGACAGGGAGACCCTCTTGTGTTGAATCATGGGTGTTGCCATGGTGACCGGTGATTGATGATGTCAGAGATAAATGACGCTGACAGACGCCTCCTTGTCTGCGTGGCCGTTGCCATGGAGCCTGAGCCTTGGGGGATGGGATGGGGGAGGGGGCTGC
TTGCTCTCTTCATCCCTCCCAGAGACCTCCCCCAATCTCCATGGCAATAAAAGGGGAGGTGGGGTGGGCTGTGCCCTGTATTTTTAGTTGCACCATAATAGCCCCTTTCTCTGGAGACACAGGGGCTGCCTGTGGAACGAATCTCCCCCTGCCCTTTGGCTCACAAAGGGCCAGGGAAGCCCCT
ATCACTACACAAACAATTCAAGAAAGATGCTGCCAAATGCCAAAGTGATGGGATCACAGGGTAGCAGAGATAAGAGGTAAATTGTCATAGCAACCAGAGGACCTCCATTGGAATGACTGCACTCCAACTTAAAAGGAAGTTTTAAGAGCTTAAATACACACAAAGAAATGGCTAATTTCATAAA
GGCTTTACACTGCGCCTTCTTTTTTGAACTTCCTGAAGCGTAAAGGCGTGCATTGAATCCGCCAGGAAGGCTTTTCATGGGGCAGGGGCAGGCTCTGTTAGCAGAAGAATGGCAGTGTGGCTGAGGGGGCCGTAGTCATTGGTTCTCGCCATTGTATTCTGAGCCTTTGTGCTCTAGGCTTCAG
TTCCCCAGCCTGCTTCTTTCTGCCCCTTCCCCACCTTCCCCCTTCCCCCTTCCCCCTCCTGAGGTCTCCAAACAAAGCTGCCTTTATCTGGACTGTAGCTGCATTCCTCAGTGACACATGAGGACAAAGGCGGGGGCCACCGGCAGCGACAGGAAAGCCCTACCGCCCCAAGCCAGTTTACAGC
CCTGCCTCCCCGGGATCTCTAAGGATTGTGACAAATTGAAAATCCTATTAGTGTTCAATTAATGGGCTTTTCTTGTGGGGCAGCGGGCCGGAACGGCGGCCGAGGGCTGAGAGCATTCACCGGCAGAGGGTGTGGGCAGGGAGCGACGGTGGGCCTGTCTTTCCAGGGCCCCCCTCCTGCCTTT
ATCCTACATGACTAAGCAGTAGCAGCCTTTTGTATTCAGTTTAACCCACATGGAAAATGTTAAATCACCATATTAACAACACAATCTAGCAGTTAAATAGCATGACAGTTACCATGGAAATGTGCCAAACACAGGTGGGCTGGCAATGTGTGTAGGGGGTTTTGGAGGGGGGATGCATTGTAGA
CTCAAGATAGATTCCCATGGAAACCAGCATAAAGGAAAGGCAGAGATGTGTCAGGCCCTGGACACATGCAAATATGCCTCCTCCCTCCCAGGCCCTGCAGTTTCAGTGCAGGAAAAAAGCCCTGTTGAAAAGGTGGTTCCATTGTTCTGTCCCCTAGGGAGCCTGAGGCCACTGTTTATAAGAG
CCCCAGAGCAATCCCGTAAATAAAGGATGAAAGGCCCCGTAATTATTACCATTCGAAAACACAGAGACTGTCAAAACCAGGAGTCCAACAAAAGCCTTTACATAAATCACAGCTGATACAATGGCTCTTGGCTGAAGGGGAGAGGGGCTTAGAGTCTCAGCGCTGCTGAAAGAAGGTTTGTGTC
AAGACAGAGATGGTCTGGTTAGGGACACTGGCCCAGTGACCCTGCCCCTGGCACCAATCACTATGACAACAGCTCAATAGGGTCCCAAGGGCCTAAGAATCCTGCTTCCACTGAGGGCGAGGTTGGCTGAGGTCAGACAAAGAGGGATTAATAGAGCCCTGTTCTCGTTAAACCACAAAGCGCC
TGTGACAGGTCCTTAGGTCTTTATTTTCCTTTTATCTGGGACTCTATTCAATCTTCCTTTCACTCTCTGACTTTTCATGTTAACACTGCAAAGACGACCCATTGTGAAGCCTGGCTTAGCCACGCTGTCACAAGCTCCTTTAAAATCTCACTAGTTGGAGTGGAGCTGTCAGCCTTTTGTGAAC
GGGGGGCCTCCAGGTCAGAAGTAGACAAGAGACAAAAGGTTGCATTCCTTTGAGTCCTTGATCAGCCTTCCACTGAATACGCAATTTAGTCTGGCTCAGTGAATCTGCATTTTTACATAAACAATAGGGCAGAAGAAGCAATCAGATACGCATGTGTCTCGGGTGAGCCTTAAAGGGATGACTT
TAAAAGCTTATTTTGGTTGGAACAATCAGGGAGCCCTTCATAAAGACAGTGGCATTTGAATTAGGACTTGAAGCATGGACGAGGACAGAGACCAGTTCAGACAAAAGAGAGAGAAGCATAAAAGCAGACAAAGCAGAGTAGACAAAGGCTTAGGAAGGGAAGCGTAAGACAGGTCCTAGGAGCA
AAATCATTTCCTAGGTAGGTCGGCATCTTCCCTTTCACAGTTTTCAGAAGAAAAGGCAAAGAGAAAGTCATTGTGGCAATGGCATTAAATCTGCTTGGGTGACTCAGAATGTATGTTGGCACGGCAACATGTCATGGGGCGAGCGGCAAACATGTCCTGTCGGTGGCGGTGGCGTGTCTGAAAG
GGTGACCTCATCATCAGTCACATGTCACCAAACTGAAGAAATTAAATCTGCACCTTGGTGGCAATACTGATCCCACCACATTGACAGACAGTTCTTTTGTCCTTTGGCCGTGGGGAAGTCCTATTAAGCCATCAAAGCTCACAGCTGGCATGTGGGCTGGTTGAAGAGGAAAGAACAAGACAGA
TGATATAAAAAAAACACATCCTTGACAACATTCCTAAAAGACAGATGACAATGAGTGTCATTTGTGCTGTTTCCCTCCCTGTCTCTCAGCCCAGGCTGTTGACAGCACAGACTGATGACATCACATTGTCATGCTGATTGCATGACAATTCAGCAAGACCAGTTCTCAGGGTGACAAGGGGTAG
TGTATACATAGATCAATGGATCATAACGGAGTCCAAAAATAGACCCACACATTTATGGCCAATTGATTTTTGACAAAGGTGCAAAGGCAATTCAATGGAGAAAGGATAGTCCTTTCAGCACATGGTGCTGGAACAATTAGACATCCCCGGATGCAATGAGAAGGGGGAGGAGGAGGGGAGAACA
ATGGTTGGAGGTTAATCAGCCTTTTAAAGAGCTCTGTGGGACTGCTGACCCGGATACCCTCAGTACACTTGGAGAAGAAGGATCAAAACCATGCTGGCCCCATAACAGGCATGGACCTTGGCTGTCTCTGTGTGTCAATCTCACACTCTAGGCCAGCTTCAGCCACTCAGTGTTTCACTCTGTG
CTGGCATTGATTTTGGAGCCTGCTGTGTAGTCAGATCTAAACTGGGAAAGGAACAATTGCCTGCTTTTCTCACAGGGGCGTTCTGAAGCTCAAAGGAGAAAATGCGTGTGAAAGTGTCCAGAACTGTGAAACAATGTACAAGTAAGAGAGTCTGCGATGCTGATTTGCTGGAGGGTGACAAAGC
CAGCGAATGACAATTGGCCAAACCAATACGTGGAGACTGAAGCTGTCCAGCAGAGTGCACGGGGCCGACTGCTTTTCCCATAGCGTTTAAAGAAACAAGCGGAAACGGCTCTCCACACATGACAGACAGGTCCTTTGTTCTTTGAATTAATACTGCCAATGCCCAAAATACTTTCTCCATCACA
TTTCCTTTACTGAAGTGCTTCAATTCAGTAATTGTTTCGTGAAACCAAGGCTTAGCTTTAAAAAAGAGAATAGCAGAGCTGGCAGAGACAAATGGGGCCTGAAACACAATAGCTGGAACCACAAAGACCATCCAGGGTGAGCACAGCCCACTGCAAAAGGCTGCAGCTGTCTAACTGCCTACCA
GAAATGCAAAGATATGCATCTCCAATGTATACAAAAGAAAGAAAAGTCTCACTTATTTTTCTCAAAATAAGTCATGGAGAAACAAGAGTCCATGTAGACAATGCCGTTGAAAATTTGAAATCTCTTTCATCTGGTTGGCCAGATCAAAGGTCATGGCATGCAACAGTCAATAAAGATGTGCTGA
GATCCCAGTTTACAAAGTCTGTATCCTAGGCAACTTTGAAGCTTTCTAAGGAATGTGCCAAGTAGACAGCTGCTGTAGCTACTACCAGAGAACAAATCTTTTTCACCTTGGCATCTGGGTTTTCCATTTGTTGGCCAAAAGAAGCAGAATTTTAGCATTGTCTTTAGCTATTCAATAAATGCCA
AGTCTAAACTTTTGTGGAGCTTTATTGATCCTGGCCCCAGACCATTCAGAAAAGGCACTAATTCAATTACAGCTGCGTGAAATCCTTCAGAGGCAGCCTAAGGAGACTGATTTTGATTCTCCTTTTCTGTGTCAGTGGTTTCCAATAGACAGTGTTTGAGAGGCAGAGCATATTCTCTTTAAAT
TTCTCTCCATTGTCCACATTTAGGCCAAGGAGCCTCCCTCTCACACTGCCCTTTAGCGAGCAGTGTGACTGTGACCCTGGCAGTTAGTTCATTCTCTTCCTAGGACTGGGGTCATGACCCAGCCTTCCTCTTCACTGCCAGCTTTCACTCCCTTGTTACGCTGCCTCTTCCAACCAGCAGATGC
TTAGTATTTGTCAGCTATAGCCATTCTGTTCTCAACACATGGGTACTGGCTTTCTTTCAAGCTTTGACAGACATCATTGTCAAGCAGAATTTTTTCCACTGAGCTTGGATACTGCTTCACATTCTTTTTAATTCAGAGCTCCAGACAGCCATGACTAGTTGTTGAAATGGCCATCTCTGTTCTA
ATGAGCAATCCTCTTTGTGAGCTTTATTGTATCGGCAATAAGCTGAATGATGGCAAAAGGAGGACAAAGAGGGCTGTCAAATGAGACAAAGGGAACAGTGAGGGCACGGGAAGAAAGACTGGCATATGGTGTGGAGGGGGAGGGGCAAGGCACGAAGATACCGGTCAGTGGAAGAAACACACAC
CCATTTGTTTTCCTCCTACTCTAATGAATCGTGGCATCTGTCACCCATGTCTTTCATCTTGCTTTGTGTGTGAAGGTCTTGTTTGCTTAAGCAGAGCAGGCGGGGCTTTCATTTCTTTTCTTTTGGGCCCCTTTAAGGAGGACTGACTCTGACCCTTGGGTCAGCACAGTGCATTCCTTCAGGG
ACCTCTCTCCAACCAGCTAGCCGCTCAGCTCAATTCACCCCACACAAAGGCTGGAGCCTAGACCTCAATGGACCGAGTGAAACATGTTCAAAACTAGGCTCTCTATTGTGACTGAATTTCTTAACATCTTTTCAAAAAGCGGAGAATGCCTTGAGGCTAAAGGAAGAAACAGGCTAATGGTGAA
ATTCCGATCTCGTATCTTAGTAACGAAACTAACAAAAGCCTGATTCTCCTCTGGTAGTTTTCTTGTCTTTACCATAATACAAAATAAGTAATTTGTTCTGCACCCTGACTGTTCAAAGGATAGGGTAGCTGGGGGCGGGGACAAGAATGGAGACCTTATTACATAAGACTTCCTGAAAAAGGAA
GGCAGCGTACAGGGTATAAGTAGCATGTGGAGAGCTGGGCAGGAGATCAAGTTCCTTTTGATGAAAGTCTAATGGTTTTCCGCAACCTCAGAGGAAATCAGTTGCACGTCAGTGATGTGGAATGAAATGTTTAATGAAGCTGTCAATGCGGTTGCCAGACGATCCTGTAGGTCTTCCGTGTGTG
TGCCCTTTGTTTGAAAAGAGTGAAACATCATGAACTTTACTTTTTGACCTTTGAGCATTCATGGGGGAGACAGGGGAGAGAGGCGGCACAGAGGCCTGGGAGAATGCCTGCCTGTAAGCGGCTGTCATGGTTTGAGCCTCTAAAAGGGCAAGCCTGTTGCTAAGGAAACTGCTGCTCTAGGAGG
AGGCCCATTTTCCCCAGCGGGAAGGAGAAAGGCTGTGGTCAGGGAAGATGAATGGACCGGGGCCGTTTTGTCACGGTCTACAAAGAGCACATTCTCCCTGCGCCTCGATCAATCAGGCCTCGTATTGAAGGCCCTTTGCTATCACTTTTGAGTGACTTGCAGCTTTTTTGTGTCACCAACAAGG
GCTTAGTAATGTGACCCCATGGCTCTGTGTTCCTAGATTCATTCAGGGAAGGAGAAAGAGGGAGGGAAAAGAGGGAGGAGAAAAAGAAGGCCAGTAGCCAGTAACTTATTAATATGCTAATCTCACCCTTCTGTTCAATTCATCCAGCAGTCTTCTGTTTACAAAACTGACAACCGATTCTAAA
CGTAGACTTTGAAGTCGTGACGGGTGTTTGCTCCTGAATTTGCTTACTCGTGTTTTTGTTCTCCCTTGGCTTTTAGCTCTAATTGAAAGGTTCTTTTGACAATGCCAAGGCTTTGCAGCTGTGCTGAGGTCAAGTGCACAAAAGGGTTTTGTCTTCACTTGGACCAGAGAGAAGGGAAAGCCTG
TGCGGTCCCATCGGCTCCCCACTAATCCAAAACAACTCATTCTTATGGCCCTCCTCCCCCTGTTCATTTGCTGGCCACTTTTAAAAGGTCACATGCAGCTCAGTAGAGGTCACTGCTTGGGAAACAAAGGCCAGCTCCTGTCACATGACCTGACCAAGGGGCCTGCAGCTGTGAACAGATTCTA
ATTGTTTAGGAGAGCTGGCTTGGTTTAAACCAGCTATTAGCCGGCATTCATCCAGTTGCCCTCCCACCCTGAACAGCTGTGCTGCGTGTAAGGCAGCCCAGGGAGGGTTTCACCCCCTTGACCTCTCTCCTGCCTGCAGTCCTTGTGCAAAGCAGAGCAAGCAGCTGGTGAGAGTTAAGTTTGT
GGGGTCGAACTGACCAGCCCTAATTTGGAGCAGGTGCAATCACTCTGGCCATTTGCTGACAGGCAGCATGAACGAGGGGAAACAAAAAGCCCGGAGAAGTACTGAGTGCTAAGAGGCTTTCAGAGGCGCCTGTTGCTAGGGAACCACTTCCTCTGTGTTCATACCCAGCGAACTCAAGCTATTC
GAGAGAATAGCAGGTGGTCATTGTTTACTGTGCTAAAGTGAGCCACTCCGTTTGAGACAGCTCATTTTGGACTCAAGCTGAATGCCATGCCTGAGTGATCTGACTTCTAACAAAGCCACCAATAGACTCATTCTGTTGTTTAATTTGAATGAGAATTAGCTGCTGCTTCGTGCAAGCCAAAGAC
GTGCTGAGAATCTGGCCTGCAGAGACCTCAATCACACGTTCCAGTGGCTTCTCTCTTCTCCTTCAGCAGCCAGCTTGTTTTGCTGCCCAGGACAAAGGAGTCAATTGCCCCCAGAACACTTCACTATCACAGCAAAGCTTTTGTGTGCCTTCAGTGACCATTAAAATCTCATTCTCAAATCCCA
CTCTCTATCCATAGTGGCTCAAAGGGCTTTTTGAGTGGGGAAGCAGGCAGCCTGTGGGCCTGGGAGGAGAGATAAAGGCGTGAGATCCCCCAGGGGCCTGCGGGGTCAGGGGCTGTGTATCTGGTGACTTCTGAATGCAAGCTCCAACAAAGAGAAATCTGTGGTGGGAGAGCGTCCGCGAAGG
GATAACACAAGGAGAATGCAGCTCTGTCCTGGAAGGAGGGTTGACGACTGACAGATGATACATGTTGAGTCAATGGAATGAGGCAGTTGCAGGCTATTGTTGGAACAAAAGGAGGTCAAGTTTTATTCTTTTCTCCTGCTGGGACAGAAGGAGTTGGTCACAACTTTTCTTTAAAAAAAAAGGA
ATTCATGCAGTAGCTTTCAGCCCCCCACACAAATCACACCCGAACACGCCTTAGGGAAACAGCTTCTTCCAGACCAGAGCTCTTTACTTTCCACAAAACAACCTGTCTTTCAGACCCTCAGCATTTTTGCATGCGGGCATGGGCATTTTCATGCCATGGGAACAAAGATCCCCAATTTGAATTG
AAAAGAAAATGTATTACACAATTCTGAAAAGCCACTGCCTGGCTCCTTTATGTGTGTTGCTCACGGTAGCTATAGCAACCAGTGTTTAAGACAAAAACACACAAAATCAAAGTCCTAGGCTGATGTGACAGCTCTCAAATGGCTTTGTTCTGTGTCTAAGATTTCCCTTCCTCCTCTTGCATCA
CACATAGGACTTTACAGCGAGGAGTGGTAAGGAAAGGCTGAGTTCTCATGGCGCGGCAGCATTATTGCGGACAGCTCAGACAGCTAGGTATTCAGTGAGGACAAAAGGCGGGAGCTCCGTGAGTTGCTGTTGTCCTGAAATTAGTTCCAAGCTGGTTGATAAATAGCCACCGATCTGAAGCCCC
TCTCCACTTTCCCCAACTCCCCCACAGCTGAGTGATCCAGGGTCCCCTTGGCCTGACACTCTGACCCTGGCGGCCTTCTGCTGCTCTACTAGGGACAGCCATCCACTCCTCCCCTGACAAGGATCAACCTTTGACATGAGAGTCAAGCCTTCAGCCATTGATTGTCAATCTGGCCCCATCTGCT
CACACATACATACACACACACACACCCCAGAATCACCGCACCGCCCCCCCCTTCCTGCTTTTGTTATAAGAAAAGCAAGAACAGAAAGTGACCTTGTGAGCCAAAGGTTCTGACACTGAATCAAATCCCTTTAGACCTGAACTGACAGGCTGGGCCTGGCTTTAGATTACGTTATCACATCTTA
CCCCCCAGCTCTGCTCCCTGCCTGGCTCGCCCCCTATCAAGGCTAAGGATGACTCAGGGCCCAGCCATCACCATAGCAACACGCGTCGCCTAGCAATGGCGGTCTCCCGGCAACGGTTGTCTCCTAGCAATGGGATATTTTCCTGGGCCCTGGCTGGAGCCCGGCAGTTATTTTTAGCTCCACA
GCAGGTACCGTGCTGGAGTGGCCGGAATAACACTTACCATGATTTATCAAAGAGCACTTGAAAGCTCCTCAGAGGCTTTCAATAGGCATAAAAAGAGGCTTTGTGGCACTCGGGCATTGGCAGAACGGAGCGATTAGCGGGCTCAAATGCCTGACCCCATGTGCAGCTTCCGGATGAGAGAAGC
TCTACCATTATGCGCTTGTATATGCATGACTTCAGGGATAAATGGGAGCCAGAAGTACAAAGGAATCTTCAGTAGTAAACAAAACGCAGAACCCTTCACGGTTTGACCAGGGTCATTGTGTGTCTGCCTGGTCATTTGACCAGCTCTTACGAATCAGGAACCCAGCTGAACCTCAGTTGAACCA
AAAACCCACCAAGGCCAACCTTGCAATGGCCTTCTGCGTAGCAGCAAATACACAGAGGTTAAGGGGCAGAGGCCCCAGGAGAACCCTGTGAATATGCCTATTCGGAGGGGTCAGGGTCAGAGGACAAAAGAGGCCGGAGAGGAACAAGCTTTCCACTTGGGCGGTTTTACTGCTCCAGAAAGCA
GGAAAGCAGTCTCTGCAGACAGTGGTCAGCGGTCGGGGCCAAGGGCACTCACTACCATCAGGGGCTTTTGTATTTCACTCTTTAAATAAGAACTTTGGTGACAGGCATGGAGAATCAAACCTCCCCGGGGCCCAGGGATTTTAGTGTCCCCATTTATAAAATGGAGGCAATTGTATCTGTTCTG
TGCCTGCATCTTTTTTTGCAGTGCCAGGGAAGGTGGGGGATGGGGAGAATGAAACTTGAATCAGTGGCCATCTGGCCCAGATTTGGCTGATTTCCTGTGCACTGCCCTTTGTTTCAGCCAGACAATGGATTGTTCCTTGAAAAGATAAGAACTCCATTGATGACTTTGTGCTGAATCAGCACGT
TTCTTTGTCCTTTAGCTTCAAGTCTGTTTCCTCTCTGTTAAACTGATTGTGTTTGTGGTGCCCTTCCAAGATGACCTCTGCCTGGCACAGAAAGACATCCAACAGGCTATTGGTCACACCTCATCTCTTCCCTTTTATGAAAGGGACACAAGGCTGTCTTTGAGACCCCTTTGGAAGTGTTTTC
TTTTCCCTGGAGAAGCCCTGTCATCCTTCCAGGCTCAGTGAGACAGCCCTTTGTTCATGATCAGTGCTCTCTGCCAGGCATTGTTCTGGATGTCAGGGACACAACAGTGAGCAAGGGAAACAAAAGTCTCTCCCTTCACAGGCTCACTTGCCTGTGTGGGCGAGGAACAATATCCCCATTAAAT
AAGGATGGGGCCAATTAGCCCTCCCAGTTGGTAAGACCAGCTTGATTATTGAGGAGGCAAAGGCCTGGGGTGTGTTTTCTATAGTTAGGACCTGACCCATGACCTCAGCCAGCTGCCTTGCAAATGCCAGTGGTCACCAGGGCAACCCAGCCAGAGAGGGTTAATGATTCAGAGCAAATGCATC
CCACGATGAGGCAGCTGAGGGTTGCCACGGAAACCGGCTCTGTCCTCCCACTGGAGGCTGCCAGCTCTGATTTCCTGCAGAGTTAAGAAGGAGGCGGCAGTGGGGGTCACCCAGGCGTGAAGATGGGTTTCCCTGGGGATATCCTGCCTCCTGCCAATCACAGCGTCTCTCTGGGAATCCTGGG
CCAATACATAAGAGTCATTCCTGGGCATCAGACATAAAAGGGTGACCGGGAAGTCAGGCCAAGCATCCATAATCGCCTGTAATTTGGACTCAGCCTCTTGAGGCAAAAGGATTTTGTCAAAGGCTTTTCACGGTCCAGTACCCCTGTAACCCAAGGTCACACGGATCGAGTCCTCTCTGACACA
AGGTGGATCTCAACTCACCAAGTGTCAAAGTAATGAATGGGGGAAGTGAAGCGAAGTGAAGCCAATGATCATCAGCAGCAGGAGCTACAAAGAAGGCTTCAACCAACCTTCACGCCTCTCACTTTAACTAAAGGTTTGGTAAAGAAAAGGGCCTTGTGAGGCATAGGACAAAAGATAGTGCCTG
ATCCTGGAAAAGGCCGGCTGCAAGTTTCCATGGAGCCCGTCGCCATGGTAACCAAGCCTCCGCGGCAGGACTCCAGCAGAGCCAGGAAAGACAAGCTCCTTTCTTGTCCATATCCCAGGAGCCTGCAGGAGGGGGGCGGAGGGAAGTGGGGACAATCAGGCTTTCTGAACCAGGATGGGGGTGG
TTCTGTTGTTTCGAGGGGAGTGAGGCCCGGGGCTGAGTTAAGTTTCACTGGTGAGTGGCCGGCGGGCACAAAGGAAGGAACCGCTGGGGGAGGGGAGGCCGCAGAGCTGGAGGGCTGGGACAAAGGGGACAAGAGACAAAGGGACAGGAAAAGAGAGCCCGCTTTATCCTCCTCCGAGGAAGGA
CAGTTGTTTAGGAGTCAAATAACAGGGTGATAAAAAGTCACTGGAGGGAAACAAAAAGGGATTTGATGTAACTAATTGATTGTGAATGCAGCCTGAAGCATGTGAATTGGGGAAGACCTTCACAGTCCACTGACTAAGTATGTGCTTTTTAATCAAGAGGTTAGTGTTTCTGTGAGTCCTGTTT
GAAAAGGAAAAGAGCTATTCAGCATTAAAGATTCAGGAATGTCTGTTGACATATTAAGGAAACAACCTCAGGGGACAGCTGACAAGGCTCCAAGAAGCATCACCAAGGGAACAGTGACGCAAACGCATTCCGTTTTTACAGGCTGGCAGGCTGCCAGGTTCCCTCGCCTGACGGCTGATGTAAT
TTTGTTCCTTTAGCTCAGCGAAGTAAACAGCAGGATTGATCTTACACTGCATTTTGGTATTGTTCCAAGTACTCATCTATAGACACGGCTGGGAATGCACTGACTGGAAAGGAAGGGCAGATGGAAATGCACTTCTTGTTCTTTGTGCCTTTTAGTGTGCAGCGGAATGTCCCTAATCTGAGGG
TGTATACTGAGATTTCAAGGGGCTGTTCATGACAATCCCATTTTCTGTGTAATTTCATGGTTGTCTTCTTGAATGAAGATATTGGCTGCTCTGAAGCAGGGGTCAGCCGCTCCTGCTCCCTTTCAGTATTGTTCCGGAGTATGTTTCCTTTCAGCTGATGAAAAGTAATTCATCATTTACACCC
ATAGTTAATTCATTCTCATGCCTGCTCTTCACAGGCATCATAAATATTCAATGTTTTACAAGAGAGTTACCCTCAAGAAGTAGAAAGGAACAAAGTAAATAAAGGAGACTGAAAATGGTTACTGAGGCAGAAGAATAGAGAAGCACTTTGAGCAAATCCTAGGGAGGAGAGTTTCAGAGATAGA
CAGGGAAAAGCCATTCACTTGTCAGTCTCTGCAGAGACAGGGAGAGAATTCTCTGCCCCCAACTCCTCTGACAGTTCCCTTCCACTTAATGGGGTCACTGCCCAAGTGAACTCTCAGGAGGGGACATTTCCATATAAGGCCATTTAAGTGTAAATTGACACAGCAATCTATGTCAAACAAGCCA
CCAGTTCCTGGCACAAAGCTTCAATAAACCTTGGTATTTCCTAAGTGATAGGAGTGTCCTTTGTTATTCGAATGAAACCTCTGTTGACCTCGCCTGAATGGATGCTAATGAGGCGGGACCTTAGATAGTTTCATGGGAGGGGCTGGCCATAGCCAGGACAAAAAGACCAAGAACCAAGAACCTA
GTGATCACGTGTGTAGATGCAGCCCGCCTCAGTGCACAGGCACAATGGAGAGGCCGTACCAGCCCCGCGGCGGTTAGCTGAAAGGCTGCAGAGAGCTGCTGGCATCTGTACATTGCATGAGTCTACCCAGCAAAGGAGCAACAGATGGTGTTTTGTCCTTTTCCCAGGACCCAGGGAAAGTCCT
GTAGCCCCATCTTGCCCTGCCTCCATAGATTGGGGTCTGTGTTGCGCCCACCTACTGAGAGCTGGGCCTCCAAGGGGCTGACAGGTTCTCCCTGTTGCCTGGCAACTGTGAGAGCTGTTGGCTGTTGCTAGGAGCAGGCTAGAGAGGCCAGAGGAGCGAGGATCAGCTCTCAAGCCTGGGGCAG
ATGAATTAGGGATACGGGAGGCGGATAAGACTGCTTAAAGGGAGTAACTACTTACCACGCCCCGATTGTTCTTCAGTTCACCATGACAACACAAGACTCGAGAGCTGTCGATCAGGGAGTCTTTCTGGCCTTCTTCCAAGTAAAGAAGCCGCTCTTTATAATAGCGGCATTCAGATTCACCAGT
GTATGCAGTTATGCTTCAACCGAGTTCTTAACAGTGTGAATAACTTGATTTTACTACAAAGTCTGTCCATCAGTCCGTGGAACTGAAGGCTATTGTTCCCCTTGACAGCATACAAATGATGGATTGTCTGTGCCCACTTGTTTCAGCTTATGCAGCAGCTTCTGAACGATTAATCCCAATAGTT
TTTAGGTCCCCTCACTGACATTTCTTTGGCCCCACAGCATGGGGTACAGGCCGATCTGCATGGCTGGCTATACAGACGTATTATGAAGCCTTTACAATTGACCACACAAACACAATACCACAATGTAGGTCAGCTTATGCACTCAAATGCCAAAGTGAAGCTTATAGGGAAGTAAACTACAGAC
GAAAGAAGAAAAGGAGATTTGTAATTTATGCGGCATGCATGATGAATGTACTCCACAGCAGACAATGTCCTCCATTCAAGATACCAAAGCAGCAGACATTGCTGCAAGAGGGGAACTAAATGTCATAGAAACAGCTACTGTTTCTCCCACAAATGGAGAGGAAAGTCATTACACAAACCAGGTC
AGTGTCACTGGACTCCTGTCCCTCTCTATCTACTTGGACCCTCATTTCAAAAGATGCTTTTAGAAGCAGTCCTTTAACCAGGGGAGGAGAGGACGTGAGGCTGAAAGCTGCTAATTGTCCGGGTGACTGAGCCAATTGAGGTGGAGCTCTTGAGAGACAGCAGTCCCTGTGCCGGAAGTCACAG
TTTAGCCTGGGACAGGAAACTTTAGCTGTTGCTAAGGCAACTGCAGAGTTCTGGCTCTTAAGCTGGCTGTGCGAGGAGTATCTCAGAGCCCCAGATGCCTCTGCTGTCACTCACTGTCAGACCAAGTGCAAAGGACTTGGTAGTGAACTCACAGAAACAATGAGACCATTTTTGAATTCTGAAA
TGGCGTAAATGTCACTTTCATTTCCAATGCTAGGCGCAGAGTAAGACAGAACATTTTTTTAACACTTTGACAAGAGGGGAGGCGATCTCGTCTCCATCATGTCTTTCTGCTTCAGTAGCTTCCTCAAGGAAACCCTCTTGGAACAGAGAAGCATCTGTCCTTGTATTTTGAATAGAAGAATAAA
TCTCTTTCCAATGACTTTCTACTTGCTGGTACTGGGGCAGGCGTAATGATTCCTTTGTCAAGACAATGGGATTTAAAGCGAGGAGAGGGACTTTGTATGTCATACAATGGATCCATGGAGGCAGAAGAAAACGGGAAAAACTCAAATCCCATTGAGGTTTTTGAAATGCAGAAAATGGACACAT
CGTGAAATGCCTGCCAACCCCCTGAGAAGATCAATAGAGCAACCACTGGGCATATAAAGCAGAACCGCCCACTGGAAAGACCAGTTAATGAAAGTCCACAATGGGCAATCAGTCTACAATATAAGCACATTTGTACAGAAGAATGGATTCCCTTTATCTGTGCCTCTAACTTTGGTAGATGGTT
AATCTGGCAGTGCTAAGGGGAACTTAAATGCCAAGTAAAAATCAGTCAGGCGAAAAAAGGTAACAAAGAATAAGAAATCAGGGAGTGACAAAAGCTGACAGAGCCTGCCTTGTGAGGTGGACAGACCTCCCGCTCCCTCCTGGCAGCCCCCGGACCCAGGGAAAGCAGATGTGCTGCTGGGCTG
CAGGCAGTTGACAAGCCCCATCTATAAAGCAGGAACAGAAGGCCTGAAGCCCAGGTCATAGCTGTCACTCAAGCCCCCTTTCAATCACGAAAAGGCTTGTGTGGGGGGATGTGGAGCAAATGAATGAGTGTGCACATCAATCAAAGAGAAAGAGAAGCATTTTCTAAAGGCAAGGGTTGGGAGT
ATCTGTTTGTGTTGCTCAGCCATTTCTGCCAACCAGTAATTCAGGAGTGAAATGCACAGGGTCACTCTTTGGTGTCTATCATACATGATATCTTCAGACACTTTCAGAATGCCGATTATCTCGTGGGTATTGTGTGGGCCCTGTTAGATATTCATTTATTCATTCTCTCATGGTGCAGGGTTGG
CTGACATCCTTTCAAGTTCGCTGTTACAAAGGCAAATGCAAATAGAGCGCATTTCGGAGGCGTTGTGTCAGTCAGCCCTCAATCTGTATGTTCTTCCAGACACTCCTTCTCCTGCCTGATTTATTTCATATTAAAAGGGCTGTCAATCTGCATCAAGGGAACAGTTTGAGAAAGAGTGAGTGAT
ATTTTCCTGATTACGTCCCCCTGGAGATTGCTTTTGAAAAGCCACAAAAGATCTCATTTTCCTGAGTGACCTTCCTTTTGGGGCCTGTTCTTGACAGAAAGCCCGGGAGGCCAGGGGTCAGGGCTGCCAGCATCACGTGTCTGTTTTTTATCTCCTGAGTGCCAACAGATGGGAAGTGGATCTG
GTGCGCACCAGGAACTAAACACAGCTGCCTCCCAGCTGTTACCATGGCAACCCATCCAGACAGGAGGGAGAGGAGAGGGAGGCCCCTACCGTTGCCTGGCAACGCAATGCTCTGCCAGGCCTCCTCTCAGAGATGAGCTTAGTTCACAGGCAGCCCTTCCCCCCAGCGCTCCCCCTTCTGGGCT
TTACAGGCATATCCATGTGGGACTCTGCTGTCACTATCTGTAGACATTTCTAACAAACACAATGCTCTTTTTGTTGTTGTTGCTTAGCAACAACTACACTCAATTTCTCAAATTCCAGAAGGTTTTTGTGGCTTAATGCCGAGTATCTGAGCTAGACTGACTGCCTCAACCCCATTGTTCACTC
GACTGAAACCCCAATTGACGGCCCTCCCTGACTGTCCGCGTTCCCAGCCCCGAGGCTGCAGGGCCATTCTTCTTGACCTCTCTTGAACCTTCGCCCCCTACAGAGCCAAGGTTAAGGGTCACTTTCTCAGCTTCCTTCTGCTGGAGAGAACCAAAGATCTGCTCCCCTTTTGTGTGCAGGGGGT
AAACAAAGCAGAGAGCAGATGGGAGCCCAAGGAGGGGCCCCTCCCTCCCATTTCTCCCGAAGGGTGGACTCTGCGGAACAGCTGATGTCGATCATGCAGTGACGATGTGTCAGGCTTTGTGTTAAGCACTTTACATGTGTCACCCCATGAAAGCCACAAAATAACCATGAAGGCAGCACTGCCA
GGCTCTCTCCTCCTTTGTCATTTGCCTTTGTTTGCTGTGTGTGTCTGGTTCAAAGGGCACGCCTACCGAGCTGGATAGAGTAAAGGAAGAATCAGAAAGAGAAAGCGCTCAGCGCGTGTTGCTTAGCAGCACAGACTCAAAACAGGACAAAGCAATTAGAGAAAATTATCACGGGCGGAAGGGG
GCCCTCCATGCAACTGGCCACACTCAGTTAATTCATGCTGTCAGCTGCCTTTATTGGCTGTGGGGAATCCAGTATTGATTCTTGAACTCAGCAGCAGCACAAAGAGCCACTAGTGCATGGTCAAAATGCTGCAATAAAGGGCTGGCAGCTTGAGAAAAGCAGCCATTCCATTGCACAAACAAGG
TCCACCTCCATGACTCAGGCTTAGCCCCTGGTCTCATTGTCAGCCTTGAATGAAGTAGGCTGGGTGTTTGCTGGTGTTGTGAGCCCACATTCAAACAATTCCTTTCTTCCCCTGTGTCAGCCGCTGACAGGGCCATTGCACAGTGGGGCAGGGAGAGATTCCGTTTGGCCACAAAGAGACAGCC
ATGAGTAGTTGAGCCCAAGTCACTGGTTTTGAACAAAGAGTTGTAAGTGAAAATGGTGTGTGTTTCTTTTCAGTTCAGTATTTGGTAGCCTTTGCAAGACACTCCAGAGATTTTTTCATTTGGTACTGTGACTAATGGGACTCAAGCTAGCCTCTGCTTAATCAGCCTTGATCTTTGAACAGTT
TGGCCGATTACCAAAGGGGTAAACACAGTGGTGCTTCTTATTAGGAATGGAGGAGGCGGGGTGATTCAGTTATCACTCATTCTGACAATGGAGCAGCCTCGAAATGCTTTCAGTTAAACTGAAAAGGGCCAATCTGTCAGGACTGGCCTCTCATAAAACCACAGCCTCATTTCCCTAACAATCA
CCGGGAGGGCCTTTGTCTGCGCCTGGCTTTGCCGCTGATCTGCTGCCCCCACCCCGGCCCCATTATGAAGGGAAAAGCGCTTCCAGAAAAGTTGAGCCTGTCACGGTGATGGATAACCTAAATGGACTCTCCCCGCTCACGAGCAGATGTCGACGCTGAACTCTGTCAGAAATAATTAAACACC
CCTCCCCAACCCTGGAGGGCGGGGTGTTCCGCAGCTCCCTTCCCCAGCTCCCTCCAAGCCTGCTTGGCCAGGCTCCATGGCAACTGAGGCTGTACATCCAGGAATTCTCCCCCCCCCAGAGGGGCGGGCCAGCTCCATCCCTCCATCACCTCCCGTGGGGCGCTGGGATTGAGGGGCTGCCAGG
AGTAAGTCTCCACGTTTCTCCCTGCATTCCTATGATTTCACTAAATAATAGAAAAAGAAACCCCCTGCACAAAAGGATCAAAATGCCTATGGAAGCTCATTGTCAAGTTACTGTCAGGAGCATTGATGTTGCCTGTTGCTAAGGTCACAGTAGTGACACTAAGACTTGCAGAGAAAGAAATTCT
AAGTCAGTGTTTCAGTTCAAGTCCAAAGGCCATCTGATGGCAGAATTGCTTCTTGCTCAGGAAAAGTCAGTCTTTTGTTCTATTCAGGCCTTTGTGAGGCTCATCCACACAATGCAAGGCAATTTGCTTTGCTCAAACTCCACCGATTTAAATGTTAATCTCATCCCAAAACACTGTCCCAGAA
TTCCCTTCTCCACTGAGCTACAATGATCTTTCCTTCTCGACTGCAGGGCAGCTTAATCCTCTGTTCAAAAGCCTTCCAGGCCTCCTATTGTCCCCAGTATAAAGCCCAAATGCATTAATGAGGCTTAAAAACTCTGCAGGGTCTTTTATCTTCTTGCCTTTCTGTTCCTCAAACAAGCCGTTTT
CCCACACTAAATGGAAAGGCTCTATTGAGAATACCACTGATTATTAGTTTTCGCTGCTCCGGGAAATTATCTACGCACAATGATGGACATCAGCATTCAGCTCACAGCGGCAGTCAAAAGCAGCAGCTGAGATGTGTGGCCATCCTAATTAGAGGATGGAGAATTCTGAAAAGACTCTGGAGCT
GAGAAAAGTAATCTTAATTAGTACTTAATAGCACTCTATAAAAGATGGCCTCAGACTGACCTTGTGATCAATAGAAGTGCTTGCCTGCTACTCTTCTCAAAAGGAAAAGCCATTCTTGTCTAACTAATACATATACATGACCTCAAAGAAACTCATCACACAAAGAGAGATCGCCTCCCCTGAC
TCATAGGAAAACTCCTTTCACCAGAATTGAAAAGATAAATAGAATTCAACTCAGCTGCGCAGGGAAGGAACCTTCCACGTTCTGCCTTTGATGTCTGCAGAACTCAGCTGCTTGGGAAGACCCAGGGCCCTGAAATCAATTATCCAAATGACAGCCCAGAGTTCCCATAAATGAACAGGCAGAC
TGCAGATAAGTACGGTCAGCGGGTTTCTCGGCGTGGATGGTTTATTTTGAATGGTAATCTAGTTTCTGCCCTGGCTTTGTGTGTGTGAGAGCTGAACAAAGCGGGTGAGCCATCAAAAGATATGCACATTAGAGATAGTGGTTCTTTCTGGCAGCAGTTCCCCTTAAGAGCTTTTGTTCAGCAC
TGGTGCCATGGCAACACTTTCAGAAGAGACTTGCCTGTGGCTCTGCCTACACAAGCCTCTGAAAAGTAAAGCATTCAATCAATGAGTTGCATTGTCCACTGGACACTTCAGCCGATCAATGTGGCTGATCTCGTCACTGAATTAATTGGGTCACTTTTGTGTGATGTAGCTTTAGGGATTTTTG
ACTTTATGCAATTGAGTAGATCAAATGAAGGGTCCCGGCCACTTCATTCACTCTCATTCACTCGAATAGAAAATGCAAAGAATAGCAATCCGAGACTGGGCCACCGATGTAGATTTAGCTCCTTTTTACTGGGAGACAAAAAGGCTGAATTTTCACAAACACATTGCTGACTCGGGGACTAGGA
TCTTTTCCACTCCCCCTCTCTTCCCATCCCAGTTTAGTTGCAAGAGAACTGTGAATGTGACAAGGGCTTTGTGTAGGGAATTCAGGCGAATGAAAGGACCAAGGAGACCCAGTTGAGGGAACAAACTTTTGAGGGTCAGTGGGGTCAGCTTAGAATAAATGTGTAGCATTGTTGGTATTAAGGA
CAGAGGCCAGTCCACTTCAGAGACCACCCAGGCTTCTGTCACTTTCGCTCCTATTCAGACCCCAAACAAAGCCCTTGTGGGTGGCCGGAGGGATTCTGTCAGCCCAGACTCAGGCTGTGAATGAGGGGCCACCTGATGACACTCAGATGGATGGAGGTGTTGGCGGTCCCATAAAGGAAGATGT
AAATCTGCTTTCACTCCCTGCCCAGCATTTAGTCACCGCTGCCTTTTGACAAAAGAATTACTTTCCCTTCCTGGTTTTGAATTGAAGACCTTTTGTGTATTTACTGCAAATATGATAAATGCTAGTCTGTAGAAACCAGCTGCCTCTGAGGGCTGGGGGCAGCATTTCTAACACCTGGCAGTTT
TCCAACAGTAACCAGTAGAGTCCACACAAAGAGGTGGGTCTGGAGAATAAAGCCACTCTTGACCTCAGAGCTCCAGTCTCTTGAGGACCTGCATTCTGCTTGGCTCTGCCTCTCTTGAAGCTGTGGGCTTTTATCATCTGAGTCGAGGACAAGGGCCGGCCCCTGAGAGGTGACCCGTAATCAT
CCTCAAGCTCTTAAAGAAACTAAGGTCCACAAAGTGGAAGTAACAACATAATAAGTGGAAAGGAGGAATAAAAGCCAGGGTTGTGACCTGAGCTTTTTCTGCTCTTCCACAGTGGCTGCAGAGAAACGAATGCTTTGTCAAGAATTTAATTTGAATTTCCTTGGAGCCTTCTTAAAGATCATGG
AAGTGAATGACAAGAATGAGGGGGGCAAAGGCCTTGGAGGTGAGGGGGGCAGGGGGTTAGGCGCCAGGGAGGACAGAGGACCCATTGTGCGGCCTGGAACCGGGGCCAGAGGGCTTTGCCCTTCGCCTCCCTCCCGCGGGGCCTTCCAGAGCCAGGAGGGGAGCTGGGGCCCGGAGGCGTTGGA
CCCCATCCGGCCCCGCACTTGATTGGTGGATCTCAGAGAAAGACAGAACAGTCTTGTGCATTCGGACCCTGCCAGGCTGCAAGGGGCCATTGTGGTGCAGTGACACTGAAACTGAATGTTCTCAGCACAAACACATTATAATTCACTCCCACACACACACAACAGCATCGCTCACAGGCACTCA
AAACATTGCATTTAGTGGCCGCAGCACAATCCCGAGGAAATGAATGGGAGTTTTCTCCCTGCTGTCAGGGGCATTCTCCTGGATGATTAATTGACAGTTCTCCAGCCAAGCCCCTGTTCCTTCTGGAGGCCATGCCCCTTGGTGTGCACCTGCCACCGCAGAACCAAAGCAAGAAAATGTATTG
ATTTGATGCCAGAACACCCTGACTCCTAATCACTGCCCATTGTTGCAAGTCCATTATATTCTAACTGTTTGAGTGCTCCCATTGACCTTGAACTGACATTATAAGCTGTGTCTAATCTTTTCAGTCCATATTTCTAATGCTTCTTTTCTTTTTTTCCCTTTTTCTGATCCCTGTTTAGCATCAC
CTCTGCTCCCATTGCACCTCCTGGGAGAAGCCTCACTCAGTCGCTCGTCATTGTATAGCTATTTGTTTGGAGCTGTGCAAGGGCAGAGGCCTGTTTTGTTCACTGCTGGATCCCTGACCTGTAACGGATGCTCACCTTTTGTTGAATGAGTGAATGAGAGACAACCGTTTCGAAACTGCTGTGG
ACTTTGCAGCATTCATCTGTCAGCCTCATTTGGGGGAAAGAATGGCAGTGCATGGGACAATCAAACCATAATTAATTGCTGAACCCCATTATGCTGACTTCAAATACCATGGCCTGACTAGACAAATTACCATGACAAATGGATGTGACATTCTTTTTTTCTTTCAGATTCAGATGCTGTCACT
AGCGCAGTCATCTCCGTGGCAACTGGCCTCATCGTCCTTGTCCTGGCTTGGGGGCCGCACGCCTTCCCTTCCCTTTCACCGGCTGGAGTCGCTTTCTTCAGAGGTAACCATGGCAACCCCTTTGTTTCTGAGGCCTGCCCGCCCTCCTCCCCGTTCTCTCTTCAGGAGAGGCTCAGCCAGCTCC
TGCGAGCATGAGAAATAGCCAGAGAATGGGAGAAGCATAGCATTCCCTTGTATAAAGAGAGGATTGAATAAGGTCAGTGAACCAGAGACAGCAGGTCACAAACCCTCAGAGGGTCATGAAAATGTTCCCTGGTTTCCTGCCTTTGGGAGCAAAACGGATGCCTGTTTAAATTTTTTAAAAAATT
TTTCCCCCCTCATTGGAAGACGGGGTTAGACCCCTTCTTCCCAGCCCCTCTATCACCATGGAAACACCCAGGCTTCTCCTGAGGGACAGAGCCTCTTTGTGGTGACACAAAGCCCCTTTGAGGGGAGGTGGGGTGCAGCCCCTGGGAGCCTGTGGCCAAAGGGCCCCTGGGGGGTAAAGCAGGG
TCTGGCCCCTCTTGTCTCCGCTTTTCAGACCTTTGTGTGTGTTTTGTGTTTGAATCACGGCTGCTCTCCCTGGTTCTCAGGCTGGGAACCCACTGCGCCTGTTTCCATGGTCACTGGGAAGCTCTTAGCGCCATGTGCTTCAAAGGGAACCTTTCCCCTCCCAGCACTCGCTGCTGCCTGCCCC
TAACAACCGATTAACCAGAAATTCTATTAACCAGAATGCCTTGCTCCTCAAACTTGTCCTCTAACAAAGGATTTAGTGTTCTTTCATTCTTTTGTGTATCTATGCTATGTTTGAGTAGTATGAAAGGCATTGTAAGAATTAACTGAAGCTAGACTTTAAAGCTGATCACAGTTATTCAGTAACT
TATGCAGCTTCAAAACCAAAGTACAGCCTCAAGGGAAGTCTCTCCACTGACAAATTAATACCTTAGAGAACAGAGCTGAATGGTGGCAATGAACTCATTTGTTCCCCAAATAATGAAGAATGACTTTTTCTTTACCACATCTGTGACTGTTGCTATGGTGACCCAGACTTACCTCATTGCTTCT
TCTTTTGTTCCGGAACTGGCTGCTGCCCTGCAGGGAAGTGTTGGTCTAAGTGCTGGGTCCGCCTCTCTCGGACTTTCTCTTTGTGGCCTTTCACATTCTCACTGCCTTGGCCATTATTCTCTGCCTTCAGACGTGTTTTTGTTCTTGTCTTTTTCTGTTTTGTCCGGCTCTTCTCATTATTTTC
GAGCAGCCCCTCATCTCTGCTGGAGAAAACAGAGTGCAAGTACTGAAAAATGTGCCATTTAACATTGTCCTTCCCCATGGCAACCAGCTGGGCATTGATAAGAGAGGCCATCTGACAGCTCCAGATACGACAGTCACTGTCTCCATAGCAACGATGCCTACCCACTCCATCAAGACAGAAACCC
CATAAAGAACATGGAATCGTGCCTACATTTCCCTGAGTGCCCTCAGCCCTAGCTGTCCCTCTACATGAGAGGGAGAGGGATGAATGAATTAGACACGGATGATGGTAATTAATGGCTGGCTGTCAGAGAGTCATTTTGGAGGCTCAGCCGTTGAAGGCTCCATATTAAAGGCCGGATCCCAGCA
GCATCCCAGCCTACAAAGGCTCCGGCCCGAAGAATGGCCTGGCGTGTAATTCAATGCAGGCCCAGTGACCACACTGGAGTTGTAGCCTTTTGTATTAGCGACAACAATGGAGGGGGAGAAATCAGGCCACAGGCTCGCGGTGCAGACTGGCTGGTGCGGATGTCTTGGCCCTGGCGGCAACGTG
CAGAACACTCACCCTCCTCCGGCAGCACACCCCCTTTTCACATGCTAACTGAGGCGCCCGTGATTGGCTGAACAATAAACTGGTCACACTTGCTAAAGGGCTGCCGTCTTTCACACAATTAGCCAAGACACATTAATCAAGCTGGCGGGCCGGGGCTGCGCGGGCCTCCTGCAGTGGGGGAGGG
CAGGTTCATCAATGGTGGGGCCCAGCAGTTCTTACTCAAGTGGACTGAATGCATGAAAGAGTTTTCTGTTGACATTATTCTGATGCTTCTAGGAAACCCCTCCTCACCCTGTCCCAGGGAAGATTCCACCCCTTCATGATGGGCGGTGAAGGGGATTAAAGGAATGGGGTGGATGAAAGCTCTT
TCAAGAATGGGATAATATTTTAAGGTTCTCTTCAATCCTGGGAATTTGTGCTCTGGACACAATTGTGTTATAGGCTAAGACTGCTATTGTGTTTCTTCATTCACCCTTTCTTGTCTATTGCCCCAGTTGCAGCTAATAGATTCTATGGTTACCAGGGATACCAGCTTTAGGATGACGCAGATGC
GAGGCCAGCCTGCTGTAATCCTGAGAAAATGTTTGTCCTGCTAAATAAACAGCCGCACTCTCCATGGCAACGGTTGGGTAACTGAGGAAAATGTGACCGCAGCCATCCAAATATGGAGGGAAGGAGGTGCACCGGGGAGGCATTGTCTTGGCCTCACTAGGACACCTTCAATGATCTCAATTCA
TCTTCAGCTCAGGGATTAGGGCTGCACTGGCTCACTAGAGGTCAGAGGTCTGAGCTAGGCTGCAGGGATCTGTCTATCATCCCCAGTCCCCATCACTGCTGGGGGAGGTGACGCTGTCAGTCAGGGCCTGCTGCTTTGTGGGGCTATAACCAAGGGGGCGGGCTGCCCACCTCTGCTCCAAGAC
CGATGTTGTGGAGAAAAGGACCGAGGGAGGGGACCCCGCCTTCTCTTTTCTTGTAGCAGAATGGCAGGCTGCTGGCTGGACACACGCCTGGCAGATGGCATTTCAAAGGGTTTTCAGGAGCCATCTGGGTTGGGTACAATTATTATAAACCATGCTTCTAACAAAGCCAGAAGGGTTACTTCCT
GACCATTAAAGGCACCTCTAAGGTTGCATTCACTCAACTGCTAAAGGGACAAATTTCCTCTATCGTCTCCTCATTGTCTGCCTTTCTTAACCACAGTCACGGTTTTGCACTCTTCATTCTAATTGTGCTTTTGATTATTGGGGTCATTTTATTCCTTCAGGTTTTTTAAAGGTCACAGGGATTA
CCAGAAACCCACAGACCTCTTCACAGACCTCCTGACCGTGATGTCCCTGAAGCCTGGAAGGCTGTCACACAATGAAGCAGAATTGAGTGATGGGTGTTTGTGAACCCAGTGAACTGTGTAACACAGTGAACTGTGTAATTTGAGTGAAGTCAAATTCCTTGACTTCATTTGGCCCATTTCTTCC
GATAATATCCCTGAGTTGTTAACGTTCAGTCCAGAAAGGTTTTTTTCCTTCCCAGTGCTGACCTTTGTTATGCCGTAGTTATAGCAACAAGAAGAGTTCCTTCTGTCTGTCTGTTGTGTTCTCTTTCCAAACTAATGACAGTCTTTTATATGCTGTTGTGCAGTATGGGGAATGCTTTACGTGC
TTTCTGCACAGTGATTGATTTCTGCCTGAATAGAGACCTCTGCCTTTTTTCAATGCAAGCGAGTGGCAGCCAAGTCTCTCCATCTAGGAGGAGGCAGCAGCCTTTGAAGAGATCAAAGCCAAGGCCGCAAGCAGTTGTGCGCCCTGGGAATATGGAAAGCCTTTATGCTCTCAACCCCATTTCC
ACATATAGTTTTATTCTTTTCTATCTGGATGAGTGACAGTGGTATATAAGAGTTAACAAACCTTATCCAGTCTTAAATACATTTCTGGTATTGAAAGCTAACAGAGCTGAAAGTTGAATGGGAGAAAGCTCAGCTCCTGTATTCATTCTTTTATTTGTGTTCTGAAAGGGCCTTATGGAGGAAA
CACAGCTTTTCTGCTCGGATAATTCTTCTGTTAGAAAGCCTCCCATCTTCACACCCCACTTTTGACCTGGGTAACCTCTATGTATCTGTCACTCAAGCCCCTTTCAGGAAGAGCTGTTCATGACCCTTGACTTGCGGGCTGCAGTGATGTGCTCCATTGAGTGCTTCGAAACAAAGCACTCATG
GCTAGTGGTGAGAGTGGCAGCCCAAATGATCTCTGAATCTTCTTTGAACGATTCCCTTTTCTTAAAGGACAAAGCAGGTTCACAGCTGAATAGCTCTATTGTTTCATCCTGTAGAACCCAGAAGTCAGAAAGCCTTTATTTTGTCTTTGTTACCTTTAGTTCAAGCTGGCAGTGTTTCGACCAG
AGAGGCTCAAAGCCTGAGAACTTGTGACAAACCAGTGGCTGGGGCCATCCTTACCCCTGTTGACCTCTGGTTTCTCTCATTGTGAAAGCTCTTTCAGCCTGTGCAGAAGACAAAAGCCATCACCAGGGACACCAGACGAGTTTGTTAAATAGAGCCGTCTGGGCACAGAAGGTGCAATCCCATA
CAGTGCCTGCTGCAGTTCATTGTTCTGCTAACACAAGACGGAATGAGAACAGTGGCTCCAGGCTGTGAGTGGATAAAGTGCAACTTTTCGATTTTGCTCTTCTAAGGATTCTGCATTGTGTGGAGTCCATGAGTGACATCTTTGGCCTTCCTTGGGGCTCAGCAGATTGAATCAGTCATGCTGA
AGCCCCCAGTCAGTGCAGGGTTACTAAGCAACTATACTCCCACTGAGGTATGCAATAAGAGAAAGTCTTGATTTTAAAAACAAAAGAAAACCAAAACACCATAGTAAGCAGAGCTAATAATACAACCTGCTCTTCTCCTTTGAGTATGTTAACCCTCAAGCTAGTTTACCTTTACCAGCATATC
GGTCCTTGGCTGGTACAGCATAGCTGGACTGTCAGACACTGACAGACTGAAAAGCTACAAATCTGCAATGAACCAACAATAGGGCTCCATGACCTTTAGCACCTTCCCGAGTTGTCTGACCCCATTCCTTTGTCTTTCTCACTTTTAGTTTTGGACATGTTACCTACAGCTCCTTCAAAGATCT
GGTAAACCATCGGATGTGGGGAAGAAAGCAGCAGTATTAGGTATGCAGTGTTGCTAGGGAACACTCTAGTATCAAGGAGCAGCCCACAGCGGTTTCAGTAGCTTGTGAAGGGCTCCCCTCCACCCACCCTTTTCAGCTTATTTAAATCATAACACTGGGGTTAGTGGACTGAAGTGTGTGTGCA
CGCCACTGCACTCCAGCCTGACAACAGAGTGAAACTGTCTCAAAACAAAAAAAACACCACATATTGTATAGTTCCATTTACACAAAATGTTCACAATAGGCATTCCAGAGAGACAAAGGTAGATTAGTGGTTGCCAGGGGCTGAGGAGAGGGAGGAATGCAGAGTGATTGTTAAAGGGTACAGG
CCTTACTAAAGTGTCCCACCCCACACCCTTGAATACAGATTAGAATCAAAGAAGGAACTATTGGGAGGAGAAGGGGGTTGGGACGGTCATGCATGATGCAGTTTGTCAGCATTAATGTGAACAAAAGGTCACCAAGACTCATCAGATTGACAACGGAGAAAGAACATCATTCTCTGCTTTTAGA
GTTGGGTAACATTTGACCTTGAAACGTCGTTCTAAAAGTCGTGTTTCCCCCTTGCTGGCTTTGCTGTTATCTGTGCATCAGTGAACACTTTATCATAGTAACGCTTCAGGAATGTGCAGAATAGTTGAGGAGCTTGAATGCCACAGCAGTTTCAAGTATGCTGGGCTCTTGCTACCAGCTCACT
TCCAAACTGAAACGAAGTGCTTTCCTCTTTCATTCAGTTGGGCTTCTTCAAATTGCAGATGGAAATTCCTTTAGAATTCCTCAAATCAAGAGGAATAGACTTTGTTGTCTGGTACCCACAAAAGACACTCACCCATTCAGATGCAGATGTCAAATGTCAAAGGTTGTTCTTCCTAGGCAATCAG
AAAAGAAAAGTTGGCCACACAAATACAATGCCAGAGACTGTGGTCCCAGTTCTATGGGGGAGAGCGAGTGGGAAGTTGCCGGAGCTCCACAAAGCAGCTCTCGTTCCCATGGAAACCGATGTTTAGTGCTGAGTGCCTCGCTTGACTCTGCATAGCCCCCTTCCTCTGTCTTTTTAAATCTCTG
ATACCTTGAATTACACATTACAGAGTATCGTTATAAAGAAAACAATAGTTTTACAGAATAAAAGTAACTATGGCAACCAGTAGAGTCAAATCAGGCTGCCTCCCAGGCAGCAGCAGTAGCTCCTTGTTGCCTCAGTAACTTTCCATTATAATGAGTCTCAAACACATATATTTTGGGGGCACAT
AATAGAAGATTCTTAAGTGCACCATCCCATTCTACACAGGATTTTCTCTGTAACCAGCATGAAATCGTCCTCATGTGCTGAAGTGCAGCTGTTGCTGAGCAACGTAGCAGGAAGAATTTTCACTGCAGCAAAAGCTTTATGGCTTTGGAAAAAGGAGAGCATGACCACTCCACTGAGATAATAA
GAAATTCTCACATTAACACTGGCTCAGTGAGTAATGAATAGATTCTTTCAGAAATAGAGTTGTCACAGTCTGACCTAAGTTAGCAAGCTTTTCATTTTGCTTAGACAAAGAAAACAAAATGTTAGGCTGGCTTCTCAGCCTGAGGGCCTTGGAGTGAAGGAAGCTTTCTATAGCGGGGATCCTT
GCCTGTCACAATAGATGGGGACGGTCTTTCTTTTATTCTTTTATTCTGAGGCAATCTCTTTGTGGAACTTTATTTGTATAGCTAACAATCTGAATGAAGGAGCTCCTGTGAGGACTTGTGCATCTTTATTGTTGCCAGGGAAACTGGGTCTTAATTTCTAGTGGCTGAATGCCAAAGAAAACAG
TCGCCCTCTTTTCCCCCTTTACGATTTCTGTTCCTCTCTTAATTTACCGTGAAGACTAATTCCACTTCCATTCACGCTATGTCAACCATCTAATCCCCCTTTTTTGTAAGGGGAATTCCTCGGCCCCTTTTAAACAAGTCCCCTCCGCATTGAGCTACAATTTACTGCTACAGCATTCTTCCAG
CCACTCCATGGGGGAACACTCCTCTAGCTCAGTCAGCTCCTGACTAGGAGCTGTCAGAAGCCACCAAGGAAAGGTCCCATTGAGAACTGAGCACAAAAGCGGGGTCACAAGAGCTAACTGAATTAAGCAAGTTATCAGGCAGTAGAAAATGCAGTTAGATTTGCATCCATGAAGCAGATGGTCT
CTCCATTGAACACACACGAGTCTGTCACTTTCAGTTCCACTTAATTTCCACTCTCCCCTCTGGCTGGCGGCCACAGAGTCCTCTTGGCAACCTCCACACTGGTAACCATGGATACCCTCCACTCCCAGACAGGCGGCTCCTAGAGCAGATGGTTGTCAGCACTGGGGGTGGGGAACAGGCTGAA
TGCTGACAAGCACGGGTTTTGGAGGCCATTGAAAAGTTTTGGGCCTAAATAGGGTAGGCAGCTTGGCTTAAGTGTTGCTAAGGAATACCTGGCAACCAGCAACAATAGGCCTTTTAGAGAATCCAGGGCAAACAGTGACCGTGGTAATGGGGTGGGCTTAAGGGTCTCCTTGCCCGGCTGGGCC
TGTATGAAGGCTTTAGAAAATGTCTAACAATGGTTTGAGTGATAGACGGAAAAAACTCCAGTGCCTCAGCTACACAAAAGACTCTCTAGCGAGGTCCTATTGTGCATTGATTTACTGTGTTGAATAACTTTTCCACATTCGAAAATGCATTAAAGCTCTTATTTAGGACCATCTAATTCCTGTC
ATTGTGTGGCTGGAGCTCTCAGGAGTGAGGAGGAGGCTGACCTTCCACCCTTTTCTCCTCACTTCTTTGTTGTGCACACTCCCGATGTACGTTTGAAAGACAGGCAGAGTAATTGAAAGGAGGAAAGAAAGTATCACTCACCCAAAATGTGAATGAGTTAATTAGTAAAAATCTAGATGGAAGT
TGTTCCTTTTAATAATTACTTTAGTCTCATTGTAGCTGTGTGTTTGAAAGTGTAGGTCAATGAGGATGATTGCATTCAGAATTTCATGATCTGTGTAGTGGAACAAATTGAAAGCAAAGCCTGTATCAATCACTGTGAAGGGAGGGTTAATTGTTACCGCTTCTCAAGCCTCTGGACAGATAAA
TCCTCCTCTGGCTCCTTTGAGACATTTGCTTTTGAAGGACCTGGAAGAGAAAGCTCTTTGTATGTGGCCAGAATAAACTCATTGTACACCCAAACAATTAACTCCTCAATGGACTTGCCAGCCCCTTGAAAGGCCTGGCCCTGCGTCCCTGGACCTCTTGGGCTCTATTCAGTCCCTTAAGCAC
CGCACGCTCTTCCCTGGCTGAAGGCTACTTTTGTGTTTAAATTTTCTTCCTCTAATAGCCCAGAACAAAGCCAACACTGTCCCCATGTTTTATTAATCTTCTGCCTGGTTTGTGTCAGCATCTCCCTCTGGAAGTGTGTCATAAGGGGAGGGGACTTTATTTGCCCCCTGACCCCTGGCCAAGC
TTTTTTCTATTCGTACCATTCACGTGACTCTCCAGATGGAAACAATGTGGTCATTGCCTGTCAGAGCCTTGAAAGCAAGCTGACTCCAGCCTAAAATTCATGAATATTCAGAGCAGTCATTGTCCGTGGTTCTCTGGCTTTATTCTAAGGGAAGAATGTTTGAGTAGTTCAGAGCTTTTATCCA
CATTGAGTCTTGTAAATTATGTAGCCAGCCCTGGAGGGGCTCAGGGTTGAAGTGAGAGGAGCATCTCATTTGCACAAGAAATGTCTCTGCCTAATCCATTATGGCTCAACACTGACCCGAGAGAGCATAGGTCAATCAGAGGAAAAAAAAAAAGACATCAACTGAAAAGCCCCTTTGGAGTTGC
ACCAAGTCACTCGGGGCCCCAGGATGCAGGGCGGGGTGGCTGGACATCCTGGGGTCCTTGTGCCTGTCTGCAGCAGGACAATGAGTGGAATGCGGTCTCCTCTCTGTGGGGCTGACACTTGACATCTGAAGACAATGACTTTCAAGAGGTTTTGTTTTTTCCTCAGTCCAACTATTTTTTTTCC
GCGACATCGTTGCCAGGCGACTCCAGCAGCGTCCGCGGCGCCGCGGTCGACATAATCAGCACCCACTGCGCAGGCGCAAACAGCCCAAGGCTGCGGCCGGCTGCAAAGCGGGAACAATCATTTACAGGGTTGCTGTGGAGACCAAAGGCAGCTCAGCTTTGTTCAAAGTACAGAAGGGAAAGGA
TTGTACTCACGCACTGTCATCTCCCTTGTTGTAGAGGAAGCTTCTGAACAGCCTTTTCCAGCAATGAGCCTGAAAGCAAACTAAAACCCCAGTTGCCACCAAGACGACCTAGGCCTGAATACCCCCACTGATCTTTTGTGGTTAATCAGTCACAGTTGGTTCTGAAAGAGAAGAAATAACCATT
GGTTGCCATGGAGACCCCGGCTTGAAAAAAAGCCTCGTTAGTTGCCAACTCTGTGTGTTGTTGTTTTACAACTGTGACCGACCGTCACATGAGAGGGGGGACAGCTGGGGGCCGGGCTGCACAAAGGGGAATGGCTTTTTAATGGAGTGCCTGGCCGGCGCTTGAAGACTCAATAAAGAGTTGC
AGAGCCTGAAGAAGCCGGTTGCCAAGGTGACAGGAGCAGGAACAGCAGGGAGCTTGCCATGGGGGAGGGGCTTTGCCCCCAAACAGCTGTCAGTGGGAGCAGTCCCAGCTGGGACTGGAGGGTCTGCCTGCTCTGGGAGGAAACAGCCCCCAGGAGAACACATTCCTCACTGCCATACCCCCTC
TATCTACATTCTAACTAGCTTCAAGGGGCACCCTGTCCTGTGTAAGAGGGCTCTACTGAATGGTGGAGAGAAGAGGATTTTGTTTTCTTTCAATGGCTTTCTTGTTGAAGTTCAGTCACTTGTCAAACAGGAAAACAAAAGCCAGGGCATGCTGTTGTTTATGGATCCTGGTAGTCACGCAGAA
AAAAAATGAAATACTTAGCTTGGTAAATCACATTGCTTCTCCTGAAGTAGACTGCCTTCACCCAGTGCTGTGAAAGAAAGCCCAGTGAGTGAGTAAGGAAGGGTGGCTATTGTTTAGTGCTCTCTAGCAAAAGAATGGGATTGGGGGCGGGGTTGGGGCGAGGATTGAGTTTAACTGGCATTGG
GGAAGGCAGGGATACCCTCTCTGGCTCTGGAGCCTTGGGACTGGCGGATGCGACATCCATAATTCATAGCCCATCAATCCTGGAGGGTCCAGCGCTTTGACCCCTTTGGAAACGGCCCTCTTCTCTGACAGCTGAGCCCTTCCCCTTGGAGGCCTAGGGCAGAAAGGTTTCTCTGCAAGACATA
ACCATGAGCCAATCAAATCTCTTTTCTTTATAAATTACCTAGTCTCTGTTATTTCTCTATAGCCATGCAAGAATGGTCTAACACAATGGCTGTCCCTCTTATTTACATTCTGAGCAAGGTCTGAGTGACTAAGGGTGGGGGTGTCAATGCATGGGGTCTGCAAACTCTGTGAAATGTAAACAGC
CTGTGCTCAGCCTGCTGAGCAGTGTGCAATCTGATTCATCCTCTCCCGACCTGAGAAAGCTGAATTCCCTATTGAGAGCGACTGTGAAATGCCCCATTGTGAAGGCAGCTACATCCACCAACAATGAATGGCCGCCAATTTGGGGCTATTTAAATTAGGAGTCAAAGGTCTTCTGGATCTTTCC
TCTATTTCTAAACAGAGTTGTTTGAAACCGGATGCTACACAGAGCCAATCTCCTCACCCTTCAAACCCCCTCCCTGACCCCTGACCCTGTGAAGCAGGCCCCTCCTCCCTTTATTGTTCTTGACTCTGGGCCTGTCCCTGTAACCAAAGCCAATGAGTTGGGGGCAGGGGCCGGCACAGGCTGC
AACAAAGGAGAGAGAATAGAATCAGCCATCAGGAGCTATAACCACACTCTTCTTTCTCAACCTTTTCTGGTATTAGTAGGCAGAACTCCTTTTGGATGCGGTGAAGCATTTTATGAGTGAACAATGGTGAGTCATGTAATGAAAGGAGATGTTCTAGGAAAACTTTTCAGTCCCGCTCAGTGCT
ATCTCTAAATGAAACTTGACTGTCCCCACGGCCGGTTGGAGAAGCACAAAGGCCTCCCATTCCACTGGCTACAGTAACGCCATTGTGTATCCTAACAATGCACTAATTGGCGGTGACAATTGTGGAGCTGGGGAGGAAGAAGGGGGCCGCCTTTTCCAATCAGGGAGCCACCGAAATAAAAGGA
GTCTACTTGATAGCCAGTTTGATGTTTGAATTTTTCCCCCTATTTCTCCCTAAGACCTATTGTCCTGGATTCTGAGCATCTGCCCCATTCGAGGGGGCGGGGCAGAAGTGTCAAAAGACCATTTGTTCTAAGAGTACTTGTGTGCAGTCTCTCAACCCATTCCTGGTAGCAAAGCAGCTACCCC
AGAGGGCTTTGTTGTCAGAGTAACTTGCTACCTTAGTACTTTGTCAGTATTTCTCTCAGCCATTCAGCTGAAGTGGTCCCTAGACCTTTGTTCCCTCTTGAGCCACTGTATTGTTCTCAATTCTTTGCTCCCTCATCTCCTTTTGTTAAGAGAGACTGAACCAAGAGCTTGGTTTTAATTAGTA
GCCGGCGGCTAGAGGGGATTGCGCATAGTTCAAAGGGAGGGTGGGCTTCCAATTGGACAAGGCACTTCCCCGATTACACAGCTGTCACTGACCCCTCCAAAGGCCACCGCTGCATCCCCTTGGGCTCCCTGTTCCCAGACAGGGCTGCATTTGTGTGCTCAGCTGCTGACTGTCCTACTCTTAA
GTGAGAAAATTCAAATTTCCTATGTAAAGCCTGGAGTTCATTAGCCGGAGTATACGTACTTATTTCAAGGGTCACTGGGTTATGGTGAAGAGCCTGTCTTTCTGCTAGCCAAGTCTCAAACTCTTCACCTGAAAACAGTTTAGAAATGCCTTTAAGCCTATTAGCTTTCTATGGAGCCTAATTC
TAATTCAAAGTAATGGAATCTGAATATTTTCCACATCAGTGATCCTGCACAAGTGATTTTTCCAGTCCATTTCCATGAGTAATGCAGTCCATTTGATTAGCTTTCAAAGTGTAGCTTCTCAATGCTTTAGACTCACAAATACATGACAAGTGTTAAAAAGGTTTGCTAATCTATTTTATAGTCT
CTTTTTGTTAATCTTAGAAAAAGGATAAACACACACAGTGTATTTCTGCAGACTCCCCTTTAATGGATCTCTGCCAGTGTTAGCCATTGTTTCAGTTGCCTGTGGCTGCTCAACTGTGCAAGGTTGCCTGGAAACGCTCCTTCTTCAGTGCAAAGCTCTCCGGCCACTTTCCATACCTCCCAGC
GATTATGGGAGGCAGCGTTAAATGTTGCGTTTCTTTTGCTTTTTAAAATCCACCCTTTTGTTCTGTCCTCAGAGAGGAATGTGCATCTTTTGTTCTTAGCTACTCAGCTTCGGCCGGGTCTGGCGGCGCCTTTGAGTAACATGGGCAACGCGCGCCCTCTTCTGGACAATCCACTAATTGCAAA
CCTATTGTTGTTGTCTTTTCTGTGTTAGAGAGTGTGCTCAGACCCCTTTTCAGGTTCATTCAATCTCTATTCAATTCCAGTTCCTCTAACGAGGCTTTGCTGCTTTTGCTGTGAATCCTTAGACATTCACGAGCCCTTTGTCCTGTACTTTTTATTTCTGGTTGACTTTCTTCTTTGGCGCTCT
TTGCTAAGTTTCCTAGCATGTTCGTCCCCACCCCACACTCTCCTGTTGCCATGGGAGCAGAAATCCTGGCATGTGCAGCTCCAGCTCCCGAGTGGCTCTGTTTCCCAGAGTGCTTTGCTGTTACTATGGAAATGACTGCCCATTAATCTTGCTGTCCTTTTACTACCAAAGCACCTTTAACTGT
CTGTCCTGCTCAGTGGATTAGATGACTGCATGGTTACAGTCCATTGGCTTTGATCCTGGCATGCAAATGTTCTACTCTGCTCTGCACAATCCCTCTTTCTCCCTTGCAGGCTGATCCTTTGTTAGCAGCAAACACCCTCACTGCAGGCTTGTCACAATGATTTAGTAAAGGCATATTTTACCGA
AAGTTTGTCTGAATTGTTCTGTGTGTTGTTGCCCTCATGACACCCCTGTCTGTAACCATTTATCACTGAGACGTTCTCTCATCAGCAGACAAAGGATATATTCCCTGCTTGATATGTAGGACTTCGGCTGCTTAGCCCTCATGAATGTTAATGGGAATACAACCTTCTTTCTGTCTATAGGTTA
CTCAAAGTGTCAGTCACTTCAAAAACGCATCCTGCTACGATGGTGGCTCAGGACACTTGTGTGCCAGGGCAGTGGCCATGCTGTGCAAGTCAGAGGTCACCGCTTCCACATTCCGACATCTGTCTGTATTTTCTTGCCCTGAAACAATAGAAGGGGAACTAGGCTCATTTGCTCCCACTTTGTT
CATGCACCAAGATATTTTGTGACTCTCAGCTCTTTGAGAAGGCAGTGTGTCTCAGAAAGCCAGCGGTAAAAGCGATGGTTGCTAAGGGAACAATTGAATTGCTGACACTGAGACATGTAATGTGACTGAAAACTCTTTTTTTCTTCTCCTGCCACATGGAAAAGAAAGCAGATGAGTCAGAGGT
GAGCACAGCGACCGACGTCGAGGCTTTAATGAAGTCCGTGTGAGTGGCGGTGGGGCGGCCTCGCTGCACAGATGGCTCTTTGTCCCCATGACACCTGCCATCTGCTTGTTTGTCTAAACGATGCTGCAGGGGCAGGGGTTCCCAATCTGCTGCCCGGGCCCCACCCGCCCACTGCGACCTCCTG
GCCACAGCGCTTGCCTAAACCCCTGACATGCCCTTGACAGCTCCACGGTTATCATCCTTTCTGTCTCCAGCCTGACCTCCCCTCATAACCACACTTGAGCAGCTCTCAGACAATCCTTTTGTAATGTAAACCACTCACTCCTCCTTTTCAACCCCTTCCCCTGTTGGCCCATTAGCAGGGACTC
TTTAGTTATAAAATATAAAAGTGTTTGGTTTTCAATTTTTCTAAATTACTTGCAGGGTACAAGGTGGGGGTGGAGATGGTGAGAAGGGGATCCTTATGCCATCTGGCGGTGCCATGTGGAACTTCGCTGAAGAAGCTAAATTTACTGACCATCTGTGCCTAGAGCGGGTTTCTCCAAGGAAAGG
TGAGTCAAGCCATCCTTTTCCTTGGGAAACAGGCCCCTGCCGCTTTAAGTGGAGTTGCTGGGTAATCGTTCCGCTCGGTTGCATAACCAGAAAGGGATGTGTCAGGACTGGGACCTGCAGACAGCGAAGGCTTTATTAAAACGCTCGCAGAGACCTAGACAGATGAGTGGTCTCCAGTTGGAGT
TGTGAGACTTTTAGACTCTTAAATCTCTGAAGTGTGCCTACTAAATGAATGGAAGTTTTCCCAAAGGACTGGACTCTAACAGAGGCCATTCTCACCATTGATGTGGATGTGACATTCCCGGTGCAGCTGTGCTTCAGGAGAAGAAAGATATGCTGGACACGCGGGCACCCTGGCAGTGACCCAG
CCGCTTACTTAGAGTTCAGGGCATCCCTAGAATTTGCATGTGATTATACACATACAACAAAAGCACTGCCAGATTATACACATACAACAAAAGCACTGTGATTTCCCTGCCAGAATCACAGCACAAAATCAAGTACAAATACAAATCAGTGAAAGAACAATCCCTAGAGTATTGACAGCACCAG
TTTCTAACAACTTGATGAGTTACGAACATGCTGAGAGACAGCAGCCACAGTAAAAAGCCCTGTATGCCAGGGGTCAGGGCCCTGTATTCCAGGGGTCAGGACCCTGACCCCAGCCCCAGCTGAACCCACTACTTGCTGTGTGACCTTGGTCAACCCATTTTATTTCATTGTGTTGTAGATTGGC
CAGGAGAGACATGCACAATTTCAGTCTAGTCATCCTCGCCTAATGTGTCTGTCAGGTGTGTCATGAGCAACAGATGCTTGTTTGACAAAGGACCTTTTTATTCTGGCTAATTAAGCAGTTGGACACACCCGCCTGTTAACGGTTCTTCTTTGTACAGCCAGCTCTGGCTGAATCATGCGAATCT
TCTGATGGCATGTAATGTTATTTATGAATGTGTTACACAAACACAAAAATATGGAATGCGACCTGAATGGCTGGGCAGACTGAAAGCACAAACACAATGCCGAGGGGCCCCGCTCGTGAAAACCCAGCAGAAGCAAACAAATGAAGTGAAGGGTGTAGAATTTAAACAATTTAGCCCAGGAGGA
GCTAAGAGCTGAGGGTAACGAACAATGGAGCTTGCTTTCCCCAGTTCTTCCTCTATGACTTTTTTTTCGAGTTGCTATGTCCCTTTCTAATGGTTCATTTCTCTTTCCCTTTCACTTAACTTGGCTTTTATATGTCTGTCCATCACTGGCTCTCTAACTATCAGCTAGGCTAGCCTGACTCTTT
ACAAAAATGAGACCGACAATCCTCTGACCCTGCCTTCTTTGAACTTGGCCTTTCTCTAGGCGTTCAAGACCCAGCTGTTGAGAGTAGAAAAGCAGAAGAAAGGACCCGAGGTCAGCAAGTGCCCTCCCCACAATGGGGCAGATCTGCCAGCGAGAATCGGTAAGCTCTGGTGTTTCTTTCTTTC
CATTTTTAACAGCTCTTCATTTCAGCAGAGAATGCCCTCCTGCCTCTGATGGGGGCTGGGGACCAAGACGGGAAGGGAAGCTTTGTTCTTCTGACCAGTGCTGACAGTTTAATTAAACCCAGCTTGAGACAGGGTCGATAGGGTCAGGCATTCTTCAGCAGGGCTCCTGTGAATCTCATATCCA
CCTCATGCTTGATCAACGCCACACTATCCATCATTCTCAAAACAAGCGTCTGAGCTATTGTTCACAGTCCCCTCATGTGTTGAATAACTCTCTTATCCTTGGCAACTTGCTTGTCTCTCAGGACCCAGCTTAATTGTTGCTTCCTCTGAATGTCTCCTTGCAGAATAAATCACCCTTTGTCCAT
TTAGCTTATCAATAGCATTTTGATATGCTTCATTTTCAGATCACCCATTACTGTGGCTGGGGGTGTCTTGGGGGCTAACTGATTCTGAAACCATTGTGAGCCGATGCTTCCTTTGGTGGAATCTCTTTCAATCCTTTCTCCCTGGCTGCCTTTTCATCTCAAAGCCTTTGAGAGACAATGCTGG
ACACCATGTTCCCAGTGTACAATGGGACAGGAGGTGAGCGTGGGAGACAGCTTTGGCTATAGAATTCTTTTTCTTTCGGCCCATGCTGAATGAGAGCCTGGAATTGTTGCCATGCTGAATGAGAGCCTGGAATTGTTGCCAGTGACCTTCGACAGCAGCACGGGGTGAGACAATTGTGCCGACT
TTATGGTGGTTTTTTTCCTAGGCAAGTGGCAGTGAAACCTTTATTGCACCTCACAGCCTCCCAGACCGTTTTTTATACTACATAATGTGTTTGCAAGTTTCTGTCCATCGCTCAGTCTCCCTGTGCTTTGTCCTGTGAAACCATCGGTTTCCATGGCAACCAGACTGCCAGATGAAGGAGCCAA
AAGGAGCTCCATCCCCGTTGTATTCGCTATGCTCAAAGGGGCCAGTCACATGTCATGCAATGGCATTCAGCAGAAGAGCCACTGCAAAGAAAGAAGCTCAGACCCTCTCCACTTTGAAAGGATCATTGTTCCTTTCTAAGGGAAAATCCACAAGCATGACTTTGAAGAGGAAAGCACGTGAACT
TCTCAAAGGGAAATCTTTCAACTTTTCATTGTTAGGCATGATGTTGTCAAGCACACTTACACAAGACAAGGCAAGGCTAAGACCTTGCCTGTCTGATTTGACTGGCAAAGACACAGAGAGCCTCTTTAGACTCAGACAGTTTATCTGTTACATAGTCGGCAGAAAGAAGAATAAGCCAAAGGTT
CAGGCCTCATTATTTAGGAAGCTGCCTCAGCCAGGCATTACTAATTTGGGCATTACTAATTCAGATGCCTATTCAGGCAAATGAGCAATGAATGTAAAGTGCTTTTGTCAGTGAATTGCAAGTGAAGAGAAGAGGGAGTGGGGGAAGTAAAGGGAAAGTGATAGAATGTTTGAGCTTTGCTTCA
GCTGGTTTACCCTCAACCCTATTCATTAGCATTACCATGAGTGAATTTATATCTAATTATTTCCACTTGCCCTGTTCTCTTCACACCAAGGAAGCTCCAGATCCAGTATCTTGTTTGGCCTCAAAACAGAAGCAGCTTCTTTTGTCTCCCAGCAGTAGTGAGCCACTCAGTCTCTTCCACAGGA
AATAAGAAGATGAACGCCACAACAGGAAGAGTTGTGTATATATTAACAGATATTACAGAGGCCAATAGAAGTCTGAACTCCAGCCAATCAAGTTCTATTGTGTCATGACCTTTGGCTTTTTCTTTCCATCGCAAGCATCTGACAGATGAAAATTATTCAGATTCTAAAGAAGGCTAGGCTCTCA
AAAACAAAGAGAAAGCAAAAGCAGTGAATAAAAGGACTTCTCCAGAGACTGGCAGGCCGACCAAAGACCACTCCCCCTCCAGCCAGCCTGGTAGGAGTTGCCTATTCCTTTTTGCTTCGTTGTTCTCACACCCAGTCACCCACTCCCATCCCCTACATCCCAACCCCCATCCTGGAAAGCTATT
GGTGGTGCATAGACACCATTCAAACTTGGCCTATTCAATCCCAACTCCTCTAACTCTCCATTCATGCATAGCAAAACACCATCTGGTCCTATTTTGCCTCCAGCAATCACAGCTGACCAAAAACGATAATAACAGCTGTTGCAAAACAAAAGCCAAACAAAGGGGGGTTGGCGGGGGCGGGGAG
TAGCTCTTTGAAACGTTTAAATCCTCTTATTCTTGCACATGTTAAGATGTGGCCAATTCATCAAGGGTGAAAAAACACCCATTCTTCTCTAATTATCTTTGCTCTGTGACCTTGGCCTCTCAATTTCTAGATACCTCGGTAACCCTGAAATCTAACTTTTGTCTCCAGAGTCCCATAAGTCCAT
AAGAGCAACTCCTTGGCAAACCTTTAAGGGTAATTCAAGCGACACTGATGTGAATCAATGTTCCCTTTGTGAACACATTACTTGGCAGAAACTGGCTTTTTGTAACCCCCTTAAACATAGCCGGCAAAACAAAAAGAGGGGGGAAAATGTCCTTCAAACAAAAGGATGAGGTGAAAATAAAGAG
GACCGAGATGAAGAAGGGGTCAAGTTTGCAATCAAACAGTTATTGCCGAGATGGGCGACTGTCACTGGCTAGGCTAATGTGGGATGCAGCTGTTTGTTATGTGAGCAAAAGAATGTTTGAATCAGTGAACATGTGAAAATGATTCCAGTGAACCAGAAAATGTGTTTGTTCTTTGGCTCTCCAA
CTGCAGGCCACGCAGCCCTTTCCATTCTCCCAGCCAGTGTCCATCTGGTTTCTCCAAAAGGCCAAGAGGTCATGGTCAGGCATTTCACGGAGTTCTAACTGACTCTCTGGAACAGTGTGGTGCTGCCTGGGGTCAGGGCTATTCTGTGACCCCTTTGTTCCTCATCCACAACAAAATAAATGCT
GAGGAGGGAGTGTTATTTCCTTGGGAACCTAGGGAGGAGAGGTTCCTTTGTTGGGAAACTTTTGTTGATAGCTGCTGCCTTTGTCCTGATCGTTTTCTTTCCCTTTTCTCTGGTGGCCTGTTGTGGTGCAACGAGCTGATGGCATTTGATCTTGCCCCATTCAGGTTGGGGAGTGAAGTGTGAG
CTGAGCGGAGGGGCTTGGGGGCCCCTGCCCGCCCCAGGCCACCTTGCTCTCTCTCCAGGCCTGCGTCCTGCAAAGAGGCCGGGTCAAAAGGTCACTGCCCCGATTTTTATTGCTGTCTCTTACGTTCTCACGACCTCTTGCCCTCTGCACAGATGGGCGGGGCTGGAGCTTCCACGAGGGCCGG
TAGCGCTGTCCCCAATCCCTTCCTCATGACTGTGATTAGTATTGCGGGATGAATAGGCCAGCGCAGATTCCTATGGTAACCTTCAAAATGCATTCCTCGGGCAGGCTCTGCCTCCCGCAGTAATTACATTCCTAACTCGGCCCACAAGCAGCATGCTAATTAGCGCTCCGCTGGCCTCGCCTCC
GTGCCTCTCGCCTGTCGACTGGGACAAGCCTGACAGCAGCGGCACAGAGCAGGATGACCTCTTCAGCTTCTGAGGGCCCGGGGCCAGCCGGACACAAGCGGCCCTGACACGTGATGGACCAAAGCCACCTGCTGCGGGGGAGCCAGTTCTGGGGCCCGCCTGCCACCTCTCCCAGCCCTCAGCA
CCCACCAACAGTTACCCTTCGACAGAGCTCGCCATGCCCCAGCGTTGCCAAGACGACCGCTTCCAGCAGAATGCAGATCCGGGGTGGGGGCAGGGGGCGTGCCAGCCCGCCCCTGGCCTACTAACCTGGCAGGCAGATTTAAATGACAGTCCAGGAAGCTACTATTAAACTGTCACCCCAGTCA
ACCCTGCAACCTGCACTGTCCCTACCAGACCCCTGCTGTGAGCATGTGAAGGGGCCAGGAACATCTGTGGCCCAGAACCAGGCAGGATGAGGAGACATTCCTGTGTCAGGGTAACCCTGGGAGGTTCCCATGGCAACAGCCAGCCAGTCCAGTGTGTGTCCTTGGGCCCAGCCGGACGAGGCTG
TGGCCACATTCCTACAGTTCTCGGGAAGACTATTTAGACCACATTAGTGTGCCCTTGTTCATATGCTAATTCCAATTCATCCTCTGTGTTCAACCATTGTAGCTTGTCTCCTGGGTTCAGTTAGAAACAACAAAAGCTTAGTTGCCTAGCCTGGCCCATGATAGACCCTCAATAAATACTGGAT
CTTACAAACTCTCATGCAGATTTATCGTGTGGGTCTGTCTGCGTGGGTGTCTACCTTATAAAGACTCAGAAATGGTTTCTCTTTTCACCCATTGTTTGGAGAATAATAAGTCTCTGTCAGATTAGCTTCTTGGGGCCTCAGTGCTTTTTGAAAAGAGCTTGCATAATCAGTGTCTGGTGAGCTG
CCGGCCCAGCCCAGCGCAACATTTGCATCTCAAAGAAGCTCTGTGATTTTCTCGAGATTCCAAACACAGTAACTGCGGGGAGGGCCCCATGGTATTTGCAAGGTTGAGAGTTTGCAAATGCCTGGAGGCTGACCCCTGGATCTCCTTCACCCCGGAGACCGACCAGCACACCATCTAACTCAGT
GAGGATAAAAAGCGCCTTTAACTAACCATGGACAGGGAGATTGGCAGACGGATGACAGGGAAGACAAGAGAAGCTGGGGGAGAGGAGGACCAAGCTTCTAAGGAGTCATGTCTCTCTCCCTTCAGCTTCTTTGTTTGCCCTTCAAAATTCGTGTCATCAAAACACCATTAATTCCAGCATCCTG
GTGGCACACACTTTGAAAATACATTATTAAACAGATGAGCCTGTCACCCCTGGAGCTGGCACTCTGTCCCCTGCTTATTCTTAACAAATCTCTCTTTGTGTTCTTTTGTGCTGAAGTGATTAATCATTTCCACTATCCAAGGGCTGCTGACAATCTTTCTAGATGGCTCCGCTGCCATGACCCC
ACAGCATGTCAAGCTTAATGAAGCTCACTGTGACTGACACACTTGGAAAAGGTCAAGAAGTGTGCAGCAGAATGGACAACACACAGATTCATTTCTTCCATGACTGTGCACTCAAGCAAAGCAGCATGGAGAATTGAGCCATTATTCAGTGAAATTCATCAGCATTCTGTTCAATGTTGACCAT
GTTCGGCCTGTGCGAGGGAAAACTCACCATGTAGCCACATGGTGCTTGGGGTGGGGGCAGCTGGGCTCTGAAAGGCAGGCGAAGGAAGACTGACAGGGTCGCCCAGCGCCTGCCGTTGCCTGGGCGACGGGGACACATTGATAAAATCTAAAATGGAACCGCTATGACAGCCGCTCATTGGCTG
CAAATCAACCTGTCGCCACAAAGGGAGGAAAATTCAGAAGCCTGGCCAAAGCTGACCTTCTGTTTACATTTTCCTTGGAAACGAAGAAACAATTGCTGCTGCTCTAGGGAGCTGTCTTCAGTTGCCCCCTCCCCTGCTCCCACCCCCCACCCCGTCCTATTCAAGCGCAGCCAGGGATGACACT
AGGAGGGTAGCAACCTCTCAGCCAGCTAGGAATAGGCCCACTGTTGCCCTGGTAACAAGAAGGCCAGAAGGGCAGACAGGCTGTCACCAATTATGCAGGAATGCCACAGGCAGGTCTGGGGTCTTTCTCAGCATCCGCAGCTGGTGCTGCTTCAGCTTCTCCTCCTGCTGCACTGACCTGAGTC
GTTTCTCTGCTGCTGAAAAGCTTTGTGCCTTTCCCTTCACATAAAGTGTATACATCTTACCCAGTCACTAGTGGCCATCAGACTCTCATAAATCCTTTTGGCTTTTTGTCCTAGTCTTAACGCTTCACCTAACCTATTATTTCCCGCATACTAAACCACTCACTACTTAATGTGCTGCATTTTT
ACAGGTGGGTGCAAGAAAAATTAGTTCTACTTTTCCATTTTCCTGACTGATACTTATTGTCACATGCTAATCCTTTAACCCCTGTCACGACCTCAGAACCTCCGACCCTTTTTACCATAACAAACATAAGCATCATCATTCAGGGCAACAATGCTCCCGCACTTGGAACCCCCAGCAACTGCTG
TATTTAAATAATAGGTATCTCAATAGACATACAAATCTAAGTGGACTTAATCCATGTCTATTTGACTGACAAGCACGTAATCCATGCTGTGTGGCCTCAAATTGACCATAGAACAATTGATGTGGCGGTTTTGAATTGTTGATCAACGGCACAGCCATTGATGGAATCCACTGTGCCATGACCT
GTCCTTCTTGGAATCTTGTCTTTTCAATGCCTTGCCCTAGGCTAATTTGTCTGGAGCAAAGTTCACTTAGGGTATGCACAAAAGAACAAAGGATGTGATCACCAAGCAGGAAGCTTCTGAATACATTCCCTCTGTCTATAGAGTCCAAAGGCTCTGGTATGTCTGTCAAAGCAAGTTGTAACTT
ATGAACAAAGCATCAAGGGCCAATTTACAGAACAATGCTTTTATTTTTTCATGCATGCATTCTGCAATAATTCATCTCCATGACAAAAGCAGACAATCAATCATCTTCTATTGTGCCTTTCTCAATAAAATTACCATTCTTGATGTAACAAAAGAAAGCTGCCTAAGTAACAGGAACAGTTTTA
GAGGAAGTAGGCAGCAGATCCCAGGCAGACAAGTGTGGCTCACAGTCCTTCATGAGAGATCAGAGGCCAAGCCAAACCAATGCGTCCGTCCCTCAAAGGTCATTCGTCTAGGGCTTTGTCAAACCAGGAAGGGAAGGGAGTTTCAAAGGGCCTTTTGTGGAACACACACAGCTCTGGCCCCTGA
ATTCAGATTAACAAGGAATGCAGCTGTACTATCTGATTACATTACCCAAGGAAATCGTCTTGTCAGTGTGACAGGACTTTTTTCTGCTTGGCTATCTTTCAATGCTGATAGCATGTCTTCATGAATATGTGTAAAATGGAAGGAAACCTATTTTACAAAAGGTTATTTAAATTAAACCAGTACA
CCTGCATAGGGAAGATAGGGAAGAAGTCTAGAGGAAACTGCGAAGAGTGGCACCCATGAAATCAGAGAGATAAACAGATGATAAGGGGGGTTAGAGTTCTATTCTAATTGTGGCAGGAAGCCACTGAGGGTTTAGAATAGAAGAGTGTCATAACGTGACATTCACTTTAAAAGAGCACTCTGGC
AATGCTTCCTGGGGCTCTCCCTGCAATGTCAGGCATGCTTTGTTCTTGGAGGAGCAGAGAATGACAGTTCCCACCTTCACCCCTACCCCTGCAAGACTAGGAGGAGGAACATGTTCTCCTCTTTGCCCTGCTGGGGACAATGCACTTGTCTTGGTCACATTCATGCTACCAGGAAATCCTGTCT
CATTTTCATCTTGTGTCTACTGGATTGATCCTCTACTTGATGTCAGCTCACCAGGCTGACAGCAATTCTAGCAGAGAGACAAGGAGTTAGAGGGGCTTTGATTCATCCCCTCCCCCTAACTCCCTGCCTGTCATTGTCTGCTCCTGAGTAAGCAAAGTGAATGTGGTCAGAGAGGTCTGGGGCT
AAAGAGCCCTGTGCAAACCCAGGCTAGTGTTCAAGGACCCCACACTAATGCTCTTTTGACTGGAGCCTAACCTTTGCCAAACAATGTCAATGGTGCAAGTAGAGTGGGTGGGAGAGAAGACCTAGGGAAATGACAAGGGATTCAGTCCTGATTGCCAATGGACTGCGCCTAAAGCTATCCATTA
TGATCACTGATGTAATGATTAATTGATGAAATAGTGTCTTAAATCTCTGTCCCTCCCCTTTTGTGTTACCCAGATCATCTCCTTGACAATCAAATGTTCCATTAAATCAGTCTAGTGGAAAATTCCTCAGTGCTTGTCTCCTTCTGGCATCTAGAGAAGCAAAGGTGTCAGGACCTCTGACCTT
AGGAGAGGAGGCTAGGCCTCATTGGAGAAAAGTGGCTTGAAAATAGTGCTTCCAGTAACTTGGGGTTTCCAAGGTGACGCCTTGGGAGCATTTCACATCATTTCAGTGGTTTGAACAAAAGGCAACCAGGGGGTGGTTCTGGACACTATTCTGCTGAAAGAAAACCAATGCATTCTCTGTTTTG
GCACAAAAGAAGAAGAAAGAAAGAGTAGAGAAAGGAATGTCTAGCCCTAAGCTTTCTTTTGCATTTGTATGCTTGGTGGCCTCGGAATCCCCCAAAGCAGTCAAAGGTAAATAATCCTTTGGTCTTTTCTTCCTTTGTTCTCTGAACTGAGACTTTACTCCCGAGGAGATTTTCTTCTCAGATT
TCTGAGATTTATACCCAAGAATGAGACTGCTGAGTCACAGGCTTTTTTCACAATAGGTTTCATTAGGAACTGTCAGACTGCTGTTCAGAGTGACTCAAATCTTTTCATCAATTAGGCGTGAAGCTTCCAGTTGACTTACATTCTCTTCAGTATTGGGCAGTATCTGAATTTTAAAAATTTGCTA
TTTCATGGTAACATGACAAAAGGGAGAATAAAACTCTAAAAGGACATTGAAAATGTCCTAAACACCATATCCAATGGCTTTTCACAGTCTTCATCCTTCTAAGCTTCAGAGCACCACTTGACAGCAATAACCTTCTCTTTAACATTTTCTTCTCCATTGCCTTCCAGTGATGTGATGTCTGAGG
GCAGTTGCTCCTCCAGACACTGTTTCAGTGTTGCAGGGGAGACCATTGCCATTGCCATGGGGATTTGATGCTTTCCAGTACCATGCAGCCAGCATTGTCTCCCAAACAAGAAACCATTGTTTGAGTAGAAATAGAGGGTGTTTCTCACTGGGGATTTAGGCTCAAATAAGGATCCACACTTCAA
TTCTCTAAGTAATCAATGGTTGCACTCTGGTGCCCTCTGAGTGTTTGACCTTTCACCCAGAAAAGGCTGTAAACTCACTCTGGGAAATCATCTTTTGTCCTAAGAGCCTAGGCTTGCTAGAGGCACAGAGGGAGTTTCAAAGGCCTCAATCACCCAGGACACCGGCAAGTAACGCTTTGCGCGC
AAAATCCTCACCGGCCGCCCAATGGTGCTTTTGTGCAGTGACATGAAAGGGTCTGGGGGCTTCGGGAAGGGCCCGTTGGGGAGGGCGTGACTGGCCTTGAGTAATGAGCCTGGCCCCTCGGCCCCTCTGTCTCCCCTGACAGGCCTCCATGTCCTGAGCTGCAGGAACAATCCCCTGATTATCC
CGACCCCACCTGGCTGGATGTTGCGGGGGCGGCAGGGCAGTCTCAGGCTTCCCGGCCAGAGCCTGCAGCCGGGAAACATTCCTGCCCCGTTTCCATGGCTGCCAGTCGGGCTTGAGCCACTGGGGGCTGGGGGAGGGGCTTTGACTGGGCCTGCCTGTTCGACTTTGGGGGATTTGGTAGTTCT
TGGGATTTCAATAGTTGATAGCCAGAGGAAGAAGTTGGTAATGCTATTCTTTTCTTTTCTTGCTGCCCTGCCCCCTTTCCCCAGGAAACAAAGCCGGTTTTGTTTCTTGCCTGCTTGTGAGGTCTCTGCTGCACCCCATGTGGGTGCACCGCTCTGTGCTTTGTTGAAAGACTTAAGATACTCA
CAGACTCAGATTCAAACTGCCCAAGGAGGTTCCAGCTGCTGCGTGAAGGCTGACGGGAGGGGTCAGCTGAGGCTATTGTCAGAGGCCACTGTGATTGTTCACTAAGCAGCATAACTCCTCCTGGAGGCATCTGGCCACTCCCCAGGACAGAATGAAAGGGCTGTGCCTCTGTGCTTGGGTAACG
AAAATAACCTATTTTCACATAGTCACCTCAAGGGTACCAATGCCTGTGTTTTAACTGTGAAATCACAGTCATTGTTCTGGTGAACAATGGCACAAAACAAGTTAAGTCCAGTGTGAAAGTTCATTTTCCTCGAGCTGAGCAAGAATATTTTGAAATCCTGACAAAAGTTTATTTATTAAGAAAA
ACAAAGCAGAAGGAGTGACCCCCATGGGTCACTGTGTTGTCCCTGGAAGCATTGATGCCCTTGCCCTGGGGCCCCCAGCCCTTTGTCACGGGGTCAAAGCCAGGACCTCAGCTGAGTATCCTCTGTGAAGAATTAACAAGTGTGACAATTTGTGGGCCCTCCCCCCCTTGGCCCCTGGTCTGGC
CTACGTGCCAGTAGGCACCAGCAGGGATTCCCTGCGGGCAACCTTTGAAGGCTGATAAGCATCTCTAACAGCTGCATAAGAGAATACACGGACCAGCTAGAGGGCAAGGGTCATGCCCTTTGCCCTTCTGCTCTCAGCTCAAAGGACATCTGCCAAAGATCCCCTGCAGGGAAATTTAACTCTA
ACCGGCTTTCTCTTTCAGAAATCTTCTTTTGTTCCTGCCACAAGGCAAAAACAGGAAAAGAGATCTGTGTGAAAGAATGCTCTCCCTTTTCCTTTTGTGGTGATTGTGTATCTTAAGAGAAGGCCTCAAAGGTTCCCGGAGCTGTCTGTCTTTTCATGTAAATGGAGCCCTTAAGCCTATTTAG
TTTAGTACTGAGGCTGAATGCAGAGATTATTGCCTGAGCAGCAGGCATTCACGCTCCTATAGAAACTGCGTTCTCACCCTGCCAGAGAAAGGGATCGGCACATCAGAAGCTTTCATTAATTCAGGCTTTTGGGAGGCCTTCCAAGCTGAGGCCACAAGAACACAACTAGCAGGGGGTCCCATTA
GACCAGCAACGCCGGGGATTACAATGAGCAAAGTAAAGAGGTAGCAGGAGTCCATTGTTCAGGATTTTATAGGTCACTGATAGTCCAATAAGAAGACATTTAAGAATGGTACTGACATTTATGCTTAAAGGGATTTAGCTTTACAAAAAGCATTTACATTTTCTAAACGATTGACTCTAGGTGC
CTGACCCTTTTGTAAAAAGCAAAAACACCGTTTGAAAAAAACAGAAGAGGGAGGTGAAATTCCCCAAGCTTTCATTTCCCTTCATGGTTGAACTTCGATGACTCAAGTCATTTGCAGTCAATCTATTTCGCTGACTTGTCCTGCTGACTGCCAGGAGGTCAACATTTCTGACTTTGCCCCTCCA
CGCCATGGACGAAGGTCATTCAACTTCAGCCCTTTTATGAATGGAAATCAGCTTTGTAAAGACTGTTTGGCAGGCAGTGACCAGCAACAGACAACTCAATGACTGAGCTTTCTGAGTCATAAAATACTTTTGAAAGGGGGAGATCAAAGCGTCCCTACCGCCTATTGAAATCCAATTGTTTCCA
CAGGGGAAGAGTTCACAGGTCTCAGACCAGGTTGACCCCGAGCCCTCTCTTTCCTGCTTCGCATAGGGGCGGGCCAAGGGAGGCAGGGACAATGGCATTCCTGTTTGCAGGCCTTTGTTCCCGCCAGGAGGGCCCCCGGAGCTAATAAAAAGGTTTGTGGCTCCGATGTCTAAGAGGCAGTGGA
TAAGGCACATTTAGGCCCTTTCTGGGTGAGTGACAGCATTTGAGATGAGATTAATCAAATGCCAGTGTTAGGGGAAAGCAGCCTTTCCCTGAGTCACCTCTGCTCCACCTTTCTCATGACACAGAGCATGAGCCTGTCCAACGGTTGGCCTGTGCGTCAACCTCTGGCCAGGAGACAACGGGCG
ATGGTCAGTCAGATTACTCAAGGTCTAATTTGGACGGCTGCATGCTTAATCTATTCAATCCTGTGCTTAATAGGCCATTAAAAGGGCTGACAACACAGTCCCCAGAATGCCTTGGAAGATTCATTAGTCACACACAGGGGCTGCTTTTGTGCTTCACACAAACAAGGCCATCTGAGAAAGCAAA
CTAAATCAAACAAACCGCAACTCCAGTAGAACAAAAGCCACTCAGCAACAAAGTAACAAAGCCATAAATGACAGCCCTGTCAATAAAGACCAAGCTACTAGCCAAAGGTCAGGCTCCACAGTACTCATTGCAGAAGTGCCAGGCTTCTCAATCACGCTGTGGGGGATGGTGGCCTTCGCCACTG
GCATGACCGTCTCTGTTACAGGAAAGGTTTGGCTGCTTTCTAATCTCACTCATGTTCAAAGAACTCGTGGCAGGCAGTAGTAACCATGGCAACAAAGGCCATGAATTCCTGGAAGTCACATTCGCCGTCTCCATCATTGTCCAGTGTTTCCATGACTTTGTCCACAACCTCCTGCTCTTTGATT
TCGGGCCATTCCCCAATTCATCTGCAGCCCACAATGGCCGGCTCACATTCCCAGGCCGCTTAAAATGCCAGAGGTTAAACATTAGCCGCCCAGCCTTTTGTCCTGCTGCCCTGCGTGTGGCCCCGAGGGAGAGCGCCCAGCAGCTGTCACCTCCCTTAGGATCAAAGCAGGTGGGGAGCGGCAC
CAGCTGCTGCTTCAAACAAAATATATCTACATATACAAAGGCACCGGGGCTGGTTGCCTAGCAACATCTTTCTGCCTCCCCAACCTGCTTCACTCCATCCTTACCCAACACATTATGCACACCCCTTGGCCTGCAATGCCCTTCTGAGACATCCCCCTTCATGGCTGCCTTTGTTCATCTTAAC
TCTATCTAAAAATGCTTTGTTGTTCAGCCCCTAGATTTTGTCACCAAGCCTGGTGCTTACTTCTTTATACTTTTAGTCAGATGGCCTCAACAGTGATGGCCACAACAAAGACTCCTGTCAGAGAATTTCCAATCACTGAGCACATGAATAAATTATTAGAGCATTTAACTTCCTCCTGCACTCT
TTCATTTAACAAGTCAGGGGAGAAAAAATAATATGCTAATGTCAATCCAAGGTCAGCAAACTAAGGCCTATGGGCCAAATCTGGATAGACAGCCACCTTTGTTGTGAATAAAGTTTACTGGAACACAGCAATGCTCACTCATTCACAAACTGGCCACGGTTGCTTCTGTGCTACAATAGGAGAA
AAGATCTTTCTAGGGCAAGAGCTTTGTTCTTGTGAATTTTCTGCCTCACCAACCATGGGGAATGTGAGCTGGGGGGGAAAAGTCTGTTAAAGCTGGTCATTCATTTCAGGGGGCCAAGGAGCGATTCTGAAGGAGCAAAGTCTCCTCATGCTCTTGGCCTTTTGATCTACTCAGGCTCTGTGGC
ACTGAAATGGGCATCAGGCAGTGCACCCGTGGTGGCTCCCGCAGCAGGGGGGTCGCACCCCACCGCCTGTTGCTAGGAGATGATGGGCTTCGGAAGGATGTGCAGTGTTGCATAGCAACACCTCCCCACTGTTCCATCACTCAGAATGGACAGCACCAAGCAATTCTTACAGCAAGAGTTTTTT
GCATCCGAAAGCTGAGCCCTGAACAAAGACACGGCTTGGCTTGTGTAGGCAAGCTTACAGAAGCAGAACAAAGGCAGTTAATCATATAGTGACAGTTTTGCAACCTCAGCATAGCTTATGACCTTGCAGCTGCATTGAAGGACAACAGGAACTTGCAAATAGTATGCATTTGTAAAAACAGCTC
CCTCTAGGGAAAAAAAAGAAAAATTCAGTCCTGGCGCACACTGCAGCAAACACACAAAACCCTTTTTGTTCCAAGGCCAAAGCCCCGAACAATGAGCCGTCGGGGCGCCTTTGAGAAATGCTCACGTGCCCACTGGAGCAGAGCTGACTGCGTTACAAGCAGGGAGCCCAGGAGTTGTCTATAA
AAAGGGGACGGTAGATTAGCTGTTTGAGAGACTCTCAGTATCTCTAGCCAGGCTGACTGGCAAAGGTCTTGCCCTGTCAAAGTCAGTCCATAAATCTTGGTGGCTGTTTTGTGTCCTTTGTGACATTGTGTCGGATGGCTGACAGGTGGCTATTCTTCCAATGCACAGACACCAATGCAAAGCA
GGTCACAGGAATGCTTGAGTCTGGATGTGGAAGGGGCTTCAGAAGTCATGCTCAGTCTGTTCCTGGAAAACAGCAGCACCTAGGAAACCAGCTGAGAATGCTTCTGCAGCTGATAATGAGAGTTGCTTTATCCAGACGCATTCACATAGGGGGAGAGCAGCTGACTTATTTTGTAAGCCTTCCT
GTGATGGCAAAGTGCTCTGAAGGAGGGGGCTGCATGGGACCTAGGAATGTACATGACAAAAATCGGTCACCATGGCAACATTTGAGCAGTTGGAGACAGGGAGCTGAACTGAGCAACACAGAACCGCAGTGGCCTGATTGAAAAGAACTGCCTATAATTTAGCTTGACTGACTTCTTATGTAAC
TTCAGATTTCCATAGCTAGTCATAGTAAAGATGACCTCGTGGGCAGTTCAGGCCATTGTCCCCTTCTCACATCCAGCCTTTGAGTAAGGCTGCGCTTTCAGGAGTATCCATGCAGCACCTAATTCAATCACACATCTGACCCCTGCCTCTCTTTCGCACTGGCCCCTTCTCTGTGCTCAGTGTG
CTATTGTGTTTCTTTACAATTACACAGTAGCTGACTTTACAAGCTAAGTAGGAGCCATTGTACCCTAATCAGAAGCGGGTCACTGGGGGGCATGGGATCTCAGCTTAATATAATGAATTTAAACAGTGTAAATTCTTTTCACACAGATTACCCTGCTGAATTCCCAAATCATTGATTTGGGGCA
CTTTCAATTGCTTGTGTTTTTGACAACTGGCTGTTTCTCACCTATTGTGTCTTCCTGTGGCTCTACTTGCAGAATGTGCCTTCAAACAGTGGGCTGAGCATGGGTTGGGAAAGCCTTTGAAAGCCAGCCAGGCAGAAAATTCAAGACAAAAGGTCTTCAAGCAGATATTATTGACATCCTTTAG
ACTGGAAAGGCTCCTTTCAGCTACTCTAGGTCTGACAGGCCCTACATAGACGCCTCATAATCTACAATGAGTTGACCTAACTCAAAGACAGGTCTTCTTCAAAAAGGCTCTCCGTGAGAAATTACATTATGTGGGTCAAGAGCCCCTTTGTTGAGAGCAAATTAAGAGCTACTCTCCCTATGTT
CTAAACAGCCAGAGAGCTGAGGTAGTGATGCCTTTGACAGACTATAGAATCTTAGCAGTCTGGCAGGCAGATCAACGGGACTGGAGGTCAACAGGGCCAGATGGAAATTGGAACAAACAAAGCCCTAGTAGTGGAACCAGAGCTCTGCTATATTCCAAATCAGTTCAAGTACCATATGAAGAAT
AGAATTTTAGAATCATGCAATTTACTCTGGAGGCATTTACTGTACATAGCTATAGTGATGGTAATTTCTTTCATTGTTGAAGTGAAAAGATAACCATCAATCAGTTGTCAATTGGTCAATTGCAGAAGTGATGAAAAGAAACTGGTAGGAACAATCACTTCTGTGGCTACCTAGACCATTTGGA
AGTGGCCCTGACCCAGCCTGGTGAAATGCACTATATAAATGTAAATTTCCCTGCAAACTGCTCGCTCACTCATTCAACAAGCAATCAGTGCAGCGCTGTCACTCCAATTTTCCACACTTTGTGTCTCTGTTCTCTGTCTGGGGCAATCCTGTTTCCCTGGGCTGTGGCAGGCTGGCAGCTGGAA
CATTGAGAGATTGCTTGTCACATGGCTTTGTGTCAAAGTGTCAGACCATGAAACGCCTCCACCCTAGGTGACTTCTGGATGACTGAGCACAGAGCACATCGGGGCTAAAACAGCTTCAAACCTTCCGTGAATTAGTGACAGTCATTGTTTGGTTATTAACTCTTGCGTGTGGGGGGCCGAGCCC
ACGGGAACCCCAGCCTCATTGCCATCTTGCCCTGTGACCCTAGGAAGGAGCCCTGTTCAGAAGAAAGAAACCACAAATGGAGCCTTTTCTCTACTTGTTTATGGTTTGTCAATCATCTTGTACCCTTTCTTGAAGGTTTTGTTGAGGATCTGGGTCCCATAACTCTACAGAGTCCATTGTTCTT
CATATACATTGTTGAACACTGCTGGCATGTGCTTTGTGAATATGTTTGAATCAAGGGCCTTTACAAAGGGCTCAGACCTTCCTCCTAGGGGGTTGTCATTTACCGTGGATGCTCTCGTTTGTTGTGGTAAACAGCCTCAGAAAACGTCTTGACATTGTCAATTCCAACAGATTAATGAAGTAAC
GGTTGAGAAATCTTGGTTCAGTGCTTAGTGAACAATAGCCTGCATTAAAAAGTGCATGCATAATTTTGCACAATTTAGATTCAATTGACAGTCTATTCAAAGAAGTCTCAGGATTAAATGAGCATGGAGACCAAATTGCCCTCTTACCCCAGAAAAGGGGTGGTCCCTTCTAGTCACACTAACA
ACCCTTTGTATTTCTCAATCCACATTCCTTTTTGGGGTGAAATACTCCATTATTTCTGCTTTGTTCTGGGCTGTCTCCTGTCTCTGTCCCTATTAACTCGTGGCAACAAAAGAAACAAACAGAAGCAGGGGATTTCATGCTTAGCAGCTATAGACATTGGCCTCACGGCTTTGCAGAGGGGCAG
CCCCTGAATGGACCAGAGCAATCTCTGGCTGGCCTAGTGGGGAGGTTGTCATGGCAACTGACTGGCAAGCTCAGCCAGTGGAATGTGAATGCAAACAATAGAGTGATAAGACTGTGTACAGAGCAGCATACTAAGGCTGCTTCTGCCCAGGTACAGTGGCACATAGGTGAAAGTGTGAAACTGT
CAGAGCCTAGAGCCCAGCAGCTCACAGCTCCACCATTTAGCTGTAACACACTGGTTCTTCCACATGAATGAGCAAGCTTTCCACAATGTTTATCCGATTCCGAGAGCCACCAGCCCTAAACACACACATGCAGCTTTCCCTCCGCCCCAGTGAATTCTGTATCCTGTGGCAACAGGCTTTACAG
TTTATTTTTCCTTGAATCCTAAAGACAAGCTGAGCACAGTTCTCAGTGTTGTCCTGCCTCTGTTTCTAGAGAATGATGGCTGTGACCAATTCAGAGTCATGTCAGTCAACAGCACAAAGAGTACAAAAAGAATGCTTTTTGACATGAATATACTGTTCAATTCCAAGAAAAAAACCTCAAATGC
CCCTTCATTGGAGAAACCCTATATCTTAACCCCCTCACCCCTTACCAATTGAGAAATCAATTTGTGGGCTATGCTCTCACTTCTCAATTTCATGGTCATTGAATAAAGAATGCACTGCTTGACACTCACTTCCAGTTTCATGTATTGAGTTCATCACAGGGGGCAGGGAAATACCCCATCTTTT
ACGTCAACATTAGGAGTCAGGGAGACTGTCTTGGAATGCACTGGGCTACACTCACACAGGAGCAGTCAGAGTAGGATATGGGCAGAATTGAAAGCATTCCTCAAGCTGCACATAGTTACATCTTAACAGGGTGGAAGCCTCACTGGTCAGCAGAGGCTCAACCCTCTGACCAAACTGTGACTGA
TTTCCCAAATCCTTTATCAACGCTGCTCTGCATATGAATGGGCTGTAATTGAACTGTCACATTCATGAAGGTCAGTAACCTTTCATTAGGAAGAATGTGCCTTTCTTGATAAATTGTAAAGTCCCAGAGGATTTGAAAGCATATTCAAAAAAAAAAAAACTCTGTCTACTATACCTTGATGAAC
TCACAGAGGCAGATATTGCAGTTTGGATAAGCAGGAGTTTATGAGAGTCCTCTTCAGTCCAAGCTTATCTGAGCTCACAAAGGAGATTTACGGTCTGTTGCTCTGCAAAAGCTATTTGGGCAGGCACTTTTCTTCCCAACTAGCTTTTAAGTGCTCCTGGGGCCCTCAAGCCTATTCACTTAGG
GGTGCTTTGGTATGCCACTCATTTTCTTCACAAATGCTCTCCAAGACTTTATCCTGTTTCCATGGTGATTTTCCCCACTGGCTGCATTTATTACACGCATAGTAACTGTCTTTTGGTTTTCACAATAGGATTTCTATACTCTTTTTCAGAGCATATTCACAATAGCATCCCTAAAAGCCTTAAG
GGTAGAGCTAGTGTTGTTGTTTGCATTTTTCCCCTCAACAAGCCAGAACAAAAGTCTCTTTTACTGAAGCGCTGGGAACTCAGGGACGATGGCAGTGTGGCAGCAGTTGTCAGTTGGAAACACCATAATGATAATGTAAGTGAAGTGCTCACATTAAGGGGTTGACTTCTGACAAGTCAAGGTC
CATGCACTCTGCTGTCATTTGCAGCCTGACCTGCAGGTCAGGGGTGATGTGAGCTGGCTCAGGGATGCATACAAATCACATCCTCTTGTCTGTCTGTTTTGTTGACTGGTTCTCCTCAGGGTCGTGGCTATCTTAAGTAGCAGCCTGAAGGATAAAGTGTGCCCTGTCTGCGCTGTAAAACTTT
GAAATTCACACTTGATTATGCACAGAACTCTGCTCTCTGCAGCCCCTAACCTATAACTCTGCCCTAAGCCCTTTGGTCTGTCTCAAACCCATCAATGGGCTCAGTTGAACAAAAGAGTCTTCTGCTTCTCTGGCCAGCACAAAAGATAGGCAGAGACCCAGGGTAAGAACATTTTCCTTTCACA
ATTCCAGAGAGGCTGCGAAGAATTTTACATGATGAAAAGTAGTTTCAAAGATCAATGGATAGAACAATTGGAAGGGATCTTTGCAGATCAAATTGCTGAAAGGCTTTTTAGATTTGGCCTCCCTTAGCTGTGTGATGCTCTCCTTAAGGACACATTGTCTCCTGGCCACCTTCATGCTTGACTT
TAACTGCAGCAGACTCTCTAGTTGCTGATCTCACTCTGGGTGACCTGTCTTGCTTCCTTTGATGAATCGATCCTTGGGGAACTCTAGGGGAAGGCATTTGTTTCTGCAGCCTGATAGGCAATTCCTTGTTTCAATAGTGGCTAATCACTGTAGGCTCCATTTCCATCCTTAGGTCATGCCCTTG
TTCAGAAGCAAATGAACCTTCCCTGCTTCTTAATTGCAGCCTCAGCATCAGCTGACACAGCCTGGGAGGACTGCGGGTCACCATGGCAACCCAGCAGGGCACCGCGCAGTGACCCCCTCCCTCCCCTCCAGTGGGATGGTCAAGGCAGGGAGGCGGTAGCGGCTCCTCCTGACCTCTTTCTTCT
ACACTCAGGTCCTCGGGGACCCAGAACTCCATTCAGAGTTTTCAGAAAATAGGGTCAGGCATGTCTTGTGACCTGAGACCCCAGAGCTCCTCTGTTCCCCATAATTATCTAATACAGCACTCTCTCTGCCAAATACAATGAAACAATTTGTCACTTCAATTATCTGTCAGTCAACACTGAGGCC
TTAATGGTGCCAACTTGCTTCCTTTTATAAGCCCAAGAGCTTTTTAAAGCTGAGCACTCTGGCTACGCCCATTAGGTTACAAGGTCCTCTCGGACTTTGTTGTATGACATCTGGTACTTTACTGCCTTAGAGGCTAAAAAGAAATACCATGCGTGCCATTTGCTTTGTCTCAGTCTTTCTAAAA
ACCTTTGATGTGAACCATCAGCCCTACGATTTCTGTGGTTCATTCATTTTTGTGTTTCTCTAACGATCTCTGCCCCGGCTCTGAATCCTGCCTTTATTGTAGACAGAACTGACAACAGGCAGCCTTGTCTTTCATTTCCTTGATGTACTTTGTACTGTGGTATGGCTTTTGTTAGTATTGATGC
TGTGGGAGGCAAAGGTTTAAATATATCTTTTTGCATGTGGCTATTGAATTGTCCTAGCACCATTTGTTGAAAAGACTATCCTTTCTCTATTGAATTACCATGGCACCTTTGTTGAAAATCAATTAAGCATAAATTTAAGAGTCTTTAATATGTTAATGTATGTTGTGAGTCTCCAACAGGGAGG
GACAAGCTCATAAATCGTGAAAGATCACCACTTCTTTTCAAAAGCCTCTCCACGGTCTGAGTCTCCCTTCTGGGTCAGTAAAGTCATTGAAGCTTTAACGGCATGCCATGGCAGATTACACGATACAGCTGTCCCGGCACCGTGAAAATTAAGTTATGCCCCGTGTCAGCAAGGGGGTTTTCCC
GTCCAATTCTCTCAGAAGGAAACTCTTGGCTCTTCAGCAGTACAATGTAAAATCTTTGGTGAAAAGGAAAACCTGTTGTTCTGTATTCATTCCGCAATAAACCGTGAAAAGCTCTTCATCTCAAGGAGAGAGAAAAGAAACAAAAGAAACACAGACTTCTCAGGCCCTGAGTGCACGCAAGATC
GAATGAGTCCTGAGTTTCCATTTACTTTATCTATCCAGACACATCAATTCTTTTTACTCCAGCCTGATAAAGTGGAACTGCCGCAGACAAATGAGCTAGTGGAGCTGACATAATGTGTTTGTCACAAAGAAGCGCTGGATAAAAAAGCATGACTTTGATCCTCAATGAGGTTACTATTTTACAG
CTCCTGAGAGCAGTTCGTGGCTGGGACCACATCCCTGCGGACTCTTTGTTCGGACAGCGGATTCTCTCGGTGGCCAGCTGAAGGCCTTTTCTTTGTGTCGTGATTGACAGGCATGAATTAAATATCACCCCACTGGGCTCTCTGATTGGTGAATGATGACGTATTACAAGAATGTCTTGGGAAA
CCAAACATCTCAGTTATGGTCTTATCATGCTAGCTTCAGTGCAGGCTCACAGTGTGTGCTTCTGTTTCCATGGTTACCTGCTAGGCAGCAGAATCCCCCAGGTTGGTATGCTATAGAGTCAGGATTTTTCATGGAAAGGAAATTCAAGTCTTTTCAGAGTGAAGTTAATAGTTTTCTTTTCTTT
TTCCAGGCAGATTTGGGGTAGTAGGCGGCTGGCTTTTAGCTAACTCTGCTTAGCTGCGGGGTAAATGTCAAAGGTCAGCCCCATGGCGAATCTCCCTAAGCCCCCTGTCGCAACCGAAGCCGATGGAATCAACAAGACAAAGATGCTCCTGACCCACTGGCTAGAATCGTGAAGAAAACGCTAA
CATTAATTTCTTTCTAGAAAACAATTTATATTCATAGAATCATGGAATCCCAGAGAGGGAAGGGCCTTCACAGTCAGCCTGTCCAAACATCAATCTCGCGCTTGCATTGTTCACTTCAAAAGCAGTCTGTGTTCCAGAGCAGCTGCGCTCAGGCCCCGGAGGCTGGTATTTTGCATGTCCTCTG
GCCCCATAATTTCTCCAGGGGTTTGGAGAAAATGAGATGCTATGGCCTTAGCCAGCACTTCTCAGAAGCCTGAAAATGGATTTGTCATGGTGATTTGCATATGTTTTCCTTCAGAATAGACTAAACGGGAAAGGGCTTCCCCAGGCCAAAAAGATCCAAGGAACAAACTGGTCAGAGAAGGACT
CCCATGTTCCCCAGCAGAGGCCATGGTGATGAATAGGGGATTGTTCTGCTTCTCCCTTGTGTCTCTGAATGTTGATGTTTTGGGTCATTAAGGAGCTTGGAGATGGGGTGGGGGGCAGGTTATGACCCTGGCAAAGGCCTGAATAGCCATTGTTTCTTTTCTTCCCCCCTTGAATGGGATTCTG
AAACTAAACAAGGAATCAGGAGGCTGGCTCTGCTGCTAAGCTGTTGTATCACTAAGGGCAAATAATTTAACCCTGTCTGACCTCTTCTCAGAAATGGTTTCATGGGCATTCAACCTGAACAGCCACACAGGGCCCTGTACTCAGAGGGACCTGTGATTTACTTACTGCTCTGCTGTTGCCTTCT
CAGATGAAAGAATTAAAGACAAGCCCGAGTCAGAATAATAAAGCAGGTAAAAACTTGTATTGAACAAAGACAGAGAACCATTCTTGTGATTGGCAAGCCATTGGTCATGGTTCAGTAACACAGTGAGATGGTCTCATTCCCTCTGTGACTCACATGATTCTCTTCCAGAAAGACTGTGCTGCCA
ATGCAAGGTCGGGCCAGCAGTGGGGTCACCTGAGAAATTGGCCGGGTCACCAGCCCATTCATGGCCACCTGGCGTCCTGCCCATCTCTGACCCTCAGGGCCCCCAGGGCTATTGTGAGGACGAAGTCCTCCTGCTCCGCTGGGCGTAGCCCTTTGGACACCACAGAGGCCCTGGTTGCCCAGAG
GTTCGGATTCTTTTCTCAGCAGGCAGTCTCCTGGCGCTGTGGCTTCCCACAGAGGACATCTGCTCATCAGCCAGCTGCCTGATTGTTACATTTCTCTTTGTGTGGCCATCCTAGTTTTATGCTTCAGTGCTTTTGAGATGTGCTAGTGTGAGTCAGCACCCCCAAGTTGATAAACTCTGGGACA
CCAGCCTCATTTTCCTAGCCCTCACTCCAGATGGAGTCACTCTGGTTTGAATGCCTCTGACAAGAGTAGTTTACTAATGGGGCCAGCGTTGGGCAGCTAGGGTGGATAGGGTCAGAGAAACAGACAGAGGTCAGATCCTGGAGGGCCTGGTAAACTATAGAGTTGAGCGTGGTCCTCAAATCTT
TAATGAACTGGAAGGGCTGGGGTGGAGCTGAAAAACAGATTTCCTGCCATAACTAAAGTCTCTTTTCAGCCTGGTTTGCTACAGTTTTACAATGTGTTAGAATTTACATTCACATGTTTGTTAACCATTCTTCAACGCAATGAAACGTTTTATCTGTCTGACCTCAACCTTTGCCATATGGTAC
ACTCTAATCTCCCAACTACAGTATTTATAAGCAGTGTGTCAGCCTCTCACCAGCAGTGAGTGTCGCCAAGGCAGCGCTTTTGTTGTCATGGCAGTGATGGATCATCAATGTTCGGTAGCAGACCTGTAATTTGCAAATTGAATGACAGGCAGCATTGAAAATGCACTGCAGTGGCCTTTTCTAG
TTAACCAATGGACACTATGAGTGGTGTTGTCTGATGTTCAGTTCAATCTTTTTTCCCCCTGAACTCTTTTGCCCTTGTGTGATCCATCACCTTTTGGCTAAGTGGCTGGTGTTAGCTCTGCTTTAGGGAATAAACAAAGGGTGTGAAACAGACAACAGAAAGCTACAGCAGCATGAAGAATTGA
GTTCACTCCAGCTCAATCTCTACCATCCTGCCAACTGGCCTGGACTCCACCGTGAGCAGATGGACATGACTCAGGAGGGCAATGAATGGGGGAGGAGAGGATTTTGACAGATGATTAAAGCATTTCAAAACCCTGAGGCTTTTACCCTCTAACTGCCTCCTCCTCCTGCCCCCTCACTGAGGCT
ATCCATTCCCTGAAAGCAAGGAAGCCGCCACATCAGTAACTCCGTTGCTAAGGCAACTGCTTACTTTCCATATCAACTGCAAACTCGTTGCTATGGAGACACATATACAAGAAAAATTCCTCTTTCCATCCAGGGACCAGATGGCAGAGAACTCGCAGAAGCCATGGGTTAGGGGGCTTTGCTA
TCTTAAAAAAGAGAGAGCAAGGGAGAGAAAAAAAATGTGCCCTGTGTTATGAAAAAGATTAATTTCCCCTTTCTTTAATCCTTCATATTCAGCGTTTATTTGCATTGAAATGCCTCCACTCATTATGCATTGATGTTCACTCAACTGTGAACCCTGCTTGTTGCATAGCTCTAGGCATTGGTTT
CAGCCCCTCACAGCCCGCACTGGCCATTGTGACGGGAGAAACAGCCAGGGCTCTTTTCATGCTTTATGGGGCGCTCCTATTCACTTGTTCAAGGAAATTTCAAAGGGGCCTGCTACCCTCTTATCCCCTCTAAGCTTCCCGGGATGAACAATGGGCTGAAAGCGATTCAGTTCAGCTTTTCATC
TGCATAGCAACGGTCATGTGTAACCCTGAGTTATGAACCTGTTACAATTTGATTAACTGTCTTTGTCCTGCCTCTGTATCCCTGCTTTCACACTGCTGTAAGCCTGCTTCAAGTTAGCCCACCCCTTTTTAAAGTGTGCATAAAAGCCAAGTGCTGTCTTTGTTCTTGGCCCAGTCTTTGGATG
CCGTCCACTCACAGCATGGGAAAGTGGCTGCTCTTGTAGAGGTTTAGCTTTGAGGTCAGGGGTTAAATCCCCCTCATTCTTTTTCCCTCGTCCTTTACCCATCTCTTTGTTTTGTCTCATCTTCACACATCACCCCTGAACCAGCCAAATGGACATCTGGCCTTTGAGCTTCAATGTCATTCTG
AAATGAAGTAGAATAAATGAATCAAGCCACTGAAGTGTCTTTTCAGCTTTCTTTGTAATTGCAGTCCTTTTATCTGCCAATTCCTCTGGGGTTTCTATGGAAACAGCAGCATGCAGATGATCTTGTCACATGACTGGAGCATCTCTATACACAGCACAGAAGAATCCAGATGGCAAGAATTGTC
ACACAATATAAACTTCACTACATGAAATCCTGGAAGTTGATGTAAACAGCTTTTAATAGCAGTGAACATTTGTTCGCTTTGTTTAGACCATCTGGATGTTCCATTGTGTTCAGTTCAACACTGACTGCCGCCGGGTGACAGTTGATATATGTTAAGTACAAGCAAAGTGCCTCAGCCCACTCTG
TTTCGATGCACAAAGCTGGCTCTATCTTTGTATATTGAGGGAGCTAAATCAATGTTAAATGCTTGGCTCTTTTCACAGGACAATGACCAGGACCTAAGCTGCGTCCTTCCTTTTTGATTGACACTTGAAACGCAGCGCGGGAATCAGCCAGAGGCGCTGCTACAAGCCGAACCCTCTGCTGGGA
GTAGGCAACTGGGAGCCACCAAGGGTGATTACCCAAAGAATCCATAAGGACAAAGAGTCTGAACAGGGCCTTTTGCCATTCTGTTCTTGTGATGATCACAAAGTCCCATGTTCAGAACATCACAGTCTGTTGCCATGGAAATAGTAATGGGCCTCACTATGGGAATAAATTATCCTCATCATTA
AGACTGGGATTTTGATTGAGAGGCCCCATTATCCACACTCTTAAAAAAATAACCGAATCTTTTCCTTTTTTATCTTGACCAATCTCATTTCACGCTCCAGAAGAGGAAGGGAGGGAGGGAGGGAGTCCGGGGCCAGGAGGGACAGAGGAGTCAGTATTCTGTATTTTCAACGCTGCATTAAGCA
AAAATCTTTTGTGTCTTGTGTATTTATTTTTTTGGTAACAAAAGGAGACAGCGCCTTTTCCCACTGCTCAGAAGAGGCCTATTCTCCTGCTGACATGTCTGCGTCACTCCTATTGATGCTATGATGATCATGAGCATGAAGTTGCCAAAGAAACTGCTTCTCTGAGGAAATTTCCATGAGTGTG
AGTCTTTTTGCAGCCACCACAGTTCCAGCTGTCACTAATACTGACACATTGAAAATGGATCTGTTTCTCTCCCTGCAGAGCTGATGTCTTTCTAAGTTGCCTTTCTCTGTTAACAGATGGGTGCATCTCTGAGGCTGACCGTTGGTATTCTCTTCCTCCTTTATGCATCTCTCCCAAGTGTCTT
ACTGGTCAGACTAAGGGAGCTCTCTGCTAACAACCCCCAACACTGTCCCTAGATTAGAATTATCCATGAAATTTCCCTGAATAGACTTGCACTGTGACTGATTTGCAATGCTGTGTTGTGTTTGTAAATCAGTTTGGCCAGAACCGTGTAGCTCAGACAGCTATGCTGAAAGAGCCCAGAAACA
AACGACTGGCCTGGCAGGAGATAGGAGAGGCAGACAGGGCCTTTTCAATGCCTACAAATTTGTATTCTGTCCAGTGAACAATGCAGAGCCACTGAGGATTGTTAAGGGGAGTGACACGGTCAAGGGGGCAAGGCTGAAGGAAGACAGACTAGGTAGGGTGGTGCTATGGCAGTCACCCAGACAA
CAGGAAGGACTGTGGTGTTTCCCAGCAGTTACCCAGTTCTCTAAGTCATTTGACAGCTTATATTGAATGGGGAAAGAAATGAGAAGCACAGAAGAGACAAAAGAAAAGGCAGCTTCACTGAGGCAGAAAAGAAACTGTCTCATTTCTTTTACTCTCCCAACAAATCAGTGATGAACAAACATTC
AGTAATAGCAGGAAATGTGTGTCCCAGCTACAAAGAGGACAATGGCACATTCACGGGCCTCAAAAGGGTTTGTGTGCAGCTTTGGACAATGTTGATTTGTTATTTTACGGGTCACTCTGCATTGCCCACCATTGTCAGTACACAAAAGAACGTATTGAGACTAGATCTGAGCAGTGAAATACAA
GAGGATTATTTGAGGTTGCCATATTTCTGCTCCTTTCTTAGCAACATTATTTACAATCCATTCACGCCTGTCCCTTCCCCCACTGGAGTGGAGTCGTTCTCCCTTGTAATCTGCCCTTTGTGATCTGTTCTCTTTCATGCAGCCAGTGTGAATGGGTATGCTGCAGTGCGCGCTCTGCCCAGAG
AGTGTGAAATGGGACCCATCATGGTAAATAAAGAAAGTTCCTTTTTACACACATCTGAGCCATAGAAATGAACTTAAATCTTGCTAAATGGATATCTGGCCTTGCTTTGTAAGGCAATGAATTGAATTTTACGCATGTTTGATTCCTGTTCATCCATCTGTTGGTCCACATCTGTCAGTGGAAG
ACAAGTGAAACACAGATACAGGGAACTGCCACTGTGACTGATAATGATGGACTGTGACATAGAGGCTAAGATCTCATGAATAAAGAAATGAACCAGTGTTTTCAGACAAAGTGCCAGGACAATACTTTCAAGGGTGGCTGATCTGACTGTAGACATGATCAAAAGCCTACTTCTCTCATGGCCG
GCTTTTGAAGGCGCCCAGCCCTGCCACTATCCCGCCTTTATCACAGGCTGTATGGGGCTTTATCTGGAAAAGCCTGGGCTTTGCCCCTGGCTTCATCAATCATTTGGACCAGTTCACATCTCCTTCATGGTGTTCCGCCTCATTAAACCCATCAAGGGCACTGCAGAGAGGCTGTGGGGCCCAG
TTTGATAGATGGCACTCTTAAAGAGATGTCAAGGCTTCATGGATCAACCTCAAATACCATCCAGTTCTCTTGATACCTTGTGCCCTGGTTTCTTTTCTTCCTTGATGTTAAATCACTATGGAAATTTGCATGAGAAGGGGATCTTTGTTTCTCAGAGTTCATCTGCTCCAGTAGCCATTTACTC
TGTCCTGCAAACACAGCCAATCTGCCTCAGCTGTCACAGCAGGGGGCTAAAGGGCAGGGCCCATGATTCAGAAGGAATTCAGCAGAGACAAGAGTGGGCGGATGTGGTGGCCGCTGAATGGCAGGAGATAATGGGTCCAAGGATGCAGCGTTGGTTGAGCTATCAGTGACTGAGGAATGATTAA
ACACAATATAACTTCTTTGCATGCTTAATTTAGCACAGCCAAAGAAGAAACATCTTCAAGATGTTCCAAGTGTGGGGCCCACTCCAATTGTAGAAGACTCATGTTTATGGATGTGATTAACAAACTGCCAGTGCATTCAGCTGTGGCGTAGAATTTTTAGCTACTTCAAATGTGCATTCAAAAT
TTTATGTGCAGTGCTGTCTGTGCATTGACTTGTTTCCTGACACATGAGCCATGGCTTGAAAGGAATTCAGGCCCCAGCAAATTTTGCATTGCGCTTCAATGTGGCCTCTGGGATTGAATAAGGGCAAATCTATTATACTGTTGCCATGGAGACCCTGGCACAACTGCTGATAAAGAGTGTCTGA
GGCTAGTTGGAATAAGAGGGCTGTGTAGTTTGCATAGTACATAATGGATGAGCAACTCAAGAATAGGAAGCCTCAGCCTCTGCATGCAAAGTTGAATGAAACTAAAGAAAGCAGAATTCTTTAGTCGCTCCTCATTCTTTAGTAACCCTCTCAGCTAAATACGTTAGTCTGAGATGCAGCTTTT
CATTTGTAAGTCTGTGGAGTAACTTAAAAGGCATGAGTCATGTTCTGAAAATCAAACATGCGCATGCAGAGCATGCAAAATGAACCGCGGAGAGAGTCGGCATTAGAGACACAATGCGGCCTTTGTGAAACATGACAACATCCCTGGGGACCGAGGCTTCTGAGTGTTGCTGAACTGAGGAGAG
TGTGTCAAGGAGCTCACGAGGCGTAAAGAAGCACTGATAAACCCACTTAGATCCCTTCCTGGGCCGTCACCTCTCGCTGCCAAGCGGCTTTAGGTGGTAACTGATCTGTGACAGGCTGCCAGTCAAACAGAGCATTTCTGAAAGCTGACACAAAAGACTGAACGCTGGAGAATGGATAGGAAAA
AGCCTTTCCTCTGAAGCTAATCCCTGGACAGCTAAAACTGTGAATTTCCCCCCTCAACATGCACACAGATGGGTTGCCACTGAGGATGACAGATGAGTTGTGTTTGGCGGGATTAATGGGCATTATCATGTTAATGGATGCTTAGGTGAGGTCTGAGCAAGTCACAGGCCTGGGCAGAATTACT
CCTGCAAGAACATGCAGTTTCCCAAACAGTAACCTCTCTTTACAAGGTTATGCTTATTAGCTGGGATTCGAAGCTCAATAGCAACACTGTTCATCCATGGTTCAATTCAGATTGTAATTTCTTTTTAAACTACCTGACCCTTATAATCATATGGTGAGTTGGTCTGATCATTCATCTTCTCGAG
AACCTTATACTTGTTTACTTAGGATTAAAATATCGCTTCAGTACCACAAAGAAATTAGGCTGTTCCTTTTGGAGTGTTTTAATAGTTAGCTGAGTGCTCCTCAGGAAGAAGCCACATACCCGGAGCGTAACCAGGAGACAGTCATGGAACCGTAACGCAGACCATGGACTGCAGCAGCTTGGTT
ACCACAGCCCTGCAGCCTCTTCCCTTGTGAAGGCAGCGGAGCGAGGTCAAAACCCTTTTTGTTTTGCCTGTTTGTGGATTCTAGCTCCATCTCCCAAGCTGCTGCTCCATTATGCTGGGCTGTTTAACAGGGCCGCCAGGGTCAGGGCTAGCAGGCTTCAAGTGTCCATGCGGCTGCTGAGACA
ACATTGGTAGACTAAATAAAGCAGACTGCCTTTCCTTAATGTGAGTGGGCCTCATTCAGTCAGTTGATGCCTGAATAGAACAAAAAAGCTGACTCTCTCATGAATAATTAAAGAGAATTCCTCCTGCCTGACTGCCTTTGAACTGGGACACCAGCTTTTTCCTGCCTTCAGACTCGAAGTGGGT
ACATCTGGTAGATATGGATGGCATTAATTAGCATACGTATTGTTCTAAATGACATGTCAGTCCAGGACAACAAAAAGTATTTGTTATTGATGTCAATCATTTATCCTTTGTCAATTCAAAAAGCTTCCCTAAAGGAATGTGCATTGGTCTTCACTGACCCAAAATACTGCAAAACCACTTCCGT
AGGACCTTGCCTCTTTCTGGCCTGTGGCCTTTCTCCTCCCCCAGCTGCTGTCTGGCCGCCCCACCCCCAAGTCTCTGCCACAACCAAAGCTCCTTTGTTGCCTCCCCCTGCCCCGGGCCTCTCCACCTGCTGCTAGCTCAATCCCCTCTTTGTGTGGTTGGTCTTCAGTTGTCATGGCAGCTGG
ACTGCAAAGTAAAACAGACAAAACCACTATTACAGCTGGAGACTTCAACACTCTTTTATAAGTAATTGACAGATCCATCAGGCAGAACTCAATAAAGGCATTGTTGAACTGAACAACACAATCAACAGAATCTAATTTACATTTATAGAATACTTCATTCAACAGCAGCAGAATATACATTCTT
GCAAAACAACCTGCCCTGGGGGAGCCTCTGAAAGGAGTCACCAGGCAGCGATGAGATGTGCTTTTCAAAGCCATGTCACGGTCATGGTAATCAGCAGACAGATCCCTATTGTGCAGAGCCCTGCCGCAGGGCCCACAGGGCAGGGCTTCCTGTGAGTGGGCTGCTGGTTGTTTGTGGTTGCTAC
AAACAGTATTTTTTCATTTTACTTGTAATCAATCAGCTTTGCCCCCTTTCCTGATTTTAAAGGCAGGAAGAAGCAGCATTGTATTGAACTGTGAAATGCGCTCAAATGCGGCTCTAAAGGGAAGTACCACCCGGGCGGCTGGATATTAGTTTCCATGGTAACCGAGGTCCCTGGGCCCTAGCAC
TCCCAATTCTCTCCCATTTGTCAATCAAACCCAAGGAAACTCCTTTCCAAATGGCAGTGTGGCCTGCAGCTGGCCAGAGAACAAAGCGGGAAGGCAAACAAAGAGCAAAGGGCACCGGAAAACTTTAAAAAGGAGCCTTTGTTGAAGCTTTGGGGGTTGGGGGGCGGTAGGGCAGGGTGTGGAG
TAGTTTTCAAAAGGTGGCTTCCTGGATCTCTATTCATTTGTGCACTGCGCCCTCTCTTTCCCTTTGTAAATTTGGACAATTCATACCCCTACCCTCTCTTTGGTGTCCAGAAGTTCTGGTCTATGAAGCACTGTTGCTTAGCAACAGGTTAACTGGCTCTTCCTCTCTATGGGGGACTACAAAA
TAGTACTTAGCTAATTAGAAATACAAAACCTTATTCAGTGGTTTGGAAATCGTCATGGTAGAATTACAAAGAGGGCTGCCAAATCCTTTATTCTGCTAGTTAACTCTGAATGGTCTTTCTTTACTTATATCTCATTGTAATGTTAATGAATTTTCTTATCTTTTCATCCTTGCATATTGTCATT
TTTCATTGCATCCTTAAGGATTGGTTGACATGTCCAAGTAGTCATGCCTGTTTGGGGGAAGGGAATGGATTTAGCAGTTCACCAAGAATGGATCAGTCTGTCTTTACCGTTTAAGGGTCAGAGGTTACCTGACTCAGAATAAGGGGAGGACAACCTTGAAAGAGGCCAGATAAGGTGATTTTTA
ACCTTGTAGATTTCATTAGTCACAGAGGTTTATTCAGACGTCTCCTTTGCATAAGAAACCCAGGCTTACAGCTGGTCTCTGGGAAAGAATGCCCTCCAGGCCTTGAAAAGAGAGCTCCCGGCCTGTTCAAGCTCTCACTGAAACACAGCAGAGGTCAGCGGCCCGTGATGCATGGGCCCGGCTG
GGTAAAAATAACTTGGTGATTTATAAAACATTTTCTTAAGTCAACAGATCGTTAGTAGGTTTGTCTGACTTTACAGCCAACAGCTTCACCACCCTGGTTACCATAGAAATGGGATGCCTTGCTCTGTTGCCATGGCGACCACTTTCTAGAACACAATTGGTGGGTCTCTCACGGTTTGTGATTT
CCTCCTATGCTGCAGACTGCAGGCATTTTCCTCTGCCTCTGTCAAGTGTAATTCTTTCTTGATGAATGACAAGGCAGGATAATAGGCTGTGGTCGCCATGGCAACCAGACAGCAGCACTGTGTGCCTAGCATTTTTTCATCTGAAAATGAAACCAGAAGCAAAGAAAAGCTGAAAATGTAACCA
ACCAAGGTTTTAGTGAGAATGGGATAATTGGTGTGGAAAACACAATTTGGTGTCAGAAGTGTTGTGAATACATAGTTTTCCAATTGAGTTTCTGGATGAGATTAACATTTCAATTGGTAGACTGAGTATAGTACATTGTCTTCCCCAATGTGGGTGGGCCTCAGCCAATCGACCGAAGACAGAA
AGTACTGTCTGTCCACACTATGACAGACAAAAGCTCAAATGTATTAAACATAGCAATCCATCATCCTGCAGATGGGAAGCAGGAGCCAGCCGAGTTCAGAGGCAGTGACTACCCGCTGCTTAACAAAGGCTGGAGTCCTGACAGTTCAGTCCCTTCCTTGCTCTTCGCGACCACCCCTCCATCT
ATGCTGGTTATGAAGACAAAAGCCGGCCCAACAAAAGCTTCTCCCCTCTCTTTAGTGGCTTTGATGCTGCTTTTCAGCCCCTCTGTGCAGTGACAACCTCATCGCTTGTGATTGATCTGAGAACCTGTGCACTTGGATTCCTTGAAAGTTTTTGTCTTGGTTTCACTGGCATCTATCTCGCATT
CTCCAGGCACGGCGGCCACAGGGCCCAGGCAGCAGGCCCGGGAAGGCTGAATGCATTCCGCCTCTCTCTTCTGATACCTCTTTGTTAAGGTCTCCCGGGAATCCAGCTTCCTTTGTGCAGGCAGCTGCGTTTCCAGTGCGTGGTGCAGGAGGCAGGCAGGGGAAGTGTGGGCAGGCCGGTGCTG
ATAGAGCGCTGGCTCCCATGGAGGGGCCGCAGCCCCCAGACCTCTGAAAGCACAAGCCGCCCAGTGAATGGGACACACACTCTCTTGAATTCTCAGCTCCTTTCAGGAAATTGCCAAGTTAGCCCTTGGCTTTCTCCTTTCCAGTGCCCGCCCCGTTTCCATGGCAACCGCCTCCCCATCTTCC
TCTTTTCTGTTAAGGCAATGCTTGGTTCTCATCCATTAACATCAACTCTTGTTTTCCTCACAAATGCGAGTCAGTGGGCTGCAGCCCCTGGTTGTCATAGCGACTGCAATTTCACGCACCAAAATGGTTTTCTCAGAACACAGACTTCGAGTAGCACTTTTTTTCCCAACATATATTTTAGCAC
GCCCCTGTGACCTTGTTTATGTGCAGGCCTGGGAGGAATGGCATTAGTGGTTTCAGGAGGTGTTGCCCTGGGACTGTAGCACAGGGACAATGCGCTGAGTTCACATGCCTGACCCTGAAGCTCCAAAGGCCTCAGACACAGAGCATGGCCAGAGCAGGGTTGGAGGAGGCCTGAGTGTGGGGGA
CCTCCTTTCTCCATTCGGCATACACTGACCCTCCCTCCCGTTTCCAATGAGGCTGAACTAACGTGGCTTTTGAATTCTCACTTCATTGTGTGTAGTCAAGGGCATCAGCAAATTCCTGGGAACAGGCCAGGGTGGGTCAGCCCAATGTTGCTGCCAAGTCCCAGGGGCAAGCTCTGGGTGCTTT
AAACAATGCTGTTTTCCTCCCAAAGCCAGCTGTTCCCTGACACAAAGTAACAGTGATACTAAACACTGCTAGCAATTGTTATGAAAATGCATTTCCCTGTATCCTGTTGTCATGGCAGCTAAAGATCAAGACATGCCTGCTACAGACAGCAATTTATACTGATTTGAAAGACTGTTTGGGGAGA
CAAAACAGCGAGCTGGCCGCTCTGGCCATTGTCATCGGAATAAGGGCTAAGTGATGCTGCTTGGTCATTACGTGTGCCCTGATTGGCAATCAGGGTACAATAGGGGGTCATTAAAGGCCATAAAACTGCCAAAGCTCTGAAAAGGGGATTTTGAATGGAGCCAGAAGGCTCTGGGAGCCTGCCT
GGTTTCCTATGAAAAGAGGAACTCAGTCATGGTGGCCAGAGCCAATTGATTCCTAATTAAACGAAGCATAGAATTGAGCTGGGATGCATTTGTTCTGATTCAAAAGCCACCTTTCCTCCCCGCCTGATGATTGTGTCTCTTTCAGTGTCAGCACAATGTGGGCAGGGAGGAACTCTCTCTGCTC
CAGCATTCAGCACCAACAGAAACGAGTCAGTAGGCCTGAGATAAGTGAAAACAGAAGTTGCCATAGTAACTTGCACATTTACCCTAAAATGGCGGGAGTGGGGGTGGGGAAATAGGTCAATGTTTCTGCTTAACTAGCTCTATTCCTTGTCTAAAGCAGCATCCTCCTCCTTCCTTACCCCCAC
GCGGCACTGTGGGCGGCTTTCAGCCTTTCCCGTTCTGTAAGCATTGCAGATTCCCAAGGAAAAGCGAGCCTTTACCATGTGGGTTTTCTTTGTTCCCAGCACATCGTCCAGAGTTTCATCCCAGCTCCTAGGAGACAGGCCTTGCAGGGGTGTGTCCAGCCTTGTCTAGAGAAGGCCGCCTTTC
CCAGGTAAACAAAACCTAGACATTCTTGTGTGTGTATAATTTTTTTTTCCCGTTGTGATAAACTGCAACTGCAGTTTCTCAAATGCCTTCAACCTGAAATAATCAATTTACTAAATCTGCATTTTTCTTTTTTGAGACAGGGTCTCGCTCTGTCACTCAAGCTGGAGTGCAACTGATCATGGCT
TCCAATTATTAGAGCTGTTTATTTCTGTAGCGATGGACCCCCAAGCCTTTCATAAGCAAACCTATTGAGCCCAAACCATGCCTTTCATGGATGACAGCTTCAGAATAAGAGCAGTTTGTCTACATTGCAGGGAGAAACCAGATGTTTCCCTTGAGTCGAAACAAGCAAATGACAATTCAGTCAA
CCAGCCCTGTCTGTGGGCGCGACACCCCCTCCTCGGCCCCTCAACCCGGCCCCCAGCCCGCTCCCGTCCCTTCCCCCAGGACAATGGGGCCTTTCACAACCAGACAAAGGGAAAAGTTTAAAAGGCGAGAATTATATTTCCACCGGCGAAGGGGGAGGGGCAGGGAGTGGGGGTGGGGGCGGGG
TCCCGCTCTAGTGCTGATTGCAGGGTTCTTTCAAGGCAGTTTTGCAACAAACAGGCTCATGCCTTCTATTTGTAGTAGCTATGGAAACGTTAGAAGCTCTCTTTCTAAAGCTAAGCATACAATAAAGCACTTCAGATGTTGGTGGGATTAGAGACTTTAGAAGATGTTTAATTTTCTCCCCTAC
GGTATGTATCCCATTCTACTTTTTATTATAGCCTTTGGTTTTTTGCTTTACTTTTGTGTATCTGTATCTAATTGATTATCCTTGAGATAACAGCTATATCAGTTTAAGCTTGAAAGCCACAGACAAGCTTGTCCAATCAATGGCTGGTGCTATTCAGTCCGTATGAATAGAGCATGTGTCTTGA
ATATCTTTATAAATAATGCATCTTCTACGCAGGAGCCTTCATCGTCACTGCTGTGGGTCCTTTGAAGTCAGAATAAAGGCTTCTGACCTTTGGCTTCAACCGAGGAAGCATTTGATTTTAAATGAATGGGGTATAGTTTCTGGGTGGAAACACACACACACACACACACACACACACAAACACA
GGCAACACACAAACAAAGGCTTAAAGAGAAGAAGCAGCATACTAATGAGTGCAGTGTCCGACACTGCGGGCCAGATACTCAAATGCCCAACACACTGAACAAAAGAACCGTCATGGTGAGAAGAGACAGGAAGCATTCATGCAGTCAGCCAACACATACTTGGTGGGCGCCTGAGTGGTAGGCA
GAGGGGGGACAGAGCTGAGTGGTGGAGCCCAATCACTCCCTTCTCTCTGGTTCCCACCATCCCCTCCCCCACCCATGTTTTCGAGTTGCCAAGGAAACCGCACAGCCTATCTGCATCTTCTGTTTTGTTCCTGTCAAAACCATGAAACTTTCTAAGGCCAAATCAGTGGGAGCTCTGTCAGAGT
AGGCTGACTTCCCCCAGCTCACCACCCTCCTCTCCGAACGCCAGCTAACCGGTTACCCGGGCAACCCAGCTGGGAGGCCGCCAGTTACCACGGCAACCCAGCATGGCCGCCAGGCTGCCTTGCTTAGGAAGGTCAGGGGACCAGCCGGGCTACCGAGCAGCTGGGATGCTGCTGGCAGGACTGG
TATGTACGGTGGGTTGGGGGGAGGGGTGTGGCAGAGGAGGGGCCCCGGCAGGTGGCTTCTATTGAAATCAGCTCTGTCTGCCTCCCTGTTGGCTTTGTGCTTCTGGAGAAGCTTTTGTCCTGGCATGAAAACACTGAATAGCAGCTGCATCTGTCATGCCTGGGAAGCAGCAATGTGCAGCATG
CGTTTCAGCTGCTGGAGGACTGCCTGAGCCTTATGCAAATGAGACCAGCTCGGAGGCTTTGACTGCAGAAGCGAGAGGAGGGGGCAGAAGGGAGTTCAAAGGTCACAGGGCTGGTGGAAAGCTGGATCAGTTGCCTGAAAAAAATGTACTGGGGTTCTCTGCAGCAGTGTTTTGCAGCAGTTAA
ACCAGAAAGGGCTTTATTTAAGAAACAAAACCCAGGCTGTCATGGTGGAAAAAAGAAGGCAGGACCTTAGCTATCAAACTGCAATGCGGGGTGACAGTCATTGCTTTCAGCTTGGCCTGGCTAGCAAAAAGATGGCCTTGTTATGTAAATAAAGACTCTTAAGTAGTCAAAATAAAAAAACTTT
TAGTCCCTCTCTACCAATGGAACAAAAGACTTTGTCAGATCGTATTCTTGCCACTTGAAGAATGTTTTTAAGAAAGTCTCTTTGTGCTATCTGCTACATCACACTCTCTCCTATTCAGCTCACCTTTGTTATTGGTCTTAGGACATCCAAAGGGCATGTTTTGTGTTTTAGATCATAGAAGCTT
CAAGTGCAATCTGCTTCCGCTCGCTGTTTCAAAGGCCTATCGCATCTCTGAAACTGCTGTTTCCAAGGTAACATATGGCCCTCTGGTTGCCAAACCTAAATATGCTTTGAAATCCTTACTCACTTGACCTCTCTTGGCATTGATGGTTAACAACTCCCTTGTTTCAAAACACTTTCCCTCTTTG
AATGTGCTTTAGATAATGATGGAGTTTTTGAGTGGGTGATTCCAGAGACAGTCATTCGAAAGGAGGACAATAGAATGAATAGAGCCAAATAGAAGAATTAACAAAAGCAGTGATACACAGAATTGTGAAGCTATTTACAGGCTGACACTCACTGCCACATGTAACTGACTGCCGATCTAAAACC
TGCCACTTTCATCACTTCCCAGGGCAACCTGGGCCATGAAATCGGAAAATCAGATAATTTTCTGGTCCGTTTTCTTCTTTTTCTTTGGATGGCATTAGATTTTGCTACGCTTGACTGACAAATCTCATTTAGGATTCAAGGAGAGGCCTGAGCCCTGACCTCTTTAAGAAGTGGGAGGTGAGAT
AAAAGACAATTAGCTGCTCCGAAAACATAGTGGTGTTTTTAAAAAGCAGACCTTCCCGAAGCTCTCGACACTCATCTGACATTGAAGCAAGACAACACACAATACATTCTGAGCCCTATACAGAAAATCATGTCCTTGATTTGGCAAGAACTGAAGACCCCTTTCTTCCTACCCCTTGCTCTTA
TATGGAGGGTGGGGAGAGTGGTTGGAAAAGGATCACAATAGAAATAGAGGCTCTGTGACAATTAATTTGTAACAGTTAAGAAAGAATGAGTGGCATGTTCAATGTTCTCAGTAGATACAAACAATCAATGTTTTCCAGAACAAGCCAGCCTGAAACATCAGAGGCATTAAGTCTCAGGAAAGGC
GCCACAATTCTGTGGGCTAACCCTGGGCTCACATTAAATATACCAGCTTCATTGAAGCTTACTGAATTGAGTTGAGTTGTTCTTTGTTTTATTCTCTCTCTGCTTCACCCCCCACTGGGACTGGGCAGCCTTTCTTCCAGTGGAGCGTGCTTTAAAGTAACCCAAAGAAGAGGAGGGGGAACGG
GTCTGCGCGCACCCCGCTGCAGCTGTGGCAAACGCAAACGATGACACACAGGCTTGACGAGGGCCTTTGTCAGAAGCAATGGGGATCTGGCGTCACCGCACAATGGAAAACAAAGTGCTTCTGCCTGGCTGGCCAGAATGCACGTTTGCTCACTATTGATGCTGGGGCATTTACAGGCAGAATG
AACAGGAGTAAGCCAGATTCACAGGACTTCTGTGTCAGCACTGCTGGGTCCTTACATGACAGGTGACAAATGGCTTTTCTTTGCTTTCCTTCACCCCTGCAACCCCTGACATATCTGAACTCTTGCTCTTGTGTTTTCTTGGCTTTTGAGGATAACAAAGAAGCTGCATATTAAGCAGAGATTA
GCTTTCCAGAGGTACTAGGGGGAACCACATTTGAAATGCTCCAGGGCAGGGCTGGTCACCCTGGTGTGAAAAGACTATAGCAACTGCCAGAGAAACGTGACAGTGTGAAAACCTTCCATTTAGGAGTCATCAGTTCGCCATTCACCCTTGTCAGCCCAGCTGCTGGGATGGCTCAGAGGGAAAA
GTTTTGTTTTGACTCAGCCTGCCATGAAGCTGTTTAAATCAAGTCTTATGCCCACATTATTCTGATTGCCAAAAACATCAAAACATCAACAAAGGAAATGCTAACCTTGAATTTTCAGCTTGTATTTCAGCCCTTGTAAACAAGTTACCATGGAGATGATACCCAAGTGAGCTACAGGATTGAC
ATGCTAAATCAAATTATACCTTTTCCTGTTGGGATTTCAACATCTGCCTCAATGTAGATTGATGAGAATAAAGGAGGCCATCAGAGGCCCTTTGTCTGTGCTTGTTTGGGTGAAACAGCTGACAAGTGGCCATCAGATTACCCACAGAGGGGCAGCTGTGAGATAAGAGTTTGACAGCTGACTT
ATTTCTTGTGTTTCTTTGATGCCATGCACCAGTGCTGGCTCTCTGAGAGCCAGACACAAAACGAGAGTGACATGTCGAACACATGGATATCAAGCATGTGGTTACCTTAGCAACAGGAACCATATAAAAGCCCTCAGAACTTCCTTTGCTACTCCTGGGACATTTCAGAGTTTCAGATACTGTA
GCCTCCCAGGCTAACAGCTGTCATGGAACAGTGGAGCAGCTAGACGTGGCCATTCTGTGGCCCAGTGCTGCAGAGGTCAAAGGGACAAGCGCAGGGAGCATCTTTGCTTTCAGAAAAAAAAAAAAAAAAAAGAAGCACACTGGTGCACTGACCTGCTCCTGGTGTCTTTGTGATTGCTCTTTTC
AGAAAATTCAAATGCAGATTAAATGTCTACTCTATTGAATCCCTCTCCAGTTGCTGCCCTCTCCAGGTTGGAAGGTGACCCCAGACAATCAGCCTGCTGTCAGACAGATGGCTGATTCCCTTGAAGCTTTGCATAATGCCATGGGCTCAGGGTTTATTACTAATGCTGGTCGATGGAGCACTCA
CTCCGGCTTTTCTCAAGCTATTATTCTTCTAACTCTTTCCTGAGCAGCACTTTGCCTTTTCTAAAGAAGAGGTTATGAACTTTCTAGAGCTTGTCATTCTTCTACCAATTACCTAGATCCACACAACAAAGGAAAGAGGAGAAAATAAAGGCTGGGGATCTCCAAGTGTTCTTCCAGCTTGACA
CCACCATTCAAGGTGCTATTGAAGAACTGCTGCATGTGCCAAGCAGCAGACAAAAATAATGGAGACATTCTGCTGGAACAAATGAAAGAGTACAATAAAGACCCCGTTATGATCCTCTCTGAACAAAGAAAGGGCTAACGTAGGTATTCTTGAGTGTCAGCTCACCAGGGTGGGAGGGGAATCA
CCATGTTGATTTCCTCTTCAAAAACATCACTGAAACCTTCGCCGGAATTGAGAAGATCTAATCGACCATCAATAAACTATAGAAAGAAGGAACAAAAGCACAACAGCTCGTACAAAGAAAAGGGGGAAAAACCATTCAGCTGGGCACCTTACTGTATCCAAGGTAGGAGTTTTCAAAAAGTAAG
GCTAATTCTTCTCTGCAGCCAGGCCTAATGGAATCAAGATGTTCTTCCGGCCAATTGCGTCTTCCTCATTGTCAGACAACGCGAGCTCTAAATTGATTTGGTTCATTCAGTGACAGATACCCAGAGCACCGGGCCTTGACCCCTTAATGGATGGCCTCTTTTTAACCCATCAAAAACCTCTTAG
GGCACGCCCCCCTCCGTTCCCACCTCCCTTTCTTAGGACACCTCTTCCCAGACTCGGCCTTGAGGCCCAGGGAGAGGCCTGCTTGGTTGCCAGGGCAACAGCTCCATTGTTCACATGAGGAGAGTTTAGTGCCAGGCTCCTCCATTCTTGGACCCGGCTCTCCCTACCATTTGTGAGCCTGGGG
TTTAGGAACTATTGTGTACCTATGTCTATTATCTGTGTTTCCTTTTCTTTTCCAAAAGGCGGTGTTTCCATGGAAAAAGCGCATTTGTTGCTTAGGAGATTGTCCACTCTTGTCTTTTTGCTTATCCTTCCCATTTAGCCCCAGACAGGTTTGTAATATCATTCACAGTTGCTGTGGAGACTAT
ATCTTTGAATGTATATTCAGAATGGTTACAGAAAGCTTTCCCACAACAGTAACATGCCCCTGCCTGCTTTGAATTCTGGCACACAACAATGCAATTATTTTATGCATGCTTGCCTTGTGTCTCCTGGCTGCTTTTAGTCTCAGTGCATCTCTTGCTGCAGTTTCCATAAGCACAGCGGCTCACA
CTGGCAGTAACAGTGCATTAGTTACGATTCATCGAGGGCAGCTTCTGGACTTTCTGTTTGGAAGCCCAGCTGAGGCAAAAGCAGCAGTGCGTTTAAAAATTGGAGCTCGCCACATTCTGAAATTCTTTCGGTTCGTGAAAGCAGTAACCTAGGAAACGAGACTGGCACCACCCCTTTCAGTCCT
AAACACGGCAGTTTGCAGCTGAAAGGGGGTCCCTGGTGGGAACAGCCTGCCCTTCTAACCTGCAGGACCGAGCTGTTCCCTGCTCGCCCTTGTGTTTGCTTTTCCCCTTTCTTCCTCGCCGGCTAACGCCAGCAGCTGTTGTTTGGGACGGAGGAGGCGAAGGGGGAGGGAAAGCCTTTCCACC
CTGATGAGTCACTGATACTGTTGGTGAGAGCCTAAATAATCATCATTCCAACTAGAAGAATGCTCGTGCTTGCTCTCTGTTGCCATAGAAACAGTGCAGCTCCAGTCTCCCTGTTGCTTTGGTAACCCACCCCCCTTTCCTCACATCACTACTGCTGGGGTATTTTGCTGCCAAGATAATGGTC
AGGGGCTTGCGTCTCCCTGATGCGCTCTGGTGTCTGTCTGAGCCATCCATCAAGGATGGCAGGCTGGGGGAAACATGAAAAAGAGCCTATTTGGCTATTAACATCCCCTCCCGCTTTGTTGTCTCTCTCCTCCCCAGTCCCCTACCAGCCCCTCACCCAACCCCTCCCTTTTCCCCTTTTGCAG
GCTGAGTAAGTGTTTCTGCGTCCTCGGACTCCAGCCCTTCTTTGGTCGCCACTTGCTTTTGTTCACGGCAGGTCACTGGGTACTCCAGAGGCATTGTTGATAATAACATCTCTTTCCTCCCCCACACCACCCGCAAGCAAAGCTTTGGAAAAACAGCCAAGTGTTCAGCAAAGTGAAGGCTTCG
ATGAGAAGGTAAAGCCTAGAGGATTTGAAGAGGACAGGGTCAAGGGTTAAAGGACAGGGGTTAGCAGCAGGCAAAGGCCCAGGATTGAAATATTTGCTGAAGGCTGACAGGCAGCAGAATAGAGGCAGACAAGTGGCAAATTCCTGTTTTCTCCTCTAATTGAGAAAATATTTTGAGTGGTATT
ACTTTGTGTTACTTTTTGACCCTTGACCTCGCCCCAAAGGGGGATGCGGGGGAGGGGCTCTGGTAGGGGTGGCCCCGCTCCTTCCAGGTCCGCAAGCCCAGGTTCCCGCCCACCGGGCTCAGCCCACCCTGCGGCCGTTCAGGGAGGCCGTTGGCACCCGTGACCTACGACCCCCTTCCCGAGC
CCTGTAGCCTCGCTCAGCCAATGAGGAAGCCCACTGTGGGTGCTTGGAAACCGTTTCCATGACACCCAGGAGCCGCCGGTCCCTGGAAGGGCCTGGTCTGAGGGTGAGGGGCTCGGATCGGGGGCGGGGGGCGAGATGCTTGCTCAGTAACCATGGCAACGCCAGCAGCTGCGGGAGGCAGGCC
TGGTCTTTTCAGAGCAGCCCTTTGAAATCGAGCAAGAATAACTTTAAACAATAAGATGCTTCTCTCTCCCCCTCAGTTGTTGCCCAGGCAACGCCAGAGTGCTCAACAACTGTTTAGTTTTTTAAGAAACCAAATCTCCCTCCCTTTGGTCAGCTACCGCCAGGAAGATGAAGAGGCGGTGGCG
TTGGTTGACTCATTCTTTGTTGTTAAACCTCTTGGTTTCTCAGGCCAGTGTGTCTTTTTGTATACTTTGACCTTGCACTTTAAACTGAATTCCTTTTGTCCTTTGAGGGAGGCATAAAGCTGTCAGTTCCTGTTGGTGAGTGTGGGAAATTGAGTTTTCACTCTTCTCTATAATTTCTGCATTT
CGTGTTAAACACAGGCGCACCCCCTGAAGCTTGAAATTAAGGAATAAAGGAAGCTCTCTTTTACCCAGCAGGTAGTAAACCCGTGGAATGCATTCTTTTTGAGAATTGAGAGAGGATAAAAATAGGAAAGGGGCCGCTTAGGGATTCGCTACATTAATGAATAGTAAGCAGATAACAGGGCTTT
TCTCTCCCTTGCTCTCTCCCTCACTCTCTTTTGTTACTTGCAAACCATCCAAGCAATCAATGCCTTGACCTCTCCTTCTGATAGACACAATTACAAAAAGACAGAGCAATGCAATTCATCTATTCAAGACGGATTGTTTGAACACTCTGTCACACTGCTGAGCTATCCATCTCCTTGTCTAAGA
TGCAGCTGTGGGGGGAGGGGACCGGGGGGAAGGGATGGGCTGGAAAGGAGGAACCAGAGGCTGCTGAATAGAAGTGTTTCCAATTACCATCAGGCTGGCCTTAGCAGCACACTCTCCACTGTGACCCCAGAGCCAACCTCATGCTGTTGCCTAGCAACTCACCTGCATCACCCAGGGATCTGAA
ACTGGCTGAAGGGTAGATAAAAGCCCCAGCTGTGCCTGCTCTGGGAGTCACTTTCACCTCCAGCAGGAAAGCAAACTGTTTTTGTGCCTGAGGGAAATTATGGAGCCTCACACTTTCATCCAGAGACGGACAAAGGGGAGGTCAGGTGCTGCATCTGCCAGAAATGGGGACGTGTGAAATGTGA
AAAGACATCCTTGCATCTTTCACAGTTCCCTCAACAACGAGCTCAACACTAGCTGGAGCACCAAAACAAAACAAAACAACAAAACAAAAAAACTGTCCTGGGTGAGTGAATGAATGAATGAACAAATACAATCAAGCTGAGAAAGGGTGAAAGCTACTGATTGGCTGGCCTGCTGACAGATTTT
ATGACTTGGGAGAAGGATGAAAAGGAGGCTTGCAACTGGTGTGGGGCAACTGTTGCCATCTGTCTGGTGGGATGTCACCAGGGAAGGTCTCGCCCATTCACTCCTTCATGCACCGCTGGGCTTGGGCCTTTTGTTTGGTTGGCTGGGGAGGGGGGCTGCTGTAGTGGAGGGAGGCCGTGGGTGA
GAAGCCTTCTGCTTAGCAGCTTGTCAGAGAGGGTGAGGGGGCTGCAGGCCGGGACACAAAGGGGGATTAGGGAGAAACCTCTCGGCCTGCAGAGTAATCCATCAAACTCTCTCCGGCTGCCAGCGCCGGCCCCTTCCCACTCAATTCCCCTTCCAGCTGCTGCTGGCCCCCACCCCCTCCGGCT
CTCCCTCCAGCCCCTGCCCCCACTTCTATTTTAATGATAGGCATGGACAGAAGGAAGGCAAATTGACAAAGCCACCCCTTTGTCAAGGGAGAGAATAGCCACAATAACGTCCCTTTGCAAACTGCCTTGGTCTCCTGGCGTTAATGAATCTCATTAGGATGTGCAGGTGTGTGACCTCTGACTC
ACCACAGGCGATGATGTCACAAAGAGAGGAGGCAGTGTGCCCTGTTAGACCATCTTTCACTCCAGTGGACTCGCCTTCACAGACAAATTGATTTGCAAAGGTTCAGGCTGCCAGCCCAGCCTGCTTTGCATACAGAATGCTCCCTGGTGACACAATAAAAAGTGGCCAGGCTAACAGAGGAGCG
ATTAGAAAAGCTAAACTGTTTCTTTACATTGAATAATCAGCCTGTCATGACAAATCTATCTCCTTCTGCATGAGTAGGTGCCAGTCTGACTGGCTTCTTTTAGGCTCACACTGGGTTTTAAGCTAGATCCATGTGCATGACTGGCAGTGCATTTGTTGGGCCAGATCTAAGGAGCCAGAGAGCG
AGGTCAGAAGCAAGAATGTTGGTGAGAAGGGAAGGCAAGGAAAGGGTGAAAGGAAACAGAGTAGAAGAAAGCAGACTTTCACAAAGGAAAGTTGCTGATTCTGTCTGTGATCAATCACGCTTAACAAAGGGGCCAGTGACACAGCCTTGTTCCCCCCAGAACATCGCCATTCTACCATCCAAAG
TATTTTCTTTTATTCCACTCAAGTCTTCACAAAACACATCTGCCTTTTGACTCTTGCTATCTGGGCTGTCAGCCGAAACCCACAATAGTGTGGAGCCTGTGAAAGATGGCTCAGCCTTTTGTGTTGTATGCATCCATTCAAAAGGACTCTATAGGCAGAGTTAAGCAGACATACAAAATCTCCC
GCTGAGACTGGTTGAAGCCAGCCTGTCTCTGCATTTATCACTCTGTCCCAGAGGAGGTGTTTGTTCAACATAGCAGTTTGACAGCACAAAAACACTGTGGCCAGAAGCCCTATCAAAGAACCTACTGACACGTATCATTTGTGGTCTTGGTTTCACAGGGCAAGGCTACCTCACACTTATCTGC
TGTGCCCATTTTTCCTTCATTCATCAGGAACAAGACCCATGAATGTCCTGACTTGACATGTGATGTTCTTTCCACCACAATCCATGCTGCCTCCCTGAGTGGAGAAACCACTCCCCTCTTCAAAGAGGGCCTTTTGTTTGATCAAGGCTGTTTTCACTGTGTCATGGTCTCAGACAGCTTTCTT
CTCAAGATCTGGACAATAAATGCGCCATTGTATCCATGGTAACAGTGGCTCAACTATTCAATGCACAGAATGGTAATTACATTTCCTCCTTTCATTCATTTCTCACTGTTTCCAGTAACCTTGAGGTCAGGCATGACCTGAGGGCTAATGACCAAAAGTGAAACTTCAAATTGTCTAATCTGTC
CACTATTTTGGGTCATTCTTTAAAAAAAAAAAAAAAAAAAAAAGAGCCAGCAGATTAAAGGAAGTCCATTTATAAAAATCAAATGAACCTCTAACAAAGCTTGTTCAGGACATGAATAAATCATCTGGTCATGAATTATTCATTGTTATCAAGAAACAAGCTGGGGATTCCAGGAACTGGGCTG
CCCACAGGCTGGTAAACACTGGAGATTTTTAGATATTTGCCCTTCCCTGCCTGGGAATTTTTCCTCCACCCGTCCTCCCTCCTGTCTCAAGACAATGCCATCAGCCTTTGAAACTGCATCCATTGTAAACAGCTCTGAATATTAACACGGCCCAGAGTTCTGTTCGCTTTTAAAAGACCCCCAG
CTGGCAACCGGCTCCATCCTGGAGCTATCTAGGGACTGTAAGTCTCCATTCATCTTGTCAGCATACAAAAAGACACTTCTATCATTACCCAGATTCCATGGGTCTTGAAAGCTCTTTTGTCAGGACACTGAGACTAGATCAAACCATTAGAATAATAGATGCTCCTATCACTCAGGAAATGACA
AGACAGATACCGTCTGCAGTCTGCTCAGATCTTCTTGGATGTCTTTGATGCCTTCACAGGCATTTGTGTGCTTTTCTTCTAATGACCTATTCTTCTGACTCTTTTCAGAGGGTTGCCCTTGAGCCCCTTTGACTGTTCTACCAAAGACCCGAAGTTTGCTCCCCACCCCCACCCTGCCCAGGCA
GGTAGGCAAAGTAGCCACCCAGAAGCTGTAATGGCAGGCCTTACTACCAGCGAAATCCCACATGACAAATTCGTCCTTTGTGCTGATACAATTGACTTGTCACCTCATTTTTACAGCTAATTAGCTCTTTAGTAAGCAGTGGCTAGTGTCAGAGGTCATCTGATACCTGATTCCGGTAAATTGA
GCCTTGGGAACGGGCTCTGTCCATCTGCACAATTTAGCATATTTGCACTAATTACTACAAGACTGGCCTATTGTTGGTCCTACAAACAGTCAGTGAGCCTGAGGTCAGCAGGAAGAGCTCTATGACCCACGCACTGACCCCAAGGGATGGCCAGTGACCTGCCGGCCTGACCTGTAAGTGAGGA
CAATTTTCCCTTGTGTGCAATATGAATCATTGAAGATCAAGGCCTCTCAGCATCTCCATGACTCACTACTGCAGGATGCTACACTTATTCAGAAAGCCCAGTCAAGCGTGCACCAAAGACTGTGCACTCAGCAGGAAGGGAGTCCTTTTAGCATTATGAACTCAGCGGGATCAACAGTTACAAG
AATGAATACTCCAACAGACTGTAAGCCTGCCTCAGACAGCCATTCTGGTTGTTGGGCTAATTGTTAGCTGGGGTTTCTGGATGTCATTCATTTCACAATAAGGCTCCTAATTAATCTCAGTGCAGTTCTCACCAGAAGAAAGGCTGATACGGAGAAACATCCCCAATTACCATGAGAAAGGAAA
GTTTCCTGAGAGATAGTAATTATTAAGAATAACCACACCAGAAATGATGTTTGCTCTTACAAGGGTATCCGGGACAACAGGGTTAAGAATTTGAGACCTTGACCTAGGAGACAGAGATTTGTAAAGTGAGCTACTCTTGGAATATTAACTTGATAAATTAGGTTTTAAATTCCTAGTCTCTCAT
CCTTATGGTTTAATACACAAAAGAACACAGAGCCACTTCCATCACTGTCACCTCCCCTGCAGCCTTTGTTCTGAGGCCTGATGAGCTGTATTGATTTGGGAAAATCATTGAGCTTCTTTGGAAAACTAGACTCTCGCTTATTCACTGCCATCTATTTCTTTCCCATGAAGACAGGTGGTCAATA
TAATTCAGGTGCAGCAAACAATTATATGAAATAGGAACACTCGACCCAGCTAATGACCACACTAGTCCACCAAGCTAATTTATAATCATGTACTTATTGACCTCTCTGCATGTTCACAAAGGACTGTTCTCATGCTAATTCCTGCCTGCAAGCCACTGTCATAGCCCTATGTCTAGTCATCACA
GCTTTCCATCTTCCCACCATTTTAATACTATCAGAGATGGGGTGCTGCCCATGACATTCACACTTGACATTATCAAACACAAAAGGCATCACTCATGCACTTGACTGCATTACAATGGAAGGAAAAAAATAGATCCCAAAGGCTTAGAAATTATTGTCTCGTACCTTGAATGTAGCTGGATTTT
TATTTCTTTTCTCATTTTTAGTTCTTTGTAGGTTGAACCTTGCTGTGGAAGCCCGAGAGCTTTTAACAAAAGAGCTTGGGGGAAGATAGGTCAGAGTTCAAATTCCTATGTCTGCCTTTTATTGGCTGTTTGACCTGGGCTGGTCTTCTGGTCTCTTGAAATCTGCATTGAAGCACAAAAGGGT
TATATGTGTGTTACCCATATGCTGGGGTGGAGTGGGGAGGGGAGAGGGAGGCGCTGTGAAATACATCTGCCTCCGATCACAAAAAGATCAAATTAACATGTGAAAAGATATTCCAAGGAGCTGTGGGAGAGAAAGGCTTTTGGCTTTCACCATCTTACCTACTGGATGGGTTTGAAAGCATAAA
TTACTGTTTAACCAAATCCCACTCATTATCAGAGGCAACGCTTGGCAGAGCCCAGCGAACAGTAGCAGTTGGTGTCAGGCGTGGAGAATTGGCCCATTTGATCCTGGGCTGTTTTATTATTCAACACCACTGACTGAGAAAAAGGTCCATGAATAATAAAGAGCCAAAGCGTGTTTGAACTGAG
CTTGGCCCCTCACAGAGCTGAATACTGTGGCATGCATTAAATATTCAGCAACCTATTCCCAGTTTAAAACAGACAGAGGTGATCTTTTCAGACTGTCTAGTGGGCCTGCATTGCAACTGAAGAATGACTTTCCTGCTTCATTAAACATTTAGGCTACTTCTTGGTGCAGCTGCCTGTTATCATG
TTGTGTTGGCACTTTATTCAGGCTGCCAGAAATCAGCAACAACAGCAGGGATAACTTTTGCATCCCCTGCCGTGGTGTAGAATTTCAAAGCTTCTTGCAGCTGTTTTGGTGTGAATGCAGATAAAGTAGCCAGTCAGAAAGCATAGTCTATCTAATTCCACGGCCTCTATGGGGACAGAATGGC
CCTCCTGGCTGGCTTTGTGTTTCTTTCAGTGCTCTAAAGAACTTTGTATTTGGGCAGCTGTGCTCTGTCATGTCAGGCTGCTGGACAGGAGTTGATGCTTACGGCGCCGCTGACCAGGGCTGCTTTACTGAAGCTCACTGGGTGTCCATCAATCACAAAGTGGCGTATGCAGCCTGTGAAGGGT
AGTGGCCTGGCCGGCAAATGGTGTGCTATCTCTTTAAAGCAGCTATAGTTTTGTGTCTTGGCTTGGTCAATTTGTTATGGTTTAAAACTGTGGAGCCAGCTGTCTGCAATCTGATGTAATGTTGCTATGGAAACCAGAAATGAAACACTTAAGCATTCACCACAGAATTACTACATATAGCATT
TTTTCAAAAAACACAAATACACACATGCTGTCACTTCAAAGCAAAATCACTAGTTCTCACTAAGTGAAAATTAAAATGTCATGGTGCTTCACTCTTATCGTCTATTCAAACATTTGACAGACAAGTTAAATAGAAAGAGACTGAAGTCATGACCAAACCAAGACAAAAGGAGTCCTTATAATGG
ATAATAGCTTCCAAAGCGGGGAGCTTTTCATGCTATTGAAACCAACTTGAACACAAAGCCACCATGAAGATATTCATTGTCTGGTGACATTTACTCATGAATTCTGTCCCTGACTCATTCAACAAACATCCTTCCTAAGCCCCCTATAAAATAGACATTTCTGTGTGTATACAAAGAAGCTAGG
TTTCGTGGTTAATTGATTGGCCAGCTGGCCCTGCCGTCTCTTGACCTCTACAAGAGCCAGCAAGATTGATGGTTTCAGCAGCCTTTCATGGTGCACTAAAGCATTCAGATCTATCTTTTGTTATTTGGGAAACACTAAGTTCTTATGTAGCACATTATTTACATGGACTCAAGGGCTGACGAGC
AAGAGTTCCTTGAAGCTTGAAGTGTTCAATTTTACTCTGCCATGCCCCCAGTATAATCCATTGAAAGGGCACTGTCCTTCAGGCCTTTCAGCTGGGCTGACAGCTGCCCGCTGATTAATTGACAGGTTAAAAAGATTGATTCCACATGTCAGAGCTGTAACCCTGCCAGAACAATACAGCTGTC
TCACAGTCTCCGTGTAACAGCAGCAGCAGGCAGCTTATTCCTTACATTTGTATACAAGGGCCTAAAGGTCAATCCATGCATGAGTCAACAGACCCAAAGAACAACAGCAATCAATCATCACAAACAAATACACCATGTCTCTCCTGCCTAACGTCCTTAGGAGGGCTTCCTTAGGACCGTCTTA
TGTTTGGACCCCAGAGTGGGAATTGGCTTTGTAATTTCTTCTGTCATGCCGCTCTCAGAAAATTAAGCTGTTTACCCGACAGACTATGGAAGGTTAACGGCTCTTCTGGGAAAGGTCAAGTGGTCATTTGCAGGGAGGCTGTGCTGAATAATCTGAAACGGCAGAAGAATAAAGCATAAAATCG
TCCCAGAGCACAACTGTGTGTGCTGACAAAAAGTCAATCCCATGAATAATTCAGTGAGCAGGACTGCCAGCAAAGGTCGGCTCTCTTTGACCTTTGTGACAGGAAGTGAAAGGAAACACTGTTGACTAAAAAAAAAAAAAAAGAAGAAGAAGAAGAAAGAAAGAAAAGAAAGAAGAAAGACAGA
CCATTCTGCCCTAACCGAATACCTCTGGGGCAGTCAGGGCCACCCTGTGACCTCCAAACAAAGCTGGGGCCTTGTCTAGGGCTGTGGGAAGCCAGACAGGACAATGGGAGGAAGGAGAAAGCAGGGAGATAAAGCCAGGGGCCCACGGGCCTGTGCCTGGGATTCCAGAGGCCGGCTCCTCACA
TGGCAAAGTTCAGGAGAACCCCAGCCCACACAGTGACCAAGGCTCTCCCACACAGCTCACGCAACAACAATGGCAGAGTTGAGACTCTGCACCCACGGGATTTCAGAACAAAAAGCCTTTATCTTTCCACAAAAGCAGTGTTACCAAGAGCTGCATAGCAACCATTTTCCTTAGCAAGCAAACT
TGAGATACTCAACCCACGTCAAAACAGCTTCAGGCTGTAGAAATGATTTTGGTTGAGCTTTAACAAGGTAATAATGCATTTCAGCCCTCTGAAAGGTTTGAAGCGGAACAAAGGGAGTAGTGAAATCTACAAAACAAATGGAGCGCTCAAGGCTTTCATGGGATGAATCATCCGGGTGCCTGAG
CGCACGGTGTCAGGCGGCGGGTGATGGATCGGCTCGGACACACTCCACAATAGCTCGCAGACACTCTATTACCCGGTGATTGTCTGCCCAGCGGCCCTGCTCGGGCCGTGCTGCTACAGATAATGGCCCAGAACAAAGATGGCAGCTGCTTTGTAGGGGAACAGATTTGTGGCAAGTTGAGATA
TCCAGCTGATAATCAAACCTCGGCTTTGGCCTACAAGTCCAGTGTTTCATCACATCTACTTTACATTAGAAAGGCTGCTTACAAATTGTCTGCCAGCCGTGAAGTCCAAGACTTATGCAATGATGCCCCATTGTCCAGCAAGTTCCCCATGCTCACTGCTCTGCTCCACGTCAACACAAAGGGA
AGTCCCTCAAATCTGCATTAAAATGCATTTCATTCCATTGACTCATTTGCATTAATTTCTCCCATTATATCTGAAAATGGCTGAATGTCTACCCAACACAATGCCACAGCCTATCACAGGCTACCACGGCGGCCCCAGGTGCCAATTTACTCCTCTTAGTTCTTTTCATTCTGTTTGCTGATTC
AGAATGCAAAGTCTTTTCAAATCTGAATATCCAAACTGAAGGAATCAAATTGTGGGTCACTGGTTCAGCTTTTGTGCGCGACCTTGAACAGACCAACCCGGATTCAGGATGAAATGGGACACTCGTGGGTCTCTCCATGCCAGATTTTCTTTCACTGTTCCCACTCAGCTGCCCTGGAGGCACC
TGCCCATCCTGAAGCTATCTATGGGCTTCCAGCCACCAGTCATCTAATTAACATAATTCATGTACACTCGAAAAGAGCTTGTTGAAAATAACAAAAGATGCTCCTGTCACCTCGATTGCTCAGAAAATTCAAAGAGTTTTTAGAAGCTCTGCGCCTGGAACCAGGGATAAAAACCAGCGATTTT
ATTTGTTTTGAACAGCCCCCTCGGCACCCAGCCAGATCCTAGCCAAGGGTAACCTCCCACCCTGACCCCTGATTGTGCTGGGGGCAGGGGCTGGGCAGTGGGCGGAGGAGCCCTTTTGTGAAGATGTTGGGAAAGCACATGCTCTTGAGGCTCTGGCCTTTATTAGCAAGCTTCTGCTTGATGC
TAAGAATTGTAAAGTTTCACACCTCACTAGGCATTCTTGCCTCCTGACCCCTGGGTTCTAACATGATACAGCACTTCTACTCACAGGACGGACCTGGCTAAGAAACTGGGTATCCTTTCAATAGAGTTCATTTGTTCATCTGTCACCAAGGAAACTGACTTCTGCCTGGCCTTGTATGCATACT
AAGATAATTAACATATCTCTGGGGCAAGACCATGAATGTATACTGCTATTCATCCCATATGAATGCAAATTGCTTCTGTCTTCCTATTTGATGAGTATTGAAAAGAATGCATTTGCCAGATCAATAGCTTCATGCCACTTGCCAGAGTCTCTAATAAAGACACCATTCCAGAACAGCAGGTGCA
CGAAAGTCCTAGAACCTAGATGGCATCAAGCAGAGTCTCCTGCATCTACAGCTTCCCTGTCATTAGTTTGTTGCTGGGAGATGTTAATATGACCTTTCCTTTGTTAGAAAAGAGCTGTGCAGCCCTTCCCAGAATCCTCTTGTAAAATGTCTTTTTAACCCAAGTTGGAGGTTGTCTGATGAAT
TTTTTATTCTGGTTTTCTCTTGGCATTATAGAATGATGTGGAGAAGGAGATCTGGGGAAAGGGAAAGGAAGAGAACAAGGAGGAGGGAGTAAGAGGTCAGAGCTCACACATACACAAGAACAAAAGGACTGCAAATTGGGATGTCTCTCCACAGCAACCTTCCCTTCTTCCCTTTGAAAAGTCG
ACAAAAGAACAAACTTGTATAGCTCAAACAATACTTGAATGAACAGTAATTGAATTTCATGCCCCATCAGCCAGTCAAATTTAAGAATATTCCCCATTATTGTCACAGAGGACAAAGCATGGATTTCATTATATTCAACACAGAACAATGTCCTTTGGAGCTGCTGACCTTCTGAGCTTTGAGA
GAGGCCCCAGAGCAACACTGATAATTCCACTGAGTGGATCACCAGTTCATTGTCTAAGCCTGAATGGAAGGTCACTTGGTCTGTAACCTTTTCTTTTGTCCTTAAATTCAGATAAAGTTTCACACCGCAATCTGTGGAAAAATGATCTCAACAGGACTTGTTTATCTTCTTTATCTTAACATAT
GGGATGGGCTGCTTTGAGGGTGACAGATGTGTCCTCTGCTGCCGGCGGGCGCGTGCCTGCTCTGTCCCTCTGCTCCCAGCACCAGGTGCAGCCATTGTTCTGGCTGGTCTCTCTTCATCCGGCCTCGTCTGTTACTCTGCTCTTTCTAGCTCATTGTTTCTGTAGGAAATTAGCATTAAAAACC
CATGCTTTAAAATTGTCAGTGGCTTCACAATGTCTACAGCAAAAAGCAAGTCCTGGTTAATCTGAATTTCATGGTTCCTAAGTGCCTTTGAGCCTAATTTCACACTGGGTCAGTTCTCTCATCCTACATTCCAGCCTAAAGAAACTGCTCATGGCCACCTTCCACAATTTCTGCTCACACTGTG
GTAGCCTTGGGACCCCTGAAGGCACGCCCCACACACTTATGCTGTGTGACCTAAGGTCACAAGTAATGGCTGCAAGCTAATTGATTGAGAAAGGGTTGTCTGGCGGGGCCTCTTTGCGTCCTCCCTTTACATTCCTAAGTTCTGTGAAAGAGGCACTAGTAGCTCAGGCTAGCAAGGAAGGAAA
ACCACTATTATGGCTATAATGAAAATTAGATTCTGACTCTTGTTGTGCTCCAGGAGGGAGGCATCCTCCGGTTTCTAGCGCAGTGACCTCCGATTGCTGTCACCATGGTAACAGGCTGCCGTGGGAATCTGTGGAGGAGGAGGCTGGTCCTGTCGGGAGGGGTGGGGGTAGGGCCAGGCCGGGC
GTCAGCGAGTCGTCCCGCCCCATTTTGTTCCCATCCTGATGGGAAGCTCCGGTGGGGCCCCTCGCCCTCCCGGCGGGGCCGTGACTAAAGCCCGATCCCCCTTCCGCCCCAGTCACTGGGCCTGGCTTTGTGCGCCGGGCCTTTCTTTCTCTGCCGGACCGTGGAAAAGGCGGCGTCAGCGCCG
TGGATCAAATAATTCAGACCACCCCAGTGAAGTCTAATGAGGATGAGCTTTTACATTTATCTAGGGAAAAATGTGTTCAGAGCTAATGAGGCATTGCAGGGAAAATAGACCTAGCCATAAGCAATCTCCATAAGAAGAGAACATTTCAGCAGTCTAATTCAAAGACTGCATTGTGTGTGCGTGT
GACTCTTGCTGTAAGAATTGCTTGGTGCTGTCCATTCTGAGTGATGGAACAGTGGGGAGGTGTTGCTAAGCAACACTGCACATCCTTCCGAAGTCCATCATCTCCTAGCAACAGGCGGTGGGGTGCGACCCCCCTGCTGCGGGAGCCACCACGGGTGCGCTGCCTGATGCCCATTTCACTCCCC
GAAAATTAAACTGACCCCTCCTAAATCCCAAGTAGAAGAGTCTATGCACACGAAAGAAACCAACACACAAAGAAAACTAAAGCTCTGATCAAAGAACAATAGGGCCCCAGCCAGGGCAGAGGTTCCCTAGGCAACGAGGGAGAGAGGGAGGGGCCTCCAGAAGGGAGAGAGAGAAACCGGTTGC
ACCTGCAAGTGAAGCTGTGGTGGTGTTTCTTCTTTTTTGTCTCATCCTGTCACTCTCTAGTCTTTGAACAATAGAGGCAACAATGGTCTTGTCTAAATGATTTCACAGGCTATTATTCAGACACTCAACTTTTAACATTTCAATTTTGTCATTCTGTTTCCACACAAAAGGTACACTTCTACAG
AAACATTTGCTTCTTTTCAGAAAATTCTCCCCCTCTTTACTTCCATCTGCTCATTGTTGCAAACAAGAGCTAATCAGCTGAGCAGAGAAACAGATGTGCTGTGACGGCTCCAAAAATGGGTCTCTCTCTGCCTGGCAAAGGGTCGTTGACAAGGGACGGTTGCCATAACAACTAGCTTACACTA
AAGGGAATCTTGTGATCCGTATTTCAATATTTCAAGGGCCGAGCCCATTCATCGTTAGGGAACGTGGTTAAGCGCTACTGTTTTCATTGTGTTTCTCACGTTGCCATGGCAACTGAATGACACTCTTATTTGTTATTCAGAATATGCCTATCTCTACACCCAGACTTGGTTCTTTGTTCCTCCT
CACTGCCCTCTTTGTCCTGGGGAAAAAGGCATTCCTGTGGCCAAGGTCCTCCCACACCCCCGAACCTCTCCCCACAGCTCTGTCATACCCCATTAGCAATGACTGCCTTCAGCTTCCCACCCCTCCCCCACCCCATCTGCCTGGTAACTTTATTTTCTCCCCTCTGCAAAGCAGCTGCTAGCTC
TCTGGAAAGGTATGCTTTTAGACTAAGAAAGCAGAAAAAACTAATTAGACAAGAAGCAACCGTGAACAAACATGTTAGCAGAATCAATAACTGGAACTGATCAGCTATTTCTTTAATTGTGCCAGCTGGACGTCCATGATATGCTTAGCAGAGCATAATTACCAGCTTCCATCCCATAGCAAAT
TGCAAGCCCATAATGTCTATTCTCAGCCTTTTGTGGTGCTGTTTTCTCTTCTTTTCTCCTTGAATTATAAAAAGGTTGCCTTCCTTTGTTCACATCAAGCTGCTCCGAGCTGGAGCTTTGTCTGGGCTGAGCTAAAGTGTGAGTTTCAATGGACTCTCCAGGCTTTGTCTCCCAAGTTCATCTC
GTATGGAAGGGCTGAAAAATCAATAGGATCTGCATTTTCAAAGGAGAAACATCAAAAGAGGTCAAGGGCCAAGTGTGCATCTGGGTAGACTTTTCTCCTTCCTTTAAAGGAACACTTGGCCTTTGAACTGCATGGTTTTATACTACAAAGGTTTTGGAGTTATCCAAAATCTTTGAAGCTGAAA
ATGTTTTAAATCCCCATTTACAAGTTTGTGAATTATGGCCCTTTGTGCTCAAACTGGACTCGGAGAAACACAAGCTTTTTTAGACCACCACAATAAGAGCTGTGGGGGGATGGGAGATGGGGAAGAAAAGAAAGGGCCAGGAAGAAAGACACAAAAGGCTGTCACAAAGACCGCAAAATTTAGC
AGATTAGCTCAAAACTGTCAAGGAGAATATCAAAACGACACCTTCTGGGGCATGTAGGCAAACCAAATGCTTAGTGGAGACAGGCTAATTTATCATAGTGCAGTTGCGATGGCAACAATAGTTCTTGGTGCCATGTGACCCAAAGCAGTTTCTGTTGACTGGCTCTAACTGACTGTCAGTTCAG
ACATTGATTGTTTTCCATGGTGCTTGTAAAGGCATTATTTGCCCTGATTCTTTTGATGAGTTGAGACTGTTCACATAGTAACTTCAGAATGGAAAGAACAAACCCCTCTCTTCCTCTGGTGGCACTTTGCCTACTGTCAGACTACAAAAGGGAGAGGCATGTGAGGTGACCCTCTCAATGTTGT
ATAATCAGAATTTTCAAAATGAAAGAAAAGCCTCTGTCACTGTTCAATTTGCCAGAGCAACAATGACAGCCCTTTCCAGTTACCATGGCAAAATCACTTTCCGTACATATATCTTTGTTCTGTAGCTCAAACTGCCAGAAACCATTTAATTTAGTTAAATGCCTGCAACTGTGGCTAATGATAA
AACCAAAACAGAATAACTGAGTGGAAGAGGCCATTTAAACAATGAACCCAGAAAACCTGAGGGAAAACAAAAATCCATGAGAACCATTTGCGATAAACTAGCTCTGTGAACTCTGACCTTTCTTTTTATCTATGAGCTAGATTCACAAAATGTGTTTCTGTCGGGCCACCACTGTGAATTAATA
TTGTCAAAAGAGAAGATGTCGTCACATTGGTAAACCGTACCCCTCTAAAAGGATTTCCAACTTTCTTTGTGTTGATTGTCATGTTTATTTCTTTATGTCTTTTCTGCAGAATCCTCACCGATTCTTCTCAGCTTGAATTAGTTGAAATGCCCATATTTTAGGTCAGTTAACAACTTAACAAAAG
ATTGAACTTTGCTCTCACAAACATCTCTCTCTTTCTTGGACACTTCTTCCATATTCATGTGTAAATGAGACAATTGATACAAAAAACCATCTATCTACCCATTATAAGTATTCAATAAAGATTAGTTCCATCATTCACACAGTTTGATCTTGGCAACTCTGGCTGCCCCGAGAACTTTTTAGGG
GTATTAAAGTGGTTGCCTGAAAGTCATAATGGGAAATTAGCCAGCCTTAGATCACAGCCAATATCTGTTAAGTATAAATTAGAAACACCACAAAATATCCCATTGAGCAGTTGGGAGTTGCTAGGAAACGGGAGGTCAGGCAGCACTCAAAGGCCAGGTTATTCCCATCCCCGGGCCTCTTCAG
TTTGTGCATACTTGAATTTTCATTGGCTCTAGGCTGAGCGCATTCTATTGTGGCGTTGGCATGGGAAGAGGGAGGCATGCGAGAAATATTGCATCTCTGCTATTCTCCTGGGCCCTTGTGAATGGGAATGTCTTCTTAATGAGCCTATCCCAGAGAGTCTGGCCTTTCAGATAAACAAATAAGC
ACAGGGAGAAAAGAGCAATTGTTTATGTCCCTTGGTTTCACAGCTCCTCAAAGAAGCAGAAAATCAATTACACGGTAGATCTACACTATACTGAATGCCAGGAGGGAGCTGTCACCAGCCCTGTATTGTTGCTGCTCCTACATCTTGAACCAAAGCAGCATCCTGCTCTCTGACTTGGGTTTGG
ATTTACCAAAGCAGCTGTGGCTGTAACTCCGTTTGTTAGGTCACCATGGTGATAAAGCTGAGGTTGCGGTTTCATCACGTGGGACCAATTAGTTTCACCCTGTTCTCCAGTCACACGTGACATTCCCCTTTCTACTCACTTGGCTGACTTCACTGAGGAGACACTGGGTGACAGAATGCAGATA
[truncated: 8,158,797 more chars]
