# Supplementary material for: CFSP: a collaborative frequent sequence pattern discovery algorithm for nucleic acid sequence classification
Source: PeerJ. 2020 Apr 20;8:e8965. doi: 10.7717/peerj.8965 (PMC7179567; doi:10.7717/peerj.8965)
Supplement: Supplemental Information 2 [file peerj-08-8965-s002.zip › ChIP-Seq/SREBF1/ENCFF100GRL.bed.out.fastq]

>CHR10:1102321-1102705
CCCTGTGACGTGCATTCCCTAGTAATGTATATGTGCTCATGACGTGCCTGTGTTAGGCCATTCTTGCATTGCTATAAAAAATACTTGAGACAGGGTAATTTATAAAGAAAAGAGGTTTAATTGGCTGATTCTGCAGGCTGTACAGGAAGCGTGGCACCAGCATCTGCTTGGCTTCTGGGGAGGCTTCAGGGAGCTTGGAGCTTTCACTCACAGCAGAAGGCGAAGCGGGAGAAGGCGTCATGTGATGGAAACAGGAGTAAGGCGGGGGCGGGGGGTGCCCCACATCCAAGCAGCCAGATCTCTTGAGAGCTCACCCACTATTGTGAGGTCAGCATCAGGCTATGAGGAATCCTCCCCCATGAGCCAGACACCCCCACCAGGCCC
>CHR16:67538438-67538822
CTCACTCTATGATGTCCCTGTCGGTGCGGCCGCAGCGCCGTCTGCTCAGCGCCCGGGTCAATAGGAGCCAGTCCTTCGCAGGCGTCCTCGGCAGCCACGAGCGGGGGCCCAGGTACGCGGCCGCGCAGGGTTGGTGGGGTCAAAGGGCGTCAGATGGGGCTGGGTCTGGGGGTGCGTAGTGAGAGTCTGGGGGACTCCTGCTCTCCTCTTTCTGAGGACAGCCTCTCCTTCAGGAGTTTCCCGGTCTTCAGCCCGCCGGGGCCCCCACGGAAGCCCCCCGCGCTCTCCCGAGTGTCCAGGATGTTTTCCGTGGCTCACCCAGCCGCCAAGGTGCCGCAGCCCGAGCGGCTGGACCTGGTGTACACGGCGCTGAAGCGGGGCCTG
>CHR3:63041813-63042197
CAAGGAAGATCTTCAATGGGTCATAACAGACTCAGGATAATTTAAACCGAGGTCATATCTAAGGAGGTTAAGCCTGGTGAGTAGCGTATGACAATAGTAGAATTTCAGGCTGTGACTTCTTGGAGCCATAGGGTGACAGCATCAAGATTCCAGGTGGTCCCAAATCCTGCCAGTAACTGGGTGTTTAGAATGGTGTCAGCCTGGAAAATAAGACAGAGACTATTGAGGTCTATGTAGGTTACTGAGTTGAGGGTAAGTTCCTCCCAGTTACTTTCAAGGGAGGTGCTTCCTATAGACTATGATGGGAACTGCATATTCTGGAATGCTGATGTGCAACACAATGGCTCTGGTTTCCTCTTCCAACAAGGGAATTGTAGTGCAATC
>CHR1:116454154-116454538
ACTCACTCCGCAGCAGATTCCTGAGATTCCACATGGCTCTATGGTGAGGCCTTATCCTGCTGACCTCTCAGCCCAGGCTGCCCAGGGGCAACCACCCACCACTCCCAGAAGGAGCCCTGTCTCAGTCAAGGCCTCTGAGCTCACTCTGCTTGGCTGCTTGCTAGGGCTAAAGCCTCAGTGTGGTCAAACAGTGTAGGAGATATGGAGGGTGAGAGAGGGAGAAAAGAAGAAGCGGAAGGAAGGGGAAGAAGAAGAAAGGGAAGGAGGGAAGGAAAGGACTTTGGAAGGGGTGCAGAAGGGAAGGGAGGTCAGGCAGAAAAAACAGAAGCCACATGTTGATGTCCAGTCTCCCTGCCCAGACAGGGCAAGAGAACAGGCCCCCGC
>CHR20:46595847-46596231
CCTTGACCAACCTACATAAACTAGCACCCCACTCTCCTCACTTCTACCCTCTTTCCCTGCTGTATTTTTTTCCTAACTTATCACACAGATATATTTTATATTCATTTGCTTTTTCACTTATTGCCTGTCTCTCCCGCCAGAATGGAAGTTCCCCAAGGGCAGGGATCTCACTGGATTTTGTGCATTGCTGTGTTCCCAGAGCCTGGCCCAGAGAAGGCCCTCAATACACATTCCCTGGATGTTGAATGAAGGAGGGAAGAGGAGGGGAGGAGCAGAACCCTCCCCGCCGGTGGGGACTCTCGCTTTCACCTCTTGAGCTGGCCAAGCAGGATGAGGTTAGGGGCTGTGCCCGTGAGTGTGGCTGTGCCCCCAATACTGGCTGAG
>CHR20:5106745-5107129
CCCAGGCTGGAGTGCAGTGGTGCAATTACAGCTCATTGCAGCCTCGAACTCCTGGGCTCAAGCAATTCTCTTGCCTCATCCTCTCAAGTAGCTGGGACTACAAGTATACGTCACCATGCCCAGCTAATTTTTAAATTTTTCTGTAGAGACGAGGTCTCACTATGTTGCCCAGGGTGGTCTCCAACTCCTGGGCTCAAGGGAGTCCTTCCACCTCTGCCTCCCAAAGTGCTGGGATTACAGGTATAAGCCATCAAGCCCAGTCTCAAACACTTTAAAACAGGGAGGAGAGCTCGCACCTGTAATCCCAGCAATGTGGGAGGCTGAGGCAGGCGGATCACTTGAGTTCAGGAGTTTGAGACCAGCCTGAGCAACATGGTGAAACCT
>CHR1:27826769-27827153
CACCTCAGATCTCAGTCCATCCTGTTCCCTAAGTCTGGGAATCACCTGCTGCTTCCCCGCTTTTCAAAGCATAGTTAGGGCCGGGCACAGTGACTCATGCCTGTAATCCTAGCACTTTGGGAGACAGAGGCGGGTGGATCACCTGAGGTCAGGAGTTCGAGACCAGCCTGGCCAAGGTGGTGAAACCCTGTCTCTACTAACAATACAAAAACTAGGCCGGATATGGTGGTTCGTGCCTGTAATCCCAGCATAATCCTAGCACTTTGGGAGGCTGAGGCAGGTGGATCATCTGAGGTCAGGAGTTTGAGACCAGCCTGGCCAACATGATGAAACCCTGTCTCTACTAAAAATAGAAAAATTAGCTGGGCATGGTAGCGGGCACCT
>CHR13:47979722-47980106
AGCAAGGATGCCCACTCTTGCCGCTTCTGTTCAACACAGCACTAGATGTCCTAGACACAGAAAACAGGTAAGAAAAATAAAAAGCATCCAAAGAGAAAAGGAAAGGTAAAATTCTGTGTTTGCAGATGAGATGTTGTCATATGTAGAAATCCCTAAAGATTCTGCACACACACAAAAAAAACTCTTAGAATAAATCAGTTCAGCAAAGTTGCAGAATACAAAATCAACAAACAAAAATAAGTTGCCTTTTAATACAGTAACAGTGAACAATGTGAAAAGGAAATTATGGAAATAATTCCAGTTAAAATCAAAGAGAATAAAATACTTAAGGATAGCCTAATCGAGGAGGCATAAGACTTATGAACCAAAAACTACAAAACACTG
>CHR12:37981267-37981651
TTTCTTTTGATTGAGCAGTTTGGAAACATTGTTTTTGTAGAAACTGCCAAGGGATATTTGGGAGCACATTTAGGCCTATGGTGAAACAGGAAATATCTTCAGGGAAAATGTACAAAGAAGCTTTCTGAGAAACTGCTTTCTGATATGTGCATTCATATCACAGAGTTAATCTTTACTTTTGATGGATCAGTTTGTAACCATGCTTTTTGTAGAATCTCTGAAGGGATATTTGAGAGTGCATGGAGGCCTATGGTGAAAAAGGAAATATCTTCAGAGGAAAAAAAGGAAAGAATTTTTCTGAGAAACTGCTTTGTGATGTGTGCATTCATCTCAAAGAGTTAAACCTTTCTTTTGATGGAGCACTTTGGAAACACTGTTTTTTAG
>CHR20:38833379-38833763
GCATAAAACAAAACACATCCAAATAAGTACATGTGAAACTAGGGAAATCGGCATAAGATTGGTGGGTTGTATCACGTCAGGTTTCTGGCTGTGATACTGTATAGTAGTTTTCAAGATGCTACCACTGGGATAAACTGGGTGAAGTGTACACAGAATCTCTCTGTACTATTTGTTACGCTCCCTGTGAATCTACAATGATCTAAAATAAAAAGTTTAATTAGTTGAAAGTGCATTGCAAGTGTATTCAAAACAGAAATCAAAACAAAACAAACAAAAGGCAACCAAAACCAGCTAGCTTGTCTCCCATTGAGCCTTGCCATTGGCTTATTTATGCTGGAGGTCACACCCACTCAGACCCTGGAACTTTTGCCCTTTGGGCATTGC
>CHR5:31820247-31820631
TCCTCAGCCCAAGCACTTAGGTTCTTCCTGTGGTTGCAGGCTTGGTTCATCTAGGCATGCTGAGGTCACATGACTTGAGGGACCATGGCAAACGAAAAACAGCTCTCCATGTTTTTACATAAAAGTGGAACCAGATTGGTCTGGTGTGACTACACTTTTTCACTTAACACATTTGAACACGTTCCTCCTTATTAAGTGGTCTTGATAGGTATAATCATCACTGATAATTTAGGTAAGCATGTTCTTTCTGTCCTTGCCAGTCTGTCAGTGTTAACACGGCATTTATTTTTTTTTAACTTTTTTTTAATTTTTATTTTTTCATCCTTGGGCAAGGGCCATGCTAATCTTCTCTGTATCGTTCCAATTTTAGTATATGTGCTGCTT
>CHR16:88830033-88830417
CATACTGGCCAACATAGTGAAACTCCGTCTCTACTAAAAATACAAAAATTAGCCGGGCATGGTAGAGCATGCCTGTAGTCCCAGCTACTCGGGAGGCTGAGGCAGGAGAATCGCTTGAATCTGGGAGGTAGAAGTTGCAGTGAGCCGAGATTGCACTACTGCACTCCAGCCTGGGCAACAGAGTGAGACTTCATCTCAAAAAAAAAAAAAAAAAAAAAAAAAACGTGGAACAGGAAGGCCAGGGACAGATGCCTGCGTGCTGCTGGCTTTGACGGTGGAGGGGCCAGGAGCTCAGGAATGGGGCAGCTACTAGGATTGGGAAAAGGCAGGGAACAGAACATCTCCTGGAGCCTCCAGAAGGAGCTGGCCCCACGCACGTCTTCA
>CHR20:62314028-62314412
ACGAGGGATGGCGAGTGGGCACAGACGAGGGGTGGCGGGTGGGCACAGAGACGAGGGGTGGCGAGTGGGCACAGACGGGTGGCGAGTGGGCACAGAGACGAGGGGTGGCGAGTGGGCACAGAGACGAGGGGTGGCGAGTGGGCACGGAGAGGCGAGGGGTGGCGAGTGGGCATGGAGAGGTGAAGGGTGGTGGGTGCACACGGAGAGGGGAGAGATGGCGAACGGGCAAGGGCCCTGCAGTTGGAGGCATCCGGCCTCTCTCCTGGGCCTCCCACCTGTCCAGGCTGACAGCTGCGAACTGCTCCCCAATGTCCTCATCGATGCTTAGGACTGCAGGGCCCGCCTCACCCAGCTGATACACCCAGTGCACCTTCTTGTCACGCA
>CHR4:143382230-143382614
TTAACTAAATATTTATTTAAGGCAGGTAGAATTTCTCAGTGAAGCTGTATATTTGTTTAGGTATTATAGATATATTCTAAAACATTTAGGGATTATTCAGTCTATATATTTTTTTCTCTTGGAAATGAAATAATACTGTGGAGAAAGTATTCATTGAAATAACAAGTGAAAGTGTGTTTCCCTCAGGAATAGTGTAAAAAGAACTTGCTTTTATTTTCTGCTTTGCTTTTGTATTTGGGACTTGGGGAAACTATGCTTTTGTTATTTTGGAAAAGCAATGGAATTTTATCAGACATTTTCCTGAAACTCCCTACTTTCTCTTTTTCCTGAAATACTACCTTCAAAGTCCTGTTTTGCTCTGTTAGGAGGTTCCATCATTCAAAA
>CHR16:85651841-85652225
CACTAGCTTTAGGCCTGGTGTTCATTGGGGTGCTACTTGGATGCTGGGGGGCCAGGGGCCACTCCGTCTTGTTAAGTCCATCCCAGACCCTAGGAACAGGGTGTGTCCTTCCTCGTGCTCCGTTCCTCAGATGTTTGGCCCTATGCCAGGCAGGGTAGGGGCGTGAGGCAGGATCTAGAAGCCCAGCCTGGAAATAGCCTCACGGGGCTGGGGTAGGCAGGCCAGCCTGGCAACACACCTGCCATGTCCGGGCCCCCACCCTGCTGGTGCGTCCCCCACATGCCCGTGCACAGCTGTGCCATCAACTCTGCTGCCCTGTGAGTCCCCCGCATGCCCGTTCATAGCCGTGCCATCAACTCTGCTGTCCTCTGAGCAGGTGCCGTG
>CHR2:65034683-65035067
TTTGTAACATAGTTAAAATGTGTCAGTAGGAAAGACCAATAAAATTATGGGTCAATTTTGCTTCCACCCAATTTACCTGTTTCTGTGTTTTAAATATGTCACCTTCGTTTATAAAAATGTGCTTGTATTTCAGCAAATAGCTTTGAATTTCATAAACAATCCTTTTTTTTCTTTTTTTTTTTTTGAGATGGAGTCTCGCTCTGTCACCCAGGCTGGAGTGCAGTGGCATAATCTCGGCTCACTGCAATCTCTGCCTCCCAGATTCAAGCAATTCTCCTGCCTCAGCCTCCCAAGTAGCTGGGTTTACAGGCATGCACCACCATGCCTGGCTATTTTTTGTATTTTTAGTAGAGACGGGGTTTGCCATTGTTGGCCAGGCTGCTC
>CHR2:241922129-241922513
CTGGGACAGGAGGCCGGGAGGTACCAGTGCATCTCCATCCCTGGGACAGGAGGCCAGGAGGTGCCGGGACGTCTCCATCCCAGGACAGGAGACCGGGAGGTACCAGTGCATCTCCATCCCTAGGACAGGAGGCTGGGAGGTATCAGTGCATCTCCATCCCTGGGACAGGAGGCCGGGAGGTACCAGTGCGTCTCCATCCCTGGGACAGGAGGCCAGGAGGTGCCCGGACGTCTCCATCCCTGGGACAGGAGGCCAGGAGGTGCCTGGACGTCTCCATCCCTGGTGCCCGGACGTCTCCATCCCTGGGACAGGAGGCCAGGAGGTGCCTGGACGTCTCCATCCCTGGTGCCCGGACGTCTCCATCCCTGGGACAGGAGGCCGGGA
>CHR16:87887978-87888362
CACTTGCAGCTGAAAAGTACTTCGACTAAAACAATAACCTCATGCTCTCTTTTTAATTTCAGAAGTCATGTACAATCACATTGTGAAACTTGGGAAACAACGCTTCCTTCCTTCAAAGTCAGTTCTGCTATTCATGTGGACCTAATGTCTCTAGGACCTTGTGCCCTCATTAGTGGCCTGGAAGGACGCCCAGACCTTCCGGTTCATCAAGGGTTGAAGTGGGCGATAGTTGTTCACCATCATCTTCTCCTCTTCACCAAGTGCAGAAAACAGGAGAGTACGAAATGCAGAGAGCTGGAATAGAGGGCAGCCAGGGTGAGCTTGGTATGAGTGCAGGGTGAGCCAGCCTCTGGGTGTCCCTCAGGCCTTATGTGGTCCCCTCCC
>CHR8:125687216-125687600
ACCAGGGAATCTCTGGGGCTTAGGAACCAGGTACTGAAGACATTGAAGATTTCTTTCTTTAGCAAGAGGTCTGAAATCAGTGTGGGATACATTATGCATTCTAGAGGGAGACAAAGGGTATGTGAAATTTCTGACTGGTGTCTTTCTCTTAGTGTTCTAATATTTTCATCTCACTGAGATGAGGCATCCCCAAGTGTGAGAGCCTTATGAAGCTCCTAAAACAGGTGGATAAAGAAAGCAGCCTGAATGGTGTGCGCACAGGCAGAGCAGTAGCTGCAATGTGGATCACAGAGAGAGGGCTTGCGGGCATGCCCTGCACCTCACGTCTTTAGCATGTCAGCATACTGTAGCTGTCAGATCTGAGTTCTTATTTCAATTCTGCCA
>CHR2:221089692-221090076
GAAAAGGGTATGGAGGAGACCAGTCCTGTCTTAAAAGACAAGCAAAATGTACAGTGATTTTGGAGGTCTGTTCACATCACACCTTTTATAATAAGCCCAGATATCAACAAACACCCTTTTGTATGGCACAAACTAACCTTGCTGCTCAAGGCCAAATGTGCCACACAGAAAAATTCATTCCCACACTTTAAATATCTAAGGTGTAAACCAATTGCCAGGGGAAAAAAAGGTGTCACGAAACCTTCCATTACTCTTAACCAGAAAGCAACCAGGCCAAGTGGTCAACTATAGAAAGATTTTTTTTTTTTAATGTTTTCAATGCAGTCATTGTGTTTAACTGGAGAAAACAAAATTGATATGTACAAGTCAGGACCTAGAAACAAG
>CHR13:20538278-20538662
GATCCCTTGAGCCCAGGAGGTCGAAGCTGCAGTAAGCCATGATCACACTACTGCATTCAGCCTGGGTGATGGAGTGAAACTGTCTCAAAAATTAAAAAAAAAAAATAGAACAAATTGGATTCTGTTAAAACCAGAAATATGTCTTCAAATGACACTGTTAAGAAAAATAAAAATATCAGCCACACACTGGGAGAAACTATTGGTGAAACATATATCTATTTAAGATACTATAAAGAAATATTGCAACTCAATAATAATTTTTAAAAACCCAATTAAATTGGGAGGCCAAGGCAGGCGGATCATGAGGTCAAGAGATCAAGACCATCCTGGCCAACATGGTGAAACCCCGTCTCTACTAAAAATACAAAAATTAGCTGGGCATGT
>CHR20:55161035-55161419
GATTTCTTTCCATGTCTTCAATTCCCACTCCCACATCCTGATTACAGACACCACAATCCTTTGGAAGGAAGATTGCCAGCAACCAGTCATCCTTACTGGAATGTAGGTAAGAATGACTAGAGTAACATGAAGCCAAACCACCAAAATGCGTTCAGAGCAATCTTTCCAAAAAGCAAGCCTAACAATGTTACCTCCTACTCTTAACCCCCACCTTAGTTTAACAATCTTCCAGTGGCTCCAGTTTCCTTGAGATGAATTCCAAACTTCAGACTCAACATGGCACTATGTGTCACAGTTGGACCCTTCTTATCTCTTCAACTTGATTTCTTCTCACTTTCTGCAGATATTCTACATACTTTAAGCAATGGAAGAGCTTCTTTCAGT
>CHR3:193590275-193590659
TAATAGGAAAACATTCCTTGTGTGCTGAGTCCACCTCTGGGCGGGGCCACAGGATCACTTGAGTCATGAGTCATAAGTCTCGATGGGGTGAGTCTGAAATATACCGCAAAAAAGCAGTCTTAGATTCTATAGTAATGATGTTATCTATAGGAGCAATTGGGGAAGTCATAAGATTTGTGAGTTCTGGCCACATTGATTCCTGAGCAGTAAGGGACTATAGAAACCATACCTACGTCTTAGCACAGTTCAGGCCCCTCTCATGATCCTGTTCTCTTGGCCTTTCTTACAAAGGTGGTTTTTGGTTCCTGAGCAACGAGGGAGTTAGCTTTAGGAAGGGACTATTATAATCCTTTCTTTCAAGTTAAACTATAAACTACATTCCTC
>CHR16:75645443-75645827
TCCTCTTGCAAGGTTATTACTGACACTAGACAGAAAGCTTGTAGAGATCTAGCATTGTGCCTGGCACAGAAAAGCTGGTCAAAAAAGTAGTAGCTGTATTTAATTTTAGAAAAGTCAGTGAAGCAGGGAGTGGTGGCTCACGCCTATAATCCTAGCGCTTTGTGGGGTTGAGGCGGACGGATCACCTGAGCTCAGCAGTTTGACGCCAGCCTGGGCAACAAGGTCAAATCCCGTCTCTACTAAAACACAAAAATTTAACCGGGTGTTGTGGCATGCACCTGTAGTCCCAGGTACTTGGGAGGCTGAAGCACCAGAATTGCTTGAACCCGGGAGTTGCAAGTTGCCGTGGGCTGAAATCGCACCGCTGCAATCCAGCCGGGGCAA
>CHR15:92645688-92646072
ATGGGGTCAAGGACAGCGGCAAGATGACCCAGAGGGGCCCTTGGTGGACCCAGGGGACCTGACCACCACCTGGAAACTCTGAGGTCACAGTGCTTTGGGGCACATGTCGTAAGGGGCCCTTTCAGTACCACTTATCCCTGCCACCCAGGTAGGGGAGGGTGGGAATGTCAGTCCTCACCACCCACTCCTTCTAGGCAGATGCTCCCAATGCCCCTCCACCCAGCCCCAAGGCCCAGCTGCATGGCTGGAGTTTTCATGAGCAAGTTTCACCTGTGAGTCCTCTTCTTCCTCACCAAACCTATCCCTTTCCCTGCCTGGTCACCCCCTTCACAATGCCCCCCTTCTCTATGCCCTTCAGGACAGCCTGACACTTTCCTCTTTCTC
>CHR6:82732695-82733079
ACAGTGATACAGTTTGGATTTGTGTCCCTGCACAAATCTCATGTTGAATTGCAATCCCCAATGTTGGAGGAGGGGCCTTCTGGGAGGTGATTGGATCATGGAGGCAGATTTCTCCCTTGCTGTTCTTGTGATAGCGAGTGAGTTCTCACGAGATCTGGTTGTTTAGAAGTGTGTAGCACCTCCCCCTTTGCTCTCTTCCTGCTGCTCCACCCATGTAGGACATGCCTGCTTCCCCTTCGCCTTCCACCATGATTGTAAGTTTTCTGAGGCCTTCTTAGCCATGCTTCCTGTAGAGCCTGTGGAACCGTGAGCCAATTAAACCTCTTCTTTTTATAAATTACCCAATCTCAGGTAGTTCTTTATAGCAGTGTGAGAACGGACTAA
>CHR9:126691692-126692076
ACAGGCTGGGGATGCCTGAGAGGCAGGGAGATGATGTGCCTTCCCCTTCTCAGCCCCCTGGAGCCTTCAGCAGTGAGAAGCAAACAGCCTCGAGCCAGCCTCTGTTTCCCAGCCGAAGGGAGGGGGCTGGGCCCTCTGTGCTGGAGGGAAAGACCCCATTTCCCAGGGTGAAGGACCCTCCCTCCTCTGCTCTAGCCCCCAAAAGGACGAGGCCAATTTGAAGGCCTCCTGGCAGACAGGGCAAGCCCAGCCAGGAGTGAGCCTTAAGGAGGGAAAGCCCAGGAGGTGGCTTTGGTCCTTGTTCTTCCTGGGAACAGTGGGGAAGGACTGGAGCAGGAGGCATGGAGAGGAGGTGTCCCGGTCTGCCAGGCCCCATGGGTAACC
>CHR3:62588834-62589218
CACCATGTAGAGAAGTGTGTATATAGTAGCTTCCAACTGTGCTTTTTTTAAAAGAGGGGGAATATATACATATGTGCTTATATACGCTATGTTGGTACATGCAGAGACTATCTGGGGAAGGATACCATAAATTGAAAACAAAATCTTTCTCTGGGAAGGGATACGAGGGTGAGATAGAAGAGAAAAATTAATTTTCACTATATATCAATTTTAACTTGTTTTCACAATGTGCATGAATTTTTTTTTAATTAAAAAGGTTATTAAAAACAAAACATAACCCTAAAGAAACAAACCAAAAAGTGGTTGAATAAGTAAATGTAACGCCAGGATTCTAAACACAGGTCTGCTAAGTGTGGGAAGAATTCGAGCATAGAAACACTCTCT
>CHR20:46403955-46404339
CACCTGTAATCCCAGCCACTCAGGAGGCTGAGGCACAAGAATCGCTTGAACGTGGGAGGTGGAGGTTGCAGTTAGCCGAGATGGCACCATTGCACTCCAGCCTGGGCGACAAGAGTAAAACTCCATCTCAAAAAAAAAATAGAAAAGCCAGGCTATAAACTCAAGCCTAGTATTCTCAGCACCTCTGAGATGCTGCATGGTATGTGTTTTTTTCTATCCAGGTCCTGGGACCAGACTTAGTCCAGGCTGGGCCGAGGTATGGTGACCAGGTCAAAGGACTTGCCTTGCAGGGTTTTCTTCAACTGCATCAAATATGCTTCTTGCTGAGCCACCTTGGCAGGTGGTACTGCTACATCTGGACACATTATCTGAGCACAGAACAAG
>CHR12:1073113-1073497
ATATGGTGAAACCTCGTCTCTACTAAAAATACAAAAATTAGCTAGGCATGGTGGCTGTGCACTTGTAGTCCCAGCTACTTGGGAGGCTGAGGCAGGAGAATGGCTTGAACCCAGAAGACGGAGGTTGCAGTGAGCTGAGATCACGCCACTGCACTCCAGCCTAGCGACAGAGCAAGACTCCTTCTCAAAAAAAAATTTAAAAAAATGTTTTTTTCAGCAATGTGTGGAAAATATACACAAGATATAAGACCAATAAAATGCTACTGTCTAGGAGATGAGGTGCCTCATACCTGAATCCAGCACCAAGGTGGGCGGATAACCTGAGGTCAGGAGTTTGAGACCAGCCTGGCCAGCATGGCAAAACTCCATCTCTACTAAAAATAC
>CHR2:39457178-39457562
GAAATAGATCTACAATAACAGTAAGATCTTTTCAGTAACCAATAAAAAAGTAGACACAAATTAATAAGAAAACACAAAATGTAAACAACATGATTAACAGAATTTACAAAATTGATATATATTGAATATTTCACCAAACAACTACAGAATTCACTTTCATTTCATATGAACATGGAATGTTTACTAAAAGTGGCAATAACTTGGGCCATAAAGCAAGCCTCAATGTATTTGAAAAAATTGACATAATACAGAGTACGTTCTTTGAGCAGAGGGGAATTAACCTAATAATATTTTAAAAACTAGAAAAATTTCAAATATGTGAAAATTAAGCAGTCTGCTTCTAAATAATCCATAGGTCAAAGAAGAAATCACAATGAAAATAAG
>CHR16:32876764-32877148
TGTGTCCCGGGACTTGCGGCGTCCCTGTGAGCTCACCCAGGTTCAGGGCTTTCAGTGTCATCTCTATGTGGTAAGAACTTGCAAAGTTCCATCTCCAGTACTTTCTGGAACTCCTGTGTCCACCTGCCAACTAGACATCTCCACTTGGATGACACTTCCTGCATGACACACCCAAGGCTGACTCCGGACCATTCTCTCCTTGCCTCCCCATTGCAGGACCTGGCAGCTCCATCTTTCCTCTTGCTCAGGCCAAATCTGTTGTCCTTAACTCCTCTTTGAGCCCTGCATCCTGGTCATGCACAACCCCTACTGGCTCCACCTTCAAAATTGATCCCTGATGCAAAGAGTTATCCCCTCTGCTGCTATCAGCCTGGCCCAAGTGAC
>CHR17:16342110-16342494
GGTCTCAACACATTGGCCAGGCTGGTCTTGAACTCCTGACCTCAAGTAATCCACCCGCCTCAGCCTCCCAAAGTGCTGGGATTACAGGTGTGAGCCACCATGCCCTGCCACAATCTTCCATTTTTAATAATTGTTTATCTTATGTCTTCTTTCCAATTTAGCTACACATTTTTTTCTTTTTTCTTATTTTTTTTTTGAGACAGTCTCATTCTGCCACCCAGGCTGGAGTGCAGTAGCACGAACACAGCTCACTGCAGCCACAACCTCCTGGGCTCGATCAACCCTCCGGAGTAGCTGGAACTACAGGCTTAAGCCACAATGCCTGGTGGCAAACATCTTGATAGTGCTGAGTATATATCTGCTATTAATCGACTGGCCTCAGAA
>CHR8:143484690-143485074
CCTTTGGGCTGGGTCATCGGCCCAGGACCCACTCTGTCTGTGCCAGCTACTGAGGGGCAGGCTGGCCAGGAATCCTGCCTAGGCCCTCAAGGACCCCTCAGGTCACTGCTGTCTAAAGAGACTCACAGCAGACATCCCCCCACTCCCAGGCCCTGGGACAGCCCCTCCGAAGACCACACAGCAAATCCGGCTCAGCTCCCTGGAAAGGCGTGGTGACCTCAGCAAACTTCATGCGGCCCTTGCAAGGACAGTGGTATCTGCAAAAACCACGGGAAAACCACAATAAAAACCCACTCACTTCAGAGGGGTAACCAGAACTGATTATGAAGCAAAGATGTGTGAAAACCAAAGCCCTGCAAGACAGTGGCAAACACCAGTTGGAAC
>CHR20:46980956-46981340
AATATTCTAGTGTATATGCATACCACATTTTCTTTATCCATCCATCAATTGGTGGAGTGCGCTGACATTTGAAAAGCTTCTTTTTAGATCCTCATGGCAGAACAGGATAAGTTCACCAAACAGGAATGATTTCACGTTTTCTTGGTGTCTAGACTTTGCTCAGACTTAAATCTGTGTTTAGTCGGCCTTTGAGGAAATACAGGACAGATCCTTCTATCTCCCAGCGTGGTTGAGAGAATTAAAAGAGATCATGTAAATGTGATCAGGAAAATTGCCTGGTGTATAATAGGTGCTTGGGAAATGAGAACCATGACTAGAATTTTTGGAAGGGTTTTACTAACTCTGGAAACTGAGTTGCCTTGAGTTGCTTGTTCACATTCCTAT
>CHR3:62211679-62212063
AATCTTGCTCTTCCCTACTCCTGATAGAGGCCTCTTGGATCCAAGCTAGTTTTAGTCTTGACACCAGAGCGGTTCTTGTCCTGTAGCAGAAGTTGAGCCCTTCCTGGAGGGTAGGAGGCATTTCAGATGGGTCCATCTGATGTATTGCTGCCGGTAGCATTTATAGTACATTGTACTCCGTTTTTATTTGCTTCTACTGGGATGAGAGCCAAGCCAGTAAAAGGCAAACAGCATTAATTCAGTGATGACATATGCCACTGAAAACTGTTTTTCTTTTCTTTTTTTTTTTTAATTTTTTTTTAAAAAGCAGAATGGAGGCACTTTACTCAGATTCTGCTGGGTGCTGAAATAAAGACGGAGAGAAAGAAAGGCTGTACGGAGAGA
>CHR9:109284189-109284573
CCTATTGTATGATAAAGTATTGAATATCTCAGGTAATTTATTGAATAATGTACTGAAAGTGAACAACAGAATGCTTGCATGGGTACCCAAAGTACGGTTTTCACTGAATGCATTATTACTTTCACACCATCATAAAGCCACAGAATCCTTAGTCAAACCACTGTAAATTGGAAACCATCTATATTAGGATGAAGCATAGAGAAACCGCGGATGGCTTTGTTCCCAAGTTTTTTGTTTGTTTTAGACAGGGTCTTGCTCTGTCGCCCAGGCTGGAGTGCAGTGGCAGCATCATAGTTCACTGTAGCCTTGAACTCCTGGGCTCAAAGGATCCCCCTGCCTCAGCCTCCCCAGTAGCTAGGATTACGGGCACACCCCACCACACTG
>CHR17:60888533-60888917
TATTCAATGGTCTAATCTATTGTGTAAATACTACACAATTTATATTACAGTATGTTGTCTTTTTATAATTTTTAGTGTGTTTTTGTCCTATATATGTTTCCATAATATGCATTTAATAGATAATAGTAATATTACAGTTAACCTGAAGTCAGTTTTCCGGAAACCCTAAGTATTGCAAACATACTCCTTCAAACAGTAGCATGAATGAACAGTTTTTTAAAAAGGGAGCAATAAAATGAGAAAGCTTTTATTTTGTTTATGTGGACTTTCTTTTAGGGTCTGTCTCTTCTCTATAAGTTTATTATTTTCTTTTCAAGACGAAAATTCAAAATAGATGGCAGTTTAGGGAGCTAGGCTAAAAATGGCTGTGTACTGGAAGTGACA
>CHR14:75643148-75643532
ACTGTACCTGGCCTACAACATACTTTTAATGCCTGCATAGTGTTCCTTTATACGGATAAGCCATGATTTATTTAGCAATTTTCCTGTCTGTGGACATTAAGGTTGTTTTGAATTGTTACAAATAATATTGTGATTAATATGTTGGAAGCTGAATCTTTGTGCATGTTCTCAAGTACCATATTTCCTGGAGAAATGGAATAATGGTCATGCCCATTTCAAAGACTTTGGTATGTGTTGCTAAACTGTCCTCTAGAAAGGTACTTTGAGTACTAGCAATTTCTATTGCTAGGCAGTCATATGAGCGCCAACACTGAGTATTTTTCATTTTGAAAAATCTTCGCCAATTTTCTAAGGCAAGAGATATCTGTAAGGGATATTTTTAGT
>CHR20:46648368-46648752
CTAATAATGACAATCATATAAATATTGTTATATGGGAGAGGAGGCTTCAGGTATGCCAACAGAGATTTTGAGGGAGGCGAAGGTCCTCCAAAGAGCCAGGCCTGCCTCCTGGGAGGAGGCCCTGGTTCATCAACCACTTAAAGAGGCAGTGACATCTAGAGCCATATAAAGGGTCCCCACAAGGGAACTGTAGGGAACAAAGGGGTGGTTTGTATTGAATTATAACTAAGAAGAGCATGTAAGGCACAGCAGTTAGAAAGAAGTACAGACTCTTGCCTGTAATCCCAGCACTTTGCGTAGCCGAGGCTGGTGGATCGCTTGAGTCTAGGAGTTTGAGACCAGCCTGGGTGACATAGTGAAACCCCGTCTCTACTAAAAATATAA
>CHR17:60257665-60258049
GAAAAACAAGGTCTAGTTATGTTGCCCAGGCTGGTCTTGAACTCCTGGCCTTAGGCAATCCTCCTACCTTGGCCTCCCAAGGTGCTGGGGTTACACAGGTGAGAGCCACCACACAGGCCAGCTTTTTGGTGTTTTTTTTTTCCTTCAATCTGCTATTCTGCAAACTCAAGGAGTTCTGCTGGTTATCAGTTTCTTACTCTTTGGGGAACAGTTTTAGTTTCAGCTTCTTACTAAGTTGCTTTTTTTCGTAGCCTCTATCCTGTAAGCCCAAGAATATAGTCATTGGTTTCTTTAACTCTTTAGGGCACAATTTCAATAACAAAATAAATGGCAGCTTACTAAGAGTCTTCCTCTGGCACAAATGGAAGAAGAAAAAAGGGAGCA
>CHR15:70801699-70802083
CCTGGCGAACATGGTGAAACCCCGTCTCTACTAAAAATACAAAAATTAGCTGGGCATGGTGGTGCACACCTGTAGTCCCAGCTACTCAGGAGGCTGAGGCAGGAGAATCACTTGAACCTGGGAGGCGGAGGTTGCAGTGAGCCGCGATCATGCCACTGCACTCCAGCCTGGGTGACAGAGTGAGGCTCCATCTCAAAAACAACAACAACAATAAACAAACAAAACAAATGGAATAGAAAGCCAAATTCATTAGTGGTGTGTGCAAAGAACATGGGCAGGAGTGGAGACAATATATATGCTAAATATTTGCCATTCTTGTTCCATATTATCAATCACAGGTCAATGAATTTAAAAAGCAGAACTATTTTTTTTTTTGAGATGGAG
>CHR11:62176398-62176782
CAACCGCTCTCCATCCTCTCTCTTCCATTCCGTACCCTCTCCAGTATCTGGTAACCACTGTTCTACTCTCTACTTCTATGAGATCAACATTTTTATTTTATTTATTTATTTATTTTTAAATTTTTTTGAAATGAAGTCTTGCTCTGTTGCCCAGGCTGGAGTGCAGTGGGGCAATCTGGGCTCACTGCAACCTCTGCCTCCTGGGTTCAAGCGATTCTCCTGCCTCAGCCTCCCGAGTAGCTGGGATTACAGGCACGTGTCACCAAGCCCGGCTAAGTTTTGTATTTTTAGTAGAAACAGGGTCTCACCATGTTGGCCAGGCTGGTCTCGAACTCCTAGCCTCAAGTGATCCACCCACCTTGGCCTCCCGAAGTGCTGGGATTA
>CHR20:45786576-45786960
TTTCCACAATATACCAGGAGCCCGTCACTGGATCTCGCAAACAGTACACATTCAATAAATACTTGTTGAAGAAATGAATGCATAAATGGATAATTAGGTCACTGGGACTCTGCAAAAGGGAGAATGAATCTCTTTCAAATACCTCTCTACCAGGACCAGAATGAAAAAGAATCTGTTTCCCACAGGAGACAGCCCCGCCGTGTGTGTACATAGGGAACATAAGAATCTCAGGAGCAGGCCAGGCATGGTGGCTCACGCCTGTAATCCCAGTACTTTGGGAGGCTGAGGTGGGTGGATCACGAGGTCAGGAGATTGAGACCATCCTGGCTAACATGACGAAAACCCGTCTCTACTAAAAATACAAAAAATTAGCCGGGTGTGGTG
>CHR7:1055559-1055943
GGGGGACTCTGTGCAGCACAGGTGGGAGAGAGGACGCAGGGGGTTCTGTACAGTGCCACCGGTGGACATCTCTAAGTAGGGAATGAAGGGGTGCCGAGACAGAGCACACTGAGGGGTCCCGGCCCTTGGCAAGCTCTGTGGGGTGAAGGTGGCCGGCCGGGTGTGCCCTCCTGTCAGTGACTGGAGGCAGCACACAAGGCACACAGTGAGACAGCCCTCCCGCTCCGATCTTCTAATCACAGACCCTGGACAGATCCGGGGGCCCTGGGCGCCCCGTGAGGCCAGGCCAGGCTGCTGACTGACACCCAGTCACAGTGGCCTGTGTTTCCTGGGGACTCAAGTGGAGTCTGGGGGGTGACGTCCCCAAACTGGGCTGCCACTCTG
>CHR15:99408717-99409101
CTTGCTGATGGTAGTCTGGGGTCTCTCTGTTTATTTGCTATATGTTTGCACTCGTAAATGTTGCGCATCTTATATAGTATGGTTTTGTGGGCATTGCACGGATAATATTGTTCTTCAACTGTGCTTTCACTAACTTGGCATTGCTGAGATGAGGCCCTGTGGATAAGTTTTGTGCATGGTTCCCCTGAGCTCCTGGCTGCCGCCTGTCCTCCCCAGAAATGGCCAGCATTTGCTGACTCTGAGGCAGTGTCTGGCCAAGGAGTGCCTTTCCTTCCAGAGCACAACACGATCACTTTAATGATAATGTCACTTAAAGATATAAAAAAACAAGGCACATTTGCCTGATTTGAAGCTGAGAGCATATTCCGTATGCTGGTTTAGGGC
>CHR18:11860178-11860562
CGCTATGAAAGGCCATCCCAAACACCAGCAGATCCACTCCTGCCCCTTTGTGTATTCTGCTTCTGGGTTACTTGCCCTGGGGGTGCCAAACCCAAGTTCATGGGTGAAGGCTGCCAAAATGTCATCCCATGGCCATGCCTCAGTTTTGGCCACTAGGGACTGTCTCTAGCTTTCCAAAAGGAAGGAGTTAAGATGTCCAAGGAAATTATGTAGTCTTACTGTCTTTGGCCAAGTGGTTCCTAAAATGGACCCCTTTTGACCTCTGTAGGGAAGGAAAAAGAACTTCCCTCTTTCCCATTAGGTTCTGTAGCTGAGTGAACTAACAAAGACGGATTAACAGGAGGAAAGCATACACATTTTATTTAATATTTTTACATGCACACG
>CHR3:183852966-183853350
TACAAAAATTAACTCAAAATGGATTAAAGACCTAAATGTTAGACCCTCAACTATAAAACTCCTAGAAGAAAACAGAAGAGAAGCCTCATGACACTGGACTTGGTAATGATTTCTTGGCTATGACACCAAAGGCACAGGCAACAAAAGAAAAAATAGACAACTGGGACTATATCAAACTTAAAAACTTTTGTGTATCAAAAGATACAATCAAAAGAGTAAAAAAGCAGAAATAAATCACAGAATGGAAGTATTTGCAAATAATGTATCTGAAAAGGGGGTGATATCAAGAACAAATAAAGAATGCTTATAACTCAGGCGGGTGCAAGTGGCTCATGCCTGTAAACCCAGCACTTTGGGAGGCTGAGGTAGGTGGATCATTTGAAG
>CHR7:2884194-2884578
TGGGTGTCAAATTCTACCCTTAGGAATTTTAGTGAGCAGGCGGTGCCTTTGTGCATAGAAAAAGATGCCCCATCCTCTGGGTGGCCCGGCCCAGCACCAGGGCGTGTGGCCAGTGAGCAGGCACAGGCCGGGCTCAGCCCACCTGGACCCCTGACTGCATGCAAAGGGTTCCAACTGGCACCAATGTGCCATTCCTGACCCCGCCTTAAACAAACGGATTATAAAAGGAAATTTTATAGCCATAATTTATGGGCAGCCAGCAGTGCTTGCCAAACATAGACGATAACACAAAAATAAATATGTCTCCAATACATTTTATACTCTTTTTTTTTTACCCCCCAGAGACAGGGTCTCTCCCCACGGTCCAGGCTGGAGTGTACTGGT
>CHR17:57413058-57413442
GTTATTTTCAACGTTGGAGACTCAGGTCCTCTGAGACTCTGGAGTTTCCACTTTAGTCCTGTCTAGCAGTAGGCTTGCTAGTGCAACAGCCTTTATATACACACACACACACACTCTCTCTCTCTCTGTCTGTCTCGTTCTCTCATTCATCTTTTCCATCTATCCTGTGGGGGAGCTTACCACTCAATTCTTCTACCCACCCTGGCAATGATGCAAACTAAAAAGCCCTTCCTGCATCTTCTGAGCATAAAGACGACGATTCAGTTTTATGCAATTTTGGTGGGATGTACCTCGAGTTCCATCCGGCTACCCCGCTGCTTCCAGTTTGTGGAACTGACTTGCCGGTTGCCCTGGCTTTGATGAAAGAGTTGAACCGATGTAGGC
>CHR1:117076624-117077008
CTTGTTTTCTGAGCAGGAACTAATGAGAAGAGTAACAGTCAAGTACCACAGCAGAGTCACTTCACCAAAACTACCACTGGCCCTCCCCACCTGGTGCCTCCCCAACCCCTTCCTCGTCGTGGTACCCAACCTGTGGGTTCTCTAGAACTAAAGTCTGCCTGCCAGGTGACTGCTGGAGGATCCAGTCAGTGCTATCGAGGTAAGACCCAAGGGCCTGACCCTGCTGTGAATAGCCACCCCTGTGAGTTACGTGCCACCCGGTACAGTAGTCACCTCTTATCCACACTTTCAGTTAACCTTAGTCACCTGTGGTTCAAAAAAAGGTGAGTACAGTACAGTAAGATATTTTGAGAGAGAAAGAGACAGAAACCACATTCACATAAC
>CHR5:132271141-132271525
TTGATCCCTCAAATCTCACCCAGTCCCACTCTGACCCCTGACACTTGATCCTTGGGTCTTAGCTGGTTGCATTCTGACTCATAAGCCTTACCAGACCCCAAGTCCACAGGGTGAAGGCTGGAACTGCATCCCTTCCTCCTCTATTTCTTTCTCCCTCCCAGCGCTGACCCAGCCAGAGGCCTCCCGCGGAGCCGGGACTGCAGAGTCGACCTGGGCTCCGAGGTGTACAGGATGCTGCGGGAGCCAGCCGAGCCCGTGGCCGCGGAGCCCAAGCAGTCAGGCTCCTTCCGCTACTTGCAGGGCATGCTAGAGGCCGGCGAGGGCGGTAAGACGCCTGCCACCTGTCCCCATCTGCCTTCCCACTCCCTGCAGTGCCCAGGTTGC
>CHR1:21578508-21578892
AGGGTGGAAAGGCCTTCTGCTGTCCTGGGGGCTTCACACTCCCTACCTGTGCCACTTTGGACACATAGGTTTGTGTCTCAGTTTTCTTGTCTGTGAAATGGGAGACAACCCCCTTCTGGGTTATTGTGAGGATTAAAGAGGAGGCTGGGTGCAATGGCTCACACCTGTAATCCCAGCACTTTGGGAGGCTGGGGCAGGTGGATCATTTGAGGTCAGCAGTTCAAGACCATCCTGGCCAACATGGTGAAACCCTGTCTCTACAAAAAATACAGAAATTAGCCAGGCATGGTGGCGCGCACACCTGTAGTCCCAGCTCCTCTGGACACTGAGGCAGGAGAATCGCTTGAACCCAAGAAGCAGAGGTTGTAGTGAGCCGAGACAGCG
>CHR20:46556503-46556887
TCCTACCAGGACTTATTGTCCACTTTTCTTATTTTTCCCAGTCTGATTGGCATGTTGTTGAATTTATTTTAATTTGCATTTCCCTGCAAATTATAAACACATAGGTTTGGGTATCTCTTCATAATCCTGTTGGCCATGTAGATATCTCTTTTCAGGATGACATTTCGTACCTTTTGTCCACTTTTTTCTTGGGGGCTATGGTAAATGGCTTCCAAACACGGCAGCCCACTGTCCCTGGTGGATGCCGCCCCTACCATCAAGGGCTGGAGTCTATTTCCTTCCCCTTGAACCAGGCCAGTCCTGTGGGCTACTTTGACCAATAGAATTTGGCAGAATTGACGTTCTTAGACTTCCACATCCTGCCCTTAGAGGCCTTTTAGCTTC
>CHR6:44171831-44172215
AAGGCTGGCAGATCTCTTGAGGCCAGGAGTTTAAGACCAGCGTGGCCAACATGGTGAAACCCCATCTCTACTAAATATGCAAAAATTAGCCAGGTGGGGTGGCGGGCGCCTGTGGTCCCAGCTACTCAGGAGGCTGAGACAGGAGAATCGCTCGAACCCAGGAGGCAGAGGTTGCGGTGAGCTGAGATCATGCTATTGCACTCCAGCCTGGGTGACACAGCAAGACACTGACTCAAAAAAGAAAATGTACAGAAACTCACCTTACTAGAGTCTCTCCGCCTTCAGTTTCTCCCTGTTTACCTCCTTCCTGAACACTCTTTAGTGGGAGGGCTGAGGGAGGGTGCCTCTCCGCCGGGGGGGTGAGAATGGGGTACAGGGTCAAGT
>CHR14:93192560-93192944
CCTGAGCCCAGGAGTTCGAAGCTGCGGTGAGCTATGATTGCACCACTGCACCCCAGCCTGGGCAACAGGGTGAGATCCTATTTCTAAAAAAAGAAATGTGGCTAATGTGACTGAGAAACTGAGTTTTAAATTCTAATTAAATAGCATATGTGGCACCATGTATTAGATGGTCCCATTCTAGATATTTAACTGGTTTGCCTTCTTCCTCACCAGCTTTTTTTTTTTTTTCCTTTTTTTTTGAGACAAGCTGTTGCTCTGTTGCTCAGACTGGAGTGCAGTGGTGCGATCTCAGCATACTGCAGCCTCCATCTCCCGGGTTCAAGCGATTCTCCCACCTCAGCCTCCCAAGTAGCTGGGACCACAGGCGCGTGCCACCATGCCCGG
>CHR14:68161658-68162042
TATGAGGAAGTTGAGGATTAATTAAGTGAATTTTCACGAGGCTGCATAGCTAATGAGTGATAGGATCTTAACTTTGACCCAAATCTGCCTAAATCTAAAGCCCATCTCTTTTCTCCACACCTTGTATCCCTAGAACATCATGCTTCTTCCTCCTTCTCCTTAATGTGAAACCATGATGGTTGCCATCACTTTACAGCAGTATTCTTCAAAAAGGAGGGATTTTGCCCCCAGAGGAAATTTGGTAATTTCTGGAGACATTTTTTTATTGTCACAACTGTGCACAGAGGTGAGTGTGGTGCTACTGTATAGAGGCTAGGATGCCTATACCTCCTGTAGTGCACAGAACAATTCCTCACAACAAAGAATTACCCAGCCTAAAATGTC
>CHR17:62493149-62493533
GCAACTATCATTCTGTTTTTCCATCTCTGTGAATTTGACTACTCTAGGTACTAATGTGAATGAAATCATAGCAGTATTTGTCCTTTTGACTGGCTTGTTTCACTTAGCATAGTATCTTCGAAGTTTATCTGTGTTGTAGTATATGTCAAAATTTCATTTCCTTCCTTTTTAAGGCTGAGTAATATTTCATTGTATGCATATACCACATCTTGTTTATTCATTCATCTGTTGATGGACCCTCGGGTTACTTTTACCATTTGGCTATTGTGAATAGTGCTATGAAAAAACAAATGCTGCTGCTATGAAAGTGGCTGTAGTCTTGCAGTGCCTGCTTTAAATTCTTGTGGCTGCAGACCCAGAAGTTGAATTGTTGGATCATATTAA
>CHR1:110546629-110547013
GCACTCTCCCCCTTGCTCACTCTGTTCCATAATGGCCTCCTTGCTGTTCCTTAGATACTGCTGCATCCTTTCACCTCAAGGCCTTTGCACTTGCTCTTCCCTGTTTGGAATGCTTGTCCTCCAGATGTCTGCCTAGCCCACTTCTGTCAGGGCCATCCCTGGCTACTTACTCAAAATTGCAGCCCCCACTCTAGCCTGTCTCTCTCCTGCTGCTCTATTGATCCCTTAGCACTTACCACTAGTGCATTTATCTTGTAATTGTTTATACCATGAGGGCAGGCATTTTTCCCTGTTTTGTCTGCTAGACTCCTAGTACTTGGCACAGAGTAGGCATTTGATAAATATTTGTTTACCGAACTGCTCTAAAATTACTACATCTGTTAA
>CHR12:112550442-112550826
TTTCTCATTCACTCATGCAACAAATATGTATTGAGGGCCTACGATGCGTGAGACGCTTGTGCTAGGTGCCGGAGCAGAGCCGCAGATAAGGGAGACATGAGGTTTATTTTCAGGTGAGGAAGGAAATAGTGAGAAAACAGATAAACAATCCTAATTTGGTATAGTAATAAGTACAAGAAGACAAAGTAGGGTAAGAGAACACAGAAGGGTGGAGATGGTGGAGGGTGGGCAGTGGGATGCTATTTTAAATAGAGAGGTCAGAAAGAGCATGTCTAGGCTGGGTGCGGTGGCTCACCCCTATAATCCCAGCACTTTGGGAGGCTGAGGTGGGCGGATCACTTGAGTCCAGGAGTTTGAGACCAGCCTGGCCAACAAGGTGAAACC
>CHR3:52211312-52211696
TCGCCAGCACGAGTTCTCTGATTGACACCGTACGGTCCTATGCTGCTGGCTTCATCTTCACCACCTCTCTGCCACCCATGCTGCTGGCTGGAGCCCTGGAGTCTGTGCGGATCCTGAAGAGCGCTGAGGGACGGGTGCTTCGCCGCCAGCACCAGCGCAACGTCAAACTCATGAGACAGATGCTAATGGATGCCGGCCTCCCTGTTGTCCACTGCCCCAGCCACATCATCCCTGTGCGGGTAATGGCCTGTCTCTGATTGGACTTGCCGTGGGGTGTGCCTCTACACATGATGTACGGATGTTCTGCTTCATACCTTCCTGAAGTTGGGCTTGAGCGGGGTGACTGCCAGGGCAGGGGTTGTAGCCAGCCACCCTCTGTCATGT
>CHR8:134387961-134388345
AAAATTATGATAAGATCTACAACAGAGACAGAGTTTAGAGATTGGATCCCCCAAATTATAGGGCTTGAGAAATACCATAGGTTTTTCCAGATCAATCTTTACAAAGCACAAAACCAATATAAATCTAAGGTGATCAACTATTAATTGAACCACTTCCAAAAAAACCTCAATCTACATTATCTATTTTGTTCAGTAAAAGTTCAAAAGTATTAGACATGCATGGAAATAGAAAATATAAAAATATAACATTTAGTGAAGAAAAAAAATCAATAGAAAACCAAACCTGAACTAGCACACATGTAGTATTTCACAGATTAAAATTTTGAAGCAGCTAATATAAACATGTTCACTTAAAGGAAAATGTGATCTAAATGAGTGAACAGA
>CHR13:41028072-41028456
ACTTCCTGTTCCCGTAACTTTATGCTCTTTTGGCCTAGAAGTCTTAGTTCCAGAGAGAGAGGAATACTTCCACCAGGAAACACAATAATGATTCCATGGAACTGGAGTCAAAACTACCATCCAGCCACTTTGGGCTCCTCATGCCTCTGAGTCAACATAGCTGGGGGTGATTAATCTAAACTAGGAATGGGAAGCTGGACTACTAACTCACAGTGCAGATAAAGAAGAGTATGTCTGGAATACAGGAGATCCCTTGGGGCATCTCTTTGTATTATCATGCCCTTTAAATAAGTCAACGGGAAACTACAACAACCCAATCCAGGAAGGTCTACTAATAGCCCAGACCCTTTAAGAATGAAGCTTTGGGTCACCCCACCAAATAAA
>CHR6:34724867-34725251
TAATTTTCCATTTTTATTTTTGTAGACATAGGGTCTCGTTTTGTTGCCCAGGATGTTCTTGAACTTCTGGCCTCAAGTGATCCTCCCAACTTGGCCTCCCAAAGTGCTGGGGATTAGAGGTCATTTTTTTTTGAGAAAAAAAAAAGTGTGTATAAACATTTATAAATACTAGAATATGCACCAAAATGTTTATAAAGCTTCTGTCTCTGAATGTTGCATTATAGGTATTATTTTTCTTCTTTTTGATAATCTATAAGTCTATAAGTTTTAATTTTTTTTAAGAAGACATAAGGTCTCACTATGTTACCCAGGCTGGTCTCAAACATCTGGGATCAGATGATCCTCCCACCTCGGCCTCCCAAAGTGCTGGGATTATAGGTATTG
>CHR1:155904451-155904835
AAACCCTTCTCCTGCCCTCATATACTGGTCCCGCATGGCTGTAAACTCTGCCTAGAGGGAAACAAGGGTCATTATGTATTGACGCAATCTAGCCCAACTACACACACAATTAGCTATTTCTTTCAGATTAAAGAAAACGCATGTCGATTACCTGCTATCCTGAGTCAGAGTGCATGAAAAATTAAGAGAGATAAACTATTGATCTTCTCTGTGTAGGCCTTCCCCTCCCCTTTGCTAGAGTAAAAAAGCCTTTACTCATAACATTCTGGGATTTAATACCTGTCCAGCTGTATCCAAAATGTCCAGATTGGCAGGCTCATCATCAATACGGATCCTGATCTTATAAGCATCTTCTACAGGAGGGAAGAAAGGTGTACTATAAAG
>CHR2:61128554-61128938
CGATCTCAGCTCACTGCAACCTCCACCTCCCAGGTTCAAGTGATTCTCCTGCCTCAGCCTCCCAAGTAGCTGGGATTACAGGCACCTGCCACTATGCCCAGCTAATTTTTTGTATTTTTAGTAGAGACGGGGTTTCGCCATGTTGGTCAGGCTCATCTCAAACTCCTGACCTCAGGTGATCCGTCTGCCTCGGCCCCCCAGAGTGCTGAGATTACTAGCGTGAGCCACCGTGCCTGGCCTTACAAATAAATTTTTTAAATAGCCAGACATAGTGGCACACACCTGTAATTCCAGCTACTTGGGAGGCTTAGGTGGGAGGATCACTTGAGCCCAGGAGTTGGAGGCTGCAGTGAGTTATAATCACACCACTGCACTCCAGTGTGG
>CHR12:6484660-6485044
AGCTATTTTTATTTATTTGTTTGTTTGTTTGTAGAGATGGGGGTCGTGCTGACTAGGCTGATTTCAAACTCCTGGGCTCAAGTGATCCTCTCTTCTCAGCCTCCCAAAGTGCTGGGATTATAGGCATGAGCCACCTTGCTAGGCCTAGCTGTTTTTTTCTGGTACTTATCATCATAATATGAAATAATATTATGATTTATCAGTGTGGTGGTTTTTGTTTTTTTGTTTTTTTGTTTTTTTTTTTACACAGAGTCTCACTCTGTCACTCAAGCTTGAGTGCTGTGGTGCAATCATAGCTCACAACAGCCTCAACCTCCCTGGTCTCAGGTGATCCTCCCACTTCAGCCTCTCTCTTTTCTTTCTCTTTTTTTTTTTTTTGAGACA
>CHR8:87353937-87354321
ATTTCTCTCTTGGTGAATTTTGAAAAGGGCACATGTTTGTAGAGTGGGCTGGAAGGGAACTTCATTTTCATCATATAGAAAGAGGTGAGGACTTGATGCCGAGGTTTGATGCAGGGGCTGCCTGAGGCTTGGTCTCCTGGTCCTCCAGGACCACCCTGAACTGAAGTTGGAGAACCCAGGGCAACCAGCCCTGCTCTGTGTCCTGTCCTTCCTGCAACTTGCTGGACCTCACAGCTGAAAATGGGAGCCTTGTCTCATTCTCTGTGTGAGTCCTTAGGATAATGGTATAGTAATAATAATAGCAATAATAATATTAGTCTAAGTCACACAATAGTAAGTGAAAGCATTCCATTGCAGCATAAACTATAAAGAAATATTTATGGT
>CHR12:97383858-97384242
GAATAGTATTTTAAATTTACTTCAAGTGCTTTTCCTTTGCATTCACAACTTGGCTACCTGTTTGGCACAAGAGACCTAGCTTTTGGCCTATCTTGCCTTTTAATTTAAAATGAGAGGGGTGAAATTCTTCCATTTACTTAAACACTAAGAGGACATTGTGGAGTTATTAATTGGCCTAATTTCAATATCGTTGTGTCTCAGGGAATAAGGAGGCCTGAGGAAAGGGAGAGAGATGTGGGAAAACAGCTGGTCAGGGGAGTAGTCAGACATGTACAGCATTTATGATTAAGTTTGCTGTCTTGTATGGACATGGTTCATGGCACTCCAAAACAATTGCAATATCAACATCAAAGATCATTGATCATAGGTCACCATAACAGATAT
>CHR3:62887958-62888342
TGGAAGAAAGATATTTTCCTCTACATAAGTAGGAAAAGAAAATCCATGGGAAAAAAAAATGGAATCTTAATGACAGTGGCATTCTGAGGAACTTAAAATGAGGAAATATCCAAGCCCAAGAAAATGACATTGTCCACACAGGTCAAATCACATCCAATCCTGAAGGGTTTCCCTTTTTCTGAAGAATTGGTTTCCTCCCTCTCTTTTCTCTGCTCAGCTATGGAATAACCTAAGTACTACTCCTCCCAGAGGAATTCCTGCTCTGCTCCAAGTTCTCACTATCAGCACTCCTGATCCTGCTTCTTACTCTAAGGTTCTGGGTTTCAGTTTGATGGAAACGGAACGTGAACACCAGAAGAGAAGTGATGTCTGGGAGCCTCTATA
>CHR17:43120712-43121096
CGAGATGGCGCCACTGCACTCCGGCCTGGGTGAAAGAGCGAGACTCCGTCTCAAAAACAAAACAAACAAAAATTAATCTTAAGCCAGGCGCAGTGGCTCACGCCAGCACTTTGGAAGGCCGAGGCGGGTGGATCACGAGATCAGGACTTCAAGACCAGCCTGACCAACGTGATGAAACCCTATCTCTACTAAAAATACAAAATTAGCCGGCCACGGTGGCGTGCGCCTATAATCCCAGCTACTCAGGAGGCTGAGGCAGGAGAAGCGCTTGAACTTGAACCTGGCAGGCGGAGGTTGCAGTGAGCCAAGATGGCGCCACTGCACTCCAGCCTGGGCGACAGAGCCAGACTCCAACCCCCCACCCCGAAAAAAAAAGGTCCAGGC
>CHR20:48226666-48227050
CAGATATTTTAGCTGAGAGTATGTGTGTACTGGTGTGCAAATGTGTGCGTGTGGAGGGTATAATGGGCTGGTGGGGTCCTGGGTTGTGTTCGAAATGTCTGTATGTGAGTAGGGTACAGATATTGTATGACCAACCACAGTGTGTGCACAGGGATTGAATGAGGCTTCTAATGTTGACATGCTTTATTTTCCTGTCGCATACCATTCCCTGCGGCATTTACTTTTCCAGACCTGCACAATCTCCAAGGCTGGTGAAATGCCACCAACTAGATATTCACCAAGGCCTGCCTGATGCCAGGCTCTTGGGGAAAGAGAATTAATTCTCCTTCACTGTTCACTGTCTGGGTCAACTCCTCATGGCCAACTGCACAAGAAAGAACAAGG
>CHRX:38663310-38663694
AACATCGTATGTTCTCACTCATAAGTGGGAGCTAATCTGTGAGAATGCAAAAAGCATAGGAATGATACAATGCACTTTGGGGACTGGGGAGAAAGGATGGGAGCAGGATGAGTGATAAAAGACTACACATTGGGTACAGTGTACACTGCTCAGGTGATGAGTGCACCAAAATCTCAGAAATCACCGCTAAAGAATTTATTCATCTAACCAAACACCACTTGTTCCCCAAAAACCTATTGAAATTAAAAAGTCTTTTTCTGAAAATGGAGTATTTGTGTAATTTACATTTTATGACCATTTTAACAAACTGGTATAGGTTTTGCACTTACATGAGGAGAGGGTTCATATACAAAGCAATGATTGCATTAGGATAAATTATGTTAT
>CHR4:176011482-176011866
CTCATTTGTTTCAGTTTTACAAAGACTGAAGTGGTTGTTTCACAAAATATATATTGTACAGATAGTACCCTCAGGCCTTATTTTCCCAGCCAGAAACACCAACACAACAGCTTCCAAATGCAGTCTCCTTTACAATTCATTAATTTTTGTTCTATTCCTAGGATGGCCTCACTGGGCTTTGGTTTCCCTTGAGGAAAGTGATTTTCTTTTGTGGTTTGCAGTTGAGTCACAAGAGAATTTTGAAGGGTTTTGAGCCTCCCCGTTGCAAAGCTGTAGGTAAGTGTCTTGTGACAGCTATAGCAATAAAGCAGAGTGGTTTTCCTTAACATTTAAATGCAATAATTAGCATATGTTGTTTTAAATTGTGTGTGTGTGTGTGTGTGT
>CHR16:366997-367381
AGGAGTTCAAGCCCAGCCTGGCCAACATGGTGAAACCCCTTCTCTACTAAAATACAATTAGCCATACATGATAGCGGGGTGCCTGTAATCCCAGCTACTCAGGAGGCTGAGACAGGACAATCACTTGAACTCTGGAGGTGGAGGTTGTAGTGAGTCCAGATCGTGCCACTGCACTCCAGCCTGGGTGACTGAGCAAGACTCCGTCTCAAAAAAAGAAAAGAAAAAAAAACACAAAACACAGAATTGAACCTCGCTCTCTGCAGCTCACCGGGGGACGGGCACAGCCAGAGTCAATGCCCACGGCTCATCCGAGGTCTCAGGGGCAGCAAGGGCAGGGGTGACAGGATCAGGATCCCCAAAGAGAACACCAGTCCTCAAAGCAAA
>CHR19:47644667-47645051
GTTTTGTATTTTTAGTAGAGATGAGGTTTTGCTATGTTGGCCAGGCTGGTCTCAAACTCCTGGCCTCAAGTGATCCGCCTGCCTTGGCCTCCCAAAGTGCTGGGATTCCAGGCGTGAGCCACCGCGCCCGGATTTCATTCCATATGCTTTTATTTCTACAGGCCAGTAGAGCAAAAGGTTTTCTGTCTGCAGGTCTCAGTTTACTCTTAAGGAAAATGAACCAGTTTCACCTGAACTCTACACACACACACTTCCTCTTTCTCTCTCTGTCCTGTGTTTCTCCTAAACGATTTGAGAGTAGGAATGACACGAACGTGCATTTCCAAAGAACCATTCTCTTATGTAACCACAGGACAGTTATCAAATGCACCTTGTTGAACATTG
>CHR20:46648609-46648993
AGGCACAGCAGTTAGAAAGAAGTACAGACTCTTGCCTGTAATCCCAGCACTTTGCGTAGCCGAGGCTGGTGGATCGCTTGAGTCTAGGAGTTTGAGACCAGCCTGGGTGACATAGTGAAACCCCGTCTCTACTAAAAATATAAAAATTAGCCGGGTGTGGTGACAGGAGCTGATAGTCCCAGCTACTTGGGAGGCTGAGGCAGGAGGATGGCTTAAGCCTGGGAGGTGGAGGTTGCAGTGAGCCAAGATCGTGCCACTGCACTCCAGCCTGTGTTACAGAGCAAGACCCTATCTCTCTCTCTCTCTCACACACACACACACACACACACACATACACACACACACACACACACACACATAAAGGAGTACAGACTCTGCATTCTG
>CHR19:14530362-14530746
TCCCTTAAAACGAAGTCTTCTGATGTGCTTATCGCCCTAGGTGATAATATAATATTAATAATTCAACCAATTATCCCTGAATTATTGCTGACTTTTAAGTAACTATCATCAAATAATAAAATTTGTTATTAAAATTCAAAATAACAATTTAGCAAGTGCTTACTCTTGTGCTGGTGAGATTCTGTTACCTTGTATAAGAACTATTATTATTCCTGTTTGTAAGGATGAATAAAGTCTCAGAGATATAAAGTGACTTGTTCAAAGGCCCCTAGTTAGTAAATGCAAAACAGATAGGGGAACTCAGGACGCCAAGGTCTTAGTTCCTAGCCACTATGCCATGCTGGTCCTCAAATGAAAAATAGCAGGTCGAGCGATTTCTTGTTT
>CHR15:52312144-52312528
AAATTCAACAATCTTCTATTTCTTATATAAGTCTTCTTAAAGTATTTCTAATATGATGCTTTTAAAATTATCTAGTGGCATCTGAGAACACTTATAGAAGCTGCAAAGCCTTAAAAACTGAATCATAATGAAATATTTATTATATACCTTCTTTTGCATAATCAAAGTTTCAAGACCTGAATCGTGAATATTCTGACAATCCTCTCTAGATAGTGAGTGAGATTCTTTTTTTTTCCAAGGCAGTGTCTCTCTCTGTCACCCAGGCTGGAGTGCAGTGGTTCGATCTCATTGCAATCTCCGCCTCCCAGGTTTAATCGATTCTCGTGCCTCAGCCTCCCGAGTAGCTGGGATTACAGGCAAGTGCCACCACGCCCGGCTAATTTT
>CHR20:46762605-46762989
TTCGTCTGTCTCACCCCCCATCAAACATGCCCCTCACCCACCCAACCATGAGCTCCATGAGAATGGGGTCTCCTCACTTTGTTCCCAGCACCCAAAATAGTGTTTGGCCCATAGCAGGCACTCAAGAAATAGATGCTCAATGAATGAGTGAATGAACGAATGAATGAATGGGAACAATAAGAAGAACCCATGGAGAGAGAGAACGGGAGTGAAGGGAGATGGAGAGGTTGCGCTCTCAAGGTGGGATTTTGGAGTTTCAGACCATGGTGAGTGGAAGTGTCAGAACAGATCCCCAGGAAATACCAGGCCTCCATGCAATATTACAGGTTTTTAAATGTAGCCTTAATGTGATTTTTGCATATTGGGAATAATAAAAATGTAAGT
>CHR2:84461917-84462301
CACATCCCAGCCGGCTCAGATAAGCAAAAGACTAGAATTCACTGTATGAGGGTGTGAAAGGAAAATAAATCTCGGGACCCCAAAGTCATCAAGCCAAGAGAAAAGTCCAGCTGGGAACTGCCTGAGGCAAACCTACCTCCCATTTTATTCCTAAATAATATAGCTACAAAGATAATAAGCTACATACCTCCCTCACAATTTGCCCACAGGAAATTCCTGGTGGATAAAGGACAGGCAGAACTCAGTCATCACTCTGAGGCTCACCTGAGACAGATGCATATCTGATTGCTCCCTCTGCCCTATTGTTTATGTAAAAATGCAGATTCACTGAGCCAGACTAAATTGTGTATTCAGTGGAAGGCTGATCAAGGACTCAAAAGAATG
>CHR12:52541391-52541775
ATCTCACCTTGGGATTGACCCACTGACATTTTGTTCCCACTGGTAAACTAAACGGAGCAATTCCTGCTATACAGTACAGAAGCCACCCCCCATCAGGACACCAGGGCCTTGTGAAGAGTCCCTGCAGCACTAGTCCTCTTCCACATTTACCCTGCGATGGCCTCTTCCTGGAACCTTCCAGCTGGGGGAAGCAGGCAGGTGGCAGCACTGCCAAGAACAAACTCCTGTCCAGACTTGCGAGCCGGAGGCCTGCACCCACTGTTCTCCCCGTGGCCCCCTAAAAGGCAGACAATACACAGGGTATCCTTGAGGTCTAGCCCAGGGTGGCTATAAATAGGCTGGGGCTCTGATCCTCAATTTTTTCATCTGTATAATGGCCGTAAC
>CHR2:70207333-70207717
TGCCTCCTAGGTTCAAGCGATTCTCCTGCCTCAGCCTCTTGAGTAGCTGGGATTACAGGCTTGTGCCACCACGCCCAGTGAATTTTCTGTTGTTTGTTGGAGACAGAGTTTCCCTCTTGTTACCCAGGCTGGAGTGCAGTGGTGCGATCTTGGCTCCCTGCAACATCCGCCTCCCAGGTTCAAGTGATTCTCCTGCCTCAGCCTCCTGAGTAGTTGGGATTACAGACATGCACCACCATGCTTGGCTAATTTTTTTTTTTTTTTTTTTGAGACAGAGTCTCGCTCTGTTGCCCAGGCTGGAGTGCAGTGGCGCTATCTTGGCTCATTGCAACCTCTGTCTCCCAGGTTCAAGCAATTCTCCCACCTCAGCCGCCTGAGCAGCTG
>CHRX:48755314-48755698
CATATATGTGCATGCACATCCCCAAATAGACCATCCCAGCATCAGACCCTGCACAGCTTGTAGGGAGCAAAGATCAAGGAAGCCAACCCCCTGCTGCAGGCCCCACCCCATAGAGAGTAGTGGGGAGGAAATCAGGAAATGCATTCCTGATGAGAGTAAAACCTTCTAGGACCTTGTGAAGCATCTACAGAAATCAATATTGGACACTCTCCCCACTACCCCCAGCTCCATGTGGGCAGGGACATTTGTCTGCCTTATTTTCTGTTGTCTGGCCAGCACTTAGAACAGTGCTGGGCACACAGTACACACACATTAGGTGTTTGTTGAATGAATGAAACTTGATCCAGCAATTCCACTTCTTTTTTTTTTTTTTAGTTTTTTTTA
>CHR17:25659739-25660123
TCACAGAGCTGAACATTCCTTTGGATGGAGCAGGTTTGAGACACACTTTTTGTAGAATCTACAAGTGGATATTTGGACCTCTCTGAGGATTTCGTTGGAAACGGGATAACTGCACCTAACTAAACGGAAGCCTTCTCAGAAACTGCTTGGTGATGATTGCATTCACCTCACAGAGTTGAACATTCCTATTGATAGAGCAGTTTGGAAACACTCTTGTTGTGGAATGTGCAAGTGGAGATTTGGAGCGCTTTGAGGCCTATGGTAGTAAAGGGAAGAGCTTCATAGAAAAACTAGACAGATGCATTCTCAGGAACTTTTTGGTGATGTTTGTATTCAACTCCCAGAGTTGAACTTTCCTTTGGAAAGAGCAGCTATGAAACACTC
>CHR14:106083818-106084202
ATATAAAAATATGGGAAAACCTTAATACCTCACTTAACAATAATGTATAGCAAATTCAGAAAGAGAATTGTTAACAAGCCTCTGAACTTGAACAACACTGTTGAACAAATTTTCCTGAAAGACATTTACAGAACCTTCCAACCAAGAGCCATGTAATACACATCCTTCTCAAGCACCCATTGAACATTCTCCGTGATAGGTTATATGTTAAATCATAAAATGAGTCTTAACATTTAAAGAAGTAATGGCAACCCTTCCGTAACTCTTTCAAAAATTGGTGAGGAGTCCACCTTCCAAACTCTTTTTTTTATATATAGTAAATAAACTTTATCTGTTTCTCAGAGATGACACTGCCAACAGTCACAGATTTGCATACAATACTGT
>CHR1:232557966-232558350
ATTCCACATCACCAAAGCAGTGTCTGTATGGAGAGTAAGCCAAAACAAAAGCCTTGCTGGAAAAAGTGACAAGTCATAGCTGCATTGTTCAAACAGAACCCTACTTGGAAAGCCAGTTGCCATAGGCTTTTATCTCACACAGTGAAACCTCCCCAGACAGCTTGAAATGAGGAGAAAAGATAACCCACTGAGATTTACACTTCAAAGAGCAAGAAGCCTCGAGGTAAGATTTGACTGTATCCTAATTAATGGCAAAACATAATTAAAGAGAGTTTTGGGCAGGAACTGGGGACATGAAAAGAGGATCCTAGAGGAAATTTTGGCATCCAGAGGAGAAGGACCCTCAGCCACTAGATGGGGAGTCCTCTCCTGGGCAGTCCTTGT
>CHR6:128063244-128063628
AATTATTCTATGCCACATGGTAAGACTGTTTCCAGGATCTCAATCCTCCTATAGTTTAAATATCATGTGATATTTGTCATTTTTTTAAATTTGTATCGAGAGAGCGATAAAAGGACACAAACATCTCAGGCAAGAGCAAATAATGAAATAACTGAATAAAAAAGTTATGTTAGGGTAATATATAGCTACCATTTCTCAGTTACAGAAACATAGCATGACATATCTAAAGAACTTCAGAGGTCAATGTGGGACACTTTTACAATTTTGGTTCTACTTTAAATCTGGAAAAACACAGGTGATATAGACCTAAATGCTTTCTTCTATTATCTTTTAAAAATTTCAACTCTCGTTCCTGATCAGTAAGCTAAATTTTTAAAATAAAAT
>CHR1:145421277-145421661
TCTATCTGTACACGTATATTCTACAGGCTGTCTCGCTGAGCTTTCGCTAGGTTATGCTACAGTAACAAAAGCCCCAAAATCTTAGCAGCAACACATACAAAGGTTTATTTTTCATTGACATTTCCTTTTATGTCAGGTTGACTGTGACTCTGCTGTATACAAGCTATTTTATTTGTTACATGGTGAAAACTGTGACACTTGGAGATTGTTGAATATGGTATTAGTATGTTCATTCATTCATTCATTTAACAAATATTTATTCAATATCTGTTTCATGCCAGGCAAGGTCAAGTACTGAGAATACAGTGGTGAATAAGAGACAAAATCTCAAATTTCCAGGAGCTTATGTTGAAAATGAGATTGAACACATACAAAATAATCATA
>CHR17:79602678-79603062
TGGGCTTTGCAAAGCTGTGCTTCGGTTTTTCATGGGTTGAGAACTGAGATCCAAAAACATATATCCACACGGAAGGCAGGGGTGAGCTGGAATCCCTCAGCCTGCGCGGTAAGCGATGTGGCAGCAAACTATAGGCTCAGAGGAGCCCGGGAAGGGCTGGGGGAGGGAGGCCATGATCCTGCTTCCTTTCCTCTCCCTCATGGGAAATCCAACTGGCATGGTCTGGAGCCTCATCTCTGATGATCCAATGCCACTCCCTTTGCAAAAGCAAGAGGACCTGCTGCAGTGCCCCTCTCTCCTTGAGCTACCCTTTTTTTTTTTTTTTTTTTTTAGGGGGAGTCTTGCTCTGTTGCCCAGACTGGAGTGCAGCGGTATGATCTTGGC
>CHR3:105087687-105088071
TACAAAATACATCTGGATATATGGTAATAGTAATAAGAAGAACAGTAAAATTTTTTGAAGTGTTTGCTATTTTTCAGGCACAGTTCTAAGCTGTTGACTTATAGCAATTGTTTAATTTTCAAAATAATAATTTTATGAGATAAAACATGTTCTTTTCTTAATTTTACTTATGAGGCAATTGAAGCATAGAATAACTTGATCAATTAGTTAATTAGTCAGGAAACAGCAAGCTAGATTTTATCTGCAGTTGTTTTGCTTCTAGAGTCCACGCTCTTATTCAAAAAGTCTCATTAAACCATGTTTGAAGATAGACTTTGAATTTTGCAACTTGAACCACTGGCTTCCATCACAGGATAGGGTACTATTACTAGTGTCTATACCTCA
>CHR20:52138859-52139243
GTCATGTAAATGGCCATACAGAAAACTATTAAATTATAAGAAGACATACAAGCAGCCAACAAGCATATGAAAAAATGCTCAACATCCTAATCATGAGAGAAATATAAATCAAAACCACAGTGAGATAGCATCTCACACTAGTCAGAGTGGCTACCATGAAAAAGTCAGAAAACTAAAGATATTCACAAGGTCGAGGAGAAAAGGAAACATTTGTACACTGCTTGTGGGAATGTAACTTAGTTCGGCCACTGTGGAAAGCAGTTTGGAGATTTCTCAAAGAACTTAGAACTACCACTCGACTCAGCAATCCCATTAATACAAATCATTCTACCAAAGACACATGCACGCATACGTTCATCGCAGCACTATTCACGATAGCAACAT
>CHR7:152161229-152161613
AATGGTCAAAGACAAGAAAAAAAGCAACACTTGCAAAAAGATGAGCTTCATTAACAATCTTAAAATGAAAAAACTGGACAACTAAATATACCACTCAACCCTTAATTAAAATATGAAAATGAAATCCAATTTGAGAAGCTCTCTAGGGACAGCTTTATGAATGCACTGGTAATGGCACTGCACCTTCTGAAAGATAAACAGGCAAGAGCTATTAAGCAGACCAATTCCCATGACTCAAACTCCAGTTTTGGAACTATCTTAATGAAGTTAACTGAAATAAAGGGGACAGATTCTTGTAAAGGTATATTTACAAGTTAGCTCTTCATGTAAATGAAAAAAAAAGCAAATTAAATGTTAATAACTTAAAACTGATAGAAAATTGAT
>CHR11:75479643-75480027
CAAAACAGTTTCACCATCCCAACAACCCCCCACCCCCTTCTCATGCACTGTAACTCCCTATTTACCCTGGCTTCACTCCTCTGGCCCTGGCAACTGCTCATCCACTTTCTGTCTCTATGGACTTGCCTATTCTAGAGACCTCGTATAAATGGAATCATACAATATGTGACCTTTTGTGTCTTGCTTCTTTCACGTGGCATAATGTTCTCAAGGCTCATCCATGTTGTAGCATGGATCAGCATTTCATTCCTTTTTATGTCTAACATTCTGTTGTATGGATCTACCACATTTTGTTTATCCATTGATCAGCTGATGGACATATGGGTTGTTATCACTTTTGGGTTGTTATACATAATGCTTCTGTGAATGAGTTTTTTGTGTGAA
>CHR16:29949817-29950201
ATTTATCCTTCATGTTTGAAGAATATTTTTACCAGACATACTATTCTAGGGTAATTTTTTTTTCTTTTAGCACTTTCAATGTCATGCCATTCTTTCCTGGCCTGTAAGGTTTCCACTGAAAAGTCTGCTGCCAGATGGGAATTGGAGCTCCATTGTGTGTTTTTTTGTTTGTTGTTTGTTTGTTTGTTTTTCTGAGATGGAGTCTCGCTCTGTCGCCCAGGCTGGAGTGCAGTGGCGGGATCTCAGCTTACTGCAAACTTCACCTCCCAGGTTCAAGCGATTCTCCTGCCTCAGCCTCCTGAGTAACTGGGACTACAGACATGCACCAATACACATGTGTGTGTGTGTGCGTGTGCGCGTGTGTGTGTATTTTTAGTAGAGACG
>CHR20:45788300-45788684
TCTCAAAAAAAAAAGAGAGAGAGAGAGAGAAAATAGTGCCTGGCAACACCCACGGGCACAGCAGAAGGGAAAAACAGAAAAAGGAAGTCCTGAGATTTATTTAAGCCTCTCAACCCTGGTGCTAAGACAAAGAGACAATAATAACAACAATAGTAATAGCAAATATTTACTGTAACATTTACTGACGTTTACCTTGTGCCATGAACATCTTATTTGATCCTCACAATTATCCCCATTTTATAGATGAGGAAACTGAGGCTAAAAGCTTAAGATTTATAAAGAGCTAAGGCTTAAGGCTTAAAAAGGTCTGCTTGGCTCTAGGGTCTACTCTCTTAATCATTATCTTACACAGCCTTCCCTTTACAACTCTTCCCTCCAGCCTTC
>CHR3:14307097-14307481
AGGGCAACTTGAATCTGTATCTATAAGGCTGCCGTCCTCAAATTCGGAGGGAAGGATGCTCTGAGCAAAAGCAGACACTGAGGGGCAGGTGGTGCTGACGGAAGAGGGAAAAACGTGCTGCCTCTGTGCAGGGCTGGGGTGGGGATGCAGGGGAGGTGGGTTGGAGCCAGAGTGGCATGACCTCGAATGCCAAACCACAGCTCTGAGACCTCAGTGGGAGCAGGGCAGGGCCAGGGTGAAATCGGTGAGGCCGGACTGAAACTAGTGAGTGCCTCCTTCAGTGGTGCCTCCTTTCTTCCCTCTCTCCCTGGTCCTGGGGAGGGGCCACAGCAGAGCTTCTGTAACTGTCTCTAATTCAAGACCTGGCCCTGAGCTGCTGGTGGC
>CHR11:66185779-66186163
ACTGCCCTTTAAAATGGACTTTGGGAATAATTTGGCCAACTGGTTCTTTTTGAAAGTATTAATGTTTGGGGGTTGTAACTAAAGTCCTAACACCTTGGGAATCTGTTCCTGGTGAACATTACTTAAAGATAGGTTCACCTGCATACACAACAGAAAAACCACAAAGAAGAGGTTTCTTTCTTTCTCACGTAAAAATGAAAAAATCAGCTGGCAGCAGTGGCTCACACCTGTGATTTCAGCACTTTGGGAGGCCGAGGCAGGAGGATCGCTTGAGCCCAGGAGTTACAGACCAGCCTGGGCAGTGTAATGAGACCCCATCGCTGCAAAAAAAATTTTTTTTTTCTAATTAGCTGGGTGCGGTAGAATGCACCTGTAGTCTCAGCT
>CHR1:152001986-152002370
CCAGAGGATTGAATATGGGGCTGGAAAGATTACCTAGTTGGCTTGAGATGGAGGCTGTGATTTAGGTTGACATCCTACCCCATTTTCTCTTGCTTTTGGCAGCATTTCTCTGGGCTTGAGCAGTGAGAAAAGTAATGCTCTGTGTACAAGACGCCAAAAAAAAATATATATATATATATATATATAGGTGAAAATAGGTTGTTAAGTTGAACTAGTGTCTGGTACCATATGGACCAAAACCTCAGTTTGAGCATAGGATTCCACCAGTTTTATTGGTTGACTTTTAAGTGAATTCATTCTAACAGCTTTGAGCACAGATATTCTGAAAGCTAAAGTGCTTAGCTGTTGGAGGATGTACTGGCTGGTAATTAGTGGGGCATCTGT
>CHR11:64784331-64784715
ACCCCATCTCTACTAAAAAGACAAAAATTAGCCGGGTGTACTGGTGCACACCTGAAGTCCTAGCTACTCAGGAGGCTGAGGCAGGAGAATCACCTGAACCCGTGAGGCAGAGGTTGCAGTGAGCCGAGATCGCATCACTGCACTCCAGTCAGGGCAACAGAGCAAGACTCCAATCTCAAAAGAAAAAGAAAAACAGAAAAAGATGCGGCCGGGCGCAGTGGCTCACACCTGTAATCCCAGCACTTTGGGAGGCCGAGGCAGGCAGATCACCTGAGGTCAGGAGTTCAAGACCAGTCTGCCCAACATGGCAAAACCCCATCTCTACTCAAAATACAAAAATTAGCCAGGCATGCCTGTAATCCCAGCTACTCAGGCGGCTGAGGC
>CHR21:36226960-36227344
TTTGGGAGGCCGAGGTGGGCGGATCACAAGGTCAGGAGATTGAGACCACCCTGGCTAACACGGTGAAACCCCGTCTCTACTAAAAAAAATACAAAAAGTTAGCCGGGTGTGGTGGCGGGCGCCTGTAGTCCCAGCTACTCAGGAGGCTGAGGCAGGAGAATGGTGTGAACCTGGGAGGCAGAGCTTGCAGTGAGCCGAGATCACACCACTGCACTCCAGCCTGGGTGACAGAGTGAGACTTCATCTCAAAAAAATAAATAAATAAATAAATAAAATAAAATAAAATAAAAAAGAAAATTAATGTGGGTCAGGCACGGTGGCTCACGCCTGTAATTCCAGCACTTTGGGAGGCCAAGGTGGATGGATCACAAAGTCAGGAGATCG
>CHR16:88821799-88822183
TCTGCACGCCACTCCCCTGATGCTCCTGGGTCTTCCCAGGACCAACTCGATAGGGCAGGAATGCTGGAGACCACTAGGCATGCACGTGCCCCAGGACCCCCAGGCCAGGAGCAGGAATTGGGGACCTGCTCATCCTGCTGGGGTGAGGGGGGGAAGCCTCCAGGTAGCCCTAGCCCAGGGAGATGGGTTCGGACAAAAAAAAAGGAAGCCAGGGCGGGGTCTCCAGCCAAGTGTTGGGGCCTCTGTGTCGCCCCTAAGGAGCTGCCAGCAGGTGAGTCTGGTACTGGCGACCATGACCCTCAAGACTCCTGAGGGTAAGGGGAGGGCTTCCCTGAAAACTGGCAGGTGATGGCGCAGACTCCGGCATCCTCGGTGGGGTGAGGA
>CHR12:29272299-29272683
TCCCATATTTCTTGGAGGCTTTGTTCATTCCTTTTCATTCCTTTTTCTCTATTCTTGTCGGCATCTTATTTCAGTAAGGTGGTCTTTAAACTCTGATATCCTTTCTTCCACTCAGTTGATTCAGCTGCTGATAACTGTGTATGCCTTACGACATTGTTGTGCTGTGTTTTTCAGCACCATCTGGTCCTTCACGTTCCTCTCTAAACTGGTTATTCTAGTTAGCAATTCCTCTAACTTTTTATCAAGATTCTTAGCTTCTTTGCTTTAGGTTAGAACATGCTCCTTTAGCTCATCATAGTTTTATATTACTCATCTTCTGAAGCCTACTTCTGTCAATTTGTCCATCTGATCCTCCGTCCAGTTCTGCATCCTTGATGGAGAGAT
>CHR12:12870139-12870523
CCCCATCTCTACTAAAAATACAAAAAACTTAGCCAGGCGTGGTGGCGTGTGCCTGCAATCCCAGCTATACGGGAGACAGGCAGGAGAGTCGCTTGAACCCAGGTGGCGGAGGTTGCACTGAGCCGAGATCATGCCATTGCACTCCAGGCTGGGTGACAAGAGCGAGACTCTGTCTGAAAAAAAAAAAAAAAATACATATATGTAATAATAGCCATTCTGACTGGTGTAAGTTGGTATCTCCTTGTGGTTTTGATGTGCATTTCTCTAATGATTAGTGATGTTGAACATTTTTTCATATATTTGTTGGCCACATGTATGTCTTCTTTTGAGAAGTATCTGCTCATATGCTTTGCCCATTTTTTAATGGGGTTGTTTATTTCTTGC
>CHR10:127273648-127274032
AGGTGGCCAGATTGCCTGAGCTCAGAAGCTTGAGACAAGCCTGGGCAACACGACGCAACCCCATCTCTACTAAAAGTAAAAAAAGTTAGCCGGGTGCGATGGCAGGCACCTGTAGTCCAGCTACTTGGGAGGCTGAGACAGGAGAATTGCTTCAACCTGGGTCGCAGAGGTTGCAGTGAGCGGAGATTGCGCCGCTGCACTCCAGCCTGGGTTACAGAGGAGACTGTCTCAAAAAAAAAAAAAAATAGCTATTAGCCTGCAGATGATTTGGATATGGGACCTAAAAAGCAAGCTGATTAATTGATAGATGTATTTATTTATGATATTCAGCCTGAGAATTAAGCTGGATTTAGAATAAAGTGTTTCTTATGAGATACGCTTGGG
>CHR19:13957413-13957797
TGCTGAGGGGGAGTTGGGGGCCACCTGAAGAACCCTCCCTGGGGATTGGGGAGCGACTTAGGAGGTGGCGAGGGGTTGGGGGCATCTGTGGAACACCAATGAAGGCCCCTGTGTGTGCATCCATGGAGCATGTGTCAGATGCGTGCACATGTGGGTGAAACACAAGGAATCTATAACTGGAACCACTTAATATAAATTAAAAAGACGATTTAGGCCAGGCACAGTGGCTCATGCCTGTAATCCCAGCACTTTGGGAGGCTGAGGCAGGCGGATCACATGAGATCAGGGAGTTCAAGACCAGTGTGGCCAACACGGTGAAACCCCATCTCTAGTAAAAATATAAGAATTAGCTGGGCATGGTGGCACATGCTTATAATTCCAGCT
>CHR9:127703305-127703689
TATGGTGGTGCACACCTGTAATCCCATCTACCTGGGAAGCTGAGGCAGGAGAATCACTTGAATCCAGGAGGTGGAGGTTGCAGTGAGCTGAGATCATACCACTGCACTCCAGCCTGGGCGACAGAGCAAGAGAAAGAAAGAGAGAGAGAGAGAAAGAGAAAGAGAAAGAGAGAGAGGGAAAGAGAGAGAAAGAGAAAGAGTCAATTACGCTATTTAAACTGATTGGTTGTAATTTTGTCTCTGACAGCCTTTAGACATGGATTTTTTGAAGCTGTGACAAAAGTGAGTCCCCTCGGCAGAGTGACAGAGGTGTTTGTCCTCTTCCCCTGCCTCTTTCCCCAAAGCAAAAACCCACGTGCCACGGCACCCAAACTGGGGGAGGGA
>CHR20:46743885-46744269
CAGATGGGGGAGTCACTAGTCACTACCGAGCCAGACAGGCTGTCACTCCGGCTGGTGCCCTGCAGTGTGGCCCTGCCCTCGTGTTCACCAGGGGTTTTATTTGTGGTCTTGGTCATGACCTGATCGAGGATCATGGGGTTCTCGGGCACAAAACTGAACTGCGAGAGGAGCTACAGGAGGGAGGGATGGGGGTGCAGACGGAGCGCGTAGAGAGGGGGTGGCCTGGCCAAGAGGAAGGGTTCAGAAGGTGCAGTCAGGAGACCTGGGTTTGATTCTGCTGCAGCTACTTAGCTAGTTTTGTGAACTCTGGCAGGGGATTTAACCTCTCTGAGCCTCAGTTTCCTTAACTGTAAGATGTGGGCAGCAGCAGCCCCCACCCCAAAG
>CHR12:7097139-7097523
TGGGGGTGACTGGCCGTCCGCAGACTGGGAGAGAGGCGGGGTAGGGGTGACAGTCAGCAGCTGCATCTAGACACACTGATTAAAGACCTGCTTCTCTGAAGTGCTGTGGTAGGGGACGCGTGAAGAGACTCTGGGATCAGGACGTTTTTTTTTTTTTTTTGATATCGAGTTTCGCTCTTGTTGCCCAGACTGGAGCGTACTTGCGCGATCTCGGCTCACTGCAACCTCCGCCTCCTGCGCTCAAGCAATTCTGCCTCAGCCTCCCGAGTAGCTGGGATTACAGGCACCGACCACTACGCCCGGCTAATTTTTGTGTATTTTTTAGTAGAGACGGGGTTTCATCATGTGGGCCAGGCTGGTCTGAAACTCCTGACCTCAGTGTTC
>CHR1:27234331-27234715
ACTCCTCGACGGCGAAAAACTACGACTCCCAGGGTGCCCCAGGGCTTAGCCCAGCTTTCCCGCCCGCCCACTGGCTGCCGGTCCCGCAAGCGGCGAAGCCCATTGGCCACGGCGGTGCGGGGCTCCCCCACTAGCAGGTTAGTGGGCGCCGCCGGCAGCAGACGTTGACCGGGCGCGGGGGGGTAAGTGGGGGGGCCCGGCTAGCCATTCTGGAAGCGGCCGGGCGCAGTCTTCGTAGCGTACCCGCCGGCTGCGAGGCGCAGGGCGGAGGCGGAGACTGCGTGGCGCAGGCGCGTTGCTGGGCTTCTCCTGGGTCCCCAGACAGCTGGAGGAGATAAACAGAGGAGGAGGAGGGAGGGGAGTGCGTGTGTGAGAGCGCGCGAG
>CHR16:21524085-21524469
TTACCTTCAGGATGGCAGAGACAGATCTTTTTTTCCTGTTGACAGGCATTTTAACATTTCCAGAGACACAGGAGCCAGGTTCTCCTGCTTGGCCTCTGCAGTATGAGCCAAACCTGCCTATTGTTAAGTGATTGAATGAGTTGATGCTCACCTTGAACTTTCTTCCACTCTACCCTGGATTACAAGAAGAATTCATTGCTCAGCCCACGTCCCAGCATGAGGCTGGAAGCAGCTGTGAATTTTGTAGAGACTGGAGGGCCCTGCACTCTTTGCAGCTGCCAGCTTCAGCGCTGCTTTCTTCGGCTACTTTGCCCCGCCTCTCAGTTTTGGGGACAGTGGCTGCAGGGCAGATGCCATTCAACCAGGTCAAATTTCCATGTGAGG
>CHR5:82774920-82775304
TTTCCCTGCTCCACAGGGCTGAGTGGGCAAGTGTGTCTGTGCCCAACAGCCCTGTGATGGACCGGGAGTACTTCCTTGCCTACGAAGGAGTTTCTCTACAGGAGAAGGGTGTGTCCGCAGAGCAGCTGATTTGCCTCTGTGGGCCTGAGCAGGCAGAATGAAGCCTGCAGGGTAGGATAACATGTTCCTTATTCTTTGAGAATGTTCCTTAGGAGATAGACTTGCCAGGGGGATTTTCTGAGCAATTTGATTCCAATTACAACTTATTTCTGCCTCTTTAAGGACCACAAATCAATACAGCAGTTTCTATTTTAAGTCAATGAGCTTGAGCATTGGTACTAATGTTTTATGTGCTGACAAATCTATACATTTACTCAGAGATAT
>CHR14:104181912-104182296
GCGGGGGATGGTGGGGCCCCTCCTTGGTGGAGGCTCCTAGGCCTCTCTGCCATGGCACGTCACACCTTGTGCGGTCTCTGCCTGTCTCCCGGCCTGGCGGGGTCTGAGTCATCACCTTCCCCGATCCTGGGCACAGGGATAGGCCCAGCAGGGCTGAGGAGACACTGGCTGAAGAAGGAATAAAAGAATACGTGAATGACAGCATCCCCTTAAAGAGGCTCCGGCTGCGGTGGAAGCAGGTCCAGGACAGCTCTGAGCCGTCTGCAGAGAGCCTCCCGCCGGCCCTGCACTGTGGTCCCACACAGACACAGTCCTTCGTGTGGCCACAGGGCCCCCCAGGTCAGGCCACAGGGTCACCCGCACCCAGGCCCCTAGTGTCCATCG
>CHR20:50361102-50361486
CCTGAGGTTCTGGGCCTCACTGGGCTCAGCCCCAGGCTGGGGGCCACCCCTGACACCCCGTCTCTGTACCTATCCTGCGACCCTGGCTCTGATTCTGGGTGGGGGAACCTTGCTCTCTGCAAGACGTGAGTTCTTCCTGCTCTTCTCAACTTTTGAAACTCAAAAGCCAGGAAGCCTCCTGGGATCCCCGTACTTGGTGTCCCCGCCCTTCCCGGAGGCACTGAGTACAGACTTACAGTGGGGAAGGACGGAAGGGAGAAAGGAAGAGAGCAGGGGCCTAGGTGGGTGCAGGGCAGGGAAGAGAGGCCAGTTCTGCAGCCTCCCCAGACAGTGGCCCTCGGGATCCCTTTACATTTTAAAAAACTGCTGAGAACCCCAAGGAGC
>CHR2:28582327-28582711
AGGAGGAGCAGGCCCCAAACCGAGGTGAAAGGCTGCCCAGCCTCATCCTCTTGGTGACTGAGTTTGCCTTTTCTCAGGTTCCTCGGGCATTTGTGAACCTGGTGACGGTGCTTGAGATCGTCAACCTGAGGGAGCTGTACCAGGAGAAAAAAGTCTACTGCCCAAGGATGATCCTCAGGTCAGACAGATACTTCTCCCCGATTCTACTAAGAATCCTCACTGCTAAGGGCAGTGGCACCCTTAGCAAATTCCTTAGAAAACCCAAGGGCCGAAGTGTGAAAGGGCTGTGACCACCCCATCTTCTAACCTGGAAAAGCCTAAGGGGAGGATATCCTAGGATTTTTCCACCCTGGTGTAGGCCTCAGCCCACCTCAGGGTGTGCAT
>CHR18:3445161-3445545
AGGTCAGGTGATCAGCGAAGACTCCTCTAAGAAGTAACATTTAGGCCTAGCCTTGACTGGTGAGAAACTGCCAGAGGATCAACAAGTGGTGAAGGAACATCCCGGGCAGAGGGGACTTGGGAACAAGTAACAATGGAAAACCCATTGCCTTTGTGCATAATATACAAATGCCTAAATGAAGAATGGAAGGGGGCAGTTACCAGGTCGGCCATGTCTCACTTAGTATATTCTCTCTTGCTTGAATTTTCAGAACTTTTTTTGTAGTTAAAAAATGAGAAGAAGGCCGGGCGTAGTGGCTCACGCCTGTAATCCCAGCACTTTGGGAGGCTGAGGCGGGCGGATCATGAGGTCAGGATATCGAGACCATCCTGGCTAACATGGTGA
>CHR7:139875075-139875459
CAGAGCAAAACTCTGTCTCGAAAAAACAAACAAAACAACAACAACAACAAAGTGTCTAGCATTTTGTCTTATATATCTTAAACATGTTGAATTTAATTAAAGTTTAACTCGAATGGATCATGATAATTCAGAATTTGTGATAATTTTGATAGACTCAGTAGAAGTTACATATAGTGGCAGTAAAAAGGGCTATATGATAATGCTAAATCAAATTTCAGAGGGCAATGTTATAGTTGAGAAAGCAAACTTTTTGAATATTTTAGCAGCAAGTATACATAAGTAGTTTAAGAACTGGTGATCTCTCCTGTCCAAGACTTTTACATGGCAATTTTTTTTAAAGCCTTTTGTTTATTCCAATGTTTCAAAGTACCTGAAAGCAATATA
>CHR2:3373026-3373410
CCACCATGATCAAGCGGGCTTCATCCCTGGGATACAAGGCTGGTTCAATCTACGCAAATCAATAAATGTAATCCAGCATATAAACAGAACCAAAGACAAAAACCATATGATTATCTCAATAGATGCAGAAAAGGCCTTTGACAAAATTCAACAACGCTTCATGCTAAAAACTCTCAATAAATTAGGTATTGATGGGAAGTATCTCAAAATAATAAGAGCTATCTATGACAAACCCACAGCCAATATCATACTGAATGGGCAAAAACTGGAAGCATTCCCTTTGAAAACTGGCACAAGACAGGGATGCCCTCTCTCACCACTCCTATTCAACATAGTGTTGGAAGTTCTGGCCAGGGCAATTAGGCAGAAGGAAATAAAGGCTAT
>CHR16:30057780-30058164
CCTGTCTTGGCGTGGTGGCACTCGCCTGTAATCCCAGCTACTGGAAAGGCTGAGGCAGGAGAATAGCTTGAACCCAGTAGGCAGAGATTGCGGTGAGCTGAGATCATGCCACTGCACTCCAGCCTGGGTGACAGAGTGAGACTCTGTCTCAAAAAAAAAAAACCAAAGCAAAAAAACCTCTTGCCTTAGAGGAGATGCTCCATTAGAAAATGATTTCTGGCCCCCTGTCCTGGGGATGCCGCCCCCTACCCCTTCTGTCTATTTGAAGTGAATAGCCAGGGACTCATCACCTCCTTGGGAGAGAGGATGGGTGAGGTGCATTGTAAGGATAGACTGGGCCTTCCCACCTTCCCCACAGAGGGCTGCAAGAACTTTCAAACCTGG
>CHR11:70159240-70159624
GGGGAAGAGATGGGCCAGGGGTGGCAGCCCCTGTCTGAAGGTGCTTTCGCAGAAGACCCACCACACCTCTGCTTGCATCTCATTGGTCAGAACTGTTTCACGTGGCCACCTCCTCTGCAGGGAGGCTCAGGAATGAGCACACACTGCCATCTCAGCAAGGCGGGATGGTAGAGGAAAGACAGAGGATATTGGATAGGGAAGTAGCCGGCTCTTTTCCCAGCCTTGACGTACTGGTAAACCCCTGTCACAAGGGCTTCATAGGGTTGAAGAGGACACAGCTTTGTCTTCAACTTGGGAGTTTCATTCAGCGAACAAACGTTGGTTGAGCACCTAGGATGTGCCCCACACGCCCCTGGTCCTGGGGATGCGGGGGAGATGGACCAG
>CHR16:71751951-71752335
CTATAAGCCAATCTCTCTCATGAATACACATATAAAAATACTCAACAAGATATTAGCAAATCAAACCCAACAAAGTTATAAAAAGAATAATATACCCTGACCACGTATTCCAGGTATGTAAGGCTGGTTAGGCATTCAAATATCAATGTAACCCAGCATGTAACAGGCTAAAGAAAACAAATCACATGATCATAAGAGAACACAAGTCAGTTAGAAAAATAAAATCAGGGGCACAAAAAAAAAGCTTTTGAATTCTCATAAACACTTTCCTTCAGGAGTGTTAATTTCTCCCTTCTTTTGAGCCTCATGAAAACTAGGAAAACATGTCCTGTTCATCATTATGTTAATTACATTTTGTTAGATTATAATTTTTCCCCTTGCTAA
>CHR20:47245378-47245762
TGGGATTACAGGCGCCTGCTACCACGCCCCGCTAATTTTTGTATTTTAGTAGAGACAGGGTTTCACTATGTAGGTCAAGCTGGTTTTGAACTCCTGACCTCAAATGATCCACCCGCCTCGGCCTCCCCAAGTGCTGGGATTACAGGCGTGAGCCACCATGCCCAGCTTGAAATGAACACTCCTAACCGTTTGAGACTTGTCAAAAGAGAATGAGATGTCTGTGGAATGCAGCACTGAAGGACCATTTGACAAGATCCAAATGTTAACAAACACTTTGGGGAAATAAATGAGCATATTGGAAAAGAAGCTGCTCAGACTAAAAATGACTTGGTCACTAAAAGTAACCATCATTTTCTAACAGACTTCTCTTTCTGTACTCAAAAT
>CHR20:47916007-47916391
TTTCTGCCCGAAGGAGAGCTGTACCTTTAGGATGGACCTTCCAAAGGAACTTTCTCTGAATTGCCCAGTGTGGATGGTGAGAGGGACAGTCTGCATTTGGTCAGGTCCATGAGGGAGAAATGTACCAGAGAGAAAGTGTTGAGTGAGCACTTGTTTATGAGGTCCTGAAGGATCAGGAGAGGAATTGATCCCCGTAGCCTCTCATGCTTAGGGAAGGCTTCCTGGAGGAGGTGAATCTTACAGGGTTCATAGGGGTAGTAAAGAGGGAGGACAGGTTTGTGTATGTGTATGTGTTGGGGGGAACCTGTGAGCATGAAACAGGATGGAATGGGGTGGGTGGGTTGGCAGGAGGTGCTGAGGAGATCATCTGGCCAAAGCCAAAGA
>CHR6:83073362-83073746
CAGGTGTGAGCCACCACACCTGGCCAGCAGTTCACTTTTGAGCCTGAATGAGGGGTTCCAGAAACAAAATATGGCCTCTGACATTTTTTGGAAGGCTGTCCTCAAAGCACTGTTCCCCAAACCTACCTGATTCCATAACTTGAGGCTGCCAATTTTACGTAATCTGATAACTTTCATTATGTTTTAAGTTTCAGAGATTGTGGTTGAAAAAATGAAAATATTATTTGGGAATAAACTGTTGTTAAGTTATCTATTGCTACATGACAAATTATCTCAAAATGTAGTGATTTAAAACAGTATCTCACACAATTTTTGTCAGAGGGGATAGGGAAGTTATTTGGCTTGAGTTTCTTATGAGGTTGCAGTCTGATTGCAGTTGGAGAA
>CHR2:174809429-174809813
TCTATAAATGTTCTAAAGAACATGGTGCCTGGCATATAGTAGCTGCTTAATATTTTTGAGTTAACCAATCAATGGAAAATAGATTTAAACAAGCTAGGGGCCTAAAAGAGTAACATGCCGGGGCTTACTATGTACGTTGTTATTAAACTGGTTCTTTTAAAACCTGCTTTTTAGTAAGTATACACAAATACACAAATATATTCTTCCATCTGTATTATCTATTTACTTATTTTCTGTTTTAAAATAATGTAAACAAATCCTGGAATCTGATATCCACATACTACATTCTAAGTAGGGCTATACCATATCAGCAAGACGTCTATAACATCTCTGTTTCCTGATTGTTTCTTTACTTTCTGCTCTTGCCTCCAGCAGACTAGGATT
>CHR9:33229555-33229939
GTCAACGCACTGACTCACCTCAAATATTTACTGGGCGCCTTTGAGCATGAGAACTAGACCTCTCCCTTGCCTGCCTTGGACCAGTGCCCATGGGCATGTTGAAAGCACCTGCCTGGAAGAGAGTCTGCCTTAAGAGGGTGGGTACCAACCAGGGCCACCTTGGATATGGAAAAGAAACATCATGAAAAGGAAAGAATTTCCAGGGCTCCTGGAACCGACTGAAGACTTTAGCCTTTTGGGCTCTGAGGCTGTGCCATTTGCCAGGCTCCAAAATCGCTAATCATTTTATCCTGTTCCTTTGGCAACAATAGGGTACATGTGACCTCAGCCCGGCCCATCACAGATGCCCAATTTCCAGGCCACATTGATTGGTTCAAGAGATGA
>CHR2:204417158-204417542
AGCAACAGGAAAGCCAATGTTCAAAGTAACCATAATATTTTATCTACATTAACATTTGAATAACATTTTCTTGTGAGGAAAACCAAACCACAAATTTGAAGCTCCCTTCCATGGTTGGGTTATTCAAATTTGCAGATTTAATGTTGGGTTTTAGTGAATATTTAGGAGTGGGGTGGCTAGGTCATTTGGGAGATGTATGCTTAGCCTGTTGAGAAACTGACAATCTGTTTTCCAAAGTCATTGTACCACTTTACATTCCCACCAGCAATTCGTAAAAGACCCAATTTCTCCATATCCTTGCCGACACTTGATGTGGCCAATCTTTATAATTTTTGACATTCTAATAAGTATGTAATTATATCTTGCAGTGGTTTTGTGTTTCCC
>CHR5:90354486-90354870
CTTTCGGCTAAATGCTAAAGTATCCTTTTAGCATCAGGAACACTTTCTGTCATCTTGGGGATATTGAAACTGCTGTTTTCCCCTCAAAATGTATGAGAAGACCCTCTAGTATACATTGATATGGTGCCCCAAGGATAACTCTATTTATAATGTGAAGTATCTCAGGAACAAAATCTGTTTTCAGGCCGTAATGCTCCAAGGCAGAACAGTGTGGTCTGTCCCAGGTGAGTTTCTTAGGTGGCCCCCTACAATGCAAATTGAGCTGCCCTCAAGGCACTCTATAAATTTATTAGAAAAATCTAAAATAAAAAAACACAAAATGACAAAAAAAAGTTTGCCTTACTAAAATTAAAACTATTCACCTCACTCAATGTAACTTTAAAA
>CHRX:57945422-57945806
TGGGCATTTAGTGCTATAAATTTACATCTTAACACTGCTTTAGCTGTGTCCCAGAGATTCTGGTGTGTTGTGCCTTTGTTCTCATTACTTTCAAAGAACATCTTGATCTCCACCTTACTTTCATTATTTAACCAAGAGTCGTTCAGGAGCAGGTTGCTTAATTTCCATGTAATTGTATGATTTGTATCTTACTTTTGGCCTTGATTTTTATTTTCATTGCACTGTGATCTGACAGTGTGGTTGGTATGATTTGATTTTTGTTTGTTTTTTAATTTGCTGAGGATTGTGTTATGTCCAATTGCATGGCTGATTTTAGAGTATATACCATGTTGCCATGAAGAGAATGTATATTCTGTTGTCTTTTCAGATATTTCTGTATGTGTC
>CHR1:96700074-96700458
TTTTGGACCAGTTTGATTCTTTCAAGATCTGTTTTGTAGCCTGGTCAGGATGGTAAGATTAGTCCTACCATGAAGCTATGACCTTTCTGGGGTCCCTGCTGAATTTCTAGGGAGTTCAACAAGGACTTTCTACTATGGCTTGCTGGAATTCAAATACCTCCCAACCCTGTGCGAGCAGTGGGATTTTCTCAGTTTACAGTTCCTCAATCATTCTTTATCAGCCTTGTGGAGTTTCACCCTATGCATACGCAGCTCATTATTCACCATCAGACTTAAAGGTAACCCTTTTAGCAGATTTCTGGAGCTCTTTCTGTGCTCTCTTTTCCTTTTAATTTTCAGTACTTCAAATTTCAGGTGACTTAGCCTCGCCTAAATTTGATATTT
>CHR5:56305890-56306274
TAGATCCAAGAGAGTCTGGGAAATGCAGATTTTAGCTTTCCAGACTGCAGTACAGAAAAGTACATAGAAAGAGGTGGAGTGAATGGAGAGTGTCAATCAACCATACCCAGCAAAGTTATACCGTGGGTTACATGGATTTTAATTAGTAAAACAGAAGGAATCAGTGAAGACTGCTGGGAACACTGAATGGAGAGGCTTCAGGTTTCTTTAGTATGGAGTTGAACTCAGGCCCAGTGGAGATCATTTCTTAAAAATGGTAAATGGATAACTTTTTCCAACACATATGCCTTCTGCAACTAGAGTCAGCATGCAATATACCAACAAATAAATCAAGAATGGGATTATCTGTTTTCAAAATTTGCCTGGGAACAAAAAGTATTTGTA
>CHR7:42951678-42952062
ACTATAGTGTCTTTAACTGAAGAAACAGGAAGTGCCTATCTTCCAAAAGCCACTTCACCTCAACAAGTGGAATTAATAATATTAAATAGGTCCTGTCAATTGGCAGAAAAATATATTCACTAGTATTTATACAGACAGTAGATATGTTTTTGGAGTAGCCCATGATTTTGAAGTGTTATGGAAACAAAGAGGATTCTCAATCTCTTCAGGTCAATCCATAAAAAAAAGACATCTTATTTCACAACTACTAAAAGTCATATTATTGCCAAAATCATTGGCCATTATTAAAATTCCGGGTCATTCCAAAAAAGATACTCCAGAATGCAGAGGAAATTAGTGATCTAATAAGGTCACAAAGAGTGCTACTCAAAACGCATCTAAACA
>CHR1:144545731-144546115
AAAAACAGCTGACCACACCATACAATCACTGAGACCGGGCCTGCGACTATAGATGAAAAAAGCAAATGCTGTCTATTATTCATACCATGAAAGACCAGGGGAAAGCACGAACGCAGTCCCCTACTACTGTTGCGGGAATCAGGAGAACAAAGAGACCAACGGGTGGAACAGAAGGATTTTATTGAGTGCACTCGGGCCTAGCGTGAGCCCCGAAGAAAGACAGGGGGCTTGACTTTTATACACACTTCTGAAAGGGGGTTGGCTAGTTTGAATGGTGCAGCAGGAATTTGATGGTGCGAAACTCGCGGGGCAGGCAAGAGGGCTTACAGAAGCAGAAAGAAGGCAGTTAATCAAACTGTGACAGGTCTTGCAACGCAAGCACAG
>CHR16:1466461-1466845
GCCCAGTTTTCCCTCAACCTCCACCTATCCACGGGGATCACGATTACCACACACAGGCAAGGACACAGAAGCAGAGAAGGAAGGTTTGGGATCTGAGGTCACTGCGAGCCAGGGGTGGGGGTCCTGCTTTCTCTGGAGTGCTCACCCCTGAAGGAGACGGGCTCCCCAAACCGCCATCCCAGAAACTGCCTTCAGAACCAGACCTTCCCGGCGGGGTACAGTGGCTCATGCCTGTAATCCCAGCACTTTCAGAGGCTGAGGCGGGCAAATCACTTGAGGCCAGGAGTTCGAGACCAGCTGGGCCAACATGGCGAAACCCCATCTCTACTAAAAATACAAAAAGTAGGCGGGCTACTTGGGAGGCTAAGGCGGGAGAATCGCTTG
>CHR17:57806737-57807121
GATTTGGGTCTTGGTTGTGGGCGAAGTCTGGATGTGGGACTTAAGGGTGGGTGGGATTTGGACAGAGGGTAAGAGGAAGTGAGGGCAGCTGGTAAGAGGGCAATGGGCAAAAGTATGGGTGTTATTTTTAAAGACAGGGTCTTGCTCCATCACCCAGGCTGGAGTGCAATGGCACAATCATGGTTCGCTGGAATCTCAAACTCCTGGGCTCAAAGTGATCCTCCTGTGTCAGCCTCCCCCGTAGCCAGGATTCTTCAATACCTCCATAATATTCTATAATATTTAAGTACTAGAAACAGTGGAGGGACTGAAGTGACCAGAGCAGAGAGTTTGTGCTGGGAAGAGGAGGAAAACTGAGTTGGACAGCATCTAGCCTCCCGGCAA
>CHR19:16195980-16196364
TAAAACAAAATCTCTATACATGGCTTTCAGGCCTCAGTGGTTCTTATTGTGTGTGTTGTATTGGGGGGGCTTTTGAGACCCCCACTCCTAACCTATTCCCAGACCAAACTGAGGGTTGGGCTTCTATATCTCACAGCCCAATAATGAGACACAGATGAACTAGGGAGGAAGAGAGTTTTTATTTCTGTAACTGGTTACAGGGAGAAGGCCTGGAAAATATCACCAGACCAACCCAAAATTACAAAGTCTTCCAGAGCTCATATACCTTCTAAGCTATATGTCTACGTGTAGGTGTGCATTCATCTAAAGACGTAAGTAAGTTATAGTCTTTTAACCCATAACTAAGATCTGAGTCCTGAAGACCTTCCTCTGGAGCCTCAGTAA
>CHR12:120728971-120729355
CACCAGGCTCAGCCTCATCAGTGCTGTTGCCTCTTCTCAGGGTGCAGGTCAGGGTTGCTGGGTCACAGACACTAGGAACCAAGAGTGACCATTGCAGGGGGCTCTAGGAGGCCACCCCTTGAGATAGCTCTGAAGGTCAGGCCTCTCTGTAGAAAATACTAAAATATTGGGGCTGGGACGGGCGCCTGGCTGCTGTTAGTTAATTACCATCAATTTACATAGGTCAGAAACGATGGACAAACCCGAACCCATTTTTTTCCCTTGACTGCTTCTCTTTTTCTTTTTTCTTTTTTTTTTTTTTTTTGAGATGGAGTCTCACTCTGTCCCCCAGGCTGGAGTGCAGTGGTGCGATCTTGGCTCACTGCAGCCTCTGTCTCCCAGGTT
>CHR12:120524986-120525370
ATTTTTAGTAGAGATGGGGTTTCACTGCTAGCCAGGATAGTCTCGATCTCCTAACCTCAGATCTGCCCGCCTTGGCTTCCCAAAGTGTTAGGATCACAGGTGTGAGCCACCGTGCCCGGACTTTTGTTTTTGAGACGGCGTCTAGCTCTGTCGCCCAGGCTGGGGTACAGTGGCGCAATCTCGGCTCACTGCAACCTCCTCCTTCTAGGTTCAAGTGATTCTCCTGCCTCAGCCTCCCGAATAGCTACGATTACAGGCACTTGCCACCATGCCTGGCTAATTTTTGTATTTTTAGTAGAGATGGGGTTTCACCATGTTGGCCAGCTGGTCTCAAACTCCTGACCTCATGATCTGCCCACCTCAGCCTCCCAAAGTACTGGGATT
>CHRX:49047702-49048086
CAGTTGGAGGGAATATAGGAAGATGGGTTTTTAGAGATAGAGTTCGGCCTTCTGTAAGGTGGTTTAAGGAACAGATGTTAACTGTCATAAGATGTTGTGGTAGGCTGAATAATCCCCTCCACCCCTGCCAATATATTTATGTCCTATGTCCTAATCCCTGGAATTTTTTTTTAATTAATTAATTTTTTTTAGACAAAGTCTCACTCTGTCACCCAGGCTGGAGTGCAGTGGTGTGATCTTGGTTCACTGCAACCTCCGGCTCCTGGGTTCAAGCCATTCTCCTCCCTCAGACTCTCGAGTAGCTGGGACTACAGGCAGGCACCCGCCACCACGCCCGGCTAATTTTTTGTATTTTTAGGAGAGACGGGGTTTCACCGTGTTAGC
>CHR5:177551429-177551813
GTCCTGCTTTAAATGTGTACAGGTTATGCCAATGAGTGAAGGGGCCTGGAAAGAACCAAAGATGCCTAAGGAGCATACGCTGTCTAAAAGGGCCAAATGCTACTCAGAGACTACTGATTACTGCCTTGTGGAAAAGTGGACCCAGCATCACCATATCTTTAGTTTAAAAAAGAGCCCCAAATCCAAATGTGTGGGAAACCTTTTGATCTTTAAAATATTGGCTCAAATGAAAATAAAAACAGAAACAAAACAATATGTGAGCTGGGGCATTACAACAAGCCTGTGGACTGGAAGTGGTCTTATTTGCCACCTTTGGATTCAGTTTGGTATATGACACTGAGTTTCATCTTCCTTATCCACTCTGTAGATGTAAGACAGGGTTAT
>CHR9:77767333-77767717
TGAGAACCCAAATGTCTCCACACATTGAGGGGCAGGATGGGGGGACAAATTAGCCTCCCCCTAACTCTGCTGAGAACCACTGCTCTGAACATACCATGTGGGTGGGCAGTCAGCTGCTCTGGTAGTATGCATCACTAGCTACTCTTGTCAAGGAGCTTATAATCTCACTAAGGCACTCAGATCTACACTGAAATTATCAGCAAGTAATACAAGCCAGGGTATAAGACTAAGCACTTGAAAGTGCAAACAATGAGTGTAACTTTTTAGATTTCTACAAGAAGCTCCTAGTGCAATTCGATAAAATGGGATGAGACTATTGATACCTGAAGAAAAGCCTCTTGTAAAAAAACTCTTAAAAGGTGATAAAACTACTTAAAGAATAAT
>CHR9:33074867-33075251
GGATCAGGTGATCCTCTCACCTCAGCCTCCCGAGTAGCTGAGACCACAGGCATGCACCACCACACTGGCTAATTGTTGTATTTTTTGTAGAGACGTGGTTTTGCCATGTTGACCATGCTGGTCTCAAACTTCTGGGCTCAAGTGATCCATCCACCTCAGCTTCCCAAAGTGTTGAGATGACAGGTGTGAGCCACCGCACCTGGCCCCTCTTCTTAAAAACAACTATAGGCCGGCCGCGGTGGCTCACGCCTGTAATCTCACCACTTTGGAAGGCCGAGGCGGGCAGATCACAAGGTCAGGAGATCGAGACCATCCTGGCTAACACGGTGAAACCCCGTCTCTACTAAAAATACAAAAAAATTAGCCGGGCATGGTGGTGGGCGC
>CHR20:58724015-58724399
GAGAAGGAAGAGGAAGAAGAAGAAGAGAAAGGTAGAAAAGAAGGAGAAATAAATTAGCATTCTCCAGAAGATTTAAACAGGATCCAGTCTTCTAACATACAAAAACTACAAGTCCAGGATGAAAACCCAACATTATTTGACATACCAAGAATCAGGAAAATCTGACCAATTCTTAAGAGAAAATACAATCAAAAGATGCCAATCCTGAGATGACCCTGATGCTGGAATTGTCGGATGAAGACTTCAGAGAAATGATTATAACTATCCTTCACGAAGTAAAACTTAAAAACATTGAAATGGATGGAAAAATAGGAGTTTGACAAAGAAAAACTATAAAAAAGAACCACTAAATGTGATGTGGTATCCTAGAACAAAAAAGGACAT
>CHR15:64238266-64238650
TAAAAAAAATCTGTACAAAAACATGCAGCCTGGGCAACAAAGCAAGATCCCATCTCTATAAAAAATAAAAAATTAGCCAGGCATGGTAGTGTGCACCTGTATTCCCAGCTACTCTACTTGGGAGGCTGAAGTGAGAGGATCTCTTGAGCCCAGGAGTTTGAGGCTGCAGTAAGCTATGATCACGCCACTACACTCCAGCCTGGGTGACAGAGCAAGACCCTGTCCCTTAAAAAAAAAAAAAAAAAAAAAAAAATATATATATATATATATATATATATGAAAAAAAACCCACATTCCTAGTGCAGGTTTGCTTACTGTGTGACTTTAGGTAAGTTACTGAAGTTCCTGTGCTCAAAAATGGGAAAAAAAGAAACAACCACATAA
>CHR3:10720680-10721064
GAGAAAGTGTTCATTTCAAAAATAACCTGAAAGCAGGGAGTGACGGTCCCCATTTCTCAAAGATGAGACAAAATCTAAATGACTCTCTTGAGCATCCAAAGGACTTTTGTGCAAGGCAGCCAATAAATTAAGCCCTGTTTAGAAGGCATCTTCTTTCTTCATCTCTGGTCAATAAAAGTAGCTATTTCTCCCAGTCCAGTGCTTCCTTCCTGAACAACACCATGGGAAGATGACAGATACGTTTTCTCCAGCCACTGCCAGGCTGTGTCTGATCCTTTCCGCTCTTCTCTCCTTACCACGTTCCCTTGTGTTCTCTGGTCCCATCCCTTCCTTGTCTCGAAGGCCCCTTTGACTGTCTATACCCAGAATGTCTCTGGGCCATGA
>CHR13:42680374-42680758
GCATCCCATGACAGAGAGCAGATCCCCTCGTCTTAACTTAAGCATGCCTTTCTACTGACTTCAAGTCTTTAGACAAGGCTTAACTCTTTCAACAAACTGTCAACTAAAAAAATCCCTAAAACCCACCTTGATTTGTAAGTCCTGTCTTCAAAATGTCCTGCCTTTTTGGACTAAACCAAGTATTCCTTCTATGTATTGATTTTTTATTTTATGTCCAATTTCTGTCTTACTGAAACATATAAAACCAAACTGTAACCCAACCACCTTGGGCGTACTTTCTCAGGACCTCTTGAGACTGTTTTCCCTGGGCTCAGAATAAACTTCTTTAAAATATATTACAGAACTTGGTTTTTCCGTTAACACAGCAAAAATAAAAAAAATCAA
>CHR1:151254663-151255047
CGGAGGCGGAAGCAGCTGGCCAAGCCGAGGTCTGTGATTGGTGAAGAGCGACGGGCCAATTGGAGGAGTTGTTGTTAGGCCGTCCCGGAGACCCGGTCGGGAGGGAGGAAGGTGGCAAGATGGTGTTGGAAAGCACTATGGTGTGGTGAGGAGCTACTTCGGGGCAGGAGGGGCAGAGCTGGGTTCCGGGCGCGTGTAGCGCCAAGGCAGGGAGGGCCTGGGGTGGGGGCCAGGGGCTCATGGGCGAGAGGCGGCCCTGGCCCCGGAGGTAAGGAGCCCGCTGGACTCCCTGAGTCATCCCGGGGCCCTGGAGTGGCGGATAGTCCCGGGTTACCACTGTTACCCCCAGGGGGACGGTCATTGACTGGTCATTCCTGCTTCCTT
>CHR16:3218750-3219134
CACTTTAGGAGGCTGAGGTGGGCGGATTACCTGAGGTCAGGAGTTTCAGACCAGCCTGGCCAATATGGTAAAACCCCGTCTCTACTAAAAATACAAAAATTAGCCGGGTGTGGTGGCGTGGTGCCTATAATCCCAGCTACTCGGGAGGCTGAGGCAAGAGAATTGCTTGACCCTGGGAGGCAGAGGTTGCAGTGAGCTGAGATCACGCCACTGCACTCCAGCCTGGGTGACAGACCGAGACTGTCTCAAAAAATAAATAAATAAATAAAAAGAAAGCGATTGTAGAAAATAACAAAACTGACCAATTATGAAACTGGTTATTTTTTCCTTGTCTTTGACATTCAGCATTTCTTTCTTTTTTCTTTTTTTTTTTTTTTTTTTTTT
>CHR19:55850243-55850627
AATTTCCGAGGCTGCGGTGTAATTTCCGAGGCTGCGGTGTAATGTCCGTGGCTGCGGTGTAATGTCCGTGGCTGCGGTGTAATTTCCGAGGCTGCGGTGTAATTTCCGAGGCTGCGGTGTAATTTCCGAGGCTGCGGTGTAATGTCCGTGGCTGCGGTGTAATGTCCGTGGCTGCGGTGTAATGTCCGTGGCTGCGGTGTAATTTCCGTGGCTGCGGTGTAATTTCCGAGGCTGCGGTGTAATTTCCGAGGCTGCGGTGTAATGTCCGTGGCTGCGGTGTAATGTCCGTGGCTGCGGTGTAATGTCCGTGGCTGCGGTGTAATGTCCGTGGCTGCGGTGTAATTTCCGTGGCTGCGGTGTAATTTACGAGGCTGCGGTGTAATG
>CHR16:1756051-1756435
GCCCCACCGAGCACTGGCGGGTGGTAATGGTGGTGGACCAGCAGCTGGAGATGCTCCTTCGAGGGAGCAGTCGGGCAGTCACAGGGCTGAAAAGTACCTCAAGCCCTCACACAGGGACCCCAAGTCTTGGGGGAGCGGGTACAGTGACAGATGATGAGATATTCCCATAGAGAAACACTACAGGGCATTGAAAGCAACCAGGCCAGGGGCGGTGGCTCATGCCTGCCAAGGCAGGTGGATCATTTGAGCTGAGAAGTTCAAGACCAGCCTGGGCAACATGGCAAAACCCCGTCTCTACCAAATACTTAGCTGGGCATGGTGGTGTGCACCCATGGCCCCAGCTACTTGGGAGGCTGATGGGGAGGATTGCTTAAGCCTGGGAGG
>CHR12:53321456-53321840
AGAGCACATCTTGCCGGTTCGCAGGACGTCTGCAGTCGGCAAACTCCTGGCCGGAACGGCACAGACCGCACTCCCGCAACTCGGTTCCCGGGCTAGATTCGTATGCGGACGGGTACCGCAAGGGACAAACGGCGAGGCGGAACTCAACGGAAGTGAAGAAAAGACTAACGGGAAAGAAGGACGAGTACGCGGTCCCGGGACAGACCTCCAAAGCTTCTTCCTGCGCCCCCTGGCGGCCGGAGGGGGAGCAGCGCGGACACGTCCCCCGGCCAACCGTTGGTTACCAGGCTGGAGTGGGGTTTTTTTCTGTTGTTTTCCATGAGACTACTGTTTTTCCCAGCTCCGAATTCCCGAACACCTTCTCCCACTCACTATCTTAGCGCT
>CHR3:62902872-62903256
ACCAACCTTGTATAGAAAATGTGATAATCCTACTAGATTTCTTTGTTTTCTGCTTATATAAGCAAGACCTTAACTTTTAACTTTGGAGCACTGACTCCATTTCTCTAAAGTTTGTGTTTCCTAGAGGGCCAAGCACAGTTTTTCTCTTGAATAAACCCTTTAAAACTAGATTCTGATCCTTTCAATTATTTCAGATTGGCAGTACTTACTCTGTGGTAGGCACTCTGTCGGGGGTGGTGCTGGTGTGTTGATTCAAAGAAATAATTATGGAAACATGTACTACAGCACTTGTTACATGTTCGATGCTAATTTTTTTTTGTATTCACTCCCCTTCTCCAACATTGTCAACTTTCATTAATCTATCAGTCAGAGTTCTTAACAGTG
>CHR2:102027480-102027864
TGAGAGGTGTATTCAAACAGCTGCCCAGAATATTACAGCTGAACTTATTTCTAATCTTTGTGGGGTTTTAAAATGTGAGAATCCTCTGGAGCAACAGGCTGAGGTCATGTCGATTCCTGGATGACTAAACAGACTGTGATAGATAATAGCTTAAAAATGCAGGATTCTAGTCTCATCAACAATGTGTCTGATAACACTCTGTTCTCACATTTGCTTTTTAACTTTTTATTCAGAGTCTCTTCCTGTATTTCCATAACACAGAGACGCCAAGGAGCAGAACATAAAATAGCTGGACCCAAGCAATCGTGTTGGCCCCTGCAGCTCCATTATTCAAAATTTATTTTCCTTTGCTACTTCCTTTGATCCTCATGACACCCATGCTCA
>CHR3:75411601-75411985
TTGCTTCTCAGCCTTTTGGCTAAGATCAAGTATAAATTACCCAGTCTCAGATATTTCTTTATAGCAATGCAAGAATGAACTAATATAGCTGGCTTGCACGCTTTGTGAGTGTGCACTCATCCTTAGCATTAGTGGTCTAAAGGAGTGGCCTTCCAGATTTTTCTCCATTTTTTTGGTTGATCTGGGGAAGGGGGCGTGGGGAGGATGCTGACATGACCATGCAATTTTTTTTTTTTTTTTTCCTGAGATGGAGTCTTGCTCTGTCACCCAGGCTGGAGTGCAGTGGCACAATCTCAGCTCACTGCAACCTCTGCCTCCCGGGTTCAAGCAATTCTCCTCTCTCAGCCTCCCAAGTGGCTGGCATTACAGGCGCATGCCATCAGT
>CHR13:45492424-45492808
TAAATGTGCAACTTAACATGCTTTTGTATTGTTTGTAATGTAATTATTTAGATATTATGGTGTGATAGGAAGAAATCTATACAGAATTCTGTAGCCTCGGGATCTAGATCCCTTTATCTCCACTAAGTACAATAATTCCTTCTAGTTAAAAAATTCTATGATTCTAACTAATGAAAGATTTAAAAATACAGATACTATTTAATAACCTTTTCTTTATTTTTCTCAAAATGTCTTTCAGATCCACTGTTAGTCACTTTTGGTTTCTTAATGTTCACTCTTTTGACTCTTACAAACATTCCAAGCTCATGACTCTTGTAATGAGGAAGAGAAAAGTATTTTATGGTTTTAGTTGAAGTGATCACTTTTGATGAAATTCTGTGTAGA
>CHR10:4975205-4975589
CAAGTGTTACATTGCTGTCATTTTTTACTCTCTTTCTCTCATTTTCTGTATTACTCCTTCAGTTTCCCTATGGATTTATACACTTATTTGATTGAATGTATTAGAAAGAGTGACATCTTTTTGATATTTAGAGTCTCCCAAATTTACATAGTGAGAGTACCCACACCTTTTGAATGTGAAATCGTTAGTATTTAGACAATTATTGGCTTGAGTGATGTTGAAAACTAATTTTTCCTATTATACCTGTTCATTGGAGAGATAGATATTCAATGTTATTCATCAAACCTACTAAATTATGCTAGACATTACAAAATTTGCCTCTAGATTCTTGTGGGTCTTCTAGGTACATGACCCTATCATGTGGGCACAAAGTAAGCTCTGTTT
>CHR2:233562025-233562409
CCTCACACCAGTTAGAATGGCAATCATTAAAAAGTCAGGAAACAACAGGTGCTGGAGAGGATGTGGAGAAATAGGAACACTTTTACACTGTTGGTGGGACTGTAGTTCAACCATTGTGGAAGTCAGTGTGGCGATTCCTCAGGGATCTAGAACTAGAAATACCATTTGACCCAGCCATCCCATTACTGGGTATATACCCAAAGGACTATAAATCATGCTGCTATAAAGACACATGCACACGTATGTTTATTGTGGCATTATTCACAATAGCAAAGACTTGGAACCAACCCAAATGTCCAACAATGATAGACTGGATTAAGAAACTGTGGCACATATACACCATGGAATACTATGCAGCCATAAAAAATGATGAGTTCATGTCCT
>CHR20:46766573-46766957
TTGCTCTTGAATGGTTTTGTCTGTACATAGAGTAGTTGGTTTGCATTTGGGAGGTATGTAGCATGGAAATTACATGTCTCGAAACACCAGAGTTGTTTGGCAGAAAGAGATGCTCTCAGGAGAGGTAGGACTCCGTGAAGGCCTCCAGATTCACACCACCCACTTCACACTCAACAAGTGACAAATAGTCATTAAACTAGAGGAACTGCCTGCACTGTTTAAGTGATTTTTTTTCTCTCTTGTTTCTTTTTAAAAACGAATATAGCTGAATTTATACATGTGTAATGTGCACAGAGGCAACTTTCCTATACGCAGCTCCAATCATACCTGTGAAAATAATTTTAATCCTGCATAATTATATTGTACTCATTTTCTACATCACTC
>CHR1:143541223-143541607
CAGTTGAAGAACAGAGGCATGGTAAATTTTTTTGCTGTTGTTTTGTTTTGTTTTGTTTTGTTTTGATACAGAGTCTCACTCTGTCACCCAGGCTGGAGTGCAGTGGCGCCATCTCAGCTCACTACAAATTCTACCTCCCAGGTTCAAGCAATTCTCCCGCCTCAGCCTCCCCAGTAGCTGGGATTACAGGCATGCTCCACCATGCCCAGCTAATTTTTGTGTGTTTTTAGTAGAGGAGGGGTTTCACCATATTGGCCAGGCTGGTCTCGAACTCCTGACCTTGAGATCTGCCTGCCTCGGCCTCTCAAAGTGCTGGGATTACAGGCGTGAGCCACCACACTTGGCCCATACTAAGTTTTTTAATGCAATACTTTATCAAGGTAG
>CHR20:48703382-48703766
GCCCACAGGCAGATCTCAGCTTTCCAGTGAGGTAGCAGCCTGCCGCACCAAGACTCAGGGCTGTCATGAGGAAGAGCCCCTGGGACCCCCAGCATCCTCGCGAACTCCCTGGGGCTTCATCATGGCCCATGCGCAGCACACGGCAGACAACCGGTTCAGCAGTCCCTGGAGCCCACGTGCCTCCCCTTCCTTTTGCCTTGGCTCCCTTATGCCCACCCACCAGCTCTTCCAGGCTCCAAAGGGGAAGTTGAAGAAGAATCTGGTACCTGGCCCAGCTGCCAAGCCCCAAGATCACACAGCCCTAGAACCCTGCTGCCAAGTCCGTCTCGGGGGACCTAGGAGAGGAAGTCCGCCAGCCTGGGAAGCTGCCTCTCCAGCCTTGGC
>CHR20:59164898-59165282
ACCAAAATGCAACGAGGGACAGGATGCAACTTAGAAAAATGGTAACATTAGCTGACTGGGAAAAACAGAATCAACGTCAGGGCCAGTTTAAAATAATATGCCTTTTAACCACCCTCGCTTTATTGCCCCAGCTAAGAGCAAGTATTTAGGACCATAGGCTAATATTAATCAGAGAGAACACTTAGGTTCTGTGGCAATGTTGGGGTCTGTGAGATTTGCTTCCTTAGCTGTGCTTCCGCTGGGAAGCTGGGGAGGGTTGGTCCTGAAGGAGGAGTGCCATGTGAGCAGGGTTACCCAAAAGCACCTGCCTAGGGGAAATGGGCTCACTATCAGGCGCCGTGGAGTTACCAGCTAGAGAGACTTTTCTCCTGGTAGAGACCATGA
>CHR11:77899532-77899916
GGTGTTGCATGCCTGTAATCCCAGCTACTTGGGAGGCTGAGGCAGGAGAATCGCTTGAACCCAGGAGGCAGAGGTTGCAGTGAGCTGAGATCGGACCACTGCACTCCAGCCTGGGCAACAAGAGCGAGACTTTGTCTAAAAGAAAAAAAAAAGAAAAATATAAAATATTATAGCATGAGTAAAGACCTAAAAACATTAGTATCTTTATATAATGACATGACAAGATAAGCATATTATAATGCTCGGTGAAAGGAATAGGAGGCAGAACAGCAAAGTATGGTATGATCCCCTTTATGTTATTGTACACATCTTTATAATCTATGTTTATATGGTTTGGGAAAATCTGGAAGTATACACATGAAATGCTGGCAGCTGTTTTCAAAG
>CHR9:130954000-130954384
GTGTTTTTAGTAGAGACAGGGTTTCACCACATTGGCCAGGCTGGTCTCAAACTCCTGACCTCAAGTGATCTGGCTGCCTTGGCCTCCCAAAGTGCTGGGATTATAGGTGTGAGCCACCACACCCAGCCAGAGTGGGTAGTTTTTAAAACCACCACAATTGCCCGCCAGGGGCACAAAGAGGACTCATGGGGATGGGTCTGATAAGTGCTGAGCCCAGTGCTGGGCACCTGCAGGCACTCAGTAGGTGGTGGACACTTGTTTTATTATGATTATCCAGCACCTAGCACCCAGTCTACCCCAAATAGCACCATCAACATATCTTCCTGAATCCTGCCTCCCTCATTTCAGCCTTTGCTCTCAGGCAGCCAGGGGTTCCCCATTTTC
>CHR12:114404169-114404553
AGACCCGCGTCAGACCCGGAGAAGGTGAGGCCCGCATCTCCCCTGCGCAGGCTCTCCGTGATAAGCAAGCTGCCCGTCAAATTTGTCTGGACTTCTGGAAGAGCCAATAAAGATAAGGCGTGGGTATTTTTGGAAGCCACTGGGTAGGAACCAAAAACAAAACAAAACAAAAACCCAGTGTCCTTTAGAGAATTTCTTTCTTCGCCAAATTACAAGATGCCGTCGAAACTCTTTTTATTAAACCTCACAAGAGGAATAGTTTTCTGCAGCAGGCAGAAATGTGTGAAATAACCCGCCTCTTGCAAAAAGAAAAACACAGAAGGGGAAGGTTGTGCAGATTGAGACTAGGTTCAAAAGAGAATTCATATACACCTTTTACCAGTT
>CHR1:145293142-145293526
AATATGATCTTTATATGGAAGACTCAGTGGATCCTTATCACCTTCATAGAAAGGTACTCACCTCCCACGTCAAGAGAAAAGCCAACATGTTTTTCCTCCAATGCATAAAAGGAACTTCCATAGGGCTGGCAGGAGTCAGGCTGTTCAAGACAACTGGAAGGAGTTGAATAACATCTATCCAGTGAGTCCTGCAAGACTTCAGGCTCTACTACCTCCAGCAGCTCCCTGCTGAGCCTGGAAAAGGAGGAAAAAGTAAAGAATAAGCCAGGGGAAATCAGACACAACAGAGCCCCAACTAGGTTTCATGGGTAGCATAGGGAAGTGGTTAAAAAACTAAAAGGATAGATCCATTAATGAGGTAACAAATTATTGCCTTCATGTTGG
>CHR22:46465968-46466078
CTCAGAACATGAAATTAATATTTGTACAACCTCGGTGTGGGGAGGGCGCCTCTGGCTCTGGCATAAACCCAGAGCCCTTCGAGGCTACTCAGTTCTGTGGGCAACTCCCA
>CHR12:79569881-79570265
CCAACCCAGGCTGTGGCCACTGGGGCCAGCTTCGCCCTCTCCAGTGGCAGGGTGTCAGGGCAGCTGCTACCACTAATCATGTAAGCATTCTGCCTGGGACCTGAGATCACCTGGTTCCAGTCCACCAAGGCTGGTGCCGACTCTCACCATTGGGGGACTTCAGCAAAAGCCCACCTAGCCTGATTTCACCTCTACACTCCTAACGAGAGACAGGAAACTGCTCAGGACCCAGAAGATTGTTCTGCCACCGCTACTGCCATTGTCCACACAATGCTGAATGCTCAGGGGCCTGAAAATCTGCCCACCTGCCTAGTCCACCGCTGCCACTACTGGAATACAAACAAGCCATCTGGTAGACCAAGAATCAGCCCACTGGTAACTGCC
>CHR1:114708186-114708570
AAGTATCTGTAAAAAAAGAACAGAAACCATGTCCTTATTAACTAGTTTCAAAGTAGTGATCCTTCAAATTCCTGGTCATTGCCAGGAATAGGGTATGCCTACATTTCATAAATAATGTCTTATAATTTCTAATGTTACCAAAAATATAAAGATACCTGTGGAATAATCAAATGTTTTAAACACTTTAGACCTCAGTACTTTCAGAAAGGGTGTCATATGGAAAATGTGCAGAAGAGGATAGGCAGAAACTCAAAAAACATATAGACAATAACACCAGCACTCCTCCAAATTGCCCAATACTATATACTAAGATTTGTAATTATGCCAAGAAACCATATGCTCACCTTGTTACATCACCACACATGGCAATCCCATACAACCCTG
>CHR20:46917646-46918030
TTCCCAGTATGTATGAAAGTTATGTTTACACTATTACTGTACATAGGCCACTAAGTGTGCAATATTATTATGTCTAAAAGAATGTATGTACCTTAACTTAAAAATACTTCATTGCTAAAAAACGCTAATGATCGTCTGAGCCTTTAGCGAGTTGTAGTCTTTTTGCTGGTGGAGGGTCTTGCCCCATTGTTGAAGGCTGCTCACTGATCAGGGCGGTGGTTGCTGAAGGCTGGGGTGGCTGTGGCAATCTCTTAAAATAAGACAAACATGAAGTTTGCTGCATTGATGAATCCATTCTCTTCCTTTTATGAAACATTTCTCTGTAGCATGCAATGCTGTTTTATAGCATTTTACCCAAAGCAGAACATCTTTCAAAATTAGAGT
>CHR17:56595695-56596079
CTCCTACCCCGTTGGGGAAGGGGCTCATCCCCTCGGACTCCCCTCCTGTGGTATGATGGAGGTGACTTAGTTTTTTGAGGGCGTTGGGGGGGGGGGCGATATTCTCTAACCCCTCACTAAAACATCACGTGGCCTCCGCCTAGTCTCCTAGCTTTTCCCCCTATGTCACCAAAGCTCGGGCCTGTAGTGACCTCGACACCCAGCCGGCCCCCTGGAGCTGACCCCAGGCTGGGCCGAGGGGCGGGGGGAGGGTGGGCGGCCGCTTTGTCCTGCCTGACAGGCCCTTCACAATGGGGACACGTGTCTTTCACACCTACCCTGGGGGCGGAGTGCCGCTGAAACTTGACCCCCGAGGAATGGGGAGGGGGGGAGATCAGAGCGCGC
>CHR7:5398014-5398398
GACAGGGTCTCACTCTGTTCAATTCACCCAGGCTGCAGTGCAGTGGCTCGATCATAGCTCGCTGCAGCCTCCAACTCCTGAGCTCAATCAATCCTCCAGCCTCAGCCTCTTGGGTAGCTGGGACCACAGGCACACATCATCAGGCCCAGCAAAAAAAAATTTTTTTTTTTTTGAGATGGGAGTTTCGCTCTTGTTGCCCAGGGTGGAGTGCAATGGCGCGATCTCGGCTCACCGCACCTTCCGCCACCCGGGTTCAAGTGTTTCTCCTGCCTCAGCCTCCCAAGTAGCTGGGATTACAGGTATACCCCACGACGCCTGGCTAATTTTGTATTTTTAGTAAAGATGAGGTTTCTCAATGTTGGTCAGGCTGGTCTCGAACTCCCA
>CHR3:62235564-62235948
TAAGAGAATATAGTTTTGAGACCACTTTTGTGCCTATAATTTATCATTTTCTCCCACCTTCCTAAAGATGTTAATTGCAGGCAATTTGAATCATCCAATAAAATTCTCACTATGGGAATCAGATTTTTGTCACTTCTGACTGTACCAAAAGTCGACTAGGCCATCTCTCCTATTCATGTGAAATCCAAAATATTTTTGAAACATTCTCTCCTCGTTTTAGTATCTGTTTCCTCTTTCACACCCCATCCATCACTGCATGATTTTGTTCTCTTTTCTCTTCCCTTTTCCCTTTCTCTCTCCTCATATCTGTTAAGCCCTGCTTATCTAAGGTATGACAGCCATATGCCCTGGGACTTCCACAGCCCTCATGTGAAACTTGCCATT
>CHR4:15907817-15908201
ATATTCTGCCAAACATTACTGCTTTGTGCTCACTCATCTAAATAAAGCTTGTAAGGGTCCTGGACATCAAACAGTAAAATAGGTAACTCCCTAAACCAAATAAAATGGAGCCATTTGAAAAATATTTTCTTCTTATTTCAATTCAGTATCTTCCTAACTACAATAAAATCAGAAAATTGTGAATACCTATGAGCTTGTATACCCAAAGACACTCATCAGTACCAATGTGAGTATATGAAACTGACAATATACCAGGGCAAGAGAGTCCCTGCCTATGGTAGGCAGAAAAATTCCCCTGCCTCCAAGATGCTCACATCTGAATTTCTGGAACCTGTGAATATGTTGCCTTACACAGCAAAAGGGAATTAGTAGTTATGTCAACAT
>CHR20:62289609-62289993
GTACAAATCCTAGGCCGAGCGCGGTGGCTCACGCCTATAACCCCAGCACTTTGGGAGGCTGAGGCAGGTGGATCACCCAAGGTCAGGAGTTCGAAACCATCCTGGCCAACAAGGCAAAACTCCATCTCTACTAAAAATACAAGAGATTAGGCGGTCATGGTGGCGCCCGACTGTAATCCCAGCTTCTAGGGAGGCTGAGGCATGAGAATCGCTTGTACCCAGGAGGTGGAGGTTGCAGTGAGCCGAGATTATACCACTGCACTCCAGCCAGGGCGACAGAGTGAGACCCTGCCTCACAAACAAACAACAACAACAAAAAACACAAACAAAAAACAAAGTACAAGTTCCTAATTTGTTATTATTAAATTAAACAAAAGTTAAGAT
>CHR17:49199364-49199748
GGGTTCAATCGACCCTCCCACCTCAGCCTCCCAAGTAGCTGGGACCACAGGCATGCGCCACCACATCCGGCTAAGTTTTATATTTTTTGTAGAGATGGGATTTCGCTATGTTGCCCAGGCTGGTCTTGAGCTCCTGGGCTCAAGCGATCTGCCAGCCTTGGCCTCCGAAAGTGCTGGGATTACAGGCATGAGCCACTGCGCCTGGCCCACACATAGTCTTTTAATACGTACCATGTTCTTGGTGCTAGAAATACAAAATTTAAAAAAGACTTAGCAGGGTGCGGTGGCTCACACCTGTTATCCCAGCTCTTTGGGAGGCCGAGGTTGGCAGGTCACTTGAGGTCAGGGGTTCAAGACCAGCCTGGCCAACATGTTGAAACCCCA
>CHR8:123737408-123737792
TTTCCCCCCGGACATAATATCTCTTGTGTTTAATAAGTAACTTTTGGCACTGAATTTGAATACATTGTTGGGGATGGGTAGGGAGTGGCTCTAGCTACAGATAAACTTAGACTGCCCAGGTTTCCTTGGTACCCATGTTTTTAAAATAATATACTTCTTAATAAATAAAGTTTAGGCTTTTAAAGTTGAATAGCTTCTTCCCACCTAAAAGACTAAACCTGCCTCACTTCTGAATTGTTGAGTTATTCTTTCATATTCTGGTGTTCATTTAAAATATTATGCCTTTTAGTAATGAAAGCATTAACCAAATAGAAAAATATTACTATTTTTTACTAACATTGTTATTATTATTACAGAGAATTTTTCGAAGGCTACATTGCATTA
>CHR1:218458638-218459022
TAGTATGTAAATTATATGCCTCAATCGAGCTATTAAAATGCTATAGCAGAATATTTAGCAAAATGTAAAATGCTCACAATTGTTGGTTAAATTTTGCCAAAATCTCTATATAGAAAAATAATGAGACACATAGTAAATTTGTAACAGTTGTTACCTAAGAGCAGTAAGATTTGGTGACACTGTCATTTTCTTTTTTGTGCTTTTCTATACTTTCTAGATTTTCTATACAAATATTTAATAGTTTATCATTAGAAAGCAGAAATGTTACAAAATTGTTCATGAAGAATTGCTGATATCATACAAAAAATATATCTAGTTCGATTTGAAGTGGCAAGCAGTATAGAAAAGTGCATGCAGAGAATAGCTGAACCTTGAGAAGAGCAA
>CHR3:4762034-4762418
AGGGCACGCCCCTTCTAAGAAGAAGTATGTTAGTTCTTTACCCACACTACCATCATGTTTCACTTCTACTCTTGCAATAGATACCACTGCTTCTGTTCTAGAAACCCCACTTCTTTCTTCGGGGGTACCTTTTTAATTTTTTTTATTTCATTGAGACAGAAGTCTCACTATGTTGCCCAGGTAGGCCTTGTAACTAGCTCCATGGGTTTTTGGGTGAGATAACATGTGAAGGTTTGCCTGAGCTCCTGGTAGCTTGAAAGCAGTCAGTGAGTGTTAGCTATCGTGTTACTGTAGTGATCTCATTGAACCTTCACAACCATCCATGAAGTACGATTATTGCCCATTTTGCAGATGAGAAGATTCGAGTTTCAGAGACATTGTCAC
>CHR3:182245942-182246326
ATGGCTTTAGTGGGTGAGCTATGCAGTTTATTCACATTTCAATATACTCCTATTTCCCAAAGAAATTTCACAAGCTGGTGGGATCAACCAGAGTGGGGCTGGAACCAGGAGTGATTTTTGTGAGTTGGTTTTCTGATCAAGGCTTTCTCTTAGAAACTAGCCAGGAAAGCAGAAATCTGGGCCCAAGTTTCTGCAGCAGAATCCATTGTCCAGGCACTGGGTGTGGGGTGGGAGTAAAAGGACTATGAGGATTGGGACACAGACAGCACTTTTGGAATTGGCTGGGAGAAAGGAACTAGCACTAGACACTGCTTTGAGACTCTCTGAAGACCCCTAAATCCCAATCCAATACCCAGCAAGTCCTCTACTTCTTTGGCTTGAGTC
>CHR17:66011683-66012067
ATATTCTGTTGTTTTGGGTAGAGTGTTATGTAGATGTTATACATGCATTTGGTCAAGTGTCAAATTTGAGTTCTGAATATCTTTGTTAGTTTTCTCCCTTGATGATCTGACATTTGACTAATACTGTCAGTGGGGTATTGAAGTCTCTCATCATTATTCTGTGGTTGTCTAAGTCTTTTCATAGGTCTCTAAGAATTTGCTTTATGAGTCTGGGTGCTCCTGTATTGGGTGCATATATATTTAGGATAATTAGGTTTTCTTGCTGAATTGAGCAGTTTACCATTATGCAATGTCCTTCTTTGTCTTTTTTGATATTTGTTGATTTAAAGGCTGTTTTGTCTGAAATTAGAATAGCAACCCCTGCTTTTTTCTGTTTTCCATTTG
>CHR22:31365171-31365555
CCAAATTCAAACGGTATGAGGTATTTATATTCTTTTTCTTTTTTTTCTTGTGATAGGGTCTCACTCTGTCACCCAGGTTGGAGTGCAGTGGTGCGATCATGGCTCGCTGCAGCCTCCACCTCCTGTGCTCAAAGCAATCCTCCCTTAATTCTTGTCTGTAGGAGCAGCTACTTGGAAGGCTCAGTTGGGAGGTTCCCTTGAGCCCAGGATCATGCCACTGCATTGCAGCCTGGGCAAGAGAGTGAGACCCTGTCAAAAAAAAAAAAAAAAGGAAAGAGGAAGGAAGGAAAGAAGGAAGGAAGGAAGGGAGGCAGGGAGGGAGGAAAGGGAGGAAAGGGAGGGAGGGGGAGAAGGGGAGGGAAGGGAGGGAGCTGGGGAGGGAGG
>CHR3:12883113-12883497
TGCCTGAGCCTCCCCGCCCCCCGCTGTGGGCTGCTGCGCGGCCCGAGCCTCCCGGACGAGCGCCGCTCCCTGCTCCACCGCGCCCAGTCCCATCGACCACCCAAGGGCTGAGGAGTGCGGGCACACAGGCGCCGGACTGGCAGGCACCTCCACCTGTGGCCCCGGTGCGGGATCCACTGGGTGAAGCCAGCTGGGCTCCTGAGTCTGGTGGGGACTTGGAGAATCTTTATGTCTAGCTAAGGGATTGTAAATACACCAATCTGCACCCTGTGTCTAGCTCAGGGTTTGTGAATGCACCAATAGGCACTCTGTATCTAGTTAATCTGTTGGGGACTTGGAGAATCTTTATGTCTAGCTAAGGGATTGTGAATGCACCAATCGGCA
>CHR20:52139657-52140041
TGAAAAAACAAAACAAAATAAAGAAAATGGCATAATGAGAGAGAAAAACATTTATTTTACGGGTCACATTTTCAGACCAAAACCCAGTAACATCAGAAACCAAAAGCCAAAATATAGTTTCACAAATTGTAATACAGGCACACCTTGTTTGATTGTCCTTAGTTTTATTGTGCTTTGCGGGCGCTGAGTTGTTTTTTTTTTTTTTTTTACAAATTGAAGTTTGTGGCAACCCCGCATCAAACAAGTCTTACGGGCACCATTTTTCCAACAGTGGGGGCTCACTTGGGGTCTCTGTGTCATATTCTGGTAATTCTCACATTTCAAGCTTTTTATTATTATTATATCTGTTATGGTGATCTGTGATTGGTGATCTTTGGTATTACT
>CHR9:14400833-14401217
ACAAAACATTCTGGTGGGGTGATATTGCATCACTGGCGTAGGGAGGAGGCAATGGCTTGGCAAAGGCCTTTCTGGTGAGCCACTTCCGAAGTAGCCAATCAGCGACCACTCCTCGGGCCAGAGTAGCCTCAGTTTTTCACCCTCTTTGATATTTCACCCTCATAACCAGGAATGTTTTTCTAATCATCCCAAGAAGGGACAGAATATTATGTAGGTGGATTTCTACTTAGGATGACACAAGTTCCAAGAAGTAGTGGTTAAGTAGATGCTCAATAGATATGACAGACAATTCCAAGTCTTTATCAAAAGGCTCATTGGAGAATAAACTACTTGAAAAGGCTCATTGTGTGTCTACCCATTGACAACCTCAATAGCTTTCAGCAG
>CHR1:152409531-152409915
CAGGACAAGCCAAACTCTCTCCAGCTGTCTTCTTCCAGTACTGGACATTGGAGTCGGGGAAGTCATGGCTTGGTGCTTCTCAAGTAGGAATACAGCTCTCTAGCTGTGATGCCTCGCTTCTCTTCTGACTGGGCTGCATCCTGGCCCTGTGCTGAGGAAACACTGGTATGCAAGTTGCCCTGGTCCAGCCTGAGGATCACTGTCTCCCTTGAGTGGTCATCAACCCATTCCTCACCAACCACTGTGGGCTGTCTGTCTCCCTGCCCTTCTGTCACACAGCGCCTTGGGTGAGTGCTGCTCCACTCCTGCCTTCCTGACTCAGTGCTTGCCCCAGTCTGGGCCTGTCCTCCCGGTACTGTCTCTCCTGCCTCAGGGTTGCTCACT
>CHR2:172967706-172968090
CCCATATTAAATGACCTTTGGTCAATGACAAACAGAAACTGCTCTGTTTCTATGCCAGCCTGTGGCAGCACCTTTCTCCCTAATGCAACAGGACAGAGGTCATCAGGACCATAGCCTTCATGCCTAGGCCTGCATTCATTTGTTCCTTCACTCATTCAGCACATGCTCTTACCCACCTCTGAGGCTTCTGTTCTTCAGCTTAAAGCTCATTCTTCTGAGCACACCACAACTGCATTACCCCTGTCAAGGCCCCCATTGAGCCACTGAGGCAGTCTCTCCCTTCTGTCTCAGCTGAACCCACCTTACCTTCAGGAGCAGGCCACCACCTGCAATTGTGGACTCTGAAATGTTTAATCAGATCCACTCAGAAAGAATGTATTATTA
>CHR11:62538751-62539135
TGATGAGCAAAGTGCACTAGCTGTGACCGATTTTGCCGCAGAATATTCCAGAAGGCTTGGGAGCCTTCTAGGGGAAATGAAATATACATGGGGTCTTGAAGGTGCTACAGGTGACCTCTGAGGATGAGACTATGTCTCTTGGGAATTCGTGGGCACTTAGCAGTTCCTATCTCAGGCAGATCACAACACGGATGAAAGAGAAACACAGACCCCAGCCCCCGACAGCCATCCTCCTGTTTGACAACGCGGTGTGGACAATGTGTCTCCTTGTCAACACAGGTGCTGGCTACAAGGTGAGCAAAGACTCTGAGCCTCTGGGCTCAGGTGCAAACTGGCGAAAACACCTCCTCCCTTCCGGCTGCAGAGAAGGCTGCGACAGGAAAT
>CHR20:30192025-30192409
TTGCTGTGTTGCCCAGGCTGGAGTGCAGTGGCACAATCTCAGCTCACTGCAACTTCTGCTTCCCAGCTTCAAGCAATTCTCCTGCCTCAGCCTCCTGAGTAGCTGGGATTACAGTCATGTGCCACCACACCTGGTTAATTTTTGTATTTTTAGTAGAGATGGTGTTTTACCATGTTGGCCAGGCTGGTCTTGAACTCCTGACCTCATGATCTGTCCACTTTGGCCTCCTAAAGTGCTGGGATTACAGGTGTGAGCCACTGTGTCCAGCCTGGCCTCACATCTTAACACCAACATATTGGGAATTAGATTTCAATACATGAAATTTGGAGAGATTTAAACTTTCAGCCCACAGCACAAACAAAGGATGAATGTTTGAGGCACCTG
>CHR16:30076880-30077264
TAATTACAACAACCCTTAAAGATTGGTGGTATTGTACTCATTTTACAGGTGGGAACTTTCATGTTCAAAGTTACCCACAAGTAAGGAATGGGGTCTGAAGCCAGCTCTTAGTGTCCTGTCCTTTTTCAGGCCATAATGCAAAAAGGTGGAGTTGGATCATTCACGTTCAGGGTGGGAGCCTGAGAAATCGTAGCAAGTAAGCCAGGGTAGAATTAAGCACGATAGGGAGGCCAGTTCAGAGTTCTGTGGGAAGTAGGATGATGTAGTGGTTAAGGCTCTAGGTTTTGCAGTGTGAGATGGCTCTAGGTTTGAATCTGAACTCTGCCGCTTTCTAGCTGTGTTAGTAATCTTAAGTGTCTTTATTTGTAAAGCAGAATTAATAGT
>CHR12:122985789-122986173
TCCCTCTGCCATCCTGGGGCTGGTGGTCCCTGCCAGCTTCCATGACAAGCCGGACCCGTCAGGCCCGAGGACGTGAGGCAGGGCAGGGAGCACTGTGTGGTGCGGCCCGTGTCCTCCACAAGGCCCTGGGACAATCTCCCAGGCCCACGTCAGTGCGTGTGCCCAGGCCAGGCCTCCTGGCGGGGCTGGCCACCCTGGCCTAGCACCATGGAGACCCCGCGCTGCACTCACGGTGCCCTACTTGGGGCCCGCGGCTGCCCCCGGCTCCAGGCGGCCAGTCATGGCGCGGCCCCAGCAGCCGGCCGCCACACTCATGCTGCGCTGGCCCCGCTGCTCGCCATCCGCCTGGCTCTGTGTCCGCTCGTGCCGGTGGCTGGGCCCGCT
>CHR7:25608346-25608730
CACACCAGTTAGAATGGCAATCATTAAAAAGTCAGGAAACAACAGGTGCTGGAGAGGATGTGGAGAAATAGGAACACTTTTACACTGTTGGTGGGACTGTAAACTAGTTCAACCATTGTGGAAGTCAGTGTGGCGATTCCTCAGGGATCTAGAACTAGAAATACCATTTGACCCAGCCATCCCATTACTGGGTATATACCCAAATGACTATAAATCATGCTGCTATAAAGACACATGCACACGTATGTTTATTGCGGCATTATTCACAATAGCAAAGACTTGGAACCAACCCAAATGTCCAACAATGATAGACTGGATTAAGAAAATGTGGCACATATACACCATGGAACACTATGCAGCCATAAAAAATGATGAGTTCATGTC
>CHR21:10140832-10141216
ACATATATGCATATGTGTGTATATATTACATATATGCATATGTGTATATATATTACATATATACGTGTGTGTATATTACATATATGCATGTGTGTATATATTACATATATACGTGTGTGTATATATTACATATATACGTGTGTGTATATATTACATATATACGTGTGTGTATGTATATTACATATATACATGTGTATGTATATACATATATACATAATATATAATGTATGCATATGTATAATATACATATATATCTGTCCAATATATATACATAAATACATATATTAAATATATATACACATATATATTGGAAGTTGTACTGCTGAAAACAAGAGCTACCAACAAAAAAATTTCAGGAAACCTAGTGTGATTATTTTTAATAGA
>CHR12:52637994-52638378
AGTTACTCAAGAAGCTGAAGTAAGAGAATCACTTGAACCTGGGAGGCGGAGGTTGCAGTGAGCCAAGATTGTGCCACTGTACTCCAGCATGACAACAGAGCAAGACTTCATCTCAAAAAAAATAAATAAATAATAATAATAATAATAATAATATAGCATGACCAAATGGAGTTTATTCCAGGAATACAAGATTAATTTAACATTTGAAAATTAATCAATGAAATTCACTATATTAACAGAATGAGGGAGAAAAGTTATATGATCATCTGAATGTTGAAAAGTATTTGAAAAAAATCAATGTTCACTCAAGATAAAAACACCCAGTACACTGGGAGTATAGGGAAACTTCCTGAACTTGCCCATCTAACCAAACAAACAAATTTT
>CHR5:34915442-34915826
AGCCCTTCTCAGCAAAGTCCCTGAAGAGGAGCGAGGCGGCTCCGAGGAACCGCGGAGGAAGTGAAGCCAGTCCCGCCACTCTTCAGACCGGCCCTCCACCTCGGCCACCGTCACCACAGAGCTGAAGGAGGCCTAGAGAGCCGCGCGTGCCGCGCCACCGAGACCGGAAGGAGGCGGCACAGACCTGGAGGACGACCGCGGAGCTGAGCGCTTAGAGCCGCCGAACCATAGAGATCGGAAATAGGAGCGAGCGGCAGCGCCGGAAAGGAGGCCAAGAGCGCGGGCGGCGAGGCAAGATGGCGGCAACCAAGAGGAAACGGCGTGGAGGCTTTGCAGTTCAGGCGAAGAAGCCAAAAAGAAACGAAATAGATGCGGAGCCGCCAG
>CHR1:171711311-171711695
AATGGAAATGTAGGGCATATTCTAAGAGATACTGATGCTCAATGGGTAGAATTCTTCACTGCTCATCAGATTTTTCTTAAACAGGATATAAGACAACTGGGGACACCTGGGAATATTTTGAAGTACCCACCAGGAAGCAAAAAGGAAAAAATTGTTTTCTGTTTTTCGATTGTTTGTTCATCCTTTATATTAGATGATGGGGGCCTGTTTTAACCAAATTTCAGGCTGTTCAATAAAGACTTAACCTAAACTTAAAATTGTAATAACTGTCCTCAGCTATCTACTCTCATTCAGGAGTTACCTCCAGAGTATACAAACATGGACATGTTTAATTATTTTAAGTGTCTTATTCTCCTCTGTTGCTCTAACCACAAAAATTATTTT
>CHR13:47984963-47985347
TATTAAATAGACTTGACTCAGACCAAAAGTACCCAACAGGCACTAGGCAAATGTTAAGAAATCTAATTTAACAAAGGTATCACACAGAGAGTAGGTACTTGAATTCACTTTCTGGCAAGCCAACCCCATAGAAGTTACCTCCCGGAATCAGGATGTGAAAGGTACTAAAGACCAGTAGAACCTATGATACATCTCCTAAAAACAAGTCAGTAATAGAAGTAATTGTTTTCTGTTTTGTTTTAGTTTTGCTTTGCTTATTCTTTTTTTTTCTCTTCAACTTTTAAGTTGAGGTGTACATGTCCAGGATGTGTAGGTTTGTTACATAGGTAAACATGTGCCATGGTGGTGTGCTGTACAGATCATCCCATCACCCAGGTATTAAGC
>CHR10:9140011-9140395
AATCTATGTATATATTGTGCATGTAGGTATATACCCATCTTATCTTCCAAATACATTTAGCTTGGTATCTTTATAGATACCTGTGAATGGTAGTGATTGTTACTTTACAAGAGGAACATTCTCTGGAAAGATGTCACTTCCAGGGTTTTCTTTCTCATATCATTCTACGTATTGAATCTAACACCTTTACTTACATCTAAATGCCATCCACTAATTGCCAGTCTTTTATATCAGCCTTTCAGATGTCTGAACTTTACTCAGTGGATACTAGATTTCCCTTTCCCTTGCCTTATACAGTGAGACTTTTTTTTTACAACCCAGTATAATCATAGATGTAGAACAAAACTGAGGTCTCTGACTTTTTCCCCTTTCCATTGCAACTGT
>CHR14:91976792-91977176
ATTTTTAAATTATTATTTAAAAAGGAAGCAAAATCCATAAAATCTTGGTGGAATAGTTGGAATTTAAGCAGTATTAAAGGCAAAGTCTAGAATTACAACAGGAGATACCCTGTTCCTAAATTCAGCCATGCCACAGGGCAAGGATTTCTGGACTAAGGAACTCTCAGTCAAACAGAGTTTACACCTGTTCTGTTATGCCAGAAACGAATAGTTTGAGCTGAAAGAGATGCTCAGTAATTTTAAGCTAGATTATAAGTTTTTGTTCTGAAAGAAATAAAGAGGAGAGCTCTATCTAGAAACATTCACATCCAAACGCTAGACTCTGCCACAAACCTTTTCCTTTGAATTATGCTGCATTTTCCTAGTAGTAGCTGGATACAAGTT
>CHR1:153513091-153513475
GCAAGAGAAGGAACCAAGGCCTTGGTGGGTTCCCAGGAGACAGGGTAGAACTAGGCCTCATGGCTGACCCCTCAGCCTTCTCACCATCAGGACCTGAGGTCCCAGCTGGTCCCTGCTCAGGGCTTCCTGTGAATAGAAACTTCCTTCTCTGCTCCAAGCACCCACCAGCTGCCAGCCCAGTGAGCAGTGCCATCCAGTGGCAGTCAACACCCTAATACAGACAACACGTGCACACTAGGAGAAGTTTTCCATTGCATCCCTAGGATAACTATACAACCAAAGGGCACCCCGGACACCTAGTGGGGTGGTGGAGAGGACCTGCCTCTGATGCATATGGTGGAAGGGGCAGATTCATGCCATTGGGTCAAACAAAAGCAGTAGAAT
>CHR17:72189176-72189560
TGATGGTGATAGTGGTAATGATGATGGTGGTGGTAGTGTTCGTGGTGATGATGGTGGTAGTGATGATGGAGGTGTTGGTGTTGGTGGTGGTGGTGTTGATGGTGATCATGATAGTAGTGATGGTGGTGGTGGTGATGATGGTGGTGGTGGTGGTGATGGTGGTGGTGGTAGTGGTGGTGGTGATGGTGACGGTGTTGATGGTGATCATGATGGTAATGATGGTGGGGGTGGTGGTGATGGTGTTCATGGTGGTGGCAATGGTGGTGATGATGGTGGTAGTGATGGTGGTGGCAGTAGTAGTGATGGTGATGGCAGTAATGATGCTGGTGGTAGTGTTCATGGTGATGGTGGTGTTGATGGTGGTGGTGATGATGACGGTGGTGA
>CHR12:124086335-124086719
GCGATGAAGGATGGAGTAGTAGACGGAATTATAAAATGGCCCAGAGTCTGGCCCCTGGTGCACAGCTACCTCCCCGCTCCCGTGCACTTCTCAAACACGGTTCTGGGTGCAGCTGATAACAGCCCAGATCACTGGACTTTAAGATAGGGAGTGGGCCTGAGTGGGCCTGACCTAATCACAGGAGTGCTTTACACCTGCGGCTGGAGGGCAGCCATGGAGAAGGTCAAAGATTCAAAGCACAAGGGGGATCTGAAGTGTGAGAGGTGCCCTGTTGCTGGCTTGAAGATAGAGGGGCCACATGGCAAGGAGCTGTGGGTGGCCTCTGGGGACTGAGGGTGGCCCCCAGCTGACAACCACCAAGGAAACAAGGACTGAGGTCCTACA
>CHR3:71160133-71160517
CGCTGTTCTTGCCACCCGGCTGGTTTTCAATTGACACTGCCGTGTATGTATTTCTTTTTTTTTTCCCCAACTTGGGCCTATTGGGGTTTTGTAAAACACTGCAACTCCACACTAGCCTGTTGGTCTCTGTTTGGGCTGTGGTCAAAGGTAAAGGATGATTTACACTCCTAGAGATAACTGGTCTCAGCATTGGCTCTAGGTGGAGGTGAGGATTCTAAATGCAAGAGAAAATTTAAGGTAAGAGGGAGCTGGTCAGGTACTGGGAAAACTTTGGCCACTGGGTTGTTTATCTGTGGTCCTGAAAAGTGATCCTGAAGAGCAAATGCTGATAATCTTGTGAAAATCAAGTGATAAACCACTGTTGGCGTTAAGTGAAAACAGATA
>CHR21:43786874-43787258
ACCCACTGTGCGCGTGAAATACCCATTGTGTGTGTGCGACATACCCACTGTGCGTGCGACACACCCACTGTGCGCATGACACACCCTGTGTGCGCGACATACCCACTGTGCGCCTGACATGCTCATTGTGCGCCTGACATGCCCACTGTGTGTGTGCGACATGCCCACTGTGCGCGTGACATGCCCACTGTGCGTCTGACATGCCCACTGTGTGCGTGCCACATACCCACTGTGCACCTGACATACCCACTGTGCGCGACATACCCACTGTGCATCTGACACGCCCATTGTGCGCGACACACCCACTGTGTGCGTGCAACATACCCACTGTGTGCCTGACACTGTGTGCATGCGACATACCCACTGTGTGCGAGACATACCCAC
>CHR21:33258842-33259226
TGAGCAGGTTGCTCTCCGTGATCTGACGTGGGATGTAAAGGGAACATCCATCCACATGCCTTGAAGTGGGAGCCAGGTGACCCCTGGGCTGATTACTGCAGTCACCCAGGGGAGAGGCGGTCTTACTTGTTCCAGAGAGGTAAGTACGGGAGGAACTATAAGAGACTGATGTTAGTCATCGCCAGTCTTTTCATAAAGTTCTTTATCTTTTCCATTAAAGATCATTGTGATCAGATATTACCAACCCCGTTGCTCAGTTCAGCCCTCTGCTTGTGAGGTTTCTTATTTTTTGCTTAAAATATCTCCACAGTGAATCCAGAGACAGACAGGTTTGTCCAAGGCCAAATTTTTAAGACACGACCTGGTCTCTCCTTCCCAAGATGG
>CHR7:66440388-66440772
GCTAGAGTGCAGTGGTGTGATGTCGGCTCACTGCAACCTCCACCTCCTGGGTTCAAGCGATTCTCCTGCCTCAGCCTCCCAAGTAGCTGGGACTACAGGCATGTGCCATCATGCCCAGCTATTTTATGTATTTTTAGTAGAGATGGGGTTTCGCCATGTTGGTCAGGCTAGTCTCGAACACCTGACCTCAGGTGATCCGCCCGCCTCAGCCTCCCAAAATGCTGGGATTACAGGCGTGAGCCACCGCATCTGGCCAGAAAGTATGTTTTAAAGATATTAACCTACCTATTCTACAGTTTCTTAAATTTTTTTTTTTTTTGAGACGGATTCTCACTCTGTCACCCACGCTGGAGCGCAGTGGATCTCAGCTCACTGCAACATCTG
>CHR16:69830409-69830793
ATGAACAAGAAACAGAGAAAAAGTTTGTAAACTGGCTTTGTAAAAATGAGGCTATTTTCTCTAGAAGAGTTCATACAACCCTCAGGAGACCAAAACTTTAATTTAGCAATGATAAAGGGTAGATTCCCAGCGGTAGTAGCCCAAAGAAGAGACTGCAAGACCAAGCCAGAGTTCTCATTACATTCTGGGTTCTGGGTAAGACCCTGCCAGAGTGTGAGTGTTGGGGGGCCGCGGGGAGGTGGAGTAAGCAGAGTCAGCATTGGTGCCCCAACAGGAATACCAGTGTTCACTGTTGGCCTAGCTGGGTAGAAGAGACTTTCTGTTGTTAGGCTCTGGCTAAGGTTGGAAGCCGAAGAGCCATCGTAACAGTAAATCCTGGAATCA
>CHR20:48994907-48995291
ATTTGTGTCTCTAGGTTTTAAAGGGTAGGTTCAACATTTCTTCCATCTTTATTGGGGGGCTTTTATTAAACAGTATTCTTATGCAAGTAGAATTATTTCTCTGGCTATACATTGGATTGAGAAACTCTTCTGATTGATGTAACATGGTAATAATAGTAAATAGGGCAAACAGATGTGCCAAGTCATATTCTGAGCACTCAGTTTATATATTTTAACTCATTTAATGCTCAAAACAATCCAATGAGAACAGGGACTGTTATATTCCCCATTTTGCAATTGAGAAAACTGAGGCACGGAGTGAAAAGATATGAGCAGCATCATACTGCAAAGGAGTGGCAGAGGTAGGATTCAAGCCCTAAGCCATCCAACTACGGAGTGTAGGCT
>CHR14:75725910-75726294
TGCTTTTTTCCAAAATTCTCCTTCTGGACCCCATATAAAGACTTCCTCTTTAGCTTTTTCAATTTGAATCCAAAGCCAAGGTAAAAAGAATTTCCTTCATACAATAGCATTTCAGTGACAGTGAGTTCTGGCTAATGTCAGCACTTTCCATTGCCTCAGGGACCACAGCTTCAGCTGGGACTTTATTTCTGGGGAGAGTTAGTGGATTGATCCAAAATTAGTGGTGTGACATGTTTAGTAATCTATTAGGCCTTGGATGGATTATTATTTTCTTGAGAAAATCTTTATTTCCTCCTCTCTCCCTAAACTAACTTTTATCAGGTTTTTTCTTAATACAGCTTTAATATGTAAAGTTTCCTAAGAATCTCTCTTATTTTCTTTATG
>CHR7:83280666-83281050
ATTTCTTATAGACTCAGAAAAAAAAAAAGTGATACGTGTATTTAAAAGTTCCTTTATTTCTACTCTTATTCTATTTGTGAAATGGAATTTTCCTATACAAATAAATGTGGACTCTGCTGCACGAATTGAACAAAAGGGCTCATTTTCCTAAAGAACTGCTTACTTATGAAGTCTTGTGGTAATTCAGACATCTGGACAGCTGTGTTTAATCTGTACTTAGTTTAACTCTATTTGCATTCAAATTTTCTATAAAAATTCAAAATGTAAAGCATGCATACTCAGTTTCATCCTTAAAAATTTAATATTTTAATGAATCAGCCAATTTAGACATGCAAGCATGTGACCTGAGCTTAACTTCCTGGGTTGCTGCATGCATTATCCTAG
>CHR3:3781944-3782328
GTGGTCCAAAGGAATAGAAATTCCAGCTGGGTAATTCCAGGAGTTACTCAAGAGCCACAACCCAGTGAGAGAGCACGTGCATCTCTTTGGCCAGGACACAGAGCAGGCAAGCTCTTTTGTGGTGGAGATGATGCTCTGGACATAAGTTCAAAGCATCAGCAGAGAATCTGGCCTGAGTCCACTATGAATCCACCCTGGGGAACCTTCAGATAAATCGCTTTAGTCACTCTCAAGTCAGCAAGTAGAATCCAGGGGTTTTTATTCCCCTTACTTTTTTCCAGTGGAAGTGCAAAATACTCCCATGTCATGTGCAGCAGTATACGCTAAAACTTTCCACTGTGAGTGGAGAACCAACTCCTCTCACTCCCCACCAAAATTATTTTA
>CHR16:23196933-23197317
CTCCCCATCTCAAAGGACCACATGGAGATTCATGTCTCAGGCAGAGTGGCAATTTCCTTACACTTGGCAAAAACGTATGCTTGGCAAGAACTGTGACAGTAATACTGTGTTTGAACCCCTGTTTTGGGCTAAGCTGTGGGGGCACAGCAGAGAGCAAGTCAGGCATGCATTCCAATCTCACGGAGCTTCCAGTCTAGCCCTCGTCCACCTGTCACTTGCTAGAAATACCTGGTCTTGGGTTTGAAGCTCCTGAAGCAGTGGGAGAGGTGGTTTACCCCCAGGAAATGTTTTCCTAGCCTTGGATCACAGCAGGTTGTCTTATCCTCCCAGGGCTGCAAGTCATTTTGTACATAAACGAAGAGGAATACAACCCATTCCTCGTGT
>CHR19:1170343-1170727
CTCTTCGTCCCAGCCCGAGGGTGCAGGTGCCGGCCAACCTCCCGGGGGTTGGGGGCGAGAGTGCAGAGGCGAGGGGCAAGGCTGAGAGTCCACCCACACTGCCGGGCGGACAGCGGGCAGGCCAGGACGAGAACCAGGTTGGGGTGACCTCGCTTTTAGGCTTCAACCCGGCAGCTGGACACACCCAGCCCTCCCCGTGTGCTGTCTGACCACACAGCCCTCGGCTGTGGAAAAAGTGACTGGAGGTATTCCAGGCCTGCCCGCAACAAATCACACACACATGCACACAGGGACAGGCCACACACGTGCACACAACACACGCACACATACAAAACACACGTGCACAAGACATGCACAAGCAGGGGTGCATGAGAACACGCAGCA
>CHR2:202645656-202646040
GCAGTGGAGAGATCTCGGCTCACTGCAACCTCCGCCTCCCGGGTTCAAGCAAGTCTCCTGCCTCAGCCTCCCGAGTAGCTGGGACTGTAGGCGCGCGCCACCACGCCCAGCTAAATTTTTTGTATTTTTAGTAGAGACGGGGTTTTACCAAATTGGCCAGGCTGGTCTCGAACTCCTGACCTCAGGTGATCCGCCCGCCTTGGCCTCCCAAATGCTGGGATTACAGGAGTGAGCCACAGCGCCCGGCCTATCAGATTTATTTTTATCTTGTATTCGTTTTATTGATTTTTACATTTTGGCCATTATACTTCAGTTCTTCAAGAGCACTTGCCTTGCTGTTTGTTCTTTGTCCTGTTAATGCCTAAAAGTTTTTTGTTTTTTTTT
>CHR16:75599372-75599756
AGCCTGGCCACCTTTTGGCTTTTTGGACAGAACTCTTTCAATTGTAAGTCAGAAAACCAACACAAACAGGCTTAATCAAAATAACAACAGGAATCTGTCTCACATAATTGAGACATCTAAACAGTGTTACTAGATCTTTGATTCTCTTGGCTGTTTCCTTTGTTGCCTTCATTCTTTGCTGGCTTTCTCTAGGTAGTAGGAAAAGATGGCCACCGGCAGTCCCATGATTATGTGACCCTTACAGCTCCAGATCAAAACAGAAAGCCTTTCCTGATACCTCTGAGAACAAGTCCAGGGCAGTCCAGGGCTGGCTCACAGGCTATTCCTAGAGCCAGGGAGTAAGGTTAGCTTCAGCCAAGTCTGAGGCACAGAGCAGGATCACTG
>CHR17:42977041-42977425
GCACCCTGGGAGGCTGAGGCAGGCAGATCACCTGAGGTCTGAAGTTCGAGACCAGCCTAGTCAACATGGCAAAACCCCATCTCTACTAAAAATACAAAAAATTACCAGGTGCGGTGGCTTACACCTGTAATCCCAGCACTTTGGGAGGCCGAGGCGAGCAGATCACCTGAGGTCAGGAGTTCAAGAGCAGCCGGGCCAACATGGTGAAACCCTGTCTCTATTAAAAATACAAAAATTAGCTGGGCATGGTGGTGGGCACCTGTAATCCCAGCTACTCAGGAGGCTGAGGAAGGAGAATCACTTGAACCCAGGAGACAGAGGTTGCAGTGAGCTGAGATCACGCCACTGCACTCCAGCCTGGGTGACAGAGTGAGACTCTATCTC
>CHR20:56128782-56129166
TTCACTCTATTGCTGGATATAGCATTGGGCACTCGCTGGGTGTTCAGCAAGCAGTTCTTTGGTAGAATTTATCAGCCAGATGTCCCATATCATTGCATATTATTTTCCAGCCTCTTTAGTGCACCCAGATGGTTCAAAGCTCACTCTGAGAATACTTTCCATTTACTGAGCACCTGCCATCAACAGGCACCATGCTGACCACTTCACGTGCATCATCTCAATCTATCCTCCCACTCCTCTATGAGGTCTGAACTATTCTACTGCCTATTTAACAATTAAAGAGGTAAAGTTTGGAGAGATTAAGTAACTTTCTGAAAGTCACACAGAAAGTCAGTAGTAAAGCTAGGAACTGACCTCAAGTCATACATACTCCAAAGAGCAAAA
>CHR20:46737498-46737882
TTGTTCATCTCTATTATGGGGATGACACTACTTAACTCTTCAGAAATGACACATGTCAGTCACTTAGTGCAGGGTTCATAGTGGGTGCTCCTAAATGGCTAACTGTCCCAACAGCCTCCAGGGCCATCTGGCTTTAGGTAAGGATAATGAGGCCAAAGACCAGGTGGTAGTCTGGAAGGGGAGAAGGGGGCATTAAAGAAAGCTAAAAATTTGGGGGACACCAACTAGGTGCTCAGTTAGGAGGGTTTTTTGTTTGTTTGTTTGTTTTTGACAGGGCTTGCTCTGTTGCCCAGGTTGGAGTACAGTGGTGTGATCTTGGCTCACAGCAACCTGAAACTCTGGAGCTCAAGCGAACCTCTCACCTCATCCTCCCAAGTAGCTGGG
>CHR10:22972498-22972882
TCTGATTCTACTTCCTTTTGTTAGTTCTAAAATAACTACATTCCAGTTTCAAGTTGTGTCTCCTGTCTTTATGTTAGAATCTAATGACTAACTGTATTTACTTCATATATGTCATCTGTGATTGTATTATGTTCCCTTCAAACATCACTTTTTCAGACCGAAGAATTCAGATCTTGTTTAGTCTCTCTCCACGCATGTCCCCAGGCCATCCTGGGATCATTTTCTTACCTCTTCAGGACTTCCTCTTGTTTATTATACCCTCCTTGAAATGTGTTGATAAGTATTACGAAAGCTATTTTAAAAGTATGCACCATCATTTTATATTATCTATAGATAGGTTGATTTATCATTATTTTCCATTTCAGTCTTATGCAGCAAGTATTT
>CHR1:202791229-202791613
TAAAATATGAGGAAGTTGCAGTCTGATAAAACTGGTTTTCTTTTGAATGGCTGCCTGGTATCAATGGGATATACTCTATAAAAACTGTAATTATCTACTTTTCCAGGGTTTTACAGCTGTGTCTAGAGTTGAGACTTCAGAAATATCACCATTAAGCCACCTAAGTCTGAAATACTAACAATGAACTTACTATTTTCTTCTTAGCTTCCTAACAACACATTTCCTGGTACCTCCAACCAAATTCTCTTCCTTCCTTGAATATTGTTGTTTTGTAGGAGGATGTCATGACCCTCATTCTCATTCTACACACCTATTTCCTCACGCAACCCTACTCTAATCCAAGTGAAGCAAAGCCTTCCCAGACAGCTCCCTCTCATCCATCTC
>CHR16:85925579-85925963
AATATGGCAGCGTCAGGGCAGTCCCGTGGACACAGGGGAAGCTGAATGGCTGTTTGTGACCCAGCCATCACTCAACTGGACAAACAAGCCCTCCTAGGTTCAAGAGGAATGGACAGAAACACCACCTCTTGAGGAAGAAGTGTCCAGGAATTTGCAGCCATGCTTTCAACCTGCCACGGGAGCCCCGAAGCCTCTCCTTTGCTGCAATCCCACCTGCCTTTTATCCCCCTGACCTCTCCTTGGGCATCCTGATTCCTTTCTGACCCTATTCCTTGAGTCCCAGGCAGATGGGCCTTTTCCTCACTTTGTCTTGGGAGTATGGCAGTGGACTCTGCCTACTTCATAATGGAGCCTTTTTCTTGTCCATTTTGATGACCTCTCAGA
>CHR6:31371249-31371633
TTATAGGTTTTTTTTAAAATCTGAACATGAAAAAGTTTTCCCCAGTTTTAAGATAATTTGCCATGCTATTCAAGTCAGCCTAAAATTTTAAAAAGCTACTACATAATAAGGTAGGGGTTGAAAAAAGAAATATTTCAGATTCAGAGAATTGTCTTTTTTTAGTACTAACTAAAACATTTAAAAAACTACATTTAATGATGTCATTCTAAATTGACTCAGTAATATTAAATGAGTTATTTATGTTCCAGCAAACAGTGGATGAATGTGACTATGGAGAGCATTGTTTCAAAATGTTTTAACAAATATATCATTGAAGTTCTTGCTATTTTATTCAATTTCAGCCACTATTCTTTTTAGTTGATTTTTTTGTCAATCTTAAATTTT
>CHR9:129616453-129616837
GATCCACCCCCCTTCGCCTTCCTAAGTGCTGGGATCACAGGCATGAGCCACCGCCCGCCCGCCTGCCTGAGCTGTTCTTATTGTAACTGTCTATCTCAATCATGCCCCATCCCAGCCACGTGGCCTTTGGTAGACTGTCTCCAAGTCTCCATTCTGCAGGTTTTTTTCCCTTTAAATTATAGGCACAATAATACCATCCTCCTGGGTTTGGTGAGTATCAAATGATTTACATGAGGCATGTAGGACGTGGCCTGGCACAGGGTTTGGCCTTAATCAAGGGTATCTGTTATATGTATATTTCATAGATAACATTGTTCCATTTATTGTTATTAATTTCAGCCTCAACCCGGTGTGGTGGCTCACGCCTGTAATCCCAGCACTTTG
>CHR14:23755854-23756238
AAAAACACATTATTTGCTCACAACACTAACTTTCTTTCGTGCTACTTTGAATCTCCACTTTCTATGCTTTCATGAAATTGTGGGTAGATCTGATAGCTTTTCTGGTCAATTCCAGTTATTAGTGAATAGTCTCACTTTCTGGTTATTAACGAATTTGGTCCAGTTTCATATCAAAGCTTTAATCTCAACCAATTTAATGCTTCTTCCCAACCCCTGGCTCAGTCCTCACCTAGGCTCAGAAACCTAAAGCCCAGAAAAGATGTCCTGTTTGGCTTCTCACTATTTCTCCCTTAACTCTTTTCCTCTATTTCTGCTATGATTTGAGTGTGCCTCCTCCAAAATTCATGTCAAAACTTAGTATGTCCCCTCTGGAGAACGTAGCAA
>CHR20:46812476-46812860
AAGAATCCACATTTTATCCAATTATGTAAGATTAAAAGCTAAACTACTCTATAATTTCACCTCTACCTGAGATCACCATTGATAACAGTTTTGTGTCTTGCCCCATGATTTTTTTTTCTTTTTCTCTTTTTTTTTTTTTTTTTTTTTTTTTTGAGACAGAGTCTCACTCTGTCGCCCAGGCTGGAGTGCAGTGGCACAATCTCGGCTCACTGCAACCTCCACCTCCTGGGTTCAAGCGGTTCTCCTGCCTCAGCCTCCTGAGTAGCTGAGATTACAGGCTCCTGCCACCACGCCTGGCTAATTTTTATATTTTTAGTAGAATGTTGGCCAGGGTGGTCTCGAACTCCTGGCTGCAAGTGATCCACTCGCCTCGGCCTCCCAAAG
>CHR3:182327455-182327839
CTGCTGCTCAGCTATATTCCCCACCAATTTGGTCATCACCAAGCATTCAGACTGCAGCCAAACTCTATGCCTGGAAACTGGAAGCCCCCACAGTCTCAGCCAAATGAGGCTGGCTCTGCAGGCTTCTGGGAATGACAGGATGATTTGCTCCCTTGTTATGAATCAGAGAGGGCGTTTGCACATGAATCATTTAGCTCTGCATGGAGACCCTGTTCTCAACTTTTATTTCTCCTGTAGGTCAGGCTGAGTGGATGCTCAGGAACCCTCCGGTGATTGCCCTTGGGTGAGGTGGGGGCGGGGTAAACATTTTTAATTTCGTGGGATAATTCTGAATCCTACTTCTTAAGCTAAGCCAAAATGGGAGGTGAAAACTTGTCTAGGTTT
>CHR2:25812518-25812902
TGGGCAAATAGGCACTCTTACAGACTGTTGAGAGGACAGAAAACTGCTGCCTTTTCCCACATTACTCAATTCTGCCTTAGGAAAGTAATATGGAAATATCCATTAAAACTAAATATATTTGGGACCACTGATGCAACAATCCCACTTGAATCTGTCCTACAAAACCAAGGCCAAAGGACTTAAGGACAAATGTGCAAGGATTTACTCCATCATTGAAAGCATCAAAGCACTGAAAAATGACCTCAAACTCCATTAAGAAGAGAATGTTGACTATGATAATAAAGTAACCAACAGGATAGAAATCAACAACAGCCATGTTGGCAGCTAAAAGAGTGCTAAGTTCCAGGAAGCATTTTGTTTAGTCCTCACAACAATCTATGAGGT
>CHR16:79225853-79226237
GTGATCATTAAAAAGTCAGGAAAGAACAGATGCTGGAGAGGATGTGGAGATATAGGAACACTTTTACACTGTTGGTGAGAGTGTAAATTAGTTCAACCATTGTGGAAGACAGTGTGGCAATTCCTCAAGGATCTAGAACTAGAAATACCATTTGACCCAGCAATCCCATTACTGGGTATATACCCAAAGGATTATAAATCATTCTACTATAAAGACAAATGCACACGTATGTTTATTGCAGTACTGTGCACAGTAGTAAAGACTTGGAACCAACCCAAATGCCCATCAATGATAGACTGGATAAAGAAAATGTGGCACATATATACCATGGAATACTATGCAGCCATAAAAAAGGATGAGTTCATGTCCTTTGCAGGGACATGG
>CHR17:2864126-2864510
ATCCTGACTGCGGAGAGTGCAGACAGCAGCAGCCCTGCCACCTAGGAGCTTGCAGTCTGAGGCGGAGGTGGGGAGTGGGCCCCTGCAGACTCCTCATATGGTTAGGAAGCCTGTCCTCTGGACCAGACACAGTCCTAGGTGCTGAGGACGCAGCAGTGGGCAGCAGAGAAGCAAAGCCCTGTCTGGCTGGAGCGTCCATGCCTGATGGGTGTTATTCTGCCCACATACTTTGTTTTTTCCTTTGGAGCTGATATTTTAGAATTGGAAGATTCCACATTGTGAATCTGTTTTTCAGTCTTGAGAAATCAGAAGCTCTGGGAACACTGGCTGGACTGGCCTTCCCTCATTACACCTCAACTTCTAGCTACCTGATCAGTACAGGGC
>CHR5:140998694-140999078
GCTGGGATTACAAGCTTGCACCACCACGCTAGGCTAATTTTGTATTTTTAGAAGAGACACAGTTTCACTATGTTGGTCAGGCTGGTCTGGAACCCCTGACCTCAGGTGATCTGCCTGCCTTGGCCTCCCAAAGTGCTGGATTACTGGTGTGAGCCACATGCCTGGCCTTGTAAATAATAAGTTTAGTTGAATAAATAACAATGCCTCCGGGAGGTAGCTATTATATCCATTTTACAGATGAAGAAACTGTAAGTCAATGTTAATCAAATAGTATCCTAGAAAATAGTAGAAAGCAGAATGCTGGAGCTGAGATTTGAACCCAAGACTTTTGATACTTCGTCCAGTGTGCTTTCCACCATGCCTAAGTAGTCTCCTTCACTTCCT
>CHR20:55511679-55512063
GTGGGTTTGATTGCAGACCCCTGCAATAAGACAAATATCAAAAGGAGTCAATTTTTTCTGTTTCCTAGTACATATAAAGATTACATCTACATTGTACTGTAGTCGATTAAGTTTCAATAGACTACCATTTATGTACGTTATGTCTAGAAAAACAAGGTATATAATTTAAAAATATTTTTTTGCTTAAAAATGCTGATGACCATCTGAGCCTCTAGCAACTCATCTTTTTGCTGGCGGAGGGTCTTGCCTCAATGCTGATGGCTGCTGATGGATCAAAGTGGTGGTTGCTGAAGTTTAGGGTGGCTGTGGCAATTTCTTAAAATAACATCAATGAGGTTTACCACACAAATTGACTCTTCATTTCAGAAAATATTTCTCTGCACT
>CHR1:201986910-201987294
GGTCCCCTGGCTGAAGCAGTGATTATCAGCTTTCTCCACTGTGAAGTTATTCTCTCATCCCTTTCTATACTGCACTGTACCTGTTATAAGGAGACTAATTAAATTTTTCACACACAAAAACTCAAACCCAGCATCCCAACGTAGCTTCCTTATGCCTCTTAAAATAGGTCTCAGACACTGCTGTGTTCAGAACCCTTCATTAGACTTGCCCAGGCCTGCCTCCCCAACTCTGCATCTGGAGCCTGCATCTGTTTATGCCTCTCCTCATGTTGCTGCTCGTCTCCTTGTGAATGTCTCCTCCCTTCCTTTCCAGCCATCTCAATCCTGCGTGTCTTTGAAGGTCCAGCCAGAAAGTTTTCTTCCCCTATGAAATCATCCTGGAGT
>CHR16:30647036-30647420
TGGTGAGCCACCACACTCCAGTCTGGGTGACAGAGTGAGACCCTGTCGAAAGAAAGAAAGAGAGAGAGAGAGAAGGAAGGAAGGAAGGAAGGAAGGAAGGAAGGAAGGAAGGAAGGAAGGAAGGAAAAAGAAAGAAGGAAGGAAGGAAGGAAAGGAAGGAAGGAAGGAAGGAAAGAAAGAAAGAGAAAGAAAGAAAGAAAGAAAGAAAGAAAGAAAGAAAGAAAGAAAGAAAGAAAGAAAGAAAGAAAGAAAGAAAAGAAAGAAAGAAAGAAAGACAGACCTCCTTCCTTCCTGAGATCCACAAGTTTTTGGAGAGGGCACAGAAGTACAGAAGTCGCTGAAGTACAGTAGTTGCTGGAGTGTCAGTCTGGTGGAACTTGCTGG
>CHR5:132621367-132621751
CTGCATTATTTCTTTTGTCTAATATTTTAGTTTTACCTTGTTTTTAAATCATCACAAATGAGTAATAATTATTGTGGTGGTTTCATAAGCCCGCATGTTTCCCAATTTCTTTGTTCATTCTTGCTTTTTAAATCCCACTCCTCCCTTCTTTAGGTTCAGTTTTCTTTTTTTGGAGTATATTCTTCAATAGTTTTTTCAGTGAATGACTGTTAGTGGTAAACAATCAGTCTTTGAGAAGTTTTTCCCCTTAATTTGATAGTTTAGCTGAGCATAGAGTTCTAGATTGACAGTTTTGTTCTCTTGGCACTTTGAAAATATTTCATTTTTTGTTGGCCTCTATGGTTACAGTTGAGAAATCATTTTAATTATTCCTTTAAAAGTAAT
>CHR7:25894768-25895152
GCCTAGTTCTGTGGTGGTGAATTTGTTCACAATTTCCCTGGGCGTCAGGAAAAGAAGACATTGAGCTAAGTGATCTCTAAGGTCTTTCCCCGACCTGAGAAAAGCCTGTGGTTCTGTGGTTCCCCTCTCTCACCCGCCGGATCCCGTCTCCCACCACTCATATCTGCAGGGGCCAGCTAAGTTACCTGGACCAGGAGGGACTTAGCCCAAACTCCTACCCACCCAGGAGTCTTCCTTCCCACATAACACCTTCCCTGTACTCTGCTGGGCAGCTATACACAGATATGCCCCCTCGGCAGTGGCAGCAATATGTAAGATGCCCCGGCAGGAGGACGGGGGGCTTCACATGGCCTTGTGCCACCTGTCCCAACTTTCCCTGCCCCC
>CHR17:78120998-78121382
GTGCGGCCACACACCTGCAGATGGCCACGTACACCTCCAGTACCGGGGAGTCATGCGGCTCCAGGGCGGCCAGGACACGGCACAGGTAGGGGGCCCCCAGGTTGAGGAGGCCAACCACCAGGGGCAGGACCAGCAGCACAGCCTCCTGGCCAGCAGCCTCTGGACTCTGCAGGGGTGCAGGGAGCGGTGTCATGGAAGCCCCCCATCCATGGTGGGAGCGGGCAGCTACAGGGAAGGGCCCGGGGTGGAACTGGCAGGTAGCACCTCCCTCCTCCAAGATCTGGCCCTCCCCAGGCCTCAAGTTCAAACCACACAGGAAGCAGGGAGGGGTACAAGTAGTGGAAAAGAAACCAGAAACCAAAAAATAAAACCGTGAGACAGGAC
>CHR5:173069572-173069956
TGGCCTCCCAAAGTGCAGGGATTACAGGCGTGAGCCACCATGCCTGGCCATGAAATTCAAAATATTCACTCACAATGCATAACCTTTTACCTAGAGTTTGTTCCTCATAAAGCAAGCTTTTTAGGAATGTTAGAGCCAAAGTGGCACCGAGCTTTTCTCAGTGTTAAAAGAGATGACTGCAAAACCATGTTCAAATAACCTCTGTACTGGCTATTATGTAGTTTATGCTGGTGGTATAGCCTGCTTCACAGTAGGAAGGAATTTGAATATATCTCTAGTATATTTCATGCTGCTTTTGAAAAGGTGCCAAATCTGAGAAAGGAGGAAGGAAACAATTTTTTTTTTTTTTGAGACGGAATCTCTCTTGTAGTCTAGGCTGGAATG
>CHR20:48703076-48703460
CTGCTGACTGAATTCTTTCTGAGACCCAGTAAGGAGAACTGGTTCCGGCAGCTGAGAAGCCAGGCTGTCTGCTAACGGCCTACAAGGGGCTCTCTCGCTGCTGTTAGGGCTGGTCTGCTCTGTGTCCGTGGTCCAGTTGGGTACAACAAACCCATTCACTCAACAGTGCCAGAGACCCCTCTGGAGACTGGGGAAGCAGCTTCCTTGTGGTCGAGAGCTGTGCAGCCGGGACAGGAGCCTGCATTCGTTATCACACATCACGGCCTTCGGCTTGGCTGGGGGCCAGGTGGGCATGGATGCTGGCATGCCCACAGGCAGATCTCAGCTTTCCAGTGAGGTAGCAGCCTGCCGCACCAAGACTCAGGGCTGTCATGAGGAAGAGCC
>CHR20:46827998-46828382
GGTACACCAGAATCCTCCGTTTTGTCTGCTCTTACTGTTCTGTACTTCTCTTTAATATCCCCCAACACACCTGTAATGACCCACCTTTTGAGTGCCTGAACACCTCTAGACTGTGCACACCACGAGGACAAAGACATGTCGTGCTGGTTTCCAGCCATATCCTCACCGTGCCCTGAACAAGCCTGACACACAGTGGAACTCCATAAATACTTACTGACCTACTGAATGAATAACATAAACTAATCTGTGCTCATATTTGGAGGATTCTGATGGGTTGATGATCAGCCCCTCTCAGATTACAAATTCATTTGCACTTCTCTGAGCAGAGCCCACACTTCCTGTTTGTCCAAAAATCCCTACGTAACCTTGGTTCTTTCTCCACTG
>CHR8:96571142-96571526
ATTGCACACGTGGCTTGCGTCATACTTCTGTTGGAGTGTGCTGGGTAGAGAGTAATGGGTAAGATGGTCAGGAAAGGCCTCTTTGGAGAGGGTCACATTTGTGTCCTATGAAATGAGAGGGAACTGACCACACAAAAGGCTTGAGGGAAGCATTTCAGGCAGAGGCAGAGCGGCTGCAAAGGCCCTGGAGTGGGGAAAGTGTGTATGCTTAGGGAGGTGGGATGAAGTTAGGATGGAAAGGGGCAGGTCCCCGATCACCGGGGTCTTATGGGCTTGAATACCACTGCTCTGCATAAAACTTGAAAATAGAAACAAAGCAATAAAAAACTCAAATTTCCATACAGATTAAACCATGCGAAATTGCTGGTATTCTGACCTATTTAT
>CHR11:73490582-73490966
AAAACATACCAGGACTGGCCTCAGGGCTTTGGCATCTATTCTCTCTGCCTGAAATGTTCTTCCTCCAGTTCATTCTCTCACTTACTTCAGGTCTTAATTTAAAATCACCTTCTCTGTGAGACTTTCCTTGGCTCCCTACCTAAAAGTGCAAACCTTTAACAAACTCAACATTATAGTTATCTTCCTTGCTTTATTTTTCCTCTTTCCCACATATCTATTGTACTTAATATTTTATTTTTTATCTTGTTGTATGTCTTCTCCCCCCTTCACCCAAAATGTAAGCTCCATGGTGATTCAGATTTTAATCTGTTTAGTCTACTGTTGCATCCCCAGTGCTAGAACAGCATCCAGAATATTGATCACTCTTCTCCACACTTTTGAGGG
>CHR20:55265198-55265582
ATTGCAGCCAAAGGGAATTCTGAGGCAATGGCAGTAGCAGGATGTGAGAAAAAGGAGCATATAATAATCTATTCTGGAGAAGAGCCATCAACCAGTCCCAGTGACATGGAGAGGTGTCAGGTGTGGACCATGAAGTAGGCTTTCAGAAGACAATAGAACAGATCCGACCACATGAGAACAGAAAACATTTTCTAATCCCAGATTCTTAGGAGAAAAAAATAGAAATTGACATCAGATAACTCTGAACAATATTTACAATTGCACACACTTAGGCTTTTAGCCATTTACAGCTAAACATATTTATGTCTCATTTCAGAGTGGGTGCCCGTTCATTCTAAACATCTTTTTATTTTTTTTGCTTTTGCCTCCATTAAGTCAAAAGCT
>CHR16:22308395-22308779
GCTCCAGAGAGGCCAGGGACGCATGAGGCTGATGAATGAGAGAATGGGGCCAGATGTGAGCTTAGGTTCCCAGGATAAGACGAGGGCGGGCGGGTGAACATGGAGTAGGTTTGATGGGAAGAGAATCTAGCGCCTATCCATGGAGGGTCTGCAGCTCTAGCCCCTCCAGCCACATGGAAGTGCCATCCCAGTATTGCCAGTTCTGCTGGCTTTTCAAGAGAAGTGGGAAATAAGGATTTTTATGAGAAATCTCTTGATTTTTAAATGTTGGCACCTAATTTAGGTCTTTGGGAGTGAAGTAGAGGACAAACAAGATTACAGGACTCTCCACTTCCTTCTGACATTTTTGTTGGAATTTGGGTTTGTGACCCTTGGTGTGGACTG
>CHR11:70552080-70552464
ACCAGTGACAATGCCTGAGGTCAGGGTGATTCCCAGGAGGGCTGCATGGAGGAGGAGGCTTTGACCTCGGCTTTGAAGAATAATATGAGTAGGTGAGGTGACAGTTGGAAGGGGCAACCGGCATTTCCCAGGTACAGCCAGGCTGCCTGCGAACAAACGCACACAGGCGAGCAGACAGAGTGGGCCTCTCCTGGGAGGAGAGAAGCTGAGAGAATGCCTGGGCGCCTCCAGCCCAGGCCAAGCCTCGGGAGGTTGGGACTCCTGGTGCCCAGCAGGGCCCTGGAACACTCGTGCACCAAGCTCAGGGAGATTTATAGCTCAATTTAGTTCCTGTATGTCCCATGTCACAGCGAGTCATTTATCGAGTGCTTCAACTTGACAACA
>CHR3:62987715-62988099
TAGCATTAAAGGAATACCTCAGCTCCTTTAATCCTCACAACTATCTTATGAGATAGCGCTGTTTTCCTATTCAAAAATGAGGCCACTGAGTCTTAGCAAGGTTGAATGACATGCCCAAGGTCACATGCGGGCAGAGTTGGGATTCGCATCTAGATTTGTGTCATCCTAGTATTGGTCTTAGTCTTGCCACTGTAACACCCGCCCCCTGTCTCCTTACTTTAGCAGTCACGACCTTGAGCATTTTCATTTTGACTGAACACGTCCGCTCTTTCATGGCTCTCAGTTTGCTTATGTTTATTCTGTTCGGGTCCTCTTTTCCCTTCATTTATGCTCTTTGAAATTCTACCTGTCTTTTCAATTCCTGCTCAAAGCCATCTCCTCCCT
>CHR17:39662826-39663210
CCACCAGAGCCTCGCGGCCACCATGTTTGAATTTGCCTTTCACCTGCGACAGCGCATCAGCGAGCTGGGGGCCCGGGCGTGACTGTGCCCCCTCCCACCCTGCGGGCCAGGGTCCTGTCGCCACCACTTCCAGAGCCAGAAAGGGTGCCAGTTGGGCTCGCACTGCCCACATGGGACCTGGCCCCAGGCTGTCACCCTCCACCGAGCCACGCAGTGCCTGGAGTTGACTGACTGAGCAGGCTGTGGGGTGGAGCACTGGACTCCGGGGCCCCACTGGCTGGAGGAAGTGGGGTCTGGCCTGTTGATGTTTACATGGCGCCCTGCCTCCTGGAGGACCAGATTGCTCTGCCCCACCTTGCCAGGGCAGGGTCTGGGCTGGGCACC
>CHRX:48980375-48980759
TAGAGGGCAGAGACTCAGGGAGTTTTATATCAGGGACCCTGTACTTGAGCAGGGAGATTTATAGAATGAGAGATTGTATACAATAGATTTAGAAATGCCAAGTGAGGTGTGGGAGTGTGTAATGTAGTACATACAGTGAGGAGACAGACAGAGATATAAACAGAAGAGACGAAGAGGACACAGAGTGGCGGGAAGAGATAAAGGGACAGAGAAAAGAAAGGGCGGGGGCCGGGCCCAGTGGCTCATGCCTATAATCCCAACACTTTGGGAGGCTGAGGCGGGCGGATCACCTGAGGTCGGGAGTTCGGGACCAGCCTGACCAACATGGAGAAACCCCGTCTCTACTAAAAATACAAAATTAGCTGGGCGTGGTGGTGCATGCCT
>CHR6:130834438-130834822
TGAAATAGAGTCATCAGTAAAATATACCAAAAGGTAAAAGGGAGAAAACTAATTTGACTTGTCTAAAGACTGTAAGTGCCCAGACACATTTTTGGGAGGGATGAGCAGGGGCAGACACTGTGACTTGCTGTGGGAGTTTCAACTTAATCAACAAAATCTAAATATACTTAGCATGTAACAATTCTCATTACAGTGGTAGTTTGTTTGCTCTAACCAGGGCCATTCTTTAGAAAGAAGCCTTTACATTTCCACTGGATGTGGTTGAGGAGATAAGGATCGATCCTGTAATAGGATCTGCTTGGAAGACCTGGACTTCTGTGACTCGCCAAGGCCACCAGTGTCAGATATGCTGGCCAACAGCCCTTATGAACTCTAAATGACCAA
>CHR20:46397526-46397910
AGGCATGATGGTGGGCGCCTGTAATCCCAACTACTCGGGAGACTGAGGCAGGGAGGACAGCTTGAACCCAGGAGGCGGAGGTTTCAGTGAGCACAGATTGCACCATTACGCTCCAGCCTGGGCGACGGAATGAGACTCCATCATAAATAAATACACACATACATACATACAAACAAATAAAAGACACAGACTAAGGGAACTGGGTGATAATGACCCTGGAGAAGTAAGATCATAGTAAGCTTCAGAGCGAATACCATGGCAAGCCAAAGATCCGTACGAGCCAAAGATATGGAGAATAAAAAACCAAGAGCCTTTCAGAGGAAGTGATTCTGCAGGAGGAATCCATAAATATCTAAATGAACTGAGGCCAGAAATCAGAAAGAG
>CHR20:56534663-56535047
CTTGAACCCTGGAGGCAGAGGTGGTAGTGAGCCGAGATGGAGCCACTGCACTCCAGCCCAGGTGACAGAGTGAGACTCTGTCTCAAAAAAAAAAAAAAAAAAAAAAAAAGCTGGGCCCAGTGGCTCATGCCTGTAATCCCAGCACTTTGGGAGGCCGAGGCGGACGGATCATCTGAGGTCAGGAAGTTGAGACCAGCCTGACCAACATGGAGAAAGCCCGTCTCTACTAAAAATACAAAATTAGGCGTAGTGGCGCATGCCTGTAATCCCAGCTACTCGGGAGGCTGAGGCAGGAGAATCGCTTGAACCCGGGAGGTGGAGGTTGCAGTGAGCCGAAACTGCGCCATTGCCCTCCAGCCTGGGCAACAAGAGCAAAACTCTGTC
>CHR8:110615242-110615626
TTGATTCCTAATAATGTCCTGCCTGACCAGTGAATAAAGTAGATAGTTCCTAGATATTAAAATTAGACTATATTAAGGAAGGATATTCTTCTGTTTGTTTCAGCTAGTCTGGAAGTGATGAAAACTATGCAGGATGTACAAAATACCAAGGGGGCTGGTACAACATTTTAAACCTTGCTAACACAATCTTTTCCAATTCAGTTTCAGAGTCCAGCCAGGTGCAATTTGCATCCTCACAGAATGTAGCCTAGTACATATTTACTGCGCTGCCATAGGGAAATTAGAGTTTGATGACATATTTTTATAATCTAATATGGTGCAGTCTAATAGAACTCTTTATTATTATGAGAATGCTCAATGTCTGTACTCTCCAATAGGATAGCC
>CHR17:55934837-55935221
CTCTGAGAGCAAATGGCTTGCATGGCTTTCTTAGGCAAAGAATAGCTCATCAACACATTATGGCAAGCCTAGTATTTGCGCTTGCTTTCTGGAGAATTTCAAAACACAAATAAAGACCTTTTCTTTCAATTATTAAGATCAGAATAACTTTACTTAGAGTGAAAAAAAAAATTGGAATTGCCCTAAAAACTCTATGTATGGATCCTGATTTTTCAAAAGATCTCAAATTATCTTTCTTTTTTTATAAATTCCTGACAAAAATTATCTCATTCAGAACTATATAGCTCTAATCAAATATCCACTGCATGCCATAATCGGGGGTAGGCCATTTCAGTACCTACTAGACAATAAACAACTCCAGAATGTGTCTTGTTTTTATGCATT
>CHR7:100808866-100809250
GGCAACACCACCACTTGCCAGATGGTCAGGGTATAGACCTCAGAGTTTCCTTTGACCCCCTTTTCTCCCTCACCAGCCACTTCCAATCCATCAGCAAGTTCTGCTGGTGATGCTTCCAAGACATGTCCCAAATCCAAACCCTTCCCTTCACCCCACGGCCTGGATGCTGGCAACAGGCTTCTGCTGCAGGCCTCTCCCAGCTCCTGCTCTTGCTCCCTAGCACCCAGCAAAGAGGTCTTTTTATTTATTTATTTTTTTGAGATGGAGTCTCGCTCTACTGCCCAGGCTGGAGTAAAGTGGCGTGATCTTGGCTCACTGCAACCTCTGCCTCCTGAGTTCAAGCGATTCTCCTGTCTTAGTCTCCTGAGTAGCTGGGATTACAGG
>CHR20:47465535-47465919
CAGATGAACACATCACTGAGTGAGAGGCAATGAGATCCAAGGTTTTATCTGGGACTCCGGAAGGGAAGCAGTTTCTTCCCTTTCAAGAGAAAGCCCTGAGCATATGCTTTTCTCCTGTGTGGTGGTGTCGGTTTGGGAGGCTTCAGTTACTACAGTAACTTTGCCACCAAGAGAGCAACTCTTTCAAGTTGTCAAGGATCCATAGGTATAGATAGTTCTCAGGGGCTCAAATATTGTCAGAACCTAAATTCTTTCTCTGCCTCTCTTAGTGTGTTAGATATTCTCACTCGTGATGCCACGATAATGCCCACAATTTCAGACATTCAAGTCATAACAACACGTTTCTGTTAATGAGAAAAACCTTTCCCAGCGTGCAGCGGAGTT
>CHR16:1350454-1350838
CAAACATTCCCACCAAGACTGCCCCACGCCTCATCAGGGCCTCTTTAGATCAGCAATTCAGTAAGGAGGACGTGGAGGATAAGGAGGATTCTCTGGGCAGTGGTGCCCTGATAATGAATGGCACCCCACACACCGGCCCTGATAGAACAGCGATCCCATTCTGCCTCTACTGCAACTCCACAGGCCGAAAACCTGAAGTGACAGTTGGGGCTGGAACCGTGGTCTGTCTGAACTGTTCCCCTGTCCGTCCCTTATGCTCCTCCTGGGGTCTGTCGGCAGGAAACATGATGCTGGGAGCATAGCAGGAACAGCAGGCCGCCGGGTCACACTGCTGTGGGGCCCCTGGACTCACCTACGATGCAGAAGGTGGCAGCAAACGCTTCC
>CHR16:23209953-23210337
ATCCCTGGGGTTCATCCAGAGACCTCAAGAACAAATGATGCCGGCTGGTTCCAGTCCTCTGCAGTTCGTCTGTAACCAGAGCTTAATTGATACACCGAGGTTTCTGTGGAACTCAATGTACAGCTGAGACAGGCCCACCTCCTAAGTAGGCCTTGGCAAGGGAGGAACAGGAAAGAAGCGGTCTGGGAGAGACACTGGCTGAAGGGTCAAGAGCATGGCTTCCGGGCCTGCTGGTGCCCCTCTCTGGATGATGGCCTTGGGCCAGCTGGGTTCCCCTCAGCAACCACAAGGGGAGGTGGGATTGGATCAGGGGCTGCTAATTTGCAGCTCCCAGTCGCCTTCCAGGTGGCATACCTGGTTTTTCAAGAGCCTGGATGGTGTTCG
>CHR16:3074311-3074695
GATGCATGCACAGAGGCGTGTATGAATGGTTGGAAGGATGCATGCACAGAGGCAGTGATGGATGGGTGGGGAGATTGGATGGATAGATGCCGGTAGGTCGTTCTTGTCCTGGAGGAGGTGATCCAGGCTAAGTCCTCACACCGGGAGGGGCAGGAGGCGAGCATGGGGAGATACAGCTGTGTGTCCCAGTGCACTGGAAGTTACAGATGACATCGATGTCCTGTCCTGATGAAACAGGAAACACAATTGTCATTTGAAAGTTAGGGCTGAGGGCCGGGCGCGGTGGCTCACACCTGTAATCCCAGCATTTTGGGAGGCTGAGGCGGGGGGGTCACCTGAGGTCAGGAGTTCGAGACCAGCCTGGCCAACATGGTGAAATCCCGT
>CHR11:65627859-65628243
GAAATGGTTAGGGTAATCAGGACCTGGCCTTATCCTCTGGACGCAGACCTCTGAGTTCCACGCTCTTTTGCCACCCTGGATCCAGAGCAGTCCGAGCTGAGTTTCAGAAGCCCCTAGTGCCTGGGTGTGTATAGGTGCTCTGCCGGCTGTGGCATTGCCACGGCTTGGGGGGCTCTTTGAACTAAGGAACCATGCTCCTACACTCTACTGGAGGCCAGCAGTGGTACCTGGAACCCCAGGCAGGCCTGAGCCTTTTTCTTCCTCACGTGGGCATTCTGTTCTTGTTTTCTGGCCTGGCCCAGGATGGCGGTCATCCACACTGCGTACCCTCTGAGGGCAGGGCCTGTGGCTGTTCTCAATTTTCAGTACTATAGTCTAGCTTCA
>CHR20:46450780-46451164
GCGGTCTTGCATTGCCCAGAGGAAGTCACCAGGGACAGATGTTTAGTAGCTCCTCCTGCACACATACAGTTCCATTTTAGGGAAAGAGGTTGCTCTTGCTCTGTCTACAGCCTTATGGGGGAGACTCCACATCTTTGTCCATCCAAAGTATTGGTCCTAGGAACCAAACTGAAAGTGCCTTGAAAAGGACATTTGCATAGAGATTGGGGGTGGAAGGGGGAGAATGTCAGGTGGAATTGACTTGTGCTCCTGTAAGGTAGAAACAACACACTGAGGAATCGTATTAAGTGCTCCCAGACTGTCCTAGACTTGGTCTCAAGGGAATGGCAGGCAAGAGAAGGCCTTGGTTTCCTATCTGCTGGGTCCAGGGCTGGAGAGTGGGCA
>CHR20:53431568-53431952
TACTGTTTTAGGCTCTTTACCTGTAGCAACTCATTGAATATTTACAACAACCCTGTGAGGTAGGAATTATTATTATTCCCATTTATAAAAAGAGAGAAGAAAATAAGTTAAACAAATCCATGGTGAAGGTGGAAGAGAATAAGCCATTTTGTGGAGCTGGGGATGGGAATGTGTGATTTATTATTTATGCTTTCTTTCATACCTATTTTAAGATATTTCTCTAAGTGTCTACTATGTGCCAAGTAATATGTTGCATGTGGCCCAGAAAATACACATAATAAAAACACGTAAATAACAGTCAATTATTACCATTAGCTGTTATTCCCATGGTTCTGTGTGCTGTTACTGAGTTAGTAAAGGAAGCCTATAGCTGTCACTTCTTGC
>CHR2:66240782-66241166
AGGTTTTAATTATTCAAGACTTCTACCGTCTGCACTTTAAAGAACCGACGATTATTTTTGGTGTGCAAGAAAAATAATTCTTTTCAGGTGGTTTGGCAAGATCACAGATCTGCCGCATGTGGTATTGTAGAAGCAATTTTGGAGTGAGTTTGGGTTTAAAGTCCAGGGTTAGACTAAAGAGATTTGATTGATCAGCAGCAATCAAAGAAAGCATTCAACTGGACACTTTTATGAATAGTTATCTCTGATTACTAAGCCACACAGTCACTTATTTACCATTATCACCAGAAAGCAAAACAAAAGCAAAACACTACCAGCCTTCCCCATCCCCACCTATCAGCAACTAGCCTGACTACCAACCAATAAATAGATTAAGAAGAAATT
>CHRX:38660689-38661073
AGCTAAGACTTCTGCCTACGATCTCGCCTGTGTGTTTCTTTTTGTTGGTTTTTAGATACAGTGCTTTCTATTCCATATGGCTATTTAGTAAGCAGTCTCTTTTTGATAGCTTGTACCTCTGTGATTCAATTTCTGTTGTCTTTTTTTTCTTTAATTGAATGATATAGTAAATATGAACTTGTGCCATCATTAGAATAATGTGCATATATTCACATAGAAGGTGGGGCTTATGAACCTTGTATTAAGGATTTAGTGAGAGGAAATAAGGACTTTGCCCTCTCAGACCTGGCACAGCAGCTGCAGCAGTTTCATCATAAGGTCTGTGGTCTGCACGCACAAAACAGCGTGGGCTCAAGTAAAATGCCTCTGGACAGGTGAGAAGGA
>CHR21:41179349-41179733
GTGAGTGAGGGTGTCCAGGGTGAGGAGTGAGGGTATCCAGGGTGAGTGAGGGTGTCCAGGGTGAGTGAGGGTGTCAGGGTGAGTGAACGTGTCCAGGGTGAGTGAGGGTGTCCAGGGTGCAGAGTGAGGTGTCCAGGGTGAGGAGTGACGGTGTCTGGGGTGAGTGAGGGTGTCCAGGGTGAGGAGTGAGGGTGTCAGGGTGAGTGAGGGTGTCCAGGGTGAGTGCACATGTGTGGTGAGGAGGTGTTTGCAGTGCTTCAGGCGCAGCAACTCTTTCATCTAGTTTAAAATTGTGCTCTGAGGTTAGATTTTAGTAGAACAAAGGCCTTACAAAGAATGTGAAAACATTGTGCTTCCCTGCTTACAGGCAATTAAAAAGGAGAA
>CHR9:86323542-86323926
TAATCATCAGAGTTAACATCTGCTTGGATACAGTCTGAGTTTTCAGGGTGGACACTGATGTGTTCATTTCCCATTTCTTCTTTTGGTGGGCTTCCAAAACTTTCAGCAGTCTCTTTAAGAGTAAGTGGCTGTACCTTACAGGTATTTGCAGCTGAACTGGTAGCACCAGGACCTTGGGCCAAAACTGAGTTTTTGAGCTTATCATCTTTTGTTTGTACATCTGGATGATGATTTATTACTTCTTTAGAATGTTCTGAAATACATGTAATTGCATTCAGAGGCTTTAGAAGGCTGGATTTTGTAATTTTGTGTGGAAGAGCAAAATACTTGTATGTTGTCCTTAAACAATGAAGTATATATTCAAACACAGGTTGACTATTTAGG
>CHR20:50373884-50374268
GAAGGAAGATGCCAGAAAGGCAGAGTGGGGGTGTACTACCACACGGGATTTAGGGACACTGCCAGGACCTTGTCTTTGACTGTGGGTGACATGGGAGCCAGAGGAGGGTGTTGAGCAGAGGAGAGATGTGATCCGACTTCCTTTGGGTAGCAAGACAATGATGGAATGGGGGAGGTAGTTCGGAAGCCATGGCAACAATCCAAGCACACACACTCATGCCAGGGCGGGGCTGCGGACCTTGGAGGGTGGTAGGATCCTGGATGCAGGCTGTGGATGGGAGGTGGTGGGGCAGAGGCTAGAGAAAGAGAAGAGTCAATGAGGACACTCAGGTGTTTGGCCTGAGCCCCTGGAAGGAGAGAGGTGCCACTTTCAGAGGCAAAGACG
>CHR2:78586493-78586877
AATTCCTAATGTGGGAGCAGGTCACAGTGTTCCATCAACAAAGGGGCCAGTGGCTGGAGCAGAGGGAGTGAGGAGGAGGATTAAGGAGTCAGGGGGAACAGGGATGGAAGATTACACCAGGCATGTAGGCTATCAACGGGATTAGGGCTTCTCCATCTAAGTTTGGACACCTGTGGAAAGTTCTGAGCAGAAGAGAAACTTGATCTGGATTCAAATTTAAAAGAATTATTGGAGAACTAGGACATGTGGGAAGGATGGGATAGGTGAAGCAAGATTGCAAAATGTTGATAATTGTTGAAAGCTGGTGATGGATACATGGCAGCTCATTATATTTTTTCTCTCTGTTTTGTGGAAGTTTCAAAATTAAAAATGAAACAAAAGCAA
>CHR21:11040628-11041012
TTTCTGAGCCATTTGAGGTCTATGGTGAAAAAGAAATATCTTCACATTGAAACTAGACAGAAGCTTTCTGAGAAACTTTGTAATGTGTGTTTTTGTCTCACAGATTTGAGCCTTTCTTTTGATTGACCAGTTTGGAAACATTCTTTTTGTAGAATCTGCAAATGGATATTTGGAACAATTTGAGACCTATGGTGAAAAAGGAAATATCTTCACATAAAAACTAGACAGAAGCATTTTGAGAAACTTCTTTGTGATGTGTGCATTCTTCTCACAGAGTTGAACCTTTCTTTGGATTTAGCAATTTGGAGAAAGTCTCTTGGTAGTACAAGTGGAGTTATATTTGTGAGCGATTTAAGGCCTATGGTGCAAAAGGAAACACCTTCA
>CHR20:47894808-47895192
GGTCAGAAAGCTGGCGACCCAGGGAGGAGAGGTCTTGTTCTGGTCTGAGGGTCGTGGAGCTGCAGACCCAGGGAGGAGCAATTTTGTTGTAGTTCGAGGGTCAGGAAGCTGGCGACCCAGGGAGGAGAGGTCTTCTTCTGGTGTGAGGGTCGTGGAGCTGCAGACGCAGGGAGGAGCAATTTTGTTGTAGTTCGACGGTCAGGAAGCTGGCGACCCAGGGAGAGGTCTTGTACTAGTCTGAGGGTCGTGGAGCTGCAGACCCAGGGAGGGGCAATGTTGTTGTAATTCGAGGGTCTGGCAGCTGGCAACTCGGGGAGGAGAAGTCTTGTTGGAGTTTGAGGGTCGTGGAGCTGCCAACCCAGGGAGGAGCAATTTTGTTGTAGT
>CHR8:125854624-125855008
TAATGATGGCAATGAGAAGGCAATGAAATGTATTAAGTAGTGGGGTGTCTTGATCTGTTTATTTTTTCCTTTTTTTCAGGCCACTTTGGTTGCATTATGCACTGTCACATGAAAATATCTTGTGCAGCTGACTTTTCTCAGATTTATCTGGGCTAACAATTGTGAATGCTTGGAGGTGACAGTGACTGAAGGGAGACCCTTGGTGTCTATCCTATTTTACACATTTACAACATATGAATCACAGCCAGAGTTGGAGCTGTAGCCTTGGTTTAAAGAAACCGTCTGGCACACATGCAAACTGTGCTCTCAGAGAAGCCACATTGCACTGCCATGAGCTACTGGGTATGGTCAGCTGATATTACCAGAGGTCATCAGGCTGCCACA
>CHR16:22308720-22309104
CTCCACTTCCTTCTGACATTTTTGTTGGAATTTGGGTTTGTGACCCTTGGTGTGGACTGAAGTCCAGGGGCCCTTGGGGACATGTGTCAGTCTCGCTTCCGGGCAGGGTCCTGGTTAGGAGGTGGCCATGGTGGGGTTGGGGTGTCCCTTGAGGAGCCATGCCTTGGGGTCCTCATAGCTGGTGGGGGTGCTTGGTGCCTCCAGGTAGAGCTTGAGATGGCCATCGACACCCTGAACCCCAACTATTGCCGCAGCAAAGGGGAGCAGATTGCGCTGAACGTGGACGGGGCCTGCGCCGACGAGACCAGCACGTATTCCTCGTGAGTTTCCGGCCCCAAGCCTGTCCGGTTTCCCTGCGTTCACACAGGAGCCTCCAAAAGACCT
>CHR17:73663371-73663755
TGTGAGCCACCATGCCTGGCCTTTCACCTCTCATTTTTATTAATGAGGTTGGCTCTTAGGTGTTTGCTTGCTTTTTTATGCCATTCTGGGTTTGGTACCAGGTCATGGTACTTCATAGAATTAATGTGAAACATGTTCATTTCCTATGCTCCTGAATAGTTTCTATATCATGGGAAAAAACTCTTCCTTGAAGATTTAGTAGAACTTGTTCATGAACTCCCTACAATCATGACCTTGAGCCATAGTCCTGTTTGCCATCAGCTTCATTCCCTGCCTTTGCCCTGCTTTGCTCTGTATCTCAGAGAACTGCATTTTCAGGCTTGTTTACCCTCAGGCTTCCAGGTGGGTTGGCCAATGGGAGGCACTGGCTCAAAAATGGAGGAA
>CHR18:33709910-33710294
CCACCATGACCCCTAGCTCCTTGTCAGGATGTACAGTAAGTCTGACTTAAAAGCTGACTGATGGGCCGGGTGCGGTGGCTCATGCCTGTAATCCCAGCACTTTGGGAGGCTGAGGCGGGTGGATCACCTGAGGTTAGGAGTTTGAGACCAGCCTGACCAACGTGGAGAAACCCAGACTCTACTAACAATACAAAAATTAGTCAGGCGTGGTGGCACATGCCTGTAATCCCAGCTACTCAGGAGGCTGAGGCAGGAGAATCGCTTGAACCCAGGAGATGGAGGTTGCAGTGAGCCAAGATCAGATCGCACCACTGTACTCCAGCCTAGGCAACAAGAGCAAAACTCCGTCTCAAAAAAACAAAACAAAACAAAACTGACTGGTGG
>CHR7:20257273-20257657
AACATTATTCCTATTATGAAAAATGTCATTTTAATTTGCATTTTGAATGCTTTTACAGAGCTGGAATCCCTGGAGCTTAGAGTTTATTTTGACATCTGCTGAATTCATCTGCTTAATAATCAAGTTATGATGAAACAATTGGGCTGTCAAAAGAAATGATCAGTGCTGCATTATTCTTGGTTGCATTGCTTTCTCTTTGTCACCTTCCAGTCTTTCATAGAAATTGAACTACCAAAGGACACAAATAAGCATTTGACACATAATAAAATGAGTTCCAGATTATCTGGCCAGTTATTTTGCTATTTTAAAGATATCAAAGATTTGGATAAAATGAGAAAAATTCAGTCTATGATCTCAGTGTTTCTTTATTCTTAAGTTTGTTCA
>CHR20:40321508-40321892
TCTGTCGCCCAGGCTGGAGTGCAGTGGCGCGATCTCCGCTCACTGCAAGCTCCGCCTCCTGGGTTCATGCCATTCTCCTGCCTCACCCTCCTGAGTGGCTGGGACTACAGGCGCCTGCCACCAAGCCTGGCTAATTTTTTTGTATTTTTGGTAGAGATGGGGTTTCACTGTGTTAGTCAGGATGGTCTCGATCTCCTGACCTTGTGATCTACCCGCCTCGGCCTCCCGAAGTGCTGGGATTACAGGCATGAGCCACCATGCCTGACCCCTTCTTTTCTTATTTGTCTGCACAACTTGCAACTGATTGCCTACCTGCCTTGCCTCACAGTTCTGTGTGTCTGTCCCTGTGAACTCTCACATTATCCTTCCTCTGTGGTAAGGCTA
>CHR12:67662706-67663090
TCTGGTATTATCCTTTGTCAATTAGCCTGGAGAGGGTTTAGAATGCAAAATGGATAGCTCTATATCAGGGTCTTGAGAAGTTAAAATAATTCATTCTACTAGTTTGTTCATAGCAATACTTTATTAGTTCAATATAAGTATGCAGATTCCAAGTGGAAAAACAAAGGTTTTAGTAAGTAGTTCTTGCTTTTCCCAGGATATTCTATTCCTTCACCTGTCAGATTTTTATGTTAACTTTTTTATATATAGCCTCTGCTGTGTTCTTTATTATGCTAGAGCTTCATATCTTCTTTTATTTTAACCTTCACAATGATAGTTAAGCTGGGGGAGCAGAACCTGTCAATTATTCCCCACCAGTCTTCATTCTTTTCTCTGCACAAGTTC
>CHR8:126100277-126100661
TGGAAGGTGGTGTGGATCTCTAGAGCTGTCCTGCCATCATCCGGGAACGCCCTGTCCGTAAGTCTAAATAGACGCATCTGCTCATGAAGCTGGACTTGTCTGTCATTCCTTGGTCCCTGAGCACTTCTCCAGTTTGGAAGTAAGGGGCATTATAGTCCCAAGTTTTTCTCATAATAGATACCTTTTCAGGGTTCCCTGTGCAGGTCCCTCTCTTTGGCTGTTCACACCTATGAGTGATAAGGGCTCCTATTTCTAGCTCCAGGTTTCTGTACTATCTTTTGTTGCTTTTCATCAACCCTGGCCACAACTTTATTAAACTTTCTATAAATTGCCTCTTTCCTAGTAGGCACCAGTTGTGCACAGGTAGGCAGGTAAGCAATACAT
>CHR5:78641891-78642275
GAAAATGTACAGTATACACACACACACACACACACACACACACACACATATATGCTCAAGCTGCTATAATAAAATACCATAGATTGGGTAGCTTAAATGACAAACATTTATTTCTCACAGTTCTGAAGGCTGGGAAGTCCAAGATTAAGGTGCCAGGAGATTTGGTTCCTGATGAGGGCCCTCTTCCTGGCTTGCAGACAGACAGTCGCCTTTTTGCTGCATCCTCACACACTGGAGAGTGAGCTCTGGTCTCTCTTCCTTTTCTCATAATGACACTGATCTTATTATGGAGGTCCCACCCTCAGTATCTCATCTAAGCCTAATTACCTCCCAAAGGTCCTGCCTCCAAATACCATCACATAGCGGGTTAGGGCTTCAACATAT
>CHR2:201724905-201725289
GATCGAGACCATCCTGGCTAACGCGGTGAAACCCTGTCTCTACTAAAAATACAAAAAATTAGCCGGGTGTGGTGGCGGGCGCCTGGAGTCCCACCTACTCGGGAGGCTGAAGCAGGAGAATGGCATGAACCTGGGAGGCAGAGCTTGCAGTGAGCCAAGATTGCGCCACTGCACTCCAGCCTGGGTGACAGAGCGAGACTTCATCTCAAAAAAAAAAAAAAAAATTTAGATAAGAACTAAATTTAATAATCCAGTATTTTAATCCTGCGATAGATGAGGGGTTAACCTTTAAAAGATGATCACACAGAGTTTCAATTTTATTTACTCCTCTAAATTTTATCTATAAGACTAAACAAAACTTAAAACTTGGAAATTTTGGCTATG
>CHR1:156163614-156163998
GGAGGCTGAGGCAGGAGAATCGCTTGAACCCGGGAGGCAGAGGTTGCAGTGAGCCAAGATTGCGCCACTGCACTCCAGCCTGGGTGAAAGAGTGAGACTCAGTCTCAAAAAAAAAAAAAAAAAAAAAAAAAAAAATCAGAGGCTGGGCATGGTGGCTCATGCCTGTAATCCCAGCCATTTGGGAGACTGAGACAGGAGGTTCACTTGAGGCCAGGAGTTTGAGACCAGCCTGGGCAACATTGTAAGACTCTGTCTCTACCAAAAAAAATGAGCTGGGCCTGGTGGCATGTGCCTGTAATCAGCTACTCAAGAGGCTGAGGTGGGAGGATCACTTGAGCCTGGGAGTTCAAGGCTGCAGTAAGCTATGATCACGAGAATGCACTC
>CHR12:112451230-112451614
TTATGTGCTGATAATTTGTTTCTCTAGCTACCACCGTAGCTTCAGGCAAAAGGCTGTCAGCCAACTCTGTACAGTTTATTTCTAAATTTTACTGTTTTCAGTTGAGTATGGATGAAGAATAACTCAAAGTTTATTCTTTTGATGATGAGCCCTTAACACCACCTGCCATGATAGTACTTGCTTTCTGACCAAGATCCTGAGGGAAAAAGCCACTTTATTATTAGAACTATGTTAAGATGCTTCCCAAAAAACATGGAGCAGTATTGTCTCAAAGTCTGTCCTTGGATGGCTTTGGATGCCTACATCAGGACTGTCTGATGTGCTGGTTAAAATGCAGATTCCTGGGCCTCATTCAGACTTACATGTATTGATATTGCTGGTTGT
>CHR8:87353689-87354073
GGTGAGATTAGCGTCCTTCTTCAAGTTCCTTTCACGTGCACAATCATTACCAAAAAAGAAGTTGAGATGGCAATCATTGAAGATAAGGACCTATTTGGTAAATGCATAAATATCTTTTAACTGTTATACCATTTTATTGGATGAGTTCTTAAATTTTTTAAATTTTTTTCCTTATTAATCAGATGCATATTTATTAAATTGGGGTTCACCTGCAAAGGATGGAGTATTTGCATAATCTCCTCCAGATCATTTCTCTCTTGGTGAATTTTGAAAAGGGCACATGTTTGTAGAGTGGGCTGGAAGGGAACTTCATTTTCATCATATAGAAAGAGGTGAGGACTTGATGCCGAGGTTTGATGCAGGGGCTGCCTGAGGCTTGGTCTC
>CHR15:86369021-86369405
TAAAAGAATGAAGTTAAAAGTGGAAGTTTTCAGTCACTGAAGATGAAGAAAGTCTACCAACAAGACCCTCAATAAGGGAACAATTAATGGATGCACTTCAGCAAGAAGAATAATAAACAAGAGATGACAGGCATGTTATATGAGGAATGATGATGAATATAGAAATTGATACATTTTATGAGAAATTACAGAAAGGACTGGCTACAAAAACTAATTCATTGTTTAATTTGATAAAGCAAACTCGAGATAGCAATGCCAATATGGAAGACTGAATTTAATGGGTACTTAAAATATGTTAAAATTTTTGTCATATTTTGGGGAGTGCAGATGCATTGTAAATACATAAATTTTGTTCAGAATGGTTATAGGCTAAAGAAAACCACT
>CHR2:20343177-20343561
CTTAAGCAAATGTTTGGAAGACGGCAGACTATCTTAAAGGAAATATACAATAAAACAAACAAAAAAATTAGCTGGGTGTACTGGTACATGCCTGTGGTCCCAGCTACTCAAGAGGCTGAGGTGGAAGGATCACTAGAGCGAGGGAGGTGAAGGCTGCAGTGAGTCATGTTCACACCACTCCACTCCAGCCTGGGTGACACCACTGCACTCCAGCCTGGATGACAGAGACCCTGCCTCAAATTAAAAAAAAGTTTCTAAATAAAAATAACTAAGTAATTTATTAAATAAAATAGCAAATAAACTAGTAAGTTTAAAGCTAACCAGTTGTGCTAGTAATTGTACAAACAGTAGGTATGTACAATTCTCATTAGCCAGAGAAAGAAA
>CHR21:43477088-43477472
CAACCCCGCTCGGGAGGCCAGCGTCCGGGGCCTCTGCCAGCTCTGTCCCAGACGGAATTTGTTCTCACTCTGGACACCCCCAGGGGACCCCTGTGCTCACAGGCAGATCCAGGGGGCAGGAGGGGGGCCTTCCCATGCCAAGTGCAGTTGGATGATGAACGACACCCCCAAAAGATTTGTCCAGGTCCTAACCCGAGGAACTGGAGAATGGGACCTGATTTAGAAAAGGGGTCTTTGCAGATAGATGGGATTAAGTTAAGGATTTTGAGATGAAAGCCTCCTGGATGAGGGTGGACTTGAGATCCAAGGACACGTTCTGAGAAGGGGGAAAGGTGCAGAGACACAGTCACGTGAGACGGAGGCAGAGAACTGGAGCGATGCGGA
>CHR17:43225426-43225810
AGCCGAGGCGGGCGGATCACGAGGTCAGGAGTTCGAGACCAGCCTGACCAACATGGTGAAACCCCGTCTCTACTAAAAATACAAAAATTAGTTGGGCTTGGTGGCAGGCACCTGTAATCCCAGCTACTCAGGAGGCTGAGGCAGGAGAATTGCTTAAACCCAGGAGGCGGAGGTTGCAGTGAGCCAGGATCATGCCACTGCACTCCAGCCTGGGCGACAGAATGAGACTCCGTCTAAAAAAAAAAAAAAAAAAGTATATATATATATTGCATGCTACATGTGTAATTTTAAATTCTCTTTCTTTTTTTCTTTTTTTTTTTTGTTTGAGACAGAGTCTCGTTCTGTCCCCCAGGCTGGAGTGCAATGGCCTGATCTTGGCTCATT
>CHR15:70755505-70755889
CTAAAAACACAAAACTTAGCCAGGCATGGTGACAGGAGCCTGTAGTACCAGCTACTCGGGAGGCTGAGGCAAGAGAATCTCTTGAACCCGAGAGGCAGAGGTTGCAGTGGGCCAAGATTGCGCCACTGCACTCCAGCCTGAGCGACAAGAGGGAGACTTATTCTCAAAAATAAAAAAAAAAAAGAATGAATGAAAACCTTCCTTTACCACAATCCCCAAGCTGCACGCCCTCTAACTCCCTATTTTCAATAGAATTCTTATTTGAAGATTTGTCTATGCCTCATCTGTGCCATCCTCTACCATAAAACCAGAATTAGTTTCCAAATCTGATGCTCCCTCAGCTGTATAATTTCACAGCTCCATACCACTGCATTTGCTCTTCTT
>CHR19:12943420-12943804
TTCTCTGCAGATGCAGGCAGCAGAATATAGTGGTTATAGGAACACAGGTGGAAACCCTGTCCAAAGCAAGGGCTATCGGGTATCACCTCTGACCATCCTTCCCATTCATCCTCCAGGTCAAGTCTGGCACCATCTTTGACAACTTCCTCATCACCAACGATGAGGCATACGCTGAGGAGTTTGGCAACGAGACGTGGGGCGTAACAAAGGTGAGGCCTGGTCCTGGTCCTGATGTCGGGGGCGGGCAGGGCTGGCAGGGGGCAAGGCCCTGAGGTGTGTGCTCTGCCTGCAGGCAGCAGAGAAACAAATGAAGGACAAACAGGACGAGGAGCAGAGGCTTAAGGAGGAGGAAGAAGACAAGAAACGCAAAGAGGAGGAGGAGGC
>CHR15:22474044-22474428
CAAAGAAGGCAGTCCTCACATTTGAACTCTGTCTGGAGAAGGGCTAGGTCTTCTTCCTGAGTGGTAGTTTTGACTTCACCAGCCTGGCCCTCAGTCAAGCTGGCTGTCCAGGCCCGCCACACCTCGGGGTGGGTGACCAGAGGCGGTGGTGCCATAAAAACACGTTTCCTGGGAGATCCACCCCCAAAGCTCCAAACATTCCAGGGCTGGTGATTTGGGCAAGCCCCCTTCCCTCTCAGCCCAGTTTCCCCATCTCTGCAACAGCCGTGCTGGTGGAGACTTCTGATACTGAGCTGCAGATTTTCTCCTGGGTGCCTACACAGCCCAGGTTGCCGGCTCCTCTGTGCCCACTCTTCAAGAAAGTCAGCTCTTAGGTAAGGAAGG
>CHR3:62448891-62449275
GCGTGAGCCACCATGCCCGGCCGCTGGATATTGAACTTTAAGAAGGACATTGATGATGAGGAAAAGGGGGATTCTGGCAGTATATTCTATAAGGAAAGTGAAAGAAAAGGCATCTTGCCTAGAAAAAGATGGGCTAATTGCAAAGAAAACCATAATATTCATGTAGTTAATTAAGGAGCTTCAGTGCAGGTTTGAATTTGTTCACAATGGTTCCAGAGTATAGAATCAGAATGAATGTGTAAAATTACAGGGCCCTAGAAAAAGGTCTAAACAGCTATCACACTCCAGCCAGGAACTGGCCATTTCTGGTGATAGAGACCTCCACCTCACTGGAGAAGCTCAAACAGAGGCTAGGTAGAAGGCTCTGGACGTGTTTTTCTTTTC
>CHR11:66751724-66752108
TCTACCATGTGTCTTTCTTTTAATATAGTTATAATTTTCCAACCACGTAGATCAATATTTACTCATCATGACCATAAAATGCAGTTTAGCCATATAGAAAACTATGATTACTTTTCTTTATAATTTCCCTTCAGTTAATACTTATTTTATTTTCTGTTTTTATCATCTAGTCAACTCGCAAACTTCCAGCATTTGTCTAAATCTACTCAATATATTCCAGTACATCAGATAATATATCAGTTTCATCCTCCTGAAAAACTCTTTTCCAGTGTATCCTGACCTGCTCTAATTTTGACTTGATGCTTTCTGTATCTGGTGCACAGCTGTTACCTTGGAATCTTCCCTTCATCATTATTCAGAGTGTTTCTGTAGTTTTTCTCTTGC
>CHR17:62011186-62011570
GTGCCTGTCCTTGTTGTCCAGCATTTCTTGACTTGAGATTTTTGTGCCTGAAAAGTGAAAATAAAGGTTTCATATTTACAGTATCACTATTATGGCGAAGTATAATACCAGTTAATAGTATTAGACACTTCGGTTATCATTTCTTTTTCACATGTAATACTAAAAGTAAAATAATTTGAATTTGAAAGGGGAAAAAAATACTTTGCTCGTGACCTAAATAAAATATAAGGGCATGCAGAAACATTCATAAAAGCCAATTATCTCATGCTCATTTAATAGCCATGTGATCAGACAGCCAAAGATTATGTCTTACATGATTTAAATATTTTAGTATCTAATTTAAATATAGAGGTAAGATTCTAGTTAAGGTTAAAAGGTATAACA
>CHR7:41099648-41100032
AGGCATGGCATGGTAGGATTGCAGAAGGGGACAAAACACAACTTCTGGAATAAGATGCAGAATATTCTTCCTTACTTAAAAAGCAAGTTACAAGTACATTTCTATGAGTCTAAAACTGGAAAACAAGTACACTAGTGTCTTATTGCCTTACATAAATTATAAGTGCATTGAAAGCCTGAACACTTCTTTGGTAAAAAAGTATTCTGTGATGAAACAAGGTGTTTTCTATTTTATCATTGGGGAATGTAGCAAACCTCAATCTCCACAAACAATGAGATGATCTGTTCTTAGGTTTTTGAATAACCGTAGAAATGGGCCTTCCTTGTCTTAAAACTTGAAACTTACATTTGTCCCATCTGAGTTCCTTGTTTAGAACTGAAACCC
>CHR1:201192111-201192495
TGACCACTCCAGAACGCAGTTGGCGTACCATGGCATTCCAGCACGCTAGGGTGCAGCGGCTGGGCTGGCGAGGGGCTGCCAGGGGTCAGAAGTGCCAGTGGGTGGCCGTTGCGAAATGGAATGATCTCCATGGGAGAGAGGAATTTGCTCTGTCATGTGTGATTCTATATTAATGATAAGGCTCTTTGGGCAGAAAATGGAGTCCCCAAAATGGAACCGCTTGGCCATGGGCCAATCGCACAGAGGGTGGGACTGCTGGAAGATTCTTTCAAGACATCCCCCCTCCCTGATTTATGGCTCTCATCCCACCCCAGACCCAACCCCCTTCCTCTCCTGTGTGGGACTCCCCATTGGCCATAACAGATGGATGCAATTAAGAGGAAA
>CHR19:45681680-45682064
GCGGCAGCGCGGGGTACGGCGCCGCCTCTGAGCGCCATCGTCTCACAGGTGCAGTCGGAGATCCGCCGTGGCTGGCACCACTGCCGCCTGCGCCGCAGCCTGGGCGAGGAGCAACGCCAGCTCCCGGAGCGCGCCTTCCGGGCCCTGCCCTCCGGCTCCGGCCCGGGCGAGGTCCCCACCAGCCGCGGCTTGTCCTCGGGGACCCTCCCAGGGCCTGGGAATGAGGCCAGCCGGGAGTTGGAAAGTTACTGCTAGGGGGCGGGATCCCCGTGTCTGTTCAGTTAGCATGGATTTATTGAGTGCCAACTGCGTGCCAGGCCCAGTACGGAGGACGCTGGGGAAATGGTGAAGGAAACAGAAAAAAGGTCCCTGCCCTTCTGGAGA
>CHR15:101817640-101818024
ATTTTGTGAACTGGAGAATAGAATAAAAGAAATTTTGAAATTTAAAAAAGGAAGGGAAACTTCTAAAGTCTAATCAAGCAATATAAATAATAGAATAGAGACTTTGAAAGCTGTATGCTGTGCATGAGTAATTGTTAGGTGGCTCATGTGACTGGCTGAAATCATATCCATTGATAAGAAATCATAGTGAAAAGTATTTAAAGATGACCTTATATCTCACCCAAATAGAACATCCTGGGAAGGATCAAATAGGAAATATTCATGTAACACAAAAGCAGAGGAGAGCTAGGTCTAAGGATGGAATTAATTTAGTAGTAGTAGTTTTGAAAACCATAATGCCAAATAGCAGCCAGCTGACCCCTCTAAGTGGAAGTCCAGGGTGCA
>CHR19:39894688-39895072
TTTTCTAGATCTTCTCCCTTCATCTCTATCTCCCTCCCCTGTCTCTGTCTCTCTCTCTGTGTCTCTCTCCCTCTGTCTTCACCTAAGGCTATGCCTCTGGGTCTTCTCTCTCTCTGTCTCTGTCTCTCTCTCTCTCTTTCTGTCTCTCTGTCTCTGTCTCACCCTTTTCCCTTCCTCCCTACCTCCCTCATTCTTTGTGCATCTCTTCCACTCACTCACCATCATTTATTCAGTGCCTACTCTGCTGCATCCCTCAGTCTCTCCATGTGAGCTGCCATCAAGCTACATCTCCATTTCCTTGGGCAGAAAGGATAGCCCATTCCTCTCCCCCATCTCCCTATATTTCTTTTTCTTGATTACTTTTTTTATTTTTCAGACGGAGTC
>CHR1:116852075-116852459
GCAGGCTTTGGAGTCAGGCACATTTAAATGCACTGTGATATTCTGTTATAACAGACTAACTCTGAGGTGTCGTTGATTTGACACAACAAAGGGTGAATGTGGGAATGTCCACCACGGGAATGTGGCTCCTGCTCTAATCAGGCTTCAGGGGCCCATATTGACGCAGTCAGGGTCCCTGAAAAGCAGACTCTGAAAGGAGATTAACATGCAGGATGTTTGTTAAGGGGTACCCTTACGATTGACACCTGCGAAAAAGAGCAGAAGGAAACAGGACTGTGCAGAGGGAGGAGTTGAGCTGCAGTGCAGGCCCAGCACCAGCCTTCACGTAACCCACGGGGTCTCTGGAGCTTGAATAACCCTTTAGAGATGTCCTGAACTGGGCCA
>CHR10:23140102-23140486
CTTGTTTCTTTATAAATTACCCAGGCTCAGGTATCTCTTTATAGCAATGCAAACAGACTAAGACAATAACTCTATCTGTAATGGGAAGGATAGAAAGGAAGAGAGCATGGAGAGAAGATTTAGGAGGTTTTTGGAGTAACCCAGAGGGAGATGATTATCTTCTGGACTGGTGTTGCAAGTATGAGATGGAGAAAGTGGAAATGAGAGAAATTTAGGAGGTAAAATCTTCCAATTCCTGTTGATTGTCTGAATGTGTGGAAGGGGGCAAGGGAGGAGTCACAGTTGATACCCGGACTTCTGAATTAGGCAACCAGATTGGTGGTGGAGCCATTTAAGAAGATAAGGAACAGAGGAGAAGGAGTATTACTACAAGGGGAAGATGGT
>CHR8:127685122-127685506
CATTCACTTAATTTATTTTTCCTCAGCTTCAATCTCATTGTCTTGAAAATGCGGGAAATCATACCTGTTCTACTTCCTTGCCAAGCTGCTGTCATAGCCAATGGGCTCATGCGTGTACCTCCTAAACTGTTAAGTCCTAAACCAATACAAGGTGCTATTATAAGCTAGTTCGATATCATTATTAAGTCTTATGTATTCAACTACACCAGCATTCACAGATCCATCTGACTCCTCACCATGCCCCTCCTCCACTGCACTCCCAAGACAGACATGAGAACAAGACCACGCTCCTTCCTTCCTCCTCGGTCAGAACCTTTGCCTCCTCTGTTCCCCTGTGGCTTCCTTCAGGGCAGGAACCTTCTCCTGGTCCCTCCTTTACCACGG
>CHR1:150601677-150602061
TTTTTTTGAGACAGGGTCTGGCTCTATTGCCCAGGCTGGAATCCAGTGGCACTATCATGGCTCATTGCAGCCTTGACCTCCAGGGCTCAAGCAATCTTCCCACCTCAGCCTCCCTGTAGCTGGGACTACAAGTGTGTGCCACCACACCTGGCTATTTTTTAGTTTTTGTAGACACAAAACTATGTTACCCAGGATGGTCTCAAACTCCTGGCCTTGAGTGATTTTCCTGCCTTAGCCTCCCAAAGTGCTGGGATTACAGGTGTGAGGCACTATGCCCGGTTCATTTATGTTTTAAAAGTCTCATATAACTAGCCGGGTGTGGTGGCTCATGCCTATAATCTCAGCATTTTGGGAGGCCAAGGCAGGCAGATCGCTTGAGTCCAG
>CHR1:47201657-47202041
AACCCGTCTATTTGTTTCCAAAACTCTTAAGCATTATATTATACTATCTCCTCACATTTAAAATAATTGCTATTAAACAGTGAGCGCTGTGAAGGAGGCATATAATCTGAATGCCAGGAAAGGAGTCATTAAGTTCTTTTGGGAGAGGGGAAAACCAGGGAAAGCTTCCAGGAAGAGGTGACACTTGAACTGAGCTTTGAAAGATGATTAAGAATTTATCAGAACATAGCATATAACCTGACAGAGCAGATAGATGTTCAGTAATTTTTAATTAAATCAACTAATAAAGATAGTAACATTTACAGATGAAATAATATGAAGTTTGAGATTTGCTTCATAATAAGCCATTGTGGGGAGAGGGAGCATGGAGACAGATAGAAGTAT
>CHR16:50912638-50913022
TTTTTGAATATGGTTTCCAATGTCTATTTCAACTGTTTCAAGTTCAGAGTCTCCAGGCTCAATAACTATATGCTGAATAAGTGAATGAATGAATGACAATTTATTATCCCTCTTGGGTAGCTGGTCCCAGTTTGCTGACAAGAAAGACCATAGTCAAGAGACTTTCTCTCATTCCTAGATGCATGTCTCTCTAAGAAAGGTAATTTCTTGCATTTTGTTCATGGTGTTCCTTTTGCCTGGGGTCCAATTTTCCTCTCTTCCCTCCAACCCCAGCTCATCCATGCATATCCAAATCCTCCTCATTCCTTACCTGGATAAATGACCATTCCTCCAGGAAGCCCTCCTTGATCTTCCAGTCACGATAATGCTGGCCTGCTTGGGGCT
>CHR10:483029-483413
AGGTGCTCAGCACCAACGCTCACTTCTGAATCCCGACTGGAGGCCCCGACAGACGCTGCCCTCCTGAGCAGCTGGGACGTGCCTGGCTGGCCTAGGGAACAGAACCCCCATTGTAGCTCGTAATTCTGCATCCCAAACAACATCCTAGAAACACTTTTAGAATAGTTTCTGGAGGAATAGGAATGTAAATGTTAGGAAAAAAGGGTGGAAGTTAATCAGAACACAAACCCCTTACAGGCAAGTGCGCAGCAGCACAGGGGAACAAGAAAGAAAGATGTTTTCCACGAAGATCCTGCACAAAGGAAGTCACGTCCCATGGGGCCAACCAAGAAAGCAGCCTCGGCTTTGGAAACGTCTGCGTTCCTTGCTGCTTCCCAGGACAGC
>CHR1:202317741-202318125
GAGTTCTCTAAGGTGAGAGAACCTCCAACTTGGAGTTCTCTGGGGCCAGAAACAGGGTCAGCCTCCCTTAGACTGGGAGTTTTCCGAGGGCAAGGGCCATGTTCATCTCCTTTTGATTGGAAATTCTCTGAATACAGAGGCTGACCTTGGTCCTGAAGACCTGGTCCCACCATCCTCTGGCCCAGGGTTAATGTCTGATCTCTCCTACAGGCCCCTTCAAGCCCTGTGAGTACCTCTTTGAAAGCTGGGGCATCCGCCTGGCCGTGTGGGCCATCGTGTTGCTCTCCGTGCTCTGCAATGGACTGGTGCTGCTGACCGTGTTCGCTGGCGGGCCTGTCCCCCTGCCCCCGGTCAAGTTTGTGGTAGGTGCGATTGCAGGCGCCA
>CHR20:25604682-25605066
TATCTGGTGTTCCAAATGTGACCCTCAAAATTTAAATACCTGCCACAGTATCTAATGCTGCCTGGGGAGTTCCCATGGGCAGGGGCAAGCATAGCATTTGGCAGACCAGGAGGGAGCAGGGCCGGCAGGGCCGGCAGCGCTGATCCACCATGGCAGGAACGTGTGCCAGTTGTTTCAGCAGTCTGGGCTTCGCTTTCCTCATTGCAGTGAAGGTTTTAGAAAACTGTTAAAAACACTGTGGACACTAACATTTTTAGTCAAAAAAACTCAGCCAGGTGCAGTGGCTCACGCCTGTAATCCCAGCACTTTGGGAAGCCGAGGAGGGCAGATCACTTGAGGTCAGGAGTTCGAGACCAGCCTGGCAAACATGGTGAAACCCCATCT
>CHR16:189003-189387
CAGATTTATTTATTCCTACTCAACATGACCCGGGAACACAGGAGCAACTCTGTACACTTCTAGAAACTCACAGCTAGCTCCAAAACAATAGAAATTTTAAACTACAAAAGATGAGTTGTATTCAGCAAATATAAAGGGTAATTTTAGACTGTGTGAACGTTTATCAGACTATTTACAGCACCCGGGAGACGGGTTCAGATCTCGCCGGCCTCCTTCTCTTCTGACCTCCGTGAAGCCATCTTCCCGTTGGAGCTCTCAAGCCTCCAGTCCGGGGGCCCTCGCTCGCTCCGCCCGCTCTCCCAGGACTCCTCTCTGGATGCCCGCTCTCTGGAGAACCTGGGAAATGGGAACCAGAGGCTCAGTGGAGGCTGCTGCCCCCCTTCT
>CHR12:122948727-122949111
CGCCCGTGACCTTGACTGTGTTCCGCAGGAAGACATTGATGTTCTGGGAGACCAGGTCGCTGACCATGGTGGTGTCCGAGGTCAGGCGGGAGATGAGGTCCCCTGGAACACACGCGGCTCAGCTCTCACCACAGCAACCCGGGCCTTGGGGGTGGCGGTGGGGGATGCTAAGGGGCCTCTGAGACAGACACTGGGAAGCCGGGCCTCCCTACCTGTGGGCGGGGTTGGGGGGTGGGGGAGAAGAGCAGATACCCCTCGAGGGCTACTCTGAGCCAATCCCAGTCATCAGCATCTTGCTTAAGCTTCATGACATCCCGCTGTACAGCGGAGGAGGCTGGGGCTCAGAACAGGAAGGCCCCCGTAGAGTCACACAGCCTGTCCGTG
>CHR5:173249470-173249854
CTATGTTTCCCAGGCTGGTCTTGAACTCCTGGGCTCGAGTGATCCTTCAGTCTCAGCCTTCTGAGTAGCTGGGACTACAGGCGTGCACCACCACCATGACTGACTAGTTTTTAAAATTTTTGTAGAGACAGGGTCTAGCCACGTTGCCCAGGCTGATCTGGAACTCCTTGGGCTCAAGCGGTCCTCCTACATTGGCCTCCCACAGTGCTGGGATTACAGATGTGGGCCACTGTGCTTGGCCTATTTTTCAGTGTTTTAAACCCGTTTGTATTTTTCTTTTTAAAGAGGTGTTATCTTAACAAGTTTGGGGAGTTAGGGAAAAAATTGAAAAGAAAAGGTATTATCTGTTTTCATCTTTGATCTATTGAGATCTTAGGAACCCTT
>CHR3:157217385-157217769
TGATTTTAGCTGAGCTCTCAATGTTAAGACCTGGGTTTGGAGTATCTATTTATCAATATACATTTTTGGGGTCATTCTGAGTTATCTCTAGTAGGCTGTTTGTTCTATTCTAAAGCTCATTTCCTGAGCTTTCTGTGGGATGCCTGCCATGGAGTCGCCTCCTGCTGTAGCCTGGAGTGGGGTTTGCCTGGTGGTCCTGACACTGATTCCCTTGCCACCTGCACTCCAGGTGGCTTAACACCCAATCTTGAGACTGAATGTGTCACCCTTTCTGATAATCCGATACCATTTTCTTTTTTTCTTTTTCTTTTTTTTTGAGACAGAGTCTCGCTCTGTCACCCAGGCTGGAGTGCAGTGGCGCAATCTCGGCTCACTGCAACCTCC
>CHR1:109817657-109818041
CATGAACAGAGCCTAGAAGTTGGAGTGAAGAGACCTGGCTTCTAGTCCTCGTTCTCCCAAGTTTGAGGTGAGGTATCACTCTCTCTGTGTCCCAGACTTCCCCTCTGTAAACCAAGGGATTGGATGCGCTTTGATACAAAAAATCCCTCTCTAAAACCCATAACTGATCTGCAAATCCAAGTTGGTTTGCTGTGTTTTCTCTGTGAGACAGCAAGCCACAAGCAGCCAGATCCAATGCTCACTTTCAGCAACTCCTGTCATTTTGTCACTGTGCTTGCCTCTCTTCCCTCACTAGCGAAATAGGGATTAAAACACTCATCTCAGAGTTGTGAGCCTTGAAGGAACATCGCATGGAAAGGCCCTTCTTGGAAAGGCAGAGCCCTG
>CHR20:47433019-47433403
AAGAGGAAGAAGAGAAAGAGAAGAGGGAGTGAGGGGGAGAGAGAGTGAGGAAGGAAGGGAAGAAGGGAGGGAGGGAGGAAAGAGAAAAGGAAAGAAAGAAGGAAGAAAAAAGGAAGGAAGAGAGAAAAAGAGAAAAGGTTGGTGTCATAAATAGTGTAAATATACTTAATAAGCAAGTGAAATCAAAGGCTGAGTAGTACGTCATACTGATGTCTAGTATTTTAAAATTTAGGCTGGGCACGGTGGCTCACACCTGTAATCCCAGCACTTCAGGAGGCAGCGGCGGATGGATCACCTGAGGTCAGGAGTTCGAAACCAGCCTGGCCAACACGGTGAAACCCTGTCTCTGCTAAAAATACAAAAATTAGCCAGGTGTGGTGGCGT
>CHR2:63815953-63816337
CCTCATGGAACTTGTTCATTTCTTGATATTATCTTGAGAAACAAAAATGAAGATAGTAGAATTCTGTATCTTGTCTCTTGGCATTATTATGTTTTCAGTTGTACAAAATATCTAAGTCAGATGTATACAGGTTGAACAATTCTTACAGAAATTCCTGCCAAAATTAAAAATATTATGGGTAATTATCACTAAAAAGAAAATTAATCACATTTTATATTAAGATAATTAAAACTGGAATTCAAAAACTGTGAGGCTGAAAACAAATCTACAAAAAGCCTGGTATGGTATGACTCATAGCGGCTTTATTTATAATAACAACAAAAAAGAAATACTTCAGATGTATATTATTAGGTGACTTGACAAACTGTGATATTATAGTAGGTT
>CHR20:47092930-47093314
GCACGTGCCAGGGACCAACTTGAGCTACTTAGGTGAAAAAGCAGAATTTATTTTAAGGATACAGGGCCTCTCTTAGAACTTAAGGACAGAAGTAGAGTAGAGTATCAGCGAGGCACTGGAACCAGCAAGGGAGACAGGGACAAGAAACTGCATGTATGCCTTCTCTTCCCATTTGCCACAGTGAAGATGACAGAACTCCCAAACTATAGTGTCCTGGCCGTGCCTTCATGTGCTAGTTACTGGGCACAGCTCTCCTCTGGGCCTCCTCACTCCTCCTTTCCCTCTACTCCCAATGAAACCAGGTCCTGGTAAAGTGTTAGTTTGTTTGTATCTTTCACCTTCTGTTCTTGTCTCTGGAGACTACCTGTCAGATCCCGGGGTCTG
>CHR2:187350806-187351190
GCTTTATGATAAGCTTCACATTATCAAGTGTCTGTGTCTCACTCAGCTGCTGTCTGGATTTCTAAACTTTGTTCAATTTTGCCAAAATCCTCCTACAGGTTAAATTGTGTCGAGCAGATTAAAAACATATAAAGAGCTAAGTCAATAGAGCTCAGATTACTGAGCTATAACACATTTGTATGCATAAGAAATATGTTGGCTGGGCGCGGTGGCTCACGCCTGTAATCCCAGCACTTTGGGAGGCCGAGGCGGGCGGATCACAAGGTCAGGAGATCGAGACCATCTTGGCTAACACGGTGAAACCCCGTCTCTACTAAAAATACAAAAAATTAGCCGGGCGCGGTGGCGGGCGCCTGTAGTCCCAGCTACTCGGGAGGCTGAGGC
>CHR20:44501571-44501955
TGCCGCTTCTATGATTGGAAGGTACCACGTGCCAACCTCCTTCCAACTAACTTACTCATCCTTCACTTCTCTGACTTGCTGTCATGTCCTCTGGAAGGCCTTCCCTGACATCACCCCTCACTGGCTAGGTTACAAGACACTCCTCCGACTTCCCACAGCTTCCTAGGCTTCCTTCTGCCACTGCACATATCACTCCTATCTTCCTTGCTATTCAAAGAATGCCTTAACAGTGACCTTAGTCTATGTAATTCTAGCACTACAGATGTTCACTAAAAGTTTGTTAAATGACTGAATAAAAATGTAAATACAAAAACAGGACAAAAATTACATGCTCGTTTCAACAGACACAGAAAAAACATCTCACAAATCCAATACCTTTCCATG
>CHR20:56786249-56786633
TATAGGGCGAATGAGATGGCCTCTGGCTTCACAGAAGCTGTGTCAGTCACTCGGCAATGCAGCCTGGGAGGTGGAGAGCCCTCTGTCTTTTCTTAACTTTTATAAGGGTCTCTGAGCAACTCATTATGTGCAGAAAGAGCCCTGGGTAGAATCCTGGACTCTGGCAGGGCTGCCTACTCACCATGGAGCCTCAGTTTCTTCATTTGTAAAATGAACGAATGAGCCAGGATCGCCTCCTTGGACCCCCTGACTGCTCATGACGTATGGCCTTAAATATGGCTCTAAATGTTACTCCCCATGGAGCCCTTTCTAGGTATCTCAGGCCAGAGTCCTCAAAGGAAAGACATAAAGATTTGACTATATGAACATTAACAATCCCTGGAC
>CHR3:42003728-42004112
GCGTGGTGGCACATGCTTGTAATCCCAGCTACTCGGGAGGCTGAGGCAGGAAAATCGCTTGAACCTGGGAGGTGGAGATTGCGGTGAGCCGAGATCGCGCCATTGCACTCCAGCCTGGGCAACAAGAGCAAAACTCCGTCAAACAAACAAACAAAAAACAAGTTCGTTTGATTCCTTCCATTTCCTCAGTGAGATAAGAAACAAAGTCACCATCTGACAGTGAAGATGGGGAGGGAGTTGCTAGAACTTGGATATGAAAAGAAAAAATGTGTTGTAGTTTTCATGAAGAGTGGGAGAATGACTGGATTAGAGAGTTATTAATTGTTCAGCAGCAGTAAAGCTCACCTGAGATTCATGGTCATAATTTTTTTTTTTTTTTCTGAG
>CHR17:49028365-49028749
TGAAAACCTTCACCCACGCAAGAGTAAACTGCTGAATCTATCAAACACATTCTAACCTGCTCTAATCCTGTGGCTTGCCTTTTATCTTAAATGCCAGGATACAACAGGACTCACTGATAACTACTGCCCAGTACTGTTCACAGTTTAGACTAATGAATAAGTTACTCCTGGACAAACAGTAAGATTGAGCAGTGGCTTGGGAGCAAGTGCATGCTGAATTTCACTGAGAGGTGTGTAAGGAATCAACACTAGTTTAAATTTATCCAAGGCTCACTAGGGAGCTGTAACACACCCTGTCTGGAAGGATATCTGCTACCTGGAGAGAACAGTATGGGAAATGTTTGACTTTGTTGGACAGTAGAGAAAGTCCTTGAGTCTGCTCAA
>CHR20:47245864-47246248
CACTGTGCCTCTCTCTCAGTGTGTTAGAGGGTCACATAACTTCTGATTTGTTTCTTTAAGGGTCACATAACTTTTGATAGTAAGTGTACGAGGTAGGATTCTAAACCAAATTAAGAAAACTGGAAACAGATACAATCACTTACCATCCTGTTTGGGAGATGGTTCTTTGGGTTCCTTCTTATTTTTTCGACCCTCCCGCCCAGAATGGTCTTCTCCTAAATCTATGACAAGTTCGCTCTCTGAATCAGAGTCCAGGCCCAAATGGACTGTTGGGGAATCCGTCTCATCTTTTCCCTTCAGTTTATCCTTTATGGGGTGAGGTGAAGGTTTTGCCTTTTCGGAAAAGTCCTTCTCAGGCTCAGGGCTGGCCTTGTCCTTGACTGC
>CHR20:56135539-56135923
TAAAAGTCTTTACCAGCCCTGATGGTGAAGCGCCAACACTGCTGGTTGACAATGATGTCAAATTCCTATAGAAGCAGTTCAGGGACAGGTAGGAGATCCACCGCTGAAAACCCAGACTTGGAATGGGGCAGGTCTGGATGCAAATTCCGTACTTCCTGGTATAACTTTAGGCAAGTTATTCAATTTCCATGAGCCTCAGCTTCTCCATCAGTAAAATGGAGATAAAATGTGTTCCGAACTTCTAAGATTGTTACAAAGATTAAATAGCATGATGTATACTGAGCTCTTGACACACAGTAAGCATTGAATAAATACTTCTGTTTTGATCATCCGCAACAAGTGCACAATTTCCTTCTATTCACCAGACAATAATGACAGTTATTT
>CHR3:188468199-188468583
TTCCTGTCTGTTTAACCCTACTAAATCTTAACTTTCTTATCTGTAATGTGAGTCTATGGACTAGATCAGGTTTGGCAAACTTTTCTGTAAATCTGGTAACTAAATATTTTAGGTTTTATAGGCCATATGGTATTTGTCACAACTATTCATTTCTGCCACTGGAATGCAAAAGCAGCCATAGACAATAAGTAAATGAATGACCTTGGCTATGTTCCAAAAGAACTTTATCTACAAAAACAGGAGGTGGTCTGGATTTGGCCATTTGGCTGTTGCTTGTTGACCTGTAGACTAGCGGACCTCTTTATTCTGTTCTAATTCCTGTCTAATATGATTATTCTGTCAGTTTATAACATTGTGCCGTGTCAGTTAAGCCAAGGAAGTGCC
>CHR11:69330086-69330470
GGAGTGAAATGGCTGGGTTATAACTACTGGTATTGAGATTGAGATTGTTTTGAATCTGTAGATCCATTTTGGGGGAATTGGCATCTTTTGACCCATGAATATGGTCTATTTCTCAATTTATTTTGGTATTCTTTAATTTCTCTCAGCAAATTTCAGTTTCACACAGGTTTTTATCAGACTTGTCTATGTGTGTATTTCCTATTTTTGTCGTGTTTCTGTAAATGTTTTTATTCCGGTTGTGTCATGTTGCTATTATACAGACACACAATGGCTTTTTGTATATGGATCTTCTATACCGCAAACTTGTTAAACTCGTTGGTGACTTCTAGTAGCTTTTTTCATAGACTCCATAAGATTTTCTCTGTAGATGGTCGAATTGTTTGT
>CHR11:65641353-65641737
ACCCTGGCTTCAGCCGAGGACCAGGCTGCCAGCTCGGACCTGCTGCATGGGGCACCTGGCTTTGTGTGTGAGCTCGGGGGTGAGGGTGAGCTAGGCCTGGGTGGACCAGCATCCCCACCTGTGCCCCCTGCACTGCCCAACGCGGCCGTGTCCATCCTGGAGGAGCCACAGAACCGAACCTCGGCCTACAGCCTGGAGCACGCAGACCTGGGTGCTGGCTACTACCGCAAATACTTCTATGGCAAAGGTGAGGAAAGGCAGTTCCAGGGAGTGGAGGAGGGGGGCTGAAGAAGAGGTCCCTGTCACCTGCAGTGCACACAGTAGGGCTCATGAACTGTCCATTTCCTGTAAAGTCCCTGGCCCTGGGAGGGCTCAAGAGCTGAG
>CHR8:121951492-121951876
CCTCTCAGCATTTTAAGGCTATCCACACTCCTTCTCATTGGGTTCTTCCATCTTCAAGTCAGTGTGAAAGGAAAACCTAGGGGCCCAAAAATTACTAAGCTAAGGGAAAAGTCAAGTTGGGAACTGCTCAGGACAAACCTGTCTCCCATTCTATTCAAAGTCATCTCTCTGCTCACTGAGAAAGATGCATATTCTGATTGCCTCCTTTGGGAAGGCTAATCAGAAACTCAAAGAATGCAGCCATTTGTCTCTCACCTACTTGTGACCTGGAAGTTCCCTCCCTGCTTCGAGTTGTCCCCGCCATTCTGGACGGAACCAATGTACTTCTTACATATGTTGATTGATGTCTCATGTCTCCTTAAAATGTATAAAACCAAGCTGTAC
>CHR13:47370727-47371111
GGTGCAAAAGAAATCGAGTTTTTTGACAGTATTTTAATGGCTAAAAACACAATTACTTTTGCCCCAACCTAATAGAAACTTAAATCTAAGATCTGAAACTATGAAACTACTAGAAGAGAACATTGAGAAACTGCTTCAGGACATTGAGCTGGGAAAAGAATTTTTGTGTAAGACCTCAACAGTACAGGCAACTGAAGAAAAAATAGACAAATAGTATTGCATCAAGCTGAAAGGCTTCTGCACAGCAAAGGAAACCATCAACGAAATCAAGACACAACCCACAGGGAATGGGAGAAAATATTTGTAAACTATCCATCTAACAAAGGATTAATAACCAGAATATGCATATTTGAATATATATATTCAACTCAACAGCACAAGTCC
>CHR17:61851191-61851575
CACTCCAGCCTAGGTGACAGAACGAGACTCCATCTCAAAAAAAGAAAAAAAAAGAAATGTTGCTTAAAATTTCCAAAATAGGGATGAAAGACCCAGAACTTCCCTGATCCACTTTCCCCCTTCCCTTATGAGTCATGTTTCTTTCTTTATAAGGTTCTTAGAAACACAGTTTGAAAACCACTATACTCTAAAAATCCTAATAGTTTTGCCTATCAGAAGTAGGTCTTTAATCTACCTTGAATGGGCTTTTGTATATGGTATAAAGTAGGGCTCCAATTTCAATTTTTTCCATATGGACATCTAACAGGCCTAGCACCACCCAAGTTCTTCCTTTCCCCTACAAGCTGTAGGGGCACTTCTATAAAAATATCAAGTTTCTGGATA
>CHR15:41038700-41039084
GCTATCGGGTCTTTAGTACCTGACACTTGAAACTTTTGCTTAACATCTGCCTTAACATGGATTGCTGCCTCCATTCTTCCTGATATCACACTCTGAGGTTAATCTTCATAAAATACAAATAACAAAGATCCCAACTGGTTTGATATAATGACTCTGGTAATTTAGCAGCCTTACTGAACCTGCTACCAGAATACTACTTCTCATGGCTTCACATTGGCTACCAACACTTGACCCCGAGGAATACAACTTTAAGCATCTGTTGAAGAAAGTAAGACAAATAGGGCTGGGACGACAAGCTTATTATCTAAACCCGCATAGGGTGGCATTCAAAGACTTTCCAAACTTACCCTTCTAGACTTTTCTGTCATTACTGTCCTTTATTTT
>CHR7:44163233-44163617
GGCAACAATTCTACTACCTCACAGGGCTGTTGAGAGGATTCAATGGGATAATGCAGGTAAGGCTCTTGGCACATACAAGTTGTTCAATAGTTTGTAGCTGTTGTTGCTACCAAAGGATATTTTAGCCCTTGGGTCAGAGTTTAAGACATGGGCTGTCCCCAGCTCTTGATTTACGGCAGATCTAATGCCAAACTCCTACCCCAATGCATACTGATTATTTCTGTGTTTTAAGGAGACAGACTAGGTGGCATAGACTCTTTGATGCTAGTCCTACAGTAAATCAATGAAGCTTTTTGTCTGAAAAGAGTTACTAGGGAATGATCCTCATGAAGCTGGCAACGTAGGAAACTTCAGGAATTGGTTCCTCTATCTAAACAACCAGCA
>CHR14:65569643-65570027
ATAACTATTATATTTTCTCCTAATTTCTATTTCATGGATCACCTTTTGGTTGATTTCTTTTGATATTTATTTTGATTGTTAGTCAAATTTTCTGCCTCTTTGCATGTCTAGTGATTTTAAATTTAATATATTGTGTATAAAGGCACTGTGGAGGCTACAGAGGCTTTTCTCTGTTGGAGATTGGGCTTAATATTTCAATCCAGTACAATCAGTGATTGAACATGGCTGTGTTTTAGTTTTAGTAAAACCTAGCCCACTTTGTTTCTTCCTTGTTCCTCAGGTATAATTCTTCTAGGCTTTTTATTGACAATTTGGTAGATTTCTCTTCAGATTTGAAGTATAGGACATTTCTTCTGCCCTTCAGAGGTTTTGAGCTTTGCTCTT
>CHR16:30709561-30709945
CCCTGGACCTGCATTTGGACTTCATTGTGGGGCAAACTGAAAAGTACTCGGACCTTCTGTCTCAGAGCCTCAACCAGCCATTAACCTCCAGCAAAGCAGGCTCTTCCCCTTGCCTCGGCTCTTCCTCAGCTGCCTCCAGTCCTCCACCCCCTGCTTCTCGCCTGGATGATGAAGGTGTGTGTTCTCTTTGGTCCTGTTACTCTTCCTCATGTACCCTTTCCAGAGCTGAAAAACCCACCCTGTGGCTTGCAGGGCCCGTGGACTTTGTGACCTTGTTCTCCTGCTATAGATGGGGACTTTCAACCCCAAGAGGATGAGGAAGAGGATGATGAGGAAACGATTGAAGTTGAAGAACAACAGGAAGGCAATGATGCAGAGGCCCAG
>CHR3:195869650-195870034
GTGAATGGGGGCGAGTGAATGTACAAGCCCCCAGCAAACGGGAGGCCGCAGGCGGCAGGATGAGGAACACGGCGGTCCAGTATGATAGGCAGAGGACCGGGAGATGGAGGAGGCCCCAGGCAGAGCCGGAGCCGTGGGGTGGTTTTGGCTTGGGACAGGAGAGCAGGATTAGGGGGAAGTGAGGAAAGCCAGGATCTGAGCTCGGCCGTGGAAGGAGGGAGGAGGGACGCCGGGGCGGACGGGCCTGCTGCAGACCCAGCCCGAGGAGGCCCACCTCGGCGGATACAGCTGCCTGTCTTCCACCCCACGCCCAGCCGGAGCCAGGGACACAGCTGTCCCGCCTGCTGCCCTGACCCCACTGTCCCCAAAAACAGAACAGCAGCC
>CHR1:17563693-17564077
GCAGATGAATAAACTGAGGCTTAGGGAGGTTAAGTTGCACATTTGCTAGGTTGTGGAGCTGGGATTTGGAGTCCCCACTGTCTGACTCCAGAGCCGGTGCACAGACCCACCCATCTATTAGGATCCTCAAGGAGGAATTCTTTCTGTGGCTGACAGGTTGGATTTCAACCTCTCAAAGACCCCTCCGTCGTCTGAGAGCGTCTGATTGTGGGAAGAAACAAAATGACCCAGACAACAGCTGGGTCAGTGCTGCAAGTGACAGCAGATGGCTCCTGCCACTAACTCCTGTTCTGATCAGTGGGTGCCCTTTCAAGGAGCCAGGTTGGGAGAGAGATGGATGCTGCCAGCCCCAAGGAGGCCCTTCCAGGCTTGGTCTGACATCAT
>CHR18:12741752-12742136
TCTTTTCATGTGCTTGTTAGCCATTTGTATATCTTCTTTGGAGAAATGTCTATTCAGATGCTATGTTTGTTTTTTTTTTTTTTGAGACAGAGTCTCTCTCTGTCACCCAGGCTGGAGTGCAGTGGCGTGATCTCGGCTCACTGCAAGCTCTGCCTCCCAGGTTCATGCCATTCTCTTGCTTCAGCCTCCCGAGTAGCTGGGACTACAGGCGCCCGCCACGCCCGGCTATATTTTTTGTGTTTTTAGTAGAGACGGGGTTTCACCGTGTTAGCCAGGATGGTCTTGATCTCCTGATCTCGTGATCCGCCCCCCTTCGGCCTCCAAAAGTGCTGGGATTACAGGCGTGAGCCACCGCGCCCTGCCCTATGCCCATTTTTTAATTGG
>CHR11:66446052-66446436
GGAATGCAGTGGCACAATCTCAGCTCACTGCAACCACTGCCACCCAGGTTCAAGCGATCCTCATGCCTCAGCCTCCCAAGTAGTTGGGATTACAGACATGCACCACCATGCCTGGCTAATTTTTGTATTTTTAGTAGAGACAGGGTTTCACCGTGTTGGCCAGCCTGGTCTTGAACTTCCGATCTCAGGTGATCTGCCTGCCTTGGCCTCCCAAAGTGCTGGGATTACAGGCATGAGCCACTGCGCCTGGCCTCTTACATGTATTGATTGATGTATTATGTCTAAAAGGTGTAAAAGCAAGCTGTACCCTGATCACCTTGGGCACATGTTGTCAGGACCTCCTGAGGCTGTGTCATGGGTGCATCCTTAACCTTGGCAAAATAA
>CHR6:37787095-37787479
AGATGCCCAGGTTGTCCCAGGTGCCATCCCAGATCTGAGGTGGACCCTAGGGGTTGGTGCAGACAGCAGCCAAGTGAGTCTTCCCTAAGTGAGGAGGGTCTGGTAGAGCTGTCTCGGGGCTCAGAAGAAAGGCAGGGAAGTGGGGCCTAGAGAGAGTGTCATTTACCTCCCTGCTCCACTGTACAGATCAAGTCTAAAGTCCTTCACTCCTGCCAAGGCTGACAGGAGGGCCATCCTGCTGGCTCTCCACTTCCTCTGAGGACAGAGGGCTGGGAAGAAACTCAAACAGGAGGGATGGAAGTTAGATAGCAGAGAGAACTTCCCAGAAGTAAAGTTCTCAGATCAATGGAATCACACTGTATGTGATTTTGTTGTGCCTGTTTA
>CHR20:46397321-46397705
AAAGTGAATACCCAACTTTAGCTGAACTATTCCAGTTCTTTCTCTTGAATTTAAAAGACAGAGACTGGCTGGGCGTGGTGGCTCATGTCTATAATCGCAGCACTTTGGGAGGCCAAGGTGGGTGGATCGCCTGAGGTCAGGAGTTTGAGACCACCCTGGCCAACATGGCAAAACCCCGTCTCTAGTAAAAATACAAAAAGTAGCCAGGCATGATGGTGGGCGCCTGTAATCCCAACTACTCGGGAGACTGAGGCAGGGAGGACAGCTTGAACCCAGGAGGCGGAGGTTTCAGTGAGCACAGATTGCACCATTACGCTCCAGCCTGGGCGACGGAATGAGACTCCATCATAAATAAATACACACATACATACATACAAACAAATA
>CHR11:68874096-68874480
TTTCCTCTTGCCTAGCAGCTCACTTTAAGGAAAGTTAGAAGATAACGCTGTCCAAATAGCCAAGGCCAAAGGAATGGGCTCCAGACACCCCCCTCCCTTCCAGAGCAAGCTTGAAAGAAAAAAAAGAAAGACAGGTTCTTTTACTGTTACTCTTTTCCCAGGCTTCTTAAGCATGATTAGCATGATTATGTTTTACAAATGTCTGTATTTAGCCAGTTCTTATTTTTCTTTTAATGCAGCTACAAGGCCACTGGCTAGGTCACAAATTATGTTATGCTATAGATTACGTGACCTGTTACTGTATGATTAACTGCTTTTATTTTGCTACTGTTTTTATTTTGCTTCTGTAAGACCGCTTATAAAAACCCTGCTCTTTGTTCAGGG
>CHR21:11040419-11040803
TTGTAAACAGAACTTTTGTAGAATCCGCAAAGGGATATTTGTGAGCCCCTTGATTCCTATGGCAAAATAGGAATAATCTTGAGATAAAAACTAGACAGAAGCTTTCTGAGAAACTTCTTTGTGATGTGTGCATTCATCACACAGTGTTGAAACTTTATTTTGTTTGAGCAGTTTAGAAACAGTCTTTTACTGCAATCTGCAAAGGTATATTTCTGAGCCATTTGAGGTCTATGGTGAAAAAGAAATATCTTCACATTGAAACTAGACAGAAGCTTTCTGAGAAACTTTGTAATGTGTGTTTTTGTCTCACAGATTTGAGCCTTTCTTTTGATTGACCAGTTTGGAAACATTCTTTTTGTAGAATCTGCAAATGGATATTTGGAA
>CHR14:22757677-22758061
CTCTCTACCCAAAGTGGTTTTACATTCATTACAGAGTGATTTCTTAGAATGTTTGATATTAAATATAATTTAAGAATATTAGCAATGGCAACAAAACCAAAATAGACAAATGGGATCTAATTAAACTCAAGAGCTTCTGCACAGCAAAAGAAACTACCATCAGAGTGAACAGGCAACCTACAGAATGGGAGAAAATTTTTGCAATCTACCCATCTGACAAAGGGCTAATATCCAAAATCTACAAAGAACTTAAACAAATTTACAAGAAAAAAATCAAACAACCCCATCGAAAAGTGGGCAAAGGATATGAACAGACACGTCTCAAAAGAAGACATTTATGCAGCCAACAGACACATGAAAAAATGCTCATCATCACTGGCCATC
>CHR1:201987974-201988358
TACTAAAAATACAAAATTAGTCGGATGTGGTGGTGCATGCCTATAATCCCAGCTACTTGGGAGGCTGAGGCAGGAGACTCGCTTGAACCCAGGAGGCGGAGACTGCAGTGAGCTGAGATCACACCATTGCACTCCAGCCTGGGCGACAAGAGTGAAACTCTATCTCGAAAAAAAAAAAAGAAAAGAAAAGAGAATGTATATTAGGCTGAGCATGATGGCTTATGCCTGTATTCCCAGCACTTTGGGAGACTGAGGTGGGCGGGTTGCTTGAGGCCAGGAGTTGGAGACCAGCCTGGCCAACATGGTGAAACCCTATCTTTACAATACAAAAATTAGCTGGACTTGGTGGTGCACGCGCCTGTGGTCCCAGCTACTTGGGAGGCT
>CHR14:74226902-74227286
CTTATTTTTCACCATGAACATGTATGACTTGTATAATAATAATAATAAAGGTATGCTGGGTTGAGGTTTTCCTAAGAAGGCATTTTTCAGATTCTTGGTGATTCGTCTAAGTCCTGTTTTTTTTTTTTTTTCCACCCAGGCTGGAGTGCAGTGGTGTGATCTCGACTCACTGCAACCTCTGCCTCCCGGGTTCAAGCCATTCTCCTGCCTCAGCCTCCCAAGTAGCTGGGATTACAGATGCCTGCCACCATGTCCGGCTAATTTTTGTATTTTTAGTAGAGACGAGGCTTCACCATGTTGGCCAGGCTAGTCTTGAACTCCTGACCTCAAGTGTCGGCCTCCCAAAGTGCTGGAATTACAGGCGTGAGCCACCAAGCCCAGCCT
>CHR16:686202-686586
GTCACTTGTGGGCGTCCTGGACACCCAGCACCCCATGCAGGTCCCTCTCTGCCTGGACAGTCACAAGCCCTCAGCATTCAGCTGCCCTCAGTACCCAATGTCCAGGCCCACCCCAGGTAGGAAAGCTGAGGCTCATGGGAAAGACAAAAACCCCGGTCCCCGCCCTACAGCAGCACAGAGGAAAACAGAATTGGGCAGTGGGGACTTGCGGGGCAGCTAGAGATGGGCATGGGAACGGCAGCTCACGGCTCCACCGCTGCTGGTGCCTGGAGAGCTCCAGAAGCAAGGGGGGAAGAACAGAGAGCTTGAGCCACACGACTCCCGAGACCCCCGCCCCTCAGAGGACAGTCCTGGGTCTGGCCCACCCTGGAGCCCTGGCCCTGT
>CHR2:70843532-70843916
AGCTGATTCGATCAAGTGGAAGAAAGGATATCCGTGATTGAAGATCAAATTAATGAAATAAAGCGAGAAGACAAGATTAGAGAAAAAAAGAGTAAAAAGAAACAAACAAAGCCTACAAGAAATATGGGACTATGTGAAAAGACCAAATCTACGTTTGATTGGTGTACCTGAAAGTGATGGGGAGAATGGAACCAAGTTGGAAAACACTCTTCAGGATATTATCCAGGAGAACTTCCCCAACCTAGCAAGGCAGACCAACATTCAAATTCAGGAAATACAGAGAACACCACAAAGATACTCCTCAAGAAGAGCAACGCCAAGACACATAATTGTCAGATTCACCAAAGTTTAAATGAAGGAAAAAATGTTAAGGCCAGCCAGAGA
>CHR1:116920649-116921033
GTCTTGCTCTGTTGCCCAGGCTGGAGTGCAGTGGGGCAATCTTGGCTCATTGCAACCACTGCCTCCCGGGTTCAAGCAATTCTCATGCCTCGGCCACCCAAGTAGCTGAAATTACAGGGATGTGCCACTACACCGGGCTAATTTTTGTATTTCTAGTAGAGACGGGGCTTCACCATGTTGGCTAGGCTGGTCTCGAACTCCTGGCCTCAAGTGATCCACCTGCCTCAGCCTCCCAAAGTGCTGGGATTACAGGTGTGAGCTACCATGTCTAGCCGAAGAGTTGAAATTCTGACATCTCCAACCAATAGACTCAGCTGGCTAAAAAATGTGCCCCTAGTATTTGGGGAATTTCTTCCTTTTCATTGCTTTGGTCTGAACAAGGAA
>CHR20:55379977-55380361
CCCGCGCACTTGACATTTTTTTTTATGATTATACTTTAAGTTTTAGGGTACATGTGCACATTGTGCAGGTTAGTTACATATGTATACATGTGTCATGCTGGTGTGCTGCACCCACTAACTCGTCATCTAGCATTAGGTATATCTCCCAATGCTATCCCTCCCCCCTCCCCCCACCCCACAACCGTCCCCAGAGTGTGATATTCCCCTTCCTGTGTCCATGTGATCTCATTGTTCAATTCCCACCTATGAGTGAGAATATGCGGTGTTTGGTTTTTTGTTCTTGCGATAGTTTACTGAGAATGATGATTTCCAATTTCATCCATGTCCCTACAAAGGACATGAACTCATCATTTTTTATGGCTGCATAGTATTCCATGGTGCATA
>CHR3:48653728-48654112
CACTTCCAAAGTTCCAGCTCAGTGTGCCGTTGCCACGGAAATGGTGGGGATGGGCCATAGCTGAGTGGATAAGAGAAACAGGGTTACAGCCCCTGCCCCAGGAACAGATCTGACCCTGCAGGCCCCTCTGCCCCATGCTGCCCACTTACTAAGCTGACAGTCTTTGCCGCCGAAGCCCACAGGGCAGTCGCAGCTGAAGCTGCCCCAGCGCTCCGAGCAGAAGCCACTGTTCTTGCAGGGGCCTGAGTCACAAAAGTGTAGCTTGGCTTGGCAGCCTGGGAGAGGAAAGCACATGGCGGACATGAGAACAAGGGTTGGGGGGCACAAGTGCTGGACAGGACTTTAGTGTCCAGAGGGGCTGAAAGAGACCAAGATCTCAGCCCC
>CHR20:55902761-55903145
TCTCTCTTTTTCTATTGATTGGAATAGTTTCAGAAGGAATGGTACCAGTTCCTCCTTGTACCTCTGGTAGAGTTCGGCTGTGAATCCATCTGGTCCTGGACTCTTTTTGTGGTAGGCTATTGATTATTGCCACAATTTCAGAGCCTGTTATTTGTCTATTCAGAGATTCAACTTCTTCCTGGTTTAGTCTTGGTAGGGTGTATGTGTCAAGGAATTTATCCATTTCTTCTAGATTTTCTAGTTTATTTGCGTAGGGGTGTTTGTAGTATTCTCTGATGGTAGTTTGTATTTCTGTGGGATCGGTGGTGATATCCGCTTTATCATTTTTTATTGCATCTATTTGATTCTTCTCTCTTTTCTTCTTTATTAGTCTTGCTAGCGGTC
>CHR3:63662068-63662452
AATCTTGCCCTCTGCTCAAGATGAAAGCAGAGCCATATTTCAGGGACTTGAGGGGACAGTTCATTCCAAGGCATTCTCTGCAATGTCTGTCAGAATGCTGCCTTGGCCCAACCGCCCTGCCCCATGAGACCCCCTAGGGCAGGTGCATTCACGTGAGTCAATGGCAAAGCTCAGGAGCCCACTTCATTCCTAACTGGGCTTTCTCCTCAATCCCCATGTTGCGTCCCCTGATAAACTGAGCTGGTTCTTTTGGCGAAGGCCTGAGTTCTAAGGGGAACATTGCCTTTCCCATAAGGCTAAACATGGTTTTGGGGATCTTAGCACCTTATAGCCAGTCAGATAGAATTTTAAAAAGCACCTAAAGGCACTACTGGGAAGATACAA
>CHR8:105437454-105437838
ACCCCTTAATAGGTTGAATTACAAAATTTTCATCTTGACATTTTCTATCAGATACGGGATGAGAATGATCAGGGGTAAATTTGGCATATACTGAATGAAGGAAAGGACTTCACTCAGTCGAAGTACTTTTCAAACTCTTTAGCATCTTAAAATGTCTTCTGGATTATACTCTTACCTCATTGAACTATCTAGTTTCACCACCTTCAAGCTGCCATGTTTCCTGCACAATAACTTAATTACCATAATCTTTTCCTATGGGACTCTTTGGGAAGGTGGCTGCCATTTTTAATGTTAAACATTGTTTCTGGCCAGGAGTGGTGGCTCACGCCTGTAATCCCAGCACTTTAAGAGGCCCGGGTGAGTGGATCACCAGAGGTCAGGAGT
>CHR20:46476856-46477240
GGGTTCAGACAACTTTGGGATATATCCTATCAGGATTCAAACGGTCTCACCATGTGATCTTAGAAAAATAATGTTTGCATTTTCTACTCATTGAAATGAGATAATAAAATAATCCCATACACCGATGGGATTTCAAGATACTGAAATAAAATAATTCATGCTGGTACAGTGGATGCGTGATAGGAGACTCTCAAAATAATGCCTGTTTTCCGGCATATTAAGTGCTGGACACTAGAGCTAAAGGCTTTGAATACAAAGAGATAAAAGGTACAGCTTCTGCTTCCATAAACAGAGTCTAGGAGAGAGAATAACACAAAGATAATTGCACAGATTAAAATGTGAAAAATAGGAGAGTACAGGGAATTGGTGGTTGATGAGGCTGGA
>CHR12:53644941-53645325
TTAAGTGGAACAATCAACAGAGTAAACAGAGTCTATAGAATGGGAAAAATATTTGCAAACTATGCATTTGACAAAGGGCTAATATCCAGAATCTACAAGGAACTCAAACAACTCTACAAGAAAAAAAAAACCCCATTAAAAAGTGACCAAAGGAATAAACATTTTCCAAAAGTCATACAAGCAGCCAACAAACACAAAAAATGCTCAACATCACTAATCATCAGAGAAATGCAAATCAAACCCACAATGAGATACCATCTCACACCAGTCAGAATGGCTATTACAAAGTCTAAAAACACTGTAATCTCAGCTATTAGGTGGCTGAGGCACAAGAATTGCTTGAACCCGGGAGGTGGAGGTTGCAGGGAGCTGAGATCACTCCAC
>CHR3:62590305-62590689
ATTCAGGATCTCTGAGACTCGTGATTCTTAACATCTGCCTTACTGGAAAAGGAGAAATTTGAAGAAAAATGAAAGGCAGGATAATTCTTCCACTCTATGTGTGTCTCTCTTTCCCTAGGGACAGAAATGAGTATCGTTTCTCAAAGAAAACAGCTAAACCTTTTATTTTCTTTCATCATCCCCTTTCCTCCCACTTTTCTGGGTAGGGACACTGTTTTTTTGTTTTTGCTGTTAGCTTTATTTACTTTTCGTTTTATCTCCATCTGTAGTCTATGCTGCAGTAATATGACTCCAGGTTGATTCTATAGATGAAAGCCAGATTGGAAAAATGGGTGAAAGAAAGGAAGAAAAAAAGGAAGCACAGGAGATGAATTCTTGCTGGCA
>CHR21:44313577-44313961
AATCGGGCTGGCAGGGCCGTGTGGCTGGCACTGATGCATCCTCCTGTTCCATCTCCACAGCCACCAGAGGACCTTCGTGCTGGAAGTGATGGGCCGGCACTGCGGGTGAGGAGGGGCTTCCTGGCCCGCTGGGTGGCCCGGGTGCTGCTGGGGACCGCAGTGACAGGTGTGGCATATTTATTCTAGGGCTCAGTTAATGCCATGGGTGTGAGAGAGCCGGGTGGGGGCCGGGAGAGACAGAGAAGCTGTGGCCCAGAGTCGGACCTCTGGGTACAGGGAAGCTCCCCTCAACGGCTGGGTGGGGGTCCTGAGCAGGCAGGCGCTCGCTCCTCCAGGTACCTGGCGCTGGTATCTGCACTGGCCTCAGGGGCCGACTGGCTGTTC
>CHR20:46643679-46644063
ACCTCTGACCCCCCTCACCTGTCATCTAGAAGTTAGCTGTCAAGAGATTAAATGAAATGTCTTTAGCATAAAACATTGATGAGGCCAGATACAGTTGCTCGTGCCTGTAATCCCAGAATTTTAGGAGGCTGAGAGGGGCGGATAGCTTGAGCCCAGGAGTTTGAGACCAGTTGAGTGGCATGACTCCATCTCTACAAAAAATACAAAAATTAGCCAGGCGTGGTGACGTGTGCTTGTAGTCCCAGCCACTTGGGAGACTGATGTGAGAGGATCACTTGAGCCCAGGAGGCAGAAGTTGTAGTGAGCCGGGATCATGCCACTGCACACCAGCCTGGGCAACAGAGGAAGACCCTGTCTCAAAAATAATTAATTAATTAAAATAAA
>CHR10:46222639-46223023
CACTTCCTACCATCCCTTTGGGTTTAGGATTTCAACATATGAATCTTTAGGGGACACTAACTTTCAGGTCATAGCATTTGGACTTACACCATTGCCTCACCCCCGCCCCTCTAATTCTTGGGCCTTCGGACTCAGACTGAGTCACACCACTGACATTCTTCTTTCTCTAGCTTGCAGATAGCAAACCATGGGACTTCTCGGTCTCCATAACCACATGAGCCAATTCTTAATAATAAATCTCCTCTTACATATACATATACCCGTATATATCCTATTGGTTCTATTTCTCTGGCTATCCCTGGCTAATACACACTGCAAGCACCTGTGCAATACCAAGGGCCTGGCCATCTGCTTGAAATGTAAAATAGAAAACACACCCCCCCA
>CHR3:156806526-156806910
TTCAAATATGATAGTGTACAATTGCTTGTTTACTTTTATGAAATGCTTCTCTCTGGCCTATGATGTTCTGTTACAACTTTGTTATAACCATTGTTGTCTACACACACACGTGCACACTACTCCTCCTCCTCCTCCTCTCCCACTTCCTCCTCCTCCTCCTCCTCCTACTACTTCTTCAGACATTTCTAAGATAATTTTTCTCCCCTAGGGGAAGATAAGACTTAAATGTTAAAAGGGGAATGAAAGATCATGGGATCTTTGCTAGAATTATAGAATATTTGTGGCTGAAATGGCTTTAGAAAACATTTGTCCAAAGATTTCATTTTATAGATAAGGAAACTGAGACTCAGAGAGGCCAAGTTACATATCCAAGGTCACACAGCT
>CHR6:30034771-30035155
TTCCTAGCCTCACAACTGAGAAAACAAATTTCTGTTCTTCATAACTGACCCAGACTATGGCATTCTGTTATAGCAGCATAAATGAACTAAGACAGTCTCCATGAATATATTCAACCATGCCCCGTGTTCTACCAACCTCATCTTTGTGAAGACACTTCCCTTGGTCCTGCCACACGTGGACTGGTGCATGCACATCTGGGCTGATTTCCAAGATCGTCTTCACCTCATCCTGGGCATCCCTCTGGCTCTCTCTTATGCTGGCTCTCCTATTGCCTGGATCCCATGTGTCCCCTTTTTTGGTTTTCTCCATCGTTTTTGTTTCTCATTTCATCTGTGTTCCTAAGGGAACATGGAAAGTAAAATCTGAAAGCCTAAGCTTCTGAA
>CHR17:57251541-57251925
ATTTATTACAGACAAAGTAGACTTTAAAGCAAAAGGCATTAGGGATAAGTATCTTCTGTGCCAATATTAAAGGAATAATTCCTAGGAAAATAGCAAATCTAAGCTCGTATGCACTGAATAACAAGGCCTTAAAATACACAAAGCAAAAAGTATGAGAAGCAGAAAATGTATAGTTACAGTGGGAAATTTTAACAGTTCTTTTTGATGCACCTGACAACATACTTTTAAAATACAGCAAAATTTGAGAGAATTACAGGAGAAACTGGCAAATCTAGTCATATAGAAATTTTAATGTACTTCTATAAAAACCAACAGGTCAAGCTGACAAAATATTAGTAAGGCTACAGGAAATCTAGACAATATAATTAATAAGTCTGATCTAAT
>CHR1:51426056-51426440
AACCATCAGATTTGGAGAAAAATAGGTTACTAAATACTAAATACAAACTCTGTCACAAGTCACCTTACATCACTGTAGTGGTGATGTAAGCTATTTGTTCTGACCGACTCTCTCTCCTTCTAGGGTTCAGCAGTCCTTTTAGGAGATTGCTTCTCTTTCCGCCTCTTCTAATGTCTTTCTACTCATATAGTTCAAACAGAAGATGCCATCTCTCTGGGCAATGACTGTCCAGAAATTGGCTCCTGGTCGAAGCTTAGCCAAAGTACCCCACCACACAATCACAGAGATTAATTCAAGAATGAGCCTGTGACCAATGCCAAAGCAGTCAGAATCTTCATCTAGGATGCCTTTATTTGGAACTGATAAAAAGCTAGCATTCTAGGT
>CHR19:37288119-37288503
CCACCACCACCGGCATCCGGGGAGGACTGTCAAACGGGTGACTCGGCCAGGAAGGCCAGCCTTTGAGAGACAGACATGCTTGCCCCATCCCCTTGCCGGCTTCCTTCTCCGTCCCTGCGTCGAGCTGTGGCTACATTTCTCGATGAGGGCAGAGGGCGACAGGCGTGACAACCACCTTCTTGAAGCTCTGCGGGCACCCTCCTGCGGGTGGACAATGAGCGCCTGTGAGGCCGTTGTCCTTGGTTGGGGAGCGCTCGTCTGGATCCAGCCTAGCAAAGAGGCTGCTCCGGATGTGGAGGGGATGAAAACCCCTGCGGGTTCGACGCCGATGCCCACGTTGCCCAGGCCTTCACAGACCCCCAAACTGGAACTGCCGGGACGACG
>CHR20:25159559-25159943
GGAAGACTTGAGCTACCTTAGAAACAAGAAACAAAACCTAATAACATTTAAAGTTACAGCAGAAAAAATCCAGTCAACCTGAAATTTTTTTTAATGACAACTTTTCAGTTAGAATTTTTGTTTTGAGAAAAATAAGCTTAGTATAGAAATAAGATAAGAAAAAGACATAAGAGATAAGAAATAAGATAAGAAAAATAAGTTTAGTATAGAAATAAGATAGCCAATTCCTTTTCCATAAAATCAGTAAGTGATAGTAAATCTGTCCATTATGTTAAAGACCACCAAAAATGGAATTGCTGCCATGCATTTGAAATAGGAAATTGTTACGGACATTTTAATGTGCAAAAGGTTTTGTCCTGCAGTAGCCCCTGAGGCATTAATATT
>CHR8:125973055-125973439
AGGGTGGAAGGCCAAGAGAGCAAGAGAGAGCAAACTCCCTCCCTCAAGCCCTTTAAAATGACATTAATCCATTAATGGGCCAGAGCCCTCATGATCAAAACACCTCCCATTAGGCCCCACTTCCCAACACTGTTGCATTGGGGATTAAATGTCAACATGGGTTTTGGAGGAAACAAAAACATTCAATCCATATTCAACCCACCACAGTTGAGAGCTTATGTTCAATTCATTTGTTGAGGATGGTGGACTGAAACAGGCTCTCGCATCCCACTCTTGCTCCAAATACAAAACGATAAAAATGGCATGTAAATAAATAAATAAGTCCATGTACATGATGCACACAAAAGAGTCATTCTATGGACCAGGAATTGTGTGAAATCCATG
>CHR2:73053149-73053533
GGCAACAGAGTAAGACTCTGCCTCGAAAAAAAAAAAAAGGAAAAAAAAATCCCCCAAATCATCTCTTGCAGAGATTTCACAAACCAGGCATATTTTGCTGACAACTTCCCAGGAATTATGGTAGAAGGAATAACAGCGCAAATTCACAGCTCTCACAAAAACAGTCAGCAACACTGATCTCAAAAGAGCCCCCAGCCACACCTCATTGTGGCATTTCTTTATTGGTCTTTCAGCTCATCTCAGTATCATGCTCTCCTTCCCGCTGTTTTTTTCCTCCTCTTCCTTCCCTCTCCTTTCTCCATTTAGGATCAAAATGCACCATTCTTCTCCTCTGTCAAGCAGGGCAACCTCCTCCTCTGAAGCTTTGTTCAAGGCATTCTTAGA
>CHR3:63170272-63170656
TCAACTAGGATGGATAGGATTAGAATAGAGGAGAGAAAGTGGATAGGACATGAGTAAGGACTAAAGGGAGATTCTATTAGAACTGCTTTGGCTGCAAATTATAGAACAAATAGCTAACAGTAGCTTAAACAAATAGAGAACTGATGCTGACTCTCACTATATTAATCTGAGAGTAAACTGTATTAGCTTTCCATTGTCACCACAATAAATTACCACAAACTCAGTGGCTTAAAACAACACAAATTTATCATTTTACAGTTCTGTAATTTGGAAGTCTGACACAGATCTCACTAGGCTAAAGTCAAGATGTTGGCAAGACTGTGTTCCTTTCTGGAAGCTCTAGGGAGAATTCATTTCTTTGCCCTTCCCAGTTCTACAGGCTGC
>CHR11:71192615-71192999
AACAACGTGCCCCACCCTGGGTGGAAAAGCCTCGCCTTTCCCAGGAAAATGACCTAATCAATCCAATTTCATACTCTCTGTCTTCAGTCATTACTGGAATATTCACTTACAAATGCAAATTGCAAAGAGATCTATATTCATCAAGGCTTCCTTTTTCCTAGAGAGCTTATCAAGCTATCAGAGGCTATCAGCTCATAAAGGTGATAGGAAAAGGTGACACCCAGAGAATGCAATCATGCCTGCTTAATTGCATCGCAGGCAGGGTGCTTGAGGAAAAGATGAAGCGCCTTGTATAAAATACTGCATCCTTAATGGGGGAACCTTCCTTGTCAAAGGCAAACATCCAATTCAAACAAGAGTTGGTACAGCTTACTCTTCCTCCTT
>CHR8:128732495-128732879
TTGCTCATGATGACTCAAAAGTAGGCCCTCAGTAAGTTGGTGTTTTAGTCCTAGCTTTAGGTTCTGGCATCACATGAAATAATCACCTTTTAAAAAAAAATTCCTTCTAAATTCTGAACTTAGGTATTACGGTATAAGCATAGCCTTTCAGGGACACAGGTGAAGAAAGTTATTGAACTGGCATGAGAAGGAACACCACAATGTCTTGTCATTAATAATCAAAAATATTCTACCTTTATCAATGAATTCAGTTAAATACAAGATAAGCCATGTTTAGTAATAGCATTTTTCTAGGTAGTAGTAAATGAAAAATAAATAAGAAAGGTATATGCTCTGACCTTGATAAACTCTCATTCTATTGCAGGAAACAGATAAATGACAGAG
>CHR12:114334067-114334451
TGTGCTACAATCCCCTAGTGATTTTAATGTGCAGCCAGGGTCAATGCTTATTCATTTAGCCAGTCCCCTACCAGTCCCCTGTTAATGCATATTCAAACTGTTTACAAGTCTTTGCTATTGGAAAAAAAAAAAAAAAAAGGCTCTCTGGGCATCTTTTTCATTCTTTCCTGTGCATCTGTGCTGGTATTTCTGTAGGAGAGGTTTTTGAACCTCAACACTATTGACATTTGGGGCCAGATAATTCTTTGTGGTGGGGGCCTGTCCTGTGCATTGTAGGATGTTGAGCAGCATCCCTGGCCTCTACCCACCCAAAGCCAGGAGTACCTGTGCACACACATCACGACCATCAAAAATGTCTCCAGATATATCCATGGTGGGGGCGGG
>CHR14:35450156-35450540
TCTTTTTCTTTCTTTTTTTTTAGATGGAGTCTCAGTCTGTTGCCCAGGCTGGAGTGCAGGGGTGCAATCTCAGCTCACTGCAACCTCTGCCTTCTCGGTTCAAGCTATTCTCCTGCCTCGTCTTCCCAAGTAGCTGGGATTACAGGTGCCTGCCACTACATCCAGCTAATTTTTGTATTTTTAGTAGAGATGGGGTTTCACCATATTGGCCAGGCTGCTCTTGAACTCCTGACCTCAAGTGATCTGCCCACCTTGGCCTCCCAAAGTGCTGGGATTATAGATGTGAGCCACGGCGCCTGGCCAAAAATGTAATTTTCATAGTTATATATTCCATCATTTAAATTGAGTACTAAATATAATTAAATCATATTAATTGAAGGTAGA
>CHR16:23329613-23329997
TGTAGCTTGTGCAGGGTTACATGGCACAGCTGAGCATTCACACCCAAAGCTTGGCTCCAGCAACCAAGCCCTGACCAACTCCCCAGTAAGGGGAATCATGGTAAAGCCCTTCCTTCAAACTGTATCTTTATTGCATCTTTTTTTCCATACTGGGGGTCATGCACACTCACATTCTAACCAGGCGATAGAAGGCTTTCTTCTTTTGAAAATATGCCAGCCTGGGCAACATGGTGAGACTCTGTCTCTACAAAATATTTTAAAAATTAGTTGGGTGTGGTGGCATGTGCCTGTGGTCTCAGCTACATGGGAGACTGAGGCGGGAGAATCACTTGAGCCCAGGCAGTTGGAGGCTGCGGTGAATTGCGATTGCACCACTGCACTCCA
>CHR20:50564679-50565063
ACAACAAGATATGACCTGAGAACAGATTTCCCAGATAGGACATGATCCATGTTTTAATATGGCTTACTGCTGTTGCTTCATAGTGTGAAGCTTCAGACACTTCTGAAAACCCTTTCAGAAAATCCCAGTCGCCCCATACTGATGACTAATCTCAACTAAAACAGGGCTTCAGCCAGTGTGAATGCCACTAATGCCACCAACTCACCTTTGCTTTTCTGTAGGGTGTGCACCTGTATGTACACATTCAGCTTTTCCGGGATTAACCTCTGAGTTCTGGTTTGTCTTTCAGTTGACCATAGTCGGATTAAACTACATCAAGAAGATAATGACTATATCAACGCTAGTTTGATAAAAATGGAAGAAGCCCAAAGGAGTTACATTCTT
>CHR20:46474814-46475198
CAGGGTGCAAATAATTTCACCAATTGGCATAAGCTTCTATCACCTTGGTTAAATTAGGAGCTATGATAACCCCCATCAATAAATGGTAGTTTAGTGAGAGAGACAGAGAGAAGAGAAGAGGGGGTGAAGGGACAGAAAGGAACAGAAACAGAGGCACAGATAGATTATCAAAGTTGACAGGAGCTTCCAGTATCATCCAGTACTTATTCTCACCCTGTGATTTACATGCCCTAAGGAAACTGTGGGTCTATTCCAACAAGTAAAGGAAACCACAGGATTTACTTGGCATATCTCCTTGGAGGATAAATTGTACTTAATGTCACATAATAAAAGCCATTACTATTCTATGAAAAATATAAATATGGAGTAAATCACAAAATCATT
>CHRX:48432646-48433030
AGCACTTTGGGAGGCTGAGGTGGGCAGATCACGAGGTCAAGAGATCGAGACCATCCTGCCCAACATGGTGAAACCTCGTCTCTACTAAAAATACAAAACTTAGCCTGGCGTGGCAGCACCTGCCTGTAGTCCCAGGTACTCTGGAGACTGAGGCAGAAGAATCACTTAAATACAGGAGTCGGATGTTGCAGTGAGCCAAGATCGTGCCACTGCACTCCAGCCTGGCGACAGAGCAAGACTCCATCTCAAAAAAGAAGAAAAAAAAAAAAAAACTAGCTTAAGATTGTTGGTCAGTGACATATCCCAATGCAACCAGAATTGGTATGGGTACCATCTCACTTAATTCCACATTCAATGTTGATGCCTCGGTAGGGTGGTATGCCA
>CHR6:38670918-38671302
AAGTTAATGATTTCCCAAGTTTTGGACATTTGTTTATTTTTTGCTATTATGAAAAGTGATACAAGCAATAAATTTTCAAGGATACAATATTTTCTAGGATACAGAATTCCCAGAATATCACATTATTTCCAGATAAGATGTGAACATTTTAAGTCTTTATAAAATAACTCGTGAAACTTACTGTAAAATTGAAGTGGTTTGGATGAAGTCTATAAAAGTGCCTATTTCATTACAACTAGAGCAATCCTAGGTACTGGCATTAAACAATCTTCTGTAATATTTTCTTATATATATATTTTTAGAGACAGAGTCTCCCTCTGTCACCCAGACGGTAGTGCAGTGGCAATCATAGCTCACTGCAGCCTTGACCTCCTGGGCTCAAGC
>CHR8:128878287-128878671
GTCACTTTATGAGTTCTTCTATTTATATTTTTCTATTATTATTATGATTATTACACGATTGTCTTATTCTATAGTGTTACTTTTTAAGGGCCTCTTATCCTACTCTCTAAGATTAGACCTATAAGCCTTGCCAGAACGTAGAGCTTAACATGGAGACAGGATACAGGGTACATGGAGGCTGGCACTGTTGTAGATCCCATGACTTTTTGTAAACTATGATCAAAAACAGAGAAATTGACACTGCAAAATATGATCCTACACGTTTAAATAATTCACTTGGCCAGGCATGGCGGCTTACACCTATAATCCCAGCACTTTGGGAGGCCTAGGTGGGCAGATCACTTGAGGTCAGGAGTTCGAGACCAGCCTGGCCAACATGCTGAA
>CHR11:64942139-64942523
TACTACTCTCTTCACCCAGTCAGAACCTAGGGGCTTTACCCAGCAGTGATGGAGCTCCTCAAGCTGTTTTGCTGGTGAAGAGTTCTTTTTTTTTTCTTTTGGGTGTGCAGTTCTGTGAATTTTTTTCCCGTTTTTTAGAATTTATTTTTTATTTCAATAGGTTTTTGGGGAGTGAGTGGTGTCTGGTTACATGAATGAGTTTTTTTAATAGTGATTTCTGAGATTTTGGTGCACCCATCATCCAAGTAGTGTACACTATACCCAATGTATAGTCTTTTATCCCTCACCCCCTTCCCACCCTTTCCCCCAAGTCCCCAAAGTCCATTGTATCATTCTTAAGCCTTTGCGTCCTCATAGCTTAGCTCCCATGGCGAAGAGTTCTAC
>CHR16:10688630-10689014
TTCGGGGGAGCTGGTGCCAAGGGCTTCACTATGGGCCCCAAGCCCCGTAAAACTTAAGTCTCCCTTTAATTATGTGAGGGGCCCCCAGGCTTGTCGGGATACTGGTTACATAATCTTGTAAGAACAAAAAGCTGATTTTGTTTGAAGACTTCTGGCTCAATGCGTCCACCAGCTCCCTTGTGGAGGTGCCCAGCCCCTGGCCTTGCTACCTAATACCACCCACCCTCTGTCATCTCCCAAGGTTCAGAACTCAAATGGGGAAGCCACAGGCTAAGAGGGGCCTCAGGGAGGCCAGTTGCCTCTGGCCAGGGCTCTCGCTGTAAACAAGAGAAACCAGCGATGCACGGGTTGTGAGAGTCAGTTGTACACATCTCAGTAACATCA
>CHR3:63170561-63170945
ACTAGGCTAAAGTCAAGATGTTGGCAAGACTGTGTTCCTTTCTGGAAGCTCTAGGGAGAATTCATTTCTTTGCCCTTCCCAGTTCTACAGGCTGCCCACCTTTGTTGGTTCACGGCCCTTTCTGGCATCTTTAAGCCAACAATCTCACATATCTCTGTGCCTTTCTTCTGTAGTTATGTCTTCCACTGATTCTCTTTTTCCTCTCTAGTCTACTTTTAAAACCCATGAGATTGCACTGGGCCCACCCATATAATCCAAGATATTCTCACTCTTTTTTATTTATCTGATTTAGCAACTTTAATTTCTCTTTGCCATGTAACCTATTATTTTCTAAAGTTCTAGGAATTAGGACGTGAACATCTTTGCACATAATTCTGCACACCA
>CHR3:42122310-42122694
TGAGACATTATTCTGAGATTTCTTAGAAGGGACTTTTTTTTTTTTTTCTGGAGTCTGTTGCCTTCCCCACCACCAAACAGCATTGACACCAGATGATTCCAGCCTGTTGTGTGGGTGTGTCATGCGGGAATGTGTTGGTTCCCTGCCTGTTCTACTAGGGATAGGCTGGCACTGCCTTCTGTGGAGCTGCTGTGGAGACAGTTTGACCAGATCCATGTTTAGCCAAGAGATGCTACCGACTAGGTGTCAGCCCTGTTTAACCCCATGTTCCCTCAGTTACATGGTGGCATTTTGTGGCTGTGAGGTCTTTCCTAGAGATGAACTTCATGGGAACTCACTCTTTGCTTGATAGTGAGAAGAGGAAATGTTGCTTATTGTGGGCCC
>CHR15:74399360-74399744
AATATACTCAAAACCACTGCAATGTGCATTTTGAAATGGCAAAATTTGTGTTATATGAACCTTTACTCAATAAATACATAAATAAATAAATAATAAATAAATAAATAAATAAATAAATAAATAAAAAGGCAACAACAGCCACCCCAGGGACAGGTTTGGAAAGCCAAACTTGTCTGACTGGCTGGGTGGCTTGTCTATTTGTGTGTTTCTTAAAACAGCATCCTACAGGAGAACTATTCTTTGCTCAGGGAAACCCCCACCCCCTCACTCCACTCCTACCTCGAGACAAGGCCTCTGAGGAGCAGATGGGAGGAGAGGGGCTCTGGGGAAACATAGGGGGCATTGCAGTGGGGTGCTGCCCTCTCCTTGGGCAGGTGCCCCCAT
>CHR3:129204587-129204971
TTCTGTTTCTGCATCAGCCCTGAACCTGCATTTGCTTATAAGTAACATGGTAATTTAACAGGATTCATTTAATTCTTGGCTCCTACTAAAGAGACACTGTCCCTGCCCACGGGCTACACTCCAATAGAGAAGAATACAGAACCAAATGCAGTAGAACTCTGGCAAATGATTCAATAATTCATTCTTCAGTTAATAGGGTTGCAAAAAAAAAAAGTACACTCAGCAAACATTTATTGAGAACCTACTGTGTGACAGGCATGTTCCAGGCACTGCAGATGACACAGAGGATCATCTGGCTTATGGAGTTGTTGTTGTTGTTGTTGTTTTTGACACAGGGTCTCTCTCTGTTGCCCAGACTGGAGTGCAGTGGCATGATCTCGGCTC
>CHR9:131218549-131218933
TACCTTCTCTCCCTCCCCTCACCAACCCCCGCACTCCCCGCCCCATTTTGCTATGGGGCATTCCCCGTGGTCATCTGTTCATCACAATCTTCTTCTCCCTTCCCCCTGGCTCTTCCATTGTGGTCTGAAAATCCATGCCAAACCCGAGTCTTAAGACTGCATTTATTTTGCCCCTTTTCCTACTCAAACCCTTGGGCAACTTCCCACTGACTATAGGATAAAGATGAAATAAACTTGAAACTGGAATTCAGGGCCCTCCTTGAGCTGGCCCCAAAGTACCTTTCTGACTGTACTCAGTTCCCCAGCACATTCCTTCTGGTTTGGTCAGTTTGTCTGCTTGCATCCCTCCCTCACTTCCTCCAGGTTCACTTGGCACCCTGCACC
>CHR4:83295182-83295566
AGATCAAAATACTGTGCTAAATCTAGCACTGACAGTGTCCCAGTGTCTCTCAAGCACCCACTAGTTGCTTTGCAAGGTATCTGCTTCCTTTCCTATAACTTGAGTTGCTTTACTCTTAGTATACTTGAAAAATTCAGTGTCAGGACTAGTATATTTTATTTTCAGATGCAAGCAGCAACTTTGGCATTTCTTATCACAAAAAAACTATATGAGAAAGCTGGCAAGCCCAGTGAACTTCCTGGCCGGAGAGGTTTTTCCATTAAAGGTGGCAAGGTTTGATCATCCACCATCTTTAGAGTTAGACCATTGAGTTGGACAGATCTGCAAAGGAGAAAGATACACCGAGTTAACCAAGTGGTGCATGCCCCACCCATGCTGCTACAA
>CHR15:72267680-72268064
GTAGATAATAATGGGTTTCATCACCACTTAATAGCTGGGTGGTGTATATATACAGGCACACGTATTTATCAATACACTTTTTTTTTTTGAGACAGAGTTTCGCTCTTGTCGCCCAGGCTGGAGTGCAATGGCGCGATCTTGGCTCACTGCAACCTCCGCCTCCTGGGTTCAAGTAATTCTCATGCCTCAGCCTCCCAAGTAGCTGGAATTACAGGTGCCTGCTGCCACGCCCAGCTAATTTTAATATTTTCAGTAGAGATGGGGTTTCACCACATTGGCCAGGCTGGTCTCGAACTCCCGACTTCAGGTGACCTACCGGCCTCGGCCTCCCAAATTGCTGGGAATACAGGCGTGAGCCATTGCACCTGGCTATTAATACACTTT
>CHR14:54976204-54976588
AATGCAAATAAATATGAAGATGAATTTCTTTATTTCCTTTTTATTTTAGAGACAAAGTCTCCTTCTGTCACGCAGGTTGGGGTGCAGGGGCTGTATAACCTTGAACTCCTGGGTTCAAGTCATACCCTTACCTCAGCCTCCCGAGCAGCTGGGACTACAGGCATGTACCACCATGCCTGGCAGGGTCTCTCTATGTTGCCCAGGCTAGCCTCAAACTCCTGGCCTCAAGTGATCCCCATGCTTTGGCCTCCCGATGTGTTGGGATTACAGCTGTGAGTCACAAAGCCTGGCCAAAAATGAATTTCTTGCTAGCCAAAATAGGTAAGGCTCTTTAAACACAACAGCAGGCTACTAAAAAAGTGATTGCAGAATTTTATTCCCCGA
>CHR14:75643585-75643969
TGTCTTTTGCTATTACGTTCTAGAGTTGGCAGGCAGCAGCAGAAAAGCATGTGGAAGAAGGAGCCTAGAACAGGAAATTCACTGGGGAGACAGGGAAGGCCTTTCAGCAGGAATGACATTCTTTAATTCTGTGTCAGGGCCATAGTATGGCCACTGTGGAGATGGATTTTTCACCCACACTGTGTACAAGGGGACATAATGATTTGGTACACTGGCCGGGCGCGATGGCTCATGCCTGTAATCCCAGTACTTTGGGAGGCCAAGGTGGGCAGATCAGGAGTTTGAGACCAGCCTGGCCAACATGGTGAAATCCTATCTCTACTAAAAATACAAAAATTAGCCAGGCTAGTGTCGCACGCTTGTAATCCCAGCTACTCGGGAGGT
>CHR17:39942398-39942782
GGAACAAGTCATCCAAGCCATCTTTGGTGCCCAGGCCTGAGGGAGAGTTCAAAGTGCCAACCTGAGAGTCCAGGGCTCTAGCAAACTGAGAGAACCTGAGTCAGTTCTCATCCAGATCATAAAATCAGCAGGAAAACTCAGAGATGACCACATCAGGCTTCAGGTGCCTTAAAGAACTCCTTCCAACTCCTAGAGAAGCAATCAATCTACCACGCAGAGAACAAACTGAAATTGAACCACAGCACCCCTGGCAGGCAGGAGGTCTGGGCACTGCGAGGAGCCAGGAAATGAGGAACCCTGGACAGACATGTTTTCCAAGGAAAGACTAGGGGAAGTTTGCTCACCGTGGAAGAAGGGGCCACCGAGCATGGAAGAATGTGCCAT
>CHR7:154861854-154862238
TGTAGAATGTCTGAAAATGTGTTCATGTAAATAAATGGAGAGAGAGGAGTCTTGTTATAGCAGTGCCATTTTCACTGAACGCCTGAGCTATATGCCAAAACATTGTGGCCCATCCATTCTCTGTCATTAAGGATTATTTTCAATGATCTATTGATTTTTAGCTCAGTGAGATTCCCCTTCCATTTTGTTAAAATCAAAGGATGACAAGCCGACCATGTTACTGGGGGCTCTTACCCATTACTGGGGGAGTTCTCTTACTGAACTCAGCCTTGGTGGTCCCTCATCCTTCATGTGGAGCCCACCTGTGTACAAGATGCCCCAGGGACAGATGAGGGGGCTCCAAGGCCTTCCTTGCCCTCGTGACGCCTGTGTCAGGCCATGATG
>CHR1:169455223-169455607
TTTTCTTTCATAATTGAGATTTTATTCAATCAGTACATAGCCATTATGGATAATTTGTAAACAAGTCCTAATGTAAGTTTTCTAAAGTATTAATTATTCCATTCTTTTCTAAACAGTAATTGTAGTGACTTTCCAACTTAAAGCTAGAGGCAAACTTTCCTTAAGAAAATATATCAGGCCCTAGTAATTTCAAATATTGATAAACTGTTAGGTTTAAAGCCCCACTAATTAACAATTTAGTATCATACTGCTATACTTCAAAATTTCCAAACTTTAACAATTCTGATATATGGAGAGCCAAAATGAGGGAGCAGTTTTCTTTAGGAGCAATTCTATTTGTTTTTAAAGCAAGAACATGGAGATAGGCTTTAAGTAATTTAAAAT
>CHRX:109195288-109195672
AAAGAAAAAAATGGAGAAGAATCAAATAAACACAATTAAAAATGATAAAGGGGCTATCACTACTGATCCCACAGAAATGCAACTACCATCAGAGGATATTGTAAACACCTCTACACAAATAAACTAGAAAATCTAGAAGAAATGGATACGTTCCTGGACACATACACCCTTCCAAGTCTAAACCAGGAAGAAGTCGAATCCTGAATTAGACCACTAATAAGTTCTGAAATTGAGACAGTAATTAATAGCCTACCAAACCTAAAAAGTGCAGGAAAAGACAGATTCAGAGCCAAATTCTACCAGAAGTACAAAGAGGAGCTGGTACCATTCCTTCTGAAACTATTCCAAACAATAGAAAAAGAGGGAATCCTCCCTAACTTATTT
>CHR1:156183180-156183564
AGTGCTGCAGTGGCATGATCTTGGCTCCCTGCAACCTCTGCCTCCCAGGTTCAAGTGATTCTCCTGGCTCAACCTCCTGAATAGCTGGGATTACAGGTACCTGCCACCATGCCTGGGTAATTTTTGTATTTTTAATAGAGACAGAGTTTTGCCATGTTGGCCAGGCTGGTCTCGAACTCCTCAGGTGATCTGCCCACTCGGCCTGCCAAAGTGCTGGGATTACAGGTGTGAGCCAAGGCCCCCGGCCCTTTTTTTTTTTTTTTTTAGAGATGGGGTTCTCATTATGTTTCTCAGGCTGGTCTTGAAGCAATCCTCTCACTTTAGCCTCCCAAAGTAGATATTTTTTTTTCCTTTCTTTTTTTTCTTGAGATGGAGTCTTGCTCT
>CHR6:87865269-87865653
TCCCCTCTTGGAGATTCACAAAGCACTTTGGCCCATGAAAGACTAAATATTCTGCAGGAAAGAAAACTTCTTACCTTTGTTTAACTGATTGTTTTTCAAATCTGTTTGCTCGTGGAAGAGCCTCCTGTCATGGCTGCCTCCTTCATTTGTTTTTGTTTTTTGTTTTTTTTTCTCAGAATATATGTTACCATCTCACAGAACACAGTTTCGAGAATACTGGTATAACATATCATTCCTCATCATGTGTTATCAGAGCATTGGTAAGCAACAAAGAACTAGTTCCACCCTTTTACACCTTGTAAACCCAGCCCTTGACATCTTATTTACATGCAAGGCAAGTGCAAAGCAGATTTGGGGACAGGGCAGTCTCTGGAGGACAAGGAC
>CHR1:235099167-235099551
TCCCAACACTGTGGGAGGCCGAGGCAGGTGGATCACCTGAAGTCAGGAACCCGAGACCAGCCTGGCCAACATGTCGAAACCCCGTCTCTACTAAAAGTACAAAAATTAGGCAGGTGTGGTGGCGCATGCCTATAATCCCAGCTGCTCGGAAGGCTGAAGTGGAAGGATGGCTTGAACCCAGGAGGTGGAGGTTGCAGTGAGCCAAGATCACAACACTGTACTACAGCCTGGGAAACAGAGAGAGACTCCATCTTAAAAAAAAAAAAAAAAAAAAAATCAGATGACCTCCTGTTTATTTAGAATGTAGATTTCTGGACTCACTCCCACAAGACTGTCTCAGTAATGCTGAGACCGAGCCCTAGAATCTGCATTTTTTTGGAGTCT
>CHR10:75991307-75991691
ATACAATAAAATGCATTGAGTACCTCTTACCCACCAGGGCTCTTCTGCCCGTGGAATCTGTTATTGGGTTAATGTTCCCTGATCTTTTTCTAGTCCAACTGAGCTTCTTTCTGACCTCTTCCTGTTAGAAGCTAAAGGGTTTGGTTGAATCTCTACATCTGTAAGCATCTGGTAATCAGCTGTAAAATCAACATGTCATAACAGGAAGGAATCTCAAGGAGCATCTTGTTTAGGGATGGCAAATACATTTTATTGCATATGAAAGCTATATAGTGGTGGCTTCTAGAAGTGCTGAATTGAGAAAAATTCTGACCCATAGCCGTGTTTAGCAGGAAAGATGCGTGACTGATGAGTGGTACCTACTAGAGTTGATGAGTGGGAAGT
>CHR14:92001673-92002057
AAATAGAACTAAATTGTACAAAACGCTAAAACTCCAAAATATCTATAAATGACAGAAGACATCATTGTACTTTATTCCTCTGTTCTACTCTTATAACCTTAAGAAGCTAGAGCCAATTTGGGCTAGTGAACAATAGGAAGCTCTAGCCTCTAGGACTCTCTTCACATCAATTATAGACCAGTACCATTAAAGCTAAGAAGTTATCTCAGAAGAACACCTTAACACTGATAATCAGTGTGCCTACTTCATCAGATGACAAAGGAAAAAATGAAGTTTTCACAACTTTAATCCAAGACTCTAAGAGGGAACCTAACTGGCAAATGAAGTTGAATCACTTTGTATCTTATGCCTGGCAGCAAGTAATGCTCAAGAAGTGCTAGTTGA
>CHR9:135978769-135979153
CCAGGGGCTCTCCTCTCAGACCCAGGAGGGCCTGGGGGTAAGTCCAGGTGTTGGGCCTCCCCGGTGTCTACCTCACTCTCTGTGCTTCTCCAGGCATCAGCCCCTCTGCAGGGACAGGGGACAGGAACCAGCGGAGACGGAACCCCGGGCCGGGGAGTCAGTTCCCCATCCCAATGCGCTGGGCTCTGGGGGCAAACTGCTGTCTCCACCTGGACTCCATCTCCTGTCTGTCAACCAGGACTAGCACTTTGCGGGCTTCCAACTCCAGACTGGCACCGGCTTGCAGTTGTCAGGACAGACACCTCCGAGCCTGAGGGCAGAGGCTCCGGGTGGCTCTGGGTGGGGCGTGACCAGCAGCTCTGACAGCAGAGGTGCATGGGGCAG
>CHR20:56713499-56713883
AATTGAAAAGAATAATTCAGGGGGGGTCTCCTGTATTCTTCACCAAGTTTCCCCAAATGGTAAGTTCGTGCATAACCAGAGTGCAGTATCACAATCAGGAAGTGGACGTCGATACAAGCCTCCCACCCAGTTGGATGCCCCCAGTTGTTCCTGCAGGCGCTTGTGTGTATTTAGTCCTGTATCATTTTATCACACGTGTAGGTTGGTGCGACCCACACCACAGGTCAAGATGCGGGACGGTTCTGTCTTAGTCAGTTTGGGCTGCTGTAACAAATAACACCCTAGACCGGGTGGATACAGCAGTCTGTATTTACTTCTCACAGTTCTGGATGCTGAGAAGTCCAAGATCAAGCTGCTGGCAGACCCAGTATCTATGACCCAGCA
>CHR12:53365658-53366042
TGGATGTCTTCAGTATGAGGGAGAAGGTCTCACCCAAATTCTACTACTACTGCCCAGAAACCATCCTATTTTTTTTTTTTTTTTTTTTTTTTGAGATGTAGTTTCACCATTGTTGCCCAGGCTGGAGTGCAATGGCACAATCTCGGCTCACCGCAACCTCTGCCTCCCGGGTTCAAGTGATTCTCCTGCCTCAGCCTCCTGTGTAGCTGGGATTACAGGTGCCTGACACCATGCCCAGCTAACTTTTTGTGTTTTTAGTAGAGGCGGGGTGTCACCATGTTGGTCAGGCTGGTTTCAAACTCCTGACCTCAGATGATTCACCTGCCTTGGCCTCCCAAAGTGCTGGGATTACAGGCGTGAGCCACCGCGCCCAGGCCAGAAACT
>CHR20:46727190-46727574
GTACTGGTGAGAGGTCATCTGAGGTCAACCGGCAGGAGTAAGAGTAGCAATGTTTATTTGCTCCAAACTGGCTTAAACTGGTTCATGACACCTGCCAGGTGGAAGTTTTTCTTGGCTTTTCTTTTCTTTTTAATTTTTAATTTTTTTTGAGATGGAATCTTGCTCTGTCACCCAGGCTGGAGTGCAGTGGCACAATCTCAGCTCACTGCAACCTCCACCTCCCGGGTTCAAACTATTCTCCTGCCTCAGTCTCCCGAGTAGCTGGGACTACAGGCACCCGCCACCACGCCCGGCTAATTTTTGTATTTTTTGTAAAGACAGGGTTTCACCAGGTTGGCCAGGCTGGTCTTGAACTCCTGACCTCAAGTGATCCACCTGTAATCC
>CHR16:70323428-70323812
TTTTTTTTTTTTTGACACTGAGTCTCGCTCTATCACCCAGGCTGGAGTACAGTGGCGCGATCTCGGCTCACTGCAACCTCTGCCTCGTGGGTTCAAGCGATTCTCCTGCCTCAGCCTCCCAAGGAGCTGGGACTACAGGCGCCCACCACCATGCCTGGCTAATTTTTGTATTTTTAGTAGAGTCAGGGTTTTACCATGTTGGCCAGGCTGGTCTCAAATTCCTGACCTCGAATGATCCACCCACCTCGGCCTCCCAAAGTTCTGGGATTGCAGGCATGAGCCACCGCGCCTGGCCTTGCCTGCTTCTTGAGCTGCTTCTTGCCACCTTCAAGGCAAGACTTGGTTCTTGCCACTCTTACCCCCTACCCTGCTACCAAAACCTAC
>CHR20:47263008-47263392
AAACTTTCACAGGAGGAGAGAGAACTGTACCTATGCCTAAGGCTTTTAAAAATACCTTAAAATGACCTACGACCTGCTTCTCCCCTGCCTCATTTCACAGGGTTAGGACAATAAACCACTTACGTTTAAAAAAGCAAGCATTCATAGGGGCCAACAAGCGTCCTAAAGATCCTTCAAATCCTGCCCCTTTGTCCTTGCCCCTCCATGGTACTGGGACTGTCCTGTTAATGCCTCTTGGGCCCATTTAAAAACAGCTGGGACTAAAGGCATCACTAACAACAATGACAGCCAACTCTTCCAAGATGAGCAAGAAACATTCTGAGTTGATCTGGTGCTGGAAAGAAATTTGTGGATGGCAAATTGGAGTTAGGAACTGAGACTCCC
>CHR19:15327287-15327671
CAGCACTTTGGAAAGCTAAGGTGGGTGGATCACTTGAGCTCCGGAGTTCAAGACCAGCCAGGCCAACATGGTGAAACCCCATCTCTACTAAATAGTAAACACAAAAATTAGCCGGGCATGGTGGCAGGTGCCTGTAATCCCAATTACTTGGGAGGTTGAAGCAGGAGAAGTGCTTGAACCCGGGGGGTGGAGGCTGCAGTGGGCTGAGATCGTGCCACTGCACTCCAGCCTGGGCGACACAGCAAGACTCCGTCTCGAAAAAGAAAAAAAGAGAAAAAAAAGTACACAAATGTATTTTTAACAGTACTATTCACAATTGCCAAAAAGTGAAAACAACCCAAATGTTCACCACTAATGAATGGGTAAACAAAATGTAGCATAGCC
>CHR11:46385257-46385641
CCGTGTCAGGGATGCAGCTCTGGCAGAAGGTGTTCACCAGGACCATGACGTTGTAGGGCGTCCAGGTGAGGATGAAGGCTAGCAGAATGGCAAAGATCGTTCGTGTCACTTTGCGCTCCCGGGCCGCCATCTGCCGCTTCTTGCGCACCTGGTTGCGAGCGATGCTGGCGAACTTGCGGGCCACGTTGGCCGCAGGGCGCATGCCAGCCGGCGTGGCAGGCACAATCTCAATGGCTGTCACACACTCATTGCCTGTCTGCTTCGTCACAATCTGGATCTTGGACCATCTGGAGGCTGGGTTGAGGGCCCGCGGCTGCAGGGGAGGGGCGGGCATGGCGGGCGTGGTGGCCTCTGTGGTGGACAGCTCTGTGGCTGGGCGTTCCT
>CHR3:63114240-63114624
AGCAGTGTGCCAAATGTTTGATACACATTTTCCCACTTAAGCTATGCAAGTATTCTATAAGGTAGATGTTATCATCATTTCCCTTTTACCAACATGGAAAATGAGGTTTGGGTGGGTTAAATAATTTGCCTTAGAGACATAGCTCTGTAACACCATTACCTTCATCATAAATTAAGATTCCATTCATTTGGAAGCCACTAAAAGTTTATAATATAACTGCTGCATCTTCAGCAACTCACAACATCTTGTTTATACATTACTTCTGACACTGTTCTAATAAGCCTCTGTGCCGAGAATTAAAAATGTTCCAGTCCATTTTAATTCAATCCACTAGAAGATTCACATGGCCCACGAAATGTTTTAGTTTCTGGGGAGGGAAAAGAA
>CHR12:53339664-53340048
CAGTGAGCTGAGATCATGCCATTGCACTCCAGCCTGGGCAACAAGAACAAAACTCCATCTCAAAAAAAAAAAAAAAGAAAGAAAAAAAAAACTGGGGAGAGTGGGAGACCTGTACCCCCTATTCCCAAGGGATGCTACTTCCATCGTCCACACCATCACCCTCTACCACCTTTCTAGGCTGGGCTGTCTCTAAGAGCCTCATCCAAAGGGACTCCCAACTCTTCATTGTTGCTGTTATAGAAGGTTTGACTACCCTAGGGAGAATCACCAGAGAATAGTGAGCAGAGCCCCTGAAATAGAGACTGACACATGCCCTAATACATACCTGATGACAGACACATTCAGATCTGCATACTTGCACACACACAAGGTGACACATAATTC
>CHR17:81041096-81041480
TCACGCTATAGAGCCTTGTCTGCTGGCTCTTGGTTTGGTCACCCCTGAGCTTTGGAAAATGCTGCCTGGTCCTTGGGCTTCCTGCCAGGCCTGCCGGGAGGAGTCTTGCCTGGCCAGTCCCCTGGCCATATGACCTTGGCCAAATCTTGCTCCCTGGGCAGTGGGTACAGCGGGCAGGATGCTCCCAGGGTCCCTGGAGGCTCTGGGGCCTGTCCCAGGTCAGGTGGCACCAGCCTTGGTATCCTCAGTGCTCTAGTCCTCACTCTGATGGGCAGGGGTGGGATGCACGCGGCACCATGAGATCTGATGTCCTGGGCCATGAGGTGCTGGGGACCCCTTGTTGGGGGAAAGGCTGTCAGTTACAACAGGGTGCTTTTGCTCTTG
>CHR1:154928462-154928846
GGTTCACGTTTTTAAAAGGTCAGTCTGGGCCGCATGCAGTGGCTCACACCTGTAATCCCACTATTTTGGGAGGCCAAGGTGGGTGGATCACCTGAGGTCAGGAGTTCGAGACCAGCCTGGCCAACATGGTGAAAACCCGTCTCTACTAAAAATACAAAAATTAGCCAGGCGTGGTGGTGGACACCTGTAGTCCCAGCTGCTTGGGAGGCTGAGGCAGAAGAATCACTTAAACCCAGGAGGCAGAGGTTGCAGTGAGCCAAGATTGCGCCACTGCACTCCAGCCCAGGCGACAAGTGTGAGACTCCATCTCAAAAATAAATAAATAAATAAATAAATAAATAAATAAATAAATAATAAAAGGTCAGTCTGGCTACTGTGTAATGA
>CHR3:63114450-63114834
ATATAACTGCTGCATCTTCAGCAACTCACAACATCTTGTTTATACATTACTTCTGACACTGTTCTAATAAGCCTCTGTGCCGAGAATTAAAAATGTTCCAGTCCATTTTAATTCAATCCACTAGAAGATTCACATGGCCCACGAAATGTTTTAGTTTCTGGGGAGGGAAAAGAAGACAAAAATAAAAAGAAGCACTTTTTGCCCTCAATGAAGTCACAGTCTATTAGGCGATGCTAGTCCTTATTTTCTTTGCATGTATGACTCTATTCTTCATTTCCTCACTACAGTTTATGGAAGTTGGACCAGGAAAGTAATGGAAAGCAAGTCTTACCCAAAGAATTATTGACATAACTATTTAGAACTCAGTTTCTTTGCTATTTGGCA
>CHR11:65187591-65187975
AAGTGCGTGCATGGGCCAGGTGCACTGGCTCACACCTGTAATCCCAACACTTTGGGAGGCTGAGGTGGGCAGATCACCTGAGGTCAGGAGTTCGAGACCAGCCTGGCCAACATGGTGAAACTCTGTCTCTACTAAAAATACAAAAACTACCTGGGTGTGGTGGCAGGTGCCTGTAATTCCAGCTATTTGGGAGGCTGAGGCAAGAGAATTGAATTGCTTGAACCCAGGAGGCGGAGGTTGCAGTGAGCTGAGATCGCACCACTGCACTCCAGCCTGGGTGACAGAGCAAGACTCTGTCTCAAAAAAGAAAAAAAAAAAAAGTGCCTGCTGGAAGCTAGCACTGACAGGAGCTCTGGCAAATAGGTGAACTACCGAGGCCAGGTG
>CHR7:138575946-138576330
CTTCTGTAGCTTCCACTGGCACTAGGGTCTCACTGAGATCTTACCCCTGTTACTCTAACACAGAAAGACTTGGCAATGTTTGGAGATGTTTTTGATTGTCACACCCCAAGCTGGGAAGTATAGAGAGATGCCACTGGTATCTAATAATTGGTGGAGGCCAGGGATGTTGCTAAACATCCTGAAATGCAGAGACATTCCTCCACAACAAGGAATTATCTGGCCCAAAAGTCAATAGTGCAGAGGCTGAAAAACCCTGCCGGTGTAACAGGCTGTAACAGACTGCTGAAAATTCAGCAACTACTTACTGTTTCATAGAATTTCATCATGGTTCCCAGTTTCAATGTAGTGCTAAGTGAACACATTCAACAGGACTTCAATGCATAA
>CHR9:132362250-132362634
GAGTGAATCTAAAGTGAAAAATAAGCAAAAGAGGCTGGATGCGGTGGCTCATGCCTTTAATCTCAGTACTTTGGGAGGCCGAGGCAGGCAGATCACCTGAGGTCAGGAGTTCGAGACCAGCCTGGCCAACATAGCGAAACCCCGTCTCTACTAAAAATACAAAAATTAACCAGGTGTGATGGCAGACTCCTGTAATCCCGGCTACTCAGGAGGCTGAGGCAGGAGAATCGCTTGAACCCCGGAGGCAGAGGTTGCAGTGAGCCAAGATCTCACCACTGCACTCCAGCCTGGGTGACAGAACGAGACTCCATCTCCCGAAAAATAATAAAAATAAAAATAAAGGCTGGGCACGGTGGCTCACGCCTGTAATCCCAGCACTTTGGG
>CHR17:80062070-80062454
CTGCACTCCAGCCTGGGTGACAGAGTGAAACCCCCGTCTCTAAAGAAATAAATACAGTGAATAGAGACTCATGGGGGAGATGACGCTCATCACCGTGTTGTGTCATCAGAAAGAAAGACCCCAAGAAGAGGACATTAGTGAAACCCATTTTCATACACCTGTGCATCAGAATACACTACACCAAAAAGAGCTCTACTGACATGGAAACCTGTCTCGATATTAATTTCTTATTTTAATTTTTTTTAAATTATACTTTAAGTTTTAGGGTACACGTGCACGATGTGCAGGTTTGTTACATATGTATACATGTGCCATGCTGGTGTGCTGCACCCATTAACTCGTCATTTAGCATTAGGTATATCTCCTAATGCTATCTCTCCCCCC
>CHR3:63690649-63691033
CACAAATTTTACTTAGGCAAATAGCTAACACCCCCATTCCCCACTTCTTCCACTGCCAATTATTTTCTTACCACTGACACCCTAAAGGGCCAGTTTGACATCCTCTCTCTCTTATCCCTGTGAAATAATCAAAATAGGGATGAACAAACCATGAGATAATATATTCTCAGATCAACAACCTCTGAAGTTAGGGATCATGGTGAGTTACTTGGAATTCCACTTCTGGCATGGCAGTGTAAGCTCCTAACAAACTGAACACTCACATAACAACTGTAAGCTCTGGGAAAAATACAAAAACAACTACCCAAAGCTGTATAGAATGAGCAAAATAGGAAGATTTTGGAAGGAAGTCAAAACCTAGAAGAATGATGTAGAGTGAGATTC
>CHR1:146556459-146556843
TGGGTCAACAGCCCTCGACTCGCATTTCTGGCTCTGGTTGTGTTCACCCAGTGAGGGTCTGGTAGACAATGAGATGGGAGGGGATGTGAGGTCAGGATATTTTTTCCCCATTGTCTTCCCCGGGAGACCACCTGGGCTGCTGTCTCCCTTGGCTACGTCTCCTTGCTCCCCATAAGGCAGCCTTCTCTTAGGCCTCTCCTTGCGGTTTTAAAAACCATGCCTTCTCTCCATGGCTCTTTTGTGGCAGCGCTACTGTTACCACCTGGGCTATTGCATCATCTCCTGTAGTTCCTCTACACCCCTCCCACCCTTTTAATATAGACCCTCTGTTCATCTGTCCTGAATTATCCTAAGGCAAGTGAGGGTGCTATCCCTTTCCTTTTG
>CHR7:150725516-150725900
AGCCACAATTTGGGATTTGGTAATTTTATAGGATAATCAGGATAAAAGTAAAATCCACAATCCATCCAAAGTGAAGAATGTCATCCTCGCCTTACTTTTAGAAAGGAGCCCGCCTGTAATCCCAGAACTTTGGGAGGCTGAGGCAGGCGGATCACCTGAAGTCAGGAGTTTGAGACCAGGCTGGCCAACCTGGTAAGACCACGTCTCTACTAAAAATACAAAAAATTAGCCAGGCGTGGTGGTGCATGTCTGTAATCCCAGCTACTTGGGAGGCTGTGGCAGAAGAATTGCTTGAACATGGGAGGCAGAGGTTGCAGTGAGCCGAGATTGTGCCATTGCACTCCAGCCTGGGTGACAGAGTGAGACTCCATCCCAAAAAAAAGA
>CHR19:18572840-18573173
GGGATGGCTTCCCATCCAGGCTGGCAGCAGGAGCAGCCTGTGCAGATCAGGACCTGGCTGCCGTGGAAGAGGGTGGGACCGCCTTCAGGGAAGATGGATCTAGCAAGATGATGCCAAAGGGTACTTATTCCATCAGGAGATACTGACGAGTCCTTCCGCCGCTAAACCTAAGGAGAATAACCACAGTCTGTGTTCCTGAAGAGCACCCGTGCGGTCAGGAGGGTGGAGGACATGTGGTCTTTAGTTCCAGGACATGTTTAGACTACAGGCCAGGGTGTGTGAGAAGCCTAGCAGGGCCAGGCTTGGAGGAGTGAAAGGAAGACAGGTACTGGG
>CHR20:50372088-50372472
TAGTAGCCATGAGACCCAGAGCGCACACACTTTGTCCCTTCCCTGCCCTCTTGCCTTGCTGAGAAGCAACCCTCTTGAGCCAGGAGTTTGAAAGTCACATACCAACATGGGAGACCAGGAAGCTGGTCATTGGTGATGTCCCTGAACAAGCCTACAAGCCCAGACTTGCTCACCTCTAGACTTCTTTTTACACAAGAGAAGTGAACTCCCATTGGGTGAAACCCTGGTGTTTGTTATTTTTTACTTGCAGCCAAGTGCAATTTCAGAGGCAGCAAACTCACTGGGGAGGAGGACGGTTGAGTCTTCTGCAACAGAACTGTATTCAAGTGTCATTTACATAGTTAAGACTTTTCTAAAATAAATCAATACATCAAATAAAGCCTG
>CHR8:54755872-54756256
TTTTAAGACATCTTTAACACATTTTCCTGACCTGACTTCCTAATGTGCTTTGTTTTGGAAGTTGTTCTTGCAAGAAAAATGGGACATACTAAACCAACAGTATATAATAGAACAAAGAAAAGATATTAAAAATTAGTGATCATGTGAGGAAAAGAAAAAAATGAACTCAAAAGACAAGGAAAATATTTATGAATGTGCTCTCTCAGGCTTGAAAGATACAAGGCATTATTTTAAAAGATAAGGCCATAGAAATGCCATTATACTATATTTCATATAATAACACAATGACCTTTAATCTATAAAACATTTTGAATGGGGCCAACTGTGTTATTTTCACACCTAAGCCCCTCCTTATTTCCTTTTGTCCTTATAGACAAACATAAG
>CHR14:106127361-106127745
ACCCACATCTGACATCTGAGACACTCACCCTGGGGGAGCCATCACCAGGCACAGGAGAAGACACAGTAATGCCATCTTCTTCATGAACACAACTCTGCATTCCCCAGATGCCTTATCCCTGTCTGAGGGGAGAGCTGTTAGCTTCACAGTCCAAAAGCATTTTATACCCTGGAGCCTAAAGGATATTTTGGATGTGGCAAAGCCTTGTACTTATAAGAGAGAGGGACATAGGTCTGACTCCCTTTGGATTTGAATATGTTTTATTGTTGTCTGTCTATTTTCAGGTTGACATGAAGCACTTCCTTGCCAAAAACTACAGTCGTGACATTTAATAAAATTTGCTTTATTCCTATTTTCCCGCCTGTGACATTTGAACTTCTGTAT
>CHR20:58509091-58509475
ATACCTGAGTGGAAGAAGGAGCCAGAAGAATGTTCCAGGCAGAGGGAAGAGGGCGTGAAGGCCCTGAGGGAGTCGTGCTGCCTATGTGGAGGCCAAGCCAGGAGCTGCCCAGGTAGTTGGTGCTGAGTGAGGAAGCAGGCAGGACCAGGGCGGGCCGGGTGCTGTGAGCCACGTCAGGGCCTTTGGATTGGGCTTTACTCAGGGGTACTAAAATCCTTCTCGTTTCCCTGATGATGAAACTGAAGACGACACTATGATATCAATGGGCACAGACGGTACCTTTAGCTTTGCCTGTCCAAGTTTCCAGTTTGCAAATGAGTCTTAGCTATACCCCTGCCTAGCTCTCCTTGGGCAAGTCACCTACTTCTCTGGGCCTCAGTTTCT
>CHR3:15390659-15391043
GCCCCATAACAGCATCCAAACATGTTGAAACCAATGCTGTTTCAGCTCTTCAGTCCGAGGACAGCTAAGTGCCAACCAGCTCAGTGGAGGGTCAGGGTGGCAGCCCCTGCCCTCTCAACACCCAGGTTCTTGTCCAGCATCCAGGAAGAATCATGTCACACGAACAGATTGAAGGGTAGTGTATGCAGAGGATTTTACTGGGCGATGAAAGTGGCTCTCAGCGGCTCTCAGCATCCAGGAAGAATCAAGTCACATGAACAGATTGAAGGGTAGTGTATGCAGAGGATTTTACTGGGCGATCAAAGTGGCTCTCAGCGGGATGGGGAGTTGAAAAGGGGATGATGCGGGAAGAAGGTGATCTTTCCCTGAAGCCGAGCAGTCTGA
>CHR17:55935183-55935567
AATAAACAACTCCAGAATGTGTCTTGTTTTTATGCATTTGTATATTTTCAGAGCTTGGTACAGAGCATGACATGTAGAAGACACCCACAAATGTTTAATGTATTTGTAGCAATAATTTCATCCTATAAAACTTTAAATAATAATATGAGGTAGGTAACTACTACTATTATTTTCATTGCATATCTATGTAAATTGAGGCTCAAAGAAGTAAAAAACCAAAAATCTGGTCCATGGTCACAGACCAGTTACTGGCAGAGCTTTGGTTTGAATCTAAGCATCTTAACTCCAGAGAAAGTACTCTTTATACTAACTGAATTGTACGTTTTTAGAAATTACTTTTTAAGTTTCTAACTGGCAAACAATAATTGTATATATTTATGGAAC
>CHR12:53302021-53302405
GTTGCCCAGGCTGGAGTGCAGTGGCACTCAGCTCACTTCAACCTCCACCTCCCAGATTCAAGTAATTCTCCTGCCTCAGCTTCCCAAGAAGCTGGGACTACAGGCGTGTGCCACCATGTCCGGCTAATTTTTCCATTCTTAGTAGAAACAGAGTTTCAGCATGTTGGCCAGGCTGGTCTCAAACTACTGACCTCAAGTGATCACGCCTTGGCCTCCCAAAGTGTTGGGATTAGAGGTGTGAGCCACTGAGCCCAGCCTGTATTTACTCAATATTTAATAATAAAAGTCAGTTAACAAATGGAGCTCCCTAGGTAATTCTGAGATGGACTGGTATTTAGAAATCATGGCTGTAGTTTCTGCTTCCCTAACATCTGTTATATCTTT
>CHR19:39881667-39882051
CAAATACACCCACGGAGTTAAGCTTTGTCAACAGAGGGCGCCGGAGAGTCACTGCAGGAGGGAGGGTCTCCGGGTCTGGCTTCTAGCCAGTTTGGTCCTTTCAGCTCTGGCCAGGGTGCGGGGCCACATTCAGCGAGTGCCACTGGCCGCAGCTGGCTTCCCAGTGAGGGGTTCCCTTCTTGCCAAGTCCAGCCTGCAGAAACCTCTGTGCCACCCAGTGGGCTACAGCTGCAGTGAGACTGGACTCAGCCTTGGGGCTGATTCTCCCCTCCTTGAAGAGGAGGGACCAATTTCTCCCTTCCATGAGGCTTTTAACTTAGCCCTAGAGTGGCGGCTACTTCCTGTGTGTGCTTTGGTGGTATTCTTTAGTGCTCTCTTTACCGT
>CHR14:93440381-93440765
GAAACCAGTTATTTTTATTTATTTATTACTTCTAGTTTTTGGCATTTCTAAATTAATTTCAGTTTTTATTATTAATTTCTGATTATTTTTTCCTTGATTTCTTTGTTTTATTTTGTATTCCTCTAGCTTTTTGAGTTGGCTGTTAATTTTTTTTTTTTTTTAAATTTTTATTGAGATAGGCATTTCATGCAATATATTTTTCTTTGACACTTCCTTTAGTTGTAGCCTACAGATTCTGGTAATGTCAGGCTTTATTATAACTATTTTCAAGAAATTCTGCAATTGAATTTTGTATATTTGCCTTTGACCTAAGAGTGGTTTAAAAGTGCATAAATTTCCATGTGGAAGGGCATTTTTGTTTCTCTGTTGTGTTGTTGATTTCTA
>CHR20:56782623-56783007
AGTGTCTCCTCCAGGTCCCCTTGGCTGGGGATGGCCTTGGGTACTCACTTCATGCCCTGTTTGGGAGCTTCTCCATTTGCAACCTGCTCCCATTCTGGTCCTCATTAGCAGTGAGAGGTAGTCAGGTTTGAAAATCTTAGCTGTGTGAGCCCGGAGCCTCTGGGATAAAAATCCCAGGGATGCAGTTCCAGGCTTTCTGTGACTTTAATTATCTTTAGCAAAGGGGTTGATTTTCCCCACAAGAAAAGGGGGTGAGCCCCGGAACACATATTTAGGAACTTCTTTCCTGTCCTGACTATGAGCTTTCTGAGAATACGGCGAATACTTCACCATTACACAACAGAGATGACTGAGCAAGTGTGGGGAGCATGGCCAGCTGGACTC
>CHR16:5083955-5084339
CACACCCCCACCTGCCCTCTGGATTTATGGAGCTGACACTCCACAAATGATGCTGGAGCTGGGTGGGCCGGGCTGCGGTTGAGGAAGTGATCAGGATCACGTAGGTGGGCGGGCAAAGGGAGCTTCTGGGACCAGCCTTGAAAGATGGGTGGAATTCTGCAAAGGTTACTTGTTTCTTATTGCAAAAAGTAATACATCATTCTTGCCAACAGAATGATTGGCAGGATTTTCAGTAAAGGTCCAGGTCGGAAGTCGTTTAGACTGGGTTCCCCAGTCTCTGTCAGAACCATGGTACTCTGTTGGGGTGTGAAAGTAGCCACAGATCATCTGTAGATTAAGGGGTGTGGCTTTGTTCCAATAAAACTTTATTTACAAACACAGGCT
>CHR6:11805749-11806133
GTGGAAGATTGCAAATGACCTCTGCCTGGGGCTGCCGCTGCTCATCTGGATAGGTGAGTCGGGCGTAGCCAGGCGTGGGTGTGTGCACCAAGGCAGCACAGGGCAGGACAAAGCCCGGCTTGCTCTCATCTGCGTCTCATTGGATTTGCATTATCTAGGTCTTCAGAGGGAGATCCCTCAGCCTCTGAGTCTGCAATGCTATCTGTATCTTACCAGTGGCCTGCAGTAGCAGGAGCCCCATATTGGGTGGTGAATCTACCAGTGACTTCAGTGGTTGGAAACTTGGGAAAGTTTAGGCTACATTAGAGAAGGAGTGGTTCACAGGCAAGCCACTGGCAGGGGTTAAGAGATGAGAAGCACCTGCCAATGATTTGGAAAACACAA
>CHR19:19660834-19661218
TTTGGGAGGCTGAGGCAGGGGGGATCACGAGGTCAGGAGTTTGAGACCAGCCTGGCCAATATGGTGAAACCCCGTCTCTACTAAAAATATAAAAATTAGCTGGGCATAGTGGCAGGCACCTGTAGTCTCAGCTACTCGGGAGGCTGAGGCAGAACAATCACTTGAACCTGGGAGGCGGAGGTTGCAGTGAGCCGAGATTGTGCCACTGCACTCCAGCCTGGGCAACAGAGCCAGACTCCATCTCAAAAACAAACAAACAAACAAACAAAAAAACCCCAAAAAACAAAACAAAAACAAAAACAACAACAAAAAAAGCTGGGAAGCTGGGTGCACAGACAGCACCTAATGCCCAGGGCTCTGCTCTGCTGAAGGTGACATGAACTC
>CHR3:134204748-134205132
GTACTCACATCATAACTCTACTGAACAAAACTTGAGGCATTTGGGGTTTATCCTAAGTGAGATGGGGGATCATTGCAAGGTTTCAAGCAAAGCAATTTCACACGGTCACTTAACAAAAAATGACTGCATGATGTGTGAAGAATGCCGTGTAGGGGAGCAAGAGCAGAAGCAGGGAACAAGTTAGAAGGTTACCAGAGTAATTCAGAGAGACAGCACTGGCTTGGACAAGAGTGTCACAGTGAAGATGAGAAGTAAGTGGATTTGGGAACACAGTCAACATACCTTACTAATGGATTGTACCAAAGTAGAAAGAAAAAGAAGAATGAAAAGTTTTGGCTCAAGCAATAACTTGGATAAGGGTAACTTTACAAAGATAAAAATAAG
>CHR7:92462361-92462745
ATTTTGTAAAAAAAAAAAACAAAAACACACACATATACACATGCATACATATGCATATAAAGAAAACTGGAACAAACAAAATAACAAGCATAGTTGGAATTACAGTCATTTTAATATTCTTTATGCTTTTAAAAATTTTGAAGTTTGTATTACTAGCATCCACTACTTACGTAGTCAGGAAAAAAATACAACTTTAAAATAGATATTTAGGTCCAAAGATGGTAATCTAAATGGTGTTACAGGCTGAATGTGTGCCTGATCCCCATGCCCCAAGTTCATATGTTAAAGCCCTGGCCCCCAAGGCAATGGTATTAGGGGAGTAGGGCCTTTGGGAGGTAATCAGATTTCTACGAGGTCATGAGGGTGGAGCCCGCATAGTGGAAT
>CHR17:60857025-60857409
GTACAGTAGGTAACAGATTGTTCTGATAAAATTTCAACACACATGCTCAGTAATTCACTATAAAACAAGTTACTTACATAAAGAAAAGGTCAGTTAAAGAGAATTTGCATTCATTTCTATTTACATTTATCATGAATAGTGTAAAATGCCTTTACTATGCATTTTTATATGTATATATGGGATCCTGGGCACAAATTACAGATTTTTAAAGAAGCATTTATTAATAAAAATTGCATCCTTCCTGCCTTTCCTACAGCCTCTGATATTTGCTTACAGTAGATTCAGTTACATTCTAAACTTGGCTCTAAAAACTTCTTCTAGGAACTTCCCCCCACTTTATGCTATTAGGTTTACCTTTAAGGTCATAGCCCCATGTTTAAATGT
>CHR17:55873173-55873557
TTTTAATAAAACCATTTTTATGTACTCTGGTGGAAACACACACCTCCTAGGCACTAAGATCTTTGAACCAGCAGAGGTCAAAGTGTTACCGAGCAAAAGGGCTTACTAAACAATGGGTTAGAAGCCAAAACTATGACACCAGGTTTTTGAGAAAAGAAAAGCTTTTTATTGTAGGTTGACCAACGAGACAGGAGTCCAGCTACAATCTGTCTCCCTGTGCTGGCTTTTAGGTAGTAATTTTATTATGAAAGATTTAGGTGGTGGATGCTAGGATTAGTAGATGACTGGTGACTGAAAAGGGGAGGTCTAGAAAGTCCTCAGCCATATGCAGTTATTTCTTCATGCTATTTCATGGATTACATGTGCAAATCCAGGGGAAATTAG
>CHR20:47357940-47358324
GAAACAAGAGCCCCCATTATGCGTCAGGCCTACCCCCGTAGGTCAGCCCTTCCTGCCACAATCATCCCTGTATGTGTGTGCCTGGGGGAGTTGGGCCCTCCTCGGTGGGCAGACAAATCCCCTGGGCTTCCTAAGGATTCTTGCTTCCATTTATTTGCACAGAGAACGGCTTCTTTTCGTCCCCCAAGGCAGATGGAGCAGCGATTTCACACACAGCCCTCCATTTGGCAGCCCCCCCACCCCCCCATCTCTGGCACCGCTCCCCAGTAAAATATTAACTGGTTGTTCAGAGCTGCTTACAATTCTACCCACTTCAATTGCGTTAGGAGGTCTTTGCTGGTCTCCTCCCTAAAGCTGCCTTCGCAGTTGGTCTGTACCCAGAGA
>CHR3:49824156-49824540
TGAATATTCTGGCCAGGCATAGTAGCTAACACCTGTAATCCTAGCACTTTGAGAGGCTGAGGCTGGCGGATCCCTTGAGACCAGAAGTTTGAGAACAGTCTGGGCAATATGGTGAAACTCCATATCTACTAAAACTACAAAAAAAATTAGGCCAGGCGCAGCGGCTCACACTTCCAGCACTTTGGGAGGCCGAGGCAGGCGGATTACCTAAGGTTGGGAGTTCAAGACCAGCCTGACCAACATGGAGAAACCCCATCTCTACTAAAAATACAAAATTAGGCCAGGTGCAGTGGCTCACGCTTGTAATCCCAGCACTTTGGGAGGCTGAGTCAGGTGGATGACGAGGTCAGGAGTTCAAGACCAGCCTGGCCAAGATGGCGAAAC
>CHR16:21529743-21530127
GAATTGCTTGAACCTGGGAGGCAGAGGTTGTGGTGAACCAAGATGGCATCAATGCACTCCAGCCTAGGCGACAAGAGCAAAACTCTGTCTCAAAGAAAAAAAAAAAATTTGCTGGGCATGGTGGCGGGTGCCTGTAATCCCCGCTACTCGGGAGGCTGAGGCAGGAGAATTGCTTGAACCCGGGAGGCAGAGGTTGCAGTGAGCTGAGATCATGACATTGCACTCCAGCCTGGGTGACAGAGCGACACTCCATCTAAAAAAAAGGAAAAGAAAAACACTGTACTGATTTTGGATTTTTTCCAAGCAAGTAATAGGTAAAAAGAAACCCAAACTGGCTTACATGAAAGGGCACCTATTGGCTTGTGTAACTGATCAGGTGCAACC
>CHR7:75586527-75586911
GAACAAAGGGTGCAGAAGACACGGGCCAAAATCCCAGCCTTCGTCACACCCCGTGGGCCTGGCGGTGGCTTTCCTCTCTCACAGCTTGGGTACATGATGTGCACACTTCCTCAGAAGCCTGGGCTGTCTATTACCTGAAAGAGCTGACAAATGAGCCCAGGGAGGGGCTGAAGGGATGGAGCAGGGGAGGCGGCGGTGGCGGCAGAACTGTCCGCAGAGACTCACTTTGGTGTGGTACTCCATCTTGGTTCTTAGCAGTTTCAGGTAGATGCTGCACAGCTGGCCATACCCCTCGCTCAGGTGGCCCTTTTAGGAAGAGGAGGGGAAACAGAGTCAACAACAAGAACATAACAGTCAAGAGATCTGCAGCCAGGAATTCTCTGG
>CHR20:54739027-54739411
GTAAATATGAGCTGCGTTTTCACGGAACACAGACATAACATTAAGTAGCATTTAACGATGATAAATTGATTTTTTGTCAAGGTCAAACTCTTAGTTTGGTTCCAGTGGGTATTTAAAAAATGTTTTAACTGTCAAATAATTGTATATATTTATGGGGTTCAATGTGATATTTTGATATATGCATACACTGTAGAAAGATTAAATCAAGCGAATTAACATATCCATTACCTAACATACTTATTATTTTTTGGTACTGGAAGGTATTAATCCCTCTTTATCTCTTAATCTCCATTTTTAACACTGATGATTGAGCTTAGGCAGTCAATACAACCTAGGGAGAATTTAATCACATTGCTTTATTTCAGTTTAATTTTATGTCTATTT
>CHR5:150827149-150827533
GAGATGTTGGTCAAAGGCTATAAAATTTCAGCTGGGTAAGAAGAATAAGTTCAAGATATCTGTTGTACAACATCATGACTATAGTTAATACCAATGCATTTTTTTCCTTGAAAATTCCTAACGGTAGATTTTGTGGTCTTACCACATACAAAAATGATAAATATGTGAGGTAATATGTATGTTGATTACATTACCATTCCACAGTGTATACATATCTAAAAACATGTTGTACAAAATAAATATATACAATTTTACTTGTCTATGTAAATAAATTAAATAAAGAAAGAAAATAAAATGTATATAATAAAAGAAAATAAGAAGAAAGAACAAACCTGAGAAGACCCTCAACTTTCACCTCTGGCTAACAGCTGGGTCAGTGCAAGC
>CHR20:48732445-48732829
TTCTACTTTTATATACTGAATTCGGTATGTGCTGTTGGGAAAACAAACAGTATGGGGGTGGAGAGACGTCTGTGACCGAATGAGAAGGGATTCAGAGGTGAAAGACTGGGACTGAAACCCAGGATAAGCTCAACCACTTTTCTAGGATGGACCCCTAGAAAGTCACTTAATATTGTGAAGTCATCAAAATCACCTGTGACAAAGGCTATGCAGTGTCCCCTAATGTATTCTTCTTCCACAGTGATCACATTTCTAGCTGGGCACATGGCTGCTCAGAATAAAGCCTGTATTTCCCAGCCTTCCTTGGATCTAGGGGTGACCATGTGGCTGAGTGCTGGCCGATGGGACGTGAGGGGAGGAGATGTGTGCAGCTTCCTGTTACGC
>CHR13:45492216-45492600
ATGAATTTTTCACAAAACCAACATCAAAATTAGAGTAGGTGGACATGGAATCTAACTCTTGTTCATAAAATTTAACTTGCTAATGACCATAATGAATCAGTATATTATAGGAGTATTCTATCATTAACTGGAGAATGTTTTAACTTGTTTGTGTCTGTGAACAGAATATTGTTGGGTGGGACAGATATTTTCTTAAAAGTTATTTTCTTAAATGTGCAACTTAACATGCTTTTGTATTGTTTGTAATGTAATTATTTAGATATTATGGTGTGATAGGAAGAAATCTATACAGAATTCTGTAGCCTCGGGATCTAGATCCCTTTATCTCCACTAAGTACAATAATTCCTTCTAGTTAAAAAATTCTATGATTCTAACTAATGAAA
>CHR1:152001762-152002146
CAGCAGCTAGCTCTGGGGTTTCTGGGCAGTCCTATTGGCTGAAAGCTGGGGAGGCTGCCATAAGGCTTTCTGGAAATATTTAAAATGGACAATTTACTGGGAAAGGGTGTGTTCTTGCTTTGTAGCTAATGCTGTGGGACCCTCTGGTGGCCACAGTGGGAATAGCTTGACAGTGGGGTTTACTTTCTCTTGAGTGGCCCAGGCAGGAAATCCTTGGCTGGAAACCAGAGGATTGAATATGGGGCTGGAAAGATTACCTAGTTGGCTTGAGATGGAGGCTGTGATTTAGGTTGACATCCTACCCCATTTTCTCTTGCTTTTGGCAGCATTTCTCTGGGCTTGAGCAGTGAGAAAAGTAATGCTCTGTGTACAAGACGCCAAAAA
>CHR12:13036684-13037068
CCTGATCTCAAGTGATCCACCCGCTTCGGCCTTCCAAAGTGCTGGGATTACAGGCGTGAGCCACCGTGCCCGGCTGAATCAAGCTTTTTTCTGACTCGACCTTTACACGTCCTGTTCTTCAGCCTTTACGTGAACAACTTCTACCCATTCTTCAGGTGTCAGCTTAAGTATCAGTTTCTCAGTGAGTTATTCATTTCCTCACTCCCCAAACTAATCTATGATGTCTCCGTGATTCTTTCTCACAGTACTAGGTTCTTTTCCTTCATTGTGCTTGCCACACTTTGTAATGATATATTTATTTATTGCTTGCTTAATGTCTGTCTCTCCTCTAGATTGCAAGGCCTTTGAAGGAGCTTACAGGATTTGTTTACTCTTTTATATCCA
>CHR20:46395127-46395511
ACTGCCAAGGGCAAGGGCGGCTGACAACTCAAGTGGAGAGAGGTAAGGATATCCTCACACAAGGGCCCCTCTTATAAGGACAAGGCTTTGCAAGTACCTCTGACCCCCTCCCCCACTTCTCTCCAAAATAAAGGAAAATAAATCATCCTGAGCAAGTCTGGAAGATGGGCCCATGTGACTGGTATCCTAGGCAACTCTGATAGCTTACTGGTATTCCAAGCAGTAACTAAAGCATTCTCTCTCCAAGGTCTGACGAAGGGAAGTCACTTGGCTGATGGATTATTTCAATGTATATTTACACTCCTTGCCTACAAGTTCAGGAGAGGCCCCTCTCTTAATGAAAAAGACCTTTCTGCATCCTCCAGGTTTAGCCATTCACCCACA
>CHR20:56114632-56115016
AGCATCATAAAAGAAATAAATGAAGAGAAAATTTCTGGGTTTTTATGTTAGTCAGTGCTCCCATTGCTATAAAGAAATACCTGAGACTGGGTAATTTATAAAGAAAAGAGGTTTAATTGACTCATGGTTAGGCAGGCTGTACAGGAAGCATGATGCTGACATCTGCTCAGGTTCTCAGGAGGACTCAGGAAGTTTCCAATCGTGGTGGAAGCGGAAGGGGAAGCAGACATGTCACGTGGCCAGAGCAGGAGCAAGAGACAGAACGGGGAGGTGCTGCAGTTTTAAATGACCAGATCTCACAAGAGCTCACTCACTATTGTGAGGACAGTTCCAAGGGTGATGATGCTAAACCATTCATGAAAAATTTACCCCCATGATCCAATC
>CHR7:1546648-1547032
ACTCTCCGCCCCACAGTGGCTCCTGGGGCTGATGGCTGGGTGATCCCAGGGGGTCCCCAGGCTCTTCCGATTGGCTCAGGTGCCCTCTCCTGCGGTGGCGGGCCCACCTGGGTGCCTGCCAGGGCCATCAGGTGCCCTGACCCCCTGGCTGGAGGGAGGATGGGAAGTGGGCTCCGAGGGCCTCACAGGTGGGCTCTCAGGAGAGGCCCCACCTTTGGCAGGAGTTGGTGGGTGGGGGGACCCTGTTCTTCCCCAGAGGCCTGGGCAGCCTGGGTCCCTACAGCACTGGCAGCCCAGGCCCCCCTACAGGTCCTCCGAGGGGATCAGCATCCGCTTCTCCAGGCTCCGGCTCTTCCTGCTCCCGCCGGAGCCGCCGCTGGGGTG
>CHR9:108675305-108675689
CTGGAAGATTGTTTCCATGAGTTATTGTGTTAACAAACACCTAGTTTCCAAAGGTGACTCCCTCCCCAAGAACCATGTCTACCTGCATAGCTCTCCTATGCTTCAATCTGGCTGGCCCTTGAACTCCCTTTGGACCAAGAGAATGCAGAGGTAGTACTTGTCCATGACTTCCAAGGCCAGGTTATAAGAAGCCTTGCAGCTTCCACGTGGGCTTCTTGCAACACTCACTCTGGGGCAGTGGTTCCTGACTCAAAGCAATTTTCCTTCCCAAGAATATCTGGCAATGTCTGGAGACAATTTTGGTTATCACACCTGGTTGTAGGGAGGGAGGTGAGAGGCCCTTTTTATAGTGTCTAGTTGATAGAGGTCAGAGAGGCTGCTAAA
>CHR9:134248843-134249227
CCCACTAGTTATGAGGGAAATGTAAGTAAAAGCCCTGTGGTACTGCTAGAACAAGTCAAACCGAAAACACGGACACACCCAGTGCTGGTGAGGGTGCACAGCAGCTGGATCTCACACCACTGATGGGTGTGTGGGCCACTTCAGCTCCCCCTGGAAAACAGGTGTTATCTGCAAAGCTGGACACGCTTGGACCCCAAGGCCCAGCAATCCCACCACCCAGTAGCAGGCGGCCACCATTGGAACTAGGCACAAAACCAGGAACTACGCATGTGTCCATTATCAGAATTGATACATTGTGCGTATTCACCGCTGTATACACAGCCCTGAGGGTGGACATGGTAGCTACATGCAGTGACGCCGATGACATGCGGATAGGAAGGAGCC
>CHR17:73308681-73309065
GAAGCCCTGGGCCACTGCCAACCCAAGGCCCTTCTGGAAAAGCTCTGGACTTGTTAAGAAGGGTTGGCCAGGGCTGGGTGCAGTGGTTTACGCCTGTAATCCCGGCTCTTGGGGAGGCCGAGGTGGGTGGATTGCCTGAGTTCAGGAGTTCGCGACCGGCCTGGGCAACACAGTGAAACCCTGTTTCTACTAAAATACAAAAAAAAATTAGCCGGGCGTGGTGGCATGCACCTATAATCCCAGCTACTGCAGAGGCTGAGGCAGGAGAATTGCTTGAACCCGGGAGGTGGAGGATGCAGTGAGCCAAGATTGTGCCACTGCACTCCAGCCTGGGCAACAGAGCAAAGCTCTGTCTCCAAAAAAAAAAAAAAAAAAAAGGGTTGG
>CHR7:108210279-108210663
TCTGTCACCCAGGCTGGAGTGCAGTGGCACGATCTGAGCTCACTGCAAGCTCCGCCTCCCAGGTTCACGCCATTCTCCTGCCTCAGCCTCCCGAGTAGCTGGGACTACAGGTGCCCGCCACCATGCCTAGCTAATTTTTTGTATTTTTAGTAGAGATGGGGTTTCATTGTTTTAGTCAGTATGGTCTCGATCTCCTGATCTTGTGATCCACCCGCCTCAGCCTCCCAAAGTGCTGGGATTATAGGCGTGAGCCACCGCGCCTGGTCCCAACTGTGTTTTTTATTGTCATGGAATATGGAGACAGATGAAAAGTCAGAATATAGGCTTGGAGTTAGAAGATCTTTAGAATTCCAACCCTGTCCCTGGATTTCTGATCTTTTTGAG
>CHR12:104359565-104359949
TGGGGAGTACTCATGACATGGGTAGAGGCGAGTGGAAAGAAAAAGAGACCGAGCCCCCTATAACCGCTTCTGTGTACTAAAAATGTATGCCCATGAAACCATGGTACATGTTTTACGAGCAGAATAGCACACATGCACCGCATGAGAGGGGCCGTCTATGGAGAGGGAAATAGGAAGTGAATGGAAATAAAGAGGTGTTGAAGAGAAAGAGCACTGACCCAGGCAGGCTTTCCTACAAGCAGTGGTTACAAGCCCAGCCCCTGCAGCAGGGTAACTTAGCCCCCAGTACCTCTGTTTTCTTAGCATAAAATAGAGATAATAATTGTGCTCACCTCCCAGAGTTGCTGTGAGGATCAAGTTAACACACACATGAAGTGCTTAGAA
>CHR5:173194744-173195128
AGCACATACCTTGGGAGTGGTAGTTGCTCAGTGAGTCCATGGTGCATGAATGAGTGGCTATGAATTGGCTTCCCATGGGGCTCCTGTTCAGGGAGAGAATTTACTGATCTGATGCTGAGAGATCTGGTTCATGGGGTGATGCGTTTTCCACAACCAAGCAATAAGTCACATCAGGTTTTCCACATCAGCCTGTGAGCTTTTGTGTTAGTTTCCTAGAGCTACACGTAACAAAGTACCGAAAACTAAGTGGCTTAAAACAAGGGAGGTTATTGTTTCTGGAGCCTGGAAGTCTGAAATGAAGGTGTTGGAAGAGGCCACGCTTCCTCCGAAGGTTCCGGGGAGAATTCCCTCCCGGCCTTTCCCGGCTCCTGGTGCTGTAGCAAT
>CHR1:1005372-1005756
CCCTCAGCTGCCGGGCTCTCTGCCAGAGCCGTGCAGCCTGGAGTCCTACCCACTCTCAGTCAGCTTCCTCCTAACACATGGCCAGCGTTCCAGGAGGGCGAAGTGGAAGCCTAGGGACTCTTGAGGCCAGGATCCAGAACGCACATAGTAAAATCTCCACCACACTCCATCGGCCAAAGCAAGTCACAGCAGCCAGATTCCAGAGGAGTCGAAGCACACACTGACCCCTCCTCCCCTCCACCGCCTGCCTCTGCCCTCCCCTCGCAGGGGCAGGGCTGCCTGATGAGCCCCCTGGGTTTATCTGCCCTGCTGGCCCTGGGAAGGCTGGGATGAAAGTGTCATTTAGTGGCAGGGACTTTAGGGAGCCTGGTATGGTCAAGCCCT
>CHR9:6681322-6681706
CGTAGCGCGCTGCTGTGCGCGCGAGACTATAAGCCTCTGGGCCGCCGGTGCCTCCGCGCGGTCACCGCCTCCACCCGCCTGGCCGCTTCCCTCGGCGCATGCGTAGCACACCGACTCCAGGATTGTTTCCCAAATCCCACTTCCGCCACTTCCTCCTCCCGAGACCAGCCAAGCGCGCCTGGCTGTCTGCCCTTCTTGGGCTCTTGGGGAGAACGTGGTCCGGGAACTGGCAGTCACGGGGAGGCAGCACAAGAGGTTTTCGCCCTCATGTGCTGGTGCAACTATCGCGACCATCACCCTGAGAACTGGAGGAAGGGTGCCGCAGGCAAAGAGTGGCGCGCCTGCAGATTCGGTTCCGCGCTTGGGGCTCTCGCGAGACCCGGC
>CHR3:193429964-193430348
CATCTTCCACAGTGAATATATGTTAACAACATATACACTTAATATATGTTAAACAGAAAAGAATCAAGTTGTTTAACAAAAAATAGAGAAAATCCTAAAGGCACTTGCTATGGAGAAGAGAACAATCACAGAATAAATAAAAGCTGCTTCCAAATTCTTTCAAATAGAATTTTCTATTCGAAATAAATTTCAAACAGAAGGACTGTTCTGGAGAAAAAATTAAACTCTTCTGTGACACCTCAAATGGCAAAACTGGGATGGATGAAAGTTACACATTTAGAGATAAATTTGGCTTCGTGTGAAGGGGAACTCTGCTGACAAAGTTAACAAAGCCTGTACGAGGTTGTTCTTTCAATAGATTTAACAAATATTTAACAAGCTCCT
>CHR6:37071280-37071664
GGCGGAGGTTGCAGTGAGTGGAGGTTGCGCCACTGTACAACAGCCTGGGCGACAGAGAGAGACTCCGTCTCAAAAAAACAAAAACAAAAACAAAAACAAAACAAAAACTCTGTATGCTTACCTGTTCCCTTACCCCTTATTCCCCAAAGTGGGGTCCAACAGGACCTGGAAGCTTATTAGGGAGGCAGAATGTCAGACCCAGAGCAGGTGAATTAGGATCATTACTGTAAGACGTTTATGTGCACATTGGAGTGTGAGAAGCCCGCAATAAATAATGTTAAATGAATGAAATTGGGCATTCTAATACATGAAAGTCCCAGGAGCATCAACAGGATAGAGAAGGGTGTGGGAGCAGAGGGCTGGCCCTTGAGGGAAGGAGAGGAG
>CHR2:219575528-219575912
GTGGGGGGTCTTCCTTCTTAATCCCATGGCTGGTGGCCACGCCCCCACCATCATCAGCTGGGAGGAAAGGCAGAGTTGGGAAATAGATGGCTCCCACTCCTCCCTCCTTTCACTTCTCTGCCTATGGGCTACCCTCCCCACCCCACTTCTATCTCAATAAAGAACACAGTGCATATGACTTGACATATGTTCTCCAGCTTCTCTGATATGGAGTTGGGCCCCCAGGAGCATGGGACTGTCAGATCTCAGGTCACTCAGCCACACTTGACCTCAGAGACATGAAGTTCAAGAGCTATAACTGGATGTGTATTGGTTGGGAATCTACAACGCTTGGGGGTGACATAATAGTGCTCCAAGCTCCTTGGAGAGCCACCTTGGAGACAG
>CHR15:53116829-53117213
TTTTTTTTTTTTACAATATAAGTATCTTTACCATATTTTCTTTTTTTCCTCTCTTTCTCCCTTCCTTTCTTACTCACTTTCTTTTTGTCCTCTCCATTTCCTTGCTCTTTCTTTCTTCCCTTCCCTTCTTCCTTCCCTCCCTCCCTCCTTTCTTTTTCTTTCTTTCTTTCTTTTCTTTCTTTCTTTTCTTTTTTCTTTCTTTCTTTCTCTTTTTCTTTTTCTCTCCCTCCCTTCCTTCCTCTTTCTTTCCTTCTTTCTTTCTTTCTCTCTCTCTTTCTTTCTTTTTTTCTTTCTTTCTTTCTCTTTCTTTCTTTCCCTCCCTTCCTCCCTTTCTCCCTTTCTCTCTTTCTGTCTTTCTCTCCTTCACTCTTCCTTTCTTTCTCT
>CHR20:23321250-23321634
CAAAAGGCAACTTTTGGGCTTGAAAACAGGAAGGGCTGTTCCCATTTAGGGCCACGGGTTTCCAGGCTTGAGGGTGGGATCTTTGCTGGGGAACCGCCCACTTCTCAGTATTTCCCTGTCTCCTGTCCTTATCACGTGTAGAGAAAAAAGGCACTCAGCTAGAGAGGGATGGGGAAGGTGTGAGCTGTTTTAGGTAGGAGGGTCAGGGAAGGTCTCTCAGATGAGGTGACATTTGAGCAGAAACTAGGATGAAAAGAGAAAGCCAGCCCTGTCAGCGTCCACTGCAAGAACAGCTAACCTCTAACCCTCAGCCCTGGGAAAGGCGCAAACACAGCTTGCTCTGAGAACAGCAAACAGGGCACTGGAGCTGAATTGGTGTGAACA
>CHR14:77564554-77564938
TTCCCAGACCTTGGTTTCTAAATATCATTCTCCAAAAAAAAGAACCAGCACTTCTTGGAGAACTGGTTAATTCCAAAACTGGGATAGGGAAAATATAAGATGATCCTGGAGCATTTTATCATGCCAGAAAGTATAAGAATGCTTTAAAAAAAAAAAGTTATTATATATTCAAAGGACACAGGTACCCACCTGAAGCAGCTCCCAATGGCCAAAACTAAAACTCGAGCAACAAAAAAGAAGCAATTGTGTTGAATTATAAGCCAAATAATAAAAATATTCACAAACCCACAACGACAGAAATAAATAAGGGAGAAGCAAGAACTCTTCCTTACACAAAAATTCTAATTAGTAAGTATAGAAAGAATGAGAAAAATAGAAAAATCA
>CHR11:65239675-65240059
GGTTGGGGGGTCAGCCCCCTGCCCAGCCAGCCGCCCCGTCTGGGAGGTGAGGGGTGCCTCTGCCCGGCCGCCCCGACTGGGAAGTGAGGAGCCCCTCTGCCCGGCCACCACCCCGTCTGGGAGGTGTGCCCAACAGCTCATTGAGAACGGGCCAGGATGACAATGGCGGCTTTGTGGAATAGAAAGGCGGGAAAGGTGGGGAAAAGATTGAGAAATCGGATGGTTGCCGTGTCTGTGTAGAAAGAAGTAGACATGGGAGACTTTTCATTTTGTTCTGCACTAAGAAAAATTCTTCTGCCTTGGGATCTTGTTGATCTGTGACCTTACCCCCAACCCTGTGCTCTCTGAAACATGTGCTGTGTCCACTCAGGGTTAAATGGATTA
>CHR17:48935877-48936261
CTACTTGGGAGGCTGAGGTGGGAGGATTACTTGAGCCCAAGAGTTTGAGGCTGCAGTAAGCAATGATCTTGGTAGCAGTAAGCTGTGATCATGCCACTGTACTCCAGCCCGGGCAAAAGTGAGACCCTATCTCTTATTTTTTGTTTGTTTTTTGTTTTTTTTTTTCCTGTATGATATGGAGATCATACAGATTTCTAAGCTAGCCTAGACATGAGGAATAGGGAGAAAAGAGTTCCATCTGAATTTTAAAGACCTCTTTCTGTACTCCAAGGGATTGGAAGACAAGACCTACTGACTGACATCCTGGGCGAACTTGCCCCTTCCCTTCAACACCTGTTGATGTAGTTCCTCCAAAGTTATCAGACCTGTTTGGAGACAGGGAAC
>CHR20:46766798-46767182
ATTTTTTTTCTCTCTTGTTTCTTTTTAAAAACGAATATAGCTGAATTTATACATGTGTAATGTGCACAGAGGCAACTTTCCTATACGCAGCTCCAATCATACCTGTGAAAATAATTTTAATCCTGCATAATTATATTGTACTCATTTTCTACATCACTCTAAACACTTCATAAATATCTCTAACAGCTGCATTATCTGCCATCAGGGCATCCTTTCATCTACTCAGCCCATCCCCTATTCTCCTACATTGAGGTTGTTTCCAATTTTTCACAATAATAAATAACACAGAAGAAACATCATGCCCAATACTCTACTGGATTTCAGATTCCTTATTTGGGTCAAAATCAGGGAGATTTATGCAAGTGGGAGCCCAGGGAATCAGTG
>CHR3:195159267-195159651
ACACTGGTTATAACTGATGCCACTCTACCCATTTTACAGATGAGGAAGCTGAGGGCCAAGAAGAGAGACTTGTCAGGCATTACACGCAAGCTAGGTGGCAAAGCTGATCTCAGAACCCAGGTCTACTGACTCCCTAGTTAATGCTCCTGTGTTTATTAGCCCCGTCACCTCCAACCCACTCCCAACACAGGCCATAAACTCCTAGAGAGCAGAATGCATTGTGTAATGGACCAAAGGGTGTGCTCAGGACTAACCAGGCACCCAACACAACTAGCTCGTGGAGTATCTGCATATCATCCCATGGAAATATCAGCATGAAGACAAGTGAGTACAAGCTAAAGGTGTAGCTTTCAACACCTCCAAGACCCTGTCACCATCATTGCC
>CHR16:71028081-71028465
AAATCTCCACTCCCCGTAAGTCTTCCCCAGCAGGCCCCACACACTGCAGGACACACACAGTTCATGTGAAAAGCAATCCCATTTAGAAAAATAGCTCTGAGGAGTGAAAGGAAAGCAAAATACCTACTGAAGGAGAAGCGAGTTTCAAGCTGTGCTGAGAAAATTACTAGTGACTGAGTGGAATGTCCCATAACAATGGGCTCAATTTGAAGGAAGCTTTGAAGAAAAACCATGCATATTCTCTAAGCTTTAACAGAGGCCAGGGGGACTGCAATGGGCCAGAACACCACCGGGATTGGTCACCCATCTCAGACTAATGTGCTTTAAAGATGTTGCAATTTCATGTATTCATTTGTTCATCATGCATTCATATATTCCACAAAT
>CHR21:43203624-43204008
TCTGCCGTGTTGTCCCTCACGCCTCTGAGTGGGGCTCCTGGCTCATATTCTCACAGCAGGCCTCTCCCCTCAACCCCTAACAGTGCAGCTTTCACATAGGGCCCCACCGCCTCTTGTCTAAATGAGCATCACCCTCTTCTGCCTGCCTGCAGCTGGGTGCCTGGCCAGCCTATGCTTTGCATTGTGAGGAGGTCAAGCCCTTGTTAAAGAGCATGTGAAGGCTCTCAGTGGACCTCAGGATAAAACCCTGACTCCTCCGCGAGGCTCAGTTTCTCCTTGTTCAGGCCCCTCCAGCTCCAGGGCTTTCCCAGTCCTGGGCTTTTCCTTCTGTGGCTTCCCAACTCCGTGTCTGGGATTAGGTGGCCTGGGTATTTCTACTGCAGG
>CHR16:686629-687013
CGACTGGCTGGAGTCCATTGCGGAGCTTGAGGTGGGGTGAGCGCAGCTGACGGAGGAACCAGCCCCTGCCCTGAGGTCGTGGCCCAGGGACCCCCAGGCTCAGCACCTACCTACCTGGTTGCGGCCAAGCTCTCGAGCCACCTTTGCGTTGTGGTCACAGAGCTCGGCCAGTGGCCGGCCAGCCAGCGCATAACGCTCAGCTGTGTCCACAAACCAGCGCATGCCGCCGCCACCTGGCTCCGTCTCAAAGACACTGAGGGCACTGGAGGCGAGGCCTGCGAAGGGCTCGGCAGGGTCCAGCTTGCGCTTAAAGAAGATGGGGTGGCGCCGGTCGCCAGTGTAGGGCTTGCGCCCCGACTCGGCAGCCACGAGGCTCTCCTTGGC
>CHR14:38065159-38065543
CTTGGTTATCAGATTGACTGCAGCAGTATTCAGGTAGGAGATGAACGGGACTTATTTTCCCAGCACCAATCACGAGCCTGATGATCAAAACAGGATGCAGTGAAGAAACCGGTGGAAACCACCACATGGTGACAAAAGTGATCTCTAGTTGCTCTCACTGCTCATTAGCATAAAGACACTCCCACCAGCACCATGACAGTTTACAAATGCCATGACAACAACCCAGCAGTTATTTTATATGGTTTTGGAACTCCCTCACCCATTTTCTAGAAAATTCTGAATAATTCACTCCTTAATTAGTATACAGCTAAGAGTGGGTATAAACATAGCTAGCTACCAATCTACAGGAACTGCTACTCTGCACTGCTACTGTTGCTGTACGCT
>CHR17:63240000-63240384
GTCTGCCCCATGATCCAGTCACCTTCAACAATGGGGATTACAATTCAGCATGAGATTTGGGCAGGGACACAGATCCAAACCATATCAACTGTACATTATGAAAAGTTCCAGGCAAGCCTGAGTCTTTTCCGAAAAGAAGCATGTAAATCCTTGCTCGTATATAAATAGAGGAATGTAACTACCAACCATAATAGTATGTCCCAACTTACTTCCTAACTAAGCTACAATGATTTCTAAGAAAATTCTGGTTCTATTATTTGAGAAAGGCACTGAACACTTAGTAGAAGACAAAGAAGCTTTGTCTCAATGAGTGGAACTATGTAGTCAGTCTGAATGAACAATGTTAATTCAGGGCTATGAGTCTTGGTCACTACTTAACATCAA
>CHR3:119813983-119814367
ACAGCTAATCAGTGGTGGAGGCTAGATTTGGAAGTACCAAAGCCAGCTCGATGCCAGGTCCTAAGCTGGGCAATGGGGAGGCACAGAAGAATAAGATCAATTACATGGCATTTGTAGCTCAGTGTTAGGGATCTAAAAGAAGGATGGGCGCCAGTAGCACAGGGTCTGAATTCCCAAGGCCAAGAGGTAGTGTTTCCTCAAAACCCAGAGTAAGCAGCCTCCCTCTCAGGCTGTGAAGCTTCCTCCTTGTAAGGAATGCCTCCTTACTGGGGAGGTGGGGGCCCCTCCCAGGTTGGGAGGGAGTGATCCCTGCAGGACCGGAAGGGTATCCATGTAACCATAATCTCAGAGGCTTGTTAAGCCGCCTCCATGGTTAGGCCTGTG
>CHR14:75667139-75667523
CTCTGTTAGAGACTTGGCTTTCTACAGATAGTACAGTTAGGGCCTGGGCTCTTCTCAGCTGTGTATCTGTTGATTGTGCTCCCCTTGTCAGGCATTTTAAAATTGGAGCAGCAATCCATTGTTTATAAATGCTAAGGCATAGTGGTGCCAGCTGGTAGCTAGTGCTAGATTGACAGAGAACTTTGGATAGTTTCCAGAGTTCCTGTCTGAGACTTTGTAGTTTAGGCTGCCTGTTTTTTTCTGTACTTGCTGATTTAGAAATATAGTGGAAAAATTAAGGTTGGAAGAGATCATAGGAATCACCTGGCTTCATGCCCACATTTTACAGGTGTTAAAGATGAAGAAGCAAGCAAGCCACAAAAAAATCCTTCCTGCTAAAAAAGG
>CHR20:61922578-61922962
GTCAGAGACATAAAATCAAGGTGCCGGCAGGAACGGTCTCGCTTAGGAGGTTGTAGAGGAGAACCCACTGCCTGCCTCTCTCCCGTTTCTTGGCCTGTAGCTGCCTCACTCCAGACTGCACCTCTGTCGCCACATGGCTCCTCCCTGCACCTGTGTGTCTCAAATATCCCTCTCCCTTTCTCTCTGTTTTGAAATTTTGGAGAGCCTTGCTCTGTCACCCAGGCTAGAGTGCAATGGTGTGATCACAGTGCACCACAGCCTCAAACTCCTGGGCTCAAGCGATCCTCCCACCTTAGCGTCCTGAAGCCCTGGGATTACAGGCGTGCATGACCGCACCCAGCCCTGCCTGTCTGTTATGAGGGCCTCTGTCTTTAACTTACATGT
>CHR3:16102039-16102423
CGGAAAATTCACTCTAAGGGAGGGATCATGGGAAAGAGGCGAGACTAGGATCAAGGTTAAAGGCCCCTTTTTTGCTGTCTTCTTTTGCTCTCTTTTCTCTCTTTGACCTTCAGGTGCCTGCTTCAGTCTCTTTCAAGCAATTTTTCCTTTCTTTCCTGTTCTAAAGCCTTTTTAATAAACTTTCACTCCTGCTCTGAAACTTGGCTTGGTCTCTTTTTCTGCTTTATGCCCCTCAGTCGAATTCTTTCTTTGGAGGAGGCAAGGACTGAAGTTGCTGTGGACGCATATGGATTCACTGACAGTAATTTGGGGTAACTCAGATCTCTTTCACTGGTAAATGCCCAGAGAGGCTAAGCCATTTGTCAAAGCTCACACAGCACAGTG
>CHR20:46397041-46397425
GAGATTAAGCTAAAGCTCATTAGGTTATAGCTATTATTTTCTCTTGACCCCATATGACATATCCTAGATTGACTCTCTCTTTATTAAAGTTAGCCCTGAATGATTCTCGGCTGTTCAAAAATTCGTATACATTTTAAAGCATGGAGATTTGCAACCACCAAACTATTTGAAAGATATTAATAAGCCCCCATTCTCAGTGACTCTGTCCTTCCCACAAAGCCCAGGCAGCCTCTCTGAACTGAATGACACTCTCCACAACCCTGCCATAGCTGATGGGACTAAAGTGAATACCCAACTTTAGCTGAACTATTCCAGTTCTTTCTCTTGAATTTAAAAGACAGAGACTGGCTGGGCGTGGTGGCTCATGTCTATAATCGCAGCACT
>CHR18:45457422-45457806
AAATAAAAGAACCCAAACCAGCTCCATTTCCCCATGGAGCCTCAGTGTTGGTAGCTCATAGCTCGGGTAGCAAAGGGAGTTTCATAAAAGTGGCGAGGCTTGCTTTGAATTGCAGTTGGGCCACATTTCTCAAGCCCAGAGGCATTTGAGAGTTCTAAAATCCTAGGAGCAGTGTTTGAAAGCAACAAGTTAGAGAGGGTCACTGGTAGTGACCTGTTTGGGGACCAGGACATTGTGACTGGCAATCAGAAAGGTTATGGAGGTTAAAAAAAAAAAAAAAAGGAAATCTGCATGGCCAAGAACACAGGCTCAGGAGCTGGACTGCCTGGCTTTCCTGTTCTGACTTTACCACTTACTACCTGTGTGTCCTTGGGCAGGTCACTA
>CHR18:3261970-3262354
GCCGTGTGCGTCCGGCCTCAGCAGCCCCGCCGCTCGGCGGACACGCAGACCCCGCCGGCCCGGGCGCGAACACTCAGCGCACCCCCGTTCCACTTGGTCCCGCCGCGCCTTCCGGTGCGCCTTCCGGTGCGCCTTCCGGTGCGCCTTCCGCTCCGCCCCTTCAGGCAGGAAGTGTCGGCGCCGCCACTGTCCGGCCACAGCCTAACGCTCTTCGCTGTCGTTTGTGGTCTCGCGCAGGGCGGCCCCGGTTCTGGTGTTTGGCGTCGGGTGAGTCGCGCTCGACTCTGCTCGCGAGACCCCTCGGGCCGCCGTCTCCGTACCCCCGCGCCCCCTCCCGTCGCGCGCCTGCGGCCGGACCCCGCCCCAGGGCGGCCAGGCGGCGGC
>CHR6:109703823-109704207
TGCTTTGACGAGTCCACCTCGTGCTGGGGTTTTCTCATTCACCAGCCATTCCTCCCAATCTTCTCAGCTGGTTCCTTCTCCGTATCCAGCCTCTAAATAATGGAGTTCCTCAGGCTAGCTTTTTTGGGCTCTCGTCACTCTCCCTACTCTCTCTAGTAGGTTTAACCCAGTCCCATGGCTTTAAATGCTGCATACATGCTGATGGCACCCACTGAGCTCTTTTACCCACTGAGTTCTCACTTGGCCTCTCTGGGCATGTTGTGAACAGAACTCTTGGTTTCCCTTCAAACCTGTTTCTTCTCCAGTCATCTCGACATCAGTAAGTGGCACCATCATCTAGCTATCTGCTTAAAGGTAATTGGATCTATTACTCTCCTTCCTGAT
>CHR20:56128583-56128967
AAGGGGTAAGACGAGAATTAACCATCTCCATGGTGAGAATTACATATGGCTCCTTCCTCAGCATCCTTGGAACATGCATCCAGTCCTCTTCTGAGCCTATTTTTATTGTTTGGTTGTTTGGATTAGGCTTGAATTCATCTCCCTCCCCAAAGACACTATAAACTATTCCAGAGCCGAGATGGCTACCATCACTTTCCCATTCACTCTATTGCTGGATATAGCATTGGGCACTCGCTGGGTGTTCAGCAAGCAGTTCTTTGGTAGAATTTATCAGCCAGATGTCCCATATCATTGCATATTATTTTCCAGCCTCTTTAGTGCACCCAGATGGTTCAAAGCTCACTCTGAGAATACTTTCCATTTACTGAGCACCTGCCATCAACA
>CHR20:46954442-46954826
CCCACACAGCTGTGTTTCTCTCTAAATTCCAACTCATTTTGACTTGTGGTTTGTGGACAAAAGATTTGCGTAGCACGCAGTCTCCTGGCAGCTCGCTCTCTTTGAGGGAACACACTAATACAGTTTTTATGCCACCTCTCTCCACAAATACCATGCCGATGAGTGGCCAGTGTCAAAACAGCAGCAACAACATAAACAGATGCTCCTTCCTTTCAGCCGAGCAAGTGAAGAAACCCTGTGCGTCATTCCTCAAACACCAGGAGATGCCACCGATAGCCACCTCTCCTCACAGTTTCGTTCTGCTCGAGACTGTGAGTTCATGTCAACCCTGAGCTGCGTCCCCAGGGAAATAGGTTCTGCTAACAGTCAGTTCTTACTACGAGG
>CHR1:9537106-9537490
AGAGGTGGGGGTCGCAGTGAGCCGAGAACGCACCATTGCACTCCAGCCTGGGCAACAAGAGTGAAACACCGTGTCAAAAAAAAAAAAAAAGAAAAAACCAACAAAAATTAGCCAAGCATGGTGGCATATGTCTGTAATCCCAGCTACTCAGGAGGCTGAGGCAGGACAATCGCTTGAATCTGGGAGGTGGAGTATGCAGTGAGCCAAGATGGTGCCACTGCACTCCAGCCTGGGTGACAGAATGAGGCCTCCTCTTAAAATAATAGGCCAGGTGCGGTGACTCACGCCTGTAACCCCAGCACTCTGGGAGGCTGAGGTGGGCGGATCACGAGGTCAGGAGTTTGAGACCAGCCTGACCAACATGGTGAAACCCTGTCTCTACTA
>CHR14:106126400-106126784
TGATTTTCAGACTGAACATGTTCTCCACTCCTCACTTGACTTCATGGTTTCTTGCTGACACTGATGTCTCTATGAATGAAAACCCAACACTGATATCCAGCAGATTTTCCTCTTATGAGATTCATATTCTCTCTATCTCTTTCTTTCTCTGCATGTCTCTAACTCCCTGTTTTTCTGTGCCATTACTATTTATGGCTGAATCATCCTGAATCCTGCCGACATACTCCATCTCACATTCTGCAAATATTCTGCCTCAAAGACAATTAGGGGCAAACTCATCCTTGCCCAAGGTGGGAAAACTTTCTGGACTTCCACTAGATTTATTAGAGCCTCATATGAGAACCATGATCAAACATTATTTGCTTTTGGATTATACCTCAAATC
>CHR3:15428716-15429100
AAGGTTTGGCAGTTAGGAATTGGCTGACAGAGCATCCCTCCGTGATTCATGAACTTCTGGTTTCCGTGGTGCTAACGCTGTTGTTAAGACTTGTTTTTGTCAGAGGACCTAATAGATGTGACTCAACACATGTGAAGAGGGCGTTTTAGATAATGAAATCCCATCTTTGTGTAGTCACTTGCCATGCCATTGCTATGCTTCCTACTGACAGCAGATCCAGCTCTTTCAGAGAGAAGAGATGGGAATAAGATAAGAACATCATTTCCTGAAGAGTTTACTAAGTTGATGTTTTCTTTTGGTGAAGGGCAATGTGGAATTTAAATCATATAGTTCATGTGTGCACCTGTCCTGCAGTTTGAGGCAGGTGTGAATGTGAATTAAGAT
>CHR3:57541779-57542163
TGTAAATCTAAAGAAGGTATATGATTAATAGACCTGTTTAATTGTAAGGAAAGTAAAATTAGCAAAAATTAAAATTATTAAATTGGCAATGATACTTAGCTGCAAAAAAAGGTTTTTAAATAAGGCCGACCAAGAAAGGAAAGAGAATGTAGAAAGGGAAACAGAAATCCACCAAAGAGAAAACCTCATTTTATAGTTTAAGTGTTGGCTTGGAATTTTGTAAATGAAATCCATGTATTTTTCTTTTTATTTATCCCTAGAAACCAGCAGAATCGGCTGTCTAGGAAATTCTCAGTAACTGTCTAATTGAACTGAACCAACCTCATCACAGCCTTTGGCAGCAGGTACCCAAATTAGTTTTAATTTCCACTAAACTGGGGGGGG
>CHR2:11679821-11680205
CTTCCTCTCAAGCTGCAGAGCTGGCTTCCTGCAAGGCTCTGCTTCTGAAGGGGCCTGGTGGCCTTGGCCTTGGCTCAGGCTGGTGCTGCACCTGGAGGAATCTGGCCTGCTTGCTGAAGGGTGGCTGCAGAGCCGTGAAACTGGGAGCGTCACTGGGAGTTGCTGCTGGGGACTGAGTCTGGGACTAGTCCTTGGATGGCAGGGAGGGCTGGGCCCAGAGTTGGGGCTTCAGCAAAGAAGAGAAACTGGGACCTAGATCAGGCAGGCCCCCGATGGACTGACAGCAGTCCAGGAATGCTGAGGGGGGATGCAGGAGATGTGGGTGGGAGAGGTGGGAGCTGTGACTGCCCTGGCCAGAAGCCCAGGCAGGGCTGGCTGGCTTCT
>CHR20:46983415-46983799
TGTTTGCTGTTACTCCAAGGAAGTAATCCTTTAGGGTCCCAGTTAAAAGTTTTGAGTGTTTCTCAAGGCTCCTCATCCTTATTGGCCATGAATTCCAATTTTTGCCTTCCTGTAATTAGGCAACTGCAAAAAAGCTCTGCTTAATTTCTTGCCTTTATAGCTACCCCCTTTTTGCTTGGTTTCTCTGCCTCTCACCGCACCCAGCTTGGATATCAGCAAATGCCTCAAGGCTAATAACTTTCAACAATATGAGACTCATACCTCTGTGGTTCTCATATTTCTACAATCTTTGCTCCTGTGTCCTAACTACTTTAGTAATCCTGAACTCCAGTTTTTTTCTCCCCAGCCCCATAAGACTGGAAAACTCTAAGCTGTTGCTTTTTT
>CHR20:46736963-46737347
TCTGAGACATTCCTTTCTTCTGCATATTTGAGGCACTTGGCTTAATCTCCTTAAAGAATCATGGCTTTTGGGCCGGGCTTGGTAGCCTACACCTATAATCCCAGTGCTTTGGGAGGCCGAGGCAGGTGGATCACTTTAGGCCAGGAGTTCGAAACAAGCCTGGTCAACATGGTGAAGTCCTGTCTCTACTAAAAATAAAAAGATTAGCTGGGTATGATGACACTCACCTGTAGTCCCGGCCACTTGGGAGGCTGAGGCAGAGAATTGCTTGAACCCAGGAGGCAGAGGTCACAGTGACCCGAGATTGTGCCACCGCACTCCAGCCAGAGTGACAGAGCGAGACTCTGTCTCAAAAAAAAAAAGAATCACAGTTTTTGAAAAATA
>CHR2:97523605-97523989
TTCCTTTATGTTGACTCTAGTTCAGAAGACCACATGGTCTATGGATAAATTAGTTTCCCAGTTCCTATGCTATTTAGAAAACTGACAGAGAGACTTGGGTTAATTAAGGAACAAAGATTAAGAGAATGTCTTCCTGAGCTTGAGTTATTTTAATTGCAAAAACAATCTATTTATACATACAATTAGGTATTTAGATTACCCCATTTTACACAAGAGATTTTCATAAGTAAAAAAATTCAAATGGATCAAATAATTGGTGAAGAGAAAAACCAGAGTAGCAGCAAGTGACCCTCTAAGTCTTTTGGAAGTTGAACTTTCTCCAAAGCCAGGAACTCTACTTTACTTGTAATATGCTTACCTCATTCTTAAATCTTTGCATATATC
>CHR1:22778292-22778676
AATAGTCTGTGTTTATTTTCCTTCCTTTTATGGCAAGTGATATTGGTTACCAAGCAAGGAAGGGACAGAACTGGTGTTAGAATCCAGATCTCTGTTACCTCCAGAGCCCAGGTCTGTCTGCTCTGCTCATCTGCTCATTTGCCTTTTGTGCAGAGGTAGAGGGAGGGGTTAAAATTGAAAAGCAAAAGACCAGGTTGGGGAGAGAGCATGCTTGTGCTGCCTCCTGCCACAACCCAGAGGGGTGACAGGTTTCCCAGAGCCAGGCCTCCAGGCAAAGCCAGGAGTGGCACAGGAGAAGGGAGCAGAGGAGATGCCGGCCCTCTACCTCCTCCCAAGGGGATCTGCAAACTTCATGTCCTTTGCGTTCCCTTTGTGTCTGCAAAC
>CHR20:46404502-46404886
CTAGAATTATCCCCGGCAGGCAACCTCTTTTAGAAGCTTCACTATCGATATCAGTAAAGTGCAGATAACAACAGTTATCTCAAAAGACTCTAGAGGGTATACAAAGTGTGTGACACTGTACAGCCCAATACCACAATCCCTGGCCATAGGTGGTTACTAAGCACTTGAAAAGTGGCACAGGCTGCCCTCTGTGTAAAATACAAACCAGGTTTCAAAAACTTAGTACAAAAAACAAGAACGTAAAATATCCCATTAATAATGTTTTAATATTGATTATGTTATAATAATATAATTTTGGAATATATTGTGTTAAATATATTACTAAAATAATTTCAGCTGTTCCATTTTTTAATGTGGCTACTAGAAAATTTAAAATTATATCTA
>CHR1:145395387-145395771
AGACTCTCCCTGTAAACTACCATCATGACTTGCAGCACAGAGAACTGACACAGGGCTTCAACTACTTTGCATAAATTGGGTTGAATTTTACATGCAGCATTCAAGTGAAGAGAGTTCTTGACGCAGTGCAGACACAGATCTTGTGTATTAAGGGCCCCATTTTCCCAATATTTTGATATAATATATTTACTTTTTCAATTTCTTTTCTTGCAAAAATACTAGCCAACATACTACCAACAAATAGGAAAAAAGCATGTATACACCTCTCCCTGGATTTAAACACATCGGAGAGAATAGGCAACACCAAGAAATCCCTGTTTGAGGGTCTGGAGTGGACTTCCAGCAAACTCCAACAGACCTGAAGCTGAGGGACCTGACTGTTAG
>CHR3:63767462-63767846
ATGTTATTCATGGTTCACCTGTACCCTGAGGCCTTGAACTAGCTTAATTTCTCCAAGGATCAGTTTCCTCATCAAAGAAAAAAAAAGGAATAACATCAGTTTCAATCTCCTACATCACAGTGTGGGTATGAAGACAAAATAAGATCGTGCCCAAGAAGGTATATTTAAACTATAAAAGGTTAAGTAAAAAGGCAGCTATTACATTTTATTCACCTCAGCCAAATGTTTGTATATTGTGTGTTACCAAAAATGAACTCTGTATTTCAGACAAACAAGCTTAAACTATCATTACAGAGTTGTCAAAAAGAAGGAACTTGATGTCTCAACATAAAAGCAAGAAACTTGCAAACACGGAAAAATTTTAATAAAGGTAAAATAATAATT
>CHR14:24423034-24423418
ACTAGGAAGTGTTCACCAGCTTCAGTAACACGGAAGTTATGAGCCATGGCTGAGGGCAGTTCAGGTGGAGCAGTGGAGGCCATAGTTCACCGGTGATTACGAGGTGTGCAAATCGAGAGTGTAGACATTTGTACTACAATATTTTGCTTTAAGGAGGAGATGAGCTGACGCCAACTACCTGCAGGAATAGATAGAGCTGAGGATAACTATACCTATATCTACAACTACTTCCATGCCTATCTTCTCTTAGATTTAAGAGACTTGAGCTCCTAAACTTTAAGAGCTGCTGAAGGGAAGGAGTGAGTAGAAAGGAGAGTGACAGATGACAGGATGTCTGGAGGAAACTGGATCCAAGACTGGTGGATGAGGATAGCAGCCTTGACA
>CHR7:97881458-97881842
TTACCTGCTTTCTGCCTCTATAGATTTGCCTATTCTGGGCCTTTCACATAAATGGAATCATGTAATATATATAATAACCAAAAGGTAGCAACAACCAAGATGGCCATTTGGTTGATGAATGAACAAACAAAATGTGCTGTATCCATACAATGGAAATATTGGTGCCTACTACATGTGGATGGACCTTGGCAACATCACGCTAAGTGAGAGAGAGCCTTGGTATCGTCTCATCTCCCCAGGAGATTCCAAGGTGCAGCCAAGGTTGAGACCCACTGACAAGCAATGGATACGATTGGGTGCAGATGAAATAAGGCAGCCAGGGGCAGGAGGGACGTCTCATTGAAGATGACTGTTTGTGGATGCCTAGCAGGGGTGGGGATGAGG
>CHR16:85786732-85787116
GAGGACATTCTAGAAGGAAGGTATGGAGAGCAGGAAAACTGTGTCCGAGTAGGATAATTCCAGGCTGGGCTGTAACGAGGTCAGCACAGAGGTAAGAACATGAGAGCTGTGAGCCAGATGAGGCATGCGCAGAGAGGAGCATAGGAGAGCCTGCGCAGGTCCATGTGGGGCGACCACATCAGGCATGGATTTGCAGGTGGGGGATTAAGGAAAGGGAGGCCCCTGCCCTCATCTGACAACCTGGTGCCATTCCCACTTGCCCAGTCTCCTCTCCCTTCTGCAGGGACAGCCACGGCAGACACTGCTTGGTCCAGGAACACCTTCCTGCCAAGGGTGCTCCCCACTGCTTGCAAGGTGAAGTTCAAAATGCTTCTGAGCACAGAG
>CHR1:8021613-8021997
GATGGGTAACTCTAGATTGTTACAATTAATATAAAACCATTAATGATAACTAACATTCACTGGACATACAACTGCCAGGCAAGCATGGTTCTAAGTGCTTTATGTGTATGAACTCATTTAATCCTCTCTACAATGCCATAAGGTGGGCTACTATTATTACTCTCACTTACTTGAGGCACAGAGTTAAAGAACTTGCTCAAGGTCAAAACTGGTGAGCAATGGGGCCAGGACTTCAACTAGACAGCCCGGCCTCAGTGTCCAGGCCCTTCACCAACACACCACACTGCCTCTTCCTGTCCCTACGGCTTTTTAAACTGGCGAAGTAGGATCCGACTGACTATACTGCTCAACTTGTAAGGGTAGCACAGATCCTTTTTTATGGAT
>CHR7:73129771-73130155
TGTAAGGTAGAGGTGGTCAAGGTTCTCTCTTTTTTAAAAAAACATATGCACGACTAGTTATTCCAATATCACTTGTTGTTTGTTTGTTTGTTGTTGAGACAGAGTCTTCCTCCGTCAACCAGGCTGAATAGAGTGCAGTGGTACAATCACAGGTCACTGCAGCCTCAAACTCAAGCAATCCTCCCACCTCAGGCTCCCAAGTAGCTGGGACTACAGGCACATAGCACCACACACAGCTGCTGCTTCTTTTTTTTTAGTGACAGGGTCTTGCTATGTTGTCCAGGCTGGTCATGAACTCCTGGCCTCAAGCCATCCTCCTGCCTCAGCCTCCCAAAGTGTTGGGATTACAGGCGTGAGCAGCCATGCCCAGCTGCAACACCATTT
>CHR17:63596040-63596424
GCCGGTGGCAGTGGATCTGTGAAGGGAAGTATGTGCTCTTGAGAATTTAATTTTTTTTTTTTTTCAGACAGAATTTCGCTCTTGTTGCCCAGGCTGGAGTGCAATGGCGCGATCTCGGCTCATCGCAACCTCCGTCTCCCGGGTTCAAGCGATTCTCTTGTCTCAGCCTCCTGAGTAGCTGGGACTACAGGCATGTGCCACCACGCCTGGCTAATTTTATATTTTTAGTAGAGATGGGGTTTCATCATGTTGGTCAGGCTGGTCTCAAACTCCCGACCTCAGATGATCCACCCACCTCGGCCTCCCAAAGTGCTGGGATTACAGGCGTGAGCCACCGTGCCTGGCAGAGAATTTAAGTTTTATGAGTACCTGCTGGTCCTTTGG
>CHR8:142086153-142086537
TGTCATAGCTACCCAACTCCACACTCAACTTTGCCATCATAGCACAAAAGCAGCCATAGACAGTCCTTAAACAAATAGGTGTGGCTGCGTGCTAATGAAGCTTTATTGACAAAACAGGCTGGGGGCCATAGTTTGCTGACCTCTGCTCTAAGATAGCTGCCCAAGAAAAAACAGTAGCACTGTCTTATGTTTATAGCACATGTAAAAGTAAAGTATACATCAATAGCACAAAAGCTGACAGGAGGCAGGGGGCTGCCTGGGAATATACTCTTAGGTCCTTATATGGAAATGGTGTCATATTATTTGAAGGTATACTCAGGTTACTTTAAAATGTATATTACACATTCTAGGACAACTGCTAGTATTTTTTTTTTTTTTTGAGAC
>CHR2:234396503-234396887
TCCATACTGGCTGCATGTAAACTGTAGAAAGCTACTGTGTTCGTGATATGTGGCTGCAGAAGAAAATACCTCCTTAGTAAAACATTCAAATAAAACAGAAGAGTTGTTCAGAAGTAACTGGAAACACTGTGGAATGCTACCTCACACATGCTCATCATTTTAGCATAATTTGCTAAAATGGTTTTTAACTCCGAAATATTTACCTCGAAACACACATACACACATAACTAATGGAACATGTTATGGTGCATTGTTAACACATGCTTTCCCCACGCTCAGAATGCCACCAACACGAGCCAGCACCGTGGGCTGCTTGCACACCCTGCCACAGAGCTCCAGCTCACTGCACGGCAGAACCCCTTGGCGACAAGCTCTCAGCTCATT
>CHR7:127473579-127473963
TAAGTCATCCCTGTCACTAAATATAGACACTGCCACCAGAGAGCAGACTCTGTACAATAAGTTGGAGCTGGCCTCATTAGGAGTATGGAGTTCAACTTACCAAGAGTGGAAATAGAACTAATATTTGTTGATTACCTACTAGGTTTCTGGTCTTATGTTAAGTGCTTTACATATATTTTGTCACTTGTATTATTATTAAATTATTATCATAATATTATTTTTATTTTATTGGTACATAATTTTACATAGTTATAAGGTACTTGGGATACTTCAATGCATGCATATGTTGTACGCATCTCTTGTTAAGCAAATCATGGTTATGGTACACCCATCACCTCAAACATTTACCATTTCTTTGTGCTGAGAACTTTCCACATCTTCTCT
>CHR12:114403931-114404315
CTGCTCTGAGGACAAGAAGCAGGGGGAGATGGGGGTGGGGAGGACAGAGAGAGAACGAGAGAAAGGTTGGAGAGCACAATTCTAGTGACAGGAGGGAGCAGTTTGGCCCCCAGTTTCCAGCTACCAGCACCTCCGTTCCCAGCCGAAGGTGACTGCAGAAGGCCCTAGAATTATTACTGTTACTAGTATTCCTAGTAGTATTACTATTACTTTATAAGCAGGCACAACTTCTTGCAAAAGACCCGCGTCAGACCCGGAGAAGGTGAGGCCCGCATCTCCCCTGCGCAGGCTCTCCGTGATAAGCAAGCTGCCCGTCAAATTTGTCTGGACTTCTGGAAGAGCCAATAAAGATAAGGCGTGGGTATTTTTGGAAGCCACTGGGTA
>CHR1:144880727-144881111
GTGCTTGGCTGAGAGGAGGAGTTCATTCAGTTGGTTAGGGAGCTTAGAGTTTCATTTTTGGTTTACACACCTATGTCCAGGTAAGAGGGCCCCACACAGGAGGGCTTGCTCAGAACCTGGCTTGCAGGGCTGCTTACAGACCTTCTATGTCTCCTGTTGTCATGCACAAGGAAGGACACAGCCAATGACAACCCTCAGCCATCCGGGGAGAAGCTGTGTCTGCAGAGGACGGTCATGAGCTGTGAGTCTAGAGACCTGTGATTGTCTTCAGGGGCCTGTGGTCCTCGGCTTTCGTAGGAGTTGTGGGGGCACTGGCTCAAATAGCATCCACCAGGATTCTAATCAGAATATCTCATTCACAGAAGGCAGTGGGTGATATGACAG
>CHR14:106200086-106200470
CACAATGGAGCTTCCACTGAATGTTTAATGCCTTACTGACTGATTGAGCTATGGACGAGGTGAAGGCAGGTCCATTATCAGACCCTATGGCAGCAGGCAACCCGTACCAGGGGATGATTTCATTGAGTAAGAACTTAACTACTGTGTTAGCTGTCTCGTTCTTGGTAGCAAATGCCTCAGTCCATCCGGAGAAGGTGTCTACTGATACTAAAAGGTACTTGTACACAGCCCGGTGTGGCTTTACCTCTGTAAAGTCAATTTCCCACTTTTCTCCTGGCGAGTTTCTTCGGAGACGGTGACCTGGGCTGGGTTTAGGACCTTGCTTGGCATTTACCTGGGCGCAGGCTGTGCACCAGAGAACTGCTTGATCTGTTAGGCTTTGTA
>CHR1:169750947-169751331
ATTGTGGAAGCAGGGTGTTGAAAGAAGAATAAAGACTATATAAGGACAAACTGTTTAAAAGGGAGGGTATCCTTGAAAGCTTGACACTTGACTCTTTTGACGAGGCTGAGGGAAAACACTCAGTTTCATAGATTGCTGGTACGGATGTAAAATAGTGACATCCCTATAGAGAGGAATTTGGCAATATCTAGCAAAAGTGCTTATGCATTTATTCTTTGACCTAGTAATCCCGCTTCTAGGATTAGTGGTGAAGATACACCTCAACAATAAAAATATATATACATTAGGTTATTAGTTATGGTTTAATTTTTAATAGCAAAATATTTAAAACAACCTACATGAACAAATAGGAGACTTACTGAATAAACTATGGTATATCTGTAC
>CHR20:46595628-46596012
ACCGCTATAACCTTTTGTCTTCTCACCTTCCCTTCGCCCCAGGCTCTTCGTCTCCCTGGTTTTCTTGCTGGTCCCTGAACCTCCCCAGGAACAGCTCCACCTCCAAGCCCTGTAGGAGCTACTCCCCACTGTCGGCAATGCCTTTCCCTCCTGTGTCCACATGGCTCATTCCCTTCTAGGTCTCTGCTCAAATGTCAGCCCATCAGAGAGAACGGGTGTCCTTGACCAACCTACATAAACTAGCACCCCACTCTCCTCACTTCTACCCTCTTTCCCTGCTGTATTTTTTTCCTAACTTATCACACAGATATATTTTATATTCATTTGCTTTTTCACTTATTGCCTGTCTCTCCCGCCAGAATGGAAGTTCCCCAAGGGCAGGGA
>CHR1:114723275-114723659
TGCATACAGATCATACAAAGTTGGCCTTTCTGATGGTGACTGTTGGGGGAACAGCGGCACTGGAACTCTGGGAATTCTTGAAGATAGATGGGGAAAAAAGAAGAAGAAAGTAGAGAATGAAAGGAAGCCTGAGCTAGAAACGAGAAATAGGATCCTCATAGAACTCTAGCTATTAAGAAACAGATTATGTACATATGTGTAGTGTAGGGGGGAAAAAAACAGTAAACTTTTACAGGAAGCAAAAATACAGAACTGAATGCTTACTGATTTAAATACTAATGAAGGAACTGAATATTTGATTATCATACACTCAACAGTAAAAGCTTTGGTTATCAGAGTTTGTTGTTAAGTCTATCTCAATATAACTCATAGTTGCTCATGTAT
>CHR19:49141657-49142041
AACAGAAATGGGAATTCAATGCTGGGAGGAGGTGTCCGTGATCCTGAACTTGCTTGCCTGGAAACCCAGGAGCTCCTAGAGTTTTTATTTTTTCTTTCTTTTTTTAAAAATTTTTTTTGTATTTTTTACATTTATATTATATTTTTTGTTTCTTTTGTTTTTCTTATTTTGTTCTCTCTTTTGATAGGGGTTGGGGGGAGAGGATTTACAGATTCACATGTATTTTTTGACCTTCTGCCGTGTTTTGTACATTCATAAAAGCTGCGTGTGCGTATGTGCATGTGTGTGTGTGTGTATGTGTGCTGATGGGGGCCATCCACAGAGCAGGGGGTCTCCATCCCTGACAGCTTCTATCCTGGCCCCTTCACCCTTACAGGCATGAAC
>CHR12:49110736-49111120
CAGGCACCACCCGCCTCGTTTTAAAGGGCTCTGTCCTCCCTTTGCTCCCCACTCTTTAAGGTCGGGTCGCGCTCACGTTTCAATGCAAACACCCGCCACTAGGCTCGCTACGAGGAAGCGCCGCTGAGGGTCCATCTTTTTAAGAGATCTAGTGACGACACAAGGGATGGGCGGGTTCCTTCCAGGGGGAGGAACTCATTGGCTCCTGGAGAGCTGTCGTTCATCGCTGGAGGAGCGCTGATAGGCTCGCCCTGTGGAGGAAGGCGGGATCTTTTGGGCCTACCGCTGCCCATACTAATAGAGCAACTGTCTCTCTTATCTGGGAAAAGTGAAGGTTCCTGGATTTTAGTAGCAGCCAACATTTTAGTATGACCTTGGTTAAAT
>CHR2:75093064-75093448
AACAGGCTGTGTATCTGAGAGTGGGACCCCTTAAGAGTGCAAAGGAGAAGGGGAGAGGAGAGAAGGTGACAATATGTTGCAGTTTCATTATTACAATTTACAACAGCCTACACATGTTTAATCCTGATTTTCTTCTCTTCACAAATCAGTTCTCCTGTATGACTTTCCACAGAGCAGAAAATGACTATACCTGAACACTAAAAATTTAAATTTTCCATCTTTGCATAGCATCTATGCAGCAAAAGTTTCACAGATCTCAGGAATTAGAGGCTGGGCAATGAAAGGAAGCAGAAGGCTTGTCAGTGACAGCTGTAAGCCTTGCTCTCTTAGCTAGATTTTCTCCATCAGTCAACTTGGAGCAGAATGAGTGTGATCTACTGCTAA
>CHR17:65773987-65774371
GAGGCAGGAGAATCACTTGAATCCGGGAGGTGGAAGTTGCTGTGAGCTGAGATTGCACCACTGCACTCCAGCCTGGGTGACAAAGTGAGGCTCCATCTCAAAAAAAAAAAAAAAGTCCATTTTTGGATTTAAACGATAACCAGGGCTGACTGGATCCAGGGCGGGGAATAAGAATACTACTTGAAAGTCGGTTTTATCTCCCTGCTTCCCTCACCCCCAGACTAGAAAAGAGGGATGGGGCATAATCGGGAATGAAGGAGAAAATGTTTACCTGCGGTTTTGTTCCCGAGAAAAGACCCTATTTCTTACCCTGCCTTCTCCATTAAGCCTGGGAGATGGGGAAACAATAGAAGCCCCATATAGGTCAGGGGTCCTCTGAGAGCA
>CHR1:151042919-151043303
CTGCCTTGTTGATCCTTCCCCATCCCTCTCTTTTAGATGAACTACCCCGGGCAGAGGGTCTGGGCACCAGTGAGACAGCTGAAAGGCTGGGCCGAGGTTGTATGTGGGATGTGACTGGAGAAGATGGACATCACTGGAGGGTGTTCCGAATGGGACCACGGGAGCAGCGCGTAGACATGACTGTCATTGAGCCCTATAAGAAAGTCCTGTCTCATGGAGGTAATGGCTAGCATAATGCAGGTGTTAAGAGCTATGGCTTCTTAATAAAATGCCTAAGCTGGAGACTCAGTCATTGGATCCAAAATCTATCCTGGAACTTCCAGAGACCCTCAGAGTCCCTCAACTTAAACAGATATACTATCTGTCAATACATATTTGTTGACC
>CHR1:186030124-186030508
TTATATATAGTCTGTCTTTGAGACTATGACATGTGCACTTGAGAAGAATGTGTTTTCTGGTGGAGTAGTCTATGTGTGCCACTTGCGTTATAGGTTGTGCAAGTCTTCTATCTTTTTATTGATTTTCTGTGTAGTTGTATCCACAATTGAAAGTGGGATATCGAAGTCTCTTAACTTTTATAGTTTTATTGTCTATTTCTCCCTTTGAGTTTGTCAATTTTTGTTCCGTGTATATTGGGGATCTGTTGTTATGTACGTATGTATTTATAATTGGTATATCCTGATGAATTAACCTTTTGTATTTTTTTTAAAGTCCTACTTTGTTGCCAGTAACAGTTTTTCTTGAAGTCTATTTTTTGTGATGTTAGTATAGCCCCTGCAGTT
>CHR9:129616253-129616637
GGCTCAGGCTGGAGTGCAGTGGTGCCATCTCGGCTCATTGCAAGCTCCGCCTCCCGGGTTCACGCCATTCTCCTGCCTCAGCCTCCCGAGTAGCTGGGACTACAGGCGTGTGCCACCACGCCCGGCTAATTTTTGTATTTTTAGTAGAAACGGGGTTTCACCTTATTGGCCAGGGTGGTCCCGAACGCCTGACCTCAAGTGATCCACCCCCCTTCGCCTTCCTAAGTGCTGGGATCACAGGCATGAGCCACCGCCCGCCCGCCTGCCTGAGCTGTTCTTATTGTAACTGTCTATCTCAATCATGCCCCATCCCAGCCACGTGGCCTTTGGTAGACTGTCTCCAAGTCTCCATTCTGCAGGTTTTTTTCCCTTTAAATTATAGGC
>CHR7:157069663-157070047
TATATATCTGGGTGCCCTGGTGTTAGGTGTAAATATATATTTATAACTGTTATATCCTTTTACTGAATTAATCCCTTTATCATTGTATAATGACCTTCCTTGTCTCTTTTTACATTTTTTACTTAAAGACTATTTTTTCCAAAATAAGTGTAGCTATTCATGCTAGCTTTTAGTTTTTGTGTGCATGGAATATATTTTTTCATCCTTCACCTTCAGTCCATATGTGTCTTTACAGGTGAAATGAGTTTCTTGTAGGCAGCTATAGTTGAATCTTATTTTTCTATCCGTCACCCAATCTATATCTTTTACTTGGGGGATTTAAATTGTTTATATTTAAAGTTGTTATTGATAGATGAGGACTTACTCCTGTCATTTTGTCAACTG
>CHR2:100106766-100107150
ACAAACATAACCGTGTTTACTGCGAGTCCCATGCTGGGCCTGGAGCTCAGATACAGATTTGCCCTCACCATGGAGGCTGAAGATAAATAGATGATCCCAGAAAAGGAAAGAGGGAAGGCCCTGGGATGGTATAGAGCTGGTTGAGGGGTTTACTCATGAAAGGCCTCTCCCAAAAAGCCATGTAGTAACGGGCAGATTTACGTTTGAATTTAAACTCTGGTGCCTTGTGTTAATATATGAGAGTGTGTGCACCTAAAGCAATTGCAAGGCGGGTATTTAAAAATGTTTCTTTAGGAATAGCCATGATTTTCTGTTTGGGGCCTCTAACATGGGGATAGTTGGATTGATTATTTCCAGTGTTATGTTTTCATGTAATAGTGTCTT
>CHR12:124086097-124086481
GTAAAATATGCGCATAGTTAAAAAAAAAAAAAAAACCAAACTGCCTAGAATAGTGGTCTAGTGAAGGCACAGCTCCTCGCGCTACCTCTCGCCTCCAGCTCCTGCCTGCTCCCTGAAGGTAAAACCTCCTTTGAGCAGTTTTAGGCTTTGGCTCTGGAGGTTGCCCCCATGCCTCTGAATGACAGCTGCTGTGGTTATTTGGAGTTTATCAGCCTCAGATATTGTCTGTTGACCTGCTGCGATGAAGGATGGAGTAGTAGACGGAATTATAAAATGGCCCAGAGTCTGGCCCCTGGTGCACAGCTACCTCCCCGCTCCCGTGCACTTCTCAAACACGGTTCTGGGTGCAGCTGATAACAGCCCAGATCACTGGACTTTAAGATA
>CHR19:50490607-50490991
GTGGGTGGACCCTCCACTGTGCCAAGGTGCAGCCTGGGCTCGGAGGAACATGCCCTCCGCCTAGTCCCTGACATCCTTTTCACATCCAACACGCAGAGCAGGGGCGTGAGGGAGCAGGCAAGCAGGGAAGGGAAAGACAATGAGCAAGAGCCAGCGGGACGGTGGGGCGGATGGCAGAGGCTTCGCTGCTGGAAAATCAGACGCAGAGTACGAAACGCCTGTGCTCACTATGTTAATAATAATAATAAAAGGCAAAAAACCAGGCTCATTGATACACTGATATTAACAAGAACAAAGTACTGAGAGAGAGAGAGAGAGGTGAGGAGGAAGGCAGAAGAGGGAAGGCTGGCTTTCCTGCCGTCCACTTTGTGACCTCCTGCGTGA
>CHR2:9695923-9696307
GGATGGTACCACACCGTGTCCAGGAGGCCAAAGAAGAGACCCGGATCCAGTGAACGAAACGTAGGGTTTATTGAGGGCTTACCTACAGGACAGTTCAGGAGTGGCAGCTGGACAGGAGAACTGCTACTGTTTGTAAAAAGCGTGCAGTTTATGTAGCATTTTCACTTAGCAACCTCCACCTAGCAACCTTCATTTAACCCAAAACAAAGGGCTTCTCGATTCCTTGTACAACCTGTGTTCAAAGGAACGGACCAGGGGTTCAGATGCCATTTATAGATAAGGAGGGAATTTTCAGGTTGGCCACTCCAAGATTCCTTAGCTCAGAATGCAGAACACACACAGGGTCACTCTCAGGGTGTGCTTGAGTTATTGCTGTCAGGTGCA
>CHR1:52831888-52832272
GGTTCTTCATGAGTCCATGCTTACCACTGGACTTAGGTCCTATTGAATACCAGTTGTTTCTCCAATATAGGTGCATGGCACTGATAACTAATGGGTTATCACAGGTAATTTGACTTAAACCATGGAGTTCATTCAAATTGTATATTTAAACAATTTGAATATTGGCTGATTTAGCATGATAATCTAGAGCTTGATTTTGAAAGGTTAAATAAATACCAAAGGTTTAAAACATTGAACATGGAATATTACAAAATAGAATCTTAAGTTACTGTAAGTCATTTAGCCAAAATGATAACTTGAAAATTTCTTTCTTTTTTTTTTTTTTTGAGATGGACTTTCACTCTTGTCACCCAGGCTGGAGTGCAATGGCACGATCTTGGCTCA
>CHR17:8059805-8060189
TATTTCAATTATAGCTCTAAATCAGTGGCCAAAAGCGTGGCCCCGACAAAAGGCTTCTATGGGCTTGATTGGAGTAGGCACAGCATCTGAAGTCTATCAAAGTGCTACAATTTTACATCGTTTAAGACCAGATGGGCAGGAAGTCACCATCCAACCTATGATTACTTTCATTCCCATTAATTTGTAGGGGAGAGATTTGTTACAGCAATGGGGTACAGAAATCACCATTCCCCCTGCAATTTACAGTCCTGAGAGCCAAAGAATGATGACCAAAATGGGATATATTCCTGGGAAAGGATTAGGAAAAAAATGAGGACGGAATAACCCAGCCGATTGAGGTCTCAGTTAAATTTGACCGAAGAGGAATTGGATATCCTTCTTAGG
>CHR20:46394878-46395262
AGACAGATAAGAATAGACAGCCTTTTCTTGGTTGAGTGGTTAGCTGGAGGAGCCAGGCTACTTCTTTCTGCAGTCATCCTAGGAAGATCCCAGCATCAGCAGGGCCCAGCTACATGCTCTCTTGCTTCCTCCCCACTCATCGATGCCACCCCTTTCCCCTCAAAGGACACAATGCAAAGCCTCCTCTGTGTGGGACGACATCAGAAAATGGGGAAGATAACTGGGACAGGAAATGCTATTTTCGTCCCTACTGCCAAGGGCAAGGGCGGCTGACAACTCAAGTGGAGAGAGGTAAGGATATCCTCACACAAGGGCCCCTCTTATAAGGACAAGGCTTTGCAAGTACCTCTGACCCCCTCCCCCACTTCTCTCCAAAATAAAGGA
>CHR6:42018127-42018511
GATAGAATGAGACTCCGTCTCTAAATAAATAATAAATAAAAGTAAAACGTCCACCTGAGAAGCCTTTATTTGTTTGTTTGTTTGAGACAGAGTCTTGCTCTGTCACCCAGGCTGGAGTGCAGTGGCACAATCTCGGCTCACTGCAAGCTCCGCCTCCCGGGTTCACACCATTCTCCTGCCTCGGCCTCCCCAGTAGCTGGGACTACAGGCGCCTGCCACCATGCCCGGCTAATTTTTTTGTATTTTTAGTGGAGACGGGATTTCACCGTGTTAGCCAGGAAAAAATACGGAACGCTTCACGAATTTGCATGTCATCCCTGCGCAGGGGCCATGCTAATCTTCTCTGTATCGTTCCAATTTTAGTATATGTGCTGCGAAAGTGAG
>CHR12:56435495-56435879
CTCTGGGCATGTGCCATCATGCCTGGCCTTTTAAAAAATTTTTGTAGGCCAGGTGCGGTGGCATCCCAGCACTTTGGAAGGCCAAGGCAGGCAGATCACCTAAGGTCAGGAGTTCGAGACCAACTTTGCCAACATGGTGAAACCCCATCTTCTACTAAAAATACAAACATTAGCTGGGCGTTGGCCGGGCACGGTGGCTCATGCCTGTAATCCCAGCACTTTGGGAGGCTGAGGCGGGCGGATCATGAGGTCAGGAGATTGACACCATCCTGGCTAACACGGTGAAACCCCCTCTCTACCAAAAATACAAAAAATTAGCCAGGCGCGATGGCGGGCGCCTGTAATCCCAGCTACTCAGGAGGCTGAGGCAGGAGAATGGAGTGA
>CHR17:56249723-56250107
GCCCTGGTAAACAAAAGTGGAGGTCATGAGACATCAGTGGGGAATGGTAGATTGTTCAGTGCTGTGGATCTGTTGGTTTTTTGTAAGGAGGTAAATTAGGAGAGGATTTTACTTTTTCCCATATAGAAAGCCAACTGCCCCACCTCACTGATGGAGATGTAGTCACTGGGGCAGTTTCCAGGGCTTCTGGATTTTCTGCTGCACCATTGTTAGCATTATTTCCAAGGAAAAAACAAACTTCTGTGGAATGGTGTTACTGTACACATTTATACAGTGGTTGAAACAAAGGTAAAGACGTTGGAGCCCCACTTGCTTAGCTTCCCCTTGATACACCCACCCCCAGCATATCCATAGGAACAGAGGCCCATTTTCTCATTAAAAAAT
>CHR20:50063753-50064137
CCTCTGGGTCAGGCCCCCCGGTGGCTCCTCAGGGTACCCCCTGTCTGGACCACTTCTGCACCAGGGGCCCCCAAGAGCAGGATAAGGAATCAAGAGGGGTTGAGCAGGTGGGAAGGAAGTGAGGGGTTGGGCCCAGTGGCTTACGCCTTTAATCCCAGCACTTTGGGAGGCCAAGACGGAGGACTACCTGAGCTCAGGAGTTCAAGACCAGCCTGGACAACACAGCAAGACCCCATCTCTACAAAAAATGCAAAATTAGCCAGGCATGGTGGCATGAGCCTGTGGTCTCAGCTACTTGGGAGGCTGAGGTGGGAGCATCACTTGGGCCCGGGAGGTCGAGGCTGCAGTGAGCAGTGATCACGCCACTGCACTCCAGCCTGGGCA
>CHR2:131099615-131099999
ATTAAATTTAAAAACAATTAGTTGGGTGTGGTGGCACACACTGTAGTCCCAGCTACTCTGGAGACTGAGGTAAGAGGATCACTTGAGCCCTGGAGTTCAAGGCTGCAGTGAGCTGTGGTCATGCCACCGCACCCTAGCTTGTGCAACAGAGTGAGACCGTGTCTCAAGAAATAAAAAACAGAAAGGCCAGGCGCAGTGGCTCACGCCTGTAATTCCAACACATTAGGAGGCTGAGGCAGGCAGATCACAAGGTCAGTAGTTTGAGACCAGCCTGGACAATATGGTGAAACCCCATCTCTACCAAAAAATACAAAAATTAGCCAGGTGTGGTGGCGTGTGCCTGTAGTCTCAGCTACTCAGGAGGCTGAGGCAGGAGAATTGCTG
>CHR16:57662295-57662679
GCACGTGCTGCACAGGGCCTCGGCTGGGGTGGGGGACACCCTAAGAAGGGTGGCCAGGGAGGCCTCTCTGGATATGAGACGTGTGAAGACAAGAGAAGGATCCCCCCATGGAGAGATGGGGGGGCCTCCCTACTCCAGGCGCGGTCCACAGACCAGCAGCAGCAGCGTTGTTAGGAGCTTTTTGGAAACGCAGCCTCTGGGCCACCCGGGCCCTGCCACATCAGAATCTGCATTTTCACAAATGCCCAAGGGGTCACGTGCACATGATAGGATCAGGAGCCCTGGTCTAGGGGAAGGAAGCTCCAGGCAGAGGGAGAGGCAAGAACAAAGATCCTGAGGTTGGAACCGGTTGTGTGTAGGAAGGACAGTGAGGGAGAGCGTGGC
>CHR20:47420994-47421378
TAACAAAGCAAGACCCTGTCTCAAAAAAAAAAAAAAAAAAAAGGATCTTGGGACTTTTCACAGGGCCCAGGGCCCAGGCCTCCCATCCAGAGAGGGCCTCCCACCAAGATGTGCACATCCCCTCTGACAGGACCGAGTTTTAAAAATCAACAACAGTGTTGGTAACCCTATTTGGTTTTTCTGCTTTTTTCTTTTTCATTAAGTGAGACCTTTAAAAAACAGAAGTGCCTTGGTCTTCTCTCAACCTCTGAGAGGCCCTGTGTGCTGCGGGCATCTGCTTTTCAGCTGGGAAAGTTCAGCCTCCTCCCACTCCACAGCCTCTCTCTGGCTCCAACCATCAGCCCCCAGCTGGGGTGTCAGGTGGGACCTTCAGAAAGGTGGTGT
>CHR17:57435376-57435760
CACGCAGAGCCTTGTGAACCAGGGGAAGAAGTTTGAATTTTCTTCCAAGTGCCGTGGAAAGCCTTTGGAAGGTTTTAAGCAGACAAGTGACAAGATCAGTGTTTTTAAAGGTCACTCAGATTTTTCTGTAGAGACTGGATAGTGGGGAGCTAGGAGCACCAAAGGTGATCTGGCTTTAATGCCCAGCTCAATTCTTCTGTCGTACACCTCTAATCCACTGTCTTCCTCCCCTGAGCTACTCGTGCACTTAAAGTCAATACAGCATGCTCACCACTTAATTAGAAAATCGTTTCTGCACACTAAAGAGACCTCCCCAGCCAGGGAGGGCCTCAGGGCTATGCTGTCTCACGTAAGTCTCCTTTGGAATGCCCCTCGGTCCTTGGG
>CHR17:73772759-73773143
TGCAGAAGGCCTATCTTAGGACCCAAGCAAGATGCAGTGTTGTTAGGCTCTTGGACCTGGAAAAGGTCCTGAGCTCTCCACTGCCCCACTGCCTCCACTGCACTCTCTAGGTATTTGTAACCGAGTATGATTGCATGTATATGGGTCTGCCCAAGCATGGGCACCTGTCCCTTCCAAAGGCACCCTCATCCTTGGGAGGGATGGAGGTGGAACAGCAGGACGAACTTCCCAGCAGTCAATCAATCTAGAATTCTGAAGACAATTTCACCCCCAGACGGCAACAGGATGAGCAGGATCAGGGAGCAGCACTCTTGTTTGCAGGGCTGGTACTCTCTATCACATTTCTAGAGCCTGTGAAATGCCATTCCAGGCTGCTGGTCCAGG
>CHR14:69241522-69241906
AGAAAAAGTTCTTCCAAAGGCTGGAGAAGTGAACAAGGAGTCAAATTTATTTTCCCAATTCAACTTCATAATTATCATTTCTTTGGCTTCATGCTCTCCCGTAACTCATGTGGTTGGGATCCATCCCATCTGGGTCACTTCAGTCTACTTCACGTACTTGAAAAGGCTTTCCTTTACACTTCCAGGACCAAACAGCAACTTCCTGCCACACACTTCCACCCTATCACTGGGAGAAATCCTTTTCTGGACATGAGCCTTTGACCTGGGTGGGGCAGAAAGAACCACAAACTCCATCTCCCAATAGAACTTTGAAATTCACTCAGCTTTTCCTTTCATGCTGTTTGTTGCCTGCTTGTTGCACTCCTCCTGCCCCAGAACTGCAAG
>CHR8:87353477-87353861
TTATGTAAGTAAATTTTTCTGTAATTTAAATACAATTGCTAATTTATTTTAAATATCATTTAGTAAAATGGTTTATGAGTGAGTTTCTGATAAAAACAATACTGATTCATTATATGGAAGCAGTTGCATTAAACATCAATAATATATTTTTTTAACAGAAAAGATCTCAAAAACTTGTTTATATGGGGAAACTTAAGGAGAAGGAGTCCTTTGGTGAGATTAGCGTCCTTCTTCAAGTTCCTTTCACGTGCACAATCATTACCAAAAAAGAAGTTGAGATGGCAATCATTGAAGATAAGGACCTATTTGGTAAATGCATAAATATCTTTTAACTGTTATACCATTTTATTGGATGAGTTCTTAAATTTTTTAAATTTTTTTCCT
>CHR14:24911455-24911839
TGTCCAAAGAAAGAAATCAAGCAGGAGGATGTCCAAAGAAAGAAAGAAAGAAAGAAAGAAACCAAGCAGGACGATGTCTCCACTATAGATACCAGCTTCTCAAAGTTGGAAAGCACCTTGGCAGTCATCCAGACCAATTTATATCTAACGCCTGAGTGTCCTCTCTAACAGCCCAACAGTCAGTCATTTGCCTGGCAGTGCTGCTTGGCAATTCCTTTACACAACCACAGTGAATGCCTCATTCCATTTCTCAGAGTGTTCCAAACCTTTATTCTATTATCACCCTTTTCCCAGCAGCCACATCTGCAGCAGAGCACATAGCTTAGAAAAACCAGAAGAGTTCTTTGGTTCCTCCTTGTCTTCCCTCAAATATGCACGTGCACA
>CHR20:45785524-45785908
ACATTATAATAACAGCAGTTCTCCTTAAGCTAATTTAATTTATATATCTAACATCACTCCAGTGAACGTAGTCTTGGTATTTGGGAATGATGGAAGAAAAATAGATAATATTATAATAAAATATATTTGGAAGCACAAATAAGCAAAAGTAGCCATGAAAATCGTGAAACAAGAGGAAAATAGGAAGGGGTTAGACATAGAAGACATGCCATCAATTTCTAATATGTTTTAGGGGCCTCTCAAGGGAATGGAGAAGGAATAGAGCAGAGAGCCCTGTCACTTCTACCTCCAAATTTTCTCAACTATGTCACCTTTCTCCATCCCCGCTGCTACCTCCCTAGTCTCACGGGTCTACATCCTCATCTGCCTTCATTCTCTCCCTCC
>CHR20:57618167-57618551
TGGCAGCCAGCAGCCTGGGAGAGCCACTGTGGGCGGGGGCCCCACCTGTCACCAGGAAGCTTCTGCTTCAAGGAACCTGAGGGCAGTGCATGGGAGAGCCCTTCTTGGAAAGACCTGAGTTCCCCTTCCAGGACAGTGACTCAGTCCTTTGTCATCTGGGCTTTCTTTCCTGTTCAGAGGATTCTCCAGGTTTGCCCAGGGTTCCTTGGTCACAGCACTTGTAGGGGAGGGAAGAATCAGTTTGTGCCTCACCCTGATGGTTACAACGCTGACCGGCTTGCCGTGTGCAGGTGAAGACCAATTAGAAGACCTGGGAATTCCCACTCCTGCGCCCACCAAACTCCCCCACCGGCAGCCAGCAGCACCTCCATGCACCTGACTTCA
>CHR20:48598549-48598933
CCCGCGCCAGGGCACCGCTGTCCTCACATTTTCTTTCCCATCCATTAGGAGGAAATGCACTGGGGCCACAGCCGGCTTCCTGCTGAGAAATCAATGGCTCATTAGAGTTCACCTTTGCTTCCCCTCTGCCCTCAGGCTATTAAAACTGGCCAGGACAGAGCAAGACTCAGCCTACCCAGGAAGGACAGCAGGCCCCGCCCCTCCTGCAAGGCCACTCCAGCCAGGGCAGCAGCTCTGTCCCCAAGACCCCCCGGCAGCCTTGCTGAGGGCCTGGCCCCGGCCCTGGCCCTGGCCCTGCAGAAAGGAGACCACGTCAGCCTGGAGTGGAGCAGGCGCAGCTGTCCTGCATCCCCAGTTCAAATCCTGTCTCCACCACTCATGGGA
>CHR19:10443712-10444096
AAAAAAACACCAGGCCAGGCGCAGTGGCTCATGCCTGTAATCCCAGCACTTTGGGAGGCCGAGGTGGGTGGATTACTTGAGGTCTGGAGTTCGAAACCAGCCTGGCCAACATGGTAAAATCCCATCTCTACTAAAAATACAAAAATTAGCCAGGTGTGGTGGCAGGTGCCTGTAATCCCAGCTACTCGGGAGGCTGAGGCAGGAGAATTGATTGAGCCCAGGAGGCAGAGGTTGCAATGAGCCAAGATCGCATCACTGGACTCCAGTCTAGGTGACAGAGCAAGACTGTCTCAAAAAAAAAAAAAAAAGATAAATATAGATTATGTCAAGTAAGTAGTGGGATTTTAGTTTGTGTGTGTGTGTTTTAAGGAAGAGAAATAGTAT
>CHR20:56352905-56353289
TACAGACAAAATAAGACACACACAAAATTACGGGATATAGTTCTTAACCACCACAGCAATAGTTCTTAACCACCACAGGCATTGATCACACATCAATTACAGATCAATTACAGATGCCCACTACAGGGTGCAGAGAGATGAAATGGCACATGTGGGTGTTATGGGCATGAAGTCTAATTGACCAGCTTCGTGGTGTATGAGCAGTCAGGATTTTTTTTTTTTTTGAAACTAAATTAAATCACAGTCATCTAATCTGTAATGGCCAAAAATTCCATCCCTGTACCATGCACCACCCTCCATGGGTCAAGCAAAGATGTTGGGGTTTCATGCTGGACAGAAGATTCTAGAATGATTCTGTCTGGACTCTACACCAGTAATGGTGGC
>CHR16:85449958-85450342
CCCAAAAGGAAGGGCCTAGTCTCAGCCCCAGTGGCCTTCTGTCTTCAGCCCCTTGGTGTAGAATCGGAACCACACAGCTGCACCCAGCTGTCCCCATGTAATGGGAACCCTGTTACCATGGTGGGTACTTTGTGGCCAGTTCTATTTTAGGCAGCTGACTTTTTTTTTTTTTTTTTTTTTGAGACGGAATTTCGCTCTTGTCGCCCAGGTTGGAGTGCAATAGTGTGATCTCGGCTCACCACAACCTCCACCTCCCGGGTTCAAGCAGTTCTGCCTCAGCCTCCCAAGTAGCTGGGATTACAGGCATATGCCACCATGCCTGGCTAATTTTGTATTTTTAGTAGAGATGGGGTTTCTCCATGTTGGTCAGGCTGGTCTCGAACT
>CHR12:122884887-122885271
GTGCCTATCCAGGTGGACCCTGGATTTATGTTTATTAAGACTGTATCTTTTGACAATTTTGTTTTTACATTTAAAATACATCATGACATGAACTTTCCAACACCTGACCCGGAATTTGGTTCAACAGATAAAATTTAACTCTCACGTGACTCCAATTACTCATCTTCTATTCCGTTTAAATGAGAAAATGCTATTCTAATAATGGAATTTTTTTTTTCAGTCTGTGGTTAGGGAAAAAAGGGATTAGTCAAAAGAGAATCTGTTGAGATTACTCCACTGAAATTTCGTAATTAAAAAACTATATAATCATATTTCATGTAGGGGATCAGATATTTTACCTAAAAACTGCCTAGACACTTAAGACTTACTAAAAAAAAAAAAAGT
>CHR21:42200656-42201040
CGGCTCACTGCACCCTCTGCTTCCTGGGTTCAAGTGATTCTCCTGCCTCAGCCTCCTGAGTAGCTGGGACAACAGGCATGCACCATGACGCCCAGCTATCTTTTGTATTTTTAGTAGAGATGGGGCTTCACCATGTTGGCCAGGCTGGTCTCGAACTCCTGACTTCAAGTGATCCACCTGCCTCGACCTCCCAAAGTGCTAGGATTACAGGCATGAACCACCACGCCTGGCCTACTGTGTTTTTTGTATTTTGTTTTATTCTTATTTTATTGTTTTTCATTTTTCTTACGTCCCGAGGTACATGTGCAGGATGTGCAGGTTTGTTACATAGGTAAACGTGTGCCATGGTGGTTTGCTGCACCTATCAACCAACCACCTAGGTGT
>CHR3:12882899-12883283
CGGGGCGGGAACCCGGGCTGCCCGTGCGCTTGGGGGCCAGCTAGAGTTCCGGGTGGGCGTGGGCTTGGCGGGCCCCGCACTCGGAGCTGCTGGCCGGCCGCAAGCCCCGGACAGTGAGGGGCTTAGCACCTGGGCCAGCAGGTGCTGTGCTCGATTTCTCGCGGAGCCTTAGCTGCCTCCCAGCGGGGCAGGGCTTGGGACCTGCAGCCCTCCATGCCTGAGCCTCCCCGCCCCCCGCTGTGGGCTGCTGCGCGGCCCGAGCCTCCCGGACGAGCGCCGCTCCCTGCTCCACCGCGCCCAGTCCCATCGACCACCCAAGGGCTGAGGAGTGCGGGCACACAGGCGCCGGACTGGCAGGCACCTCCACCTGTGGCCCCGGTGCGG
>CHR1:117186304-117186688
GCTATGGTGTGGTTGGACCCCCAAGGAGGCATTTTCTTAGTGTATAAAGTGGATTGTACCTGCTTAGACAGCCAAATGAAGCGTCTTCAAGATGCTGGGGCTCAGAAGCATAAACCAGGCAAGGCCCTTAACTGGTTACAGCTTCCTCCATGCCTGCCTCAGCAGTATTAGAGAAGCAAGTTCATTCTTATGCTTTTTAAGTATTTTGTGATTTTATAATGTTGTGTTTTATGTTGGAACTGGGGCTTGGAAAGTGAAATGAACTAGTTATTGTGAAGGAAAAGAAATAATTGGATAAGAGATAGAATGCAGGGAATGAGAGGGTAGGTATAATGGATGGGGCCCCTTATTTTCCCTCTCCACTTCAAGTCCAGATATTCTCTG
>CHR6:151773403-151773787
CGGTGCTTTGTTCCAGCAACCTTGGGAAATGATTACACTTTCTCATCTGTGATCACAGTGAGGCCTTGTCACAATCTTCACTCATTCCTTCTATAGAAAGCTGAAAGCCTATGGACAAGGATAATTGCCTTGGCTGACGCATATGTTTGAAGGCAGCTGCTGGCAGGCAACCGGAGACTTTACCCTGGTCCTAGTGGAGAGGAAGTCTATAGGAGGAGGCAGGGAGCCTTCCTGGCTGGCAACCCAGTGACTCAGGTTGTTTTCTTACTCCAAGGATCTCTGTGCAAGTAGGAATCCTGACATCTTCTCTTTTTCACTTGTTTATGAGACCCTGCTTGTTGTAGAGTAAAGAGCAGAACTTAAGAATGGAATCTAATCACCTTG
>CHR10:29388064-29388448
TGCCAAGCAAAACAAAACAAGACCAACAAAACCACCTGCCCCTTCCTTTTCATCGAGTTTCTAGAGGAGATTTAACCAGGAACCACTGCTTTTTTCCCTTCACCATTAGGACATTTTTGTTGATGTCTGACTGTAGATTAAAACAGACCTGGATTAGAATTCATACTTCTCCATGTACAGGCTATGCACACTTAAGCACTGCCTAACTCTCAGAGCCGCACTTTCTCTATTTGTAAAATGAATATCAGAATATGCACCAATTAGAGGTGCTGCAAGGCTTGAATAAAGAATGTGTAAACAGGCTGGGCACAGTGGCTCATGCCTATAATCCCAGCACTTTGGGAGGCCAAGGTGGGCAGATCACTTGAGCTCAGGAGTTCAAGA
>CHR17:17349865-17350249
AGGTCCCAGCACGGTCTCCTATGTGGAAGAAGGGGCCAGCCCCTGGCTGAGACGCCCTGCAGAGACCCAGGGCTGGGGGGAGCTTGCTGAGGTGGAAATGGGAAGCAGGCGTTGATGAGTGAGGTGCCGTCTGCACCTGGATGCTCAGCCGGCTGCTGCCGTCCCCATTGCACTGACCTTGGCTGAGACCCCAAATTCATGATCGTGTCAACAGTCTCCTGATTGAGGCCAGGCGCAGTGGCTCACGCCTGTAATCCCAAAACTTTAGGAGGCTGAGGCAGATGAATCAGTTGAGGCCAGGAGTTCGAGAGCAGCCTGGCCAACATGGTGAAACCCTGTCTCTACTAAAAATACAAAAATTAGCTGGGCGTGGTGGCGGGCGCC
>CHR20:46726906-46727290
AGGAAGAGCCTTCGCCTTCTGCAACAGCTTCAACTGGGCGGCCAACCTCTTCATCAGCCTCTCCTTCCTCGATCTCATTGGTGAGTCCTTCCCAGACAAGTCCGTTTTTTTTCTGTGGCCCAAGCTCCCTACTCTAAAGCAGAAATTTTTGGATTTTCCTATGTATTAGCTGCAGAACTATTATTCTGTGCAGAAACATCATCAAATGTCCAAGACGACATCCAGGACCCTCATATGCACTGTAAAACTCCCCAGGCCAGCTAATGGGTGATGGTCTACACCCAGTACTGGTGAGAGGTCATCTGAGGTCAACCGGCAGGAGTAAGAGTAGCAATGTTTATTTGCTCCAAACTGGCTTAAACTGGTTCATGACACCTGCCAGGT
>CHR8:126376754-126377138
TACCTCCTACACTTCTTGGCTACCTACTATACCCCACCCTCTTCAGAGTTTTATGAAATCTTTGTAAAAGGTGTGATTTTGTAAGGCTGCATGTTTTCATGATCTTGATTTTGTTTGTAGGCTTGAGCACCTGCCTGAGTTTTCAGAATTTGTAGTTAGTGAACTTGGGATTTGGACTCAGGAGTTATGATTCTTCCATTGCCTCCTGTAACTTAGTTGAAAGACCACAGGCACTGATGCTCTGACACTGCCTCTGTTCCCATTATGAGTGCGGGATACCTTATCTTCCATTACACATCACTGGACCCTCACTTTTCTAGAGGAGAATTGAGCGTGTATTTCCTTCCCTATTAATTTCACTATGATGGCAGATTGAATTTTATT
>CHR9:137259467-137259851
TGCTGTCAGACAGAGCCCTTGGACCCCTCTGCTAACTGTGGGGTGCCCTGCATTTCCCAGGCCTTTCTCCTATCGCCTGTCTCTTCTGGTGACTTGGTGCTGCCTATACTGATTTCTGTCTGTAAGGGAAATCAGTCGGCTTGGTCGGCTTAGTCCTAGGTTGATTCTCTTTTATTTTTATTTTATTTTATTTTATATATTTTTATCTTGTTTTATTTTACTACTTTTTAAAATTTATTTTTTATTTTTTTATTATTTATTTATTTATTTTTTTGGAGACAGAGTCTTGCTCTGTCACCCAGGCTGGAGTGCAGTGGCACGATCTTGGCTCACTGCAAGCTCCGCCTCCCGGGTTCACTCCATTCTCCTGCCTCAGCCTCCCAA
>CHR17:57432379-57432763
CAGGTTTCTGCGGTGTGCATTTCTCTAGTGGTTCCCAGCATTGGGGTTGGGTTTTTAGGTGGACGCAGTCACATGTGGGCATTTGAAGGGCTGCCCTCTCTGGAATCAGGCAGTCTGTCCTTGGGATGAGATGCTAGCTGGCCCTTTGGCTTCTTCCTTAGAGATGTTTATGCTCATGGCCTCGGCCACTCTCCCTCTTCCTCCAGGTTTCCGCCGGCAGCCCAGGCCTCTCCCTGTCTGACTCCCCCACTCCCTTTCTGCTGGGCATTTCCATTTGAATGTTCCAGGCTCATCTCACCTTCGCCCTCCTCACACTGACCTCACTGACTCCAGTCTGGTCTCCTGCCCTGAGTCCCTGTCTAGGAGAAGAATGGCGTTTCTGAC
>CHR20:46586829-46587213
CACAGTAAGTATTTTGGCTTTGCAGGCCACATGGTGTTTGTCTGGACTCACATTTGACATTGGAGTATGAAAGCAGCCATAGACAATATGTAATTGAATAGGTGTGGCTGTGTGTCAATAAAACTTTATTTGCAGACACTGAAATTTGAATTTCATATAATTTTCGTGTATTACAAGACGTTGTCTTTTGATTTTTCCGCAGCCATTTAAAAAATGTAAAAATCATTCAAAATCAAATGGCGGGCCAGATTTGGCCCAAAAAGACACGGGCCATCTAGATGATGTTATAGCTCCTAACTATTCTCCTCGTCTATATTTTTGCCCCCACTACCCATTTCCTAATGAATATAGCTAACAACTATTGAGTTCTTTTTATGAGCCATT
>CHR17:67323367-67323751
GTGCTAGGATTACAGGTGTGGGCCACCGCGCCCAGCCTAAGTTCTTTAATTCCAACTTCTTAATATCTCTGGTGTGTATCCTTGTTTCTCCAAACTAACAGCCACTGCCTTTGTCCAGCCTAATACAGCTAATTTTGTAAAATCAAGTTTATTGACATATAATTCACATAGAATAACATTATTTTTAAGTGTACAGTTTCATGAGTTTTGACAAATGTAAAGAGTTGTAAAATCAAGGTTTACAAAATCTGCATTTGGTATCAGGGTGACGTCACCGAGTCCTTTCCTGGGGCAGCCTTCCATGGCTCTTGGTACATAGGTCAACACAGCATTCCCAGGTGTGAGATGTACTATCACCAGAACCGAAGGGGCATTGTGTTTCTT
>CHR17:47865973-47866357
TCTACACTGATCACCAGGCCAGGGCTCAGGGGAGACATGCTTCATCTTTATGCTTCAGCTCTTACCAATTTTTCATCATCTCCCCTGATAATTGCCCTCCTCCTCTCCCTCACTTCTCCAAGCTCTGGTCTCATGGCTTTTCTGGGAATTGGGGGAAATATAAAGGTTCCTGTCCCTGAGGAGCACCTAACTGGGGTGGGAGGGGATACAGACCTGACATTCACAAGCACCCAGAAGAGAAGAGAAACGGGAAGACTCTGGCTGGAAAGAACGTGGGTATCAGGATGAGGAGAGGGAGGGCAGGGAAGAAAGGTGGAGGCAAGGCCAGGGAGGGGTCTCTGAGAGGGTTTCTTGGAGAATGAGGTCAAGGAAGATGTGAGGAGG
>CHR2:97617747-97618131
CTGGGAGGCAAAGGGGTCTGAGTCAAAGGTAAAGGTGTAATCTGAAGGTGGACTGGCCCCCATCCTGCCGGCTCCCTGTGGTCCAGAGAGTTGGAGAAAGCCCCTTGGACCAGAGCCTTCCCACACTTGGTCCTGTGTCGGGTAGGAGATTTGCAGGAGGCCGTTTCTGCTGTTCCAGAGCCCAGACAGACTTCCCTGGGGTGCTGGGAGCTAAGGCATGGAATTGCAGTCGCCTCCCAGGTGCAGGGCCCTGGGTGGAGCTGCTGGCTGCAGCCAGGGCCAGGGAGCAGAGATCCCTCTCTGCCACCCTGCCCCACCAAAGGCAATGAAGAAACTCCAAGCTCTGGGTCTGTGGGAGGCACCAGGCAAACAGAGGAGTCAGCA
>CHR20:62495483-62495867
GGCTGTGGGCGGACGGGAGCTCAGGCCGCAGGGAAGCCGTGGCCTCTTTCTGCTGTGGGGCAATCACTGCCTCCTGCAGGAAGCTCTCCTTGCCTGCCCTGGCCTCGAGGGGCCCTCACCCCACCCAGTCTGTCTGGTGAAGGCCCCTTCCCATCTTCCCAAGCAGATTAGCCCACCAAGGCCAGGCCTCGTCCACCTCCCTCACCACCTGCCACAGAGGGAGGTTTGCTGAGCACGTGTGGGTGACAGACGGAGGCTTCTGGAGGGAGGGGTACAGACAGAGGTTCCCTAGGCTCTGGCCCCTGTGGCCTCCCTGCTCCTCCCAGCCCCGGCCCGGGCTCCCGGCACCTCCCGTGGAGCTGGCGGCCCCTGGACTCACCTGGC
>CHR3:190231531-190231915
GGAGTTCGAGACCAGCTCGGCCAATATGGTGAAACCCCATCTCTACTAAAAATACAAAAATTATTTGGGTGTGGTGGCACGTGTCTGTAATCTCAGCTACTCAGGAGGCTAAGGCACGAGAATCACTTGAACCTAGGAGGCAGAGGTTGCAGTGAGCTGAGTGAGATTGCACCACTGCACTCCAGCCTGGGTGACAGAGCAAGTCACTGTCTCAAAAAAAAAAAAAAAAAAAAAAAAGACACTTTCTGACTCTAAAGCCTATGTTTTTCCCACTACAGATGTCTTCTGTTCCATTCATCTCTCTTGGATATTACATTATGAGGACCTACCTTGAAACCAGATGTGACCTCCAGTAATCCCTTCTGACTTTAAGATCCACTAATT
>CHR1:144545458-144545842
AACAAAAAAAAGAGGCTCTGTAAGAGGTGACTCTGGGGACAATGGAAAAACACTAAGGTTTTCAAGTGGTGTTAAAAGCCAGTAGGCCTTGGGGACCACTGAGCAATCTACAAAGCAGGGAAGCCTAGATCCCTGAGCTCTGCCCGCCAAGTACCACCACAGCTAACATGAGAGACCTCCCCCACAGAGACTGAAATTTGCCTCCTGAGGAAACAAGTGACTACAGACATCTGTCCCAGGACAGTAAACAAGAAAATAAGGTCTCACAAAAACAAAAACAGCTGACCACACCATACAATCACTGAGACCGGGCCTGCGACTATAGATGAAAAAAGCAAATGCTGTCTATTATTCATACCATGAAAGACCAGGGGAAAGCACGAA
>CHR6:7107979-7108363
TTTGCATCTCTCCTCGGTCTCTCCCTGAAGCCCACCGGTCCCCAACGCATCATGCCAGGGAGCCAAGCGTCCTGCCCGGCCGTAAGTACGTGCCCCGGATTCCGACTCGCGGTACGCCGGCGGCAGCGAGAAGTCTGGGGCACAGCCGGAGCGACCTTTTAAAGAACTTTGGGGATGGGGAGGGTGAAGTCTGCAGAGCGCGTTGTACTTTTGAAACTCGGTGTGTCCCGGAGCCGGGGACCCGCACGCCCCACTCCGCGCAGCGTGCGCTCGGGCCGGCGGGGCGGCCAGGGATGAGCGGGGCAGCCCTCTCCCCTCGGGCTGCGCGCCGGGCCATTCCTCCTCCTCCTCCTCCTCCTCCCCTTCCTCCGCTCTTTTCCCTTT
>CHR14:61993422-61993806
AAAAAAAATTAAAAAATTCAGAACAACAACAACAAAAAACTCAAAGTTTTTTTGTGTGTAATAGAATGATGGAAGAATTATTAAGGAAAACATGTCATTTCTGGCTTAAAAAGTTTAAGGTACCAAAAAGATGGCCGTGGGAGCTAAAGCCACTGGAATCTCAGAGAGAACCTTGTAAATCTGTGACGCACTGAAGCTTAGTAACTTACACAAAATATTTGCAGAGAAAAAAAAAACCCGAAAAACTTTGAGTGGCGAAATGGGATGTAACAAATGGCAAAAGGATCTTTACTGTTGTTACTATGCAGGGAACTTATGTGATAACATTGTTTAACATCTTTTTAACAGTTCTGGATAGAATTTATCCATCAACTTAACCAATTT
>CHR9:135978559-135978943
CTCAGCAGCCCTGGGACACCCTCCATCTTCCCCTCAGCAGCCCTGGGACACCCTCCATCCCCGCCTCAGCAGCCCTGGGACAGCCTCTATCCCCTCCTCAGCAGCCCTGAGGCAGCCCCCAATCCCCTGCTCAGTAGCCCTGGGACAGCCCCCATCCCCCCCCCTCAGTAGCCCTGGACACCCTATTAGGGCCCCAGCTTCTCTACCTCCCCAGGGGCTCTCCTCTCAGACCCAGGAGGGCCTGGGGGTAAGTCCAGGTGTTGGGCCTCCCCGGTGTCTACCTCACTCTCTGTGCTTCTCCAGGCATCAGCCCCTCTGCAGGGACAGGGGACAGGAACCAGCGGAGACGGAACCCCGGGCCGGGGAGTCAGTTCCCCATCCCAA
>CHR7:73237064-73237448
CCCTTAGAGATAAGAGACAATCATAAGGGGAGATATCAGAGAAAATCGTAAGGGGAGCAGATGGTTGTCAAGAGAATAGGCTGACCATCGAAGGACTGGCAGAAGCTTTCAGAAAACCACTGGACGGCTGGGCACAGTGGCTTAGGCCTGTAATCCCAGCACTTTGGGAGGCTGACGCGGGTGAATCACTTGAGGTCAGGAGTTCCAGACCAGCCTGGCCAACATGGTGAAACCCCATCTCTACAGAAAATATAAAAATTAGCCAGGCGTGGTGGCACAAGCCTAGAATCCCAGCTACTCGGGAGGCTGAGGCAGGAGAATGGCTTGAACCCAGGAGTCAGAGGCTGCAGTGAGTCGAGATTGTTCCACTGCACTCCAGCCTGG
>CHR20:47304357-47304741
AGGCCATAAGGCCTCTATCGCAAATACTCAATTTGGCCACTGTAGGGCAAAAGCACACACAGACAGTACATAAATGAATGACTGTAGCTGTGTGCCAATAAAACTCTATAAACACAGGCTTCAGGCAGCATCTAGCCCACAGGCTGTAGTTGCAGACACCTGGTCTACATAAACCAGAGTATGGGTGCTCTGGCTGTGTGTAAACACAAGGTCCATGTGTGGACGATGAGGACCATAGACTCCAGTTCCTACAGAGGCCACACAGGGACCATACCTGAGTGAAAAAAACCATAGCTTCAGCTATCATTCTCCTACATCTGGTAAAAGCATGAATACTGTGAAGTATGTAAGAAAGAACCACCTAGCCCTGGAGTGTGAGGATGC
>CHR6:106773413-106773797
ACTGTTCTGCGTCCTGCACTGGGGAACTTCGGGTAGGTTCCCACTCCCACTACCCACCTGGCTTCTTCACTTTCTCTGCCCTCCTACCGCCCTGAGGACACCTGCTGCTCACTGCATTCCCCAGCTTTGTTTGTTTCCCCCATAAGATTACTGGACAGGTGCTGTAATCTTTGGTTTGCTGGGCAGTTGCCTCGGTGCAGTTGCTGTGACCTGCACTCTTGAAGAAGCAGACTTCTTCATTATTCATGATGGCCTGGAGGTCCAGTTACCAGCAGCATCCACCGCAGAGGCCAGACTGAAACTTGTTTAGCCAGTTTCCTTCTTTCCCTGGGCTGTTCCAAAACTGACACACACAGACTAACAAAAACTCTGAGAGTTTCTGTG
>CHR1:144892860-144893244
TACTTCTTCCTGATCTTCCTGCAGAAAGTAAGACTTACTGAGACACAAGGTAAGAAGCCATCTGAGCTCAACAGAAAGCTGGATCACCCGCCCTTTTGAACCGCTTTTTGAAAGCAAATACACTGAGCCCAGAAGAAACTCACCCTTTCCTAAGAGGATGGAGATGTTTGAAGTGTCAAAGTCAAAGGCCTCTGTTTGTTTGAACATGCTGGAAAAAGCTAGGCATGAGGAGGTGGTTTCAGAGACACAATATTGTTCACACAGCTGCCAAGTGCCATTTTGATTAAATGTGTAGAGGGGAAAAAAAGCATTTCGCAAAAGCTCAAAATAGAGCACAACCTTTGGCAATGCAAGAGCAACTTCCTGGAGTTCAAGGGCAGGATG
>CHR20:50255654-50256038
GGGTGTGCTCATGGCTGCTGGGGTATCATTTCTTTTAGCCCTTTTCAGCTGATGGAGCAAAGAAATATCTGTGTGTATACTAACCTGTGTATAAACACACAGTTATCAATATTTCCATGTGTAACTAGTTATATTCATGTTTAGCTAAACATGAGTTTATATTGATGTCTCCAGAATCCATTATATGTGATGAATTTAATCAATTAATTTTTTTTTAAATATAGGGTCTTGCTTTCTTACTCAGGCTGGAGTGCAGTGGCATGATCACAGCTCACCGCAGCCTCCAACTCCTAGGCTCAAGCAATCCTCCCACCTCAGCCTCCTGAATAGCTAGTACTACAGGCAAGCACTACCACATCTGGCTGATTTTAAAATATTTTTGTA
>CHR20:46729345-46729729
TTTCCAGGCACCATCGGCTTGTCCTGGACCTTCCTGCTCTACGGACTGACCGCTGTCCTCGGCCTGGGCTTCATCTATTTATTTGTTCCTGAAACAAAAGGCCAGTCGTTGGCAGAGATAGACCAGCAGTTCCAGAAGAGACGGTAGGAAGCTGACAGGGTGGGTCTGGGGGAAGAGCTGTAGCACACCCCAAGCACACAGCTTCAGGATTTTAGTCTTTGTGCTTTCCTTTTGCAAGCGGGCATTCCTCCTGTCTTCCTTATTGCCTGGGCACTATGAGTTTTTTTTTTTTTTTTTTTTTTTTTTTTTTTTTTGAGATGGAGTCTCGCTCTGTTGCCCAGGCTGGAGTGCAGTGGCGCCATCTCGGCTCACTGCAAGCTCCGC
>CHR6:30711852-30712236
GGAAGGAAGGCCAGCACTTACCACCATAGTTGTCTTCAGAGTCCTTGGTCCCACCCACATGTTGTTCTCTCTCCCTTCCTGTGGGGACCTGGGCTCCCTCTCTCTGTGGCTGGGTGGATTCCCCTAGAGTGTCTGTGTCCACCACCAGATCTGTGAGGTTCTCTCTTGAGATAGGGAGGTCCTGCTCCACTTGTGCCACAGGTGGCCCACCCTGGGCCCCCACCTCATGAGCTCTCTCCTGCTTAAGAACAGCTGCAGCCCACTCTGCCCCAGCATCCCCTTCTGCTGGAAGCTGGCTCTTTCTTACATCTGCAACTACTGAGGCTGTTAGGGAGGTGCCCTCCTCTGCATCTGTTTCACAGTCCCCATGCAGAGGCCAGGCTT
>CHR12:53278305-53278689
CTCTACAAGAAATAAAAAAAATATAGCCCGGTGCGGTGGCATGTGCCTGTAATCCCAGCTACTCAGGTGGCTGAGGCAGGAGAATCCCTTGAGCCAGGAGGTAGAGGTTGCAGTGAGCCAAGATCGCGCCACTGCACTCCATCCTGGGGGACAGAGCAAGATGCTGTTTCACGCTATTTCATTAAAAAAAAAAAAGTTAGCTTTAATTATTAGATGATTTGTTACCTATCAGAAAAATACATAGATGCCTTTAGACACAATTTTACATTCTTACATTCTTATGTGTGCCTTCTTTTTTTTTTTCAAGATGGAGTCTCACTCTGTCGCCCAGGCTGGAGTGCAGTGGCGCAATCTGGGCTCACTGCAACTTCCGCCATCTGGGTT
>CHR5:81147596-81147980
GTTTTTTAAAATAAATGTAACAAACAGCCATGGGGGACCAACTGTCTCCTTTTTCAGATATTACTGGATCATCAGCTGTAAAGGCTCTATGTTTAATTATGTCTAGCATTTGAATGGTAACAGCGCAGATGTTACCTGCCTATAATCCTCCTCCTCTCTACAGATTTTGCTTTGTTCTTGCTTCTTGTTTTTGAGATCCTGCACACAAGTTGAAATTAATTAAAAACAGTAGAGCAACTTAGTCTGGATAAGCCTTCATCTGGCAAATAATGTTACACTGCCAGAGATTTCCTCTGCCAAAGTCAGTTCTCTTAATTCCCGTAGATGTGTATGAAACAAGCCATAGTCCCCTTTAGAGGCAGGCACTAAGTGCATACGGTCTCA
>CHR10:1507816-1508200
GAGAAGAGCTGGGAGCAGCCAGCCCTCCCAGTCCTGGATTTGACCATGGTGCCCTTCTTGCCGTCTTCTCCAGGGTGGGACAGGCAGCGATGGCTCTTCCACTGGCCTCTGGGTCCTTCAGAACTAGTAACGTGGTCAGGGCTGTTCTTTAATTTTAGGGATGTCTGGTCCAAGGTTCCACAATTGACGACTGTGTGACCTTGGGGAAACCTCACCTTTCTAAATCTCACAAGGGAGATCACACAATTCCCGAGTGGTGCGTTCATCAGGAAGGTCAAGTGAGGTCGCGTGTGAACGTGAATTATCCAGCAGCACACGGCCAGCGAGACCTTGACACTGGTGTTGGCGTTGGATGAATAGGATGCGTTTGAGGGCCCCTTGGTG
>CHR3:63186599-63186983
TACTCCTATCCACTCAACTTTTTGGCAACCACATATAAATGACAATGTGGTATTTTTATGTCTCTGTGCCTGACTTATGTCACTTAACATAATGTCCTCCAGGCTCATTTATGTTGTTGTGAATGACAGGATTTCATTCTTTTTTAATGGCTGAATAGTATTCCATTCTGTATATATACCATATATTCTTGATTAATTCATCTATTGGTAGACACTTAGGTCGATTTCATATCTTGGCTATTGTGAATGGTGCTACAATAAACATGAGAGTACAAATACTGTTTCAATGTACTGATTCATTTCCTTTGTATAAATACTCAGTCGTGGGATTGCAGGATCATATGGTAATTCTATTTTTAGTTTTTTGAGGAAGCTCCATGCTAT
>CHR3:63191063-63191447
TAACATTACACTTTGGAGTTCATGATTCAATTGAATGGTTCATTAAAAAGTGATTAGAGTTAAAAATAACTTCATTATTAAAATGTAAAAATAACAGAATAATAATGCTAATCTGAAATTGAAAGATTCAAACTGACAAGTGAAACTTAAAATATGCAAATATCTTTCTATTACCTTTCAGAGCAGGTTCTGATTGGTCTCATTCTACAACTGAGGGCACTGAGGATGAGTAGGCAAGGCAACTTGCCCAAGGTCAACAGCAAGTAAATAGAAGAATTGGAACTTTAACATGGAAAATATAACTCCAGAAGCAGCACTCTTAACAATTTTGCTGAAATCCTAAGATCATTGGCAAAATAAACTTTTCAGTTAATCATAGGTTGC
>CHR3:51422520-51422904
CATACACACAGAGACAATAAATCAGAAGCACTACCAGTGTGGCTCTATCTCAAGCTGTCGCATCAAGAGAGGATTTTATAGTCACCATGACATTACTTCCAAAAAATATAGCAATGGAATTTTTACCTATTAAACTTCTATGATAAAAAACATAGAATAATCCTGAATCCTTTCATCCTAGTGAAAACATATAGAGACACGTACTCTCAAAGTTTTGGTGAGAGTAGAAATTAGTACACTCTTTCCAGAAAGTAATCTGGAGGCCAGGCACGGTGGCTCAAGCCTATAATCCCAACACTTTAGGAGGCCAAGGTGGGAGGATCACTTGAACCCAGGAGTTTGAGACCAGAATGGGCAACATGGTTTTATCTTTTTCTATAAAAA
>CHR3:101405505-101405889
ATATGACAAAATAAGGTTAACACCTCTGAAAAATCATACTAGCTCACCAGCAATGGACTCAAACCAAGAAGAAATCCCTGATTTACCTGAAAAAGAATTCAGGAGGTTAGTTATTAAGCTAATCAGGGAGGCACCAAAGAAAGGTGAAGCCCAGTGTAAGGAAGTCCAAAAAATGATACAAGAGGTGAAGGGAGAAATATTCAAGGAAATAGATAGCATAAATAAAAAACAATCAAAACTTCAGGAAACTTTGGACACACTTATAGAAATGCAAAATGCTCTGGAAAGTCTCAGCAATAGAATTGAACAAGTGGAAGAAAGAAATTCAGAGCTTGAAAACAAGGTCTTCAAATTAACCCAATCCAACAAAGACAAAGAAAAAAG
>CHR2:238499361-238499745
CCAAAAAGCAGGAACAGACCTGCTGTAAACGTGATAGCTGTGGGATCTTGTCTGTGTCTCATTTTTTTTTTTTTTTTTGAGACAGAGTCTCGTTCTGTTGCCCAGGCTGGAGTGCAGTGGTGCCATCTCGGCTCACTGCAACCTCCACCTCCTGGGTTCAAGCGATTCTCCTGCCTCAGCCTCCTGAGTAGCCAGGATTACAGGCGCCCACCAGGACCGGCTAATTTTTGTATTTTTAGTAGAGATGGGGTTTCACCATGTTGACCAGGCTGGTCTTGAACTCCTGACCTCGTGATCTGCCCGCCTCGGCCTCCCAAAGTGCTGGGATTACAGGCGTGAGCCATTGTGCCCGGCCTATGTCTTATCTTTAAATACCTGGTGTAT
>CHR19:18848909-18849293
AGCTGGCAACCCCAGCTTCCGGTCAGCATAGCCAAGAACAGGGAAGTGAGCAAAAGGGCCTCTGAGAAACAACAGGCTTGAGCCAAGCACCACTGAGCATTCTGTGCGAGGCCCAGGGGAAGGTGAGGAAGCAGCCGCTGGCCCTTAGGGATCTTGGCTGTGACAGGGTGAGGATGCATGAGAAGACACGGAGACAGCTGATTCTGCCCACGTGGCCGGCAGGGCTCCAGAGTGGAGTCGGGCTTTGGAGATGCTCAGAGTGGCCATGGCTGGTTAGAGAATCCTGGGCCTCGTGGCAGGGAGAAGGGTTAGAAGATTAGCTGAGCTGAAGCTTTTGGCAAGAATGGTTTTCCAGAGGGGAAGAGAGAGGGCGCGGTGAGGAAG
>CHR12:117666048-117666432
CTGGTATGGACCTGGGAGTCGAGGGTACTATTTTAGTTTGCTTGATTTAGAGCCTGCCTAACCTGGGCACCAAGACAAGGCAGTCTCTGGACCGACTCCTAACTGATGTCCACATGGTTCATCAGTCCATACCCTCAGCTGATTCCTACCACGGATGCACCATAAACACCCATGGGCTATAAACCAAGCTCACTATTCGGGCCCCAGCCTAACCATCTAGCGGGATGTTGGATATTACATGTACCTGCCTTTTTTTCCAGGCACAGAATTAATAGATCTTGTCAAATTCTCAAAGTGTAAGAACCCTTAGATAAAAGTAATGAAGGAAACCCCATATTTAGAGAAAGGCATTCTGCTGAGTATTTGAGCGGTCATGGTTATCAA
>CHR8:102171381-102171765
ATTTTCAACGAGGATGAAAGTAGGCTAGTCCTGTTTCATGGATGGGTTGGCTTGGCATGATCAGGTGAGTCTGCTGCTGACTTTCACCACCACTTCGTTATGGCTCTGGAAGACAGGGAGGTCCTCCCAATGGGCAGAGTTCTAGGGAGTGCACCTAGCTACCCACTTTACGTGGAAAAAGAAGTGGCCTGCATTAAGAATATATGCAGGTTCATGCAGAGTGGCAATGGCTTGACAAGTTGGTCAGAAGCTTGGAAAGAGAAATGGAATATCAGGGTTAAAAAGATCTGAGAGGCTGGGTGCAGTGGCTCAGGCCTGTAATCCCAGCACTTTGGGAGGCCGAGGCGGGTGGATCACGAGGTCAGGAGATCGAGACCATCCTGG
>CHR13:26760724-26761108
CGCGGCAGGTGAGCGGCGCGGCTGCAGGTGAGCAGCAGCCTCGGCTCGCGCGCCCAGCTTTCCCCGCCGCGCCCGCCCGGCCCACACGCTCCCCGCGCGCGCGCCGCCCCCGCCCCGCGCGCGCCCGGCCGCCCGCCCGCCCGCGGGATCCCCGCGAGGCCGCGCGCCCCCACGGGTCAGGGCTGCTCTAGGGTGCGGGCAGGCGAGGGCGGCCCAGGGGCGCGGGGCGAGGGGCGAAGGAGCCAGGAGGCTGAGAACTGCATGGTAGCCCTGCCTGCCTGCCGCGCTGCGCGCCCCACCCCAGCCGGCGGCCCCGGGCTTGCACCGGGCGGGGCAGGGGAGCGCTGCCTGGAGCCCTGTGACCTATTTCGTTCCTGTGGTTTC
>CHR17:62658640-62659024
TCTGGCTGGGGAGGAGAGGAAGATAACGTCCTCTTGGGCTATTGTGGGCTCACGTGAAGTTTTGGGCTTCGTTTTCCAGTCGTATCTCTGAGAAACATCTACAAAACAAGCAATAATTTTTTTCCTTTTCCGGCCCCAGGCCCCTTTGGCTACCTCCTGCCAAGGCCATTTTCTGTTACTACTGCCTGGAGTAGAGTTTCTGAGAACCAGATACCTACTCCTTAAAGGAAGCTTGGGCAGGCATGGATCAAGTCCTGGAGCTGGTTTCTGGTTTCTGGTGGGTGGCTGAAAGGTGACCTAGTCTGTTTGGGTTGTTATAACACAATACCGTTAACAGATGGCTTGTAAACAATAGAAATGTATTTCTCATGGCTTTGGAGGCTG
>CHR20:46650960-46651344
GAGGATCGCTTAAGTCCAGGAGTTGGAGGCTGCAGTGAGCTATGATCACATCACTGCACTCCAGCCTGGGTGACCGGCGAGAACCTGTCACTGAAACGAAACGAAATTATTCCCATGGAAGTGAGATCCAGAAGGCAGGGTGGGACTCAAGCTCTAAGGAGCAGCTGGGAAGAGGGAAGAGGCGTTAGGAGCGTTCACAGCGGTCCGCGGCAGGTGCAAGGGAGGGAAGGCGAGGGGGTCTGGTGGAGCCTGTCTACACTGGGACCTCAGCGGTCTCCCAACTTGGAGGCTTGGGAGAAGAGGATCCCGCCTGTGGTTGACCGGGGGCGCACAGGCGGAGGAGGCGTTACCTTGGGCGGGAGGGCGAAGACCACCGGCAGCAGC
>CHR1:204476883-204477267
AAACAGATGGAAATCGTCCAGAAGGTCTGTTACAGCCAGTTTTCTTTCACCACCTGCCTGCAATAATTGTTAACATTTCTCCACATTTGCTCTCTTTCTTGCTCTGCTTTACCATTTAAAAGTAAGATGCCCTTTGCAAAGTGTTTGTAAGAAACACTTTGCCTCTAAAAACTTCAGCCTGAATCTCTAAGAGCAAGGGCATTCTCCTATGTAAAACACAATGCCATGAGCACACCCACAAAACTTAACATTGACAACAATAATATTATCTAATGCACACTCCACATTTGAGTGACCGCAATTGTCATCTGCGAAGCTTTAAAAATATACACATTCCCGACCTCTCCTCTGGAAGTTCTGACTCAGTAGGGTGAGTCCCTGGAT
>CHR21:40225278-40225662
GACCTTGACCATCATTTCACGGCTGCACCTTGCCCTTTGGACCAAGCCCATGACATCTGCCTTGTGTTTAGAAGCTCATTGCCATCCCAGCCTCTTCCCCCAGCGATCTCAGGCACAGCCTCTCAAAACCCCTTACCCACATTCATTCCCACTCAAATACTCTACAATTTGTAATTTTCCCACCTTCAACCTTTAAGCCTTCTCTATCTTCAAAACGGCTAAAATCCTGCCAGATATGAAAGAAGCCATGACATCTTCTCCTCCACCCTTCTTTGTGTGTGGACTCAACAGTGCCCTCCTGGATCCCTCATCCAGGAGGTTGAGGGATTAAGAGGCCCCGCCATCCATCCTGAGATAGTGCAGACCTTGTTGATAAACGTCTCT
>CHR20:47478485-47478869
AGAGACCCTGCTTATAGCCAGCAAAAGTGGCCTTGGGTCCAGGCCCAGTGGTTCATGCTTGTAATCTCAGCACTTTGGGAGGCCTAGGCAGGAGGATCACCCGAGGCCAGTAATTCAAGACCAGGCTGGTCAACATAGTGAGACCGTGTCTCTACAATAAAAAGAAAATAAAGCCAAGTGCAGTGGCTCACGCCTGTAATCCCAGCACTTTGGGAGGCCGAGGCGGGTGTATCACCTGAGGTCAGGAGTTTGAGACCAGCCTGACCAACATAGTGAAACCCCGTCTCTACTAAAAATACAAAATTAGCTGGGTGTGGTGTCACATGTCTGTAATCCCAGCTACTCGGGAGGCTGAGGCAGGAGACTCACTTGAACACAGGAGGC
>CHR17:15163874-15164258
AAAGGAGCTATAACAATATAGGAAGAAGAATAAGCTTATGAGTATACTATATGCATGTATGTGTACACATATACAAAATAGTAAGCACACATATACACTACTTGAAAACCTGATTACTACAAAAGTTTAAACATACAGCTTCATTCTTTTCAGTGGTAGAAAACCTGAATAAACAAATATATATGCAAGTACCTGAAAAAAAGTTGTTCAATATAACTCTTAAAATATACTGGATCAGATGGATTGAACAAACTTTGAAAAACAGATTACATCTCTGCTCTATAAATCGTGGTGGAGCAGGGTGGGGGAAATCCCATTGTAGGAAGCTAGCATGACTCTGAGAAAAAATCTAGCAAAAAGCACAAAATATAAAAACTAGGTAAC
>CHR19:6737433-6737817
GACCCTCGCGCGGCGGGCCTCACCGTCAGCGCCAGCTGGTGGATGCGCCCGGAGCAGCCACCCAGCAGCAGCACCAGAAGTAGCCGCTGCCCCCACTCCGCGGGGCTCCCGCGGCCGAGCCCCCTCCTCTCGCTCACTGCCATCTCTGGAGCCACCTCCTCCCCGACTCCGCCTCTGGCGCCCAAGCCCGCCCACCGATGAGCCAATCGCCGCACGGCGGGGCCCGGCCTTTCGGAGTTTCCAGTCCGCCAACCAATCAGCAATTGCCTCTCCGCAAGCCCGCCTGCTTGCGTCACCGACGGACAGCACCGGTTCCGAATGGGAGAGCCGATAACGCTTAACCCCCAGCTCACTCTCACCAATCGCTATAAAGATTGTCCGGAT
>CHR7:40174062-40174446
CCCAGGCTGGAGTGCAGTGGCATGATCTTGGCTCACTGCAACCTCTGCTTCCTGGGTTGGAGCAATTCTCCTGCCTCAGCCTTTCAAGTAGCTGGGATTACAGGTGTGCGCCACCATGCCTGGCTAATTTTTGTATTTTTAATAGAGACGGGGTTTTGCCATGTTGGCCAGGCTGGTCTTGAACTCCTGACCTCAGGTGATCCTCTCACCTCGGCCTCCCAGAGTGCTCGGATTACAGGCGTGAGCCAGCACACCTGGCCCATCATGGCTCTCTGTAACCTTGAACTCCTGGGCTCATGTTATTTCCCGATCTCAGCTTCTCAAGTAGGTAGGGCCACAAGCATGCCACCACACCTGGCTAAGAATATTATAATTTATTATATA
>CHR9:131608303-131608687
GGGCATTCAGTAGGGGCCTAATACATATTTGCTGATACGTATTTTAGTAGGCACCTAATACATAGTCTAGGCACTGTATTAATTAAGGTGTCTAGAATATTACCTGACTCACAGAAGCGTCTCAGTTTTGAGTGTGGATGGGTAAGAGACGAACTTCACCCACTGCATGGGTTCAGGTCCAGACACTGGGGAGGGAGGCTCAGGGAAATGACCAGGGGTGTGGGCTGCCAAGGAGGGGGCAGCTAGCAAGGAGAAAGCAAGGAGAGTCGGCCTCTCTTGGACAAAGGGGCCTGGCCTGCTCTGCCTCTGCCTCTGCAGCTGTGAGCTCACGTTCTGGTATTCAAGCTATGCAGTCGTGCTGGGACAAGAGCCAAACTGGAAAGG
>CHR12:108154931-108155315
AAGAGTTTATCTGTGTACTACCTAGAAGTACCACGTGAGACATGGCGAATATGCCCCAGATCCCAGCCTGCAGCTACGGGGTAATGTTGTGGAAAGGATTCTGAAAGAGGAGTGAAGAGACCTGGGTTTTGGTTCTGGATCTGCTGTGACCTCAGCCAAGTCACATTCTTTTGTGGGGCCTCAGTTTCCTGATCTATATAATGGGGACAATTCCTAAGGTTAACTCCAGCTTAGATATGATAAGGTTTTGCTATTAGCATATTAGTATGTTGGAAGTGGGAGAATGGGGCACAGGACAGGTAAGTTTTGATATGGATGGAAGAGAGTTGGTATATGGGGGTAGTGTTAGGGGCATGATTGTGGCCCCCGTACCCTAGGACCAGA
>CHR17:61819072-61819456
CTACTCAGGAGGCTGAGGCAGGAGAATCACTTGAACCCGGGAGGCAGAAGTTGCAGCGAGCCGAGATCATGCCACTGCACTCCAGCCTGGGCAACAGAGTGAGAATTTGTCTCAAAAAAAAAAAAAAAAGGCTTTTATCCAAAACACAAGCAATAACAAATGCTGGCGAGGATGTGGAGAAAAGGGAACCCTCATACACCGTTGGTGGGAATGTAGATTAGTACAACCACTATCGAGAACAATTTGGAAATTCCTCAAAAAACTAAAAATTGAATTACCATATGATCCAGCAATCCCACTGCTAGGTGTATATCCAAAAGAAAGAAAATCAGTATATCGAGGAGATATCTGCACTCTCATGTTTATTGCAGCATTATTCACAAT
>CHR20:46590808-46591192
AAAAATGCTTGCTTCCTTTGAGCTACAGCTGCAAGGTAAAAGAGAAAAAAATAATAAAATAAAAATTAAAAAACAGCTGGGCTTGGGTGGCTCATGCCTGTAATCCCAGCTGTTTGGGGGGCCGAGGTGGGTGGATCACTTGAGGTTTGAGACCAGCCTGGCCAACAGAGTAAACCCCTCTCTCTACCAAAAAAAAAAAAAGGCACAAAAAATTAGCTGGGCAAGGTGGCAAGAGCCTGTAGTCCCAGCTACTCTGGAGGCTGAGGCAGGAGAATGGCCTGAACCTGGGAGGTGGAGGTTGCACTCCGACATGGTGCCACTGCACTCCAGCCTGGGTGACAGAATGAGACTTTGTCTAAATAAATAAATAAATAAATAAATAAA
>CHR11:68873883-68874267
TTTGTCTAAAGAAGAAAACTTGTCTCTTCAGGCAGAACTAAGTAATAGTGATGCCTTTTATTAAACTTATTTCATAAAAGGCATCAAAGGGGAGAAACTGAGGCAGAAATTTAAATAATAATAATAATAAATACTGCATTTCTTCACTCCAAGAAAAGTAAAAGCTAAGGCCCAGAATATGGCAAGGCAAAGGCTAAAAAGAAAAGAACAAGTTTTCCTCTTGCCTAGCAGCTCACTTTAAGGAAAGTTAGAAGATAACGCTGTCCAAATAGCCAAGGCCAAAGGAATGGGCTCCAGACACCCCCCTCCCTTCCAGAGCAAGCTTGAAAGAAAAAAAAGAAAGACAGGTTCTTTTACTGTTACTCTTTTCCCAGGCTTCTTAAG
>CHR3:62252387-62252771
ACTTTTTTCAGCTGCAAGATGCATATGAAAACAGTATGCATTTCTTGGAGTACATGTTAATACATATAAAGTACACAGAAAGTGCCTGGCCTAGTTAATGCTGCTAATATTCCCTTCAATCTTTAATGAAACTCAGACATTTAGGTGGAGATAGCATGTTTTGGATGAATGTCTTCTTAAAACACACAGGGCCTTTCCAGATAAAAATTGAGCTGATTAGGCCTCTGATGCTGTCCTAATTGCTTGGCCTTCTGCTAGTTACATTGATTTTATAATCATCTGGCTCATGTTGAGAGAATGTAATAGAAAAATTATGAGAATGATTAGAATAATTAGTCATAGCCTTATATTCATCTCAGTATAAAGAAAAGAGATTTATGACTC
>CHR21:11044191-11044575
CATTCTTTTTGTAGAATCTGCAAATGGATATTTGGAGCAATTTGTGGCCTACGGTGAAAAAGGAAATATCTTCACAGAAAAACTAGACAGGAGCATTTTGAGAAACTTCTTTTTGATGTGTGTATTCTTCTCACAGAGTTGAACGTTTCTTTTGATTTAGCAATTTGGAGAAAGTCTCTTGGTAGTATAAGCGGAGTTATGTTTGTGAGTGGTTTAAGGCCTACGGTGCCAAAGGAAATACCTTCACATAAAATGTAGACAGAAGCTTTTTGAGAAAACTCTTTGTGACATTTCCATTCATCTCTAATAGTTGACCATTTCTTTTCATTGAGCAGTTTGGAAACAGTCTTTTCCTACAAACTGCAAAGGGATATTTCTGAGCCG
>CHR16:84211003-84211387
GACCTTGGGATAGTTACCTAAACTGCCTGTGTCTGTTTCTTCATCTGTAAAGTGGGGATAATAGTACCTTCCTCAGACGGGTGCTGGTAGGATTAAGTGATGCTTGTGAAGCCATGAGACAGGGCCCAACATGCCGCCAGCGCTCCACAGATTCTGTGATCATCACCCCGGGTTGCTGCCCTGCTCGTTTTCCTCTCTTTTGGGACAATGTCTTGATTTTCCACTGGGAAACTTCACCTTCTCCATTTCTCTCCTTTTTTTTTTTTTTTTTTTTTTTTTTTGAGACAGAGTCTCGCTCTGTCACCTGGACTGGAGTGCAGTGGTGCAATCTCAGCTCACTGCAACCTCTGCCTCCCAGATTCAAGTGATTCTCCCACCTCAGCC
>CHR2:29117467-29117851
CGAGCAGCTGGGATTACAGGCGCCTGCTACCACACCCTGTTAATTTTTGCTGTGGGGTTTCACCATATTGGCCAGGGTGGTCTCGAACTCCTGACCTGAAGTGATCTGCCCATCTCGGCCTCCCGAAGTGTTGGGATTACAGGCATGAGCCACTGCACCTGGCCAATTTTTAAATTAATTTAAATAGTCACATGTGGCTAGTAGTTAGCTGGTCAGATGCCACAGCTTTAACTTATTAGTCTCCAGGAAGCCTTCGTTGACCCTCTTGAATCTGTGCTTTCATAGGACTCAGCTGTCCTTGGTCATAGCACTTACTACTTTCAACTTTCTGGTAGGAATCAACACTAGGCTGTAATTTATATGAGGGCAAGGACAGATCTGGTT
>CHR14:23755632-23756016
AGTCTGTATTGATTGATCGGAGACATTCAGGAGTAACATTATTTTTCTCTCTATTTTGCTCCATAGAATGTCAAAGAATAGACAAGTCCTCTTTGTGAACATCAAAAGCCTCTTCTGCAAATGGATGATATACACCTTATTGGTGAGGGAGGAAGTTGGTATCTATCTATTCTAACTGGTTTATTGAACATACTGGTGTTTGTGAGGTGCAAGCAGTAGAGAAAAAACACATTATTTGCTCACAACACTAACTTTCTTTCGTGCTACTTTGAATCTCCACTTTCTATGCTTTCATGAAATTGTGGGTAGATCTGATAGCTTTTCTGGTCAATTCCAGTTATTAGTGAATAGTCTCACTTTCTGGTTATTAACGAATTTGGTCCA
>CHR20:39775495-39775879
AAGCCTTGGGGGGTATCCCAGGGTCAGCAGGAAAGAGAAACTCACTGTGTTTCTGAGCCAGGAAAGACAGAGAACAGCAAAGAAACTCCAGGCTGTGAGCCAAAGACGGCAAACCCAGGTGAAGTAGATTATGAATAACAATAATAAATAATAGTTAACAGCTATTTTGAACTTACTTCATGTAAGGCCTTATCCAAACACTTTTAAAGTCCTACCTCATTCAGTTCTTCCAATAACCCTGTCAGATAGGCTCTATTATTTTTCTCACTTTCAGAATAGGAAACTGAGTCACAGATTTAGTTTGCAGTGGCCCAATGTTGTCCCAGTGATTCCCTCTTACAGGACAATTGCAATCCTCTTGGTTAGTAATCCTGATTTCAAAAT
>CHR17:26862415-26862799
GGACAGGAACAAAATGGAATTGAACTGATTACAATTGAACGGAAGGGAATGGAATGGAACGGAATGGAATGGAATCGAATGGAATGGAATCAAATGGAATGGAATTGAATGGATACGAAATGAATATAATGGAATGGAGTGTAATGGAAAGATATCGAATGGAAAGGAATGGAAAGGGCTCAAATGGAATGGACTGGAATGAAATGGTCTCGAATGGAATAGACTGGAGTGGAATGGACTCGAATGCAATGGAAACAAATGGAATGGAATGCTACGGAATGGAATGGAAAGGAATAGAATGGCATGGAATCAAATGGAATGGAATGGAAGGCTATGGAGTCGAATGGAATAAAATCGAATGGAATAGCATCGATTGGAATGGAA
>CHR1:181103475-181103859
TACAAATTAAAAATGAGACAACTGTGGAAGTGCTGAACAAAACGCCAGGTGGTGGAGGTGGTAGGAGGGGCGCTTAGCTCCAAGCGAAGACATATTTGTCTTAGTCTGCTCTGGCTGCCATAACAAAATATCACAGAGTGGTTTAAGCAAAAAAATGTATTTCTCATAGTTCCGGAGCCTGGAAATCTGAGATCAGGGTGCCAGCATGGTCAGGTTCTGTTGAGGGCTTTGTTTCTGGCTTGCAGATGGCCGCCTTCTTGCTGTACCCTCACATGGCAGAGGAGAGAGCGAGCTCCTAAAGACCCTATTTCCAGATATAGTCACATTAGGGGTTAGAGCTTCAACACATATGAATTTTGGGGAAGCATATCCATTCCACAGCAA
>CHR5:72251397-72251781
GTTTCTGATCTTATTTATGACAGAAAAAGGTCTAGGAAGGAGAAGCAAGGGGATGACCTAAGGAGGAGTCAATTTACCTATCATGTTTTGCTCTTGGACTGCTTTCCACATGCTTGGCAAGGCACTGTTATAATACAATGGGGATTATACTGGTTTCCACAAGATTAGCAAAGCACTCTTATAATACAATGGGGTTTATACCTTGAGCTTTGTGTCAGCTCAGTGCCCACTAGCCTCTGGTTGAGGTAGACAGCTAAGGAGTGTGGATGCCTATGGAGGATAAACCGAACTACTGAAAAGAGAAGCTGCTAAGTGCTGCTCATGGCTTGGATCTGTGGTTGGGGCAAGAGCTCAGAAGAAGAAAGTAGTTATTTGTGTAGAACA
>CHR16:30007320-30007704
AGGGCCCCTGGGGTACCTGAGCCCCGTTCCGGGGTGTAGGAAGGGCCTTGGACCAGCCCAGCTCTGCCCTAAACACTACGTCTCATCTGGAAGACAGGCTGGCACTTGAGAAGGACAAGCAGATTTGCCCATTCCTCTGTCCCTCCCTCTGCAGCCACCCGGCTGTCCCTGGTCCATCAGGACATGCTCAGCCATTGTGGGAAGCCCTCAGAAATCTTGGAGCACGCTGCTCACTGCCTCCATTCAGGGCCTGGGGGCAGGAGCCGAACACCACGGTGGATGTGGCCATAGACACAGGCCGTGAGAGCTAGAAGGGCCTTGGAGCCTTGGGCAGCCAGACCAGTACCCCACGCCTCCTCGGGAACCCCCGTCCTTTTCCTGCAT
>CHR16:89307063-89307447
GCGACACACACAGCACTCGGGACGTGGGGAGGGGGACGGTGCGACACACACACTGCCTTTCCCCATCAGTAAGCCTTCTTTCTGTAACTTTCCCTAGGTAAGCTGCCGGCAAATACCGTGCAGTGGTCAGCGAAGCCTTCAGAGCACCGGAGGCCTCAGCTGCTCCAGGGCTGAGATGCCCAACTGTTCCTGGGAGAAGCCCAAGCATCCCCAGCCACGGTCCTGCCTCCTGGGACCCTGATACATCTTCCAGCTCAGTCACTCTGCATCCACCAAACGTGCATCCACCCAACCTGCATCCACCAAACCTGACAGTTAATCTGAGACATCCCTGAGTGACCATGAAAGAGCTTTCCAGAACATGCTGCAAGCTCAGAGTGCAAC
>CHR8:90432961-90433345
TCTATGCAACATAGACAAAATGTTTGGTTAAGGACAAAAGAGGTGATGCAAACAAACTATATTAGGAATGAGAAAGATGACATAAATGGAATCATGAAAGGAATTTTAAAATAAAATAGTATAATAGTTTAAAACAATTGATTGGAATATAGATTGGACAGACAATTTTCTAGGAAAATGTGAATTGCTAAATTTGAATCACAAAGGAAAAGAAAATTAAAACATACTAGTGACAATTATGGTAATTAAAAATCGGTAAAAGATCTGCTCCCAAAAGAAGGCAAAGGATCTGGGTAGATTTCAAGGAATGATAAATTTTGATACTTTATACACTATCCCAAAGCATAGAGAGCTTTAGGAAAAAAGGATAATTTTTTAATTCAC
>CHR17:73781158-73781542
CCTGTCTCAGCCTCCTGAGTAGCTGGGATTACAGGTGCATGCCACCATGCCTGGCTAATTTTTGTATTTTTTTTTTTTAAGCAGAGATGGGGTTTCACCATGTTGGCCAGGCTGGTCTTGAACTCCTGACCTCAGGTGATCCTCCCACCTCGGCCTCCCAGAGTGCTGGGATTACAGGTGTGAGCCACCACGCCTGGCTGCTGCCTGTCCTTTTGTATGAAAAGGCACCATTTTGGCTATCAAAGATGGTTTGCGGGTTGGACAAGAAATGTAGGGGAGTCAATGGATGGGAAGCGAAAGTGGGAGCCTCATCATTTTAACGAGATTTGTAACTAAAAAAGCAACACCTCTCTGCAGCTGCCCTTGTGGACAAGGGAAGGGAGG
>CHR21:43376710-43377094
ATGGTAGGATTGTTGGGGTTCTTGTCCCTCCCTTTCCCTGAGGGTAGGGAATGTGTTTACATCATTCCGAGACTCCTGTCCCAGCAGGAGGTCAGGGACACACCCCAGGCCCCTGCAGGTGCTGCGAGCGAATACAGGAGGGGCTCAGGTCAGCAGGCTCCGCACAGCAACCAACCCAGGATCACGGGAAGGGTGTCCATGGACCCCTTGCCTCAGTTTCCATGTGCATAAGAGACTGAGGTAGCCAATGAACGCTCAGGGCCCCTTCTAAGTCCCGCCAGTGGCAACAGGGTGATGGGTGTTATTCAAGTCATCATCTCCACTATGTAAAGGTCACCCGCCACCCTCCCGTTTCCGGAATCTCCGCTGGGTGGAAACCAGCTT
>CHR11:73498267-73498651
GAAGAGCAGTGCGGTACAGCAGCCCACTCAAGAGCTGCACAGGGAAGGGGACCCCCCCTTCCCCCCAGCCAAGGGAGGCAGTGAATGAGCACGCTACCCAGCCAGGGAGAGTGTGCTTTTTCCACTCAACTTTGCAACCCACGGATCAGAAGATCCCACTAGCAAACCCATGCCACTGGGACACACAGATTCTTACAGCCTCTTAGCTGGAATCTGCTTAAGCCTACTGAACTCCCTGGGGGAGGGGCGACCAGCACTGGGTTGCAGTGGCCCACTGTCTAAGCCGTTTGAGCTCCTTGGGGAGGGGCAGCAACCAGCATTGGAACTCGCAACTGCCTGACATGCTAAGCTCCCTGGGCAGGGTAAGGGCAGCACCCATTTCTA
>CHR1:149999124-149999508
GTAGTTTCAATCAAGCAGCAAACATCAAGGGAAATTTGCACAGATGATTTAAATCTCAATTTTCATAATGAACTAGTATATTATACAAAATTACAAAGATGTGAGAAAGAAGGAACTTAAAGTTGTTAAAATGACAGGACACCTTGTGCCAAATAGCCAGGAATTTATTTTAGGCAAGCAAAGAAGCTAGGACACAGAAACTCTTAAGTCTAACTCTCAAATTCTATTTTCAGAGTTCTAAGAAGGGGTATGGAAAGTCTCTATTCATGTCAGTAAACAACAGGGACCAAGTATTGTTCATGTCAGAGAATCCTGTCCCTTAGAACTGATAGAAATTTTCAGGAAATTGATGGTTTCATACTTAGCCAGGTGAGCTACCAGTTC
>CHR20:40202344-40202728
AGGGATATTGATCTGTTATCCAAATGTGAAACATTTGGCAAAAGTTATCCCTGAAATAGCTTGGAACTCAGAAATGTATTTAATGAACTTTTAGCTCAAAGAGAAGAATTTGGAAAATAGAATGTAAAACAAGTGTGTTGGTTAACACTGGCTTTATTTAACAGAGTGCTGCAAGAAAGAGATGGGCTCAGAAAAGGACCGACTGGATTGCAAACAGGAATAAAAGCCTCAAAGAGAGTCCGTAAGTATAAGGACTTGCAGCATTGAAAGAAACAACTGCTTCTCATTCACATCTAATAAAAGATACTGGCCAGTCACAGTGGCTCACGCCTGTAATCCCAACACTTTGGGAGGCTGAGGCGGGTGGATCACTTGAGATCAGGA
>CHR9:132258206-132258590
CTACCGTGGAAATGCTTTGCTTAAACCACACGTGAGTTTCCAAGGAGTGAAGATCCCCAGGGAAAGCATCTAGGACCCTGCCGTGTTGGCCCAGCTCTGGGAAGTCAATCGACGTGGACCCCTTACTGTGTTAACTGCTAATCAGCCTTCTGTAAAAATGATATTGCAAATTCACCTGTAGCCGTCTATTTTGTTCTCTTGCTGGTGAGGAATAGGAACTGATGTAAATTGGTGAAGGTTTACTGGAGCCTGTAAGAAAATATTTTATGAAATTAAAAAAAAAAAAACACAAGAGGCCTGGTGTGGTGGCTCACGCCTGTAATCCTAGCACTTTGGGAGGCCGAGGTGGGTGGATCACGAGGTCAGGAACTCGAGACCAGGCTA
>CHR16:71751716-71752100
ACACATTTTTCTTAAACTTACACTGAACCAAGAAAGACCATATTCTGGGTCATAAAAAATATCTTAACAAATTTCAAATAACATAAATCATAGACAGTATGCTCTTAGACCACACAGAATTAAACTAGAAATCTGCAACACAAAGACAGGTGCAAAAAAATCCCAAAATATTTGGAGATTAAAAGAACATACTTCTAAATAACACATGGGTCAAAAACAACATTATAAGAGAAAACTATAAGCCAATCTCTCTCATGAATACACATATAAAAATACTCAACAAGATATTAGCAAATCAAACCCAACAAAGTTATAAAAAGAATAATATACCCTGACCACGTATTCCAGGTATGTAAGGCTGGTTAGGCATTCAAATATCAATGT
>CHR16:71189381-71189765
TAAAAAAGAAACTGAAACAAATGAACCTTGCTGTACATCCAGCTGGTGTCATAACCACAGAGAGAAAACAATTATTCCAACCAACCTTAAAACATAATATTTTTGGCTGGGCGTAGTGGCTCACACCCGTAATCTCAGCACTTTGGGAGGCCGAGGCAGGCGGATCACGCGGTCAGGAGATTGAGACCATCCTGGCTAACACAGTGAAACCCTGCCTCTACTAAAAATACAAAAAATTAGCTAGGCATAGTGGCACGTGCCTGTAGTCCCAATTACTCAGGAGGCTGAGGCAGGAGAATCACTTGAACCTGAGGAGTGGAGGTTGCAGTGAGCCGTGATGGCGCCACTACACTCTAGCCTGGGCAACACAGCAAGACTCTGCCT
>CHR19:41283985-41284369
AAAACACTGTGTGTCATACATCTTCACGTGAGCAGTTCTTTTCGGTAAATTGTGTATCACAGTAAAAAGTGATCTCGCAATTCTTGTGTATTTTTTAATCATGTTACTGCAATATCATAAGCCTTGAGTAGCACCATGGGATCCATACGAAGTTCCACTAGTGATGCTGGAAGTGTTGCTCAGAAGCAGAAAAAAGTTATGGTATTACAAGAAAAATTTGAATTGGTTGATATGCACTATAGATTGAGGTCTGCAGCTGTAGTTGCCTGCCATTTCAAGATTAATCCAGCATAAGGACCACTGTAAACGAAAAAAAGAAAAAATTCCCGAAGCCATCACTACTGCTGTGCTAGCAGGTGCTAAATCCCTGCACTTTTTATCATA
>CHR20:47457935-47458319
GTTCCAGACCAGTCTGACCAACATAGTGAAACACATCTCTACTAAAAACACAAAAATTAGCCAGGTGTGGTGGCACGTGCCTGTAATCCCAGCTACTTGGGAGGCTGAGGCAGGAGAATTGTTTGAACCTGGGAGACAGAGGTGGCAGTGAGCCAAGATCATGCCACTGCACTCCAGCCTGGGTGACAGAGCAAGACTCTGTCTCAAAAAAAAAAAAAAAAAAAAAAAAAGAAAGAAAGAAAGAAAAAGGAAAAATTATAGCAGGAGCTTTCCTTTATTGATTATTATTATTTCATTATGAAAAAATCTAACATACAAAAGGAGAGAAAATAGTATCATCATCTCCCTTGTCCATTATCTGGTTTCTACAATTATCAGCTCAAG
>CHR20:47195025-47195409
GGTTATGCACAGGTCTGTTATTTACCAGGTGCTCGTTTCAACTTCTGGATGCAGAGGTGAAAATGAGCAGATGAGGTCCCGACCGTCACAAAGTGCAGGGAACCGGACTGAAAGCGGCCCTATTGACACTGGGAGGTAGCCTTTGCCGCCAGTCAGCTGGGTCCCACAAGAAAAAAGGTTTTCGCCAGCCAGGAGCAGGGAACCAGCACACACCCCAGGTACAGGCTTCATTCAGGCTTGAGCCACAATCTGTGTCCCCTTCCAAGATCTGCCTTGAGGTCAGCAGGAGAGGAGGGGTCGTATGAGCCTCCGCAGGGAGGGGAAGGTGGCTCTTGGAGGCCTACTTTAGCCAACTTCAAGAAGACCTGTTGAAAGGGGTCCCAA
>CHR1:112549352-112549736
ACTGCACTCCAGCCTGGGTGAGAGTGAGAATTGGTCTCAAATAAATAAATAAGTAAATAAAATTGGGTCTTCCAATCCATCAACATGGAATGTCTCTCCATTTATTTAGTTTTTCTTTAATTTCTCTCAGCTATATTTTAGTGTACATGTCTTAAATTTCTTTCGTTAAATTTATTCCTAAGTAGTTTTTGTTGCTACTATGATTGCTATTGTTTTCTAAATTCAATTTTCAGATTGTTCATTACTAGTATATAGATATATAATTAATTTTAGTATATTGATCTTATATTCTACAACCCTGTTGAACTCATTTATTAGTTCTAAGAGTATTTTTATGGATTTCTTAGGATTTCCTACATAGAAGATCATGTCACCTTTGAATAA
>CHR16:85779939-85780323
GGCCAGCCACATGCACAGTGGTATGAACAGAGATGGTGCAGAGTACTGAGAAACATGTGCATTTCAAACGCATGAAGAGGTATACAGAGCATAGAAGACATGGTTAATACATGGAAGGGACGCCTTTCACGTGGAATTCTGAGAAAGTTGGAGGCAGATGACTGAAGCTTTCTGAGTGGCCACAGATACATCAAAGCACAGGCCTGGGAAGAGTGTCTGTGCTCTAGCGCCTGGGGTGGGAAGACCTGTGGGTACCACTGAGGTTCCCTCTACTGCCTGGAAGCGCTGGAACACTGGGGCCTACAGGAGCCGGGGAATATGCTTGGTATCATGCTTCTGGAGAAAACGCTAACTGAAAACACAGGCGGGGTGAGAGTGGCTCTC
>CHR19:18026983-18027367
CAATTAGTGTATGATGGATTAATGAAGCTCAGAGTAAGACCTTGACCCACTGGTCCTGGACTCCTAAAGAGGAGTCTTCTGGCCTCATCCCTAGCCTCCTGGCCCCAGATCACACTGTGTGAGCAGCCCCTGGAGCCTGCTTGGCAGGGGAGGAACAGAAGTCCCTGCTCAGTTATTTGCACACTGGCTTCTCCCACGAAGTCCTAACATCGCAACTTCAAGTGCCCTTTCCTTTCAGACCCCAGGCCTGGAAAGGTCTTTATTTTGGCCACCTCAGCCCATTGCATGGAAGGGATATCCAAGGTCAGAAGCAATCCCGTCCCTGTGTCCAGGTTGAGCATGTCCCTCCTCTGCTCACACACCCTCCGTGGCTCCCTATTACCC
>CHR3:113233855-113234239
CCACTAATTAAGAACCACGGCGGGCTCCCAAACCAAATCCCTAAGGGAGATAGGAACGGGAATATCAGACACTCACGTATCACCTTCCCCTGCTCAAGCTCCACTTTGCAGCCGGAGTCCCACCTGGGATTCATCAGATCCAAACTCCATGGACTAGTTAGGCCTGGAAAAGACCTTAGAGGTAGGAGGTCTTTACAGCTTAGCAAACATTCTTTGAGTACCTGCTATATGTTGAGGTGGGAGACTTATAAACAAGTAAGTTACACTGCAGTGTGAAAATGACAGTGTAGATGATAAAGCTGAAGCTTAAGCGATGCTGACACATAGACTTCTGTTAGCTCTAGGGCTTTTTCCTGCCTTAACTGACAGACTTTGACAAATCTT
>CHR20:57335062-57335446
AATGCACTATTATTTTCAGATAAAGTGTGGCTTGGTCATTTTAGCATGTTATTTAGTAATGTTCATAAAATTTTCTGGTTCTGAAAGTAATATTTTTAATACTAAACTATTTGCTGGGCTTTGATACAAAGAGAGCCCACAGTACTAAACTTAGTACCCCTGTTGGGAGAATTGCTGTGAGTCATGTGCCGGTTTTCTTACTGAGGGGTAAAGCTGTTTTCTACTATTTTTTAACAGAGGAAGAAGTCTCTGATGACTGGTATGGTCAAAGAAAAATAAAAACAGAGGGCTTTGTGATAAACTAAAAATGTGGTTATTTTGCTTTTTATGTAAGATAAAAACTTTTTTTTTAAAAGGCTGTTGCTGTGCCATCGAATATTCAAG
>CHR1:235110791-235111231
AAGGCAATCTTTACAATGAGAAATGCTCCTCAGTTCAACAGATGCCACCAAGTACCAAGGATCCTTACTCAGTTCTGAAACTGTGACTACGGAGAATATGTCACTATTTGAGAATAAGAGGTCCCACCTGCTCCACTCTTTTCAAGTTTTCAGTCACAAGGTTGCAACTTACTCTCATCGTTTCACAAGATAATCAAGTTGAAGCAGGATTAAGGAGGTACACTGAAGATAAAGCAAAAGGCAACAAGCATTTTTACAAGCAGATCATCCCAGTTACCTTAAAAGTTTCGGATTAATTTACAGAGTAGTGACAGAACCATATAATTTCAGTGAAAATCAAGATAGTTATACCATTAAAAAAAACATCAATTCAGAAATACTAAGTCAGGCAAGCATGCAAAATTCAGAATATAAAAAAATGCAGGGCCTGGTTGCCCACA
>CHR17:57780888-57781272
GGTTCAGACCTTCAGTTCAATTCTGAAATCTGCAGCAACCCTATTTGTTTGGGCTTCTCTTCCCTTATCCTAAAAAAAAGACAAGAAATAATATCAAAGCTGGGTCCTCAATCCATGCAGTATGTTAGGAAGGCTCCAAGAGATGAGGTCTGCTTGAAGGCGGGAAATTTGGCATCTATATGGGAAACCCTTTGGAAAACAGCTACAGACCCTTCTGCAAATCTCAGCCCCTCGGCTTTGGGGTATGAAAGAACAGGCCTTGAATTCTAGCTTCGCCATGCCTGACCTGGATGTGTGACCTCAGGAAAGATACCTACATTCTCTGAGCCCCATTTGATTCATTTGTAGGTTAGGGTAGGGGATGGCCATCCAATAAGTGTTGCT
>CHR3:62853899-62854283
GACCTGTGATCTTTCCACAGCACTCCAGCCTGGGCGACAGACAGTAAGCCTGTCACATTAAAATAAATAAATAAATAAATAATACATGACAAAGTAAGTAAAAAGAAAGATTGAATTCTCTCATGTTGGTGTCATTTCATGCTGAACCTACTGCCGCTCCATTCCCTACATCTGAGCATTTTCAAGGCCATTAAAAAATATATATTTGGAATGAACTAAAATGCAGAAATGTCACCTCAGAAGGTTTTTAAAGTTATTTGCTTGCCATCAACTCCAACTCACAAGCTTAACACTTGCTAAGTTATATAAATTAAGAGAGAATTTGTGTGGTTGGAATTGATAGACTAAAATTATGAACCTCCCCGTTAAAAAAGTAACTTTCTC
>CHR9:125703312-125703696
TTTTTGTGGCTCTATCACACATTAGCTCTGTGACTCTTAAGTAACATATTTAACCACTAAGCCTCTTAAATTTAACACAAGCTGAAATATGCTGACTTCTGAGTCAAAAAACTTCACAAAAACTTCGAACTCACAGAAACAAGTCAGGGCACCTCCCATAGGGAAAAAACGTAATGTGGCCACGAATGGTGGCTCACGCCTGTAATCCCAGCACTTTGAGAGCCCGAGGCAGGCAGATCACTTGAGGTCAGGAGTTTGAGACCAGCCTGGCCAACACAGCAAAACCCCGTTTCTACTAAAAACACAAAAATTGGCCAGGCGTGGTGGCACCTGCCTATAGTCCCAGCTACTTGGGAGGCTGAGGCAAGAGAATCTCTTGAACCC
>CHR20:11881458-11881842
ACAGATACAGAAAGGCAGCTTCCCAGGGCTTCCCTTATCTCAGTAAAAACAAAAATTCTGGGAATGAGGCTGCTATAAATCCCCTCTCTGAGGGAGTTTTATGGCTATGAAGAAAAAAATGGAGAAGGCCATTTGGACTTGCATAAACAAACAGTATCACGAACTTTTATCTCCCATTGGTTTTCCTAGAAACCCATTGGTTTTTCCCACAGAAGCCTTTTCTCCACACACCATAAAATTATGTATATAAACCCTCATCTTTAACTATTTATAGAGCCACAACTTTCGTGCATTCCCACATGCATATGGATAAACTTTGTTTATTTTCCTGCGAATATGTCAGTTTCAGTTTAGTTCACATGTCCGCAAACACTGAACTTAAGA
>CHR2:221089489-221089873
GATCCCCCTCCAATCCTGCCTTCCTGATAGGATGAAGACATTTAGGGACTAGAGAAAATAGCCAATTGATTCCACATGTTGCCTCAGGGGCTGTGGGTAGAACAAGGTTATTTCATCCCATCTATCTGAAGAGTCCTCCAGAGATCTAATTTCCTAATGGCCACATCCATGGTCCCTCCCATTATGAGACATAAAACACTTTTGAAAAGGGTATGGAGGAGACCAGTCCTGTCTTAAAAGACAAGCAAAATGTACAGTGATTTTGGAGGTCTGTTCACATCACACCTTTTATAATAAGCCCAGATATCAACAAACACCCTTTTGTATGGCACAAACTAACCTTGCTGCTCAAGGCCAAATGTGCCACACAGAAAAATTCATTCC
>CHR12:34263305-34263689
TTACAGGCTCCCACCTCTGTGCCTGGCTAATTTTTGTATTTTTAGTAGAGACTTGGTTTCACCATCTTGGCCAGGCTGGTCTTGAACTCTTGGCCTCAGGATCCACCGGCTTCAGCCTCCCAAAGTTCTGGGATTACAGGCGTGAGCCACCTCCCCCCGCCCCAGCCCCACTCATCTTTAACATGACAATTCTGTACGGTAATTTAAGAAAACAGGATGCGTTTACTGAATCTTACACACGTTCCTTCCTTGTTGGGTTTGTGTACTTTTAGTCACCAGTGAAGGAGATACACCTCCCCCCACCTTTTTCTTTCTTTTTTAATCCTCCGGCCTTGGCCTCCCAACGTGCTAGGATTACTGGGGTGAGCCACCATGCCCACCTGG
>CHR13:47379998-47380382
CTATCCAGCCAAACTAAGCTTCATAAGTGAAGGAGAAATAAAATACTTTACAGACAAGCAAATGCTGAGAGATTTTGTCACCACCAGGCCTGCCCTAAAAGAGCTCCTGAAGGAAGCGCTAAACATGGAAAGGCACAACCGGTACCAGCCGCTGCAAAATCATGCCAAAATGTAAAGACCATCGAGGCTAGGAAGAAACTGCATCAACTAACGAGCAAAATAACCAGCTAACATCATAATGACAGGATCAAATTCACACATAACAATATTAACTTTAAATGTAAATGGACTAAATGTTCCAATTAAAAGACACAGACTGGCAAATTGGATAAAGAGTCAAGACCCATCAGTGTGCTGTATTCAGGAAACCCATCTCACGTGCAG
>CHR7:116764647-116765031
TTCAACATCCTACAAAATTGTTGGACCAAGAAAAACATAATTTGGCATCATCCTCGGCCTGTCAATGGTATTCCCAACATGGCGAAAGGGTCTTCTAGAGACTGGCAAAAAACACTTTATTTTCTTGCCTATATATGGAATAACTCTTTCTCTAACAAGTGTATAGCACCTGCCACGTGACAGAATAGTAATCTAGTGGGAGCAGTGGCAATTCAGGGAGATTATTTTAGTATCATGGTTCAATATTTTTTCATACTTCATTTTTCTTATGTATGAGAGGAAAGCAAAGGCATAAGAGAATATTTGTTGTGTCAGCAATCTAACTCTTTATCAATACGTTAAGTTGATCACATTAAAACTTCTACCTCTCAGCCAGGCACGGTA
>CHR20:46812255-46812639
TTGAGCTCTGGTGTCATCTCTTTTGAGCTTGATCAGGTCACTTTACCCTTGCCAACATCAGTTTTCTCATCTGTAGAATGGTGTAATAAGAGAGCTGTTGCAGGAGTTAAATGAGACAATGTGTGAAACTGCCTAGCCTAGGTGCTGGCAAACAGCAAACACCTGTAGTAAGTATTTTTTATTATTTCTTATTATACAAGTAATACATACTATTCACTGTTAAGAATCCACATTTTATCCAATTATGTAAGATTAAAAGCTAAACTACTCTATAATTTCACCTCTACCTGAGATCACCATTGATAACAGTTTTGTGTCTTGCCCCATGATTTTTTTTTCTTTTTCTCTTTTTTTTTTTTTTTTTTTTTTTTTTGAGACAGAGTC
>CHR8:125287279-125287663
TGAGATTGCCCACCTGCACTTCAGCCTGGGTGACAGAGTGAAACTCTGTCTCAAAAAATATAAAATAATAAAATCAAATACAGAATTTGCCTCCAGCTATCTGGAGTTGCTACAAGCCCAGTGCCATTGTTTCATGCCTGCTGCTACTGTTCCTTTCCACAGATGCCTATCCTTGGGACATACACTGCTTGATTGCTCTCCTGGCTAGAGATAACCAGAAGCTAAACCTTGTTAAAATAAATGACCTAAGTAAGACAACTTTCTCCTCCAGGACCTTGCCCTTTAGTTATCTCTTCTTTCTGTATCATCCATATCATTAGTCTCTGCTGGCTTTCCACTCAGGCTACAAACCCACTCAACCCTTTAAAATGAAACAGACAGAGG
>CHR7:157122167-157122551
CCAGAGAAGCTGTGCATATACAGGCTGAGCATCCCTAATCCAAAAATCCCAAATCTGAAAAGCTCCAAAATTCAGAACGTTTTGAGCACCAACGTGATGCCACAAGGGGAGAATCTCATGCATGCCCTCACGTGATGGGTCACAGTCAAAATGCAAACTTTGTGTTCTGCACAAAATTATGTTTATGTATTGCATCGAGTTATCTTCAGCTATGTGTGTAAGGTGTATATGAAACATAAATGAATTTTGTGTTTAGATTTGGGTCCCACCCTCAAGATATCTCATTATTACAAATATTCCAAAATCCGAAAAAATAAAAATCTGAAACTTCTAGTCCAAACTATGTTGGATAAGAGATTGTAACTAGTATTTTAAATGCCATAA
>CHR21:10623178-10623562
TGTTTGTAGCGGGGGTGGGGGTCTGATTTACAGAGTAACCACATGGTAATTATAATTATTATAATGTCCAGTTTTCAAAAAAAGTTACAAGGCATACAAAGAATGGGAAAGTGTGACTCATTCAAAGGAACAAAACAAACTGACAGAAAATATCTCTAAGGAAACCCAGACTTCAAACTTACTAGACAAAGACTTTAAAACAGCTCTCTTAATTATACTCAAATGTTAAAAGGAAAACACAAACAAAGAAATCAAGGAAACAGAAAAAATATTAAAAAGTAGGAATATCAACAGAGATAGAAGAAATTCTGGAGTGGAAAACTACAACAATAAAAATTTAAAAATCACCAGAGGGATTTAAGAGTATATTTGCACACACAGAAG
>CHR6:30640398-30640782
AAGGCTTCTTTGCCCATCAACATCGTAAGTTTTTGCATTTTGTTGGTCACGTAGTCGGGGTGAGGGAAAGGAAAGAGCTGGACTCTTGGTCCTGCCGACCCCTCACTGAGGGGCCCCGCCGCTTCCTTCCTCACAGGGCCCCCTGCTCCCTCTCTGAGGGCAACTCGACACTCTCGTGCTGCTGCAGTCGATCCCACGCCCGCTGGTAAAGCCTGTATTGAAGGGGTGGAACTGTAGTGCAGTGATGGCTACTTACTCTAGATGCCACGGGGTACAGTGCCATCTGTGGGCAATTTTGGAAAATTCTAAAGCAACCCAAGTCTCCAGCAGTCATGACTGTTTGCCTTTGCCCTCATGGGAGCTCAGTGCATTTTATATTTGGCA
>CHR7:129844898-129845282
CAGGTGGACTGCCTGAGGTCAGGAGTTTCACACCAGCCTGGCCAACGTGGCAAAACCCTGTCTCTACTAAAAATACAAAAAATTAGCCAGGCGTGGTGGTGGGCACCTGTAATCCCAGCTACTTGGGAGGCTGAGGCAGGAGAATTGCTTGAACCTGGGAGGCAGAGGTTGTAGTGAGCTGAGATTGTACCACTGCACTCCAGCCTGGGCAATGGAGTGAGACTCCCAAATCATAAACAACTTATCATCAAAAGTAGCATCACTTAGTCTAGAGCAGTGGTTCTGGGCTAAGTCTAGGTCCTGCTTGTCCATCACAATTACCTGTGGAGTTTTTCCAAAAACTTGCTTAGCATCCTAAGGTTGCAGCTTCATACCTACCCCAGG
>CHR9:122924175-122924559
ACAACAGCAGCCAACCAGATAGTTCAGGGAAGTGTTTGCTTTGATCTGTCTGCTGTAGTCTAAGAATGTGAGCAAAATTTATTGGTTTCTTAAAGGATGTTTTCCCTAGGATGTGTCAGCCCACTCTATTGTCTCTCTCTGATAAATTCTTATTTCCAGGCCACACATCTTATCCCTTAATTGTTTCCTTTCACTAGTTTCTCTTTCCAATAGACTGTTAGTTATTTGAGGGCAATGACCAATGGTTTGTTATACTTTATACAGCTCATTTGACAAAAAACAGAAGAATAATGAGTTCTTAATGTTCCCCCATGAAATTATTACTAGGCTATGGTACAGATGCTCTTCATTATGATATCTTCTTTTGAGTGCCTAGGGAAAGCT
>CHR3:62940447-62940831
GGGTAATAGAAACGATCAGAGTGAATTACCTAGTGTTTCTTTTGATTTTAAGAGGAATACTTCACCACTAAGTTTGGACTTTCTCTAGGCTTTTGGTAGGTATCCTTTACCAAGTTAAGGTGTTCCTTCTATTCCAAGTCTCCATTCATTTTCTGTTGTTGTCTTTTGAAGAAACTTTTCCTTTTTCTTTGTTTACCAGTATTGTCAGAGATTTTAAAAATACTTTTACTTCATTTTAAAGTGTTTAGGATAAAAGAACTAGGTAGATTTGTACCCTCAGACACATAAATACTCTTAGCGTTTAGCTTATGAACTAAGCAAAAATAAGCACATTATTTATGTGTCAAGAACTCTCCCCACCCCATGAAAAAAAGGCAGCAGAGT
>CHR8:125462943-125463327
AACTGGGATTTGTCTGATGTCTTTCTCACGATTAGACTGGAGGGCATAGGTTTTCGGGGGGGATGTCCCCAGAGGTCAAGAGCTGCACCTATTTTTCAGATCTAAATGCAGCTTATTAGTTTAGATGAAAATGTGTTGTGGTTGACGTTATATGCTTGCGAAATTGCCATGCTGATAAGGGATAGGCGGACTTAATCCCCAAACAGAAAACAAAATGAAACAAAATTACACAAATCCCCCACTTACCCCACCTCCCAAATGCTTTCCACCCTCGACTTCACTTTCCCCCCACAAAGCAACAATACTGCCATTTCTGGATATTGGTAGCTCTTTCTAAAGGGAATTGAACTGACTCAGAAGGAACCAGGAAGTAGTTGCATATTC
>CHRX:40944070-40944454
CGCCTGTAATCCCAGCACTTTGGGAGGCCGAGGAGGGTGGATCACTTGAGGCCAGGAGTTCGAAACCAACCTGACCAACATGGTGAAACCCCATCTCTACTAAAAATACAAAAAATCAGCCAGGTGTGGTGGCAGGCACCTGTAGCCCCAGCTACTCAGGAGGCTGAGGCATGAGAACTGCTTGAAACCAGGAAGTGGAGGTTGCAGTGAGCCAAGATTGTGCCACTGCACTCCAGCATGGACAACAGAGCAAGACTCTGTCTCAAAAAAGAAAAAAAAAGGAAAGAAAGAAATATTTGTCAATGAATAAATTAATTATTATTTATTTGCTTTTCATTTTCAGTAGATAGGCTTGAAAATACCATTTCATTTGACATGGCCATC
>CHR14:78185115-78185499
TGCCCAGGGCATTGCATTTAGTGCTAGGAATACAGAGAAGAGTAATGGTTGACATTCTTTAGTGGAGGATGATATGAATGTACCTAATCACTGCAGGAGGCCTCGATCTATTATAGGATAGAGGGAACCCAGGGGTTTCGATGGAGGGAGTAATGACCTCCTGCCAGTGAAGGGAGTGTGAAGAAGTCTTCCCCAAGGAGGTGGAATTTAAAGAATATCAGCAGATGTGGAGAGAAGGACTAAGGATGACAGGCCAGGGAAGTAGCATGATGAAAGGAAAGAAATGGAGAGATTCCTCCAAATACACAGGGGATCAAAATTTCCAGCACATGGGTGGAGGGCTGAGTAAGAAATGGGGCTGAAAGGGTATGCTGAGTCAGGGTT
>CHR6:114180023-114180407
CTAGTTGTGCTGGCAGCCGATCGGATGGTGCCCACCCACATTGAGGATGGGGCTTCCTGAAGGTGGGTCTTCCTCTCTCAGTCCACTGACTCAAATATTAATCTCCTCTGGCAACACCCAGAAACACCCAGATATATCCAGAAACAATACTTTGCATCCTTCAATCCAATCAAGTTGACACTTAATATTAACCATCACAATACTGCTCTCTAACTCTGGACATGGGGATCCTATACTGCACATAAGGCAAATATTGCTTCAACACTCCTATCTCCCAATGTATGTCACGCTGGTGAGGTCTTTCTCTGCTTGGGCTGCCATAACAAAATGCCATAGATTGGGTGGCTTAAACAATAGGCATTTATTTTCTCATCATTCTGGAGG
>CHR1:204616648-204617032
CCCATAGCCCTCCCCTCCCTAAATCCTCTATCACCCCATGCCCTGCTCCTGCCCTAGTGAGCCAAAGTTCTTGCTGTCTTGATGATTTGCAACTCTCTGCATGACTCTGCCTCTTGGGTTTGTTTAATTAGAAATAGGCTGGGAAGTGCTTCCTATGCTCTGGCATGTTAATTGCTTATCAGAGAAGGAGAAGGGGTGACGGCATTTGGTGATGGAAATTTCCGCTCTCCCCATCTCAGGTTCGTCTCCATGGTTCTCTCCCACCCCTCTCCTTGCCTCCTGCGCTCTGCCTCCCTCCCTTCCTCACTCTGGTCGTTGTCACAGCCACAGAGACTCTTGGGGGCCAGAAGCAGGCCCAGGGGCCAGAATTCAAACCGAAAAGGA
>CHR3:5236256-5236640
TGTAGCCAGAAACACACTTGATAGTCAAGCAGCATGGTCTCTGTTTTGTGCCGCTTCCCTCTACCCCTTAAATAATCACCTCTTCCTCCTCCCAGCATTTTTTTTCTAATTAACTTTCTTATCCTATGGAAAATCTCACTGGTCCGCTCCTTCCTTATGTTTGTTTATTTACTTAGTTGTTAAATATTTATTGCCAGACATCATGCTAGGATTAAGTGTTGGGATACAATGGTGACTCAAAAAGCAGAGAGTCCCTGCTCTCATGGACTTTGTAGCAGAGAGAGAGAGAGAGATAGAGAGAGAGAGAGAGAGAGAGAGATGTACTGCAAATACAATAATCACCAAACTGTAAAATTACAAATTCTCATAGGTACTCAGAACTAG
>CHR8:116789724-116790108
ATTCTGGAGAATAAAGTGTTTTGGGGAAAAATGAAACAGCAAGTCAAAATAATATTTCTTGTTCTCTTGTGTGCTTTTGAAACTTGTTCTGAAGATAATTTCAAATTTGGAAGGAATTTTATGCAGTGTCAGCATTATTGAAAAATGCACTCTTTCCCGAGGTACTACTTTGAAAGATAACATTTGCTTGGTGTTTGCTCATATATGTGTGTCTGTATTCATTTCCTGAACACCTACATGTGCTGGGATTCAGTGATGAATAAGATACAGTCTTCCCTCATGAAGTTTGTGATCCACTTGGGGAGGCAGGTAGGTAAATAGTGACTTTTATTATGTAGAGATTAGTGGTATAATAAAACTCCTTCCAGCCGTAAAATCACTGGA
>CHR5:148451025-148451409
TACCCCCCAACACTGTCCTCCATGTACCTCCTCTGGGCTCTCAGCCCCTACTACCTGATGCCTCACTGGTGGTGATGAGGTTCAGAAGTGATGCCAGGGTGACCTGTTCATGCAAACATGAATGCGAATGAATGGCTAAGTTGTGAGCCATGTCCTCAATCAGAAGCATGATTCCAGGGATTCTGGGTCATTGTGTATGGGCAGTTTCTCGAGTTCCTGATGATGTCCCCTGTGCAGAACGGTGTACCTAGAAAGGAAGGAAAGAAGGCATGAGAATTCAACAGGCATGCTCCAACTGCACCGAAGTCAAGAGCACTCCTTCTACTCTTGACTTCCTTTCTTTGCATACTTCTGAGGGTATGGTGAAGTGGGAGTGGGGATGGG
>CHR1:161359475-161359859
CACAGAACAAAGCTCTGTAAAGAAAATCAGCTGATCAGCTTCCTCTGTTCATATTTTGGCTCAGACAGAGACTTGCCCTATATTTGTCTTTGTCTCAATATGGGGGTAAGAGAGGGGAGGTTTTATAAAATTGCAGAACTTAGAGCTTTTCTGCCCTGGTTCTTGCCTGTGATGGTAATCTTTTTGTTGAGGGAAGTGAAGAACCTAAGGGTCCTTAAGTCTGCTTTTATTTTTTCTTCTAGCAAGTACTGGCTGTGAGTGTGGGACAGGATTTTGTGTTTTCTGTGACAGTCTGCAGTTTTTGGCCTCTGAACTTGATAGTTGACTTGCCAGAAGATCTAATGGGGGAGTGAGGAGTGAAAGAGTAGGATGTTATAGGGTCTG
>CHR17:13065477-13065861
CGTCTTTCCCTCTCTGGGGGAAAAGAGTTGACTAGTTTTAATCCTTGTTTTCTACACAAAAATTCCTGAGTGTGGGTCCAGTAAGAGCTTAAGATTGATCCTGTCCTGGTCATCTGAAACTTCTTCCTGTTTTTCTAAAATTCCTAGAGGTGTTTGTAATGGAACGACTACTAGGGCACATTGAGGGGTTGTGGGAAATGCAGGGAAAGTGGAAGACTGGAGAGGAGCAAGTGAACAGATTTTCAAAAGGGGATACCTCAAAAAGTAACCATCCCTGTGAGCTAGAGAGCAATTATTGTCTAATGAGGCTGGACCAGTCCTTTAGCTTGAGACCTTTGGCCTTTGATGAGGCCTGCTGAGCAGGGCATTTGATGGCTTTTTGAG
>CHR20:58642040-58642424
AGCTAAATTTTGTATTTTTAGTAGAGACGGAGTTTCACCATGTTGGCCAGGCTGGTCTCAAACTTCTGACCTGAGGTGATCCGCCTGCCTCGGCCTCCCAAAGTGCTAGGATTACAGGCGTGAGCCACCATGCCTGGTTGCTCCATTATAATTTATGTGTCCACACCTTGCCCAGGCTCGTACAGATCAGTCAGGCTCTCTCGCCTGCCTTATTCTTAGCCCTGCTTCTTCAGCTTTGCTCCTACTGTTTGCTCTCGTCTGCAACACCCTTCCCTCTCTGAAGCCCTTTTCCATCCTTCAAGGCACAGGTCTTCCCCTACCTCCTCCATGAAGATGCTTTCATTGAAATATCATCTCTCCCCTTTCTGAACTGCTGCTGCCTTT
>CHR20:60957691-60958075
GTCCAGGGGGTACACTTTGGGAACCACTGTCAGAAGGTAAAAACGTAGCTTCCTCTTGACCTAGTTAACCTTAGCTCTCCAGGTCTCTCAGAGAGAATCAAGATCAACCTGCTGTAGTCAACCTGTTGCTCTCCATGGTCCTACAGATTCTCATGGTCACCTTGACTTTGCTCCAGCTGTTCCTCATTTCTGATGCTCTCCTGTACCAGAACAATGGGTGCCTATTGGAAAAGTCACCCTGAAAGCCCCAACGCCACCTCCCCAAGGCCCCAAGTCAGGAAACCGTAAAGTCTTCCTCCTGGTTCCTTTTTGTATTCATTGTCCCCCAGATTTTAAAAATGTCTCCTGCCTTATTACTGATTAATTCATTGAACACTTATTAAG
>CHR8:125042559-125042943
AATAGTTGGAATAGCTACTGGACTGAGAACCCTCCAGTAAGCAAGGGGAAAACCTTCCAGTTTCTTGGAAGAATCCCTGTAATCCCCCTAACGCCTCCTACAGAGTTGGGACTCACACCTGTCCAAACTCGGGTGATTCTTTATTCCTCCTAAAGGGTTTTCCAGCAATTAGAAACTTGGCCTGGGAAGCGCTTAATATCTGACAATCATGAGGCTAGGGGAAGGCAGACCCACATCACGAGAGGATATCTAGCAGAGCCATGGGCTCCTTGCCTTACCTGTTCTGTTTAATGATCCAAACAACAACAACAACAACAACCACTCACCAAAATTATGGGAAATATATTGTGAATTTGGCTAAGATACCAATGAGTGCTGTCTCAA
>CHR16:70099997-70100381
AGCCTGGGTGACAGAGTGAGACCCTGTCTCAAAAAAAAAATAAAAAATAAATAAATAAAAATTGAGCGACTTTCTCTGCACTCTATAATAAGTGAATTATAAAGTGTCCTGTAGGAGTCCTTATGTCATTGTTGCTTTATTTATTGCTTTAGCATATTCTCCATTCTCCCCATCTTCACATTGTACCATCGGGAAGGGGTTAAGTCTCATGTACCTTTCTGGTACATTTCTCCCCAACAGCCTAAAAGATATGCAAGCTCCATTTTACTCCTTATGTTGAAGAAGCATATTTGGTTGAATATTCAGATTTCTTGTTTTGAGTTTATTTTGGTGGTGTTTGAAAACTTGAAAGGTTCTATATATATATATATATATATATATATA
>CHR1:145243177-145243561
GTAATAATAATAATTTTGGTTAGTGATAGGATAAATGGTGGACCAGGTGAGTCCAATGAATATCTACTCATTTGTTATACAACAAGTTCTTTTAAGAGAAGGATGTAGAACAGGATATTATGGCAGTATATATAAGGCATTCAATGTACCCGTGGAGAGTGGCGATCAGAGAAAAATGATGTCAGGTAAAGCAAATGTAATTCAAGGTTAAAGGTAGATTCCATTTACAAAATTCCTTGTTGCCTTTATCATAGAGGAGTTCCAATAAAATCAACAAGTCTGACAAAAGGTGACTGGTTTATTCACCCAGGATATGTTATTGTGTGCTTAGCCTTGGACTTTGTTGCTTGTGTGTTGGACACCTAATAGTCTTGACAGCTAAAT
>CHR20:46762399-46762783
AGGTCTACCTGGTCTAGCATGCACTTAGAGAGGGCCCATGGGTGCCAGACACAGCAAGCAGCTTATAGCGTCTGTCCTCAAGTCACTCTGAGAAAGCCCAGGGTTAACGGCTAAGCCGGCTGCTCTCTCAGCATCCTCTCTTCCATCTTCCTGTTTATTTCATGGCTTCCATCACCACTGAAAGTTGTCACCAATTTGCCCTCTTGTTCGTCTGTCTCACCCCCCATCAAACATGCCCCTCACCCACCCAACCATGAGCTCCATGAGAATGGGGTCTCCTCACTTTGTTCCCAGCACCCAAAATAGTGTTTGGCCCATAGCAGGCACTCAAGAAATAGATGCTCAATGAATGAGTGAATGAACGAATGAATGAATGGGAACAAT
>CHR20:57075814-57076198
TACTTCCCTGGGAAATACTCTTTTGGGACCTACATGGTAGAATGTAAACCTTGGATGTTGCTGATGGCCATGAGAAGTTAAAGAATCCAATCTTTTCTAGAGAGAAGAGAATGAGGCAGAGGTTCAGAGACAAGAGGTGCTTGAGTCCTGATTGCTGGGTTCCCTTGGCCTGGTTGCATGCTGCCCTTGGAGCATTCTGTCAGATTCCCCTGTATCTGAAGCTGGTTCAGGTTGGGTTTCTCTTATTCAAGACCAATAAGCCTGGTAAACACAGCACCAGCCCACGTTCATCCAAGAGTTATGTAGCACCCACCAAATGCTGGGCACCAGGGATAAGATCTATGTTTTTGGCCTCCAGGAGTTTACATTTCAGTTGCACACAGA
>CHR12:53321256-53321640
TGCCCCTGTCACACTGCCTCCTTTCCCCAGTAGTCCCCGACTCCGCCCCCATGCCTGTAGGTCCCCTCCCTCCTCGCCCTGGCCACCTGGCCCCGGAAGTCGGGGGGCGGGCTCTCATAGCTACTGCCCGTCACCAGCTCGTTATTGTGCTCATATAGGGTGACTTGACCCCGAGGCGGTGGAGGAGGGAACAACCCCAGAGAGCACATCTTGCCGGTTCGCAGGACGTCTGCAGTCGGCAAACTCCTGGCCGGAACGGCACAGACCGCACTCCCGCAACTCGGTTCCCGGGCTAGATTCGTATGCGGACGGGTACCGCAAGGGACAAACGGCGAGGCGGAACTCAACGGAAGTGAAGAAAAGACTAACGGGAAAGAAGGACGA
>CHR20:46512974-46513358
GAAGTGATGAAGACATCATTTCCTTATTTATAACCAGTACTCCTTCCCTCCAACCCAGGACTCTCGCAGATACCTCCAGTGAAGTGTCTTTTCCTGTCAAATCTTGACCCTGCCCATTCCAGCTCACATCCTTCTTCCGAAAGTTGAACTGAACTTTGCTGAGCTATAATAATCAATGGCTGCAAGACTAAGTGCATCAGCAGAAGTTCTGGAAAGAGGTTCTAGCTACTTGGATGCGTAAACCTTTCACCTTCACCAAGCGCCTTCTTCGGGCAAATCAGGGCCCTAGAGAGAGCTCGCCCGTGGCCTGCAGGTCAGGAGCCCAATCCTGCCCTGGCTGCCTCGCCTCCCGACCACAGGAAACCCTCCCTCCAAAGACAGGGA
>CHR16:10713898-10714282
CCTAAGATAGCACGAATAATATGATGGGGTGTACACTCACAGTGATATTCATAGTATTATCTCCCTAAGATATCACAAGTAATGTAAAAGGGTGTACACTCACTATGATGTTAAAAGTAATATCCCTCTAAGATACCATGAATAATATCACAGGTTTACACCCAATGTAATATTAGGAGTAATGCCTTTCTAAGGTATAACAAATTATATCACAGAATGTACACTCACTGTGATCGTAGAAATTATATATCCCTGAGATATCATGAATAATATCACAGGCTGTACATCTACTGTAATATTAGGAGTAATATCTGCCCAAGATATGATGAATAACATTTCCCTAGGATATTACAAATAATATCACAGAGGGTGTATACCCTGTGT
>CHR6:24721316-24721700
CCCGAGTCTCGTCAGCCTCTCAGAGTCAGGCTGGGCGCGTGACAGAGCCGAACTAGCGACCTGGGCGGGCCAAAACTGCGGAAGTCGGCGGAGAGTGGGCGAGGGTAGGGGCGGAGCAAAGAAGGAAAAGGAAAGTGTGTGTTGGAGATTGGAAGATTCTTATTTCGATTCTTATAATTAGTTAGTCCTGGGGGTCGGCCCCGCGGTATCCTGCGGCAACAAACCTAGAACTCAATTCGACACCTGGAATTTAAACGGCGTGCGGGAGCAGATGTCTCATGTTAGTGCTACTTGCCTCTGTCCCCACCCCGCCACGTGCGCAGGCAGGGAGGGCGGTCCTCAAGCTTCGAACAAGGTCAAAGACGTTGTTCAGACGTTGCTGCT
>CHR2:187350603-187350987
TGAACTTGAGATATATTTTAATTAAAAACTAAACATTGAGTTTTATTATATGTCAAGATGAGGAAGTAAAAATATTACTTAAGCAAGCGCAAATAACATGTTATAGTTTTTCATGATGTGTGCATGATTTCCAATGTTCATTTGTTTTATAGGAATGGTTGTCATAGGTTATACCAACTGGTCCCATGTGTTCCCCATCTGAAGCTTTATGATAAGCTTCACATTATCAAGTGTCTGTGTCTCACTCAGCTGCTGTCTGGATTTCTAAACTTTGTTCAATTTTGCCAAAATCCTCCTACAGGTTAAATTGTGTCGAGCAGATTAAAAACATATAAAGAGCTAAGTCAATAGAGCTCAGATTACTGAGCTATAACACATTTGTAT
>CHR2:100106561-100106945
GTGGAGGGTGGAGGAGGGAGCAGGAACAGCCCCTGTCTGGAAGAACTGCAAGTTCTGAGGCCTGAACAAGAAATGTGTCCTGTTCCCGTGCTCCTGGCTGCAGCTGGGAAGCTTCTTCAGAAAGGAGACCTCCCGGCCCTCACCGGGATCTGGCTTTCCTTCCCTTCCCACCACATCTGTTTATACAAAGGAGGGCCGCTGAAGGACAAACATAACCGTGTTTACTGCGAGTCCCATGCTGGGCCTGGAGCTCAGATACAGATTTGCCCTCACCATGGAGGCTGAAGATAAATAGATGATCCCAGAAAAGGAAAGAGGGAAGGCCCTGGGATGGTATAGAGCTGGTTGAGGGGTTTACTCATGAAAGGCCTCTCCCAAAAAGCC
>CHR17:56052304-56052688
ACTGGGGAGCTACTGGAAGCTGGACTCTGATCTGAGTGTGATTTCCAGTGGAAGTGGTGGGGCAGTGGTTCAGGAAGGAAAGGAAGCCTAGGATGGACAGACCAGGAGAAATGGCATGCCCGTGGCCTGCAGAAAAGAATAAAGCTTTGGTCCACTAAGGAGAAGATAAGAGGCTTTTAAATGGTAGTATTTAAGAAAGACATTAGGAGGACTTTCTAAATGATAACACTTCTCAATCTTTAGTGTATTATTGGTTTAAGGTCTAGATTTTCTGCAAAATTATATTCAGGAGGGCAAGTGTGGTTTCTGCTTTATTCACTGCATGCATTCCCATCTCTCACCTAATAATGACAGCTTCCACTTAGGGCTTGCTGTGTGTGTTGG
>CHR17:55518425-55518809
CTGGGTTCAACAAAGGCAGTGACCAACTAGGTTTAAAGCTGCTGAGTGATCGATCAAGTAAAATGAGAATAGACAGTTGACTGTTAGTTTTGAGATTTTGCTAAAATTAGAAGGGGTTTTCATAGGGTGGGATGAGAAAGAAAACCCCTAAAAATAGGTGGAGAAAAGAAGGTAAAAAAGTGGACCGTGAGTAAAAATAATTTTGAGGAGTTTGGTTGTGAAATATTGAAGAGAAATGGGAAATAGCTAGAAAGCAGGGTGTCAGTGAAACAAAGTTGTTTCGTTTTTGTTTTAGATGAGTGATATGAAAGCATCATGCGAGCCCATGGGTTGTGAGTTGTGAAAGGGCAAGTGATAATATGAGAGAGAAAAGGAAAAGTTGTA
>CHR15:73892294-73892678
GACCCACCGAATGGCAGGGTTGAAAGAGCTATAACACAAAGAGGGCTGAAACCCACCCCTTGCTTGCCATGTTGCAGGTGACAGGAAGGAGAGAAGAGAGGAGAGAAGAGCTATAGCCTTTTGGGGATCCCAGACCTAGGAGCTCCCCAAGCCAGGGCTGTGACATCGTCTTTGGGGCTCTGTGGTTCTTGGTGTCTCCAAGCTTCCATGCACCGCTGCGTTCCCTTGTGCCAGCCATGGATGCTGTTTGTGGTACTCCTGGTCCAGCTGCAGCCAGCACCCATACCAGCATCTGGAGCTGCCCCTCCCACCACAGCTGGCATGCTTGGCTGTCTGTGTGCAGTGGCCAGACCCCACACTCATTCGTTCACACACACTTCAACA
>CHR10:82698923-82699307
ATATTTACATTGTTTAAAAAAGCAAATGTTGGTCTCATTGATATTTCTATGGCTAACTCATCATGGAAATGTTGACCATATAACCTTGTAATGTCTTATTAAGAGGAAGTGGGCTTTCCAAGGGCAAATCAAAGTTTTCTGAAATACGAATGTATTATGGGTCTCTGAAGCACATGGGCATTAGGGAAAACTTCATCCCAAGATCCTGAAATGGATTAGGATCAATTTGTGTTAATCTTGAAGTAATTGTCTAGCCCAGGGAAGTTCCTGTTAAGAACTCACTTAATGATTGTGGAAGAAAAGAAAGAAAATAAAAGAAGGAAAGAGGGAAGGAAGGAAGGAAGGAAGGAAGGAAGCAAGGGAGGCAGGGAGGGAGGGAGACAG
>CHR8:87504469-87504853
ATTTCAGCAGCTTATAAAGTTTATTTTCAGGAATGAATGCCAGTTTTAAATCAATTTTTTTTTACTTTTAATAATCACTGAACTGACTAAAAGTATTCTCCCTTAAGATTGTGGATTTTAATATATAATTTGAATAGGCAAATACAATTAAGTATTTTATTAGGATGTTTTGACCTGCAAGTGAGAAAAAACTCCTACTAAAGTGTTTACTAATAATGATATTTATTTTCTTACATAGCAGTAAATCCTCGGGTAGAAAAACTCCCAGAGTTTATAAATTCAGTGGCCAAAAACATACTATCTGTCCTTCCTGCCATTCTCAGCAGATCAACTCTGTCTTCAAAAGCTGAATTCCTTTAACAGATTTTTCCCCCTGTTAGGCCT
>CHR20:47238063-47238447
TCATGTGCACAAGGAAATTTATACAAAGATATTCATTGCAGCACTGCTCACAGTAGAAAAAAAACTGAAAGCAACCTAAATGCCCATTAGTAGAGGAATGCTTTAAATAAACTATGAAATACTATGCAGCAGTCCAAAAGAACAAGGCAGGGCTGTATGTGCTGATGTGGATGGACCTCCAAAACATGCTGATGGGTGGGGGAAAAAAGCAAGTATGGTACCATTTTTATGTTTTAAAAAAGAAAAAAAGGGGGGAAAAAGGACTAATTTTATGGCATCATATACATGATGCGCACATATATACATACAGATATGTATATATACATATACATGCATACATGCATAGAAAAGCTTTTACAACGGTTGATACTGGCCACTGTGGAA
>CHR6:132149443-132149827
AAAATATTGTACCAAACTAAGGTTGCTTTAAACAATATGTGTAAAGTTTAGTGTCTCTTGTAGGATGACTGCAATACAATATTTATTTTAAAAGACCATGAAAATGAGACAAAAAGCAGTTAATACTTACAGTGCCAGTCAAAGCCATTTTTATGTTATTATAAATTGCCAGACATATTTTATCATTTAAAAAGTGTACATGTTTTAGTGACAAGTAATGTAGCATCTTAAAAGAACATGGCCTTTGGCTTTAGACAGACTCAGATTCAAATTACAGTGTTGTCATTTAATAGGTTTGTGCCATTGGGTGACAAAACTTCAACCTAACCTCAGATTCTTCCTCTGTGGAAAGGGACTAATGATAATTTTTTAAAAAGCTATAGT
>CHR12:53473119-53473503
TGTCACCAGGCTGGAGTGCAGTGGCTCCATCTCGGCTCACTGCAACCTCTGCCTCCTGGGCTCAAGTGATTCTCCTGCCTCAGCCTCCCAAGTAGCTGGGACTTACAGGCACGTGCCACCACGTCCAGCTAATTTTTGTATTTTTAGTATAGACGGGGTTTCACCATGTTGGCAAGGATGGCCTCGATCTTTTGACCTTGTCATCCACCTGCCTCGGCCTCCCAAAGTGCTGGGATTACAGGCGTGAGCCACTATGCCCAGCTTGTTTTTCTTATTTGTAATTAGGATTTTGGAGGGCAAGAAGTTTTCAGTTTTCAGTGGCAAGAATCAGGTTTTTGAAAGCTGGAATTTGTTTTGTTCTTTCGATAGGCTTGCCCTTCATGT
>CHR15:30233781-30234165
TTTAGCCCTTCTCCCCTCTTTTTCCTCTTTTGGAGTCCCCAGTGTCTATTGTTCCCATCTTTATGCTCACATATACCCACAATATAGCTCCCACTTATAAGAGAACACGTGACTTTTGGTTTTCTGTTGATGCATTAATTCACTTAGGATGGTGGCCTCCGACTGCATCCATGTTGCTGCAAGGGATATTATTTTATTCTTTTCTATGGCTGCATAGTATTCCGTGGTGTATAGGTACCACATTTTCTTTATCCGATCCAGAGTTGACGGGCACCTGGATTCCATGTCGTTGCTATTATGAATAGCACTGCAATGAACATATAAGCTCATGTGTCTTTTCAGTAAAATGGCTTATTTTCCTTTGGGCATACACCCAGTAATAAA
>CHR17:16921846-16922230
TGACATTACAAATGCCATGGTGACGTCAGGAAGTTACCCTGTATGGTCTAAAAAGGGGAGGCATGAATAATCGACCCTTGTATAGCATATAATCAAGAAATAACCATCAAAATACCTCCCCAGCATTAACATCAGCACAGACCTAAAGTCTGATAAGAAACATTTTATAACCTCTCTCTGAAGACTGCTACCTGGAGGCAAACCAATTTATTTCTTAAATATGCTTGATTGAAGTCTCAAGTCTCTCTAAAATGTATAAAACCAAGCTGCACCACGACCACCTTGGTACATGTTCTCACGATCTCCTGAGGGCTGTGTCCCGGACCATGGTCACTCATATTTGGCACAGAATAAATCTCTTCAAACATTTTATAGAGTTTGACT
>CHR3:150089448-150089832
TGGTTTATAAAAAAAGTATAATAGCGCTCTTCATTCTGAGCAGGTAAACAGAGCTCTTTTTAAAGTGATTGTGGAGAAAATGAATCTGACGGAATATTTAAAAACTCATTGGTGCCTGTTGGAAAACCTTGAAAGATATTATAATTTGAAGACAAATTTGTTAGTATAGTGTACACTTCCTCACAATTTCCTTCTTTTCTTTAACAATCTTATAAAAATTTGCACTTAAAAGCACCTTGGCTGCTGAAGAGTTCTGTGGGTTGTTGGATTATTTTCCTTTCACCTCATGGTTTCACTTCACCTAGTAATTAAAACTGTAGAAAACCAAAAAGAGGCAAATAAGAATAATATTCCTCAAGGTTGCTTTTCCTGTCGTTAGCAGAA
>CHR17:73305533-73305917
TCCAGAGCAGACAGGCTAATCTTGCATCTTGGCCCTGCCGGAAGTTGGGGACAAAGAGCCCCACTCCCTAGGTCACAAGGTGGCCTGCCACGTGGGTCAAGTTATTTGTGCCTCAGTTTCCTCATTAGCTCTCAGAACAATTGATAACATTACATAACTCCCAAGTGCTGTGCTCGGGTGAGCACAGTTCCATGTGTGCTATAAAGATGATGCTGTCACACCCAGTGACACTCCAGCCACTGTCACTTCGCAAACTTCATAGAGAACAGCCACCTGAGAGCACCTAATTCAAAAGTCTGTACAGTGAAACGTGGGCTGAGACAATGGGTTGACCCTTTTCAAAGTCCTGGGGGTTCCCAGGATTATCTGATGCAGGGGGAAGGG
>CHR12:64826716-64827100
GCCCTGAAGCTTTAAAAAGAAATATCAAGGCATTGATTGGATGCCTGGGATTCTCTGCCACAGCTTACTTTGGAAACCTAGGACCCAACTCAGGAATTTACAGCGCTCTTCCAGGGTTCCAAGAACACCTGCATACTGATATGGGCTTGCAAAAATCAGATACATCTCTTTCCAGCTTCTTGACTCCGTGTATATATATATTTTTTAAAAGACCAGTCTACTTGATTACTTACTATTATTTCATAAATTCTGAAGATTGCTCCTATTCATACCAACCACTAAGAAGTGGAAGTTGTGGAGAAGTTTTTAGTACACCTAATCTACAATCAACAATCTTAGAAACAAAAATGCCATCATTTGACTTTTGAAATTTGTAAAACTTAA
>CHR6:30034572-30034956
AATGCAGTGATATTGGAAAGTAAGGCCTAATAGAAGCTGTCTGAGTCATGAGCGCAGAGCCCTCATGAACAAATTAATATCATTATTATGGCAGTGAGCCCATAATAATAATATTGTCCTCTCTCTTGCCCTTGACCCACTTGCCATGTGAAGACACAGCAAGAAGGCTCTTGCCAAATGCTGGTGGCTTGATCTTGGATTCCTAGCCTCACAACTGAGAAAACAAATTTCTGTTCTTCATAACTGACCCAGACTATGGCATTCTGTTATAGCAGCATAAATGAACTAAGACAGTCTCCATGAATATATTCAACCATGCCCCGTGTTCTACCAACCTCATCTTTGTGAAGACACTTCCCTTGGTCCTGCCACACGTGGACTGGT
>CHR19:16271769-16272153
GCGATTCTTGTGTCTCAGCCTCCTGAGTAGCTGGGATTATAGGTAGCTGCCACCACGTCTGGCTGATTTTTTTATTTTTAGTAGAGACAGGGTTTCGTCATGCTGGCCAGGCTGGTCTCGAACTCCTGACCTCAGGTGATCTGCCCACCTCAGCCTCTCAAACTGCTGGGATGACAGGCGTGAACCACCATGCTGGCCCTTCATTCCTTTTTAAGGCTGAATAATATTCCCTTGCACGGATGGGCCATGTTTTGCTGGTCCATTCACCCTTTAATAGACATCTGCATTGCTCCCACTTTTTGGCTATTGTGAATAATGCTGCTATGAATATTCATGTCCAGGGATTTATTTGAACACCTGTTTCCACTCTTCTGGGGATATACC
>CHR2:172544199-172544583
CTGACACTGCCCGATCACCTTGGAAGCCCCCTAGACCATCACAGACGCCGAGTTTCAGGTAACTCTCACAGTGAAAGGAGAAATTTGAACTAAGATGGAAAGGCTCATGGCAGGCCCTCAGAACCTAGATCAGGGATGGACCTTTTCTGCTGTCCAGAGTCTCCTGTTGTTGTTCTTCAGATCACCAGACTGGACCCTTTGGATACTGACAGCAGCTCAGCTTGGGCCCAGCACTATTCACAATGGCAAGGACTTGGAACCAACCCAAATGCCCATCAATTATAGACTAGGTAAAGAAAATGTGGCACATATACATCATGGAATACTATGCAGCCATAATAAAGGATGAGTTCATGTCCTTTGCAGGGACATGGATGAAACTGG
>CHR15:78667332-78667716
TGGCCAGGCCGGTCTCAAACTCCTGACCTCAGGTGATCTGCTCACCTCGGCCTCCCAAAGTGCTGGGATTACAGGTGTGAGCCACCGCATTCAGCCTGTCATGTTTGTTGTTGTGGCTTAGACTGTTTAAAACACTGGTCCATCAGTTGAATGGAAGGAGAGGATATAAATGTGCCTTCTCAGTCCCCATCTTGAATCCCATTCATTCCCACAGCTGCTGCCCTAACTCAGCCTCATTTTTCTACCTGAGATATTGTGGCTCTGCCACCTCCAGCCCCTTCGTCCCCAGCACATGCTGCGACAGCCAGGGTGACCTTCCAAAAGCAGGAATCTGAGTGTAGATCCCTGTTTGAACTCCTCAGTTGACCTTTAGAACCAGCAGGA
>CHR8:127347061-127347445
ATGGGTTAATTCCCAGAAGTAGGATTGCTGGATCACATGGTAATTCTATTTTTCATTTTTTGAGGAAGCTCCATACTGGATTTTATGATGGCTGTACTAATTTACATGTCACCAAAAGTGTACAAAGTTTCCCTTTTCTCCCCATCCTTACCAACACTTGTTATCTTTGTTTTTTTGATATGCCACTCTGACAAGTGTTGAGTGATATCTTCTTATGGTTTTAATTTGTCTTTCCTATATCATTAACAATGTTGAGCATTTTTTTGAAAACATATTTGTGGCCATTCGTCTTCTTTTAAGAAATGTCTATTCAGATTCCATTTTTTAATTGGGTTTTTTGTTAAGTGAGCTCCTTCCATATTTTGGATGTTAGCCCCTTTTTGG
>CHR1:151319208-151319592
ATGCCTGTAATCCCAGTGCACTGGGTGGCTGAGGCAGGTGGATCACTTTGAGGTCAGCAGTTCAAGACCAGCGAGACTCTGTCTCAAAAAAAAAAAAAAGAAATGCTAGTTGAATCCTCATCACCTAAAAGGTTACTAACCAGTGTGTGTGTAACATAAAACTTATATTATTTTATAAGGGAAGCAAAGAGTTCCAATTGTTTGAGAATCTTCCAGAAATACTTATGACAGCCTTTTCTGCCCCAATACCACTCCCCCCACTGTCATACACACATTCTAACAACTGGAGGGACAATTGAAAAGGCAAAAAGAAATCAGACTAGGACTCATAGATCTAGGCCTTCCAAAGAACAGGGAGGAACAGGAGTCACAAAACAAAGAACA
>CHR2:2702430-2702814
GGCAGTCCCTGCCCATCCCTGTGTGCACCATCCCTTCTCCTGCCTGGAGGAAGCACCCTCCTTAAATGAAGAGGAAAGGTCCAGGGTGGTGGGCGGTGGGGGAAGACAGGATGCAAATCCTGCAGCCTGCTGAATCCGGCTGCACTCAGCCTCTGCTGCTCGCTCTGTGACTGGGGGCAGTTTTCTGGGCAGTGGGATTAGTGACGGTGCTCCCAGGCGTGCACGCAGGTGCCCATCCCATCTCTCCATGCAGTCATCTGGCTGCCCCTGGGAGTGGCGTGGCCTGTCCTCCTCCCTCTCTGCTCTCTGAGCCCTGTCCTGTGCGCTAGCAGCAGAGTCAGGGGCTCTGGGTGGGCTTCCCCGCTGTGAGCGCCTTGAAGGCAG
>CHR8:102498795-102499179
GAAACTATTGCTATGTAGTATTGTTATAACAAGAGTCACAAAGATTAAAATCATGAATATTTTTTCTTACTCTGTTCATGGTTTTGTAATTCTGATCTGATAACAAATGTTATTGTAATGTTCCGTTTCTGATTAGAATATCAGGACCTTACTCTTTTCACTTGCTGGTGAGATTTAGTCTCTGAGGTTTCTCTATATAATGGGAATCGTATGATAAGGTAAATGTAACATTTTGGATTACTGCCACTGCATGTAAATTTTCACTGTAAATGATGGCAAACCACTCAGCTAATTTTTACATATGATTCTTTTTAAAGAATTCCTTAATTCTTGAGGGAAATAAAACATTCCAAAAACAAATACATTAAAATATGAATTCAGAAA
>CHR1:108724104-108724488
CTTAGCACTTGAATGAACAAACTTTACTTGAATTCATTCTTTCAGAAGATTTTGTTCCATCAATAAATGAGGCATTATGTGGATAAATGAGGTATTGCCTTAACACAGAGAAACAGTCAATATTAATCAAATCAATACATGCCTGCTTTTGACATAGTCTAGCACTTATTGTGTGAGATAAATTTTAGGACATCTGAGAATGTCTCCTGGGTTTGTACTGAGTTGTACATACTATTTGATTTGTTCCTTATTCGTAGCATCTAGTATCTTAACTCTATGCTTAAGATGCTCCCTGGAGGATGTAATGGGCATAAGAATGTATTCTGTCATTCAGTGCATGAGAGGCTGCAGTTAGAAAAACTTTCCAGGTTGCACACGGGGGCT
>CHR3:55727766-55728150
ACATTTTACTCAAAAAGAGCCCAAGAAATTGGAGGAGATTTGAACTAGAAGAAGGTAAAAAAATTTGGAATAAAAGTCCAAAATTGCCGCCACCCCAATTAGTTCAACCATGGAGAAAGTCACTCTGTAAAAGTGTCTTGCAATGTGGCAAGAAAGGGCGTGGTGCCATTTTGTGGTCATCAGTTGACACACAGGCCTCATCTTCTCTATCAAGCCCTACAGACTGGTGGTGGCTGCCTAGAATATTGGGGTGAGAATTATGAGGCTAAGTCTTACCTACAGGGAACAAGGATCATGATTGATCAATGATGTTTCTTTTCTTGCCATCATGATTTATTCATTCATTCATACATTCAACAAATATTTGCTGAATGCCTACTAGCA
>CHR16:1350252-1350636
GGAAACCCAAAGAAGTCGACGGTCCCCTCAAGTGCCTCCTGATCACCCTGCTGCCGGATGGCGGCGCTCTCCCAAGTAACCGCAGGGTCCCCAGCAAACATCAGCTCACAGTCCTGAGAACCCGTGCTGCCCCCAGCCTGCACCTCCCTTGCTACAGTCCACACCTCTGCAACCGACCAAGTCCCCCTCCTTTGCTGCGAAACAAACATTCCCACCAAGACTGCCCCACGCCTCATCAGGGCCTCTTTAGATCAGCAATTCAGTAAGGAGGACGTGGAGGATAAGGAGGATTCTCTGGGCAGTGGTGCCCTGATAATGAATGGCACCCCACACACCGGCCCTGATAGAACAGCGATCCCATTCTGCCTCTACTGCAACTCCACA
>CHR1:118148680-118149064
ACCTCTCACTAGTTGGTACAACCATGCAAGATTCTAAACAGAAATAGATTCATGAGCACACTGTCCACATGTCTCAAAGGTCCAGAAGTCCCAAGAGACTTTCTGGGCCTATTCCATGGCCACCACTCGCAACTACCATGCAGCTCTGCAGGGGTTGCCAGTGACTTTTCAATTGTCTTGGGATGAGAGGTACTAGGTAGCAGAGTGCTTGAGCAGGTCCTAAATGTGAAGGGACTGAGATGGGAAATATTCCCCTCTTCTCCAGATGTGCAACCTGTCCTTGGCTGATGCTGACAAGGAGCCTGAATTTGTTTTATGGTCTTTATTAGTTTTGCTTCAGCGACTGGCATTAATGAATGTCTGGTGCACCTCAGGTTCAGTCTC
>CHR20:46917426-46917810
ATGACTCTCAGGCTGCACAAACCTTTTTGCCAAACACCAATACGTGGGACTCAGGTCAGACAGACTATGACCACTGGCCCATTGCAAAATGAGGAAAGCGAAGTGGATGTGAAGAGTTTCATAAAGCTACAGGCATTCCTTGGAGATGCTGCGGGGTTGGTTCCAGAACGCCACAATAAAGCCAATATCGCAGTAAAGCAAGTCACGTGAATTTTTTGGTTTCCCAGTATGTATGAAAGTTATGTTTACACTATTACTGTACATAGGCCACTAAGTGTGCAATATTATTATGTCTAAAAGAATGTATGTACCTTAACTTAAAAATACTTCATTGCTAAAAAACGCTAATGATCGTCTGAGCCTTTAGCGAGTTGTAGTCTTTTT
>CHR1:197159192-197159576
ATTCATGTTCAGTAAACAGAGACACATAGTTTTCTTGATTTGAAACTGTTCTGAGGACTTGAGAAACTAGAGAAAACAAGAAAATAGCAGCCCCACAAATTTAAAAGCTATCATCTCTACCATTAGCATATAACCATCCAAAAATCTGTGGAATGTTTAGATTTACTCATGAATGATGCTCATTCGTAGAAATATTTTGAACACCAGTAGTGCTATCAAGGCCCAGTAATGTTCCAAGATAAGATTGTTCTCTAGGATCTAGCATTTGTTCAGGTCGAACTGGGTGAACTATATTTGCAGGTTGAGGAGTAAGAGTATATTTTTCCAGAAAAGCTAAATCCGCTGCTCGTGGATAATCAGTTGACTGTGGCTGTGGTGACAGAA
>CHR1:150541860-150542244
AGGCCGAGGCAGGTGGATCACAAAGTCAAGAGATCAAGATCAGCCTGACCAACATGGAGAAACCCTGTCTCTACGAAAAATACAAAATTAGCTGGACGTAGTGGTGCAGGCCTGTAATCCCAACTACTCGGGAGGCTGAGGCAGGATAATCGCTTGAATCAGGGAGGCAGAGGTTGCAGTGAGCTGAGATCATGCCATCGCATTCCAGCCTGGGCAACAAGAGCAAAACTCCGTCTCAAAAAAAAAAAGCAGAAAGAAAGAAAAGAAAGGGCCGGCGCGGTGGCTCACGCCTATAATCCCAGCACTTTGGGGGCGGATCACCTGAGGTCAGGAGTTCGACACCAGCCTGGCTAACATGGTGAAACCCCGTTTCTACTAAAAATA
>CHR11:68227444-68227828
CTGAGACCTAACAGGTGAGAAAGACCGAGGCATGCCAAGGACTTGAGTCAAAGTATCCCAAGCAGAAGGACGAGTAAATGCAGAGGTGAGAAAGAGATTGGTGTGTTCTCCTGGGGAGTGCCAGGAGACCGCGGGTGCTGGAGCATGGTGAGCAAGAAATGAAGTTGGAGAAAAGGCAGAAGCTGGAACACGTGGGAGCCTCTCAGTTTTTGCTAAAGACTTTGGATTTTATTCCAAGTATAACAAGAAGCCAGGAGTGACACAGTCCTGTTTTTGGGGTAATGTTTTATTTTTGTATAATTCCAAACTTACAGAAAAAAAGACTAGTATAAGAAACTCCCATATATACATTATTCAAATTCGCCAACTATTTACACTCTCCCT
>CHR5:141348474-141348858
TCCCTGTAAGGAGAAAAAAAATTAATTAGCTGTGTCAGGGGAAATTTGGATGCTCAAAGATAATTTCTAAGAATTCTATATGAAACATAGCCTACATATGTGTCATGAAAATACACTGAGAGTATGGAACCCATACAATTCCACCTACTTGTACAGGTAATGGAAGGTCTCAGACATCCCATTTTCACTAAAAAGGATTTATTTTTATTTTTTTGAAGAATGGGCAAGAATCCACTACAACAGAAAGGGAGGAGAAGTTCATAGTAAAAGGAATGGAAAGTATAAAGGCATGATGCAAGGAAACAAGTGAAAAGGTATCTTAAGAAAACAGATAATAGGCTGTTTCGAATAGAGTATGAGTATGGGTGAGCACTGCAAAATAGT
>CHR8:103820342-103820726
GAGAATTTCTCATGTTACATGCTTAGTAAAAAAAAGACCCCATTTAACTAAATATATGTGGAGAAGACTGAGAAAGAAATTCTGTGAACATGGCAATGCACTGAAACCTTCTGGAAACCGATGGGGAACTAATAGTGCATAAAATATTGAGTGGTTTTACTTGTCTCTTCTTCTTAGTATCTCTGAACAATGTGAGGCATCCTATTTTGGAGATTAAAAAAATACCGGTTATACAATATGTATTTTAATTTAGCAAATGAAAAAAAGGCTTTTAAAATTTGTTGGCATTTAAAATGTTTACTGATGATAAATATATTTATAACCTTTACTTTGAAAATGGGATAACATATCTATTTCTTATAAAATTTCACTTTCTTTCCTCAA
>CHR5:14570340-14570724
CCTTCTCTATTGCCAGCTTCCGCCCCCACCTACCACCATGGAGCCTGAAAAAGCTAAATGCTGCTTTTTCATCTTCCCTTGCAGCCCGAATAGTCACATGATACCATTCTGTGTAATGTTACTTAATCAGTTGTCTGCTGAGGGCTTTTGGGAAGGAATTTGCTCTATCTGATGGAAGGATGCATGTAGCCAATGCTGACTCTTCCCCTTCTTCCTTCCCTGGCTTCAACAGCCATCATGTTGGAAGGACCAAGAGTCACAGGGTTGAAAAGCAGGAGCAACACCAGAATGCCTGCCTCTTGACTTTCTGTGACCTGAAACCCATATTTGTTTATCCACCTTAATTTAAGTTTGTTGTTAGTCATAGCTGAAAATGGGCTGGGT
>CHR17:60856454-60856838
AAGGCAGGTGGATTACATGAGGCCAGTAGTTCGAGACTAGCCTGGCCAACATTGTGAAACCCTGTCTCTACTGAAAATACAAAAAAATTAGCCAGGTGTGGTGGTGTGCATCTGTGGTTCCAGCTACACAGGAGGTTGAGGCATGAGAATCGCTTGAACCTGGGAGGCAGAGGTAGCAGTGAGCCAAGATCCAGCTACCGCACTCCAGCCTGGGCGATACAGCCAGACTGTCTCCAAAAAAATAAAAAAAAAATTATAGATTCATTTAGATGAAAATGTTTAGTGACTTCTTGTTGATTTTTGTCTTCTATATTTATAATATTTTTCCTTTTAAGAAATCTGGTTTAAATATTTTGTTTTATAGTTCATAATTACTTAATTTAA
>CHR8:128732293-128732677
GTTTTTGTTTTTGTTTTTAATTTGCCCTTATATTAAGCAAGTAGTTGTTCTTCACTGGTCGAGCTACATAACACAGGATAGCCTTTCCAGCCTTCCAAGTGGATGTATTTCTGCTCTCTATTAATTACACTAAGTGCAGTAACATGGTCCCGCTTTTAAGCGAGCCAATTCTGAATTTACAGCTTTTCTCACCAGAAAATTCTTGCTCATGATGACTCAAAAGTAGGCCCTCAGTAAGTTGGTGTTTTAGTCCTAGCTTTAGGTTCTGGCATCACATGAAATAATCACCTTTTAAAAAAAAATTCCTTCTAAATTCTGAACTTAGGTATTACGGTATAAGCATAGCCTTTCAGGGACACAGGTGAAGAAAGTTATTGAACTGGC
>CHR9:79243714-79244098
GACTCTAAAGGTTAATGGAAAACAAAAACAAAAACAAAAACAAAAAAACGTGAATTCTGTCGAGGTACCTTTTCTGTGTGAAGTTTTGTCCCTGACACCCCTATACCACCCTGTACTCTAAGTTAACCTTGGTTATAAATCAATAGGTACACAGTGCAGATGCCTTGAAATAAGTGTAGATTCCTTGAAATATTCTGGTATTTTTCCACACATATTTAAAAGAACTGCTACTTTAAAGATTACAGAGTAAGCAATTAAAATCTAAACATTTAACATTTTAAATCAACATCTTCATTCTGAAGAGGTTAATTCCAATTTACTGGGATTGCATATGTTGGCTTTCAAGACTTTAAGGGGATGCAGGATAGTGTTAGTGGTTTAAAC
>CHR1:228975450-228975834
ACCACTGTCATCTGAGCCCCCATGTTCCTGAGGCCCCAGGGCGCTAGTTCTATAGTAGTCCGACATGTACATGGCTCCAAGCCCTGCCTAGGCTCGGAAGCCTCTGTCCTTTTTCAGAGCTCTGGGCTTCCTGCCTATGCTCCCTTCCTTATGCCCCATTCCAGCCAGGGGGAACCAAATGCTGGAGACAGCGGAGGGCCAGGGATGGAGACAGTGTGCCCCGCTGTGCTCTTGGAGGCCTGCATTCATCTGCACAGGGAGCACTGAGGGCCCTGCCTCCCACCTGCCCCTCCCCACCTCCTTGTCCCTGCCGCCTCCCCTTCCCTCTCTTTGGCCCACTGCACACAGCACACACCAAACCTGATTTTCATGTCCAAAAGCCTC
>CHR19:23748325-23748709
TGAATGCAGGATGTGGGCAAACTCACATCTGTGCCTGCCACCAGAAGGTTTGCTGAGGGCAGTCACTCCCTGGTGCCATGCTCCTTGAGGTTATCTACTGGAACATCTGGAGACTACTGTTCAAAGAATGCAGTTGTGCAAGCCTGCACTAAGTAAAGCAGCTGACAGACAACCACCCCCTTCTCCCTATCTCCTTTACTCAATAAATACAAAGGGGTATAGAAGTTCACGGCCCTTATTCACTAGAAGCAAGGAGCCCCCTGACCCCTTCTTCCAAATACACTCTTTTGTCTTTGTCTTTATTCCCACGTTCATCCTCCTTTGTTCAGTCCAGCAAGGTCCATGGCAGTTAATATTGAGAATACATAAACAAGTCTTAAATGG
>CHR11:64037319-64037703
CTCTGCCCGGCGGCCGCGGGGGAGGCAGCCGCCGCGCTCAGGGGCTCCAGATTCCAGTTTCTGGAGTTGAAAGCTACTGCATCTCTTCCGCCAGCCCCGGGAGGAGAGGCGCAGACATCACCTGTCAGCTGGTGCTGACTCCGTGGGCGACTGTTCAGGGCTTCCTCAGAAGGTTTAAAATGGAAATGGCCTGAGCTGACAGGGCCCGTGCCTGGGAGGGGACGCTGCCTAGCTGGGCCAGCAGTGAGGGGGCCCTGGTAGGTGTGAGGGGCAGGAAGAGCTGAGGGCTGTCACATATCTGGCTGAAGGGTCGGCCATGGGCACAGGGTGTGTGTGTGTGTGCGCACCCAGTCCCATGTTCTTTCCCAGACACAGAGACTGGAT
>CHR12:104680404-104680788
AGGAAACCCTGATGAATGTGGGGATGGGGACGGACATGTGGCCAGGCAGGCACACAGGGGCCAATCTGCGGGGCCTGGTCAGACCACAGAAGTAAGGATGTTCTGCTAGGAAGCACCATTGCTTTTGCCTACTGGGCAGAAGTGCAGAAGTGTGGAGCCTCCCACTGGTGTCCTGTCATTCGAGGGTTTATTTCTGCTTATTGGGTCAGTGATTCAGCTCCTGCACCTGCTCCATGTGGGAAGGAAATGCTGTGCACTCAGTAAAGTCAGTTCCTCTCAATCCCTCCTCCTCTGGTATGTGCCCACCCAAACCACGTTTGAAATCATCAGGTCACCCTGACTTTTAACTTATACCACACTCCCCCGGGTTCTCACGTGCAAGCA
>CHR17:60559371-60559755
TAGCTTATTAACCACTTTGCCCATACCTGCTTTCAAACCATATGATGTCAGTACTAGCCTGGACTGCACCAGCAGTCCAGGCAGCAGTAGCACCCCAGCTGGACCCACTTGTACACGATACCCTATTAGGAATGGGGGGGTGTGCTTCCTAATGGTGAAGGCTTAGGTCTAGGGGTGCCTCAGGCCTCATGGCCTCATCTTGCATTAGGACTACTACTCAGGAGGCTGAGGCAGGAGAATTGCTTGAACCCAGGTGGCGGAGGTCGCAGGGAGCTGAGATCGTGCCCTGCACTCCAGCCTGGGCGACAGAGCAAGACTCCATCTCAAAAAAAAAAAAAAAAAAGAAAAAGAAAAAAGAAAAAGTCCATTGTTGCCCTCCCATGA
>CHR6:138132529-138132913
GTTATTGATTTCTGGTTTTATTCCATTATGATCAGAGAAGATAGTTGACATAATTTCAATTTTTGTGAATTGTTTTATGGCCTAACACATGGTCTATTCTTCAGAATGATCCATATGCTGAGGAGAAGAATGTATATTCTGCAGCCATTGAACGAAATGTTCTGTAAATATCTATTAGGTCCATTTTGTCTACAGTGCAAATTAAGTCTGATGTTTCTTTGTTGATTTTCTGTTGGGGTGATCTGTCCAATGATGAAAGTAGGGTGTTGAAGTCTATAGTTATTTTTGTATTGGGGGGGTCTATCTCTCTCTTTAATAGTTGCTTTATATATGTGGGTGCTCCAGTGTTGGGTGCACATATATTTAGAATTGTTATATCCTCTT
>CHR8:129045340-129045724
GCAGGTGTGAAGTGGTATCTCAATGTGGTTTTAATTTCCATTTCCTAGAGACTAATGATGTTGAATTGAGCACCTTCTCTTGTGACTCTTGGTCTCTTGCATGTCTTCTGTGAAGTGCCTCTTCAACTATTTTGCCCATTTTTTCTTGCATTATTTGTATTTTTATTCTTGATGTAAATGAGTTCTTTAAATATTTTGTATATAAGTTCTTTGTCATAAATACGTACTGTGCGTATTTTCTCCAATTCTGTAACTTGCCATTTCTCTTAAAGGAGTCCTTTGATGAACAGAAGTCTTTAATTTTGATGAAGTCCATTTTTTCCACATTTATGGTTAGTTCATTTTGTGTTTGTCTCAGGGATAATTGCCTATGCCAAGTTTGCT
>CHR1:217730211-217730595
TAAAGTGATTTTTTTTTTTTTTTTGAGATGGAGTCTCACTCTGTCGCCAAGGCTACAGTGCAATGGCGTGATCTCGGCTCACTGCAACCTCTGTCTCCCGGGTTCCAGCAATTCTCCTGCCTCAGCCTCAGAGTACCTGGGATTACAGGCACGCACCACCACACCTGGCTTAGTTTTGTATTTTTAGTAGAGACAGGGTTTCACCATGTTGGCCATGCTGATCTCGAACTCCTGACCTCAAGTGATCTATCTATACACCTTGGCCTCCCAAAGTGCTGGGATTACAGATGTGAGCCACCACGCCCAGCCAAGTTTTTGTTTGTTTGTTTGTTTTCAAATACAAAAAAGCAGTCTGAATTTCAAATCCTTCTTTTTTGTAGTGAT
>CHR1:196957586-196957970
AAACTTTCTGTGTTTTGTCATAGCTTTCTATCTGTTTAGCATGTATTCATTTAGAAAAACATTTCTTAATCCTGGAATACTACAAAGTGTCATCTTTGTTAATGCTGTATGTGTTCATTCAGTGAGGAGAAAAGAACTGAAAATTTAACTTTCAGTTTGTAGGATAAATTTTACTCCGGGAATCATTTCATTCAGCACAAATCACAAAAGCCCTGATAGACTATAAAGTGCCTTGTTTGCATTTGCCTTATTTGAACTTGTATTTTTATTTACTCTCCCAGTAAATCAAATGATGTTTTTTTAGTTTCTGCAGAAAAATGTGGGCCCCCTCCACCTATTGACAATGGAGACATTACTTCATTCCTGTTGTCAGTATATGCTCCA
>CHR1:65510073-65510457
CTATGTTTTCCACTATGTGGAGAGAGTTGGTCAGTAACAGGAAATGAAACTGACTCATATGGAGAAGCAGAGACAAGAGATAGGATTACTGGTGATTTTAGGGTTCCCGAAGACCATCTACATATCTCCCATTCCTGTTGCCTGACTGTTGAAATTTTTCTGATTCCATGAAATAAAAATTCTCCTTTTTGGCTAAGCTATTATTTTGGGTGGGATTCTATAGGGTGCAAGTGGCAAAAATGTAGCTACAATTAGCTTAAGTAAAAAGAGGGAATTGAGGAGAGATCCTTAGGTAACTCACAGAATTAAAGGAAGACTGGATCAATTGAGCTTTAGCAAGGCAGAAGCAAGCACTTTAGAAGGGACTCAGAACCTAGGGCCAAG
>CHR5:61708420-61708804
TTCCTTGCATGGAGAATGCCAAGCACATCACCATCATCAGTTAATCCCCTAACCTATGTAGGGTCAGGAGCAGTCACCTGGGTAAAATAATGAGGAAAAACCAACATGAAACATCAAGGTAACTGACAGAACTCAGATGGGAATTGAAGAATTCTTTAAGCCTGGGCCACAGCATGATCTCTCGTGTTCTTTATTTCATTTCTTGAAAACTAGCTTACCTGTATTTCTTTCTTGCCTTCCTCTTAGCCAGGGGCTTTATAACAAGATTTTTTGTCAGTCTCATCTTTCATTTCAGAGTGAAATATGATCAATTACCAATGACAACAGAACACACTGAAAGCTGTGTCACCAGTGAGTCAAAAGTCCTCAATGTAATGTCCATGA
>CHR17:70932149-70932533
AAATAAGTATTATGTGCCAGGCATTAGAAACACTATCTTGTTTATTTTTGCCTAACAATGCTATAAAGTAGATTTTCTTATTATTTCCATGTTGCAGTGGAGAAAAGAGAAAATCAAGCAGCCTATGTTATTTGCTGTAGATCACAAAACTAAAAAGTGGTGAAATTCGGATTCAGAATCACCTTTCTTAACCACATGTGCTACGACATTATACTGCCTTTAACAACTGTCAGATAGGTATATGCACAACTCTAGGTGGGTTCATGCAATGCCTTATTCTTCAGACTGTCTAATAATAAAAACAAATCATTTTAATCCATAAGTTCTACTATACATTTAAATACACAAATTAATTATTTGGCCAATTTTAAGTTTGAGGAAATT
>CHR17:60749067-60749451
AGTTATACGTGCAAATGATCACATAAAACTTGTAATGGAAAAGAGTAATACCCACTTTTCTCTTTTACCCATTTTGCTTTAATTCGTTATGGTGGAATATGTAGCTTTCTGAAAAAGGATGTGTGGGAGATATTGTCTGTCTTTATTCTTCCTTCACTCTTGATTGATTGTTTGGCTGGATAACAAATACGTGTTTATAAGAATGTTACTTCAGAATTTCGAAGGCATTGGTGTAACATTATGTTGAAGAGTCTGAGGCCATTTTGATACCTTTTTCTTTGTGGCTTGTTTTACTTTCTGGAAATCCATACAATGTTGGCTTTGTTCCCAATGTTCTGAGACTTTGCAGCTTTGTGTCTTGATTCACACATTTTCCTGGACCGT
>CHR17:73308480-73308864
CACAGAAGGCTGGACTTACTGCTAACCAAGTGCAACCCTGACCACTCTGACTTCTGACTTCTTCACTTCGAACCCAATCCAAACGTAGGGGCGTGGGGTGGGGGAGAGTGAAAGGGAGAGGCCAACATCAAACACCTTTTGGCCACACCTGCGCACAGACAGTCCGGGCCGCAGAAATCAATCAGTCACTCCAAAGGGGTGGAAGCCCTGGGCCACTGCCAACCCAAGGCCCTTCTGGAAAAGCTCTGGACTTGTTAAGAAGGGTTGGCCAGGGCTGGGTGCAGTGGTTTACGCCTGTAATCCCGGCTCTTGGGGAGGCCGAGGTGGGTGGATTGCCTGAGTTCAGGAGTTCGCGACCGGCCTGGGCAACACAGTGAAACCCTG
>CHR5:78753063-78753447
ACAATAGAAACCCCAAAAATCTGAATCTAAGGACCAAAGAGATGGCCTTCCTAGGCCCAAAACGGTGTGTTGTGCAACCCAGGCAGCCTGCGGGGAGAGGGAGAGATTTGTTTAGTCTTGTGAGACTGATGATCGGCATCCTGCAGGGGTAGGTGCCTCCCAGCAGGGCAGGATCTGAGCTGGAATTCCCAGGCCCTTCTGAGAAAAAACACCCAGGGCAGACTGACCAGCTCCCCAGAGCATTGTGGAAGCCTCCACACCACAGTCAAGAAGTATTTAGGGACTTTGAAATTTAACAGGAAGGGTGAGAGTATTATATCATCCATGTTTTTTTTTTTTTTCTTTTTGCAAACTATGAGGGAGCTGCAAACGACCTCAGGGATC
>CHR2:70368546-70368930
ACAAATGTGGTGTGTGGCCAGGTGTGGTGGCTCATGCCTGTAATCTCAGCACTTTGGGAGGCCGGGGTAGGCGGATCACCTGAGGTCAGGAGTTCAAGACCAGCCTGGCCAACACAGTGAAACTCCGTCTCTACAAAAAATACAAAATGAGCTGGGTGTGGTGGTGTGCACCTGTAATCCCAGCTCTGTAACTGATGCCTTGCATCAGACACAGGGGAAGTGAGAGGCAGTTGGGCTTTGGCCTAAGAAAAGCACCTGACAAACATACATGTGTAATTTTATTATAAAGGAAGATATAAAAATGGGGGTAAATGAACTCATTTTATTACCTTGAGCATTAAACTTCATCTGTATATGGCAGGTGTCTTTTCGTACTAGTGACTG
>CHR20:44501367-44501751
GTATACAAGACACTTACTGCTGAGCTGTTCCTACTTTGGAGACTGAAAGCTTTCTGAAGATCCTGCTTAAAGTTCTGAACTGCTGCCTGTCATCATAAGACTGACGTCACTGTCATCAGTTACTACTTGATGTGATGGCTTAATTGCTTAGGAGTTTCATAAAACACACTATGCTCTCTGTGTCTGTTTCCGTGACTTCACAAGTGCCGCTTCTATGATTGGAAGGTACCACGTGCCAACCTCCTTCCAACTAACTTACTCATCCTTCACTTCTCTGACTTGCTGTCATGTCCTCTGGAAGGCCTTCCCTGACATCACCCCTCACTGGCTAGGTTACAAGACACTCCTCCGACTTCCCACAGCTTCCTAGGCTTCCTTCTGCCA
>CHR2:191873044-191873428
ATACTATTATGATGAATATTCTGGTACATAAATGCTTCTTAGTGCCTTTGGTTAGATTCCTATGGGAAGAATTATTGGGTTAAGTGTCTAATTTTATTATAAGTTCTTTATCTTTATTGCCTGATCACTTTCAAGAAAGATCACATCAGTTATACACATGGCACAATATTTATGACCACTTTTTTCCCCAACATTTTCATCACAATTGAATATTTTAATTAAAAAAACTTTCAATAGATATTTTTTAAAATATATTTTTTCAACTTATGATTTCTTAGATTATTAGTGAGGAGAAAATATTTTCTTCTGTTAGTTGGTCACTTGTATTTGTTGTTGTGTAAAATATCTGTTCATGTTCTTTGCACATCTTCTGGTAATGTTTTA
>CHR20:46921577-46921961
TGGACCCAGGTTGAATGGGGCCCAATTCTGGGAACTTTGCTGGAATTGTTGAGGAATGATGCCCTCTTTTCTCTGGGTTGCTAAACTCATAGAATGTAGCCATCTTGCTTAGGGGAAGCCTGCCTGAAACTAAAGGCAACTCAAAGGAAGACAGAGACAAGATATGGAGGGCAAAAGATTCCCAATGACCTCATTTGAGCACCTGGATCCAGCTGTTCCTGAAGCTAGATACCATGTGTTATTCCCTTATATTAGCCAATACATTATTTCTTTTTTACTTAAAGAAGTTTGAATGGAGTCTTCTCCCAATTGCTATAAACTAATACAGGTGGTTTTGCATTTACTAAGTTGCCCTGCTTCCTCTGATCACAGTAAAACTCCCTT
>CHR17:60004536-60004920
GTGAAGCAAAACCCTGTCTGTTCCACACAGACTTAGAGTGGCAGAGGAGTACCTTAACCTATCAAAGGCTATTTTGAGCAAAAGCCACTTTTTGTCATTGAAGCTGTAGAACTGAGCCACAAGAGGGAACTGTTAAAGTCCCAGGGTCAAGGACCAGGTACTTACGTTATCCCCACAGCGCAGAAGCACAGCCTGAGTCTCTTCTTTGGCTGAGCCAAGGGTGTGCTGGAGAGGCCTGAGAGAAGGAGCGGCCCTTGTGACCAGTGCCCTTTTGGTTCACAAGGAACGTCTCCTCTTGTTTAAGTGACTTGGCTGAGCTTGCTACTTCTGCTTTGAGAGCCCAATATCAGGATCAAGACTTCGATTATCCCCAATTTACAGATG
>CHR2:212283754-212284138
TTCCCTATACAATGGCTCAGGTGAAAAATAGTTACTATAGTGACATACCACAGTGAAGAGTTGAAAATTTGAAGTTTTCAAAAATTAATATTATGTTTGTTCACATGCTAATTAAAATGAATCCACAGTTGTTATTCCTCATTGTTATTGTTTATTGACACTTTTACCCTTTCTCTTTCCTAAAGCCTCAAACTCTCTAAATTTTGGCAAAACTTCTGTGTTATTCTTTCTGTGAGAAAAACTTCAAATAAACTTCCAAAATTTTTTTTCTGGGTACAGTGAACATAGCTAGAACAGTTACTATGTGAAGAGAATGCTATTAAAGTCAATTATTACAAAGAAGCACTTAGACACACAATAATTTATCAAAGTTTTTATTCAACG
>CHR2:218173042-218173426
TTTTTGCCTCTGGGCTCCCACACCACTTAGTTCTCCACTGCTGCTGTTTTCTCAGACTGTTTTATGCTTATTTCTAGGAGTCTTTGTCTCACACTGGACTATGAGTAGGCAGGACTCAGGCACAAAGCCTGGCACCTGGTCATGATTCATAAAGCTCCCCTGCCTTCTCTCCTGGCCCCTCCTGAAGGCCAGAACTGTAAAGGATTCTAGTTTGCATCCCTGGTGCCCAGCAAAGTGTGTGACACAAGGAGGGGTGTGTGACCTCTGCAGGTGCCTGGGACCTGGGCTCAGAAAAGCCCCACCTTAGCGTCTGATATTCTACAGTCGCTGTCTTATAATTCTTAATAATTTTATCTTGGAATGTGTGTTTTATAAGTGAAGTCA
>CHR20:46505109-46505493
CATTTTTGTTACCCCTTCCTTGAGAGCATAATAATTTTAGTCCTGAAATATAAACAGTATGTTTTATAGGACTGTAGCCATTAAGAATATACACAGACACAAAACACATATGGGGAGTTCGAGAACTACAATCTCTCCACAGGAAAGGTTAGTGAGGAGCGGGACAGAGGTCAGAGAATAGAGGAACTCTTTTCTCTAATTAGTAGTCTTGAAATTTAGATAGTACGGCACATCAGTAAAACATTCTTGCATATACGCTAACGTACATTTACTTAGGAATTGTAGTATATTTCCAAGTGAGTTCCAGCTATACACTAATATCAATAAAGCTTAATTATTTTTTCATTCTTTTGGCTGAAATACAAGAATAGAAGTCCAGTGAAT
>CHR7:1012996-1013380
AGCAGGTCCAGGCAGGCTGGAGGGCACAGGCCGCGGCAGGTCGTGGGGAATGGGAGCAGCGCGGGAGGGTGGTGGGGCCGCCAGGATCGGGCGTGGTAATGCCGGGACCTGCTGCTTGCTCTGCTTGGCCTGCACAGTGTCTGGCCCGGAGAGCACAGGTGAGCAAGGTAGGACGGCTGTCACCCACAGACGAGCAGCGGAGAACTTTCTCTAACTGCCACCCACGTGCCGACCCTCCAAAGAACGCGGGTTTCACTAGCAAATAAGAACGTGGGTTTAATTAGCAAATACTTTTAACAAACTTGACACTATCACATAGAGCTCCCAAAGTTGCCCCAAGGGCTTGTAAATTACCTAAGTACACACCAAAAAATTTTTAAAAGA
>CHR6:74230711-74231095
TAAGTACGCCCACCATGTCTGATTTCAAACTCCTAATGTACCATCACAGAAAGAACTACTGTCTTAGAAATTCTTGGGAAGAGTTACGTACAATTGGCTCTTGTGATCTGATACCAGTCAGCTCTACCACACCACTGGCTACATAAACCATATTCCATTAAATTCACTAAACACCAAAGAATGCTCTGATTTAAAAAACAATATTTCTTATTCTAATTACAAAATAAATTATATTTACATGGGCAGTAAACTTGAGTATAAAGAATAAATCCAAAATAACTCAAAGACCTTTCAGATAAATTATCCTTAACAATTTGGTAAATATCACTCTAAGTCAGGGTTCTTAATTGTAAGCAATAGAAGCTGATTCTGTTTTAATTAAAT
>CHR16:88826978-88827362
ACTGAGCGGGGTCACAAGGCCTGTGAGAGACAGAGGAGCCTCAAACCAGGCCCAAAGACCCCAGAGCCAGGCCACGCCCTCACTCCCTGGCACCCTTCTCTGCCTCTGTGGATCAGATGAAAGGAGAATCACAGCCCTCCCAGGGAGATGCCCCTCCAGGCCCACCTGTCCGGAGAGGATCAGCCTCGCTCTAACACTGAATGCCCTAAGGCCACTGTGAGCCCTGCCCCTTAAGTCAGAGGAGCAGGTGGAGAAAAACCAGATGTGGAGGGGCAGCTGAGGCTGGACAGGAGCAGCTCCGAGTGGCTGGGGTGGGGACGGCTCCTGACACACCCAGAGAGCTCCAGGACAGGCAGGAGGCTGTCTTTCCCGCCGTGCCTTGAC
>CHR17:57405684-57406068
GCCAGAAAAACTGTTATAGTATTTCCATCTCCCTATTTCACCAGCTAGATGTAATTAATGACACTCGGAATTTTTGAGGTCCAGGTTTTACTATGAAGATCCTTTTACTGTGCGCTGTTTCTGAATTGGAGTTACTGGTGCTAAGCTTTCTAATGCATTTTACAATGTGCTTCTCAAGGGTGTCAAGTGAGATGGTTGGCAGATCTATTATGTAGGTGGTGAGGCTGATGTTGAGAAAGGTGAGGAAGTTCTCCAAGATCACTCAGCCCATGCTGAGGAGAGCCTGGATAGTCACTTGTTTGTGCACAACCTACCCTTCGCCTCTTTTTACTTTTATAAAGCCCCACCTCCCACTTTACCACCAAGCAGCATCTTTCTCAGAAG
>CHR17:61820411-61820795
GAAAATCCATAGTGCTGGTTTCTTCTAGAAAAACTGGTTGACTGGCCACATTAGGCCTGTATTCTTACAGGACAGCAATCCACTAACATTGACTAGATTGCCACATTTGGATGAGACATATACTCTCAAGGTATCACAGTCCCTGCCACTTAAAGAATGTAATCACATGCACTTATACTTAGACCCCTTCTTTCATTCATGCTACCTATCTGGTGCTCATTTAAGTTGCCAACCCTGGTTACAAAAGTGTAAAAAGGGCCAGGCACAGTGGCTCACGCCTGTAATCCCAACACTTTGGGAGACCGAGGGGAGTGGATCACTTGAGGTCAGGAGTTCAAAATCAGCCTAGCCAACATGGTGAAACCCTGTCTCTACTAAAAATAC
>CHR20:56800541-56800925
CAAGTAAGAAGAGGGTCTGCTGAAAGAAGCTGGCAAAATCTCATGGAACTCAAGGCAGGAAGGATGGGCCCAGTTCTTACAGAAACTGGGCAGTTGTTATTTCTTTTTCTCTGGGACCCTGCGGGCTCTCTCCTCTCTCTCTGCCCCTTCCCCTTCTTCTTCCATCATTAACCTGATCTGTTCAATTGCTGGAGGAAGGAACCTGATTGGATGAGCCCTGTCAGTGGGTTGGCTCCCTTTTGGTCCGGTGCTCATCCTGCCCAGTTGGCTGCAGCTGCTTGGAGCACAGGGCTCCTGCTCCCTCTCCCTCTCCCTCTCCCTCTCCCTTTCTTCTTCCTCCTCTTCCTCCTCCTCCTCCTTCTTCTTCTTTTTCTTTTTCTGATG
>CHR20:47279792-47280176
AATATTTCCTATATTTTTACATAACTGTGCATCTATAAAACAAAACCAGGCCAGGCACAGTGGCTTACGCCTGTAATCCCAGCACTCTGGGAGGCCAAGGCAGATGGATCGGTTGAATCCAGGAGTTCAAGACCAGCCTGGGCAACATGGCAAAACCCCATCTCTACTGAAAATACAAAAAATTAGTTGGGCGTAGTGGCACATGCCTGTAGACCCAGCTACTTGGGAGGCTGAGGCAGGAGAATGGCTGAATCCGGGAAGAGAAGGCTGCAATGAGCCGAGAGCTCGCCACTGCACACACCAGCCTAGGTGACAAACCAAGACTCTGCTCCAAAAAAAAAAAAAAAAAAAGAATGGTGGTCAGAGACTCCCTGCCCAAAGCCT
>CHR5:172403689-172404073
GTAAAGAGTTAGAACTCACTGCCTTCCTTTCCTTTCTTGATGTAAAAAAGCTACATTTGGAGTCCAGTTTACCTTGAATATCCAGAATGGTCATTTAAGGAGGACTCTAACATGTGAAACCAAGAGATTCCAAAGGCATGTCCCAGGACCCTGTTTCTGCCTTTACCAATAATCTACTATGTGCCAGGAACTGGACCTTGTGAAGCAGGGCTCACTGTCCCGTTTTTAACAGATGTGGAAACTGAGGCTCAGAGGGGGATGTCGCTTGCTTGAGGTCACAGGCTAGTCTGTTTGACTCTGAAGCACACGCTTTGGAGCGCTGACATTTGGCTGCCGCAGCTGGCCAGCGGGGTTTTCTCCAGCAGGAAAGAAAATTCCAGCATG
>CHR21:42109395-42109779
GGCCGTAAGGTTGTCATGAGAGTGTTGGACGGATGCCCCAAAATGCCCCTGCTCCCGGCCGTTCACTGCAAAGACGGCTAGGAAGGACTCCTTCCAGCATGGGTCTGTCTTCTGATCACTCTTTGGCTGTTTTCTCATGGGTTTTGATTGTGTCTCCCCCTGGCAGACTGGGACGAGTGTGTGGACAGCGCGGAACACGACTGCTCACCGGCTGCCTGGTGCATCAACCTGGAGGGCTCCTACACCTGCCAGTGCCGTACCACCAGGGACGCCACCCCCTCCCGCGCAGGCCGGGCCTGTGAGGGTACGTGTCGACCCCCCTGCCGACTCTGGGAAGACCCCCTGCCCGAGAATCTGGGGGTGGGGCAAAGCCCAATTCTCCAT
>CHR18:3624050-3624434
CCCTTTCTGGGTGAGTGACAGCATTTGAGATGAGATTAATCAAATGCCAGTGTTAGGGGAAAGCAGCCTTTCCCTGAGTCACCTCTGCTCCACCTTTCTCATGACACAGAGCATGAGCCTGTCCAACGGTTGGCCTGTGCGTCAACCTCTGGCCAGGAGACAACGGGCGCCTGTGACCTGGGCGTGAACCGTCTGTTTGTGCGCATAGGTCTGACACTGCTGCTGGGCGAGCCTGCGTGCCCCTGCCCCGCGGTCCATTGACTGTGCCGCTGAGCACAGGCAGGGATGTGTGCCTGTCGCCCTGGGCCGCTGTCCCCTGACGGCAGATGAGATATTCTTCCAGCTCAACACTGATGTTGCAGGGTTTTTCCTCACCTACCGCAT
>CHR1:45285161-45285545
GACTTAAATGTCCCTGTCTGAAAGCTTTGAGGAGAGTAGTGGTTCTCTCGGCACGGAGTTTGAGATCTGAGAACAGACAGACTGCCTCCTCAAGTGGTTCCCTGACCCCCAAATAGCCTAAATGGGAGGCACCCCCCAGTAGGGGCAGACTGACACCTCACACGGCCGGGTACTCCTCTGAGACAAAACTTCCAGGGGAATGATCAGGCAGCAACATTTGCTGTTCACCAATATCAGCTGTTCTGCAGCCTCCGCTGCTGATACCCAGGCAAACAGGGTCTGGAGTGGACCTCCAGCAAACTCCAACAGACCTGCACCTGAGGGTCCTGACTGTTAGAAGGAAAACTAACAAACAGAAAGGACATCCACACCAAAACCCCATCT
>CHR5:132610153-132610537
AATGATTATAAAATAGTCCATTTTGTGTATATACCAGCACTTACTCAGATTGATTTCATTTCCTTATCACAAACTGTGTGACAATGAACATCTTTAACATGTATCTGTATCTTTTCTTATTCTAACATATCTTTATGTAGCATAAATTCACAAAAGACGGATTAAGGTTTAATAATCTTGAAAGTAATCTGTAAGGAAAATATTTATATATTAAGTCATTTTCCAGTTGATTCCTATATCATTTATTTTCTCTATTAAAGAAATTAATTTCTATAGTATAATCAAAATCATATTAAGAAGCCATCATCACATGCTTTATGCAAGCATGGTAGTTAATGCCTTTAAAAACTATACCATTTCTCTGTTCTTACTGTTTTAAACAAA
>CHR19:16390167-16390551
AGTAAATGGTTGAAAAATGATGTATCATGTAGTGAATAACATGAGGAGAATGAAGTGATTAAACAGACTTCAAGACAAAGAACATCACCAGAGATCAAATGGGAATCTTTTATAATGATAAAAAGGTTGTTGTGTCAGAAAGACACAACAATCATAAACACCTATGCACCTGACAAAGCTTCAAAATACACAAAGCAAAACTTGATCAAATTAAAGTGCAGTATGAACAATTCCACAATCATAGGAGAATGTTTAACGCCTCTCTCTCAGACACTGGTAGGACTAAAAAACAAACAAACAAGACACAGATAATCTGAACACTATGAGGAACCTCAACCTCACTGCCATTTGTAGAGCATTACACCCAACAACTAGATACACATT
>CHR1:108660987-108661371
CGGGCCGTCGCTTCCATCATCCTGCGGTAAGCAGCATGCCCAACCGAAAAAACAAAGCTCGTCGCGGAGCCGCCAGCGTCCTCAACTCAGCGCCGCCCTGACGCCCGCGCACGCACGGCCTCGCTGCGTGACGCTACCGCCGCGGCTACGCCGGCGCCCGCACCCGCGCCTCGGCCTCCCCGCGGGGCTCGCCAACCTCGTGCGCTCTCACGGTCGGCCTTGGGCCCCGGGAGCCTCATGGTGCGCCGAGCTCCGTCCCTCTAGGCTCTCAGTTCCAAGGCGTCGGTTTTGCGTCTCGTAACGGCCGCTGTGGCGCATGCCCAGAAGCCATTTTCAAGGTCCTCTTCCGAACCTTGGCGAGGACCCCTGCGCCTGCCGCGCCGT
>CHR9:129423971-129424355
TGCCTGGCAGGCTGTATGTTTTCATTCTGACTCCATCATTCGTTCATTCACTCACTCACTCATTCAACAAACAAACAATGGGCACCTACCCACCACGGGCCAGGCCTGCCTGGGCTCTGGGGTTCGATTATGAGTGCACAGACACACTGCCAGCCCTTGGAAGACTCACAGTCCAGGCAGAGAGGCAGACAGTGAAGACAGTGAAACATTGAGCTGGTTCATTGTCATTGCCCTCAGACCCTGAAGGAGAAGTACAGGATGTGTGCGAGAGTGGAACAGGGCCCTGGGCTCCACCCGAGACTCAGGGCAGCCTCCCCTGAGACCACTATGTTTAAGGCCGACCTGAAGGATGAGTAGGGTTATCTGTGAGGCTCCAGCAAAACA
>CHR20:39587184-39587568
ATTGTGAATAGTGCAGCTATAAACATTCATGTACAAATACCTTTTTGAGTCCCTGTTTTCAAGGCTTTTGGGACACCATGCTCTTTTAGGTTGTTGCATGTATCTATGCTTCTAGTGTGGTACCTATGTGTATGATTCTTTGTTTAGTGTCTGCTTGTCCACACTATTTGCTGAACTCCATAGCTGCAAGGGACACTTGTTTTTTTCACCATTGTAGCATCTGACATGAAGCTGAACCATAGGAGATATTTGACAAATATGTGTGAATGAATGAATGAGAAAGCAAGTTGCCCAGATTGACGACCAAGCTAAAGGATGAGACTTGGGGATAAACTTTTGAGGTATCTGGAATGAGATAAGGTGAGGTTTTCATGTGGTTCAATA
>CHR8:125605546-125605930
GTGTGAGGACCATGGCCCGTGACACAGCCTCAGAAGGTCCTGAGAACATGTGCCCAAGATGTTTGGGTTATACTTTGACTTTATACATTTTAGGGAGACAGAAGCTACAGGGAAAACATAAATCAATACGTGTGAGTTATATGTTAGCTTGGCCAAGAAAGGCAGGTCATCTTGAAGTGGGTGCTTTCAGGTCACAGGCGGATTCAAAGATTTCCTGATTGGCAATTGGTTGAAAGTGTTAAGCTTTGCCTAAAGAGTTTGAGTCAGCAGAAGAAATGCTTGGGGTTAAGATAACGGGGGTTGTGGAGGCCAGGTTTCTTCTTATGTAGACGAAGCCTCCAGGTAGCAGACTTCAGAGAGAACAGATGGTAAATGTCTTTTATC
>CHR4:139936735-139937119
CCTGAGATATCTTTGTTTGCCCTTACCTCCTCCTCTTTATCTTTTCCCCCAACTCCTCAACAAAGCCACTTAAATAGCGTTTAAAAAGTGACCCCCCTGAAAGAAAGTCCTATTTAAATCGTGGCTTCAGTAGAGCTTTTCAAGAACCAAGGCCATTAGAAATTCATCTTGCTCAAGGGAGGCAAGAGGCTGAATTCAGGAGCCAGGAGTTTATTTTGCTATATAATGAAAACAAGGGAGAGTCAAGTTTCTACCCAGTGTCAAACAACTCTATCACATTCCCATCAAAATAAGTCAGAAAACATCTGCTAATTTTTACTTTTGTTTTTCAAAAAAGAGAGGGCTCATAGTGCTATTTGCTAACCTGTCTTTCTTGCTAGCCAA
>CHR3:63472409-63472793
ATAAGCCAATGTAATGATGGACTTACTGAGGAGACTGACACAGAAAACTAAATATAATTATTTTATTATTACTATCATCATCATCATTACAATGTTACTATTCAGTTACACAGTGCTAAAATGCCCCTTTTCAAGCACTTCATCCTTCTATTGCCCATTCCTTCATATATTTGCTTACTCAATAAAATTTGTGAGCCACCGACAATGTTTTGGCCCAAATGGGGAATACAAAGATGCTGAAGCATGGTCCTGTTGGCAAAGGATTTGCCTATTGTCTGGGGAAGTAAGACACTTCCTTATCTTCCACCTTCCGCCAATCCACTTACCAGTGTAATCAGTGTGGCCTTTCTAAACTGCAATTTTTTTAATGCCTCTCCCTTGCTG
>CHR15:52471321-52471705
GGCCAGGTGCAGTGGCTCACGCCTGTAATCCCAGCACTCTGAGAGACCAAGGTGGGAGGATCGCTTGAGCCCAGGAGTTTGAGACCAGCCTCGGCAACATAGTGAGACTCTGTCTCATTTGAAAAAAGAAAAAGAAAAAGGAAATCTGTTTAGCCAGGCATGGTAGTGTGCACCTGTAGTCCCAGCTACTTGGGACACTGAGGTAGGAGGATCGTTTGAGCCCAGCAACTTGAGGCCAGCCTGGGCAACACAGCCAGATTCTGTCTCTAAAACACACACACACACACACACACACACACCCCAAACAAAAAAACAAAAACAAAAAAAGCAACTTCTTTCAGGCAGATATCCTTTCTCCTCAATGATTTTATTTTTGGGGAGAGC
>CHR17:66308791-66309175
AGCATTTTCTGTTTTGGCTCCTACCGCAAAATTAATCTTTCTATTAACATCTGACTATCGTAGAGTGAAGTTTTCTTTTAATGCTCTCTAATTTTGTTTTTTTTTTCCTCGGTTTTGTTTGATAGAACATCATTCTTCTGCAGGAGAATAACTCATTCTCATTCATACCTTTGGCAACACACTCTCTGGAAATGACAGCTGGAGTTTGAAACTGCTTTTTGTATTCCTCATACATCAGATTATTTTTACCCGATGAGGCAGTGCTTTCTGTCCACTAGTATGTAGTATGTTGCTTTGGTTAGTAGGTAAAATATCTGCAGCAAGCATAGTTTTTCTTTTTTTAACTAGAGGGGTGTGTATGCTCCCAGTGACTCACATATTCAT
>CHR9:95895545-95895929
TATTAGGTACACATTCTTTTATTCTTCTATTAATGATTACCCTAGAGATTACAACAGATACCATTGATTTATCATAATCTAACATAAATTAGTACTTTAGTTTCCTCCCTACAGCATAGTGACCTCAGAATATTATAACTACACTTGTGCTCCTTCTGACTCATATACATTTGTTGTCATAGCTTTTTTTTTTTTTTTTTGAGACAGAGTCTTGCTCTGTTGCCCAGGCTGGAGTGTAGTGCGCGATCTCGGCTCACTGCAAACTCCCTCTCCCAGGTTCACGCCATTCTCCTGCCTCAGCCTCCCGAATAGCTGGGACTACAGGTGCCCGCCACCGGGCCCGGCTAATTTTTTGTATTTTTAGTAGAGACGGGGTTTCACCGT
>CHR19:45227741-45228125
CTCATGGAATCGCTCCACACGCTGCTGGAAGCTGGTGGGAGGAAAGGGGACAGATAGGGCGCCACTGGGTCAGGGTCCCTCGTGGGCACCCAGCCTGCCAAAGCCACCATCCCTGCGGTGGCACTCTACCTGTCCTCAGGTGACTCCCTCTCATCTCTCCTCTCTCTATTGGATCCCAGGCCCTGATGCCCAACCCCCAGCAGAGCTAACCTGTGCTCCCAGGTTCCCCTACCTCTGCAGGAACTCTGCCAGCCCGCCTAGGCAGCAGTGGGCCATCCGCTCCCCAAACTCCTGGCTGATGCGGGGTGCTCGCTCTGTGTGCTCTTCCAGCAGCTGTGAGGTCCAGGGCGACAAGAAGAGGTGAGGAGGGGCAAGGTCCCACTT
>CHR15:31130581-31130965
CTTCTGGAAATAACACCACTGTTGTAAAACCTAAGATGAGTGCTTGAGATATTTTGTAGACCCTGCATTCTGATGCACCAGCTGATGCCACCCAGACTGGTGGTAATCAGGTTCATCTGGTCTTGTGGCCCCCACCCAGGAACTGCAGTGTGGGAGGACAGCTTTGCCCCTCTATGATTTCATCTCCAGTCCAACCAATCAATGCTCCGCACTCCCGGGCCCGCTACCTGCCAAATTATCCTTAAAAGACCCTAGTCTCCGAATGTTCAGGGAGACTGATTTGAGTAATAATAAAACTCCCATCTCCCGTACGGCCAGCTCTGCGTGAATTAAACTCTCTCCATTGCAATTCCCCTGTCTTGATAAATTGGCTCTGTCTAGGCA
>CHR20:48805120-48805504
CCAGTGCCCACCAGCCTCCTGGCTATGTGCCGGGGAGAAGAAACGGTGATAGCAGCAGGACATCAACTCCTTGTTCTAGAACAGCTTGCTATGGACAATGGAGTTTCACATCCACTGTTTAGCCTGCTCCAAAGAGGTAGGTAGGGCAGGAATTAGCATTCCCCACCCCAACTCATCACCCAGATAAGAAACTGAGGCTCAGTCAGAGAAGGACAGGCGGGTGCAAGGTGATCCAGGCTAACTCAGCTGGCTGAGCCACCCGGCCAAGGCCAGGCTGCAGACACCACGTGCTCTCTGCCAAGTGCAGCTCTTCAGGAGCAGAAACAGAGAGACCCCCTCCACCCTACCTTCTGCGGCTGCCAAAGACCTGACACACGGGGAGGG
>CHR2:37753506-37753890
CCAAAGTGCTGGGACTATAGGTGTGAGTCACTGTGCCCAGCTTGCATTTCTTCTTATAAGGACACCAGTCCTATTGGATTAGGACCCACCTAATAACTTCACTTTAGTTTAATTACCTCTTTAAAAACCCTATCTTCAAATGCAGTCACATCATGAGGTATTAGGGGCTAGGACTTCAGCATATTACTTTTAGGGGACACAATTCAGCCGTTAACACTATTAATATCATTCCCCCAGATCGTGTGTAGAGTTTCTTTCTTCAACACTGGTTTTTGAAATCCTGCAGACTTTTTAATGAGAATTTGAAGAGATGAACGTCATCAAATCTGGTAACTGGCATATTGTGAGGGAAACTTGCGGGGTGCTTGTCTTTTTTATGCTCGT
>CHR20:56784830-56785214
CAGGCTGCTTTCAACATTTCCCATATAAATGATGTGGAAATACATTTCTTTCCTTATACGTAGTTTCTAAATAATTCCTTAGGAATAAAAAAAATGCACATTTTAAAGGACTTTAATATGTATTCCAAAACTCAGAACAGTTGAATCTGTTTCTTTCCTCCAGTTGTGAGGGTACCATTTCTCCATTTGGCTAACACCGTGGGTTACCATTCTTTTCAAATATTGCTACTCTGAAAGAGATACGGAATGATGTCATTACAATTACAATTTCCACCTCCATTGCTTGATTCCTCATGAATCTAAACATTTCTCCTGCATGCATTGCCCACTTTTATTTCCATTTCTGTGATTTGCCTGTCATTTTTCTTTAGCCATTTTTATGAC
>CHR5:153900670-153901054
CTAACTTCAAACTACATATTCTATCCACAGATCCAATATTAATAAATGTTGGTTATCTTCTCTATTACCTCAATCATACAATATATTTTTAAGACAAACAAAAAATCTCCACCAGCAAAACAAGACAGTGTCCCTCATGCAGTCTTAAAAAATAAGAACTACATTTTGTTCCTGCCCTAAGTAAAACTAAATCTTTCCAACAGTGTCAGATGTATTACTAATTACACAATTACATTATGCAGTCGTGCTTGTAATAAAATTCTTGGAGTGCTTTTAGCAAATTCAACTTTGGAGAAAATAACGACTTCCTTTAGAATTATTTACTAAATTAAGCAATTCTTTACTCAACATTGTTTTTAATAATTCAAGTACAGGATGTTTTAT
>CHR5:109322142-109322526
GTTAACTGTTTCTCTGAATAATTGGTCACAGCCAGCGGCAGGGAGAGGTAGTCTCCTAATAGATAGAAAACATCTGAAACTGGTCAGCAGCTTCCCAATAAGATCTCAGGAGTGGGGTGAAGTAAAGCAAGATCCCGGAAGTATGCCAACATATAAAACCCTAGGTCAACAGGTCAGGCTGCACATTTGGTTTCTCAAGTTGCTCGCTTGGCCCTCTTCCAAGCTGTACTTTCCTTTCCTCCCTGTTCTAAAGCTTTTTAATAAAGTTTTACTCCTGCTTTGAAACTTGCCTTGGTCTCTCCTTCTACCTTATGCCCCTCAGTCAAATTCTTTTTTCTGAGGAGGCAAGAATTGAGATTTGCCGCTGGTAACTTGGGGGTAACT
>CHR17:61594276-61594660
TATACTTCCAATTTTTCAGATAAAGAAACTGAGGTCCAGATAAATAAATTAACTTGCCCAATCTAACAAGAAACAGATCAGAAATTTGAAATACCTCTAGTTTACTCCAACCACGCGGAGCACTACTTCCATTTGAGTCTCTTTTTTTTTTTTTTTGAGACAGAATCTCACTCTGTCACCCAGGCTGGAGTGCGGTGGTGCCATTATGACTCACTGCAGCCTTGACTTCTCAGGCTTAAGCAATCCTCTCACCTCAGCCTCTCAAGCAGCTAGGACTACCAGCCCTTGCCACCATGCCCAATTAATGTTTTGTATTTTGTTTTTGTAGAGATGGGGTCCCACTGTGTTACCCAGGCTGGTCTTGAACTCCTGGGCTCAAGCGAT
>CHR16:9111721-9112105
TCACTGATTTTATGATTAATTTCTTGGAAAATTTGAAAGTTTTCAAGAAGTAAAAAATTAATATCTTGTTATCCCAGTATATAGAGATTAACTTCAGTTCAATGTTTGGTGCATTTTCTTCTAGTCTTTTTTTCAATGTATAAATATTAAAGTTATTTCATAGTTGAGATCATACTGCATATATGATTACTGTATCTTGCTTTTTTCATTTTAACGTCGTGAGCAATTTTCCCATGACATTACAAACTGTCTTTGAAAAATGGAAAACATTTGGGGCTGTCAGCATAACTGAAAATGTTTTCTTGGTGTGACACATGTATCTTTGTAATTGGTTTGATTTAGTGTGCTTTATTTCAATAAAAATTCAGTATTATAATTTACAGA
>CHR5:20895576-20895960
TTAAACCTTCTTTTCTTTATAAATTACCCTGTCTTGGGTATGACTTTATCAGGAGCATGAGAACAGACTAATGCAATATGTTAAAAAGTATAGAATATAATCACCTGATTTTGATTATGTAATACTTAACTAATTAAGAGGGGAACTCCGTTATTCCTTAAACAGTTTAAAATGGATTAAAAAAAATCTTTTTTGTATTGTCTGGTTATTTGATTAGCTTGCTGTAGAAAAGCAGATACAGCTCTAAATTTGTATTTATTTGAATCATGTAATGCATAAGCTTATGTACAAATTAATAGAATGAACATTTCTCATGCTTATGTAGTTCATGCTGACTATATTTCATAAGTTATGAGTTTTATAACTTATAAGTCTTTTTATATC
>CHR16:75599155-75599539
ACCACTACCTCCGCCTCCTGGGTTCAAGCAATTCTCCTGCCTCAGCCTCCCGAGTAGCTAGGATTACAGGTGTGCGCCACCATGCCCGGCTAGTTTTTGCATTTTTAGTAGAGACAGGGTTTCACCAGGTTGGCCAGGCTGGTCTTGAACTCCTGACCTCAAGTGATCTGCCTGCCTGGGCTTCCCAAAGTGCTGGGATTACAGGCCTGAGCCACCAAGCCTGGCCACCTTTTGGCTTTTTGGACAGAACTCTTTCAATTGTAAGTCAGAAAACCAACACAAACAGGCTTAATCAAAATAACAACAGGAATCTGTCTCACATAATTGAGACATCTAAACAGTGTTACTAGATCTTTGATTCTCTTGGCTGTTTCCTTTGTTGCC
>CHR8:126081798-126082182
ATCTTGAACTCTCTTTCCTCTTCTTCACCATACATGCAATTTAGTCCTCAAGCTCTGTTGACTTTATATTTTTCAAATATTTGATGCACATTGGAATCATTTGGAATATATTTTTTTAAATACTGGATCTGACCTCAAGAGAGTCTTATGTCATTGGTCTAGAAGAGGCCTGGGCATTGAGGTTTTTATAAGCTTCCAGGTGATTCTCAAATGCAGTCAAATTTGAGATCCAAGAAGTCTCAGTTCTTTCTTCTTATCTTTATTCATACCACCCACTTTGGTGAAACTTCCTCTAATCTCTAATGTAGATTACTTTAGAAATTCCCTATCTGAGCCCCCTGGCTCAGCCTGGGCTAGGGGCCCCAGGACTGTGTTACCACTACA
>CHR7:73223730-73224114
TGCCCTTTCTGCAATCCAGGACAACTGCAAAGATGGTCCTCACCCCAATCCTCTGGGCTTCCTCCAGTGGGTAGTGGGATCCTGGGTGCACACAGCAAAGCCTCTTTGGAGGCTGAATGGGGTCCCCCGACTCTGGCTTTCCCCCAGGTACATGTTCCTGGTGAAATGGCAGGACCTGTCGGAGAAGGTGGTCTACCGGCGCTTCACCGAGATCTACGAGTTCCATGTGAGTGTGGGGACGGAGGAGGGACAGGGACCCACCGTTCCAGCTCCACCCTTTGGGAAGGACCTTAGCCCAGGTGATGGGGAAACTGCAGAACCCAGAATCCCCTCCCAGACCACAGTTAAAGGGGATTTATTTATTTATATAAATTTTTGTGACAG
>CHR16:90038910-90039294
ATCTTATCTTGAGCCGCAGTTATATGTGCTGTTTTGTTCTCTAACCTAATTGAAATTTTTGAACACAAACCGTTGTAGTGGGATTCGCTTCTCAGAAATATCCCATCTGTCTGTCAGATCTAGCCCCACCTTCAGAGACACCTCAGGTCCTGCACGACGTGCATTGCTAGGCTGTGCCAACTCTTGGCACCTAAGGGAAGGGCACCTGCAAGGTAGTCAGTGAGATCCTGAGGACTGCTGTGTTAGACAAGGGGCCCTTCCTTCTCCCTGTGGGTTTTGAGGTGGACATTATTGGGAAGAGGACAGCAGAGACGTGCCTGGGTTGGAGCCTTGTTTTCTGTCACATTTTCTTCCATTTGAATGTGGTTCCTGACAGTGTCCAAG
>CHR11:70070533-70070917
TTAGTCATGACGGGTGCCTGTAATCCCAGCTACTTGGAAGGCTGAGACAGGAGAATTTCTTGAATCCAGAAGGCAGAGGTTGCAGTGAGCCAAGATCATGCCAATGCGCTCCAGCCTGGGCGACAGAGTGAAACTCCAAGTGAATAAATGAATTGTGAGTGCATGGTGAGTGGGTAAGTAAGTGGGGAATGGGGTGAGCCAATGGGCGAGTGAGCAGGTGGATGAGTGGACAAACACTTGAGCGAATGAATGAGTATGTAGCTGAATGAACCCCTCACTCTACCAGAAAAGCCAGGGGAAGGGGCCTGAGCATCTCCTTCAGGGGTACCTGCCAAGGCGGAGTCCTGGAACCCCTGCCCAGAACTGCTCGTGGAGGGCATCTGC
>CHR6:121007903-121008287
TCAAGAATTTTATATATACACGTAAGTACAGAGAATAGTATAGTACTCATCACCAAGCTTTGATCATTATCAATATTTTGCTAATCTAATTTCATCTATATCCCACCTCACTCTTAAAGCGTATCTTATGTTTCATATTATTTCACCTAAAAATACTTTAGAATGTAATTTCAACTGATGAGAGCATTTTGGCATAACCACAATACCACTGTCACAGCAAACAAAATTTATGACAAGTCCTTAATATTGTCTAGGACCTAATAAGTTTTGTTTTGCTTTGTTTTTTGAGATAGGGGAAACAATAGAATGTATTTATGATAATTACAATAATCTAGTAGGAAAAAAATTGACTGATATAAAAGAGACAAAAAATATGGTTGGAAT
>CHR11:20409057-20409441
CCGCACTCCAGCCTGGGTGACAGAGCAAGACACTTTCTCCAAAAAAAATTTTTTAAATTTGATTAATGTTGGTCTTTTCTGATTAGTTTAAAAATTTAAATATGATTATATAAAATATTTAAATTTGTTTAGATTTTATTTTATAACTAGAAGGATAGTGTTGTGGTTAGAAGAACAAGTTTGAATCAAGCTTGGGATGTAGTCTTCACTCTACCATTTAACCAGTACTTGGAACTTCGGTTAAAGTACATCTAACGTGTTAGAAATCTCAGTTGTTTCACTGTCAAATGAAACTTATAATGGCTATCTTTTGTGGTTGTAAGTAAGATGCGTAAGTTATAAATAATACGTATATATAAATCAGTTTGGCCTGTTGCCCAGCAC
>CHR7:99160471-99160855
TTAGGGACAGGGTCTCGCTATGTTGCCCAGGTGGGTTTTGAACTCCTAGGCTCAAGCAATCCTCCTGCCTTGGCCTCCCAAAGTGCTGGGATTCAGGTTTGAGTCACTGCACCCAGCCATCATCCAGTAAATTTTAAATTCCAGTTATAGTATTTGTCAGTTCTAACACTTACATTTGATTCTCTTCTATTTCTTTGCTGAGACTTCAGTGGCCCTAGGTTATCATTTAAATGATGTCTTTTCAAATGAGAACAAATGATCCACTCCAGGGTGGAGTGGATGAGTAGGGAAGCCAGCCTCCAAGATGGTTCCCAATGACCTCTGTCTTCTGGTCTTCACACCTCTGCATAGCTCCTCCCACATCCTACAAGGTTATCGTATAGC
>CHR3:62987492-62987876
CTCCGTAAGCCTCAGTTTCCTCATCTGCAAAATGGGTATACTCAAAGAACATGATTCATGGAGAAGATGCATACAGAATACTTAGCCTGGTGTCTGGCATTTACTGAACATTCAGTAGGTGTTAACTGTTATTATAAGTGAAAAAAATTAGTATTCAAATTCTTCTTTTGCTTTCTTTGGAGGTACAATGTTTTCAGAAGAATAATATGTGGAAGAAGGGTATTAGCATTAAAGGAATACCTCAGCTCCTTTAATCCTCACAACTATCTTATGAGATAGCGCTGTTTTCCTATTCAAAAATGAGGCCACTGAGTCTTAGCAAGGTTGAATGACATGCCCAAGGTCACATGCGGGCAGAGTTGGGATTCGCATCTAGATTTGTGT
>CHR8:102388187-102388571
AATAAGCCCTATTTCCAATAAACTTTACATGCAAACAGATGTGTCTTCTTCGTATTAATCATACTGGCAAGCTACACATTTATTTCAACAATAATGCCCCACACCCAAAAGATTTTTGGAGTTTTCCTTTTGGAAGTGGCATTAAGATTTCTTTAGAATGCCACTACATACCCAGTCCCCAGTACAATGCCTGACACACAGTAGGCACGCAAACTATTAAATGAATACACACAATAGTAGTATTTCAGTGCAGACATGTCTCTGAAAATAGAAAACATTCAGTCCTAAAGCTTACTAATTAAACGGATGATGAAGCCGAGTGGTTCTTCTTTTTTTCGTATCAGAAGAGTAACGTGCTGATGACGTCATAACAAGATTTGAGGG
>CHR16:3174845-3175229
CCAGGCTGGTCCCCAACCCCTGGGCTCAAGCGATCCTACCCCCTCGGCCTTCCAAAGTACTGGGATCACAGGCGTGAGCCACCGAACCTGGCTAGGGAATTCTTCTTCAGCCGAACAGCAGCGGCAAAGGCTAAGGGTCCTAGAAAGGAACGGGAAACCGTCACCTGCCCAGGTGGGACGCGAGGCAAGGAACCCAGCGCAGGAGGCCGCTGGGTCACGGAGGTTTCCTGTCTGCTTCCCGCCGTCACTGCCGGCCGCCTCCCACCTTCTCCCGGCCCCCTGCAACCCAGCCCACCCCAGCCCACCTCCCCCTGGTGGGGACACGGTTTTCTTTCCGGGGTGCCTCGCAGTTCCTGCAGTCCCTCCCTCTTCCCCACCCCCACC
>CHR2:16355819-16356203
AATCATCTGGTTCTGGTGTTTTCTTTGTGGGAAGATTTTAATTGCTGCATTAGTTTATCAATAATTATAAGACTATCCAATTTATTTTTTCTTGAGTTCTGTTTATACTTTTCAAAAATATTTGTCCATTTTACCTAAGTTTTCAAAGTTGCAGGCAAATAGTTGCTATATTAGTTTTTTGTCCCTTCTAATGTCTTATTTATCTGTCTTTATGGCCCAAATTATACCCCACTTTTCATTATTAATTTTTGCCTTTTATCTTCTTCTCTTGATCGATCTTGTCATGTTTGTTTTTTTCCAACTTTTGACTTTTTGATATTTTTAATTATATCTTTGTATTTATTGTGTTGATCTCTGCTCTTAATTTTATTATTTTCTGCTTCT
>CHR20:47492551-47492935
TGGAGTACCATTTTACAGTCCCACCAACAGTGTACAAATGGTTCAATTTCTCTACATTGTGGTTAACACTTAAAAAACAAAACAAAACAAAACAAAAAACTGGGGTCAGGCACGGTGGCTCACGCCTGTAATCCCAGCACTTTGGGAGGCTGAGGCAGGCGGATAACCTGAGGTCAGGATTTCAAGACCAGCCTGGCCAACACGGCGAAATCCCATCTCCATTAAAAATACAAAAAATTAGCTGGGCCTGGTGGTGGGCACCTGTAATCCCAGCTACTTGGGAGGCTGAGGCAGGAGAATGGCTCGAACCCGGGAGGCAGAGGTTGCAGTGAGCCGAGATTGTGCCATTGCACTCCAGCCTGGGCAACAAGAGCGAAACTCTGT
>CHR17:79791174-79791558
CATGTTCCTCCTGGTGGGCGTTAGGGGTGAGCCTGAATCGTGGCTTCCTGGCAGGGTGACGTCTGCGGGGCACTACGGAAGTAGAAATGGGTTTAGTGCGGTGGCCTCTTTGGGGATCCGAAGAGTGGCTCTCCTGTGCGGGCTTCAAGACCCCGCCCCCACTGCTGTGAAGTCTGCGGCCAGAAAAGGCCAAGAACATCTCTCTCTCCACCCCCCACCCCGCACTCTGCTCTCCCGCACCGTCCCTTGCCCAGCGCTGGGGTTTAGGCCCGCCCAGGAGACCTGGGCCGGAGAGGCTGCGGGGACTCGGGGGCGGGGGTGCGCGGGGCTGCGGCGCGGCGGCTCCAGGTTCACTAATCACATCAGCAGCGCTCTGCGCCGGCT
>CHR2:106170127-106170511
CTTCGCCACTCAGACCTCCAGAGCAGGCCCCTGCAAGCAGCCCCCTGCATGTGACTCTCCACCTTCCCTAAACCACTTGCTGTCCCCAACCCTTCAGCTCGTCTACAGGTAGTGTCCTGGGCACCTGCACCTCCAAGACTCATCTGAGCATCTGATTCTCCAGAAAGCACCTTCAACCTTCCCTCCTGCTCCAGGAGACACTGGTGGCCCTCCTGTGTGGCCAAGGTCTGCTGCATGTTTTGTTCTAATTGGTACCTTACAGGTGGGTCTCACTGCAAGATGAGGCGTTTTCATATTTACATTTGTTACACCAGGCATACATGGTCCAAGCACTAAAATTCGTTGAATGCATGCCAAGTAATTTTTCCCTTTTCTTACATTTAT
>CHR3:190303593-190303977
CAATTAAAAATAAATGAAGCAAGCTTAAGGTTTAGCTAAGGACTCTCCTGAAAATTGCACATTAAAGAGAATAACTCAGACTCCACTTTATAAATAACAACTTACCCTCCTGAACTCACATGGTTTGATAAAAAGAAACCTGTTCTTTTAAACAGTATTTACTTTGTATTATTGACTATTCTTTGGAGGTAAATTAAAAATAATAGAGAAAGGCAAGAAAGAAGATCATTTGCCAAAGAAACATGACAAAAGCATCTGAAGGACCACCTGCTTTTAACTCCTCCTTTTCCCCACAAAACACAAAAAAAAGCCCCAATCCTGAACCAGAAAATAAAGCAACAACATTAGGGAAAGGGTGAACTGACAGCAAATCTATTAAGTGCC
>CHR5:95219247-95219631
GGTGGGCACCTGTAGTCCCAGCTACTCAGGAGGCTGAGGCAGGAGAATGGCGTGAACCTGGGAGGCGGAGCTTGCAGTGAGCCAAGATCGCGTCACTGCACTCCAGCCTGGGCGACAGAGTGAGACTCCATCTCAAAAAAAAAAAAAAAAAATCCTTTTAAAATAATTTATTTAAAACACAAAATTTAGTTGACTTAAAAGAAAAACATTAGGTAAATAATAAAGTCATGTGTATCTATGAGGCTAATCAGATGATGATACTCAAATGAATTAAATTTGGCAAGCTGCATTCTAATCGCCCTGGACTCCCTACGGTCTTTAGGTCTCCACTGCTACGACAACAATAAAGATCTAAAGCAGCTGTTCAGCTTTGGGTGGACCACA
>CHR2:201754890-201755274
TCACACACACATTAGCACACACTGAAGGTGGTGACAAATCCTGTAAATAAAAGCCCTGTTTAAATATGTTTAACCCAGCTGGAATTCCAAACATTTAGCCACAGAAACCTTTTCTGTACAACATCTAGTGACATCCTATAGAACTTGTATTCTAAAGAATATGCTGAACAAAATACTATACTAAGGCTGACAAATACTTTTCTCATTTGAAAACAAAAATTAACGAGCCAGGCAAAGTGGCTGTAGTCCTAGCTACTCAGGAGGCTGAGATGGAAGGATTCCTTGAGCACAGGAGTTTGAGGTTATAGTGTGTTATGACTACATCTGTGAATACCCACTGCACTCCAGCCTGGGCAACATAGCAAGACACTGTCTCTTTTTTTT
>CHR19:37809344-37809728
ATTGATTCCTAGTCAGAGTTTATTTTACTAGAATAAAAGACACCTTAGCAACTATGTCATTTTAGTCTACCACCTCAAATGCTATGATTGCAAGGTCTGTTACACTATAAGCACTTATACCTGTAGGCAAATTATACTTCTAGGAATTCGCTTAAGGAAATGCAATTACGCCTCACTTAGCAACAGGGATACACTCTGAGAAATGTGTGGTTAGGCAATTTTGTCACTGTGCAGACATCACAGAATGTACTTAAACCTTTGGTATAGCCGATTACACACACATCCAGGCTACATGGTATAGCCTATTGCTCCTAGGCTACAAACCTATACGGCATGTTACTGTAGTGAATACCGTAGCCAACTGTAACACAATGGTATTTGTGT
>CHR3:63041614-63041998
TTGTAGAAGACCTAGGACTAGAAATCCATTGCTTACTTCTCAATTCAAAGTAGAAACAGAAACCAAAGGAAGTGTCATGCACATATAGCCTGTGGTGGACATTTGGATCTCAAAAGTAGGACAGGCTTCGCAGAGCTGGGGCTAGACAGCAGCCAATCAGATTGTAGGATGTAGGACTTGTCATTCCCAGTGACAATTTCAAGGAAGATCTTCAATGGGTCATAACAGACTCAGGATAATTTAAACCGAGGTCATATCTAAGGAGGTTAAGCCTGGTGAGTAGCGTATGACAATAGTAGAATTTCAGGCTGTGACTTCTTGGAGCCATAGGGTGACAGCATCAAGATTCCAGGTGGTCCCAAATCCTGCCAGTAACTGGGTGTT
>CHR3:9393891-9394275
AAAAGATAATTAAAATGTGTAAGATACTGTATTAGCAATATAAAAAGCATTTGGTGTTAAAATGTTGGTATTATAATTCCTCAGGATAAAACTTACTTTGTGATTGTTTTCTATAACTCAAGATATGATGCTTAGAGCTCCTCCAATCAAGTGTTTCCAGGAAGTGAAAACTTGTAGGACAGAAATTTAGGCTGGGTTCATTTGTATCACACAGACCTATTCTTCATTCAAGTTCTGATATATTTAACTATGTAGCTCCTGTAACAGTTTAATGGAATCTCACCTCCCTAAAATTCATTATGCATTTTTTTTTGAAATCCAAACTCATTAACGCTTGCTTTCACTGTTGTCCAAGGCAGGCACATCTTTAAAAATGGTTTGTTG
>CHR2:25867246-25867630
GAGAATTGTATTGTGCTACAGAGTATTCCAAGACCTCTTTTATGTGTGGAAACTTCAGGAGGCTCGCAGAAAAGTAGAAGGCCAGGTGCAGAGGCTCACACTTGTAATCCCAGTGTTTTGGGAGGCCAAGGAATAAGGATAGATTGAGGCCTGGAGTTTGAGACCAGCCTGGGCAACACAGGCTCTACAAAAAACAAAACAAAAAAATCTTAAGTAAAGGTGTTGAAAAGCTGCAAGTGGGATAAGTATAGGTAAAAAAAGGTATGCAATGAGAAAAATGTGAAAGACGACAAAAGAAAGTTTTATCTCCTCCCACCAGTCTTTCCTGCCCTCTATAATAAATCCCACAAATGCCCCAATCTGCTTAAAACAGATACATTATTA
>CHR5:176790426-176790810
AACTCATTCATTCATTCATTCATTCATTCAACAAGAAAGTATGACTCCACCCCAGGCACTATTCCAGTCACTGGCAGTACAGAAGAGAGCAAAGACAGGTAAGGTCTCTGATCTTATAGGAACATGTCATGAAAGCAAGACATGAGATTTCAGCTAGCGACAGGGTCTGTGACGAATGTTTGGGGAAGCCAGCTCAGACTGGGTGTCCAGGAAGGCTTTGCAGAAGAGGTAACACTGAAAGACAAAGGGCGAGCTTTGTGAAGGTTTGGAGGTGGGGAGAACATTCTAGGCAGAAGGAAGAGCAAAGCAAAGTCCTCAAGGCCTCTGAGAGCCAGAAAGAAAGCCAGCTCCCCTGGAGAACATGGGTGCTGGTGGGTGGGGAGT
>CHR17:62675070-62675454
GGCCCAGGGGCTGTGTCATGGCTGCGAAGAGGTGAAGGGAGGAGTAGAGAGGAATTACCAACTTCTCTGGCACCAAGGCCAGCCTGGAATTTGTGTGGGGAGTGTTGAGGGTCCATGGTTAACAGCCCAGGATCACCAGGGGTCTTGGCACAGCCCCTGCCAGCAGATGAGGCCCCCACCACACATACCACATCTGCTTCTCTTCTGCCTTGGCTCCTGCCAGCCTCGCCTGCCAGGGTCTCGTCTCTGAGCCCCTCCTGCCATCCCCGGGCCAGGAGCATCCTGCGCCGACTCCAGCTTTGCCAGGCCCTCGAGGACTGCCCATCCCCTCTCCATCCTGGCAGCTCTCCCCAGCCTTTAGCTGTGGTTTCCCAGCCAACAGTA
>CHR15:70140117-70140501
CTCTACCTCTGCTGTTGGGCTAAGACAGCTCCTATGAGATCAGTGAGGCTCAAATAAATGTCATTCCTCCCTGCCCAGCTCTTGGCAGGACGAGAAGTTTACATACTCCCTGGGTGGAGAGGTGGGGGTGGGTGCCAGAGCAGAGGAGGGGCTGGAAGAAGCACTGAGTTCCAGTATTTCTGTAGCTAGGTCTTCAGGAGATGACTCTTCACACCAGCCTTTGGTCCCAGCTCTCTGTGCCCTGGGCTCACCTGGACATACCTCTGCATGCCTTCGTCTGCTCTTCCCAGCCAGAGGTGGACTCTGTGAGAGGGAGCTCCCTCTTCCACCTCCAGTGGCTCCTGTAGGCCCAGCCCAAGAGCAGAGGGCCACTGTGTTCCCCCA
>CHR11:57435012-57435396
CTGGAACCCCATGAGGATGAACTGAAGCCTTTAAATCCACATCAGCTTTTGTTGTCTCTGTCGTTGTTAATGTATTTTGCAGAAGCCCGGGTTCATTGCATGGAGCTAACCACATACACACCTGCCCCAACAGTAGGCAACGCCAAAGGAGAAGCCAGCTCCATGCCAACCAGGTGTACCAGCAGTTCAGTCACAACATGTGTGAGCCAGAAACCGACTCCTGCTTCCCTTCCACCCTCCAGATTCCCTGAAGAGACACCCTCATGTTCCGCTCTAACCAGAAATACACAAAAAAGGGAATTCAACATAACCAAGTCAGCACATTACAAAGCCAACACACCTACCTTATGATCAGGTAATTCCACCCAAGATATTTACATAAGC
>CHR15:90709132-90709516
AGCTGAGATGGCGCCACTGCACTCCAGCCTAGGTGACAAGAGTGAGATTGTCTATAAATATATACACATGTGTGTGTGATTTGTATAATTTATCCTTTTTTTGTATGTGTGCGTTTTTGTTTTTCTGGTTGTTGTAGCAGGAGTGACAACCTACTGATACCTACTACATCCTTCCTTGTGAATAACAACGTATATTCTCAGAAGAGCGTTGTTCTTACCACTGAATATCTCAGACTGCTTCTAACATATTCTTAGAAAACATAACAAAAGGCAGACTATGTATAACTTTAAGTTTAATTGAGATCTTTCTCCACCTACCTGGTCTCTTAACAGTGTTCTTTGTTTACTTTGCTCCTGAGTGGTTAGGAGTGTAAATATCTTACT
>CHR14:91792130-91792514
AAAAAAGAAATGTGCTAGGAGAAGGTAACCCTGAGGTTATTTTCCAATGGAGAAAGAAAACAGTTCTGTTAACATTTTATCAATAATTTCTAAATATTTGAAAATAATATTATTGCTACTTGAGAGCCTTCCAGATCCTCTAATATTCTATTCAGGCTATTCTCTAACAAACAAAAGCCCATCCACCAACTAATTCTAAAAGTATGAAATACTCTTAACATACTATTATCGCTTACAGAAATTTTTGAAGGTGGTGTTATATCCAAAGAGTAATCCATTTCCTGTGTGCTAAGGGTTCTGAGTGACATTGAGCATTCTCCAATGGTTTTCTTCCTGGGAGTCTGGGTTTGAATCTTAAATACAAGTCTTACAGTTTGTAGATTT
>CHR14:55564456-55564840
CACCTGTAATCGGCAGGTGTGAGCCACTGCGCCGGGCTCCTCAATTGTTTATACCAATATACACTCCCACCAGTAATGGAAGGCAGTTTAGTTGCTCTACATCCTTACCAACATTTAGGGTTGCCAGCCTTTTAGCTGGCACTTTATCATGGAGATAAAGTGGTAATCACTACTCTTTTTGTTTTTCATTTTTATTTATTTTAATCAGACACTTATATTTATTATGTAAGTTCATGATGTCATGAACAGAGACCTAATTTTTTAAAGTCAAGTTTTTTGAGGTGTGTGATGGTTAGTTTTATGTGTCAGCATGACTTGGCTATAGCACTGTTATTTAATTAAATACTAACCTAGGTGTTGTTGTGGAAGTATTTTGTAGATGTG
>CHR8:102384916-102385300
GGGTTACTGAGTCCCTCAACACATACCAAAAAATAATTTGAAACAGAAATTCATTTGAATGATGGCAAGGTTTACTTAAGACATTGGCATCAACAGGGTATTACAGCACATAATATGCTTAGTACAGAGCCTAGTACAAAATGTTAGCTGCTCCTGCTGTTTCTTCCATCACCATTTCTGACTGAAAGAAAAACTGTTAAATGAGACGCGTAAAAAGGAATTTGGGGATGCAGAAATGCTGTTATTACAACTGCTACTACTTATAATCAGTACCACTTTGGATGAAGAGATCAAAGGTGAATCCAAGTATCTATCATTACACCCCAATAAAAAATAAGCACTGAAAGACATTCAAAATAGATCTCATAACTAACTCAATACCTG
>CHR3:63078037-63078421
AATATGCTAAAGTTTGAGAACCACTGGTGTCCTTCAATGTTTCTCAACGTTGGCTTTACATTAGAATCACCTGGGGTAGCTTTAAAAAACACTGATCTTCAGAACTTATTTCAGACCAGCTGATCAGAATCCCTGGTGTTGGACCAAGATAATCAATGTCTTTAGGGTTTGTTTTTTTTTTTAATTTTTAAGCTCCCCCTGGTAATTGTAATGTGTAGCCATAGTTGACAGTCATTGGTCTTGTGGGAAAAGTACTGTCTGTTCAGGACCAGGGCTTCCAGTCTCCATCCAAATCAACCTTGGACAATATTCTTACTCTTTCTGGGCTGCAGTTTCCTCGTCTTTAATATAAAAGTGCTGGATTAGATGCTGCTTTCATTTTCT
>CHR12:65176546-65176930
TATTATATTTGTGTGTCCACCATGCCAAATAGATGACAGCTCCTTTCTTTAGAGTAATATTTCTATAGGAGTAGAATACAGTGTTAAAGAGTACAAACTTTTTACTCAGTTCTGATTTTGGCTCTACTTTTTAAAGTAGACTATACTAGAGATATAATTGCCTCATACTAAAAATGAGATTGATAATACTATCTGAGGATGACTTGTATTAAGTGAGATAATGCATCTAAACTAGTGTTGTCTGGCACATGGAAATCTCTTAGTAGATGGAAGTCACATTAGTATCTTCAGCACAGATTCATTATTCAGCAAATATCTGTTGAATAAATGATCACATATCAGGTACTCAGGATATATGCACTGTTAACTGGTAGTATCTAACTC
>CHR20:57050830-57051214
AGGCTGAGGTGGGAGGATAGCTTGAGCCTAGGAGTTAGAGGCTGCTGTGAGCAGTGATCACTGGTACTCCAGCCTGCATGACAGAGCAAGATTTTATCTCTTAAAATAAATAAAATGAAAAAAGAAAACATGGCCCCAAGGCTAATGTTTTGGGCTGGACCCCAAAAAACTAGGACCTTCTGCTTTCAAAGTCAGTCTGGTTGCCTTCGAGTGTTTATGGGGTCCAACCAGGACAAAACCATGACACACTTTGCACAGTTCCCCAGTAGCAACACAGGGACTGTGCTGGGGCCACCTGGTTAGAGGCACTGTTCCTGAATTTGAGAACCAGTTGAAAGGTAATCCTGACTGACTCCCCAGTCCCACATCTAACTGCTGGGCTCA
>CHR2:148570528-148570912
AGGGATTTGGGGGATTACAATTCAAAATGAGATTTTGGGTGGGAACACAAAACCTAACTATATCAACAGAAATGCAAAGAAATGGTTTTGGGGTTGGTAATGCTTCCTTTCAGATACAACTACCTTTTCCGGTAGGCTACAAAAAATATATTTAAAAAGCCGTGTCCTGCCTAGAAAATATCCCTTACTTCTCTTTGAGGAGACATTGACAAGCAGGCTGGATGGAACACTTTTATTTTCATGCCTGGCTGTCCTTAGCTCCATCACTGGTTAACAGGAGGTGTCTCAATGCCATTACAGGCAGACTGAAAACTGCCGCAAAAGAGCAATGAGAAGCAGGGTTCTCTGGAGTCCAGCTCTGAGAGAAGCCTTGAGGGAAAAGGA
>CHR2:218047635-218048019
CTTTACCCTTAGTAGCCTTAATATCTAGCGAAAATTAGGATGTACGTGGTTTCATTGGCCTAAATCCTATTTCCCCATAGCACAGGATATGCTTACCAGTGCACCCAATTATCTCTAGTTCCTCTTTAATAACGAGCCTAAAGTACATAAGCTTAAACTTACGTTTATTTAGTGATTAATAATTTTAGTAGTTTATCTCATACGGAAATGATCTAGATACTTAATTTATATGTATATTTTCATATTTAATTTTAATCTATAAGTCTATCCTATTGGAAAGTTCCCAGTTATAAATTTTAAGTCTTCTGGCTACTTCTGATGGGTTGAACTTATAAGTTCTGTTTTTCTATAGTATGAGCATTTATATTTATTTCTGCTTTCAGG
>CHR8:134440243-134440627
TTACTCTCTCTCTCTCTCTCTCTCTCAATCCTTTACCATCAGAACACACTTGGTTATCTTGATGGGGGATAAGACATTTGAAGTAAAGCCAACCCAGCGCTGTTGCCCAAACCAAAGCCTCAGACATGTGAGAGAGCTCAGACAAGATTAGCCAAATTTCAACTGGCCACAAAAGTATGAGTGAGCCCAGCCAAGCCCAGCTAAGATCAGCAGAACCAGTCAGCTGAACTATAGACATGTAAACAAAAATAAATATTTATCATCGTATGCTACAAAGATTTTGTGATTAGTTATTCCACACAAGACTCTAGCAAAAGATAACTTGACTATGGGTCCCATTTTCCTGTTTCTTTATATCCAGTAATTTGGAATTATATCCTGGAC
>CHR19:14155081-14155465
TGGTGAGGGTTCCCCATTACCAAATCTGTTCTGCTCTCACTCCTCTAAGTTGCTGTATCTTGTTTTCCAGAACCCTCTTCACCCGTGGTTAAACCCTCCCTAACCCTGAGCTCGTGCTCCCCTCCCGGTGGACGCAGACCTGACCACAGAAGCCCTGCAGCACTCACTGGGGGCTTGAGGGAGCCCCTGAGTCCCCTCCACCCTCGCCGCCTTCTCCTGGGTACCCAGGAAACGTCTCCAAGGGAGGCTGTGACCCAGGACCCCGCCTCGACCTCACCTTCTTCTGTAAGGCGCAGTGAAAGACGAAGATGAAGACCCCCTGGAAGGCGTTGAAGGTGGTGAAGAGATAGGCCATGACCACCGACTCCTTGTTGATGAAGAGGA
>CHR6:32637074-32637458
CAGAGTGAGACTACGTCTCAAAAAAAAAGAAAAAGAAAAGAAAAAGGAAAAAAAAGAAAAACACCCATCCCTCTTGCGACTGGCAGACATGCACACACCAGAGAAGATTCCAATTTAATGTCCTCCCTTTATTCATAGAACAATTCCTCAAGTCCACTCTGAGTAGAGGCTGCATCACAAGGGGATTGCCCCGTCTCCTTCCAGGGCTCTTAATACAAACTCTTCAACTAGTAACTGAGATGTCACCATAGGGGATTTTTCTAATTGGCCAAAACCTGACTTGGCAGGGTTTGGTTTGGGTGTCTTCAGATTTCCTTGTCTTGAGGTCCTCACAATTACTCTACAGCTCAGAACACCAACTGCTGAGGCTGCCTTGGGAAGAGG
>CHR20:56377625-56378009
AAAGTACAAAAATTAGCTGGGCATGGTGGCACGTGCCTGTAGTCCCAGCTACTCAGGAGTCTGAGGCAGGAGAATCGCTTGAACCCAAGAGGCGGAGGTTGCAGTGAGCCAAAATCGCACCACTACACTCTAGCCTGGTGACAGAGCGAGACTCCGTCTCAAAAAAAAAAAGAGACGTTCAACATCAAATGTCATTAGGAAACTAGAAATCAAAACAATGAGATACCACCACATGCCGATTAGAATAACTAAAATGCAAAACAAGAGGCCAGGTATAGTGGCTCACTCCTGTAATCCCAATATTTTGGGAGGCATGAATTACTTGAGACCAGGATTTCGAAACCGACCTGGGCAACAAGGCAAAACCTTGTCTCTACAAAAAAA
>CHR20:46871686-46872070
GTAATAATTGCTGCAGGCAAGATCCACCCGTGAATGCTGAGATTAGTGGGTGAAAGTTTGTGGATTAACAGGAAATTCATGTAGTCTCAAAGTATCACCTCCAAGATATTTATTCATTACAAAAGACAACCAAGTAACTTTACGCAAGAGACACCCAGTAGATGCCACCTTAACCAAGTGATCAAGGTTAACACTACCAGTAATAAGAAATATTGGCATCATGTAGCCCTTCATGTGATTACCTGAGGATACAATATCACTTCTTGCCAAAAAATGCTCAACGCAAATCTAATCATGAGAAAACATCAGACTAGCCCAAACTGCAAGACATTCTACAAGATAACTGACCACTACTTATCCCAAGAGTCAAGGTCATGAAAAACA
>CHR9:135724049-135724433
AGCACTCCTGCTTTCCCCTCTGAATTTTTATCCATCATGGGCCCCTGAATAAGAGCTGACTGTGGGATCCAGGCTCAGAGGCTCGAGAGGCACAGGGGGAGGGCACCAAGGGCCTTGCAGTCCAGGCCAGCCTCAGGGTCAGGCCTCCAGGGGCCTCAACTTTGTGTCCTCCCCATGGGGTGCTTTTCATCCCCGGAGGCCAGGCTGGGGGTGGCTCAGGGGGCACCATCTGCACAGGTGGGGGCAGCCGTGGGCGGGTAGAGACAGCGGGCCCCGCGTGCACTCCCATCCTGAGCCCCCTGAGCCTCAAACAAGAGTGAAGGCAGTGCCCAGGGAAGCACAGGCCAACGGGGGCAGGCACAGCCTTGTGGTGGCCAGAGAACC
>CHR19:46195681-46196065
GAGACACTAGAGCTCACACTGTGGGCACCTCTGGAGCTGACTGGGGAGATTCTCCTGAATCCTCGGCTCCCGCTGGGTCTGGACACCCTGTGGCTTCCCGATCACAGGATGGCTTCACACCTCTTCCGCTGTCCTGGGCCCTTGCACTGATTCACATCTAGAAGGGGACCAGGTCATGGAGCAACCCTCAGTCCGTGTCTCGACTCTAGACTCACAGGGTCAGCTGTAACATTGTGGCTGTGTGAGTGTGGGAGGGTGAGGACGACCCCAGGAGTGTCCTGCAATTTCCTATTTGCCAAAGAAGCCTCCATTCTGGAGGAGAGAGGGACCGAGGGTGGAGGGAGCATCGGTCCTCTCCTGGCTCTCAAAGGACCTGGCATCAAA
>CHR12:15942499-15942883
AGATTTGTCTTTCATCTGTCTTGAGATGATTTTTGTATAAGGCAAGAGATGGGGATCCAATTTCATTTTTATACATCTGGCTTGCCAGTTTTCCTAGCACCATTTATTGAATAGAGTAGCCACGAATATTCTGAGTACCCTCAGTAATCAGTGAATGCCTGGCATGCTGGGAGTGTTAGTTTTGTTATGTCCAGGAGAGTGGGGAAGAGAGTCAAGTTTTGGTTTTCTTTTAGAGTGAAACACTTGGTAAAGTAACACTATTCACTGCACCGGGCTCTCACGTGCTGTGCGACATTGCTGGAGACCGTGAGAGAAGAGAAGCTGGAGTCTCCCAAATGCATCTTGGTTTATTTTCAACTTTGTTAAGAAATGAAATATAGAAGA
>CHR1:116895669-116896053
GAAGAAAAATGAATGAAAACAACAGCAACAAAGGAGGGGAAGAGGAAATGAAAGTAGAATGTTGGCCAGGCGTGGTGGCTCATGCCTGTAATCCCAGCACTTTGGGAGGCCAAGTCAGGCTGATCACAAGGTCAGGATTTCGAGATTAGCCTGGCCAATACAGTGAAACCCCGTCTCTAATTTAAAAATACAAATATTAGCCGGGTGTGGTGGTGCATACCTGTAGTCCCAGATACTCAGGAGGCTAAGGCAGGAGAATCGCTTGAACCCGGGAGGCAAAGGTTGCATTGAGCTGAGATCGCACCACTGCACTCCAGCCTGAGCGACAGAGTGAGACTCCATCTCAAAAAGAAAAAATAAAAAAAGAAAGGCTCTCACATTATA
>CHR8:103436295-103436679
AAATCCAACTCTGTATGCCAAACCAAAAATTAAAAAAGAAATAAAAGTAAGTTTAAATTGTCAAGACCGTTCTCCCTCTATTTCACTTTAGTAGGTATATGGCTTGGTTGATGAGAGGTTGAGAGGTGGGAGATTTGAATACTCAGCTGTCCCATAGTCTCGTGTGTGTCTCATTTTGTAAGCACATAGAGTGTGATTCTAATATTTAAGATTTTTATTGTGTTTTGTATAGTTTGGCCCTTTACTACATATTATATGTTATTAAATACAGTATCTATTTATACATCTATTATATCTTATTTTTGTAAAGAGGTAGTTTACAGAAAGTGATGGCATTTTAAGGAGTTTGCAAGGGGAATTTTGTTCTCGAGTTTTCACTTTACA
>CHR6:16965128-16965512
GAGGGGACCCTGGGTCACACCATGGTCTGTGTACCCAGTCCGGTCCTGGGTGTTAGGGAGGATTCAAAGGAATTACACACAGGCAAATCTAAGGAGCTTATCCTCTGACCTGGGGAAATAAAAGGAACATACGGTTTCTCTATCGACTTGAGGTCATACGAGTTTCCTAGAAGGGAGAGACCCACACGGATCAGAGTAATCCAGGAAGCTGAGCCTAGAAGGATGATTGGACTTCAGATAAAAAGAGGGAGGGCATTCTGGGATAGGAGAAGAGCACAAACAAATCAGGCAGGAAGAAAAACCTTGATGACATAGAACAAAGATTTTGAATGAAAAAAAAAAATGTTGAATAGTTTGGGGTTTATAGATGCAACTGAAAACCAA
>CHR20:47245652-47246036
TTGGGGAAATAAATGAGCATATTGGAAAAGAAGCTGCTCAGACTAAAAATGACTTGGTCACTAAAAGTAACCATCATTTTCTAACAGACTTCTCTTTCTGTACTCAAAATCAATCATACTGGATACCGAGCAGGTTAAAGGTAGGCAGGCCCATGTTTGAGTCCAGGTCCTGTTCTATGACTAGCTAGGCAACCTTAAACCAAACACAGCTTCACTGTGCCTCTCTCTCAGTGTGTTAGAGGGTCACATAACTTCTGATTTGTTTCTTTAAGGGTCACATAACTTTTGATAGTAAGTGTACGAGGTAGGATTCTAAACCAAATTAAGAAAACTGGAAACAGATACAATCACTTACCATCCTGTTTGGGAGATGGTTCTTTGGGT
>CHR20:50303095-50303479
TATATGGAGTAGTCAGACAAAGAGTTGAGTGGGAAGAACACACCAGGCAGAAGGAATAGCCCGTGCACGGCTGGGCACAGTGGCTCACACCTGTAATCCCAGCACTTTGGGAGGCCGAGGCGGGCAGATCACCTGAGGTCACGAGTTTGAGATCAGCCTGGCCAACATGGTGAAACCCCATCTCTACTAAAAATAAAAAAATTAGCTGGGCTGTGGTGGTGCATGCCTGTACTCCCAGCTATTCGAGAGGTTGAGGCAGGAGAATCTCTTGAACCCGGGAGGTGGAGGTTGCAGTTAGCCAAGATCGTGCCATTGCACTCCAGCCTGGGCAACAGAGTGAGACCCAATCTCAAAAAAAAAAAAAAAAAAAAAAGGAACAGCCTA
>CHR16:3218551-3218935
AATAAAGCTTTTCCAAATCACTACATAGTCTCCACAATTTTATCTTAATACTTTATATGTCTCCATCAAGTTCTCTAGCAAAAGACTCTTACTAATAATTCTATTTCTAAATTAAAACATAAAGGAAATTTACTATTTAAGAGCGTGATTTGAATTTTATTTGTAGGCCAGGCGCAGTGGCTCACGCCTGTCATCCCAGCACTTTAGGAGGCTGAGGTGGGCGGATTACCTGAGGTCAGGAGTTTCAGACCAGCCTGGCCAATATGGTAAAACCCCGTCTCTACTAAAAATACAAAAATTAGCCGGGTGTGGTGGCGTGGTGCCTATAATCCCAGCTACTCGGGAGGCTGAGGCAAGAGAATTGCTTGACCCTGGGAGGCAGAG
>CHR15:83954597-83954981
ATGTATTTATTGTAGTCTTCACAATCTGGGCTTTACAGTCTATGCCTGTCCTTCTTGGGAAGCCTTTCCAAGTATTCAAAGGGACTTGGGCCCCAAGCCCAGTAACACTGTGCTTCATGCACACTCATAGAGATATCACTTTGGTGGTCTTGGATAAGATCCAGAAGCATTCTCTGGATTACCAGGAAGAGACTCTTGTTCTCTTCCTTTACTTTCTCCCAAACAAACAGCATCTCTCTGCCTCTGTCTCTGTCTCTCTCTCTCTCTCTGCTGAGCCACCTGGAGCTGGGATTGGGGTGATGCAAGCACCCCTATGGCCACCAACACTGGAACTGCCCTGGGTCAGACCTGAAGCCAGAATAGCACTGGGTTTCACCCAAGACC
>CHR20:50362839-50363223
TACATATGTAACTAACCTGCACGTTGTGCACATGTACCCTAAAACTTAAAGTACAATAATAAAAAAAAAAAAGAACTGTTGTGTTCTCAAAGAGAAGTATCCCAGCAGTCAGAAAGCTGCTGGTTGACCCCCACCAGGGACATACCAGGGTATGATGAAGAATGCAGGTTCAATTCCCATTTCTGCTGCTTCCTGGCTGTGTGTCTCTGGGGAGGTCACTGCTTCTCTAAGTCTCAATGTCTTCATTTCTAAAACGGTGATAAGAAGACCTACCTTACAGGCTTGTGGTCAGGACCCATGAAAAGCAGGATGTGAATGCAAAGCCCTTGCTCATATGTGTTCCTTTCTGCCACAGGGCCTTTGCGCGGGCTGTTCCCTCCATCT
>CHR10:18652948-18653332
GTAATTTGGCTTCTAGAGCCAATACCTTGTCCTTGACCATAGCATATTTCTTCAATAAATCCATGAGATTCTTTCATGGCTAAAACATCTGAAAGTGATAAATGTCTAAATCAGACATTTCCAAAGGAATTTCTGTAGCCTGAATTTCATGGTGACCATAGCACCACTGATGGCTAGAATCTGTATTTTAGCGATAAAGGAGGAGAAACAAGTTGAACTACATTTTAAACTCCACAAGGATAGAGACTTTATCACACCACTATGTACCCAAGCCTAATCCATAATGGGCACTCAAATACTTACTGAATGACTAAATGAAAAGATGGATGAACATCTCTATAAACTATGGAAAGAAAATGCTGATAAAGCATTTGCCAGAAATTA
>CHR17:60164922-60165306
TCTCTAGGTGCCCTTGGTAGTTTAATTCATTTTTCTGAGCCTCAGTTTCCTCATCTGTGAAATGGGGGTGATGACAGCATTTACCTCATGGGCTTGTTGTCAAGATGAAACAAGATGCCGGGACAAGAGGAGATATTCAATAATTTATAATTATTATGATGATTCTTTTTATTGGAGAGGGCAATGAAGGACAGGCAAGACCCACAGGTGGGGAGTAGGGAACACTGGGCGGAGGCTGGAATTATGCAGAGTGATGCATAATGAACTCTGATCTGTGGTTGGTGGCAGTTCTTTCCTATCCAAGGGAGAAAACTTAAGACCCTTCAAGGGGCCACCTCTCTGCCCAGACACTTAGGGACATCCCTCAGCACTCTGTCCCAACCG
>CHR1:114300898-114301282
ATTAAAATGATACAAATAAATTCATATAAATAGAAGAGTAACCAAAGCAAGTTTTAAAAAAAAAATTTTAAATATCATTATCTAGAAGTAACCACAATTAATATGAAACATCATTCTATATGTCTCCTTATGCATATATCCAGATGCAAAGGTGGATAGATGGATAGAGCTAATTTTTAAAAAACTGGATAATAGTCTATATGTTATTTTTGGCAAATATATCAAATTTAATATTATTTTGAGCTTAATATGAAAAAGAAATTGAAGTAAAACTGAAAATATTCTATCACAAGAAAGAGGTAGTGACAGACGTAGTGGCAAAATTTGTTCACAAATTCATTACCACTCCTTCAACTGAGAGGTGGGCTCTATTTCTCCAGACCC
>CHR17:61603177-61603561
ACTTGGTTCTCTATATATCTCTAGCTTCTTTCCCCTACTACTCTCTACTTTTAACTTGTGCTCTCTTTCTTTTCCTTTGCAGTTCGCTTGGCCTACGACACTGGTGACACTGTTCTTCACCTCACCAACTCTAACATCCCACAGTGCCCCGTGTCCTAGCACAGTTTATTATGTTGTGTTGAACTTTATCTGTTTATGTGTCTGCCTCCATCATTACAATGAAAGTTCCTTGAGGACATGAACTATGTGTTATTCATATTTCTATTATCCTTGTAGGGCCTTTTTCAACCTGCAAGTTGCAATCTAGTCGTTGGTCATTAAATCAAATTAGTGGGTTATGGCTAGTATTAGTTTTTAAAAATTATGTGGAAGAGAAGAGAAAGT
>CHR17:62572257-62572641
AGAGGAAGAAGGAGAAGGGAGCTATCATTTGATTGTCAATTATAGTGGGTGACTTAAAGACTAACCTGTTAGATGGTTAATCTCCAATTTTGTATGTTTTTATATACCAAGTCTGTAAACCTTAATATCTGTTAGGTGGTAGGATACATGAGAGAAAGTGTTTTTTTTTTTTACAATGGAGTTTTTATTGGTCCCTAATTTGTAAACTAGTTAATCACAGAAAAATGTGACATCTTATTAGGAAATACTCTAATGGTAATGGTGTTAGATTAACTGCAGTTGTAAAATATGTTTTATACTAATTCATTTTGTATACTATTCCCTAAGGAGTTCTTACTAGTTGGAAGACTTCGTTGTGCTTTCTCCAAATGTATTTTTCTTTTA
>CHR1:150488211-150488595
TTTTATACAGACGGGGTCTCTCCATGTTGCCCAGGCTAGTCTTGAACTCCTGGGCTCAAGCGATCCTTCCATCTCAGCCTCCCGAAGTGCTGGGATTACAGGCATGAGCCACCAAACCCGGCCTGAGATTTGTTTTATCTGTATTAGTTTCTGCATCAGAGTCTCTGTCCTTTCATTGGGGAAAGAAATGAAAGCTTCTGTTGCTCTGGTAACTCATTTCACCTTTGCAAGTTTACAGTTGCTGAGAGATGAGCAACTTTCTCCCCACTGTGGATTGTAACCCTGTCTGTTTTAAATCATTAATTTACTTTTTAATAATTGATACATAATAATTGAACATATGAATGGGTATATGTGATATTTTGATATATGCATACAATATGT
>CHR14:69554182-69554566
TGTGACCAGGTCCATGAAGTGTAGTAGCAGTTGTCCCCACTAGACTATTTTTGCCTGGAAAACCTAGGCAAAAACAGAGGCTTTGGTTAAAAAAAAAACAGGGGTGGGGTGGGGAGAGGATTCACAGATCAAATGTAATTGGAAAAGGCATGCAAACTTTTTCAATTTATACACAGCTACAGAGGTCTATTTACAGATCTGGGATGGGGTTGGGCTTAATGGCTCATGCCTGTAATCCCAGCACTTTGGGTGGCTGAGGTGGGAGGATCGCTTGAGCCCAGAAAGTTGAGGCTGCAGTGAACCATAGTTGCACCACTGCACTCCAGCCTGGGTGACAGAGTGAGACCCTGTCTCAAAACAAACAAACAAACAAACAAACAAACA
>CHR20:61426114-61426498
AAAAAGCAATAAAAGAAATAGAAGAGGCCAGAAGAGTATGTGATGTATTCAATGGGGGTTTCTAGTTGTTTTGTTTCTTTTTCATCTGAGAGTTAAAGGAATCATCTCATTTTTTGACGCAGCCAGGTGCTTTAATCTAGCTGATAAAAATTTTGCTTGGAAAAACACTCTGGCTTAATATATTAAGGATGGGAAATATAGGAAGATGCAGGTACCTATAATGAATAATGCTCACACCTGAAAAATGCCGTGTCTAACTCATAGGCACTGCATTCGGGTGGCTCCAGTACAGCAAGGACATCATGTGGGTGGAGGGTGTGTGGCAAGGGATAGGGGTGTCCTGTGTGGAGGGCTGTAGGTAGACTCTGGGTGACTTGCTCAGTT
>CHR16:29276594-29276978
GTTTTATGTCATTTCTTCACATATTTTTCCAGTGACTTTCCCTCTCATGCCTCTGGAATTCCATTTCCACATAGGCTGCACTGCTGGCGGTTTTTGCATAGGTTTCTGGTTCTATTCCTTTCTTTTCAATAATGTTTACTCCATTTTTCAAATTAAGTAATTTGTTTTCACTTATTTTCAAGTTCTCTGATTCTTTCTTCTTCCAACCCCAATCTGTTTAAAAACTAGCAAGTTTTTAAAATCTCAGTCATGGTACTTTTGAGCTCCAGATTTATCACGTGTCTGTTGTAGTTTCTGTTACTTTGTTGAGGCTTCCTACCTGTTTGGGGTTTTTCCATTTTTGGGTTTTTTTGTTTTGAGATGGGGTATTGCTCTGTCCCACAG
>CHR20:25159358-25159742
GATCATCAATTTTCAAAAATTTAGAATGCATGGAATCGTACTCAACACTACACTGTGCTGAAAGACTACAATGGCACATTAGGGCCTTGCAGCCATCTCAGGTTGTCATTGTGAACATTGGTCATAGTTTAATAAAACTGGGGAAAAGCTGAAGTCAGCTTAAAAGAATTCTGAAGAATAAGATTTACTATTATTACCTTGGGAAGACTTGAGCTACCTTAGAAACAAGAAACAAAACCTAATAACATTTAAAGTTACAGCAGAAAAAATCCAGTCAACCTGAAATTTTTTTTAATGACAACTTTTCAGTTAGAATTTTTGTTTTGAGAAAAATAAGCTTAGTATAGAAATAAGATAAGAAAAAGACATAAGAGATAAGAAATA
>CHR17:49021691-49022075
GAGGGTGGTGGGGAGGGACTAATGAACTCAGAGTTCACCTTCCTTTTCTGAACAATGGCTGTTCATCGGTTTAGGCAATCCAGGCATATAGAAGGTGCCCAGAAGATACTGCCCATAGGGCAAAGGCACTTCTCAGCTCTGGTAGAAGCTGGTCTACTGAAGTGCTGGAGCGGGTCCCTGGTCCCTGGACCCTTTAACTGGGGAGATGGGGGTGGGGCTCTAGGCAGTGGTATTTTTCACTATTTTCCCCACCAGTGCAGAAGTAAAATCTTAATAACTGTTAACTATTGTCAGCCCTACCCGCCTGCCTCTTTCCATACTAGTCTGGATACTCCAGTTCCCTGGGACTGGGGACTTGGACATGGTTTGAGTGCTTACTACATG
>CHR8:125212188-125212572
GCTCTTTGCTACCGACTTTTACCTTGTTAGCAAGGCGAACACATATTCATTTAAAGGTATCAATAAGATTTTATGACCTGTTTTCTGGTAGCCCAGGATAGAGTCTTTCTGGGTTCACTCTGCAGAGCTGGGTGAGTTAGGTGGGAAGAATCTCAAAAAAGATGCCATTCTGGGGTAATAGGGGAAGCTCAGGGACTTGGTTGAGTTTAAAGTATGACCTCCTAGAGCTGAGGCAGTGAGAGCCCGGTATGTGCAGGAGGCTTTGTTCATGGCCAGACTATTGTGGGAGCCTCTTGAACAACAAGGTGAAAAGAGCAAAATGGGCAAGGAAGTTGTGAGCCAGGCTGAGGTTTGAGTGGAGGGTTCAGGTACGTGTTCAGTACC
>CHR17:66508853-66509237
TTTTGTTTTTTAATGTGATTATGCACTCTCTTGCTTATCATCTTCCAAGGTTGGTACAGAGTCACTCACAGCGGCCTCACTGGCTGTTAGCTGTGGCTGCTGGCCAGGGAGTCCTAAGGTCTGCCCCACATTAGCTTGGGAGGGTAGTGCAGGTTTTTTACAAGGGAGTGGCAGTTTTCCAAGAAGGAACACCTCAGTGTACACACACTTAATAGGCTTCCCCTGGCGCTGTGTTTCCCAGTGTTTCATTGGCCAAAGCCCAGAGTCACTGTGAAGGTTTATGAATCAGGGTTCTCCAGAGAAAAGGAACGTGTGTGTGTGTGTATGTGTGTGTGTGTGTGTGTGTGTGTGTGTGTAAAGAGATTTAATATAAGATGTTGACTC
>CHR9:19233528-19233912
GATGTAATAGAGCTTAACATGGTATTTGAAACCTTTTTTTTTTTTTTTTTGAGATGTAGTCTCGCTTCGTCACCCAAGCTGGAGTGCAGTGGTGTGATCTCGGCTCACTGCAGCCTCTGCCTCCCAGATTGAAGCGATTCTCCTGCCTCTGCCTCCCAGATGCAAGCGATTCTCCTGCCTCAGCTTCCCAAATAGCTGGGATTACAGGTGCCTGCCACCACGCCTGGCTAATTTTTGAATTTTTAGTAGAGAAGGGGTTTCACTATGTTGGCCAGGTGGCCTGATGTCAGGTGATCCACCTGCCTACGCCTCTGAAAGTGCTGGGATTACAGGTGTGAGCCACCACACCCAGCCTTTGAAAACTTTTTATTGGAAAAAATGTAA
>CHR3:185617976-185618360
TCTTGTTGTCCAGGCTGGAGTGCAATGGCGCAATCTTGGCTCAGCGCAACCTCCACCTCCTGGGTTCAAGCAATTCTCCTACCTCAGCCTCCCAAGTAGCTGGGATTACAGGCATGCGCCACCATGCCCGGCTAATTTTGTATTTTTAGTAGAGACAGGGTTTCTCCATGTTGGTCAGGTTGGTCTCAAACTCTGGACCTCAGGTGATCCGCCCGCCTTGGCCTCCCAAAGTGCTGGGATTACAGGCGTGAGCCACCGTGCCTGGCCTGTTTTATTTTTTGAGTAATAAAGGGATATATTGATCACTATATACTATGTGTATTTTTCTTTGAGTGATAGCTGAAAAATTTTGCCTAACTTGTCATCTTGTATCCTTAATACATT
>CHR11:64671291-64671675
AGCCAAGGGTAGAGGGAATGGAGGAAGGTCTCTGGGGAAGGCAAGGAGGGAGATGACTTAGATTAGTAAAACCCGACTGTTCCCTCAGACGAATCAAAGTCCAGACACAAAAATGGCAGGTTCGTTAGTAAAAGCAGGAAACAGGGGAATAATTCCCCCGGTCCCCCTCCACCCCAGGGGTTCATGATGCCCCTGCCCCCCAACCTCCCCCCCACGCATCTTCTGGAAGGGGTGGGGCCGGTGGGGGAGGAGGGAAGGGAGGGGGCCGTGCGACACAGAACAGCCACTGCAGCTGGACACATGCAGGTTAGAGGAGCAGAGTGAGGGCTAGACCCAGCAGGACAGGCCAGAGAAAGGCAGCCAGGTAAGAAGGCGTGCGGGGCA
>CHR1:35111493-35111877
TAATTTTAAACAAATTCTTTAAAAGGACTGGGAAATTGTGTACAAAGGTAAAAGACATAAAATGTTGGAGAAGTGTAAATTTTCAGTGTAATGTTGTAATTATAAATACGATACTAAAGAACCTGGCTATTCCTAAGCCCTAATAAAAATTACTTCAGTACCTACCAATTCCTTAAGCTATTAGATGCTTGCATTATTTCTTTAAACAGTATTACTAAACAGTACTTTCTGATGATTGATTTTGCCTTGTTTATAAGAAATCTTTTTATTGTTGTCAGTAAGTGTTGTTTCTGTGGTGCATGATACTTCAACAGAGCTTCTTTCTCCAAAGAAAGATACGACTCCAGTTATAAGCAATATAGTGTCATTGGCAGACACCGATGT
>CHR17:81040890-81041274
CAGAAAGCCCAGGGAGCAAGAGTGGAGGAGGCTGTGGAGATGGTGGGGAGGTAGGGCCTGAGCCCATGCTGTGCTGAGGAGTCCCCTCTAGGGGGCAGGAGGCTGGGGATCTGCCTCTGGCGGGGGCCCGTTTCTGCCTGTCAGGCACAGTGGCGCCCCCAGCACCTCCCTCAAGTTAACCCCCATCTGCCCCTGGTCTTTTTGACTCACGCTATAGAGCCTTGTCTGCTGGCTCTTGGTTTGGTCACCCCTGAGCTTTGGAAAATGCTGCCTGGTCCTTGGGCTTCCTGCCAGGCCTGCCGGGAGGAGTCTTGCCTGGCCAGTCCCCTGGCCATATGACCTTGGCCAAATCTTGCTCCCTGGGCAGTGGGTACAGCGGGCAGG
>CHRX:130424594-130424978
CACTTGTTTTGTGCATAGGGCCTTTAAAACATATCCTAGTTCATGGTAACAAAATGATTATTGTATCTGTAAGGGCAGAAATGAACATTTATCTACATTGCTGATGCATCAAGACAGGATGTGATAGCACATGAAAAAAAAAACAGGGGCATAAAACACATACTTTCTTATTTCCAGTAAAAGATTAAATTCTCTTATACCTCTTGTGGTTACCTGGTTTTTATCTTCTCCAGCAATATAACCTTGGGAACCTCAAGAATCTAGGGCTTAAACTAAGGTAGCAGAGAGCAAATTTACCCTTAAGCAAAGGGGGAAAATTTAGCTTTCAAATTAATAATGCAGTACTAGAATATGCTGGTAGTTTTAAAAACTAGCTAGAGTGAC
>CHR14:24038793-24039177
GGTTGGCAGAAATAATTTGCATAATCTTAGAAGAGGAGGATCTTAAGCAATAGTAGACAGTAGCATGGTAGACAGTATAGGGTAATTCCGTTTTTAAGGAACTGTCTGGCAAATGCTCAAATGTGCATTGGAAAGAGCCAAATGTGAGTCCTAGAAAGTCACCTTGCCTGGCCTAGGCTGGTGGACAGAGCCCAAGATTGGGGCCTTGATCCTGATGGTGGAAGGAGCCGTTTGGGAGTCTGGGTCAATTAGTGACTAACCATATCACATGTAAGTAGCAATGTAATGTGAAAACCCTGTTGGGAAAACATCCTGTGGCCCCCACCAGGTTCACTTAACATGGCCTACAGGCCTGGCCCAGAGGTGGTACTTGAGCTAAACCTT
>CHR3:63504941-63505325
AGAGATTTCTGAGATGACTGAGAAAGAGGTGAAAGTCAGAAAAGGGAGGTGAATCAAGAGTGTGTCTGTGAGTGAAAGATGGTAAGTGAACTGGAAACAGAAGGAAGAAAAGAGAATGTATGGAGCATACTGTCAGTGATCAGTGTTAACAGCTCTCATTTACTGAGCTCCCACACTGGGCCAGCACTGTGCCAAGCGCTTTAGACACATGTAATTTTCACAATGAAAGTCTCACTTATAAATGACAAAACCAAGGCCCAGAAGGTTAAATGTTAGGTTGAAGCATATGAAATTGACACATTTATAGATCAAAACCAGGTGAATATCGACAATTTTATGTGAAAAGACCTCAACTTAACACCTTACCGAAGGCCACAGGGCTAG
>CHR14:65721403-65721787
GAACACTTTATTTTCTAATTCCAAAACAACAACAAAAAATAGAACTTTGCTAGCTGGCTGTGTCTACTGTCATTCTTTGATTAGATACTTTGAGTTCTGCATACCATGAGGTGTTGGTATGATAGCATGTTATGATAGAAACTTTTAGAAAAGACCAGAGACTTGAGAGATAGACTAACCTGCATGTGAAATTCACCTCCGTCACTTTTGCTCTGGTATTTCGAGCAAGTTATTTAACTTCCTTTGTAAAGTGAAGATTATACTTCTTTAGAGTTGCTGTGAGGATGAAAGCACTCAGAATAAGTTCTTGTTGAATGGTGGATGTATAAGGAATACCATGTGGTAATGATTATATGTTTCAATATTGTCAGGTGAAGTGAAGGA
>CHR3:62448692-62449076
AACCTCTGCCTCCCGAGTTGAAGCAATTCTACTGCCTCAGCCTCCTGAGTAGCTGGGATTACAGGCACCCACCACCACACCCAGCTAATTTTTGTATTTTTAGTAGAGATGGGGTTTCACCATGTTGACCAGGCTGGTCTCAAACTTGTGACCTCAGGTGATCTGCCTGCCTCGGCCTCCCAAACTGCTGGGATTACAGGCGTGAGCCACCATGCCCGGCCGCTGGATATTGAACTTTAAGAAGGACATTGATGATGAGGAAAAGGGGGATTCTGGCAGTATATTCTATAAGGAAAGTGAAAGAAAAGGCATCTTGCCTAGAAAAAGATGGGCTAATTGCAAAGAAAACCATAATATTCATGTAGTTAATTAAGGAGCTTCAGT
>CHR22:29047189-29047573
GAGGCTGCAGTGAGCTATTATTACACCGCTGCATATCAGCCTGGACAACAGAGTGAGACTTTGTCTGTCTTAGAAAATTTCAGACCTTCAGAAAAGACTAGTACCATAGACGATATATGTCAGGGGCCTAGAATCATCCATGATGAACATTTTGCCACATTTGCTCACTCTCCCTCTCTCTAGACAGATGCATACATACACATATTTGCGGGGCAGGGAGCAAACCACTTGAGAATTACAGACATTTGATGCGCCTTTGTTGAAAATGTTCCACTGCTGCAGAGACTGTTGGATGGAAATGGAATTTTTGCAGAATAGAATAGTAGATTCTTACACAGACTCTGGGTTCTAATCCTGACCTGGGTGGATTCTAGCTTTGTGATC
>CHR5:55646382-55646766
ATACTCTGTGCAGGTGCTTTATATCAATTATTCCTATTTGAGGTCATACAACTGGTATGGAGAAGGGCAGGATTCAAATTTAGGGTCTGTCTGACTTTAAAGTCCTTCATTTTTTTAATACCTGAATTTGCCAGAAAAGTACCTCTAGAAAAGGAATTATGAAAGGGCAAACTGGTCATTTAACTTTCTTCACTGACAAATCTAAAAAACATAATGTAAAAATATTAGAAATAAGTGTCCACCTACAGAGGATTCATTAAATTGAGATACAGTTGTGCAGTGGTATATGGTATCAAAAATTATGTTGTGGAGGCAGTTTCTTTTTTTCCCTATGATTGAAATAGCATACATACTGTGATTTTACTTTTTATTGTTTTATTCTTT
>CHR6:48983854-48984238
TATATTCCATAGCCAATATTTATAGGACTTTCGGTAACTTCTTGTACCTAATTGCAGAAATAACAGATGTGTGTCAAAGTGAGAGGTGACAGCATGCTGGCAGCCCTCGCAGCCCTCGCTCGCTCTCGGTGCCTCCTTGCCCTTGGCACCCACCCTGCCCGCGATTGCAGGCCCCACACTCGGAGCCGCCAGCTGGCCCTGCCGGCCCTGGGCAGTGAGGGGCTTAGCACCTGGGCCAGCAGTTGCTGTGCTCCACTTCTCGCCGGGCCTTAGCTGCCTCCCCACGGGGCAGGGCTTGGGACCTGCAGCCCGCCATGCCTCAGCCTCCCCAACCCCACCACCGTGGGCTCCTGTGTGGCCCGAATCTCCCCAATGAGCACCACC
>CHR6:27560436-27560820
TTAAAAAAGATGTTCCCCAGATGTAGAAGAGGACAGCTGTCCTCAGGATCTGTCACGGGGCCAGCTGGGGGCTTTCGTATTTCCCCAAGACCCTTTTCCAGCTGCATCTCAGCATAGCTTTTATATGACTGGATAGCTGCATAAATCGCTAAAAAGATAGCCATGGAGAAATAGTGGTGACTCCAAGCTATATGGTCATGTGATGATTTTCAAGGCCTGCTCATAGAAAAATGGGATGGGATGATCCACTTCCCAGTGTTTTCACTCAGATGAAGGACTTCACAGGACTTCACACTTCTTCAGTGTAGAACTCATTCTCTTCTCCAGTGTGACAGACACACCACTGAGTCCTCAGCTTTAGGAAAAAAAATCCGTAGAAATCCT
>CHR4:141779196-141779580
TGTCTGCATAAATACATGAAAGATGCTAACTGTAATCACCTTTGGAGAGAAGAACCAGGAGTCTGAGGGGGAGAGAAAACTTTCACCTATGGTTTTAAATTGCTCTGTTTGGTTTTCATTCTTTTAAAAATGTATATGTTGAGCATACACACACACACACCACACACACATATGTTTTATTTTATACTTTTTTAGAGAGACAAGGTCTTGCTGTGTCACCCAGGCTGGAGTTCAGTGGTGGAAGCATAGCTCATGCAGCCTCAGACTCCTGGGCTCTATTTATCCTCCTCCCTCAGACTCCCAAGTAGCTGGGATTGCAGGCCCACAAGGTACAGCTCAGGCCATTGCTTCAAAAGGTGCAAGCCCCAAGGCTTGGTGGCTTCC
>CHR16:3767376-3767760
TTCTTTATACTTTTATGAGTAAAGCCAAGCTCCTTAACCTGCTCAAGGACCCAGACACATTTCAACTCGGCCCCTGCCAGCACCATCAGAAGACAGCTCTGCAGCCTGGGTGCCCTCGGAGCAGCAGCTCATCTCTCACTCCTGCCATGAGCCCCACAGGCACAGGGCAGGGGTCCTGCTCAGCCTGAGTGTTTCTGCAGGGGAAAGTCTGGGGAATGGCAGGCAAGAAAGGTAAAAGGGCAGATAGAATTATGTTTCTACTTTAGCTTTTAATCCTCCACATGGAATCCTAACACCGTGGAAAAGCAGCATGCTTTAATAAGGTAATGAATAAATGGCCTACTTTTTTTGCGCGGCTGCGAAGGAGATGTTGACTGAGAGGCT
>CHR19:45458114-45458498
CTGGCCAGGGCCTGGGACAAGTCTGTATCCAAGGGTGGCTCTCTGCTTAGGTCTGTGTTTGTACCTGGGTGTGTCTGTGTCTGCCCTACTCTGTGCATACTCATATATGTGAACCCGTGTGTGTGTGTGTAGTTGTGAGTGTGTGTGGAAGAGGCTGCATGGCAGTGGAAGCTAGGTGTGTGATTCGTGTATCTGTGTGCCTAGAGTGCCTTGTTCTATAGATTTGGATGCCACTCCAAGCAAGTCAGTGGGTCTTTTTGTTTTTTGTTTTTTGAGATGGAATCTCACTCTGTTGCCCAGGCTGGAGTGCAGTGGCACGATCTTGGCTCACTGCAACCTCTACCTCCTGGGTTCAAGTGATTCTCCTGCCTCGGCCCCCCGAGT
>CHR7:158224568-158224952
ACAGTCTACACAAAAGCAACTCATGGACATAAATGTAAAAATGCAAAACTATAAAACTTTTAGAAAAAAACAACAGAAAATCTTTGGAAGCTAGAGCTAGGCAAAAAGTTCTTAGACTTGACATCAAACATCTTCCATAAAAAGAAAAATTGACAAATTGGCCTTCATCAAAATTAAAAACTTTTGCTCTGTGGAAAGGCCCTCTTAAGAGCTGAAACAATGAGCGCAGAGTTGGAGAAATATTGGCAAACCACGTATCTGACAAAGGACTAGTATCAGGAATATACACAGAACTCTCAAAACTAAACATTAAAAACATTCAATTAGAAAAAGGGTGAGAGATGAAAAGACATTTCGACAAAGAGGATCTACTGATGGCAAATA
>CHR16:53241599-53241983
ACAACATGAACTTCCAGTTGTTCAAGCTAAAATTTTTAGAGGTAAATTTGAGGCCCTCCTCTATCTCACTCCATACTTATCCATTGGGAAATCCTGTTGGCTCTACTTTCAAAATGTATCTAGAACTGACCACTTCTCATGAACTCCAATGAAGATTTCTTGCTTGCATTACTATGGCAGCTTTTTAACTGTTCTCCATGATCCTGTCCTTGGCCTCTCCAGACAGGTTTCATCACAACTGCCAAAGGGACTTTTTAAAAATTTATGTCAAATCAGGACACTTCTTACAAATCCCTTCAATAGTGTCTTGCTCAGAGCCAAAATCTGTTATCACAGTTTTCAAGTCCCGCAGTCGGCTGCATCCCCTCCCCAACTCACTGGGTT
>CHR3:62109890-62110274
TTCTTCATCACCTAGTGGGCCATTCCTATAAACCATCACCAGCACACCCTCTGGCAGTTTCTTTGCCAGAGGTTCCATGTTCCTGTGACATTCATGCCCTCTCAAGGTCTAAATATCAGCCTTTGCACAGAGGGCCCTCTTCTGAGTTCTTAGTTTCTTCCTTGTTCAGTAGCTCTCTCTCTATTCTAGAAATAATGGCTTTTTTTTTTTTTTTTTTTTTTTGCAGTAGCTTTTCCTGTACCCCTTAGAGACCTCCCTCCCCATTTTTGGTAGTTACCTATCTTTTACTTGTCAGCAATTCTTTATATATTAAATTTTCCCTGCTCAAATTACTGACGTGGTTTCTGTCTCCTGACAGGACCCTAACTGAAAGAGATGTGCTAA
>CHR3:63586520-63586904
AATTATCTTTATTATGAGTTTCTTGTATCCTTGAGGGAATTTAAGAAACATGCCGATATTTGAGGCCTAATGATTTTTCCTTTAAGCGTCTCTACCAAATGTAAAATGTCTTCCCTTTCTTCTTGCAGATTCAATGTGTGTGTGTGTGTGTGTGTGTGTGTGTAAGTATATATATATATAAGTATAATATATATATACTAATAAGTTACTAACAGCAGATATCTGGCTAGGCTCTAGGGACACAGGTGATTAAGATAGTCCTATGCGCAAGGACCTCACAGTGCTTTTTGCAATGTAGCAACATGATCAAGGCATTCCTTGATCATATTAATGGCTCATTCTCCTACGCAAAACTTCAGATGGCCCTGCATGTCTTTACACTGT
>CHR15:87306100-87306484
ATTATATATGTTTTCTTCATTGTTTAAACTTTATGTAAATACAAGTATTTGTTTATATGCAAAATTGCATACCTATATGTAGCTAGGTAAAGATAATATAGGCCGATCACAGTGGCTCATGCCTTTGATCCCAACACTTTGGGAGTCTAAGGTAGGAGAATTGCTTGAGGCCAGGGGTTCATGACTAGCCTAGGCAACATAGCAAGACCTTATCTCTAAAAAATATGAAAAAAAATAGCCTGGCCTGTTGAGGCACTTGCCTGTAGTCCCAGCTACTTGGGAAGCTGAGGCAGGAGGACTGCTTGAGCCCAGAAGACTGAAACTGCAGTAAGCCGTGATTGTGCCACTGTACTCTAGCCTGGATGACAGAGTGAGATGCTGTCT
>CHR12:49371190-49371574
TTAAACAATAATTCCTTGTTTCTCTTTCTCTACCCAGCTGCTGGCTACCAATATTCTACTTTCTGTCTCTATGAATGTGACTACCCTGGTTACCTCATATGTAAGTGGAATCATACAATATTTACTTTTTTGTGTCTGGTGTGTACCACTTAGCATATCTTCACAATTCATCCATGTTGTAGCATATGTCAGAATCTTATTCCTTTTTAAGCCTGAATAATATTCCATTGTATGTACACATCACATTTTGTTTATCCATTCATTCTCAATGGACATTTGGGTTCCTTCCACCTTTTGGCTGTTGTGAATAATGGTGCTGTGAATTTTGGTGTACAAATACTTGTTCGAGTCCCTCTGTATTGATCCATTCTCATATTGCTGTAA
>CHR1:202791021-202791405
AGGATGTACTAATAATACATAGGCATGCTCAATTTAGGATGGTAGATAAAAGTATGTCAAAAGATCTTAAAAGAAACTTACCCTATGATATATTTCAGACTATGCTGTGTGACTGTAGTAGCGCTGGTATTATCAAATGCTTTATTTCTTTCAAATTTATTGCCATAGTCCAAAGTAAATTTGATTTGAAAGATAACCCACTTTAGCCTAAAATATGAGGAAGTTGCAGTCTGATAAAACTGGTTTTCTTTTGAATGGCTGCCTGGTATCAATGGGATATACTCTATAAAAACTGTAATTATCTACTTTTCCAGGGTTTTACAGCTGTGTCTAGAGTTGAGACTTCAGAAATATCACCATTAAGCCACCTAAGTCTGAAATACT
>CHR6:53846091-53846475
GGTTTTGCGTTTCTCTTTAAAGACGTTTGTAAATGAAGAGAGAAGTTTTTACAGCCTCACTTTCTGGGCCAAGAACTGCCAAGACCTTCAAACACTGACTTTTGTGGCTTTGTTTTCTGACATTTTAGGCGCAAAGTCAAGGGAATTGTGTGCTGTGTTGGAAAAGAGAAGCATGAGTTTAGGGAAAAAGAGGGCAGTGCTTATGGATTATCTAAGCTGCAAGGATTTATTTATTTTTTTTCTGAAGGACAAGTAGAGAGCCTTGGGATGAGCACAGTGCATATGGTCTCTTCCCCAGAATGACTAGATGTGCTCAGCAGAGAGGACCCTGGCTCGGAGCCCTGGCTCTGCTGTCAGCACGCGGTCGACTTTGGGCAGGCCCCT
>CHR1:5393445-5393829
TCATATAACCTTAACCAATGCTTAGTAACCAGTTTGGCTAATAAGCATTTGCTCCTATGGTTCTGTGGGGACAACCTGCTCAGCTCAACAATGATGAGGCCAAAAAAAAATTTTTTTAAGGGAATTTGGAGGAGCTGTATCTGGTCGTGTCCCAGGTACAGAAGGCATTATCTGTGAGTCTCATCTAAGGCAAATCAGGCTCGACCATCTTTGCAGAGATGCTTTCCGAGGAACACAAAGGGCTAGGTTTCTTAACTGTCACTATTTCCAGGGATCACACGGTGCACATAACATTCCACATTGCCAGATCCACCTCCCCCTCATCCAGGTTCAAATCCCAGCACTGCTTGCTACCGGTAATATGCCCTGGAGCAGGCACGTGGC
>CHR14:74411277-74411661
TTGTGGAGCCAAAGAGATGGCTGGGATGAGAATGTGTGGTAGATTTTGAGAGAGGGGGCTGCTGCCGCCCTGACTTCTGGGCTTCAGACTTTGGCGTCACCCACTTGGGGCCATGTCTGGCCTTCTAGCAGGTCTCTGCTAAGGGTGAAGGGCAAAGTGCAGGGAGATCCTTCTGCTCCCAGGGCTGCGATTATCTAGTCACCTCTCCAGTCCCAGCCCCCATGAGAATCCACAGCCAAATCCTGGAAAAGAGCAGTTTCTTCTTCTGCCCCAAGAGAAATGTCTGGATGCTAGGAAGCTGGTTCCTGAGAAACCTGAAGACAGAGCATGGCTCCAGGAACAATGCCCAGGTATTGGGACAGAGCAAGGGAGGAGTGGGGCCAA
>CHR8:125150286-125150670
ACTTCTCGTTTTTGTTTTATTCTAGATTTTGCCCTGGTTATTTCTTATTACCTTGTGACTCTTGTTTTTAAGATTTATTTTTTTTCTACTGTATCTGATATCTTTGGTTTTCTTTTTTCTTTTTTTCTTTTCTTTCTTTCTTTTTTTTTTTTTTTTTTTTTTTTTGAGATGGAGTCTCACTCTGTTGCCCAGGCTGGAGTGCAATAGCATGATCTCAGCTCACTGCAACCTTCATGTCCTGGGTTCAAGCAATTTCCAGCTAATTTCTGTATTTTAATAGAGACTAGGTTTCACCATGTTGGCCAGGCTGGTCTTGAACTCCTGACCTCAAGTGATCTGCCTGCCTCGGCCTCCCAAAGTACTAGGATTACAGACGTTAGTCAC
>CHR14:74230133-74230517
AGAGTAGCAGCTCCAGGGCAGGTCCGTAGTCACATTTATACCCACTTTAAATTGCATGCAAATTAAGGGGTAAGTTATTCAGAAATTTCTAGAAAAAGAGTGGTGACTTCTGGGTGTTGCCATGGCTACAGTTAACTGTCATGGTGCACTGGTGGGTATGTCTTATGGGGAGGTGTTTTGCCTCTTCTCTGTTTCAGCCAGTCTTCAGTCTGGTCCGGAGTCAAGCCCTGCCCCCTACCTCAGCTTTTTCTGTGCAGAGAATGCTGGGCGTTACGGAAAAAAAACACCAAAACAGAACAGTAAGGAGCTTCCCTGCAGCAAAGCCAAAGTTGGTGGTACCTAGACCACTGCAAAAGCTATTCTAGGGGCCATGACTCAAGACAC
>CHR20:56812218-56812602
ATTCAATTCAGGCTTCAGCAATATAGAAAAATATTTGACTCATATCCCTGAAAGGTCAAAGAGTATCTGGCTTCAGGCATGGCTGGATCCAGGGACTCAAATATCAGGAGTGGATCTCTATGCGTCTTTTGTCTCTTTTTCTCCCATTGCCATTACTTTCAGTCAAGCTTCCCCTCCAAGGTTGCACGCAGATGTAGCCCTATGTCCCACCTTCTCAGCAGGTTCAAAGGGCTGATACCTTTGTTCCTGGGTCTTGGGAGTGCTATGATTGCACCAATATGTGTCCTGTACCCATTCCTGCACATATTAAGTAACTAAGGGGATGGATTATGCTGATCAACCAGACCAGGGTCCTTGGTATGGAGGCTGGGCCAGCTCTACCCC
>CHR20:56889328-56889712
GGCTGTGATAGCCACAGAAGATTCAAATTTGACTAATTAGGTGAATTGTGCAATTTTCCATTTTTTAATAGGAAAGGAGGATGGCGAGGCAATTTTGAGAGGGTTGGGCTGAGAGCGGTGGGGGGGAATATCCTGTGAAGATAACAAAGTCCTTAACAACAATGTAATTTAAGAAAAAGGATTTAATTGGGACCTATTACCAGACAAGCCCGCTGGTTTGAAGGACAAGATTAAAAATATTTCATTATTGCACACGTGACTTTGGGAATAGATGCTCAAAGAATTTATCATTTTCCTGAATCACTTACTGCCCAGCACTTTCTCCAAAGGAAAGGGGATTTGTAATAAAGTATCAGGCCAAAGAAACTGCAGTTCTTTCTGGCC
>CHR3:194215225-194215609
AAAAGCTAAACTCATCTTTCATGGTGGGAATTCAAGATTTAATGCTTAAAACTAAAAAATCAAAACAGAAACACAAGCATATTAGGGACAACATTTGTGGACTATTTGACTCTCCAAATTATGTGGATGTGTAACTTTGGTAAACACAGAAACTCAAATTCAAAAGTCATTGATGAATTTGATTGCAAAGTAAGACATTGTGTTTGTTGTCAAAGGGTTAACAACGTCCTTGGGAGGCTGTCAGGCCAAGTCATAATTGAAGCATACCTGGGATGCTCTGACCCTTCTGTGGGTCGTTGAGAGGTGGAGCAAGAGGTTAAGGAAGTTCACAGGTGAGGGGAGGGGCAATGTCTTGAGTGGATGCAGCTGTGAAAGGGAGGGAGC
>CHR10:64939873-64940257
TTAACTTTATAAAAATAATTATATATTTGTCTAAAATATTTTTTCGATTTTTAAAATTCTATTTCTAAACCAACTTTGTGTTCCTCCAACCCATCTGACCACCTCTCCTCTTTCAGCAGTTTGAAGAGTTTGAAATGAAAATTTTCAATTTTTAATCTAATTTCCATGCACGCACACACACACACACACACACACACACATCTATGGACCCCAGTGTGGTCTGGAATCACTATTGATCATCCTTCTTGTCCTTATGTGCATAACTCTCAGCTGCTTCTTCATCCTGAAGAGAATACTAAAGGGAGCTTCCCTGATGCAAAAAGATTCTGTAATTTGAACAGTTACAGCATATTTTTTTGTCTTTTTTTGGATTGTTTATAATTA
>CHR3:61904582-61904966
GCTCATATCTACCTAGTTTCATGGTTGGCTTTCTAACTCTTACATAACAGCTGGGGTTTTTCACTACATTTAAATTGTTACTCAGAATTTAATGTAGTCTTTCTAAAATGCTGTCCCCTAGGTGGCTTAACAAAGGTGTAAATCCAGTCTGTAGAAGCCAAGAAAGGCATTGCATATGAGTATAGCTGGTATTTACATTTCACATATGTATTTTTTTCCAGTTGACAAAAATCAGCCCAGTAATTTTACCCTGGGTTTTCATCCTAGTAAAGAAAATTGTTAAATATTACCAAAGTATAAAGTGATCTTTGATTCTAATTGGAAAGCCTTTTTTTTTTTGATGCTCAAAAGTAATGTTGTAAATGGGTAGAAAATTGTCCATTT
>CHR13:20701797-20702181
CACAAATATCAAATTTGTTCTGCCAAATAGGTGAGCATTTTCAGTCATTTGTGATCTTTCACAAAATGAAAACTGCTGGAAAGTAAATATTTTCCTTCCCACTTCCAAGGTAATCCGGGGGGGTGGTGAGGAAGAGAGAAGCTGCCATGTTACCAGACAGTGGAAAATACTTTGTTGAATAACATACAGAACTAAGTCTGGTACCATGTCACCTCATATAGGAATGGATGCTGAAATGAGACAGACTGAGTATTTCTATGAAACCCTCATAATGATACTCTCTTAAAAGCCTCCCACGCTTCCTTTTTTCCAATAAAAAATAAGCAGTATTTGAGTACTGAAACCTTTATTCCCATTTTACTGGAAACAAAGAACATGAACAAT
>CHR6:150749700-150750084
GAAGACTACTGATAAAATACATAAATTTACTTGTATTCAGATTTATCTAGAATGTTCAAGGACTACTTTTGGTAAGAAAATGCACCCAAAGGGCTGGGAGCGGTGGCTCATGCCTGTAATCCCAGCACTTTGGGAGGCCAGGGTGGGTGGATCACGAGGTCAGGAGTTCGAGAACAGCCTGGCCAACATAGTGAAACCCCGTCTCTACTAAAAAGACAAAAATGAGCCGGGCATGGTGGCAGGTACCTGTAGTCCCAGCTACTTGGGAGGCTGAGGCAGGAGAATCGCTTGAAACCAGGAGGCTGAGGTTGCAGTAAGCTGAGATCATGCCGCTGCACTCCAGCCTGGGTGACAGAGCAAGACTCTGTCTCAAAAAAAAAAGAA
>CHR16:75063664-75064048
ACTGTGTGAACTCTGAAATTCAGTGGCTGTCAAAAGAGGTGAATGCTTGCGAGCACCTTGCAGACCTGCCCCCGCCACCAAGCTCTGTGAGTGGAAGACTCAATCAGAGAAGGAGTGAGAGGAGGGAAAACTCCAGGCACAGTGCAGTCGCTGCCTTTGTTCAGCAATGAGGAGGGGAAAAGTGGCCTTTTGGGTTGGCTGTGACCTCCCTGTGTGTATCTGCCCCCCTCATGCTAGGTGGCACTAGAGAAGTGTTGGAGAATATGGAGCCAGTCTCCTGGCTTAGGATTTTTGTTAAAATACGGGGCTCCATTCTTGATATTTCTTTTCTTTTTAAAGAGACAGGGTTTTGGCCGGGTGCAGTGGCTCACGCCTGTAAATCCC
>CHR8:128644511-128644895
AATATGGCTGTTGGTACATATTGTGTGCTCAATAAATACTAGTTAAATCAAAATTATTAATTCCCAGTGATCTTTATCACTTCATCCAGTTTGGCTGTCAGCTTTGTTTCTGTAAGGTTATCTGTTATTATTACTTTGTTGTCATTGTTATTTTGTTATTATTAGTTAGGGTTGTCTGTACATTGAATAAAAAGGTTTATAAAATAGTTGAAATAATTTATTGACTATTATTACAACCATTAAGATTATGTTCATCCAACTCAAGCTTCAATTTTATCACAGACAAATAATCAAACAAATATTTCCTCAATTAATAAAAGGATACTTTATAAGCACATATTTAAACTTCTTATTTATAATGCTGTGACTATTATCTGATCCAGT
>CHR3:118741675-118742059
AGACACCCAAAAAGATCTTTTTTCCAGTTTCCCTTCCTTATTTCTTTCTTCTTCTAGCTTTTCCTTTGGGGCCCAGGTTCTTTGGTCATCAGAAAAGAACATTCTCTCCTCTACAGTAAAACTTACCTTCCATTTCTCTGTACAAACAAATCATGACTGCAGCCACCCTGGACACTGCCAATAAAATCTGCCTCAGCCAGGCTTTCCTTCTTCTTGGTCCACAACCACCCTAGTCAGCACCGCAAGCCTTCCTCTGAGTCTCAGATCCCTTTTTTGTTCCCCTCACAAATCTATTCCCAGGGCTTTACCATTCAGCTTATTATCTCTGTCCAGATAAACATTAGCATAGCACATTATCGTATCTAAAACCCAACCATACTTCAA
>CHR12:9102270-9102654
AGTGGCACAATCTTGGCTCAGTGCAATCTCTGCCTCTGGGGCTCAAGTGATCCTCCCAGTCAGCCTCCTGAGTTGCTAGGACTACAGGTGCATGCCACCCCACCCAGCTAATTTTTTGTATATTTTGTAGAGACAGGGTTTCACCACGTTGCCTAGGCTCGTCTCGATCTCCTGGCCTCACGCAATCCACCCACCTCAGCCTCCCAAAGTGCTGGGATTACAGGCGTGAGCTACCGTGCCTGGCCTAGGCTGACTATTTTTAATGCTCCCTGCAATCTGGATTCTAATACCTCAGAGGCCCTATTTGGGTTATATTTCCAACTTTTCTTCCTGTAGAAGTTATTCCTTAGCTCCTTTCAGGCTTCCTCTACCTTCATCCCCAGC
>CHR20:55900319-55900703
GCACCCATTAACTCTTCATTTAGCATTCGGTATATCTCCTAATGCTATCCCTCCCCCCTCCCCCCACCCCACAACAGTCCCCAGAGTGTGATGTTCCCCTTCCTGTGTCCATGTTTTCTCATTGTTCAATTCCCATCTATGAGTGAGAACATGCGGTGTTTGGTTTTTTGTCCTTGCGATAGTTTACTGAGAATGATGATTTCCAATTTCATCCATGTCCCTACAAAGGACATGAACTCATCATTTTTTATGGCTGCATAGTGTTCCATGGTGTATATGTGCCACATTTTCTTAATCCAGTCTATCATTGTTAGACATTTGGGTTGGTTCCAAGTCTTTGCTATTGTGGATAGTGCCGCAATAAACATACGTGTGCATGTGTCT
>CHR11:66751525-66751909
GAGGTCTCCCTATGTTGCCCAGGCTGGTCTTGAAGTCCTGGACTCAAGCGATCCACCTGCCTCAGCCTCCCAAACTGCTCGAATTATAAGCATGAGCCATTGTGCTCAGCCCTAAATTGTTATATCTTAATTTTCCTTTTTATAGGCATTTATTGATTTTCCACCATAGAGGATGATGGCTCTCTTTAATATCTTCACCTCTACCATGTGTCTTTCTTTTAATATAGTTATAATTTTCCAACCACGTAGATCAATATTTACTCATCATGACCATAAAATGCAGTTTAGCCATATAGAAAACTATGATTACTTTTCTTTATAATTTCCCTTCAGTTAATACTTATTTTATTTTCTGTTTTTATCATCTAGTCAACTCGCAAACTT
>CHR4:40916772-40917156
TTGCGAGGCAATGGATTCCCAAAATTCCAAGAGAAGCAACCGCAGGTGAGATCCTGTTGTGAAGCCTTGAGATGGTGACGGGGCAGAAGTATGCAGTGAACGGGAGACCTGAGTGTGGAGTCTGTGGTGGGGAAGGTCAGAGGGAAGAGGGGAGGACTTCGTATCATGCAGCCTACACAGCCTGCAGGCCATGATACCACGTCCCTGGGCTCTGCTGCACCGCAGACTTCTGCAGGCTTCCTCAAGTGGCCAGGGCTCTCACTCAGGGTCAAGTCAGGGCGGCAACTCCTGTGCTGTGTTGACTGCGGCTCATTACTGCCACCTGTGGGACAACTGGGACTGTCTTCTGAATGGACCTGGGGTGGGTCTAGTGATTTGAGGCCC
>CHR14:20884822-20885206
GCATCACTGAACATTTACATACATTGTAATTTTTCACTAAGCATTGGAAAAAAGAAGGAACCCAGCACCACATGGGGGTAGCCATTTCATTCAAGGCATTTTTATTAAGGCTCACAAAAGGACTGTCTTGTAGGTAACCCTCGCTTCTACTATTTTAGAGACACCGTAGACTTTCACCTGTGCTCAGGATGCAGGGTGTCCCACCACCAGACTTACTAGGTTTGTGTATTTGTGATATAAGAAACAAAGAATGTTAACATTTCCCTGGTAGAAAAGAGAAGATAAGTGCCTTGTTTGAGGTCCCGTGTTGGTGAATAGCAGAGTTTGTGAAGTGAAACTCTAATCTTTTTTTAAGTCCATTACTTTAGATGGACAACCAAGCTT
>CHR21:43783339-43783723
AGCCCTGCAGACTTCTACTCAGGTTGCGACATGGCAACGTGAATGCCAGTACTCTCCACATTTCTATTTGAGGATTTCGCAAAAGCTAGTGGCTTCCAAGGACAAAGGCCTGAGACCGTGCACGAACCATTCACCCTTGCATCTGGCTGTGCACCTTACTCACACGTCCCTTTCATATGTCTGCGTTGGCTGTTGAAGAGCTCCTACTGCAAGTATGCAAGTGTGGGGAGAAAAGAAAGAAAATGAGGGAAACAACCAGTGAGCCTGGGAGGGAGGCCCGCGGGGCACTTGCCTGTGGGACCCAATACGAGGAAAACCGCTCAGAACCCAGGTCTTCAGCAGCATTCGAAACACACAAGGGCAAGATGGTGGCAGGAGTGTCAT
>CHR9:33065580-33065964
ACAAGGTGAAGAAGGGGAAGCCACAAGAAGCAAGCCAAACTACCTTGCAAAACTCCAAAAAGGCTTAGGAACTGGAGGAATCACATACCCTTCAAGCACAAGGCATGCTTCAGGGCTGAAAACAGGGGCAATATTAAAGTCTGCATAAGGAGCATTTAGCTACCACGACTTCTCCCAACCCTGAGCAACCACCTCGCCTTAGCCTCAAGAGAAATCAGGTGATGTATATTCTGGAAAGGTTGAGGTCCTAGGCTCTGAAAATCTCAGTAGAGCTGAGGACAGGGTGGAGGTGAGAAGCCACAATGAAAACTGGGGGCTTCAGTGTACACTGGTATGCTGAACAGTGAGATTTCTCTATCCTCCACTCCTACCTGCATCCTCTCA
>CHR2:133110135-133110519
ATGTTCTCATTTACAGACTCGATTTCCTTTTGCGGGTTCCTGCAAAAGTTCTCAATGGTGGTATTGCAACTTGCATCCAATAGCAAAGTGCCTGTAGTTATTTGTTACTAATAAAGTCCTGAAGTTTTCAAATGACTTGCTTTAAAGAACTGATCCTGGATTATTTCTAAAATCAGCAAGGGCAATAAAGTATTTACAACTAGTAGGGCCTGGCATCAACTAATCAGAAAGGACACTGGCCTGAGAAGATGCTGCTGTCTCAGGTACTAGATGGTGGCGAGGTTCACGGTATCACAGAAGGAATTTGTTAGTGCAGGGGACACTGGGGAGGAGGGAGAGTCAGGACATTCTAAGCTTTCATCAACCAGGAGGGAAGTATTTCGG
>CHR10:76218679-76219063
CTGGGAGGTGTGTAGGCCCTCTGATGGCCTGTTGGTGGATCAAATCACCATTTTTACTTTCCTTGGTTCTCAGAATTGCAGGTGAGAATAGCTGTGAGTCTCACTGCAAAAAACAGCAAGAGAATTACTCAGCTCTGGGGAAATTGTTGTTTCTAACCTGATAGGGTTCCTTTCTTGTGGGTTGGTGTTAGACACAGTCCCATGGGGAGCAGCCAGTGTGATAGCAGAGGAGGTGCACAGCCTGTCCTTGCCGAGGAAACAGAATCTATGCAGCTCCTGGGCCCAAATACATCCAAATACAAAGTGGTGCAGACTAGGAATGTTGGGAGGAACTATGAGTGCAAGAGCCTTTCATGATTGCCCAAAGGCACTGGGAGAATGCAA
>CHR3:193307994-193308378
ATAAGTTATACATTATAAGTATTGATAAATGACAATATTCTTAAAGACTTAGCTGCATTTTTCTAAAAACAGAGTTATGAAATCAATAAGGAGAAAAAATAAAGTTTTGTTAGCGTTTCGTTATTATTAGTTAATGCATAAGAAACAACCACTTTTATAGGTCAAAAACAGTTAATTAAATGTGGCCAGGCACGGTGGCTCACACCTGTAATCCCAGCATTTTGGGAGGCTGAGGCAGGCGGATCTTGAGGTCAGGAGTTCGAGACCAGCCTAGCCAACACAGTGAAACCCCATCTCTACTAAAGATAGAAAAAATCAGCTGGGCATGGTGGTGTGCTCCTGTAATCTCAGCTACTTGGGAGGCTGAGGCAGGGGGATTGCTTG
>CHR3:62915256-62915640
CCATGTCCCTACAAAAGACATGAACTCATCCTGTTTTATGGCTGCATAGTATTCCATCGTGTATATGTGCCACATTTTCTTAGTCCAGTCTATCATTGATGGACATTTGGATTGGTTCCAAGTCTTTGCTATTGTGAATAGTGTCAGAGTAAACATACGTGTGCATGTGTCTTTATAGTAGCTTGTTTTATAATCTTTTGGTTATACACTCAGTAACGGGATTGCTGGGTCAAATGGTATTTCTAGTTCTAGATCCTTGAGGAATCGCCACACTGTCTTCCACAATGGTTGAACTAGTTTACACTCCCACCAACAGTGCAAAAACATTCCTATTTCTCCACATCCTCTCCAGCACCTGTTGTTTCCTGACTTTTTAATGATCAC
>CHR3:62411941-62412325
TTCACCCTTCAAAACAACTGCTCTTAGAAATGGGTATTTCCCAGTCACAGCTTCAGGACGCGCAGCTAACAGCACAAAGCTATAATCAGACACCAAAGCTATAATCAGACACCGAAGCTCTAAACAGACACCAAAATCAGAGGGTACAGATAATCAGAATGACCTTCTCAGCTGCCCTAAGTGTCATTTTTAGTTGAGGGTAGGATTTTTTTTTTTTTTTTTTAACGTCCGTAATTCTTTGGATACCTGAAAACCCATGCCACTGAAGTCTTTACAAAGCTATCAGTGCTGTGGCTTTTCAGGATGGCCGGGTCCTAAAGTTTGGACGGCAGCTCCCTGAGGACTCACTGACGGAGGAGTCTGAGACAACGTGCTACAACCAGT
>CHR12:79835171-79835555
TCAGACTACAGGTTCTTCAACTTTTGGACTCTGGGACTTGCACCAGTGGCTCCTTGGGGAGCTGTCAGGCGTGACAGGCACTGCAGTGTCAGTTTCCCAGCTTCTAGGGCTTTGAACTTGGACTGAAACACGCTACTGGCTTTGAGCCAGCCAGATTACCAGCTTCTCTGGTTCTTCATTTTGCAGGTGACCTATTGTGGGACTTTGCAGTGATTCTGTGTCAGTTGCTCCTAATAAATCCCCTTCCGTATATCCTACAGGTTCTGTCTCTATGGAGAAGCCTGACTAATACACCATCCTATTAGTTACCAGATTTGGAGTTGCCACTTCTAGACTGTCTTCTAAATGGCCCCTATCACTATGCTAGTTCATAGCTTATGTCTC
>CHR17:54872683-54873067
TTCGGACGAACTCGGGTTTTCTGGTTTAATAATCCAATATACTTCCACGGTTCTATGCTGCATCACATTTATAGGTACACTTTTAATAAACTATTAACTTTGATTATCTGTACTGTATTGGTCAGATTCTTTAGTGTACAAATGACTAAAACCCAATTCAAACAAGTTTAAATTAAAAAAAAAAAAAAAAAAAAAAGTCAAGGGCCAGGGAGGATTGGAAGAACGCAGAACTCACTGGCTTAAGATCACTAAACCATAGGGAAGGCAAAGATAGAACAGCCTGATGAACGGTCCTAATTCTAATCTTTGCAGCTTTATCACCACAACAAAGAGGACTTTTCCTTCCCAGTTCTGTTTGGAAATCATAAGGAAAAATTGTGATAG
>CHR20:47064959-47065343
TTCCACATGGCTGCGGAGGCCTCACAATCATGGTGGAAGGCAAAGGAGGAGCAAAGTCACGTCTTACATGGTGGCAGGCAAGAGAACATGTGCAGGGGAACTCCCCTTTATAAAACCATCAGATCTCATGAGACTTATTCACTATCACCAGAACAGCATGGGAAAGATCTGCCCCCATGATTCAATTACCTCCCACCAGGTCCCTCCCATGACACGTGGGAATTATGGGAGCTACAATTCAAGATGAGATTTGGGTGGGGACACAGCCAAACTATATCAGGTACCAAGGCCACCTCCAGGCACCATATTACCCAGTGCTTCTCATTCTCACTGTCATGAAGGACAAGGGCTTCTTCCCCCATTTAGCGTAAAATAAAAATGAAT
>CHR7:136542360-136542744
TCAATACCAATTTGGGAAATGTAAAGCATAAGATATCAATTCATAGCCAATATGATGGCTGTATCAACAAGATGGACAATAGTGTTTTGGTAAGTAATTAGATCCTTCGTATGCTCCAAGTAGGAATGTAAAATGCTGTAGCTTCTTGGAGAATAGTTGGGCAGTTCTTCAGAAAGATAAACCTCTATTTACCAATGGCTCAGCCATTCTACTTCTAGGCATATATCCTAGAGAAATGAAAACATGTTGTAGTGAAGGTTTATTAGTCTATTTTCCTGGGGAAATATAAAGGAAGAAGATTAGTTGGAAAAGCCACAACTACTGTAGCTGGTTTCCAAAAGTAACTGATGTTCACCATTTCCCTCCTACACTACTCACTCTGGA
>CHR5:95109060-95109444
ATTTACAAGTTTACCAAGAGTCTAGACTAATCATGCAGTTAGGCTGAGGTCAATGACATTTTTCCTTCAGATTTGGTTGCTCCCATTGACCTTCCAGAGTTGAGGCATTTCACATTCAACACAGACTTGACCATTTAGATTTTCCCCTTACACCAGAAAAACCTCCTATATTTCCCATTGCAGGAGGATGCACCATTTAAGCAAAAGCAAGGTAGAGCATCAATGTAAAAATAAGAATGGTATAAACTAGTGAATATAAATGCTGAGACACACAATACAATTCTAAAAGTTCTATTCTCAGATTTACTTAGATTTTCAATATCCTTTCTCTGAATCTAAATTCAGAAGATGAAAACTTGTTGCTCACCAAGGAAACGCTTGATA
>CHR9:130249025-130249409
CAGCACATGAATCCTGTGTACAGTTTGTTAGATTTATACCTAATATTTTATTTTGGGGAGCGATTGTAAATTATAAATTATAATTATAATAAATTATTAATTATATTATTAATATAATTAATATAATACAATTAACAATTGTATTATTTAAAAATTTTTGATTTCCAATGGTTCCTTACTAGTGTATACAAATAAGATTAATTTTTGCATGTTGACCTTGATCCTACCACTTGCTAAACTCACTTATTAGCTGTGAGATTTTTGAGGGGTAAATTCACTGGAATTTTCTATTCTGATAATCATTCACCTGAAAACATGAACAGTTTTACTTCTTCCTTTTCAATCTATATGCCTTTTATTTTTCTTGCCTTACTGAGCTGAATA
>CHR19:3063928-3064312
AGTGCAGTGATGTGATGTTGGCTGACTGCAGCCTCTGCCACCCGGATTCAAGTGATTCTCCTGCCTCTGCCTCCTGAGTAGCTGGGATTACAGGTGCGCATCACCACGCCTGGCTAATTTTTGTATATTTAGTAGAGACAGGTTTCACCATATTGGCCAGACTGGTCTTGAAATCCTGACATCAGGTGATCCTCCCGCCTCCACCTCCCAGAGTGCAGGGATTACAGGTGTGAGCCACTGCGCCTGGCCCTGGACTTGGGCTTTTGCTCTGAGTGAGGTGGGAATCCTGGAGAGCCGTGGGAAGAGGAGGGATGGGACCTGGTGGCGGTTATTAAAGGATCCCTCTCTCTGCCACGCAGAGAACAGGTCCCAAAGAGGCTACTG
>CHR20:46817702-46818086
CCAGGCACAAAGGAAGCTCTGAATATTTGTTGCCAGAAGAAAGAAATGATTTCCTAAATTTGTCTGTATTTTTCTTTTGCAGGGAATGAAGGGGTTATTAACTTCTACAAATAACCGAAAAAAAGAAGGAAAGCAACCATAAAGTTTGTTTCCTTTTTTATGTAAAAACAGTAATGGTGAGAATGACAAAAATTTTAAAGAGCCCATACACAGTGTTGGCAAAAATGTGCAGAAATAGGAAGTCTTCTATACTGCTGGTGGGAAGGTAAAAGAGTACAATATTTCTGGAGGGTGACTATCAAAATGTTAAAAGGGCATGTCCTTTGAATCTGCAATGTCACTCTCAGGAAATCATCCTAAGGAAATAATCAGAAAGATATATTT
>CHR8:127571716-127572100
TAGTTCTTTTTTAAAAAATTTTTAAGTTCTACTTTTAATTAACAAATAATAATTCTATATAGTATATATATTTACATTGTGGAGTAATTAAATCTAACAATTCTATCACCTCACATACATATTATTTTTGTGGTAAAAATATTTAAAATATACTCTTCTAGTAATTTTGAAATATATAATGGACTACTATTTAGTAGAGTCACCGTTCTGTGCAATAGATCACTCCCATGTTTACTGCAGAATTATTCACCATAATCAAGATATGGAAGCAACCTAGGTATTCATTATTCGATAAATGGATTTAGAAAATGTGGTGTCTATACACAATGGAATATTTTTCAGCCTTTAAAAAGAAGGAAATTCTGGGCCAGGCATGGTGGCTCA
>CHR1:212311857-212312241
AGTAAAAAAGTTAAAATTTTAAAGTTTATATAAAGTTACAGTAAGCTAAGGTCATTATTGGAGAAAGAAAATGTTTTAAATAAATTTAGGGTAGCCTAAATATACCGTTTATAAAGTCTATAGTAGTGTACAGTAATGTCCTAGGCCTTCACATTCACTCACCACTTACTCATCCAGAGCAACTTCCAGTCTTGTAAGCTCTATTCATGTTAAGTGTCCTAGACAGATGTGCCATTTTTAAATCTTTTATACCATATTTTTTATTGCACCTTTCTATATTTGGATACACTTACAGTTGCCTATAGTATTTAGTATAGTAGCATGCTGACAGTTTTGTAGCCTAGGAGCAGTAGGCTCTACCATATAGCCTAGGCGTGTAGTAGG
>CHR8:91201422-91201806
TACATGAGTGTAGCTGTGTTCTAATAAAACTTTACTTGTGAATTTAAATTTCATATAATGTTAACATATCATGAAATATTATTTTATTTTGATTTTTTTTTCAACCATTTAAAAATGTGAAAACCTTTCTTAGCTTACAAGTCTTATGAAAACAGGAGGTGGGTCAAATTTGGCCTGGGGACCATAGTTTTCCCACACTTGTTCTAGACTGTCTAATGTTTGCTTTTAATACCAGAATTCCTTTCTGCTCTTGGTGAGCCCTTGGCCTTCCTTGGGCTAGCATAGTATAATATTGGGGGATAATTTTAAATAAATTAATAAAAACAGCTGCAGTTTCTGCCATTCTGAAAATTGTCATCTAGTGAAGGAGACAAACAAATAAGT
>CHR7:7607729-7608113
GGCATAACATTATCGTCTTCCTAGAAAAGCCAAGATGAAGAATCTATCTTACAACTTTTTCTCTTCAGTAGAGAAAAACATGTACCATTTCAGGTGAACATACAAAATTTTCACTTTCTACCTTTTGCCTTCCAATGTCCTGATTTGTCTTCAAAGGTTTTTCTCCATATTAATTTGTCATCTTATCCTCATCACCTGAGAACATTTTACTGCATACAAAGTCTATGCAAGATTATATGTAACTAGCCATTTAGTATAATCTATGTCAGTGTTTCTGTGCTGTCAAATTCCGTCCTGATTTGGAATACCATACCTTGTTCTTTCCAAGGTAGACTAGGAAGTGTTGGGGAAATGGGGTCACTTCAGAGACCATTTTAGATGTAA
>CHR15:53364244-53364628
TTTAGGGACTGTAAACTCAAGATTAAAAACTTCTATCATCTTCTCTTGTACGCTGTTAATAAGAATGCAAATTGGTAAAAAGCCAATGGAAGAAAATTTGGTATTATTTACTGAAATTATAAATGCACACATCCTGTGAAGCAGTATCTCTGCTTTTAGGAAGTTATCTTACAAATATATTTTTATATGGGGGAAATGATGTTTGTATAAAGACATTAACTACAGTATTTTTATTATAGAAAGATTAGAAACAGCTAAATGGTCATCAATAAGGGATTGCTCAAATAAATTTTAGTATGCTTATAAAAATATTAGAAGATAGAACATTTTGGTATATTCGTTAATGAAGTATTACACAGCAGTGAGAAAGAATTAATGTCAGCT
>CHR6:152623175-152623559
AGAACCCAGAAATAAGACCACATAGCAACAAACATCTGATCTTTGACAAACCTGACAAAAACAAGCAATGGGGAAAGGCTTTACTATTCAATAAATGGTGCTGGAATAACTGGCTAGCCACATGCAGAAGACTGAAACTGGACCTCTTCCTTACCCCATATACAAAAATTAACTCAAGATATATACAAAAATTAACTCAAGATATATTAAAGACTAAAATGTAAAACACAAAACTATAAAAACCACAGAAGACAACCTGGGCAATACCATTCATGACACAGGCACAGACAAAGATTACATGATGAAGATGCCAAAAGCAACTGCAACAAAAACAAAAATTGACAAATGGGATATAATTAAACTAAAGAGCTTCTACACAGCAAA
>CHR19:39355446-39355830
TTCAGAGAGATGTGAGTAGCTCCCTTAGACCTGAGCCCAGTAGGTTCAATGGGTCTTTGTATGAAGTTCTCAGTCCGGGGAACCTTAGTCCTTTGGCAGCCAGAGGGGGATGGAGCTGAATGTGGTTTGAGGATAGAGCCAAGGGCACTGGTTGCAAGAGAGACAGATGGAAGAAATGTTGAGTGGAGATCTGGAGCTCGAGACACTTAGAAAAAGCCTTCGGAGTGGTGTCCAGAAACCAACCACCTGAAAAATAGGTCTGTTGTTTGCCCAGTTGAAATAACTTTTCTTTAGTTCCTGCCTAAGAGGGGAATTTGGACACTTTGTAGCTTGTGAGTTTTTGACTTTTGATCTGTCCCCTTCCCCTCAGGTTGGCATTTTCTT
>CHR12:6566348-6566732
AGAGTCCTGGACTAATGGCAGCCACACATTCCCTGGCCCCACACCCTGGGAGCCTGTACTTTCTACCCCTCAGAATGTCCTTTGGCTGTTCCTTTCACTCCGGAAATGTTTAGCGAGTTCTTCCCTACCCAGGACCCAAAGGGACTCCTCATGTAGCATCCAGCTCTTAGTTTCACGGACCTTTTGGTAGCTTTCCAGGCAATGGTTTGGCCTCAGGAGACTTATTTGTCTTAGGGGCTTCAACAGAGCCCAATCTCCTCTTGGCTGCCCTGAAAAGACACAAGAGATTCAAGGAGTGAAGAAATGGGAAGATACTTCCAGGCTCTGCCATTTCCACCATAGGGAAATGTGAGAGTCTAGAATTAACTCTGTGGTCAAAGATGA
>CHR17:7184805-7185189
CGGAGGCTCCAGGAAGATGCTCATGCTGCAAAACCAGCCTGAGGCCCTCCATCAGCCAGACCTGCTCCACCTTGCCCTCATCTGGAAAATGGGTTCATGCCCCGCTCAGAGTGCTCATCAAGGTTAAATGGGATAATGAGTGAAAAGCACTTAGCGCAGTGCTGGCACACACCAGGTGCTCAGCACGTGCTAGCTGATTTTATTTTTATTATTCTCACTAGCAACACAGCCATGAGTTGCATTAGACCTCCAAGGCCTCTTCCAGTTTGGGAGGAGGAGAAAAGGGAGAAGATTGGGATCAGGATGGCAGAGGATGTCTGTCCCCACACCCCAGAGGGTGGTTATAGCAACTTCGCTGGGACAGAGCTGGAGGCCCGGGGGTTA
>CHR2:3372827-3373211
TGAAACTATTCCAATCAATAGAAAAAGAGGGAATCCTCCCTAACTCATTTTATTAGGCCAGCATCATCCTGATACCAAAGCCGGGCAGAGACACAACCAAAAAAGAGAATTTTAGACCAATATCCTTGATGAACATTGATGCAAAAATCCTCAATAAAATACTGGCAAACTGAATCCAGCAGCACATCAAAAAGCTTATCCACCATGATCAAGCGGGCTTCATCCCTGGGATACAAGGCTGGTTCAATCTACGCAAATCAATAAATGTAATCCAGCATATAAACAGAACCAAAGACAAAAACCATATGATTATCTCAATAGATGCAGAAAAGGCCTTTGACAAAATTCAACAACGCTTCATGCTAAAAACTCTCAATAAATTAG
>CHR20:3748362-3748746
CCGCTCCATCGACTCCAGCTTCCGTCAGGGTGAGCTGCCCCCGGGGACACCACCCACCCCTGGAGGGTCAGAGGGTCACTGAAGCCAGAAGCTCAGCCATGTCTAGTATGAAGGGGAGAGGGTACCCACCCTGGAGGAGCCCAATTTGAGCAGGCAGAAACATGGCTGGTGGAGCCTGTCTGAGGAAGGGAGGCACAGCCCTGCCCAAGGGCAACCTCGTCTCAGGGTGGGACATGCCCTACCTAGGGCAGCCCAATCTCAGGGTGGAGATTTCACCTTGCCCTAGGGGAGCAAAGTCTGAGGAGGGCAGGACTCCGCCCAGCCCTGAGTCTGAGGGTTGGGGGAGACACAGACTACCCCAGGAGGAAACTGCTGGGGTACTGA
>CHR2:96946627-96947011
CGCATCAGAGACAACGTGGCAAGAAGCAAAGGAGAGTGGGGCATCCCCTCTGCCTCAGCGGAGGAGACACATACCACTGCAGGGAGCAGGACAAGGGAAGCCTCTGTTCCCCTAAAGGGCAGGCATGCCGCAGAGGCGGCCCCTGGGGCTCCAAAGTGCATCGGGGGCTACAGGGGCAGAGGTTACGAAAAGGGAGAGGGCACTGAGACTGGTGCTACTCAGAAGACCTCGCTTAGAGGGCTCCATGGAGGGCAGGGGCGGAGGAGTCTGGAATGCTCTAATTTGACAGATGGCTCCAGCTCAGCCAACTCCTGAAGCAGAAGAGGCACAAAAGCAGAAACTTAAAGGGCTGGGGGCTCATGGTACATCCTTGGCCTTGGCCTT
>CHR1:153955220-153955604
TCAGCCATCCTTGCCATCTCTGTCACCAGGATATGCTGCTGCCGCCACTGCTTTTAAAATATCTAGGCCAGGCACAGTAGCTCACACCTGTAATCCCAGCACTTTGGGAGGCCGAGGCAGGCGGATCACAAGGTCAGGAGATCGACACCATCCTGGCTAACACCGTGAAACCCTGTCTCTACTAAAAATACAAAAAATTAGCCGGGCGTGGTGGCGGGCGCCTGTAGTCCCAGTTACTCGGGAGGCTGAGGCAGGAGAATGGCGTGAACCTGGGAGGTGGAGGTTGCAGTAAGCCGAGACTGTGCCACTGCACTGCAGCCTGGGCAACAGAGAGAGACTCTGTCTCAAAAAAAAAAAAAAAAAAAAAGGATCACTTCAGCCCAG
>CHR8:128681170-128681554
CGCCATTCTCCTGCCTCAGCCTCCCGAGTAGCTGGGACTACAGGCGACCGCCACTACGCCCGGTTAATTTTTTTGTATTTTTAGTAGAGACGGGGTTTCACTGTGTTAGCCAGGATGGTCTCGATCTCCTGACCTCGTGATCCGCCTGCCTCGGCCTCCCAAAGTGCTGGGATTACAGGCGTGAGCCACCGCGCCCGACGGTTCTTTGTTATTTTAACTTTTCCCAGATACTCCTGCACTTTCCCTGCCTCTTACCATTCACCAGCGCTTCTCTACTGCCACCCAAGTAACAATTCTAAAATGCAAATTGGTCCTATCCTGAAATATTAAAATCTATTAGTGACTTCCTATAATCAGTAAGATTTGGTATAAGCTTTTAAGCCT
>CHR2:676552-676936
TACTCCCATCAATGCACCCACCAGAAGACCAGAGGCACGGAGGTGAGGGGAGCACGGCTTTCTGCCCAGACCCCATCGAGTGCCCATGTCACCCCTTGGCGGCCACGTGGGGCGTGGGCTCCCCTGGGATCTGTCAGACGAACCCGGCACGGCGCACGCCCCGCCCACACTGGGCAGCGTTCCTCCGTGCCACCCCACACGATCAGGCTCCACCACGCACGCCCCGCCGCACTGCCAGAATCCGCCCACATGGCCCAAGCCCCGCCCGCAAGACGCTGGACTGGCCGGCGTGCACCTCCCACACGAACAAAGCCCTACCCCTCGCGCTCCGCCCACACAACTCAGCCACGCCCGCACGGTGCAGGACGCCAGCCCAGCCCAAGC
>CHR20:48599005-48599389
GAGTATCAGCGCTCCTCTTGCAACCAGAGGCTCCACTGGTTTGAGCAGAGAAAGCAATAGATTAAAGGGTTGTCAGGGGCTTTGGAAACTCTGCGAGGACAGAGAGACAAGTGTGGGGGGCTATGCAGGCAGCAGGACATAGGATCCCTGGCAGGACTGATCCCTGGGGATCCAGCATTGCTGCTGTGGCCACAGATACCGCAGCCTGCACCCTGACACCCACCCAGGGGCCACGGTGCAAATTCCTCCCCCACACTCAGTCCAGGTGGTTCAAGCCCCTTCTCCGCACAGAGATGTCACGTGACCTGGGTCTGGCCAGTAAGATCCGTAGACTGTCTGGGCCAATGAACGTCACCCCAAGGTTGTGCCAGACTCACTGGGAAA
>CHR6:164336089-164336473
GTCTCTATTTAATTCGGTATTTTTAAATGAATTTCAATGAAGTATCATAATTTTCATTAAAAAAAGACTTGCACTTAATAAAATTATTTCAGGATATTTTAAAATGTTTATAGCTATTGTAAATGGCATCATTCTAATTATTAATTTTTCTATTCATTGTTGGTCTGTAGAAAGATTATATACATATTACTTATAGCTGGCAATATTACTCAATTCATTTACTAATTCTTAAAATTTCTGTAAGTTTTTATGAGGGGGTTTCTTTTTAACTATTTATATGTTTAATTTCTAATTCCCATAGTGATAGTATTAGGAGGCGGGTCACTAAAGAGGTGATTGATTATAAACCTATAGGGCAGCCACAGGTTTGGACCAACTGTGTGT
>CHR12:75263336-75263720
TTGCCACACTGTCTTTCACAATGGTAGAACTAATTTACACTCCCACCAATAGTGTGTAAGCTTTCCTTTTTCTTTGCAACCTCACCAGCACCTGTTATTTTTTGACTTTTTAATAATAGCTATTCTGACTGGTGTGAGATGGGATCTCATTGTGATTTTGATTTGCATTTCTCTGATGATCAGTGATGTTGAGCTTTTTTTGCATATGTTTGTTGGCCTTCTGAACTTAAAAGTTAAAAAAAAAAAAAAAGCATGTGACCCAGGACTGCTAGAGTATACTCTCAAGTTGTCCCTACTGCATGGTGGCTGCAGGGGCCTTTCTACTATATACCAACATCCAACATCTTTTCCATTCAAATATCTTTCTTCAGAGAACAATAGGGA
>CHR8:103126277-103126661
TCTTATTTCTATGAGACAAAATGGTAATACATCTATTGTGAGGGAATTATTCATCAAACATATGCAGTTTTATCATTCTGCACTGTAGGAAGGTTGAAGGAACACGTGTCTGGGTGTAGTTTGTGTGTTACTTCTCACAGAATTACTGGTGTATTATATTATGTTCTATTCTGGGTGTCTTGAGGCCTGATAAGACAAGCATGGCCATGAGAAATTCTATAATTCCACTCGTGTCTCCACCTACCTTTTTCTTCCCTTTTGTCCAGTAAAGGAGGTGTCTCTGTTGCATCAAAGCCCACCCCACACAGTGGGTTCTAGATCCCGTCCCCTTCATCTTCTCAAGGACCCTGCTCCATTGGAATCCTCCCTCTGCTGCACCATCAA
>CHR1:182912822-182913206
GTAATATCCTTTATAATAAACTGGTAAACATAGGCCAGGCACTGTGGCTCACGCCTGTAATCCTAGCACTTTGGGAGGCTGAGGTGGGTGGATCACAAGGTCAGGAGTTCAAGACCAGACTGACCAATATGGTGAAACCCCTTCTCTACTAAAAATACAAAAATTAGCTGGGTGTGGTGGTGTGCGCCTGTAATCCCAGCTACTCAGGAGGCTGAGGCAGGAGAATCGCTTGAACCCAGGAGGTGGAGGTTACAGTGAGCCGAGATCACACCACTGCACTCCAGCCTGGGTGACATAGCAAGACTCCATCTCAAAAAATTAATTAATTAATTAAATTAACTGGTAAACATAAATGTTTCTCTGAGTCCTGTGAGCTGCTCTAGT
>CHR15:68738664-68739048
GGTCTTGAACTCCTTGCCTCAAGTGAACCTCCCACCTTGGCCTCATAAAGTGCTGGGATTACAAGCATGAGCCACTGCCCTATACACCTTTTTATTTTTTTGAGATGAAGTCTCGCTGTGTCACCCAGGCTGGAGTACAGTGGCACGATCTCAGCTCACTGCAACATCCACCTCCTGGGCTCAAGAGTTTCTGATGCCTCAGCCTCCCAAGTAGCTGGGATTATGGGCGTCCGCCATCATGCCTGGCTAATTTTTATATTTTTAGTAGACACAAGGTTTTGCCATGTTGGCCAGGCTGGTCTTGAACTACTGACCTCAAGTGATCTGCCTGCCTCGGCCTCCCAAAGTGCTAGGATTACAGGTGTGAACCGCCTCGCCCGGCCT
>CHR7:101439294-101439678
GCTTCCTGGAGGAGGTGACCTAGAGAGAGACAGAAAGAGAGAGAGACAAGAAAGACCAGCCCCTCAGAGGGCAATAGGGTGAAACCCCGTCTCTACTAAAAATACAAAAATTAGCCAGGAGTGGTGGTGCGCACCTGTAATCCCAGCTACTCGAGAGGCTCAGGCAGGAGAATCACTTGAACCCAGGAGGCGGAGGTTGCAGTGAGCCGAGATTGTGCCACTGCACTCCAGCCTGGGCGACAGGGTGAGACTCCGTCTGAAAAAAAAAAAAAAGAGGTAAGGAAACTGGTGTGCTGGAGATTTGTGAGAAGACCAGTGTGGCTGGAAAACAAAGTCACCTGCGAGGCCAGGGAGGACACCAGATCAAAGCAGGCAGAGCCCGTG
>CHR11:12599363-12599747
ACTACTTAAGAATTAGAGAGGCCATAAAAGGCTTCGGCCTCCTCCACCCAATTCCTCAGCCACTTTCCTCCCAGAGGACCTAAGCTCTGTCCCCTACCACTGTTTGTCCTCTTGGTACTGGAATCCCCAGAGCAGAATGTGAGTGTGTCCTCCACCTGGGGAAGGATTGCGTCACAAGCTGGGTGCCTCCTGTGAAGTGTTTGCCCTGCTTGGGCTTAGTAAATACAAATGGCGGCCACCATCTGCTCTTGACCCTTCTGCTCCACGAGCGCGGAGGCTCCCTGGCCCAGTTGGTACTGGGTGCTTCTCCGCAGCGGCCGCCAGGGGGAGCCTGGGCCGAGAGCTCTGGGAAATCGAACAACTCGTTGAGGTCTTAGTTATGGT
>CHR17:59171844-59172228
ATAAAAAGTGTACTCGCTTCAGGGGCACATATAATAATACAGAAAACATTTAAAGATAAAAGATTTAGGATAAAAAGGATTCTCTGTTGAAATGAAAATTATCTTTATATATATATATACATAACAGCTATAACTCATGAAAAAATCTACAGGAACAGCATATTTTCAAAAGTACAACAATTTTGAAGCTATTTGAAATAAACCTATTAATAATTCGATGGCCAACATTTTCCAAACAAACCAATAAATGCATAGTGTGTATGAAGCTATCTGTTACAGTCTATGGCACTCATATTTTTACAAAGAATTCTGTGCTAATCTGAGTGTCTGCACTGTGCCTTCAAATGCTCTTGGACTGTGGCAACCAAGTCCATAGGAAAGAGG
>CHR16:315778-316162
GATCACGCCACTGCACTCCAGCCTGGGTGACAGAGCAAGACTCTGTCTCAAAAGAAAAAAAAAAAAAAAAAAAAGAACAGCCTGACCAACATGGTGAAACCCCATCTCTAGTAAAAATACAAAAATTAGCTAGGTGTGGTGGCACGCACCTGTAATCCCAGCTACTTGGGAGGCTGAGGCAAGAGAATCGCTTGAACCCGGGAGGCAGAGATTGCAGTAAGCTGAGATCGCAGCACTGCACTCCAGCCTGGGCGACAGAGTAAGACTCTGTCTCAAAAATAAAATAAATAAATCAATCAGATATTCCAATCTTTTCCTTTATTTATTTATTTATTTTCTATTTTGGAAACACAGTCCTTCCTTATTCCAGAATTACACATATAT
>CHR12:62996434-62996818
AAGTTTTAAGCAGTGTTGTCACTGCTATAAAGTACATCACTCAATGCTCACATTTTGCTAACTTTGACTGAGTGTTCTCATTGCCTGCAAGCCACAGCTAATGCTCTGGGGCTTTGCTGCTGGAACTCAGGTCTGGCAGCAACTTTGGCATCACTTAGTTGCTCATGCAGGCCACAGAGACCTGTTGAATCAGAATTTGAATCTGTATTTTTAACAAGGTCCCTAGGTGGTTCATAGACACATTTAAGTCTAAGAGACATTGTACTTAGTCCATTAGAGAACTGTTGGAGCTATGAGAGCCGAGAGGTTCTTCTCTCTCTATAGATAGAAAACAAGGTCCCAGAGGGCTCAAGAGATCTGCCCAGTTATAATTAAGCAGGTTAG
>CHRX:149393002-149393386
GAATTGAAAGAAGGCACTTAGAAAGATATTTGTGTACCCATGTACATAAAAGCATTATTTACATTAGCCAAAAGTTGGAAGTAACCCAAGTGCTTCTTGATAGATGAAGAGATATGTGTAATGTGATACTGTATACATAGAATGGGATACTGCTCAGCCTTAAAATGGGAAAAAATTCTGACACACTTTAAAACTTGGACAAACTGAAGACATTATGAAATAAGCAAGTCACAGAATGACAAATACAATATGATTTGACTTATATAAGTGACTTAGAGTAGTCAAATTCATAGAGACAGAAAGTAGAAAGGTTGTTGCCAGAGGCTGGAGAAAGGAGGAGTTGTTTAATGGGTACAGAGTTTCGGTTGTGCAAGATAAAAAGAT
>CHR7:120025784-120026168
ACAGTTTTGGATTTACAGAAATATTGTGAAAATAGCACAGAGATTTCCCATATACCTCACATTCAGTGTCCCCTACTATTAATGTCCTACATTACTATAATACTTTTGTTATGTTTAATAAATGAATATTAATACAGTATTATTAACTCAACCCTGGACTTTATTCAGGTGTCTTTAGCTTTTAGCTAATGTTCTTTTTCTGTTCCAGGGTCCCATCTAGGTTACCACATTACATTTAAGTGCCATGTCCCCTTAGGCTCCTCTTGGCTATAACAATTTCTCCAGTTTTCTTTGCTTTTAATAACCTTGACAGCTTTGAAAAATGCTGGTCAAATATTTTGTATATCGTATATTTTTTATTGGGAATTGTGCAATGTGTTTCTC
>CHR2:120780089-120780473
AATACCTTTGGGTTTCTCGGTTCTCAGAAAGGCATCTATTACTCAGGTCTTACTTAGCAGTTATCACTGAAGAGGGAAGCCTGGAGTGAGCATGTGGGCGGGCGTGCCACACACACTCATAACGCCCCCTTCAGCTGGAAGGCAGACTCCTTTTGAATCCAGATGAGCAGATGTCTTGAGACCAAGAAGATCCACTTGCCGAGCTCCAGCTGGGGGCTGAGAGCTCGCCCTGTCCTGGGAGCAGGCATCTTCCCCTCTTTCTTGCAGAGAAGCAGAGACCACCATCCCCACTGAAATATAGGGACCCTTGCCCAGTGTGAAAGGAGGAAGGGAGGAAGACAGGGAGGGAAGGAGGAAGGAAGGAGAGAGAGAAGCTCAGCACAG
>CHR17:64947028-64947412
ATATGTGTAACTGTAGAAGGAAGGGATAGAGATATTTTGGCAAATAACTCCTTGGCAAATATTTGGCAAATATCAAAAGAGGCTGAATTAAAATTCTGGTAGAATTTTTAAAATAAATTGACAGGTGAATTCTAAGATTTATATGTATATGCAAAGGATCTAGAATAGTCAGAACAATTTTGATAAAGACTAAGAAACTGGAGGATTTGTTTCATAGAACCTCAAGTTTTAATATAAATATACACTATCAAGAGACACTGGTATTGGCCAAGGAAAGAAAAACAGACCAATAGCATAGAATAGAGATTACAGAACTAGACATACACACATATGTGTTTAATTTATTTTTGATAAGATGCCAAGCAAATCTATGGGTAAAAGAAA
>CHR2:39259696-39260080
TGTGAAACATATAAAATGAAAAGTATTATCAAAATATTAAAAATATTTGAGTCTATATAAATTATTTCCCTTTTGTTTGAAGAAAAAAAGTGCCTTAATTGGCATTTAATTTGTAATATTAATTTAATTATTTCCAAGAAAGATTAATGCAAACATGACTTTACGGGTTTCCTATACACAGTGTCCTTCAAGAGACATTGTTATTTAAAATACATATCACCAAAATCAAATAACAACCCAGGTGTATACCTCATTTTATAGTAAGAGGTGTGTTCATGCACAATTGTTTATTAATATATACCAAATATACATACCAATAATATACACAGGACTTTGAGGATCAGATCCTTATATTCATTTCTAAATAAAAAAACTGGTGTATGT
>CHR19:34356671-34357055
ATCGTGTTAAGCAGAAGAAAGATAGTATCATGAGACCCACAAATGGAGGGCAGGTCACAGGAGCATTTCAGCTCATTTTCATTTACAGAAAGACAGCACCTCAGTGGAACCTTTTTTGACGACCTGAAGAAAATGGAGTAATGTGGGCATTAATATATAAGCTGCTGGTGTAGGAACCACTCTTCTTTCTGCCAAGGTGCCCTGAAGTTGAGCATGGGGACCAAGTCCCAGAGCCTTCCAAATGCACCTCAGGACAAAGTTGCTCGGTAACGGCCATGTTGCCTGAGAGTGCTCAAGAATACACTGGAAGTTCATATTAAAAAGCTAGCAGGGGCTGGGTGTGCTGGCTCACGCCTGTAATCCCAGCAATTTGGGAGGCTGACC
>CHR16:24071854-24072238
CATGCCCAAGCCTTTGTGGAGTTAATGATCACAGTGGACACATTCTGGAGGGGTCGTCGGCATCACTGGGCCCTGCTCCAGGATCTCAGCAAGGATGTTATTATTATCATGAGGGTGCCCAATTCAGTTTGCTACTTGTTTATGGGCTGATTGCAATTTGGATAGAGTTTAACCCCCACCCCACCCCCGCCTTTTGTTTTTAAAAATTTGCTGAGGTGAAATTCACATGACTTAAAATGATCTGTTTTAGAGTGAACAGTTCAGCGGCATTTAGTACATGCACAGTGTTGTGCAACCACCACTGCTATTTAGTTCCAAAACATTTCCATCATTCCAAAATAAAGCCCCATACTGATTAAGCAGTGACTACCCATCCCTGCCTTC
>CHR14:26495996-26496380
TTTGGGTATATACCCAGTAATGGGATGGCTGGGTCAAATGGTATTTCTAGTTCTAGATCCCTGAGGAATCGCCACACTGACTTCCACAATGGTTGAACTAGTTTACAGTCCCACCAACAGTGTCAAAGTGTTCCTATTTCTCCACATCCTCTCCAGCACCTGTTGTTTCCTGACTTTTTAATGATTGCCATTCTAACTGGTGTGAGATGATATCTCATTGTGGTTTTGATTTGCATTTCTCTGACGACCAGTGATGGTGAGCATTTTTTCATGTGTTTTTTGGCTGCATAAATGTCTTCTTTTGAGAAGTGGCTGTTCATGTCCTTCGCCCACTTTTTGATGGGGTTGTTTTTTTCTTGTAAATTTGTTTCAGTTCATTATAGA
>CHR9:78511822-78512206
GTACTTCTTCCAGGGACCTAGGGGTACTCTCACCTTGGGTCTGCTTTAAGTTCTCAATTTCTGATTCTTTTGGATACCTAAGAAGTGTGAGGGCTGGCCCATGGTTACAAATTCCTGGCTGGAATTTGTAACTAACCCTTTTCTAGTGCATGTGGCCCTTTGGAGATATAGCTTCCTAAAGGGGGCCCTAGTTCACTTCTATACCTGGGAATAGCCCTCAGGTTATGCCTTCTGCTCCAAAAATGTGAAGTTTCTAGAAACAAAGCTCTCATTCTTGAGACTAGAATCTGGCATCAGGACTAAGCTCACCCTTGAGATAGATTGATCTGCAGGGCTAGCTTATCTTGCTAGATGCCTGCTCTTGCTTTATCTCTGGCTTCAGAG
>CHR17:60489406-60489790
TTGAGACCAGCCTGGCCAACATGATAAAACACCATCTCTACTAAAAACACAAAAATTAGATGAGTGTGGTGGCGCATGCCTGTAGTCCCAGCTACCTGTGAGGCTGAGGCAGCAGAATCACTTCAACCCAGGAGGCGGAGGCTGCAGTGAGCTGAGATCGTGCCACTGCACTCCAGTCTGGGCGACAGAGTGGGACCATGTCTCAAAAAAAAAAAAAAAAAAAAAGATTAAAAATGACTGTTAAAAGTTGTTGGGAAGGATGTATACGCACGTGTGTACACTTTAAGACAGAAAACACATACATGGCACATGCACACAGTAATGAGAGAAGTTAAAAACAAAAGTAGGGCTGGGTGCAGTGGCTCACGCCTATAATCCCAGCAC
>CHR20:50363648-50364032
CGGGGGACCCAGCCCTGCCTGAGCCCCCTTTATGTGGGGTACCCCGGAGGCCTCTGGGGTCATGCTCCCCATCTCGCAGCTCTTTCCTTTCTGCACATGGTACCTGCCCTGCCCTAGAGCAATCTCTCAAGCATCCAGGCTGGCAGACGCCCTTCTCCCTCCCCTACTCTCCCTTCAGATGGGCTCAGTCAAGGATTTCTTCTCTGCAACCCCAAGCCGACTGTATCTCTGTGTCCCTGCCATCATGGCACATATCCCATACCCTCATCTTCCCCAACCAGGCAGCACGTTCCTCAAAGGCCAGGATTGTGTCTTCATCATCTTCGTCCCCCTGGGATCAGACAGTGGGCCTGGTGTCCAGTAAGTGTCCAATACATATTTGCT
>CHR3:133788569-133788953
AGCCAGGAGGTAAGCCCAAAGTTTGGGATTTTTCATCTTTTCTTTTCCACTCCATACAGGGGAATCTCTCCCTCTGTCTCTTTTTCCTTTCCAACTCGGGACCCTTGGTGGGCAGCGCCTAAACACGGAGGCAACCGCAGGTTTCTGGGTGGGGCCATCCTGAAGGACTTTTTTCTATCTTTTCTGGTTGTGGTCCCTGATTCCTATGTGTGGCGCAGCTCAGGGCAAACTTGCAGCTCAGGGTGAACTTGCATGTGTTTCAGGCGACGGAAACCCTACTTGACTGGCTAAGGACAAAAGAAGCCTACTCAGCTTCCATTTCCTATCATTACAGTTCATGGCTATCATGCTAGTGGAACAGGAAGCATGGGATAATGTGGCCTT
>CHR7:34911604-34911988
AGGATGTGGAGAAATAGGAACACTTTTACACTGTTGGTGGGACTGTAAACTAGTTCAACCATTGTGGAAGTCAGTGTGGTGATTCCTCAGGGATCTAGAACTAGAAATACCGTTTGACCCAGCCATCCCATTACTGGGTATATACCCAAAGGACTATAAATCATGCTGCTATAAAGACACATGCACTCATATGTTTATTGCGGCATTATTCACAATAGCAAAGACTTGGAACCAACCCAAATGTCCAACAATGATAGACTGGATTAAGAAAATGTGGCACATATACACCATGGAATACTATGCAGCCATAAAAAATGATGAGTTCATGTCCTTTGTAGGGACATGGATGAAATTGGAAATCATCATTCTCAGTAAACTATCACA
>CHR8:128822778-128823162
TCATCTGTAAGTCACTTTTTTCACATCTATCTTACCAAAAAACTTTGAGTTTCTTGAGAACAGGAGCTTTGCCTTTTTCAAATTGCTATCTCTAGAGCAATTGTTCCCAAACTGGCTTCACAGTAGAATCACCCAAAGATCTTAAAACAACCAATCAACAGACAAACATAAAAAAATAAAAATAAAAAATAAAACACAACAACAAAAAACTATGCCTGAAACCCACCTGAGACCAGGTAAACCAGAATTTGTAGAGGTAGGGCCGAGAAATCAATACTTTCAAGTACCCAGAGTGATTTCAATTGCAGCTGGATTAAGAAGCATTGGTCTATATGTATATTCACTGAATTCATGCATATTCATTTATTTGAATTGGATTGAAGA
>CHR11:74257800-74258184
AAAGACACAGGTATACTTAATTAGAACAGTGGCCACTGGGCTGAGAGAACAGGATAGTCTCATTATTTTGGAGGTGGAATGAACAAGAAAGAGACTAGTTAGATTTCAAAAGTGAGGGGCCAAGAACCCTTAAGTTGGATGCAGGGGCCTGTCATGAGAAGTGGGGGTTGGAAGTGAAAGGTCAAGATTTTACCAAGGGAAAAGCAAGAAGAGAGCCTACACTAGCAGCAGAGAAAGCAAAACGCAGTCACACTCCTCCCTGCAGTCACTGTTTTGTTTGCAATCTTGGAGCCAACTCTGCTGCTCCAGCTGGCCACCCCATCAGCAGCCAGAATCAACTCATTCTCAGTCTGGGGCCAGGGCTCAGAAAGTTATGTCAACTCA
>CHR11:61497636-61498020
TGAGTGTGTGTGTAGATGTGTGGGTGTGTGTTAGAGCGTGTGGGTATGAGTGTATGTGTGTATGTGTGTGTGTAGATGTGTGTGAGTATATCTGGGTGTAAATGTGTGTGTGTTAGAGTGAGTGTATGAGTGTGTATGAGTGTGAATATGAGTGTGTGTGAGTGTATATATGTGTGAGTGTATGTGTGTGGGTGTGAGTGTATGAGTGTGAGAGTGTGATTCAGGTTGGAGAGCCTGTGTGTGTGTGTCTTTAGAGTCCCCAGTTAAAGGGCCAGGGCAGGAAGGTGTGTGTGTCGCTCACCTGGCCTAAGCTTGGGTGAGATGCTGAAGGCGCTGTGCTCAGAAAAGGCTATATGAGCCCCTGGGCCAAGCAGCCTCCTATGG
>CHR1:114737769-114738153
ATTGAGTCTTGACCATATTTTTATTTCAGGTCAAGAAATGCCAGTGCTTTTGATTAATTTTAAAATAGTAATCTTTATATACTATAGCTCTCTTTCGTGCAAACTGAGGAGATGGGGAGAATCTTCCTTTTCTAATGTGAAAGATATGCAAATGCAGGGCCCTAAAAAAACACAAAGCATCAAAGTCACTAACTTGTCCATTCATTCGTTCTTCAGGGAGGATTTCTTGTTTTATCTTCACCAGTTTAACAGCAATGGGTTTCCCAGTCCGTCGGTCCGATGATACTTCAAATTCAACATCATCTAAAAATAAATAATGTGTTATGTTTGTTGAACTGATTTTTGCGAAACGATATATTGCTTCCAAGCTATACTTAACATAGC
>CHR20:62366817-62367201
CCCCCAAAATGCGGAACCAGAGAGTCCGCACCTGGACTCGCCCCGGGCCACGGCGCTCCCCCTGGGGTCGGGCCGGTGTTCCGGGTCCGAGTGCCCCGGGAGGAAGCCCCACGGCCCGCCCCTGCGCTCACCCGGATGGTCTGGTTGGGGTCGCCGCCGGCCACGGGGCCCCCTACCAGCTTGCAGTAAAGGTCCTCGGTGGGGCGCGGGGAGCCGCGCGCCGGGGCCTCCTCTCCGCAGGTCGCGGAGGCGGCGATGCGGGCGCCCTCGGCCAGGTTGAAGTAGGGCGGGTGCAGGCTGAAGCCGCCGCCCGCCTCCTCCCGCGCCCGCGCCGCGCCCAGCAGCGCCAGCCCGACCAGCAGCAGCGGCGCGGGGCCCCGGGGG
>CHR17:73806993-73807377
TCTTCTAGCTGTGTCTTCATATGGTGGTAGGAACAAGGGCACTAATCTTATTCATGGGCACTACCCACCCAAATCACCTCCCAAAGGCCCCACCTCCTAGTACCATCTTGGTGATTAGGTTTCGCCATATGAATTCACAAATATTCAGTCTATAGCATCAGGGGAAATGTAACTTAAAACCACAACGAGGTACTACATTACATACCTATCAGGGTAAAATAAAAAATACTATCCATACCAAGAGTTCGTGAGAAGAAGGGGCAACTTGAACTCTCACGTATTGATGGTGGCAATGTAAAGTGGTCCAATCACTTTGGGAAACAATCTGGGAGTTTCTTATAAAGCTAAGTATATACTTCACATATGACCCAACAATTCTACTTC
>CHR20:56255444-56255828
GAGAAAACCTATGCTCAAAATAAAACCATTAGAGGAGAGGGGGAGTAAGGCCCAGAAATAAGGCAGGAGAGGAGAGGAAGTCAAGAATACCACTGAGACTGGGCCAAGAAAGAAGCTGCCATCCATGTGATGGGTCCACAGAGAAGGATAGATCGAGTCAGGATTCTCAAGCAGTTTGGCTGTGCAATTGGCATGTATTCTCTGACCCCTTGGCATTCTCTGGAGAGAATGCACTAAATATTTTCACTGCATTTCACCTGAGTTTCTCAGCCTCAACATCACTGACATTTGGAAGCAGCTCATTCTCTGTTGTAGGAGGCTGTCCTGTGCTGTTAGCATGTTTAGTAGCATCTCCGGCCTCTACCCATGAGATGCCAGTAACTC
>CHR7:130698196-130698580
GTAACCCATTATAATAATTTCCATTTAAAATTATAGGAAGTACACCCTCACTTAGCATTTTTATATGTAACATCTGGTTTTCAGGAAAGTATTATTGACTTAAATGGGAGATGCCTGAACATTTATAATTTTCAAACAAATAGAAATGAATTTTAAAAATTGATGTAGCATAAGTTAAAAAAGAATAAGAATAAAAACAAAAACAAAAGCATGTTAAATTGAAGACACAAAATAAGATGGTAAAAATTAAACGTTCAAATAAATTAATAATCATATTAAACATAAATGGAGTAAGTTCACCTAAGAGAAAGACATTCTCAGGGTGGATTTTAAAAATATGGCCATGTACTATTTGCCTACATATATCAAAAATATAGTAACACA
>CHR20:59577416-59577800
CGCGTGGCGGCGCCGCCCCCGGCCCTGGTCCCGGTCCCGCCCCGCCGGCGCCTCCCCGCGGCCCCGGCTCCGCTCCGCGGCCCTCCGGCGGGATGCGTGGCCGTGGCGGGGGGCGCGCCCGCTGTCCTGCGCCCCTGCGCTCGCTGCTGGGCGCCTTCGGGGCCCGGGACGCTGCCGCCGCCGCCCGAGATCCTGCGCAAGGTAAGCGCGCGCTGCGGGGAGGGGACGCGGGACGTGGGGCCCGGGGTGCCCGCCGGGCACGAGGCGCTGGGGGACGACTCCTCCTGAATCCCTTGCCCTTGGCCGTTGCGGGTGGCCGGGAGGCCCGCTGCGCCCCCAGCCACAGAGGTGGGCGCCCCGGGTCTCGGGCTTACCGCCCCCCTC
>CHR7:46391853-46392237
TTTATGTTCTCAATAGGTTCAGAAAACCTACAGAGAAAATGGAGAGAGCTCTTATTTGGCTTCTGCTTGTGAACACAATTGAGCTGTCTGCAAGACCAAATACCTAGCATCCAAGAATTTTTCAGATCTCATCCATTTCCATGACTTTGTAAAGAGAAATGAGCAGGGTCACTGCAACTCCACCTCCTCTTGGAAAATTGTACTATAGAGCTGCTTCCTCTGATTCTTTTGTTGTTATTGTTGTTTAGAGACAGGGTCTTGCTATGTTTTCCAGGCTGGTTTCCAGCTCCTGGGCTCTTGTGATCTTCCTGCCTCAGCCCCCTGAGTAGCTGGGGCTACAGGCATGTACTACTGCAACTGGCTTGATTCTCTTTTCCAAAGTGG
>CHR6:7315939-7316323
AAAGCAGGCTGCCCTGAGCTTAGCAGCGACAACAGGCTCCAGTTTCTTTCCATGCTGGGAAAATATCTGTTCTTTTGCTCTTTAAGCTCATATTGCCTTTATGAGTTATAACACTCATTATGAAGGTCTGCAGCTTCGCTCCTGAAGCTAGGGAAATCACGAACCCGCCAGGAAGAATGAATAACTCAAGATATGCCACCTTAAGAGCTGTAACGCTCACTGTGGAGGTCTGTGGGTTTACTCTTGGGCTAGTGAGATTACAAGCCCACCAGAAGGAAGAAACTCCGGATACACTGCCTTTAAGAACTGTAGTACTCACTGTGAGGGTCTGTAGCTTCATTCTTTAAGTCAGGGAGGCTAATGAGCCCCCAATTCTGGACACTG
>CHR11:19592831-19593215
TAAAACATTTTTAAAAATGTTGAAATAATGATAGATTTGCAGGAAGTTGCAAAGATGGTACTGAGAGATCCCATGTAAAGATAGAACTGAGAGGTCCCTTTCACCTGGTTTTCTCCAATGTTTACACATTATGTAATTATAGTACAGTTTCAGAACCAGGCAATTGACTGTGTGAGTATTGTTCTGTGTCCTTTTCTCACTTGTGTAAAATTGTGAGAATCTTACACAATCACCACCGCAATCAAGATACAGAACTCTCCCCTGTCCACAAAGATCTCCCTTGTGCAGCCCCTTCAGAGTCATACCCACCCCTCTCCCTTCCGCCACCCCCAGCCCCTGGCAACCAACCATTAGTATGTTTTCTATCTGCAAAATGTTGTCATT
>CHR3:62608995-62609379
GTCCCAAGGAGACATAGACGTAAGCGAGGGTAGGTTCAACCAAGACTGTCTGAAATACCCAATAAAAGAACCAATCGCTCACCCCTGGAACTTTTCTTTCAATGCATTTGACAATAACAAAACTTGCTTTCTTTAACCCCTGGGGTAGACAAAGCAGCAAGTTATGAACCTTAATGCTTCTAAGGTTCTTACAAATGTTAGTTGATCTTTTTTCAGTGGACCCTCTTTTTTTTTTTCTTTTTTGTGACACTTCCAGCCTGCCTGCTTCCTTCTTTCCTGCATCCTCCTCTCTCCTTTCTCATGTTAGAGATAGATTCACGGTATACAGTTAAGTCCATGTGGAGCCTGCCAGCTTCTAGGTACCTCTGCATTCCCACTGCTCTG
>CHR7:104502387-104502771
AAAGCTATTATGCTTACTACCAAATTAAGGGTTAAGAAAAAGGTTTTACATTCTTATTTGAAGTAAAAATGATGTGCAGCAAAAGAGTATAGAAATGGCATCTACATGTTGGCTAAGCCATCTGGACTGTGACTACATGAATTCTTACTGCCCTGGGTCCCATTCTCGAGCTACATGAAGATTACAGAAGATTGTGCTTGTGGTTCAGGGTGAACCTAGGATGCTGTGTTCTACCTGCCCCCCATCACACACCACCTCCCAATGTATTTGTGCAAGATCCTTGCCAGGAAGATAAAATGGACTAAGAAATGTGACTTGCCTAAAGTGCTTTCCCAGCCCTCACAACTCAGAGGATTTCCAAGAACATTTATTTTTTCCAATGTC
>CHR1:114716709-114717093
AATGTTGGAGACCCCGGAACCGCCATGAACAGCCCCCACCAAGGAGCGGCACTTCCGGCCCCGCCCGCTACGTAATCAGTCGGCGCCCCAGGCGCCTGAGTCCCCGCCCCGGCCACGTGGGCCTCCGAACCACGAGTCATGCGGCAGGCCGCACCCAGACCCGCCCCTCCCACACGGGACGTTTCAATAATGAAAGCGCTAGGTGCTAGTGTCTCAAAAATCAGTAAAACTTTATTCGCTTCCATTCTTTCGCCATTAACAGAAAACTGGAGAAAGCAAAAATGTTTCGTGTTTACAAAGATAAACGGCCTCTTTACCCAGAGATCAAAACCTCAAACGACAAGGGGGAAGATAAAACCGCCCTCCCCCACATCCCCTGAGCTG
>CHR8:110070959-110071343
ACTTATTGCTCTACTTTTTGTAGTTCAATATTATTAACCCTGTAAAATCTCGTAATAATTTTGCTTATCTTTAATATTTCTACATTAAACTATCTGCCATAATGAAGATAAAATTTACTTTAAGAGACACAAACTTGCTATAATATTTTTCTTTATGATAAGGTCCAAACTCCTTAGAACCATCTTCAAGACCCTTCACAATCTGGCTTTAATATTCTTTCCTCCATGGGCAGCCTTTTTTTCCTATCTGTAATTCCTCAGGGAATGCTTACCCAAGCCAGGAAAATGTTAGGTCTTACCAGGGGGTAGGATAGAAATTACAATTTTTAAGTAAAAAATATGGCCTTAAAGTAAGAAATTTGTAACACAGTGGTTTTCAAGTTG
>CHR3:3215902-3216286
ATTAAACATCTTTTTTTTTTTTGAGATGGAGTCCCACTCCATTGCCCAGGCTGGAGTGCAGTGGTGCTATCTCGGCTCACTGCAACCTCCGCCTCCCAGGTTCAAGCAATTCTCCTGCCTCAGCCTCCTGAGTAGCTGGGATTACAGGCACGTACCTCAATGCCCGGCAGCTAATTTTTGTATTTTTTAGTACAGATGGGGTTTCAACTTGTTGGCCAGGCTGGTCTTGAACTCCTGACCTCAAATGGTCCACCCGCCTTGGCCTGGGAAAGTTCTGGGATTACAGTCATGAGCTACCATGCTGGCCCTCTTTTTCTTTATAAATTACCTAGTCTCAGGTATGCCTTTATCAGCACTGGGAAAACAGACTGATACAACATGTCA
>CHR6:34218143-34218527
GGGGGACAGAGTGAGACTCCGTCTCAAAAATAAATAAATAAATAAATTAATTAATTAATTAATTTTAAAAAAAGATTAACCAGGTGTGGTGGCCCACATCTGTGGTCCCAGCTACTCAGGAGGCTGAGGCAGGGGATTGCTTAAGCCTGGGAGGTCAAGGCTGCAGTGGACGGAACTGTATTTGCGCCACTGTACTCCAGCCTGGGTGACAGATGGAGATCTTGTCTCAAGAAAGGAAAAAAAAAAAAAGATATGTTGAAGCCCTAACCCTCAACACCTTGAAATATGACCTCAGTTGGAAATAGACACATTGTAGATGTAGTTAAGATAAGGTCAGCCCTTAATCCAATATGTTTGATATTCTTATAGGAGGAGAAGAGACAC
>CHR16:68219803-68220187
TATCTACTCCCTTCAAAGAGGGAGCACACTGGGTTACCCTGCCCCTCTCTACCTGGTTGTGAGGTTCCATACTATATACTTGTCAGTTCTAACTTTGAATTCTTAAGCATGGGAAATAGCTCTAAATAAGAGTCCTATTGGTACTCAAGCACCTCATTCTTGTGTGTAGAAATAGCATTCCAGTGGACTGCCAATTTGAACATTTCTTGAATACGAACTTTTTCTCTTACAGCAAACATTATTGATAGCTGTGACTCTACTTTTGTTGTGGTGGCACAGGCAAATTCAGGTGTTGGGGTAGTGGAAGTCACAGATGGTGGCTGCCAAAAGTGTGCCAGATCCTGTGACCTACATAACCTGTTAGCACCCTTATTGAGGACTGTT
>CHR6:88636437-88636821
CAGGCAGCTAGTCATGGAAGGTTTCAAACTTACTTCCTCTTACTCCAAAGCTTACTCCAAAGCTCTTATCCATATAATCTGAATAGTATTCTCAAAGCAATAATTTAATTTGGCTTTAAATATTTTCACCTTTCTTTTATAGATCTTTAAGGTCAAATAATTATTAATGATGGTATTATGGTTTTGGTTTAAGGGGAAAAAAAAAAACTAGAAAGGATCCTGGACATGATTTAATGAAAAAACACATTATTAATTATAAAAAACAAAAACACAACTTTTTTTTTTTAAGACAAAGACAAGAACCCCAAATCTCACCTCCAATCCTGAGTTCCTTTCAACATACCACACTGCTTCCCTTTTGCTTCTTCACAGATAACTATATAG
>CHR10:5068949-5069333
ACATGTTTACATTTTCAAGACAACTGTATTTTACCAATAATCTTTAAAACTGTTTATTTCCTAAAGATTACTCAAGTCACATGAACTAAATAAAAAGCATTACATTTTTCACTTTTCTGACAAAATATTTGATTTAAGCTCTTATATTATTATTAAACCAATTTAAAACTTTACAGAAGGGACAAATGGTGACTTTTACCTTTCATTTAACCAGTTTGCACAGAGCGAAAGAGACCAGAGACTAACTGGTAAGAAATATTCTTTTGCAAGCATGTCTGGTTTCTGGGTTCTTTCTCCCTGAGTGGCCCTAGGGACCCTGCTCAACTGTATGCAGACAAACATATTGCCATGAATTAAGAATATTCACAAATAGTTTACAAATTT
>CHR19:39363983-39364367
ATTACTTGGGCCAGTTCCAGTGCTCACTGATGCTTCTCAGTCATGGGAGGCCCGCCCTCCCCACCACCACCACACAGACACATGAACACACATTTCCCCAGAATCAGCCTCCATTTGTCCAAAACCACTCTCCCCTTTCTCGGCAGCAGAACAAGGTCCTGCATTGAGCCCAACCCTTGGGGCTGTTCTGTCATGTCCCCTGGCAGTACCAGAGAAGCTGTGTCCCTTAGCCCTGGGGTCCTGGCAGTACTCTGGAGTGGGGAAAGGACTAGACAAGGCTTCTCTCTGTCCCAGATGCCTCTGGCTATGCTGCAAGGCCTAAACAACAGCGATTGAGAATGTCAGGGTAGGGCTGGAGGGGCAGGCTGACTCGACTACTGGAGA
>CHR6:31164954-31165338
CAGCCCTAGAGCAGTTAGAGGAGGACATTAGAGAATGAGCTGAGACAGGCCTGACTGCTTGGACATTCTGTCCAAAGCCAACAGCCCTAGAGCAGTTGGAGGAGCCAGAGCTAGGGAAAGCGAGGTGGTGACAGGGGAAAGAGATGGAGCCCGCAGAGAGACATGGCACTCACATCCTTCTCGAGCCCAAGCTGCTGGGCGATGTGGCTGATCTGCTGCAGTGTGGGTTTCGGGCACTGCAGGAACAAATTCTCCAGGTTGCCTCTCACTCGGTTCTCGATACTGGTTCGCTTTCTCTTTCGGGCCTGCACGAGGGTTTCTGCTTTGCATATCTGTGCAGGTGGGAAGGGGGTGACAAGGGCAAGCTTTGGACTTGCTGAGTAA
>CHR16:85022801-85023185
ATCACAACTTCACTATGAATTGCTGTTGCTAAACTGTGTTACCTGCCTCTAATAATAAGGGAACAATCAGGAAAATCTAAATGGAGGGACATCCTATGGAACAACTGGCCTGCACTCTTAGTCAATATCAGTGTCTTAAAGGACAAAGAAAAGCTGAGGAACTGTTCCAGAGTAAAGGAGACTGACTAGGCAGACAGAGGAAGGGGCCACAAGCCATGCAATGCAGGTGGCCTCTAGAAGCCAGAGAAGACAAACAATTCTCCCCTAGAGCCTCTGAAAGGAACACAGCCCTGCTGACACCTCAATTTTAGGACTTGACCTCCAGAACTGTAAGATAATATATTATGGTTTTCTTTTCTTTCTTTTCTTTTTTTTTTTTTTTTG
>CHR14:64140555-64140939
CTGGGCATCAAGAGTGAAACTCAGTCTCAAAAAACTTGCACTGACATAGGTCATGTTTTACAAATACAAAAAATACAAGACCCAAAAACAACTTTATAAGGTTATTAACTTATAAATGTTAACATTAATAAATGCATAGTTTTAAATTATTGTAAACAAAATTGATATTTCTACTAAAAAGCTTTTGTTCCATTGTTTTGAGGTGTTTTTTGGAAAAAAATTCAAAAATATCCCCCAAATTTTGGGGGAAATAAAAATGTATTACTCTTGTAATATAATTACAAAATGATTATTGGTCAATGCATTTATGAAACGTAGTCTTTTCTGTTAGACTTTTCCTGTTTTTTTTTTATTTTTCATACTTCGTAGCTATGATTACTAACT
>CHR3:62075573-62075957
CCCATCCTTCTCCCATGTACTTAGGTATCAGAATTTTCCTAGGAAGTGTCCTGATTTGGGCTACCTGATTGCCCTCTTCACAGAAGAAATGCCGTTGTATTCTTAGCATTTGAGTTAATTCAGTCATCAGAACTCTGTTTACCTTTGACCTATATTTAGCTTTTCCTTCTGGGACTTTATTGTTCACCGTCAAATCTCTAAATCTCTCTGGGGTGTGGTTGTTCAGTCTATTACAGAAAATAGCATCACGCCTTTTGGAAAAGTAGGGAAATAGAGGTCATGAAAGAACTAATTATATAGAAGATACTGTTTTCTGTAAGGAGTACCATCATTCTAGATGGTTCAGTGGAATCACACTCTTACTAGAAATGTTAAGATGTTTGC
>CHR17:60882140-60882524
TGTGAGATGGTATCTCATTGTGGTTTTAATTTGCATTTCTCTGATGGCCAATGATGATGAGCATTTTTCCATGTGTTTTTTGGCTGCATAAATGTCTTCTTTTGAGAAGTGTCTGTTCATGTCCTTTGCCCACTTTTTGATGGGGTTGTTTGTTTTTTTCTTGTAAATTTGTTTGAGTTCATTGTAGATTCTGGATATTAGCCCTTTGTCAGATGAGTAGGTTGCGAAAATTTTCTCCCATTTTGTAGGTGGCCTGTTCACTCTGACGGTAGTTTCTTTTGCTGTGCAGAAGCTCTTTAGTTTAATTAGATCCCATTTGTCAATTTTGTCTTTTGTTGCCATTGCTTTTGGTGTTTTGGACATGAAGTCCTTGCCCATGCCTAT
>CHR20:50315331-50315715
TTCTTAATAGATTTGGAGAGTTCTTTATATATATTCTGGATACTAGTCAAGCCTTTGTGAAATATGTGATTTGCAAATATTTTCTCCTGTTCTGTGGCTTGTCTTTTTATTCTTTCAATAGGTAGACTTTAATAACATCGTTTTGTTTTCTTTTTAAGTATTTTTCTGGTTATCTTTGATTTGTGGCATGTATTCTTTGGTTTTTCAATTTTAGTGATAACACCAAATGTTTTCTTTTAAAATGAATTTATTTAAGTAAAAACGTCAGTAAATTTGAAGAAACACATTAAATAAGGAATAGTAGAAGTGGACAGTAGACAGCATAAAAATCGTGAAGGCAGTTTCCAATTTGCATAACCAAAGTGTGGGCAGCTCCGATTCGTT
>CHR6:126405367-126405751
CTGTTTTCATGCCAGTACCTTGCTGTTTTGGTTGCTATAGTTTTGTGGTATATTTTGAAGACAGTAGTGTGATGCCTCCAGCTTTGTTCTTTATCTCAGAATTGCTTTGGCTATTTGAGGCCTTTTATACTTCCATACAAATTTAAGGATTTTTTTTTCTATTTTCATGACAAGTGACATTGATATTTTGATAGAGATTGCATTAAATCTGTTGATTGCCTTTGGTAGTACAGTTATTAGAAAAAATTAATTTTTCTAATATGTGAACATTGGCTGTCTTTTCATTTATGTGTGTCTGCTTCAATTTCTTTAATTGGTTTTTTATAGTTTTCATTATAGAGAATGTTCATCTCCTTAATTGTCTGTTACTAAGTTATTTTTTAG
>CHR13:45151764-45152148
GAACATCCATTTGTCTTGCAAAGTGTTGGAGGACAGACATTAACAGTATTTACTGAGAGCTCATCAGGTAAGTGGGAATGGAATTATTTAATGTGATTCCTGTACATTTTGTATAGATTTTCTGTCTCAACATACACTCCTATTTGCTTTTTTTTTTTTTTTTTTTTTGCGATGGAGTTTCGCTCTTGTTGCCCAGGCTGAAGTCCAATGGCACGATCTTGGCTCACTGCAACCTCCATCTCCTGGGTTCAAGTGATTCTCCTGCCTCAGCCCCCCGAGTAGCTGGGATTACAGGCATGCGCCACCATGCCTGGCTAATTGTGTGTTTTTAGTAGAGACGAGGTTTCTCCATGTTGGTCAGGCTGGTCTCTAACTCCCTACCTC
>CHR20:36661550-36661934
ATAGATAAAGGGAAAAGGTGAGTGTTTGAGGACTTCCAGAATCAAGGCGAAAGCATAAGCAAAGCCCCAGGGGTGGAACGGAATGGCTACCGAGCCAAGTGTGAGGTGAGGTAGACTGAAAGTGAGGCTGGGGCACAGGCTGGAGCTGACTGTGGAAGGTAGGATGCCACAGAAGGTGTCTGAAGTGACAGGATCTAAGTTGTTTTTAAGAGAGCAGTGGCCTACATGATAGACTGCAAGTGGCAGCAAGCAGTGGTTAAAATTACCTAGGCAAGACCCAGTAATCCAGATGAACTTTTAGTCTGGGGATTGCGGGTAGGCAGGTATACAAAACTCTTCTAAAATCAGGGATAATATAAAAGTCAGGATCACCAAATCGGAGTT
>CHR11:73309575-73309959
TAAATCTAAGCAGCATGAACTCAGCAGGGGTTTCTGGGAGCCCTGAGCCCCCAACATCTCCAAGAGCCCCTAGAGAAGAAGGACTCCGGGAGTGGGGTAGTGGCTCTCCGCCCTGCGTCCCAGGTCCCCAGGAGGGACTTCGGCCTATGTCTGACTCTGTGGGAGGAGCTTTCCGTGTGGCCAAGGTGAGCTTTCCCTCGTACCTGGCCAGCCCCGCAGGCTCCCGCGGTAGCAGCCGTTATTCCAGCACGGAGACCCTCAAGGACGACGACCTATGGTCTAGTAGGGGTTCTGGGGGCTGGGGCGTGTACCGCTCCCCTAGCTTTGGAGCTGGGGAAGGGCTCCTGCGGTCCCAGGCTCGAACCCGTGCCAAAGGACCTGGAG
>CHR8:125850333-125850717
AGAGAGACCTCATCTCTACATACACACACACACACACACACACACACACACACACACACACACACACACACACAAAATTAAAAATTAGCTGGGCATGCTGGCATGTACCTGTGGTCCCAGCTACTTGGAAGGTTGAGGTGGGAGGATTGGTTGACCCTAGGTGGTTGAGATTGCAGTGAGCTGTGATTGCACCCCAGTCTGTGTGACAGAGGGAGATCCTGTCTCAAAAAAAGAAACTTACGGCATATTTGTAAAATAATATAATCTTGACCAAAATGAACACATTTGTATAGATTTGTGACATTACGACTTGTTACTGATTTGTCTGTTATTGTCTTCTAGCTTCATAAACAGAAACAAATAAACAGAAAATCCTTCTCAGCA
>CHR16:21529523-21529907
AATGCAAAAAAAAAAAAAAAAAAAAAATAGGCTGGGCGCAGTGGCTTGCGTCTGTAATCCCAGTACTTTGGGAGGCTGAGGCGGGCGGATCACCTGAGGTTGAGAGTTCAAGACCAGCCTGACCAACATGGAGAAACCCCATCTCTAGTAAAAATACAAAATTAGCCAGGCGTGGTGGCCCATGCCTGTAATCTCAGCTAATTGGGAGGCTGAGGCAGGAGAATTGCTTGAACCTGGGAGGCAGAGGTTGTGGTGAACCAAGATGGCATCAATGCACTCCAGCCTAGGCGACAAGAGCAAAACTCTGTCTCAAAGAAAAAAAAAAAATTTGCTGGGCATGGTGGCGGGTGCCTGTAATCCCCGCTACTCGGGAGGCTGAGGCAG
>CHR3:146022666-146023050
GCAATATAGCAATACTAGTTCATGAGTTGTGACCGTATGCTATAGTAATAATGCCAGATGTTAATGAGGGAAACTGATTGTGGTGTGTATGGGAATTCTCTGTACTTTCTTTGAAAGTTTTCAGTAATTATAAAACTATTCTAAAATAAACATTTTATTTCAATTTTAAAAATATTGTAGCTACTTTAAAAATGTTCTTATTCCTTAATTGAGACATAGCTAAGCCAAGATTCAAGTCTTTCACTTTCTGAATAACCTCCTAGGAACTTTTCCTGACCTCAGAGTGCAGGTATGTCAATTAAAGAAGCTTTCTTCATAAAGACATGACAGGAGCCCTCACTCTTGTGAAATTTTTTGTGATCATATTGACATGGGTGGTTTTTA
>CHR3:62593426-62593810
GATGTGCCCTTCAAATGCAGCCTCTTCATTCACTCATTATTATTCTTACAGAGAATTCATCTCTATCCATTCTGTGCCTGCAAGCAGAGTGATCTTCCAGAAGTGTTAACTGGATTGCACTGAGCCCCAGGTCCAGGGCACCTGTTCCATTGCACTCAGGGGGCAATCTGGACCCCTACCTATGGACTGCCACTCATCTGCTCCAATCTCACAAGCCTCCTGACTCTGCCATCTCAGACCTGTTACATGTATGTTTCCTCTGTTGGCAATGTTTCTCCCCACCCATTCACTGGGCTATGTCTTTTGGGGCTCAGCTTAAAACCACTGTCCTTTGATCTCCCAATCTAAACTGGGTTCTGGTATTAACCTCTCTTTAGCATACTA
>CHR3:8240306-8240690
CCTCATTGAGCTCATTTGGTTTAAGTGCAGAGTGCTACGATTCTTGTCGTTTATCATCCAGAACTAAAACTCCTTCATGTATTTTGAAAGAAGGAAATGAAACAGCAGAATTATGATACATCAGTCCACTTAATTATTGTTTACAAGTCTTAGTGAAGCAGCATGCCAAGAGTTTTCTTTGCCACCCAAGCTGTACTCTAGATGGCGAGCCATAGCCTCATAGCTGCCAGAGAGTTTGAACAGTCCTGCCAGATTTTCAGCAAGTCCATCCATCAAACTAGAACTAAGTGAGTATGCAACAAATACTAGAATTTCTACAAATATGAGAGGAAGAATGATGCTTGAACCATTCTAATTGTCTTAATTCTGAATACCTTCTCATGA
>CHR17:4551035-4551419
TAGTGCCATGATCATGGCTCACTGCAGCCTCAAAATTCTGGGTTCAAGGGATCCTCCCACCTCAGCCTCCCGAGTAACTGGGACTACAGGTGTGCACCACCATCCAACCCAAGCTCTTAACCACTGCCTGATACTTCAAGTCTCCCCCTCACCCAGAATGACAGCTCTCTGAAACTCACTGCAAAGATAAAATGAGCTGGTGAGAACAGTCAACCCAGCAGCACTTACTGGGCACCAGGCTCACTGGTGCCCAAACATGGTCATGACGACTGTTCTCATCACTGCCACATGGGCGGGGGCGGAGAGAGGTCTGAACAGCCCGCTGGCTATCCATGCCCACAAGGGGGCCTGCTGGCAGAAGGGCCTGACTTTATCAAAACTGTC
>CHR17:54912159-54912543
GCCTTTTCCAAAAGTCTTGTAAGACCACCTAGCCCTAAATAATCACTCTTGCCTATAAGGGCCTATAGCTGGGGTGACTGTGTAATTTATCATCCAAACCAGGACATTTTTGAAAGTGAAAGGGTGTGTCATCATTAATAAACAGGACATTGGGAATATACCTGTGCTACCCTGGGTAAACTGGGACAGATATTATTCCATCCATAGCTCATATGTTTGGCCTGCACGTCCCTTCAGCATTTAGCATTTAGTACTCTGCATTGGTGTTAATGCCCTTCTGGATGTGCTGGGACTCCTCAATAAGTCTGTCCTCCAGACTGTTACATTATGCTCATACTTCCACATATCCCCAGAACCTAACATTTTGCCATATATTTTAGTAGA
>CHR8:124431364-124431748
GATTTGGCAGGGTCATAGGACAATAGTGGAGGGAAGGTCAGCAGATAAACAAGTGAACAAAGGTCTCTGGTTTTCCTAGGCAGAGGACCCTGCGGCCTTCCGCAGTGTTTGTGGCCCTGGGTACTTGAGATTAGGGAGTGGTGATGACTCTTAACGACCATGCTGCCTTCAAGCATCTGTTTAACAAAGCACATCTTGCACCGCCCTTAATCCATTTAACCCTGAATGGACACAGCACATGTTTCAGAGAGCACAGGGTTGGGGGTAAGGTCACAGATCAACAGGATCCCAAGGCAGAAGAATTTTTCTTAGTACAGAACAAAATGAAAAGTCTCCCATGTCTACTTCTTTCTACACAGACACAGCAACCATCCGATTTCTCAA
>CHR2:217630303-217630687
ACTGTGCAGCAAAGCATCCACTGGCAGAGTTCACCAAGGGGTAGCATTTCCCAAAGTCAGAGCCATAGAACACCAGTTGTGTGGGATTAGTAGATGTTTGTTTCAAAATTTAAATGACTCTGTTCTCAAATACACTTGAGTGCCTCAAGGTTAAACAAAATTAAATAGTTTCCCTTACCCTACAGGATTTCAGAGACGTTGCTATAGTATTGTACAACGTTCTCACCAAAAGAGAGAGTTTGCAGAATTTTCAGAATTTATTGGGACACGTCTTTTTTTGCTAAACATCTCATAGGATTGATGCTAAACAAACACTTAGTTCCTGTGGCAGAAATTCCAGAAGTGTCAGCTCCTGGGAAGAAGTCTCCCTACTCTTCAGACTTC
>CHR18:33709707-33710091
TTCGAGCCATGCTTATGATTCATTCACTTTCTATATATGTTACACTTCAAGGAAAATATGTCACATGTGCAAAAATTAAAGAAAATGACTATTCTTCCGCCCTAACTTGTTTGGCTCTGCAATGAACAGTCTGTTCTGTCACACATGCAACTGGAGTTATGTTTCTCCCCACTCTGACCACTGCTTCCTAATCACTTCCACTCCCACCATGACCCCTAGCTCCTTGTCAGGATGTACAGTAAGTCTGACTTAAAAGCTGACTGATGGGCCGGGTGCGGTGGCTCATGCCTGTAATCCCAGCACTTTGGGAGGCTGAGGCGGGTGGATCACCTGAGGTTAGGAGTTTGAGACCAGCCTGACCAACGTGGAGAAACCCAGACTCTA
>CHR14:88935005-88935389
TATCTAAAATGAACTATTGATAGAACTATTGACCCCGAGGAAGACTTCAGAGTACCCTAAGGGTACTGGCCATCTGGCTTCCTTGCCAGTAGTCTCCCCAGACCTCGTCTCCACATCAAGGTCACTCTCCACTGCTGCTAAAATGATCCTTCTATAATGTGAGCAAGCCACACCCTGGCCTCAATTGTTCTTCATAAGGTCTTCTATGACCATATCCCTGCTGACTTTTCCGGTCTTGTACTAACTTGTCTTCCTGCCTCCACGTGCCTCCATGTGCCTCCACGTGCTATGGAGAACCTAAGTTGGATCATGTCACTCCCCTGATCAATTCCCCCTCCCCGTCTTGTCCCATTGCATGCAAAATGAAATCCCAGGTCTGTACAC
>CHR22:29204412-29204796
TGGGGGACTATGTGAAGTAGGGGAGAGTGGGTGACAGGCCATTACCATGATATCTCAATCCTTCCCACACTCCTGTAACGAATGTACAACTGTCCTCCCTGCAAAAGAAACACTGAGGCTGCGAGAGGGGCAAGACTTGCCTGAGCTAACTGGAGCAGAAGTAGCAGAGGCAGGGTTTGAACCCAGCTCTCACTACCTGTCCCTTGGGACAGGGCAACAGCTTTCTCTATGTGGACACACTGGTGATGGATCCCCCGTCCTGCCTGCCTGCCTGCCTATGGTGGCCTATGCTGCCTGCCCCTGGTGAGTCCAGGAGGGGCAATCCAGTGACTGGCAGATCCTTTCTGGGGAGTGTTTCTAGAAGGGACCGTGGGTCTGGACAAG
>CHR1:150158645-150159029
GCCACTGCACTCCAGCCTGGGTGACAGAGCAAGACTCTGTCTCTAAAAAAAAGTACTTCTCATTCAAGGAAGGCTTGTAGAGGAAAATGACCACAGCTTGCATCTTTTAGGCAGTCATTCCGAAAATCCCTCCTGATGACAGGTTCCCCACTCATTCCCCCCTTCCTCCACAGGCTTCCACCTCTACCTCGGATGGGATGCTGACCTTGGACTTGATCCAAGAGGAAGACCCTTCCCCTGAGGAACCAACCTCTTGTGCTGAGAGCTTTCGGGTTGACCTGGACAAGTCTGTGGCCCAGCTGGCAGGGAGCCGGCGGAGAGCGGACTCAGACCGCATCCAGCCCTCCGCAGACCGGGCAAGCAGTCTCTCCCGACCTTGGGAAA
>CHR11:66445840-66446224
CTCTTTCAACCAATTGCCAGTCAGAAAATTTTTAAATCTACCTATAACCTGGAAGCCCTCACTTCAAGTTGTCCCACCTTTCCAAATCACTTCAAATTCTCCCACTTCAAGTTTTCCCACCTTTCTGTTGCTTATAACGGAATACCTCAATATACATCTTACATGTTTTTGTTTTTTTTTTTGAGATGGAGTCTCTCTCTGTCACCCAGGCTGGAATGCAGTGGCACAATCTCAGCTCACTGCAACCACTGCCACCCAGGTTCAAGCGATCCTCATGCCTCAGCCTCCCAAGTAGTTGGGATTACAGACATGCACCACCATGCCTGGCTAATTTTTGTATTTTTAGTAGAGACAGGGTTTCACCGTGTTGGCCAGCCTGGTCTT
>CHR3:123895687-123896071
AACCTCCAGCAAACAAAACAATTTGCATATTAGACAACTGTGCTTCAGTTTGCTCTTCTGTTCTAAAGGCTAATTATTTGTTTAGAGATTACTCTTTTGTGGAGAAAAGGGAACGCTTATACACTGTTGGTGGGAATGTAAATTGGTACAACATTACGGAAAACAGTTTGGAGGCCCTTCAAAAAACTAAAAGTAGAATTACTATATGATCCAGCAGTTCCACTTCTGTGTATATATTCAAAAGAAATGAAATCACTATGTTGAAGAGATAGCTGCATTCCCATGCTCATTGCAGCATTATTCACAATAGCCAAGATACAGAATCAACCTAAGTGTACAACAGCAAATAAATGAATAAATAAAATGTGGTGCTACGGTTTGAAT
>CHR12:132349854-132350238
CCATCATCAGTCACCATTATCACCATCACTGACACCATCACCATCATCACCATCACCATCATCATCATCACCATCACTATCATCACCATCATCATCACCATCATCATCACCATCATCACCATCACTATCACCATCATCACCATTGCCATCATCACCATCATCACCATCACTATCACCATCATCACCATCACCACCATCATCATCACTATCATCATGGTCTCCACCTCCATCACTACCAACTTCCCTGCTACTATCACCACCATCACTGCATATACACACAGAGACTCTGTCTCATCAGATTCTTTGGTACCTCTGACCCCTCTGGGAGCTCTCTCAATACATCCAGTCCACACAAGTTAGTAAAATTGGGTCAGAGCTGGGGGT
>CHR1:200153296-200153680
TCTTTCCACATGCTTTTTTCACATAGTTAAAAAGAAATCCTTCCATGACATACTGAACCCTAATACCAAATAAGCTGGTGCTTCCCCTGAGCCACATAGGAGAATGTTGGCTCTGAGAATGTCGCAGCATCCCTGCACTGCTGTGATGTGCAGTCAACAGAGGGTACGAGCTCTGGCAGAAAACCCAGAACAGGATATTATGCACAGTAGGGGCTTTCCAACCCAGCTGTTCCAAGCCCTATAGGGTCAAAATGATGGGGAAATCCAGAATGACAGTAATTATGCCATCAACCTTACGGCTCCCTGCCAGAGAGGTTGCTGGTTAGACATCTATACATCTAGTAGCTGTTTAATACATTTTTTAAAACAGGTATAGTGAAAGAA
>CHR1:110546411-110546795
ATTCCAGTAACTTCCCAACTGGTCTCTCTGCAATTTGCTCTCAATTCCCCTGAAGTAAATTCTCCAAACAAGAGCCAAAGTGATCCTGTAAAAACAGAACTCATGTCTCCTCTGCTCAAAACTCTCAAATGGCTCCCACATCACTCAGAGTGCAGGTCAAGGTCCTTTCAATGATGCTGGGGCCTTATGTTTCCCAGCCCCATTACTTCTCCTTTCCAGCACTCTCCCCCTTGCTCACTCTGTTCCATAATGGCCTCCTTGCTGTTCCTTAGATACTGCTGCATCCTTTCACCTCAAGGCCTTTGCACTTGCTCTTCCCTGTTTGGAATGCTTGTCCTCCAGATGTCTGCCTAGCCCACTTCTGTCAGGGCCATCCCTGGCTAC
>CHR6:31875997-31876381
CCTCCCTGGGTTCCTGTCCCTCACCCACTGCCCTGGCTCTGAGCAGCTGGAAACTCACCCACAATCCCCACCACGATGTAACCTAGAATGAAGAGCAGGAAGAGGACGCAGCAGATGACATCTGTGCAGCTTCTGAGAGAGAAACGAAACGGGAGGCTGAGCTAAGGAGACTTGGGGAGGTAGGGCTTATGGTCTGGAGGGGTTAAGGGTTAGAGAGTTGGGTGATGCTGCAGCATGGGCATCAGTAGGCTTTATTTTTATTTTTTTATTGCTTTTACTTTTTTATTTTGAGACAGGGTCTCACTCTGTCACACAGACTGGAGTGCAGTGGTGCAATCTTGGCTCACTGCAGCCTCTGCCTCCTGGGTTCAAGCAATTCTCCTG
>CHR1:20741598-20741982
CTTCTGTCATAGTGCTAAGGAAAGGTCTCCACATTTCTCAACAATAGTATCTTTCCTTCCTCATTTTGTAGGTTAAGAAGCCAACAATCTCTCTCCCAGCACTTTCTGAGACTCATTTATCAAAGGTAGCTTGTAGGTAGTTTCAGAGTGTATGAAACACTGTAAATGAGGTCACTAAGCCACCAACAGAGTACTGAAGCTATTGATCCATGCTAGAGATTTCTGGGATTACCTCTGGGGTTTGTTGTTCCCCTTTCTGAACATGGAAGTAAAAATTATAAATGTGTTCTGCTCCTTTGGAATGCCTGGAAGGGAAAAATCAAACATTCTTTTATCTCAATGTAAGTAAGGCGTATGTCTTTGACAGTTGTGGATGTTCGTGGA
>CHR2:219188762-219189146
CTCCCAAGTAGCTGGGACTACAGGCTCACACCACCATGCCCAGTTAATTTTTTTGTATTTTTAGTAGAGACATGGTTTCATCATGTTGGTCAGGCTGGTCTCAAACTCCTGACCTCAAATGATCCACCCGCCTCTGCCTCCCAAAGTGCTGGGATTACAATCGAGAGCTACCATGCCCGACTTTCACTTATCTTTTAAGATGCACTTCAGGCCACACCTCATCTACCAATGTCCCCTGATATCCCTCACCATGCCACCCCCCACCCCAATGTCAGTCCCACTCTCCTAGTGCTTTTGTAGTCTATTGGGCATACTTCTGTTTTCCCACTTACCACAGGGAATCCTTATACCCTCTCTGAAAGTATGTGGATATAGAGTATATAG
>CHR14:34968698-34969082
GGCAGGCGGATCACTTGAGGTCAGGAGTTCGAGACCAGCCTGGCCAACATGGTGAAACCCCGTCTCAACCAAAAATACAAAAAAATTAGCTAGGTGTGGTGGCGGGTGCCTGTAATCCCAGCTACTTGGGAGGCTGAGGCACAATTGCTTGAACCCAGGAGACAGAGGCTGCAGTGAGCTGAGATCGTGCCACTGCACTCCAGCCTGGGCGATAAAGCAAGACTCCGTTTCAAAAAACAAAACAAAACAAAACAAAGTTTCTAAATATATCCTGGGGGACATTAAGTGACCTATTCTCCTGAGATAATATTCGTTTACTCTCCCTAACTGCAGTATTTGGTAATAACCATGCCACAGGTTGGCCTTTTGCTTTCAGAAAACATT
>CHR14:71785595-71785979
ATATGATATATATTAGATACATAAAGATATATAAAATTATTATAAGGTATTGGCTCATGGGATTATAAAGGCTGAGAAGTTTCATTACATATATATTTTACATATATATATATACACACACACAGTCATGTCTCACATTATGATAGTGACAGTGTGTAGTACAATGGTGGGTCCAAAAGATTATAATATGGTATTTTTACTGTACCTTTTCTATGTATAGATATACAAATACTTGCCATTGTGTTCCAGTTGCCCACAGTATTTAGTATAGTAACAGGCTGTACAGGTTTGTAGCCTAGGAGCAATAGGCTGTACTATATAGCCTGGGTGTACAGTAGGCTATACCATCTAGGTTTGTGTAAGTATAGTCTATGATGTTCGCAC
>CHR16:85925379-85925763
GGCTTTTCTCTGCTCTGCAATGTCTGGAATGTTAGCTGGGAACAGCTGAGAGTGACTTGAAGTCCTGCAGATAGAACCACCTGGAAGCTTTTTCATTCACATGTCTGGTGCTTGGGCTGGAAGGAGGTGAGGCTGGGCACAGTTGGGATACCGATGAGAATATTGACTTTGGCCTCTCTATGGAGTTTGGGCTTCCTCACAATATGGCAGCGTCAGGGCAGTCCCGTGGACACAGGGGAAGCTGAATGGCTGTTTGTGACCCAGCCATCACTCAACTGGACAAACAAGCCCTCCTAGGTTCAAGAGGAATGGACAGAAACACCACCTCTTGAGGAAGAAGTGTCCAGGAATTTGCAGCCATGCTTTCAACCTGCCACGGGAGCC
>CHR2:39715631-39716015
CAGAATTAAGCAAAGAGTAGGAAATATCAAATTATCTCAGATCCAGTGTCCTTTTAATTTAGAACATTTATTGTCTAAGTGCACATTTGGAAGCGGATTCAGGCAACGTGCTCTTACATGATTTGAATGGAGGCAGAATTCTAACATTTTAAAGATGGCATTAAGGTGGTCTTTATTTCCTCCAAATTGCTGCCTGCCCTGAATTTGTTTTTCTGCTAGCATTTCTAATCTCCAAAGCTATAGGTTAAAAAAGGGTGGTGGGTAGAGGGCGGGGAGCTTTGAATGGGTTGGAGAGGTAATCTGCTACTTTTAGCTCTCTCTTTTCAGTTTCAAAATCTGTGTCTCTGTTTCCAGTGGAGATGCTACGTGTATCCCTAAGGATGC
>CHR14:106126184-106126568
ACCTGGAAAAATTTTCTCACTTATTTTTCTCTAGACACCCATAAATGCAAAAACACATTTTGTGTGTATGTGCATGAGTGATCTATAGAAATACTTTGCATATTAATGAAAGTTTGGAAAAATGATAACTTCATCACTTATTGTGAACTCCCACTTCACTGGTTTCCGAAATTCTCTGCCTGTGTCATGGGACAATGGGTGCCTCTGAGAATATGCTGATTTTCAGACTGAACATGTTCTCCACTCCTCACTTGACTTCATGGTTTCTTGCTGACACTGATGTCTCTATGAATGAAAACCCAACACTGATATCCAGCAGATTTTCCTCTTATGAGATTCATATTCTCTCTATCTCTTTCTTTCTCTGCATGTCTCTAACTCCCT
>CHR7:127983282-127983666
GGCAGAGGTATGGGAGTGCAGTCAGTGGGACAGGAAGCTTGTTTTGGTGTTCTGTGTCTTGTCCTTGACAATGACTCCAGGGGACCAAGTGCAGTCTATAGAAAGGAGAGGTGTCCATAGTTTCCTATCTGGAAAACTTTTACAGCATTCCTGCCTGGGGTCTTAAAGACTAGAAAGGAAGATGAAAACTAGATGAGATACTCTTGCCTCCTGTTCCTCTCCCCACTGTCCACCCCCTACATCTGCACTGAGCACCCCTTTATCTGCTAGCTAGGTATGTGGCTAGGGAGATAAACCCTGTTTTGTTGTGAAAGTTCCATCAAAACTGCCATTTTGTCTCCCCCATCGTTTGATCAACAAAAATTGTGTTGAAATTTCAGGGAG
>CHR16:75645244-75645628
CATCAATGACAGGTAAGACAACGTGAGTAGTGCTGTGCAGTCAGGATACAGAGCATGGACTGTGGAGTCACAGGCCTGAGTTCAGATCCGTGCTCCAGTGCTCTGGATCACTGCTAGACTATATTTTAGGAATGCACACTTTAATAGTGCATTTAATTACTAGGACCTCAGTTTATTAATTTGAAAAATGGACAATAACTCCTCTTGCAAGGTTATTACTGACACTAGACAGAAAGCTTGTAGAGATCTAGCATTGTGCCTGGCACAGAAAAGCTGGTCAAAAAAGTAGTAGCTGTATTTAATTTTAGAAAAGTCAGTGAAGCAGGGAGTGGTGGCTCACGCCTATAATCCTAGCGCTTTGTGGGGTTGAGGCGGACGGATCAC
>CHR12:25671456-25671840
TGCCCAGAGTAAACGAGGCAGGAGATATGATCTCCTTATGGTAAAAGGAGATTGAATAATTCTGAAAAATAGTACAATCTATCACCATAGGATGTTACAACTCTGACCGATTGGAAAGAACAGAATCTTTGGAGTCAGAAAGGCTTGAGTTTGAATTTTGGTATCACCAGCTTCCTAGCTTTGTGGCCACAGAGAAGTTAGAACTCCCTGAGCCTCAATCTCTTAAAATGTAAAAACCTGCCTCACAGGATTGTGTGAATATTAAATATACCAGTACAACGCCCGAAAAATACTATGATATGTGCTTGGTAAATACCAACCTTGGCCTCTTCTTCAAGGATTAACCAGAATGTAATTATCCCAAAGGGAGAAGTCAGGGAATAC
>CHRX:17432215-17432599
AATAGGTTGACAAATGTAATATATTAGAAAGGTGCTTAGTCAGTGCTTAGCTGTGTTTGTTGTTATTCTTATCCTATGTTCTGTCCACTCATGGCTGTTGGCCCTGCTCAGATACCATCTCTTCTATGAAGCTGTGCCTGAGTGTGTCTTCCTTACTGCTTTGTACACAGTACCAAACATAGTGCCTAGCATGTAATAGATACTCAATAAATATTTGTTGAATGAACAATGAATGAATATTTGTTGAATGAATGCATTTTCCCACTTGGGAGCAATCCACTCTTCCTCTATGCTTTTATATCACTTTGCCTCTACCTCGTTTTATGGAGTTTTCTACATTTAACCTTTATTTTAGCTAATTATGCTTTAGATGCAACCCCTTCT
>CHR20:42286014-42286398
AAATCAATTTAACCAAGGAGGTAAAAGACCTCTACAAGAAAAACCAAAAATACTGTTGAAAGAAATTGAAGGGAAACAAATAGAAAGATATCTCATGGTCATGGATTGGAAGAATTAATATTGGTAAAATAATCAGACTCTCCAAAGCAATCTATAGATTGAATGTAATCTCTATCAAAATACCAATGGCATTCATTATAGAAATAGAAAGAAGTCCTAAAATTTGTATGAAAACTCAAAAGACCGCAAATAGCCAAAACAGTCCTGAGCAAAAAGAACAAAGCTAGAGGTTTCACACTAACAGACTTTAAAATATACTACAAAGCTGTAATAACAAAAACAGCATGGTACTGGCATAAAAACAGACACATAAACCAATGAAAT
>CHR10:105649930-105650314
AATCTTTGCCTCTGATTTTTCCTTTTAAGGGCTTACCTCTGTTCTATTTACGGAATTCAATAGGAAACTAATCTGCAAAAACACCAACTTTGGTAAGAAACATACATTTTGAACAAACTGTTAAAATGGGCCCCAGCATGCTCTGATTATTGTATTTTCTTCTAAGAGACCCTCTGATTGACCATCTCTATCCTTCCATAAATATAGATTCATTCTGGGGGCTCTGACCTTCCCCCCAGTGATTCTTTTGAGGCTGCTTTGTTGCAGCAGCCTCTTTTATGCCTTTCAGTAATAAGTAATAAACAAGCAGCAATTGTCACGCTGCTCTCCCAGAATAGGGGCAGGCCTTCCTGCCCTACATACATACATTCTCATTATATGTGG
>CHR17:55417879-55418263
GCTTACGATAGCACTGTAACACAGTGTTCAGAGGCCCACAAGCCCTGAGTGGTCTGGGCCTCACTACCCCTCCAGTCTCAGGGTGGCATCTTTCTCTCTCTCCATCCTCTGGCTATACCACCTCCTTTCTGCTCCTTAAACACATCAAGGTTGTGTCTGCCTCTGGGCATGTGTACTTGCTGTTTACTTCTGTCTAGGATATTCTCCAGAATGCTCAGCTCTCTTCTCATCCTTTCAGCTCAGCTCAGATGTCACCTCCTCAAGAGAGGTTTTCCAGACTATCCTAACTGAAGTATCATTTCAACCCTCCCCATCCAACCAGAGCCCTATGTCACAATTGGTAAGACTTTGATTTGTTTTAGCTTATTTTTTATTTCATCTTTT
>CHR18:3444957-3445341
TGCCAACATATGGAGACATCTGTGTTTGTCACAGCTTGGGGGAAGGATGCCACTGGCACACACTGGTTAGTGTCCAGGGATGTCACTAAATATCCTACAATGCACAGGACAGCCCCACAAGAAAGAATGATCCAGCCCCAAACGTCAATAGGGCTGTGGTTGAGAACTCCTGAGCCACACGATGGCAGCGGGGCTACCTAATTTAGGTCAGGTGATCAGCGAAGACTCCTCTAAGAAGTAACATTTAGGCCTAGCCTTGACTGGTGAGAAACTGCCAGAGGATCAACAAGTGGTGAAGGAACATCCCGGGCAGAGGGGACTTGGGAACAAGTAACAATGGAAAACCCATTGCCTTTGTGCATAATATACAAATGCCTAAATGAA
>CHRX:128738023-128738407
[truncated: 2,419,576 more chars]
