# Supplementary material for: CFSP: a collaborative frequent sequence pattern discovery algorithm for nucleic acid sequence classification
Source: PeerJ. 2020 Apr 20;8:e8965. doi: 10.7717/peerj.8965 (PMC7179567; doi:10.7717/peerj.8965)
Supplement: Supplemental Information 2 [file peerj-08-8965-s002.zip › ChIP-Seq/SREBF1/ENCFF870CER.bed.out.fastq]

>CHR8:124465953-124466337
GGCTGGGCGCGGTGGCTCCTGTCTGTAATCCCAGCACTTTGGGAGGCTGAGGTGGGCGGATCACCTGAGGTCTGGAGTTTGAGACCAGCCTGACCAACATGGAGAAACCCCGTCTCTACTAAAAATACAAAATTAGCTGGCCGTGGTGGCGCATGCCTGTAATCCCAGCTACTCACGAGGCTGAGGCAGGAGAATCCCTTGAACCCAGGAGGCAGAGGTTGCAGTGAGCCGAGATGGCGCCACGGCACTCCAGCCTGGGCAACCAGTGAAACTCCGTCTCAAACAAAACAAAACAACAACAACAACAACAACAAAATAGCCACTCCCCAGTGTTAAACACCAAGTTCCTGATACAGCACCAACCCTCAAGGATACCAAACAGCT
>CHR15:65281825-65282209
AGCAGTGGGGAGTTCTCAGGAAATCACCAATCAATAAAGTAATTTAAGGCACAGGTCTAATTTTTGGAAACTGCAACCCTTGTGTTATAGGTGTGTAATAACACCTCACAGTGTGGACAAAGATTTAAATGACTGAAAATGGTAAACTTTCACATTACTTCCTAGTGCTTTTAGCTGAACAAATGAAAGTGAGAGACTTTTTTTGAGACAGGGTCCCACTTTGTCACCCAGAATGGAGTGCAGTGGCACAATCACGGCCCACTACAGCCTTGACCTCCTGGTTCAGGTGAACCTCCGACCTCAGCCTCCCAAGTAGCTGGGACTACAGGCGTGCACCACCACACAGGCTAATTTTTTGTAATCTTTTTATAAAGACAGGGTTTC
>CHR3:62548237-62548621
CAATTAAACAAATACTGGGTATGATTTATCTTGACTAATAACTATTACTCTCTTTACTGCTCTCAAGTAAACCTAAGTGCAGGAAGATGTTAGAGAATACAAGAGTGGAGAACTTGGTGGTAGGTGTGGGCAATCTCTTTCTTATTCTTTCATGATTTTCTGTGTGGAAACTCACAGCCATTATATGATTATTTACACTGTTCCACAAGGGCATGCATCACCATCAGTACTGGACAGGAATTCCTGGGAGCATCTGATAGACAGAATTTGTGATCCAAAAGAAGTTGTATTTCCTGATCAACAAGGGTGTTGCAAGGTGTAAGAATATAGTCTTGTTGGACAGAAATGGACATGGCAGTAGAATTCACTGAAATACAAGTTTAC
>CHR17:73809726-73810110
AACATTCCATGCTCATGGGTAGGAAGAATCAACATCATGAAAATGGCCATACTGCCCAAGGTAATTTATAGATTCAATGCCATCCCCATCAAGCTACCAATGACTTTCTTCACAGAATTGGAAAAAACTACTTTAAAGTTCATATGGAACCAAAAAAGAGCCTGCATCGCCAAGTCAATCCTAAGCCAAAAGAACAAAGCTGGAGGCATCACACTACCTGACTTCAAGCTATACTACAAGGCTACAGTAACCAAAACAGCATGGTACTGGTACCAAAACAGAGATATAGACCAATGGAACAGAACAGAGACCTCAGAAATAATGCCGCCTATCTACAACTATCTGATCTTTGACAAACCTGAGAAAAACATGCAATGGGGAAAG
>CHR5:87956767-87957151
AGAAAACCATTAGTGCTGACAGGCTGATCATATTCTCAAAAGGTCAAGATCTGCTGTAATAGTGCTTTTTCTTCATCATTTGTCACTTTTGTGGGGTCTTTTTAACTTCGGTGTCAACATATGTGTTATTCACATCTACGTTGACATCCTGACTTCAAAAGCATGTTTTATCCCTTTGCTTCAAATGCATGTAATAAAATAACCTATTTTTAATAATTAAAAACAATTTTATGAGAAGAAATACCTCTAATGTTGAGAATGCATCAATATACTTTTTTTCTTTGATGTTTATTTGGAATTTCTCTCCAAATTTGGTGAAGTAAAAATGGGCAGATATCACTACTCTTTGATGAGGCAAAAATGGGAAGGTATCATTAATTTCTC
>CHR6:18115625-18116009
CCACTTTAATTCTAGACCAGCTTCTCCAAGCTACCCAGCTACCTATACCACTTCCCTTTTATCAATGAAAGAAATACATAGTCTAGAAAAATTCCTTGGGAAAAACACGTTAATTCAGCAAATATTTTTGAACGCCTACAATGTGTCAAACACCGCTCTAGACACTAGGGATACACTTAGGAACAACACAAACATCTTTCATGGAGTTTACATTCTAGATAGCTAGAAGCTGACAAAAACAAAGCAAAACAAAAACAAAAACAAAAAACCCCGATGCTTTTGCTTTTGATTCTTCTTCATATCTTTTAAACATGCTCCAGGTCGTCATGATCTTTCTTAAAATGTCGCATCCCAAAATCGAGCAAAAATTCCATTCAACTATTC
>CHR1:116454154-116454538
ACTCACTCCGCAGCAGATTCCTGAGATTCCACATGGCTCTATGGTGAGGCCTTATCCTGCTGACCTCTCAGCCCAGGCTGCCCAGGGGCAACCACCCACCACTCCCAGAAGGAGCCCTGTCTCAGTCAAGGCCTCTGAGCTCACTCTGCTTGGCTGCTTGCTAGGGCTAAAGCCTCAGTGTGGTCAAACAGTGTAGGAGATATGGAGGGTGAGAGAGGGAGAAAAGAAGAAGCGGAAGGAAGGGGAAGAAGAAGAAAGGGAAGGAGGGAAGGAAAGGACTTTGGAAGGGGTGCAGAAGGGAAGGGAGGTCAGGCAGAAAAAACAGAAGCCACATGTTGATGTCCAGTCTCCCTGCCCAGACAGGGCAAGAGAACAGGCCCCCGC
>CHR16:70749368-70749752
GTTTAACACCAAATGGCAAATGAATGCAAATTACACTTCAATTGCACAATTAAAGCCGGAAATGTTGTCTACAGGTTCGTTCAGTAATCCCAGCCACTCCTCTTGTGCTTACATATCATAGGATTTGTCTCTGGTCCCCAGAGGCTGGCAAAAAGCCCACAGCCCTGCCTGAGACAACACTGTGTGCGCTTGTGCGCACAGACACACACACACAGCACCCCTCCAGCACTTTAAATAAAGCAGGACCCCGAAACAGCATCCCCATCCCCATCTTCCCTCAGTCTCCTAGAGGTGAGGAGAAGGGGCCACCAAGATGGAGGGCAAGGAATGGCTTGAGGTGGGGCCTGGGGTGTGGGGAGCCGGCTGATACCCGGCTTCTGTGCC
>CHR20:46487356-46487740
CTTATGATGCCATCCTTACACACAAGCCATCAGTACTATACATCTATAGAAATCATCTTCTGAAATTTCTTTTATTCCATTCGTGTATTTGTCTGTTCTGGATGAGTATAATATTCTTTTTTATTATAGCAGTGTGGTTTTCTAGTTATCCATCATAGTGGGTTCTTTTATTTAAAATTAGTTTCATATTCTTGGAGTGTATTCTTTCACTGATAATCTTGCTTCAAGTATTTTGAAGCTCTGTGGGTGCAAAAACACCTAGAATTATGCTCTGTTAATTCCTTATCCTTATGAAATAAACTTCTTTATCCCTGGAAATACTTATTACTCTAAAATGTATTTTGTCTGATATTAACATAGCTATTCTAGCTTTCTTTTAACTGT
>CHR10:38300111-38300495
GGCTTATAGAATAAGGAGGGGGCTCCTTGCTAGAATAAGGTAAGAGAGCTGCCACTTGCACCTTCCCCTCTTCTCCAGACAGGATAAGCATCTCAGTCCAAGCTGATCTTCCCCTCTAAGACAGTAGCCTCTGCTTTCAAAATCACTCTGCTTAGTTCCTCTGTCGACCCAAAGTGTGCTTGTAGCATATCCTCTAAGATAGGACAAAGGCCAAATCTAGCTTTGTCAAACACACAAGCTCAGACAAAATCCTGAGTTAAAATCCCAGCTCAGTGGCATTCTCTCTAGCTAGATGACCCCTGGCCGCTGGGAGCCCTGCTCTCTTCATCTCTCAAAGTAAGATCCTCCCTGTCTTGCAGGGTTGTTGTTGACGATGCTATGTAA
>CHR14:71121715-71122099
CAAGCACCCAAAAAGGCTGTCACACTGGCCCTTTGCCCTTGCTGGCAGAGGGCAGCCGCCCCACGAGACAAGGCAGGGAACCAACTGAGCTGTTAACACACAGCCATCTGCAGACTGTGTAGCTAAGAGAGCACGGTCACATTCCTTCTAGGCTTTGGGGTCACAGGCACCCCCACACAGAGCCTGCTCCTGCTGGCACCCAGAGTGGTCGGCATATCACCTTTTCTCCTGGCTCACCTGCCCATGGCCACACAGCAAGCCTCATGGAAACCATGAGCCACACTCACTCACTCACATGCTCCCTCTCACAAGGGGTTGAGTGCGGCAGGCTGAGTAAACAGGGAACACCTGTTACAAGTCTGATGAAGGGGCTGAGAAAAATCC
>CHR13:47979722-47980106
AGCAAGGATGCCCACTCTTGCCGCTTCTGTTCAACACAGCACTAGATGTCCTAGACACAGAAAACAGGTAAGAAAAATAAAAAGCATCCAAAGAGAAAAGGAAAGGTAAAATTCTGTGTTTGCAGATGAGATGTTGTCATATGTAGAAATCCCTAAAGATTCTGCACACACACAAAAAAAACTCTTAGAATAAATCAGTTCAGCAAAGTTGCAGAATACAAAATCAACAAACAAAAATAAGTTGCCTTTTAATACAGTAACAGTGAACAATGTGAAAAGGAAATTATGGAAATAATTCCAGTTAAAATCAAAGAGAATAAAATACTTAAGGATAGCCTAATCGAGGAGGCATAAGACTTATGAACCAAAAACTACAAAACACTG
>CHR17:62256495-62256879
AATAAACACACACACAAACTGTCTGTCTTATATACAACACGTCTTACTTTCTAATTCTCCACTCTTGAAGATTTAGGTTTTCCTAACTTTTTAATATACTCACCAGGAATCTGTAAACTTTTTTTATAAAAGGCCAAAGGGTAGATATTTTAAACTCTGCAGGCCATAGGTTTCTGTTGCAACACTCAACTCTGCTGTTGCAGGGAAAGAAGCCATACACAATTTGTAAATGAATGGGCATGACTGTGTTCTGATAAACTTTACAAAAACAGGTGGTGGACTAGATGCAGCCTGCTCCTCTGGACATGGCTTACCAGCCCCTGACATATACCACTACAGAGGATGCTGTTAGAATGAAATCTCTTTACACATCTCTGATCATCT
>CHR17:1309139-1309523
AGATCAGGAAAACGGAATGACATCGAGCTACACGCTGTCATCAGACAGATCAGGAAAACGGAATGACATCGAGCTACACGCTGTCATCAGACAGATCAGGAAAACGGAATGACATCGAGCTACACGCTGTCATCAGACAGATCAGGAAAACGGAATGACATCGAGCTACACGCTGTCATCAGACAGATCAGGAAAACGGAATGACATCGAGCTACACGCTGTCATCAGACAGATCAGGAAAACGGAATGACATCGAGCTACACGCTGTCATCAGACAGATCAGGAAAACGGAATGACATCGAGCTACACGCTGTCATCAGACAGATCAGGAAAACGGAATGACATCGAGCTACACGCTGTCATCAGACAGATCAGGAAAACGGA
>CHR12:37981267-37981651
TTTCTTTTGATTGAGCAGTTTGGAAACATTGTTTTTGTAGAAACTGCCAAGGGATATTTGGGAGCACATTTAGGCCTATGGTGAAACAGGAAATATCTTCAGGGAAAATGTACAAAGAAGCTTTCTGAGAAACTGCTTTCTGATATGTGCATTCATATCACAGAGTTAATCTTTACTTTTGATGGATCAGTTTGTAACCATGCTTTTTGTAGAATCTCTGAAGGGATATTTGAGAGTGCATGGAGGCCTATGGTGAAAAAGGAAATATCTTCAGAGGAAAAAAAGGAAAGAATTTTTCTGAGAAACTGCTTTGTGATGTGTGCATTCATCTCAAAGAGTTAAACCTTTCTTTTGATGGAGCACTTTGGAAACACTGTTTTTTAG
>CHR16:13421101-13421485
AATAAAAATATGCAGTTGGCTGAAAATCTTCATCCCTCAGGCCAGGTAAGAGAGGATCTGCTGCATTCAGATGTCCTAGAGACAGTGCCATTTCTTCTCTGTGTTATTACTGACAAGTACTTTCTGCATTCCATATAATTCCAATATACCATCCTTGGGCTCTGTATTAATCCGTTTTCATACTGCTGATAAAGACATACCCAAGACTAGGAAGAAAAAGAGGTGTAATTGGACTTACATTTCCACATGGCTGAGGAGTCCTCAGAATCATGGCAGGAGGTGAAAGGCACTTCTTACATGGCTGTGGCAAGAGAAAATGAGGAAAATGCAAAAGCGGAAACCCCTGATAAAACCATCAGATCTCGTGAGACTTATTCACTACCA
>CHR10:76616111-76616495
CAGAAAGAAGAAACTAAATACTGCATGTTTTCACTTATAATTGGGAGCTAAATGATAAGAACTTATGAACACAAAGAAGGAAACAACAGACACGGGTCTACTTGAGGGTGGAAGGTGGGCGGAGGGAAAGGAGCAGAAAAGATAACTATTGCGTACTGGGCTTAATACCTGGATGATGAAATAATTTGTACAACACACCCTCATGACACAAGTTTACCTATGTGACAAAACTGCACAAACTTGCACTTGTACCACCAAACCTAAAATAAAAGTTAAAAAATAAAATGATATATATATAATATATATATATTCATTCATATATATGTTCATTCAATATATATTCATATATATAATATACATGAATATATATATAATATATACTTT
>CHR5:31820247-31820631
TCCTCAGCCCAAGCACTTAGGTTCTTCCTGTGGTTGCAGGCTTGGTTCATCTAGGCATGCTGAGGTCACATGACTTGAGGGACCATGGCAAACGAAAAACAGCTCTCCATGTTTTTACATAAAAGTGGAACCAGATTGGTCTGGTGTGACTACACTTTTTCACTTAACACATTTGAACACGTTCCTCCTTATTAAGTGGTCTTGATAGGTATAATCATCACTGATAATTTAGGTAAGCATGTTCTTTCTGTCCTTGCCAGTCTGTCAGTGTTAACACGGCATTTATTTTTTTTTAACTTTTTTTTAATTTTTATTTTTTCATCCTTGGGCAAGGGCCATGCTAATCTTCTCTGTATCGTTCCAATTTTAGTATATGTGCTGCTT
>CHR14:85538536-85538920
CACATGTCATACTGTTATATTTCAGTTCTCTTTATTAGAGCTTTCAAGACACAGATAAAAGAATCTTCCATCTGAACCCCTTAAGAACCTGAGGGCTTTTGGATTTCAACCCACTGAAAAAATATCAGGTCCCAAAGTTTATAGATGATATTAGGCCTCAGAACAATTGAAACCACCTTCAGCAGGGAGCAAAAGAACAGTGGCTCCTAAAATTGGTTCACAAATATACTGTCCATTGAAGTCAACAGAGGTCATATGGCTGAATGGAAAACATTAGACGCATATCAGTCCTGAAATAGGTTCACATGCTGGTGTCACTCTTAGCCCCAGCTGCCTCTACATGTCACGTTCATCAGAATCTAGCATCTAAACAGCCTCTGTAAT
>CHR5:131763180-131763564
ACACAAAGGGTAAATGCTTGAGGAGATAGATACCCCATTTACCTTGATGTGATTATTACACACTGTATGCCTGTATTAAAATATCTCACATACTTTGCAAATGCAAATACACACACACACACACACACACACACACACACACACACGACTACAATGGCCAGCAAAAGATTGGCAAATGAATGCATATTATTGGTCCCTTCTCACATTGCTGTTAAAGGAATACCTGAGACTGTGTAATTAAAGAAAAGAGTTTTAAATGCCTTACAGTTCTGTAGGCTGTACAGGAAGCATGATACTGGCATCTGCTCAGCTTCTGGGGAAGCCTCAGGAAAACTTATATTTGTGGAGAAAGGCGAAGAAGGAGGCACCTCATGGCGGGAATAG
>CHR8:133481481-133481865
GTTGTCATTGTTGTTGTTGTGTTTTTGGTTTTGAGATAGAGTCTTACTCTGTCGCCCAGGCTGGAGTGCAGTGGCCTGATCTTGGCTCACTATTACCTCCACCTCCTGGGTTCAAGTGATTCTCCTGCCTCAGCCTCCTAAGTAGCTGGGACTATGGGCACATGCCACCATGCCTGGCTAATTTTTGTATTTTTAGTAGAGACGAGGTTTCTCCATGTTGGTCAGGCTGGTCTCGAACTCTCGACCTCAGGCGATCCACCCACCTCGGCCTCCCAAAGTGCTGGGATTATAGGCATGAGCCACCATGCCCAGTCTTTTTAGCTTTTCATCTGCTGTTTTCTGCTTGGTTTCTTAGACTCTGGACCCATGAAACTTAAGTGCTGG
>CHR21:41078977-41079361
TTAATCTGTATATTTAATGCAATCTTAATATTTCAGGTGATTTTTAAATGAATTCAACACAATAATTCCAAAATTACATATAAAAAGCCACAAGTGACTAAACTGATTTTGAAAATGAAGACTAAAGATAAGGATCACGGTGGACTTAACTTGATAAAACTATTGTAATAAGAGCAATATGGTTCTGCACAGATTTGGACAAATAGATCAATGAGACCCCTGAAGGAGCTCAGGGATAGTCTTGCACCAACTTTGTGTATAATGAAGGCAGCACCATAGTACAGTGCAAAGAGAAGAGATTGTTTAGTAGATGATTTGCAAGAAATTGAATCACTATGGAGAAAAATAAAGCTTTATTCCCAGCTGACGTCATCAAAACATTTA
>CHR7:148765245-148765629
TCATTTTTTCATTTTATTTTTTCTTGGCTCTTGAGTATTGATTCATTACCAGTTGAATTTTTCCAGATTTCTCCAAAATTATACCAAATTTGAAAATCTGGGCAAGGCACGGTAGCTGGACAGCCTATAATCCCAGAACTTTGGGAAGCCGAGGCAGGAGAATTGCTTGAAGCCAGGAGTTTGAGACCAGCCTGAGCAACATAGTGAGACCTTGTCTCTAGAAAAAATTAAAAAGTTAGCCGGGTATGGCGGCATGCACCTGTAGTCCCAGCTGCACAGGGAGGCTGAGGCAGGAGGATCACTTGAGCCCAGGAGTTTGAGGCTGCAGTGAGCTATGATTGTGCCACTGCACTTCAGCCTGGGAGACAGAGCCAAGATCCTGTC
>CHR15:54358635-54359019
AACTAATTTTTATATGCTAATTTTGTATGCTGCGGCTTTACTAAATTCATTTATTTACTGGTTCCAATATTATTTTTGTGGAGTCTTTGGGATTTTCTGTATTTTTAATCATGCTGTCCTCAAACAGGGATAATTTGACTTTCTCCTATCCAATTTGGATGCCCTTTATCTCTTTCTCTTGCCCAATTCCTATAGCTAAGACTTCCAGTATTGTGTTGAATAAAAGCAGTGAAAGTGGACATCCTTATTTTGTTCCATAACTTAGAGACAAATGCTCCCAACTTTTCCTAATTGAGTATGATGTTAGCTGTGGTTTGTCATATATGGCCTTTATTGTGTTGAAGTATATTACTTTTATATCTAATTTGTTGAAGATTTTTTTAT
>CHR16:88830033-88830417
CATACTGGCCAACATAGTGAAACTCCGTCTCTACTAAAAATACAAAAATTAGCCGGGCATGGTAGAGCATGCCTGTAGTCCCAGCTACTCGGGAGGCTGAGGCAGGAGAATCGCTTGAATCTGGGAGGTAGAAGTTGCAGTGAGCCGAGATTGCACTACTGCACTCCAGCCTGGGCAACAGAGTGAGACTTCATCTCAAAAAAAAAAAAAAAAAAAAAAAAAACGTGGAACAGGAAGGCCAGGGACAGATGCCTGCGTGCTGCTGGCTTTGACGGTGGAGGGGCCAGGAGCTCAGGAATGGGGCAGCTACTAGGATTGGGAAAAGGCAGGGAACAGAACATCTCCTGGAGCCTCCAGAAGGAGCTGGCCCCACGCACGTCTTCA
>CHR4:143382230-143382614
TTAACTAAATATTTATTTAAGGCAGGTAGAATTTCTCAGTGAAGCTGTATATTTGTTTAGGTATTATAGATATATTCTAAAACATTTAGGGATTATTCAGTCTATATATTTTTTTCTCTTGGAAATGAAATAATACTGTGGAGAAAGTATTCATTGAAATAACAAGTGAAAGTGTGTTTCCCTCAGGAATAGTGTAAAAAGAACTTGCTTTTATTTTCTGCTTTGCTTTTGTATTTGGGACTTGGGGAAACTATGCTTTTGTTATTTTGGAAAAGCAATGGAATTTTATCAGACATTTTCCTGAAACTCCCTACTTTCTCTTTTTCCTGAAATACTACCTTCAAAGTCCTGTTTTGCTCTGTTAGGAGGTTCCATCATTCAAAA
>CHR2:65034683-65035067
TTTGTAACATAGTTAAAATGTGTCAGTAGGAAAGACCAATAAAATTATGGGTCAATTTTGCTTCCACCCAATTTACCTGTTTCTGTGTTTTAAATATGTCACCTTCGTTTATAAAAATGTGCTTGTATTTCAGCAAATAGCTTTGAATTTCATAAACAATCCTTTTTTTTCTTTTTTTTTTTTTGAGATGGAGTCTCGCTCTGTCACCCAGGCTGGAGTGCAGTGGCATAATCTCGGCTCACTGCAATCTCTGCCTCCCAGATTCAAGCAATTCTCCTGCCTCAGCCTCCCAAGTAGCTGGGTTTACAGGCATGCACCACCATGCCTGGCTATTTTTTGTATTTTTAGTAGAGACGGGGTTTGCCATTGTTGGCCAGGCTGCTC
>CHR16:87887978-87888362
CACTTGCAGCTGAAAAGTACTTCGACTAAAACAATAACCTCATGCTCTCTTTTTAATTTCAGAAGTCATGTACAATCACATTGTGAAACTTGGGAAACAACGCTTCCTTCCTTCAAAGTCAGTTCTGCTATTCATGTGGACCTAATGTCTCTAGGACCTTGTGCCCTCATTAGTGGCCTGGAAGGACGCCCAGACCTTCCGGTTCATCAAGGGTTGAAGTGGGCGATAGTTGTTCACCATCATCTTCTCCTCTTCACCAAGTGCAGAAAACAGGAGAGTACGAAATGCAGAGAGCTGGAATAGAGGGCAGCCAGGGTGAGCTTGGTATGAGTGCAGGGTGAGCCAGCCTCTGGGTGTCCCTCAGGCCTTATGTGGTCCCCTCCC
>CHR17:56086301-56086685
GACTGAGGCAGGAGAATCGCTTAAACCCAGGAGGCAGAGGTTGCACTGAGCCAAGATCACACCATTGCACTCCAGCCTGGGCAACAAGAGCAAAACTCCATCTCAAAAATCAAATGAAAATAAAAATCAATTTGTTATGTTTGAAAGTGGATTGGCCCCCACTGGGAAAAGGATTACTGTTTCAAAGTTCACATTTCCAATGTCTTCTCTTGCCACTCTCCCCATTTGTCAGTGCATTTTCAGGTTTCCCCCATTTAAGGTTTTTATCAGGCTAGCCAGAGGCTTCACCTGGATTCTTCTCCTAGGGCTTCTTACCTGAACCATATGTTGGAGATAATCCCATCCTGGACAGCAGTCCTGGCTTCCAGAAACACTGGCCTAGCC
>CHR10:5530926-5531310
ATACATCTAGTGAATCAGAGTTTGACCCTGGGTTTGACCGACCCCAAAGCTCACACTATTCCCACTGTGCCAGAGAGGAGTTCTTAGAGCAAGGAGCCTGAAACCGAGAGGCGCTGAGCTCACAGAGGCGGTGAGTGCTGGAGAGATCTCGGTAGGAAAGGCCTGGAAGTGGGAAACAGCTGTCAGGCAGAATTTGTCTGGGCAGAGAGGACCTAGAGAAAAGAAAAGGAATTGATCGATGCCAGGAATATCCAGGAGCCACAGGACCCCTTGTGTCTGGGTGTGGGCATCTGCAGAGGGAGTGCTGGTGGACTGCCCACTTGCCACGTGAGACGTGATGTCTCACTGCCCCTCTGGCCCAGCACTGGACCCCATGCAGGTGCT
>CHR8:125687216-125687600
ACCAGGGAATCTCTGGGGCTTAGGAACCAGGTACTGAAGACATTGAAGATTTCTTTCTTTAGCAAGAGGTCTGAAATCAGTGTGGGATACATTATGCATTCTAGAGGGAGACAAAGGGTATGTGAAATTTCTGACTGGTGTCTTTCTCTTAGTGTTCTAATATTTTCATCTCACTGAGATGAGGCATCCCCAAGTGTGAGAGCCTTATGAAGCTCCTAAAACAGGTGGATAAAGAAAGCAGCCTGAATGGTGTGCGCACAGGCAGAGCAGTAGCTGCAATGTGGATCACAGAGAGAGGGCTTGCGGGCATGCCCTGCACCTCACGTCTTTAGCATGTCAGCATACTGTAGCTGTCAGATCTGAGTTCTTATTTCAATTCTGCCA
>CHR13:20538278-20538662
GATCCCTTGAGCCCAGGAGGTCGAAGCTGCAGTAAGCCATGATCACACTACTGCATTCAGCCTGGGTGATGGAGTGAAACTGTCTCAAAAATTAAAAAAAAAAAATAGAACAAATTGGATTCTGTTAAAACCAGAAATATGTCTTCAAATGACACTGTTAAGAAAAATAAAAATATCAGCCACACACTGGGAGAAACTATTGGTGAAACATATATCTATTTAAGATACTATAAAGAAATATTGCAACTCAATAATAATTTTTAAAAACCCAATTAAATTGGGAGGCCAAGGCAGGCGGATCATGAGGTCAAGAGATCAAGACCATCCTGGCCAACATGGTGAAACCCCGTCTCTACTAAAAATACAAAAATTAGCTGGGCATGT
>CHR8:131543009-131543393
GGAAAGTGGAAAGTGGTCTCTGACTATTGGATTTTCCATGTTTGGAGTTAAGGTCATACAGCTTTGTGGAGAGCCATTAAAAAAAGTTTGGGAGCCTTCTCCCAAACTCTCCACCAAACTTTAGTGAACAAACTGGACTGTAATAAATAGAAAAAAAGAAAGAAAAAGAAAAAAATAGATAGGAAACAGAAAATGATGAGCTCTTTTGGGAGCAATCAGTGATTGTTCCCTAATTAAAACATTCAAGAGATGCAATTTAATCTGATTTTAATTTTTAAAGAAAAGGTTTTATAAGTTATTAAACATTACTTTAGTCCACACTCTCTACAACTGAAATATAGGTAAATTTTAGTTTGGGAAAGTTTGGGGAAAGTACACATAATT
>CHR3:193590275-193590659
TAATAGGAAAACATTCCTTGTGTGCTGAGTCCACCTCTGGGCGGGGCCACAGGATCACTTGAGTCATGAGTCATAAGTCTCGATGGGGTGAGTCTGAAATATACCGCAAAAAAGCAGTCTTAGATTCTATAGTAATGATGTTATCTATAGGAGCAATTGGGGAAGTCATAAGATTTGTGAGTTCTGGCCACATTGATTCCTGAGCAGTAAGGGACTATAGAAACCATACCTACGTCTTAGCACAGTTCAGGCCCCTCTCATGATCCTGTTCTCTTGGCCTTTCTTACAAAGGTGGTTTTTGGTTCCTGAGCAACGAGGGAGTTAGCTTTAGGAAGGGACTATTATAATCCTTTCTTTCAAGTTAAACTATAAACTACATTCCTC
>CHR12:166375-166759
TCTAGGCTGCCTTCTTACTATCCCGCATCTTACAGTAGTCTCTGTTCCTATAAGGAATGCTTAGATTCTAGATTGTTCCATTCAGGCATTTTAGAGAATATGTGGGTCTCTTTCTGTGTCCAGGTGGTTTACTGGCTGCTGTGGGGTTAAGGGAAGAGAGGCAAGGGCCTGCAACCTGTACCCATCTGCAAGCTTGTCCTGATTAAGCATCACGGAGGCGCCAGATAGCCTTTAAGGGAAGACTAAATAAGAACAGATTCAGAAACTGAAACAGAAAATGAAAATAGGCTTCAGGCCTGCCTCTATGGCCACTTAGTTATAAAGTGTTTCTGAACTAATATCTGTCCATTAGGCGCTAGGAAAGGCAGGGAGAGTTTTTGAGCA
>CHR13:41859062-41859446
CAAAAACCTGTCTCTTAAAAAAAAAAAATTTAAAAAGTCAGCGTCAAAAAAAAAAAAAGCCTCCAAGGTCCAACGTTGCATAAAGAACACTTAAATGAATACAAATGTCTTGAAATCTTCATAAGAGAAAAGCACGAAGTCAAGGCAAAAATAAGAGGCACAGCAATGAATCCAAGACACAGACCAATAAAAACAAAGGAGAGAGAATAAAAGAATAAAAATATTTCCACTATATTTGCATAAACAAGAAGTGAGGACTGCAGATTAGATGGAAGAGAGGGGAAAGGATTTGGTCTGAGTTTAGCTATAGAAAGAAAAACTTAGCTAAGAGGTCAGTGATGATACTAAGATTTCAACATATTTTAGACCACAATTATTTTCACT
>CHR5:180671288-180671672
CGTGCATGTACTTATTTACTTATTCATTCTGTAGTTATTTATCTTGCTCCTATATGGCAGGCACTCAGGATAGAGGGGTGAATGAGAAAGAGGTTCTTGCTCCTGTACAATCTATTGGCTTCCCTCCAAGGAATGTACTATGTTTTTTGTTTGTTTTTAGAGACAGAGTTTTGCTCTGTCGCCCAGTCTGGAGTGTAGTGGCACAATCATGCCTCACTGCAGCCTCGACCTCCCCGGCTCAACTTCCTCCCACTTCAATCTCCCTGGAAGCTGGGACTACAGGTGTGCACCAGCATGCCTGACTAATTTGTTTATTTTATGTTTTTGTATAGACAGGGTTCTTGCTATGATGTCCAGGTTGGTCTCAAACTCCCGGGCTCAAAC
>CHR6:82732695-82733079
ACAGTGATACAGTTTGGATTTGTGTCCCTGCACAAATCTCATGTTGAATTGCAATCCCCAATGTTGGAGGAGGGGCCTTCTGGGAGGTGATTGGATCATGGAGGCAGATTTCTCCCTTGCTGTTCTTGTGATAGCGAGTGAGTTCTCACGAGATCTGGTTGTTTAGAAGTGTGTAGCACCTCCCCCTTTGCTCTCTTCCTGCTGCTCCACCCATGTAGGACATGCCTGCTTCCCCTTCGCCTTCCACCATGATTGTAAGTTTTCTGAGGCCTTCTTAGCCATGCTTCCTGTAGAGCCTGTGGAACCGTGAGCCAATTAAACCTCTTCTTTTTATAAATTACCCAATCTCAGGTAGTTCTTTATAGCAGTGTGAGAACGGACTAA
>CHR9:126691692-126692076
ACAGGCTGGGGATGCCTGAGAGGCAGGGAGATGATGTGCCTTCCCCTTCTCAGCCCCCTGGAGCCTTCAGCAGTGAGAAGCAAACAGCCTCGAGCCAGCCTCTGTTTCCCAGCCGAAGGGAGGGGGCTGGGCCCTCTGTGCTGGAGGGAAAGACCCCATTTCCCAGGGTGAAGGACCCTCCCTCCTCTGCTCTAGCCCCCAAAAGGACGAGGCCAATTTGAAGGCCTCCTGGCAGACAGGGCAAGCCCAGCCAGGAGTGAGCCTTAAGGAGGGAAAGCCCAGGAGGTGGCTTTGGTCCTTGTTCTTCCTGGGAACAGTGGGGAAGGACTGGAGCAGGAGGCATGGAGAGGAGGTGTCCCGGTCTGCCAGGCCCCATGGGTAACC
>CHR3:160986639-160987023
TTCATAGAACAGTGAGTTTGTAACATCATTTCCTGCAGAGGGGCCTGGGAAGATAATTTAATCTTCCCTTTAGCATGGTTGAGCAAAACTTGGGATTTTTATCTTGCTTTGTTTTTTAATTCATACTTCAGAGTCTCTTTCAGCTTTTCATTTTGTTATTCGTAATGTCATACAAATTTTTAGAGTTGCTGCCAAATCTTGGAAAATTTATATCAAAGTTTCTTACATATTCTTTCTTTCTTACAATAAAAGATTTCAGGTCATTTGAAGTTTCCTTATACAGTTACTAATAAATAGTCCTTGAATTTACAACACTCATTAGCTGATTGGTTGTCATTGTCCTTGTTGTAATGGTGAATAATGAGTTTTATTTGTCTTCACTTA
>CHR17:60688010-60688394
ATCACTCAGAAATCAAATGTCGCAAAGGAATAAGTCTGCTAAGCTGAAGAAGAATTTGAAAATGTTATTGCTTCACCACGTTAAAGGAAAGGAAAGCCTGATACAGGAAAAAAGGAAGTTGTCCTAAATGCAGGATAGCATCCTGGTTTGGATCCTGGAGCAGAGAAAGGACATTAGTGAGAAAGGTTGTGAAATCCAAATAATGTCTGGGGTTTAATAGTAATGCACCAGTGTTACTTTTGTAGTTTCGAGAAATGCAAATGTTAGATTTGATTAGATTAGATAATATTAGGGGAGAATTTTTTTTTTGAGACAGGGTCTTGCTCTCACCCAGGCTGGAGTACAGTGGCACTATCATGGCTCACTGCGGCCTCAATTTCCCAG
>CHR10:105001432-105001816
TTTGAAGTGTGCCTGGAGGGCAGGGATTGTGTTGTCCTGTATGCTTCCTTCAGCACCACTTGAAAATGTGCACTTAAATGTTTTTTGATGGTGATGTTGATTATCCAAAACATTTCCTTGAAATAGCACTTTCCATTGCAAAACTTATGCAAGGATGTGGGGTCAGGTTCAGCTTCATGCTTACCCTTTGAATATACTTGTTCTCTGGGAGGATGCCTATAGAACCCCTTTAAGGGAAAAAGATGGAAAGGAAGGATCAGTTAGTGACAGGTCAATTAAAAGAAGCAGTTTCGCTAACTCTAGCCTTGAAAGCAGAGGTGGAACATTCTTTCATGAACACAGACAAGTTATTTTGTAGTATGCTAAGCTCTTCAGGCACAATAT
>CHRX:49042823-49043207
TCTCAGACCAGTTTCTGGATACTCCAGAATAGGCCCCTCTAGACGCAGTCAAGGGCTCCCCAAACCTGACCCAGACCCCGCTTAATGCACTCCCACGACTCCTTTAATAAAGCCACAATCCAAGCAGGCCACTGCCGGATTCCTTAGGTGCCCCCCCAAGACGGGCGCCCCGACGTCCTCCAAGGCTAGGCCGAGGGCCTCCAATCCCAGTCCGGGGCCCCCACTGCCCCCGAGATCAGGCCCCTGGGAGCCCCAGTCGGCACTCCCAGCCCCAGGCGGCCCCGCACCTGAGCAGCTGAGCCGAGTCGGCCGGCCTGCGCTCCTCCAACAGCACGAACACGGCTCGAGGGCCCTCCGCGCTGGCCTCTACGCCATCCCGAGCTG
>CHR17:16342110-16342494
GGTCTCAACACATTGGCCAGGCTGGTCTTGAACTCCTGACCTCAAGTAATCCACCCGCCTCAGCCTCCCAAAGTGCTGGGATTACAGGTGTGAGCCACCATGCCCTGCCACAATCTTCCATTTTTAATAATTGTTTATCTTATGTCTTCTTTCCAATTTAGCTACACATTTTTTTCTTTTTTCTTATTTTTTTTTTGAGACAGTCTCATTCTGCCACCCAGGCTGGAGTGCAGTAGCACGAACACAGCTCACTGCAGCCACAACCTCCTGGGCTCGATCAACCCTCCGGAGTAGCTGGAACTACAGGCTTAAGCCACAATGCCTGGTGGCAAACATCTTGATAGTGCTGAGTATATATCTGCTATTAATCGACTGGCCTCAGAA
>CHR15:92537838-92538222
GGTTAAACAAGTTGGGTTTATCGATTCACTGCAGTCATGGGGAACTGCAGGATATCCCAGTAAGAGGGTATTCGAAATTACAGGATTTGGGCTTGTGTTAGATGATTGTGCTTAGAAGATTCAAGGAAGTGGGACTTGCTCTGGATTAGATGCTGTCAGAAAGCAGGAGTAACTCTGTGATTCAATTTCTTAATAAATCTTATCTTAAGATGACAGGAACAGAATGAGGCTAAAACTGTGATTGGTCAAACAGTAACTCATGATAGAATGGAAGGCTGTTTGGTCATCTTGTGATTTGGACAATGTTTACATTTTTGTCTCTGTCCAGACATGATTACATAGTGGTCCTGTTTTTGCCTTCATCCATCAGGGTCACAGAGTGGC
>CHR7:36513548-36513932
CTTGCTTCTAACAGAGGAAGTGTGGCCGTGGTGAGGAGACGCTGCTTCAGCGATGGTGTCACATTGCGTGAGGCTTGGCCTTGCTAGTGACTGGCTTCGGAGGCTCTCCTTTCTGGGCTGGAGCTGAGGGTGACCCGGTTGCCATCCAGCCTGAAGCTGGCTCCTCAGTCCTGCAGTCTCAACGGGAATGAATCTGCCAACAGCCTGAGTGAGTTTGAAAGCAGTTCTTCCCCAGATGAGTCCCCGGATGAGAACATGGCCTGGATGCCATGCCTTGATTTTGGTTTGTGAGACCCTAAGCAGAGGACCCAGTTAAGCTGTGACCCACAGAAACTGTGAGATCATAAGTGTGTATTGTGTTAAGCTGCTAAGTGTATGGAATTT
>CHR7:1055559-1055943
GGGGGACTCTGTGCAGCACAGGTGGGAGAGAGGACGCAGGGGGTTCTGTACAGTGCCACCGGTGGACATCTCTAAGTAGGGAATGAAGGGGTGCCGAGACAGAGCACACTGAGGGGTCCCGGCCCTTGGCAAGCTCTGTGGGGTGAAGGTGGCCGGCCGGGTGTGCCCTCCTGTCAGTGACTGGAGGCAGCACACAAGGCACACAGTGAGACAGCCCTCCCGCTCCGATCTTCTAATCACAGACCCTGGACAGATCCGGGGGCCCTGGGCGCCCCGTGAGGCCAGGCCAGGCTGCTGACTGACACCCAGTCACAGTGGCCTGTGTTTCCTGGGGACTCAAGTGGAGTCTGGGGGGTGACGTCCCCAAACTGGGCTGCCACTCTG
>CHR6:13615134-13615518
GCAGAGCATTTTCCGTGGGGTCCATCCGGCTCCAAGGCGGCCTGCGCTGGCCACGTGGAAAGAAACACGCCCACTGCCTACAGGCCACGCCCTTCCTCCCTTCGCGCATGCGCCCCACCCGTCCTGAGGACCTCCGAACCTGCAGGGGGCGATGAAAGTAGGCTTGCGCTCCGCTTGTAGCTGCTTCCGGGTCAGAGGTCAGACGGTCTAGCGCTGCGTGGGCCATGGTGCAGCTCCGACCGCGAGCGTCTCGCGCCCCGGCGTCGGCGGAGGCGATGGTGGACGAGGGCCAGCTGGCCTCGGAGGAGGAGGAGGCGGAGCACGGGCTGTTGCTCGGGCAGCCCAGCAGCGGCGCGGCCGCCGAGCCCCTGGAGGAAGACGAGG
>CHR6:7122061-7122445
ATGAAAGTCTTATTGGGCTCCCATTTTGGATAATGCTTTTCTCTAATATCATCCGAATAACTCATCAAAACCTCAGGTGAGCATGCTCCAAAGAAGCTTCTCTTTTATAAGGTATCAACCCTGATGGATATAACCTGAACATTCCTTTGGGCCCCAGGTAGTATACTGAGGAGAACGTGAATTTCCATCTCTCTCTCATTTTTTTTCTTTTTTCTTTTTTAAGGGATGGAGTTTTGTTGTGTCACCCATACTGGAGTCCAGTGTTGTGATCACGGCTCACTGCAGTCTCGACCTCCCAGGTTCCAGTGATCTTCCTACCTCAGCCTCCTGAGTAGCTGGGACTACAGGCGGGCACCGCCATGCCTGGCTAATTTTTAAAATTTT
>CHR15:99448339-99448723
TAGAGATGTTGGCAGGCTTGGTTTCTTCTGAGGCCCCTCACTTTGCTCTGTAGACCGCCACCTTCTTCCTGTGTCCTCACATTATCTTTCCTTTGTGTCCAAATGTCCTCTTCTTCTAAGCACACCAAGTCAGGCTGGATTCGTAACCCCCAATGACCTCATTTTAATTTAATTACCTGTCTCCAAATATGGTGACATTTGGAAGTACAGGGAGTTATGACTTCAACAAGAACTTTGAAAAAGGACGCAGTTCAGCCCATAACAGTCTCCCAGGGACCCCACAATTCCTCCAGGGTTTGCCAACCTCCAAGGCAGAACCTGAACCCCTTTCCTGGGGAGTTCCCCCGTCTAGGTGGAGAAGCAGCAGTGAAGGAGGCAGTCATG
>CHR6:140284422-140284806
CACATTTTCACAATTTTATCATTTTGCTAAGCTCTCTAAAATTAGAAACATTTGTCTGACTAAGGATTTTAAAGATCCATCTTTAATTTGTTCAAGTTCCATGAGCCAGCATGACGCTAATGTTTGACTTAGAAGGAAAGGGGTAGGGGTTGTAGCTGGACACTGGATTCACTGATAGGATCCTCAAGAAATAGTCTAAGAAAACTCCTGGGTGGATGTCTGGTTTTGCTTAGGTAGATGATTACTTGGACTGGCACTATCTTTGTTGTACGAACTTTGGCTAAGAACCTTAATGCAATCTTTTAATCACCTTCTATCTGATTTTGGTCTTCTATTTCAACCTTTGTATTCCTTAAAGCAATAGTGCTGAGGTATCCATTGAAT
>CHR6:138898782-138899166
AGTCCCCCCTTATCCATGAGAATACCTTTCAAGACCCCCAGTAGATGGCTGAAACCTCAGAGTACTGATCCCTATAACATCACGTTTTTTGATATACATACATACTTATGATAAAGTTTAGTTTAAAAATTAGGTACCATAAGAGATTAACAATATTTAATAAAATAGAACAATTATAATGACATAAAGTGGTAACAGTTATGTAAAGGTTTATCTGAAGAAAGGGAAACCATAAATAAGGGGGGACTATTGTGTAGCCTTTGACCAATCCGTCCTACTCTCAGGAATTGTATCTGACAGAAGAACAAATATTAGGACTTTGTTTCTATGTAAGAAATCGTTTGTTGCAACATTCACAGTGGCAATACAGAAAAAAAAAAATGA
>CHR3:183852966-183853350
TACAAAAATTAACTCAAAATGGATTAAAGACCTAAATGTTAGACCCTCAACTATAAAACTCCTAGAAGAAAACAGAAGAGAAGCCTCATGACACTGGACTTGGTAATGATTTCTTGGCTATGACACCAAAGGCACAGGCAACAAAAGAAAAAATAGACAACTGGGACTATATCAAACTTAAAAACTTTTGTGTATCAAAAGATACAATCAAAAGAGTAAAAAAGCAGAAATAAATCACAGAATGGAAGTATTTGCAAATAATGTATCTGAAAAGGGGGTGATATCAAGAACAAATAAAGAATGCTTATAACTCAGGCGGGTGCAAGTGGCTCATGCCTGTAAACCCAGCACTTTGGGAGGCTGAGGTAGGTGGATCATTTGAAG
>CHR7:2884194-2884578
TGGGTGTCAAATTCTACCCTTAGGAATTTTAGTGAGCAGGCGGTGCCTTTGTGCATAGAAAAAGATGCCCCATCCTCTGGGTGGCCCGGCCCAGCACCAGGGCGTGTGGCCAGTGAGCAGGCACAGGCCGGGCTCAGCCCACCTGGACCCCTGACTGCATGCAAAGGGTTCCAACTGGCACCAATGTGCCATTCCTGACCCCGCCTTAAACAAACGGATTATAAAAGGAAATTTTATAGCCATAATTTATGGGCAGCCAGCAGTGCTTGCCAAACATAGACGATAACACAAAAATAAATATGTCTCCAATACATTTTATACTCTTTTTTTTTTACCCCCCAGAGACAGGGTCTCTCCCCACGGTCCAGGCTGGAGTGTACTGGT
>CHR8:121457492-121457876
TCTATATCTATATTGAGAGTTCTAAGCTTGCTCCTTATTCCAATATCACATTTTAAATGTTTGTGGGCTATTTATATTTAAATATCTAAATAGTACCTGAAAATTGGCACATATAAGGATAGCTCATTTACTCCTTTGTTTCTTCATATTTTTCTACTAAGAAAGATATGTTTCATCCTTCTTTGTATTAATCCATCTTTAATTTTCATTGTATCTTGTCTCTTATTCTCTAAATTACATTTCTTTAATTTCCAGTCTCTTCTGCTTTGGTAATTCTCTTTATGAAGTAGCAATAGTTAACAGCTTCTGAGTATTATGTGCTTGGGTCTGTGCTTGGAAGTTTAAATATGATGTTTTACTTAATCACTGTATAAGGACATTCTG
>CHR17:57413058-57413442
GTTATTTTCAACGTTGGAGACTCAGGTCCTCTGAGACTCTGGAGTTTCCACTTTAGTCCTGTCTAGCAGTAGGCTTGCTAGTGCAACAGCCTTTATATACACACACACACACACTCTCTCTCTCTCTGTCTGTCTCGTTCTCTCATTCATCTTTTCCATCTATCCTGTGGGGGAGCTTACCACTCAATTCTTCTACCCACCCTGGCAATGATGCAAACTAAAAAGCCCTTCCTGCATCTTCTGAGCATAAAGACGACGATTCAGTTTTATGCAATTTTGGTGGGATGTACCTCGAGTTCCATCCGGCTACCCCGCTGCTTCCAGTTTGTGGAACTGACTTGCCGGTTGCCCTGGCTTTGATGAAAGAGTTGAACCGATGTAGGC
>CHR1:117076624-117077008
CTTGTTTTCTGAGCAGGAACTAATGAGAAGAGTAACAGTCAAGTACCACAGCAGAGTCACTTCACCAAAACTACCACTGGCCCTCCCCACCTGGTGCCTCCCCAACCCCTTCCTCGTCGTGGTACCCAACCTGTGGGTTCTCTAGAACTAAAGTCTGCCTGCCAGGTGACTGCTGGAGGATCCAGTCAGTGCTATCGAGGTAAGACCCAAGGGCCTGACCCTGCTGTGAATAGCCACCCCTGTGAGTTACGTGCCACCCGGTACAGTAGTCACCTCTTATCCACACTTTCAGTTAACCTTAGTCACCTGTGGTTCAAAAAAAGGTGAGTACAGTACAGTAAGATATTTTGAGAGAGAAAGAGACAGAAACCACATTCACATAAC
>CHR20:46779451-46779835
CCTGAACCCACCCAAGGTTTTGTGCTTTAAACACAGCATGAATGATTGGGGCCTCCTGTCCTGGAGGGAACATGTGGGAACTAGACAACCCATTATGTAGGGACTTTGCACTGATAACAGTGCCCCCGCCCACCACTCCCATGGCTTGGGCTACCCAGGATATTCGCACAAGCATTGGTTGGGAACCCCAAGAAGGACTGAGTTTGGCCTCCCCAGCAGTTCACTGACTTGACACATGGCTTGGAGACCAAAAGAAAGTGCTTAATAAAAACAAAACAAAACAAAAAACACCTGAGTTTGTGAACCAAGAATAATCCAAGGACGATACTTGGTCAGTAAGAAAAGTGCCCAGCATGGAGGTTGGCACATCGTGGGTGCTCAGTA
>CHR16:18982749-18983133
TTATCTAATATAAAACCCACCCTCACCCTCTTCCACCACCACTTCCATACTGCACTCTTTTGGAAGGATGTCGCTATGGGCAACTCACACTTAAGGAGTAGGGAGCTAAGCTCCCCATCCTTAAAGTATCTACGTAAATGATTTCAAAATCTGCACAGGAGATTTCTCTCCATTTTCCCCATTTATTTATATTTAGCAATTACTTTTCTTTTTCTTTTTTTTTCTGAGATGGAGTCTCCTTCTGTCGCCCAGGCTGGAGTGCAGTGGCGTGATCTCGGCTCACTGCAACCTCTGCCTCCTGGGTTCCAGCGATTCTCCTGCCTCAGCCTCCCTGGTAGCTGGGACTACAGGCATGCACTACCATGCCAGGCTAATTTTGTATTT
>CHR6:44171831-44172215
AAGGCTGGCAGATCTCTTGAGGCCAGGAGTTTAAGACCAGCGTGGCCAACATGGTGAAACCCCATCTCTACTAAATATGCAAAAATTAGCCAGGTGGGGTGGCGGGCGCCTGTGGTCCCAGCTACTCAGGAGGCTGAGACAGGAGAATCGCTCGAACCCAGGAGGCAGAGGTTGCGGTGAGCTGAGATCATGCTATTGCACTCCAGCCTGGGTGACACAGCAAGACACTGACTCAAAAAAGAAAATGTACAGAAACTCACCTTACTAGAGTCTCTCCGCCTTCAGTTTCTCCCTGTTTACCTCCTTCCTGAACACTCTTTAGTGGGAGGGCTGAGGGAGGGTGCCTCTCCGCCGGGGGGGTGAGAATGGGGTACAGGGTCAAGT
>CHR11:35387481-35387865
GAGTAACGGGTGTGTTTTCTGACTATGTCCCAGACAAAGCTCATTAATAATTCACTTCTGAATAAATGACAGGAAAGTATTTGGTTGCCATGGTAACAACTGCAAGGCCTATTTGTTTTTTGTTCTTTTTTAAAATAATGTCTGGGCCATTTTTTTGTGAATGTTGAATTACTGACAGAAACCATACATGTATAAGACAGAGATATGAATGGGTAGGGAAACAATATCTTAAAAATGCAGTCGGTAAGCCATTAAGCATCAGGACCTTAAAATAAGGGAACCAAAATGCCTTTCTCAGCTTCCCACTGCACCTTTCTGGAAGGAGGAGGAAGTGACAAAAAAAAACAAAAACAAACAAAATCATTTCTAGACTCAATTAGCTAT
>CHR8:71581579-71581963
ATCATAAATCATGATAAGTAAGCAATGATGAAAACAACTGGGGTGGTTCCAAGATGGCCAAATAGGAACAGCTCCAGTCTACAGCTCCCAGTGTGAGCAATGCAGAAGATGGGTGATTCCTGCAATTCCAACTGAGGTATTGGGTTCATCTCACTGGGGGTCATGGGACAGTGGGGGCAGGACAGTGGGTGCAGCCCACCGAGTGTGAGCCAAAGCAGGGTGAGGTATCGCCTCACCTGGGAAGTGCAAGGGGTCAGGGAATTCCCTTTCCTAGCCAAAGGAAGGGGTGACAGATGGCACCTGGAAAATCAGGTCACTCCCACCCTAATACTGTGCTTTCCCACTGCTCTTAGCAAAAGGCACACCAGGAGATTATATCCTGCG
>CHR14:68161658-68162042
TATGAGGAAGTTGAGGATTAATTAAGTGAATTTTCACGAGGCTGCATAGCTAATGAGTGATAGGATCTTAACTTTGACCCAAATCTGCCTAAATCTAAAGCCCATCTCTTTTCTCCACACCTTGTATCCCTAGAACATCATGCTTCTTCCTCCTTCTCCTTAATGTGAAACCATGATGGTTGCCATCACTTTACAGCAGTATTCTTCAAAAAGGAGGGATTTTGCCCCCAGAGGAAATTTGGTAATTTCTGGAGACATTTTTTTATTGTCACAACTGTGCACAGAGGTGAGTGTGGTGCTACTGTATAGAGGCTAGGATGCCTATACCTCCTGTAGTGCACAGAACAATTCCTCACAACAAAGAATTACCCAGCCTAAAATGTC
>CHR17:62493149-62493533
GCAACTATCATTCTGTTTTTCCATCTCTGTGAATTTGACTACTCTAGGTACTAATGTGAATGAAATCATAGCAGTATTTGTCCTTTTGACTGGCTTGTTTCACTTAGCATAGTATCTTCGAAGTTTATCTGTGTTGTAGTATATGTCAAAATTTCATTTCCTTCCTTTTTAAGGCTGAGTAATATTTCATTGTATGCATATACCACATCTTGTTTATTCATTCATCTGTTGATGGACCCTCGGGTTACTTTTACCATTTGGCTATTGTGAATAGTGCTATGAAAAAACAAATGCTGCTGCTATGAAAGTGGCTGTAGTCTTGCAGTGCCTGCTTTAAATTCTTGTGGCTGCAGACCCAGAAGTTGAATTGTTGGATCATATTAA
>CHR12:123560578-123560962
CGTGACTTTCCACAGTTGCTGCTGCGGCTCTTCGTTTATTCTCTTCCATCTCCTCCTCCTTTTCCTCCTTCACTTTGACAGTCTTGGGGGGGTCATGACTAATTTTGATGTCCTCATTGCATTGTGTTTTTTTGTTTTTTGTTTTTTTTCAGACAGAGTCTCACTCTGTCACCTAGGCTGGAGTGCAGTGGCACAATCTCAGCTCACTGCAACCTCCACCTCTGGGGTTCAAGTGCTTCTCCTGCCTCAGCCTCCCGAGCAGCTGGGATTACTGGCACGCACCACCATGCCCAGCTAATTTTTGTATTTTTAGTAGAGATGGGGTTTCACCATGTTGGCCAGGCTGGTCTCGAACTCCTAACCTCAAGTGATCCACCCGCCTTG
>CHR1:23729155-23729539
AGGCCTCCCTTCTTTGTAGATATTCATTAACTCACATATTTGGTTAGCTACCAAAAAATCGTCCTTGCCCTAGAGGAGTTCATAGGCTAGTGGGGTAGACAAACCTAAACATTTAGACAGCCATGCTGACTGCATTAGGGAAGCACTGAGGAGGAGCACTTCACCTGCCTTGGGGGACAGATGACAGGGAAGGTTCCAGAAGGTGGGGACACCTGAATCCTAAGAGTGTGTGGGTATCCAGATAAGGAACTGGCTTGGGCAAAGGCACAGAGGCAACAAATAATGTTGCAGGTGCACAACAATGACAAGCAGTTGGTTTTGCTGGAACATAGGGGCCTGAAAATGTAGGACTTTCTATTATATTGACCCATATGAAACTGCTTT
>CHR3:62554961-62555345
AGGCTGGTCTCGAACCCCTGACCTCAAGTGATCTGCCCACCTCAGCCTCCCAAAGTGCTGGGATTACAGGCGTGAGGCACCGCGCCTGGCCAATAATCACTCTTTAAAAAATTCTGAGTTAGACTTTCCCATGACAACTGAGAGAATTTAAGTCTCCGTTTTCAATCAGACATTACTTGGGGAATAAATAGGACTTAGCACATGGAAAGATAGAAGAAGCTGCTTATTATTCTCAAGAACATAATTGATTTACATTTTACATCTTTCCATTTACATCTTTCGTATAGAAATTTATAAATTATATCCCATGGGATCGATGTAAAAAGAAATAAGCTTTAAAAATATATGTGCACAGTTACTCCTTACACATGTAGATAGAATAGC
>CHR17:27503855-27504239
GTCAACTCACGATGAACACGTAGTATGAATGAGAGGTAACCTCTGTTGTTTATACTACTGGGATTTGGGAGTTGTTTGTTACCATGGCATAGCCTATGCAATCCTGACAGATGTACTCTAAGAAGAACAAAACAAGAAGTTGGCATTTGGATTAGGCAGGTGGGTATCTGGATACTGTGGATAAAAGCCCAAGCATCCAGTATTTTATGGGTTGTTTCCTATAGTGAAGATGTTGTGCTTGGCCCCGTGGGAAGTATAGAGACCCTGGCAGGTTGCTTCATAGAAGAAATGGAAGGGAGTTTAAAAGATGAGTCTCTGAGGTCTGGAGAGGTTTAATGACTTACCCAAACATCTGTGAAGGCACCTGCCGGGATCCAGCAGCTG
>CHR6:34724867-34725251
TAATTTTCCATTTTTATTTTTGTAGACATAGGGTCTCGTTTTGTTGCCCAGGATGTTCTTGAACTTCTGGCCTCAAGTGATCCTCCCAACTTGGCCTCCCAAAGTGCTGGGGATTAGAGGTCATTTTTTTTTGAGAAAAAAAAAAGTGTGTATAAACATTTATAAATACTAGAATATGCACCAAAATGTTTATAAAGCTTCTGTCTCTGAATGTTGCATTATAGGTATTATTTTTCTTCTTTTTGATAATCTATAAGTCTATAAGTTTTAATTTTTTTTAAGAAGACATAAGGTCTCACTATGTTACCCAGGCTGGTCTCAAACATCTGGGATCAGATGATCCTCCCACCTCGGCCTCCCAAAGTGCTGGGATTATAGGTATTG
>CHR14:61897313-61897697
GAGACAGCATTGTTTTTAGAATTTTCTTTACGTTGTCTACAGGTAAGAGCAAAGCGGCCTCACAGTGGAGGTGTTGATCTTGTGGAAAGCGGGTGGAAAAAGTTGTGCTTCCATCAACCAGTGCATGGTGCTGTGTCAGCTCCACCCCTCATTTGTGGTTCTTAAAGTCTGCTGTTATTTTATGCCACCTGCATAACCTGATTTGCATCTTAAATTAATATCTAACTACCACTTGGACTTTTTTCAGAATAAGGAGAATGGCTTTTATGAAGCCATCTGTAGATGAAAAATAAATAGCAGCTAACAGTCCTGGAATATGTGATTCAGGGAGCTCCTGCATAGCAAAAGACTCACACAGCTGATTTGCTCCCCAAGTCAAGAAGA
>CHR1:114394048-114394432
ATTACACCTTGAAAATCTTGAGTCACCTTCAGCAGATCATTAACATAGATGGTACAGAAATTAAGAATTCATGGTATGAATTAAGAATCTGTTTTAACTAAGGGAGTTGGGTGCGTGGATTTTTTATAAAACTACTCACTGATCCGATGCTGAGTATGCAAATAAGCAGTGCTGATTTTGACAAGAAATGAGATTTTTATATTTCACATGTTGTACATGAATGGGGGTGGATATGGGACGTAAAAGCCAAGGGAGACGGGGCCACAGCATCTACTCCCATTTTGGATAGTAAGAGACCATTTAATAACATACAGTAGGCCACAATCCAAGGGCATAGTTGGAAGACCTGAATCTATTATCTTATTAACACTAATCACTAATAAT
>CHR12:6484660-6485044
AGCTATTTTTATTTATTTGTTTGTTTGTTTGTAGAGATGGGGGTCGTGCTGACTAGGCTGATTTCAAACTCCTGGGCTCAAGTGATCCTCTCTTCTCAGCCTCCCAAAGTGCTGGGATTATAGGCATGAGCCACCTTGCTAGGCCTAGCTGTTTTTTTCTGGTACTTATCATCATAATATGAAATAATATTATGATTTATCAGTGTGGTGGTTTTTGTTTTTTTGTTTTTTTGTTTTTTTTTTTACACAGAGTCTCACTCTGTCACTCAAGCTTGAGTGCTGTGGTGCAATCATAGCTCACAACAGCCTCAACCTCCCTGGTCTCAGGTGATCCTCCCACTTCAGCCTCTCTCTTTTCTTTCTCTTTTTTTTTTTTTTGAGACA
>CHR3:62539599-62539983
TCATCCAAGCAGGGGTTTCGGTATTTTTTGTTTGTGCTACATTCCCAGCCCTAGAATAGTACCTGGCACGTAGTAGGCACTAAGCACATATTAGTTAAAATCATAAGTTTATCTTCTCAGAATAAATACAGAAACTCACTCTATTAACAAATATTTTTCTTTCTTGATTTTATGGCATATTTATATACTACATTGATTGGAAACGGCTTATTTAATGGGAGCTAGCATAGCAAGTGGTTAAGTGGCTGGGCATAGGCAGGTCACAAACACTAGATTTGAGACTAGCTCTGCCACCACTAGGTATATGATATGAGGCAGGTTGCTTAATGCCTCTGGGCCTCCTTGGCCTCATTTGTAAAATGAAGTTAAATTCAAGTCCACCTT
>CHR15:89649484-89649868
CATGCCCACGGGGTACTGCCCTTCCTAGTTCCGGCTTGAGGGGCTCCGGCTTCCCACTGGCCCACCTCAGTGCCTCTCACTCTGGGTATAGAAGCATGTACTGAACTCAGTGGAGGCAAGAAGCTAAAGCAAAACCTCCCAGGGCTTGGGTTTTCCATGAGGAGTTGCCATTCCCAGACAGGTAAGCACTCCACTCCAAACAGGTGAAGCCCCCCTAAGCCCCTCTCCGTCAGTGGAGGACCCCAGAGTTCCTCACCAACATTCCCGCGCTCATCTTCCCGGAGCTGGATGTCACGGCTGGCAGTGCCCACCTCGAGCAGGTCTCGGAACTCCTCCTTGTACACTTCCAGGTAGGACACATGTACCAGACAGTCAAGCAGGTCG
>CHR20:56783440-56783824
CCGACAGAGGATGTCTAGAGGGGGCATATTTGAATCCTAAACCCGGTCGTTTGACTCCCCAGGTAGCTCCGCGATTGTCATCACCAACAGTCTGGCATGGAACTGAGAATTTACAGGGATGAATGATGAGTTTCTTTTTGTTTATATGTTCCTGAGATTTTTTTTTTCTTAAAGAAGATCATATTGTGGCAGTAACCTTTTTTTTTTTTGTACTGAAATTGCAAAGTGTAGGAAAACACAAAGAAAAAATAAAAATGACCTAGAATCCTATCACTCAGTGCTTATCACAGCAAACATCTACCTTTCAGCCTTTTGTACATAAGAATTCATAATTTATTGGGTATAGTATTTTACAATATTCCTATCATATTGCCATTTTAAACT
>CHR20:58915151-58915535
AATTTTCCCACATTAAAAAATGCATGCATATGCTACGAACACCAAGTCTTCTCATTTTGCCTATTTTATTTACCGTATCAGTTAAGAATGCATTCAGCTGCAAGTAACAGAATCCTGACCCAGAGTGGCACGGACAAACAGAAGTTTATATCCACTTATCAAGAATTCTAGAGGTAGGTGGTTCCTGTTATTTCAGCAGCTCATCAATGGCAGGACTAATGTGTCCACAATTCTCTTGGCTTCTCTCTCATGGTTGCAAGACAGTATCACAGAACAGCTGAAGGCAGAAGAGGAAGGGAGAGACAACCCAAACTAATCTCTTTTGTCCTCTTTTTGTCAGTGTTTCATAGAGGCCTCTTCATTCATGCTTCACCATGTGAAATA
>CHR12:97383858-97384242
GAATAGTATTTTAAATTTACTTCAAGTGCTTTTCCTTTGCATTCACAACTTGGCTACCTGTTTGGCACAAGAGACCTAGCTTTTGGCCTATCTTGCCTTTTAATTTAAAATGAGAGGGGTGAAATTCTTCCATTTACTTAAACACTAAGAGGACATTGTGGAGTTATTAATTGGCCTAATTTCAATATCGTTGTGTCTCAGGGAATAAGGAGGCCTGAGGAAAGGGAGAGAGATGTGGGAAAACAGCTGGTCAGGGGAGTAGTCAGACATGTACAGCATTTATGATTAAGTTTGCTGTCTTGTATGGACATGGTTCATGGCACTCCAAAACAATTGCAATATCAACATCAAAGATCATTGATCATAGGTCACCATAACAGATAT
>CHR17:48255981-48256365
CTCCTTCTTCAGTTTAGCAGCCGAAAGAGCAAAGGAAAAAGGCTTCTGCAAAGATGCATTTTTAAATCAATATAAATAAGGTTATAAAATAGCCACACTTAGCATGGTTTCCTCCTTCCTTGTCATCCCCATGCATTTGTCACTTTCTCACTGGCTTCTCTTCTTAATAATGTGCATTCTTCAGTTTACCAAAATGTGTGTGTGTGTGTGTGTGTGAGGAGTTCACACATAGAACTAGGGCAAAAAGGTCCAGAGAGTAGTGTAAGAGAGAAAAATTCAAGTAAATCAATCCCATGTAAACTTTATTAATGGTCTGATATTACATACAGACTGAATGATGAAAAAATTGTTAATTATAATTGACATTCTTATTTGAAAATAACT
>CHR20:49099434-49099818
GGAGTCTTGCTCAGCCCAGGCTGAAGTGCAGAGGCGTGATCTCGGCTCACTGCAACCTCCACCTCCTGGTTTCAAGTGATTCCCCAGCCTCAGCCTCCCGAGTAGCTGGAATTACAGGCACGCGCCACCACGCCCAGCTAACTTTTGTATTTTTAGTAGAGACAGGGTTTCACCATGTTTTGTCAGGCTGGTCTCAAACTCCTGACCTCAAGTGATCCACCTGCCTCGGCCTCCCAAAGTGCTGGGAGTACAGGTGTGAGCCACCACATCTGGCCACCGACTTTTTATTTTAAATGTATTTTCTTTGTGGGAAACTTGGAAAATAAAGAAAAAATATTTAAAAATTAAAAATAATTCATATTCCTACCTACATTAAGCATTTTG
>CHRX:38663310-38663694
AACATCGTATGTTCTCACTCATAAGTGGGAGCTAATCTGTGAGAATGCAAAAAGCATAGGAATGATACAATGCACTTTGGGGACTGGGGAGAAAGGATGGGAGCAGGATGAGTGATAAAAGACTACACATTGGGTACAGTGTACACTGCTCAGGTGATGAGTGCACCAAAATCTCAGAAATCACCGCTAAAGAATTTATTCATCTAACCAAACACCACTTGTTCCCCAAAAACCTATTGAAATTAAAAAGTCTTTTTCTGAAAATGGAGTATTTGTGTAATTTACATTTTATGACCATTTTAACAAACTGGTATAGGTTTTGCACTTACATGAGGAGAGGGTTCATATACAAAGCAATGATTGCATTAGGATAAATTATGTTAT
>CHR4:176011482-176011866
CTCATTTGTTTCAGTTTTACAAAGACTGAAGTGGTTGTTTCACAAAATATATATTGTACAGATAGTACCCTCAGGCCTTATTTTCCCAGCCAGAAACACCAACACAACAGCTTCCAAATGCAGTCTCCTTTACAATTCATTAATTTTTGTTCTATTCCTAGGATGGCCTCACTGGGCTTTGGTTTCCCTTGAGGAAAGTGATTTTCTTTTGTGGTTTGCAGTTGAGTCACAAGAGAATTTTGAAGGGTTTTGAGCCTCCCCGTTGCAAAGCTGTAGGTAAGTGTCTTGTGACAGCTATAGCAATAAAGCAGAGTGGTTTTCCTTAACATTTAAATGCAATAATTAGCATATGTTGTTTTAAATTGTGTGTGTGTGTGTGTGTGT
>CHR16:366997-367381
AGGAGTTCAAGCCCAGCCTGGCCAACATGGTGAAACCCCTTCTCTACTAAAATACAATTAGCCATACATGATAGCGGGGTGCCTGTAATCCCAGCTACTCAGGAGGCTGAGACAGGACAATCACTTGAACTCTGGAGGTGGAGGTTGTAGTGAGTCCAGATCGTGCCACTGCACTCCAGCCTGGGTGACTGAGCAAGACTCCGTCTCAAAAAAAGAAAAGAAAAAAAAACACAAAACACAGAATTGAACCTCGCTCTCTGCAGCTCACCGGGGGACGGGCACAGCCAGAGTCAATGCCCACGGCTCATCCGAGGTCTCAGGGGCAGCAAGGGCAGGGGTGACAGGATCAGGATCCCCAAAGAGAACACCAGTCCTCAAAGCAAA
>CHR3:196070237-196070621
TAGAGATACGCCTGACTTACAAATGTGATTTTTTTTTTTTTTTTGAGATGGAATTTCGCTTTTGTTGCTCAGGCTGGAGTGCAATGGCGCAATATCCGCTCACTGCAACCTCCACCTCCTGGCTTCAAGCGATTCTCCTGCCCCAGCCTCCCAAGTAGCTGGGATTACAGGCACCCACCACCACGCCTGGCTAATTTTTGTATTTTTAATAGAGTTCACCATGTTGGCCAGGCTGGTAGCTCTGACCTTAGGTGATCCACCCACCTTGGACTCCCAAAGTGCTGGGATTACAGGCGTGAGCCACCACGCCCAGCCACAAATGTGATTTTTAAGCTGAAAATTATTCTATCTATCTGTTCTCTATTTCTGTGTTAATTTGACTAT
>CHR18:45048923-45049307
ATTGCGCCACTGCAGTCCGCAGTCCGGCCTGGGCGACAGAGCGAGACTCCGTCTCAAAAAAAAAAAAAAAAAAAAAAAAAAAATAGAAGATTAGCCCCTGCCCCAGAGGAGCTTTAACACTACGTGGGAAGGCCTGCCTCCAAAACATGAGATGACCAAATAGTATTTTTAAATGAATAGATCGAATAACAATCTGAGATACTAACAAAACTATTATTCAGCAATTGGTTGGTCATGAATTTTCAACTGAATGGTACTAAGAGATTCTCTTTTGGGAAGAGAAGAGTTAAGATGGACTTCTAAAGATAAACTGAATTAGGTAAGCAGACAGAAGCTAGGAGATAGGAATACAGCATTTATATGGAAATAATGGCAGATGAGTCT
>CHR17:73809246-73809630
ATCATACTGAATGGGCAAAAACTGGAAGCATTCCCTTTGAAAATGGGCACAAGACAGGGATGCCCTCTCTCACCACTGCTATTCAACATAGTGTTGGAAGTTCTGGCCAGGGCAATCAGGCAGGAGAAGGAAATAAAGGGTATTCAATTAGGAAAAGAGGAAGTCAAATGGTCCCTGTTTGCAGATGACATGATTGTATATCTAGAAAAATCCATCGTCTCAGGCCAAAATCTCCTCAAGCTGATAAGCAACTTCAGCAAAGTCTCAGGATACAAAATCAATGTACAAAAGTCACAAGCATTCTTATACACCAATAACAGACAAACAGAGAGCCAAATCATGAGTGAACTCCCATTCACAATTGCTTCAAAGAGAATAAAATAC
>CHR4:84377051-84377435
GCAGATTTTTAAATGTATCATCCACCTAGTTTATTTTCTCCTTCTCTGACATGGTCTTTAACCATGTCTCTGTTGGACACATCCATAGAAAAGACAGAAGGTCACACACTTAACATTGTTTATTATCTAAATGGGATTTGTTCTTTCACCCCTGTCACTTCTCATTTAAGTATGTATTCTCTTTCATAACTTTCTCGATCCTTCTCAGGGTTTTCACTCATGTAATGTATCTGTGTTTCCTTTCTTCTCTAATAACATTTATTGAATACTTACTATGTTCTCTCTTTTTTTCATTTATTGTTTATTAGATGCCAGGCAGTAAACCCTTCATGTGCAGTATTTTATGTAATCTTCAGAACAATCTTATAAAGTGCCGTTATTATC
>CHR9:132954955-132955339
ATCCACCCACCTTGGCCTCCCAAACTGCTGGGATTATAGGCATCAGCCACTGTACCTGGCCAAATATTTTTTAAAGAAACAAAAAACTGAGAAAAAATATTTTATATTTGCCCACATATTTACCATTGCTGGCATTCTTCATTTATTTGTGTAGATCCAAGTTTGCATCTGGTATTACTTTCCTTCTACTTAAAGAACTTCCTTTAACATTTTTTATAAAATGAGCATGCAATAAATTCTCTTGACCTTTGTCTGAAAGAGTATTTTACCCTCATTTTTTGAAAGATATTTTTGCTGGGTATAGAATTCTAGGTTGATGGTTTCTTTCTTTCAGCATTTTTTCTTTTTTTTTGAGACAGGGTCTTACTCTGTCACCCGGGATGG
>CHR1:229335197-229335581
GGTCCCAGCTACTCACGAGGCTGAGGCTGGAGGATTGCTTGAACCCAGGAGGTCAATGCTACAGAGAGCTTAGATCATGCCATTGCACTCTAGCCTAGGCAACAGACTGAGACCCTGTCTCAAAAGAAAGAAAAAAAAAATGAAAGAGTTGTATGAGGTGCCAGCTTCGTCAGAAGGCTAGTGAAGTGGATTCTCTTTTCCAAAAGTTCAGCATCAATCAGCACCCCAGCCCTCGTGCTCTTCTGACTATAATATGGACGTGCTCTGTTGAGAGTTGGGATCCACGGGTCCTCCCCTTGAACCTGGGCAGACTTTTATATTAGGTTGGTGTCAAAATAATTGCACCAAGTAATAACTTCCCCAGTGAAGGTAAAATGGGGTGAG
>CHR17:66459018-66459402
AGTAATGGAGTTGGGATTTGAACCACTAAGGAACACACTCAGGTATTGTTAAGTAAAAAAAAAAGGGATAATGATTGAGCACACTGGCTTACGCCTGTAATCCTAACACTTTGGGAGATTGAGGTGGGTGGATTGCTTCAGCCCAGGAGTTCAAGTCCAGCCTGGGCCATCTGGCAAATCCCTGTCTCAAAAAAAAAAAAAAAAATACAAAAATTAGCTGGAGGTGGTGGTACACACCTGTAGTCCCAGCTACTCAGGAGGCTGAGGCAGGAGGATCAATTGAGCCTGGGAAGTTGAGGCTGCACGGAGCCATGATCATGTTATTGCACTCCAGCCTGGATGACGGAACTACGATAACAACAACAAAACAAAACACATGATGAA
>CHR20:46504422-46504806
TAAAGCTAGAACATTTTGGTGAAGGGTAGGGGAAGGGCAGTGAATACATACACAAACTTCTACTGTCTAAAAGGGTTTAATCTTCTTGCTCCCCTGATGCTCAGGGCTAAATAAATTCTAGAAATCAACATGTTTTTGTAACACAGAAGAAATGTATGCTCTTGGGAGTTGTACAGGGAAATAGTCCTTACCCACAGAGACCAAGTTGCTGTAGTTCTCCAGCATCACATCCCTGTACAGGAGCCTCTGAGCAGGGTCCAGTTGCTGCCATTCCTCTTGGGTGAAGTTCACAGTCAGGTCCTGGAATGAAACTGGTATCTGAAAGAAAATGTTTAATCTTGGGTGACCAAAATTGAGTGATATCAAATGTATGGTAACATAAAC
>CHR1:150976629-150977013
TTTTTTTCCTTTGGAGAGGAGGTCTCACTCTGTCACTGCAGCCTCGACCTTCCAGGCTCAAGCTATCCTCCACCTCAGCCTCCCAAGTAGCAGGGACCACAGGCGACGCCACCATGCCCGGCTAATTTTTGTATTTTTGAGATTTCACCATGTCGCTCACGCTGGTCGTGAACTCCTGAGCTCAAACCATCCACCCGCCTTGGCCTTTCAAAGTGCTGGGATTACAAGCATGAGCCACCTTGCATCCCAATTGTCTCTTTCTACCCCCTTGGAACTCTCCTCCTTCAGCCTTCTAATTCCAAAGTTCCCTCTTCCTTTCTTCAGTGCTCTCCCCAGAGTCCTTATCTGCTACACACCTACACACCTTTTTTCCAGCATAGTTCC
>CHR2:70207333-70207717
TGCCTCCTAGGTTCAAGCGATTCTCCTGCCTCAGCCTCTTGAGTAGCTGGGATTACAGGCTTGTGCCACCACGCCCAGTGAATTTTCTGTTGTTTGTTGGAGACAGAGTTTCCCTCTTGTTACCCAGGCTGGAGTGCAGTGGTGCGATCTTGGCTCCCTGCAACATCCGCCTCCCAGGTTCAAGTGATTCTCCTGCCTCAGCCTCCTGAGTAGTTGGGATTACAGACATGCACCACCATGCTTGGCTAATTTTTTTTTTTTTTTTTTTGAGACAGAGTCTCGCTCTGTTGCCCAGGCTGGAGTGCAGTGGCGCTATCTTGGCTCATTGCAACCTCTGTCTCCCAGGTTCAAGCAATTCTCCCACCTCAGCCGCCTGAGCAGCTG
>CHR6:30902966-30903350
CCTTATTAACTCCTGCTTGTCCTTCAGCAGTCTTTCCTGACTTCCCCAACCAGGTCAAATTCCCTACTGATAATCTCAGAGGACATGAATCTCTTCTTTGTGGCACTTACTACGTGTGTAATTTTACATATCTTTTTATACCTGCCCCTCCCACCAAACTATAAGTTGCACAAGGGCAAAATCTTGGAACACAGGGCTCAATATTGGTTGAAAGAAAGAATTGTAGCAAATATCTGATAGACTAACATAGATTCTATGTAGTTACAGAACTAGAACTAGGATTAATAAGTGAAAGTTACAATAATGATGATAATATATTACTGAGCACCCACTATATACCAGGTATTGAAATTACGACATATTATATCTTACTTAATACAACAA
>CHR20:56255687-56256071
TCACTGCATTTCACCTGAGTTTCTCAGCCTCAACATCACTGACATTTGGAAGCAGCTCATTCTCTGTTGTAGGAGGCTGTCCTGTGCTGTTAGCATGTTTAGTAGCATCTCCGGCCTCTACCCATGAGATGCCAGTAACTCCCCAAATCCTAACACATGACAAAAATGTCTCCAGACATTGCCAAATGTTCTCAGGGGGATGAAATGGCCTGCATTACCCTCATTTTGTTCCTCTCCACCTTATTTCTTTGACTGTGATGCCACATTGGGACAGAACCACATGGGGGCCTGATTTTATGCAGGCTGCCAAGGTGGTGTATGTGAACATCCAATCACATGCCTGGAAAATAGTGCTCAGAAAAAGGTGCTATTGTACTACGTTAA
>CHR11:518914-519298
CTCCCGGTCACGTGACCTGGAAACCCCGCCCCCAAACCGAGGGGAACTTGCGGCCCCAAGACGCGGCGCGCTTACGAGGGCGCGCGAGGCGCCGCACGGGGGAGGCTTCTCCGAAAGCCGCGAGGGCAGCTCCCGTGTGTCCGCTGTGCAAACCGGTCCTTCCGCCAAAAACCTGCTGTCTGGCTTTTCTCAGGTAAGAACTACCCAAAAGCTAGACGACATTTTCAGAACATACAAGTACAAATAAGAAGAGGGAAAATCACCCGCAGTTCACCCCTGAGCCGCGCGCATTCCTTAGATCTCCGTGTTTCTTCCTAAAGGAACGTGGCCTGATACACAGGTGAGCTTTATTAGAACGCGGGCTGATACACAGGTGAGCTTTAT
>CHR3:63078252-63078636
TAGCCATAGTTGACAGTCATTGGTCTTGTGGGAAAAGTACTGTCTGTTCAGGACCAGGGCTTCCAGTCTCCATCCAAATCAACCTTGGACAATATTCTTACTCTTTCTGGGCTGCAGTTTCCTCGTCTTTAATATAAAAGTGCTGGATTAGATGCTGCTTTCATTTTCTGGCTTACATTCCCAGGTGCTAAACTCCTTGTATTTTAAATGATTAATCATCTCCATCTGACAGTGACCCTGGATAAATTGCTTATTCTTTTTGTGCTTTGATATTTTCATCTATAACTGAAGAAATACTGGTGTTGGTTAAAAAAAAAACTATATAACTAAGACAGACAGAATTCTGACCAAGAAAGCACAAAAGAGATGAGCCTTCTCATTCTG
>CHR3:62922867-62923251
ATAGTGATAGAAATAGTGTAGTAACTATTTTCTGGCAGGGAAAGACAGGAGGATGGGGGATGGATTTGGAACATATTTGCACATTTCTTCTTACCAAGGCAGAGAGCAAGAGACAGCACCATGCGCCACAGAAGGGCTTTGCTGAGGTTGAGAGGGAGACAGTCACCTTGAACTCTTCAGTTTGTGTTAGGTGGAGATATTCAAATGCATAGTCACCAAGGAGGTCTCTATGCCATTCTGTTTTGTTTTAGTTCATTTGGCAGCTTGTTTCCTCACTGTGTTTACCCTCCCTTCCCTCTGATCACTGAGTGGACTCACCCACACATAATGGCCTTTGACCACGCCATAAAGATACACCAGCTTCCTCAGAACCTGGGAACAAAC
>CHR20:52130394-52130778
GTAGAGAGGGGGTCTCCTTATGTTGTCCACTCTGGTCTTGAACTCCTAGCCTCAAGCGATGCTCCTGCCTCGGCCTCCCAAAGTGCTGGGATTACAGATATGAGCCACTGCACCCCGTCCATTCTGCTTATTATTTATCTGTTTTCTCTTATGAGAAGGCAGATTCCATAAGGTCACGATCATTTCCTTTTTGCTCATGGAAACTTCACATGTTTCCAGAACAACATCTAGCCTATAGTAGGTGTTCAGGAAACATTTATCAAACTTCTTAGGGCTGATGGCCATGTGACACCAGGCAGGCTCTTGCAATCTCTAGCCCCTAGTTGTTTATCTTAGTATTTTCCACATTACTCAGATCAGAACACTCTCCAGGGTGCCAAATTT
>CHR1:145421277-145421661
TCTATCTGTACACGTATATTCTACAGGCTGTCTCGCTGAGCTTTCGCTAGGTTATGCTACAGTAACAAAAGCCCCAAAATCTTAGCAGCAACACATACAAAGGTTTATTTTTCATTGACATTTCCTTTTATGTCAGGTTGACTGTGACTCTGCTGTATACAAGCTATTTTATTTGTTACATGGTGAAAACTGTGACACTTGGAGATTGTTGAATATGGTATTAGTATGTTCATTCATTCATTCATTTAACAAATATTTATTCAATATCTGTTTCATGCCAGGCAAGGTCAAGTACTGAGAATACAGTGGTGAATAAGAGACAAAATCTCAAATTTCCAGGAGCTTATGTTGAAAATGAGATTGAACACATACAAAATAATCATA
>CHR2:55847728-55848112
AGATAAGAGATGTGTCCTTTGAGGCTCTCCAGGGGCTCAACTGGAAAATCCCAAAGTGAATTCTAGATCAAAAAGGCTTGATTTATAATTGTGATCCTGGGTAAGCCTGACAAAAATATTAAAAGGTCAAAAATACCCACTCAAAAGAGGATCACAGGTCATGGTGAAATAAGTCATTTATTTAAACAGTGATAACAAAAGTCTTTGAAAACAGCACAGAAAATTAGGTGTATGCAAAACCTTAACCATTTCAAAGCTCAGTTTTTCTAAGTAATAAAAAACCTAATAAAGAGGACACAGGAAATTATCCTAATGAAATATAAATTCTTTTTTTTTAGGCCAGTTACAAAAAAGGTAAAGAAAAATCCCCTGCAATGTGATTGC
>CHR17:79602678-79603062
TGGGCTTTGCAAAGCTGTGCTTCGGTTTTTCATGGGTTGAGAACTGAGATCCAAAAACATATATCCACACGGAAGGCAGGGGTGAGCTGGAATCCCTCAGCCTGCGCGGTAAGCGATGTGGCAGCAAACTATAGGCTCAGAGGAGCCCGGGAAGGGCTGGGGGAGGGAGGCCATGATCCTGCTTCCTTTCCTCTCCCTCATGGGAAATCCAACTGGCATGGTCTGGAGCCTCATCTCTGATGATCCAATGCCACTCCCTTTGCAAAAGCAAGAGGACCTGCTGCAGTGCCCCTCTCTCCTTGAGCTACCCTTTTTTTTTTTTTTTTTTTTTAGGGGGAGTCTTGCTCTGTTGCCCAGACTGGAGTGCAGCGGTATGATCTTGGC
>CHR20:52138859-52139243
GTCATGTAAATGGCCATACAGAAAACTATTAAATTATAAGAAGACATACAAGCAGCCAACAAGCATATGAAAAAATGCTCAACATCCTAATCATGAGAGAAATATAAATCAAAACCACAGTGAGATAGCATCTCACACTAGTCAGAGTGGCTACCATGAAAAAGTCAGAAAACTAAAGATATTCACAAGGTCGAGGAGAAAAGGAAACATTTGTACACTGCTTGTGGGAATGTAACTTAGTTCGGCCACTGTGGAAAGCAGTTTGGAGATTTCTCAAAGAACTTAGAACTACCACTCGACTCAGCAATCCCATTAATACAAATCATTCTACCAAAGACACATGCACGCATACGTTCATCGCAGCACTATTCACGATAGCAACAT
>CHR5:42812172-42812556
AGGCCTCCAAGTTGCCTTCTTTCCCAAACTATAACAGGGAAAAACATTTGCTGAGCCAGCGAATTATGCTGCTGCTTTAAAAAAAAAAAAAAAAGAGAGAGAGAAGCTTTTTTTTCCTTTTGTTTTGCTTCTTGCAGTGATGAGGTGCTAGCTTAGCCCACACAGTGTGACCTTTGTTAGAAAAGTCACCTGCTGTTACAAGTTACTCTGGTCTCCTGTTGTTACAGACTTACACGTCGATTGTGTTCTATGTTTATAACTTGAATTCATATGGGATTTCACAGGACCACTGCTCTTTTCTTGTTAATTTAAGGAAATAGAAAAATAGACTTCCTATCTGAGGGAAATCAGACCTCATTTTTATTGTCACTGAAGTCGTACTTC
>CHR20:45788300-45788684
TCTCAAAAAAAAAAGAGAGAGAGAGAGAGAAAATAGTGCCTGGCAACACCCACGGGCACAGCAGAAGGGAAAAACAGAAAAAGGAAGTCCTGAGATTTATTTAAGCCTCTCAACCCTGGTGCTAAGACAAAGAGACAATAATAACAACAATAGTAATAGCAAATATTTACTGTAACATTTACTGACGTTTACCTTGTGCCATGAACATCTTATTTGATCCTCACAATTATCCCCATTTTATAGATGAGGAAACTGAGGCTAAAAGCTTAAGATTTATAAAGAGCTAAGGCTTAAGGCTTAAAAAGGTCTGCTTGGCTCTAGGGTCTACTCTCTTAATCATTATCTTACACAGCCTTCCCTTTACAACTCTTCCCTCCAGCCTTC
>CHR6:27356544-27356928
CTATAACAATTAGCTACTTCTCTGAAAATTTACTGAATTATCCAACCACTCCTCATTTAGAATTTCATATGCTAAATTATTTCATGTACTGAAAAAATTAGTGTTTTCTCTTGTGCTTTACTGATGTATCAATTGTTTTGCAGCTCCCCTGCCATGCTAACTCAGAATTATCATATTTTGGAAATATTTTGCCCACTCATCACCCTTTTTTTCTTTCATACTAAAATTAGAATCATCTTAAATTTAGCTTACAAATATGGTTTTAACTGACAATTGTATTCACTCATCCCATAAAGGTACATAATTCCTCATGTATGAAATCAGCCTTTTCTCATTATAAAAATTTCTAAATAATTTTTGTTGTCTTGCATATTTGTTATTAAA
>CHR3:14307097-14307481
AGGGCAACTTGAATCTGTATCTATAAGGCTGCCGTCCTCAAATTCGGAGGGAAGGATGCTCTGAGCAAAAGCAGACACTGAGGGGCAGGTGGTGCTGACGGAAGAGGGAAAAACGTGCTGCCTCTGTGCAGGGCTGGGGTGGGGATGCAGGGGAGGTGGGTTGGAGCCAGAGTGGCATGACCTCGAATGCCAAACCACAGCTCTGAGACCTCAGTGGGAGCAGGGCAGGGCCAGGGTGAAATCGGTGAGGCCGGACTGAAACTAGTGAGTGCCTCCTTCAGTGGTGCCTCCTTTCTTCCCTCTCTCCCTGGTCCTGGGGAGGGGCCACAGCAGAGCTTCTGTAACTGTCTCTAATTCAAGACCTGGCCCTGAGCTGCTGGTGGC
>CHR11:66185779-66186163
ACTGCCCTTTAAAATGGACTTTGGGAATAATTTGGCCAACTGGTTCTTTTTGAAAGTATTAATGTTTGGGGGTTGTAACTAAAGTCCTAACACCTTGGGAATCTGTTCCTGGTGAACATTACTTAAAGATAGGTTCACCTGCATACACAACAGAAAAACCACAAAGAAGAGGTTTCTTTCTTTCTCACGTAAAAATGAAAAAATCAGCTGGCAGCAGTGGCTCACACCTGTGATTTCAGCACTTTGGGAGGCCGAGGCAGGAGGATCGCTTGAGCCCAGGAGTTACAGACCAGCCTGGGCAGTGTAATGAGACCCCATCGCTGCAAAAAAAATTTTTTTTTTCTAATTAGCTGGGTGCGGTAGAATGCACCTGTAGTCTCAGCT
>CHR3:63519415-63519799
TAAGTGCTCAGTAAATGTGAATTCTTCTTTTGTTCCCTGAGTTCCCTTCTTCGTGAGCAGAGCAGAGCTTGCCCATAGCTGTGCTCCTTGTTGCCTCAGCTCACCTAATCTATAACCAACTTTCAAGCCCTCCTTGACCCTCAACCAAGCATCAGTGATGCCTCTTCTCTGACATCCTCAAGGTTGGCAGAGTTCCCATTGCCACTGAATCACACTTGACAGATTATTTCCCAACTGCATCATAGCGGTTTTTGGTTTGTACAACCACATTGCAAGGGCAGTATTTTACATCTATTCCCCAAACCTGATGCTAAGCAGTAACATGCTCAATTAATATGTATAATGAGTTGAATGCATTGTATTTGTCCCCCGAAAAAGTATGCT
>CHR11:64784331-64784715
ACCCCATCTCTACTAAAAAGACAAAAATTAGCCGGGTGTACTGGTGCACACCTGAAGTCCTAGCTACTCAGGAGGCTGAGGCAGGAGAATCACCTGAACCCGTGAGGCAGAGGTTGCAGTGAGCCGAGATCGCATCACTGCACTCCAGTCAGGGCAACAGAGCAAGACTCCAATCTCAAAAGAAAAAGAAAAACAGAAAAAGATGCGGCCGGGCGCAGTGGCTCACACCTGTAATCCCAGCACTTTGGGAGGCCGAGGCAGGCAGATCACCTGAGGTCAGGAGTTCAAGACCAGTCTGCCCAACATGGCAAAACCCCATCTCTACTCAAAATACAAAAATTAGCCAGGCATGCCTGTAATCCCAGCTACTCAGGCGGCTGAGGC
>CHR13:41111058-41111442
ATGACAGCATACTATATAAACTGCTTCTGATCTTACAGCATGTTCTATATTAATATATCAAGTGTGAGGATGAAGGCTGAGGCAGGTGGATCCCCTGAGTCCAGGAATTTGAGACCAGCCTGAGCAACATGTTGAAACCCCATCTCTACAATAAATACATAAAGAATTAGCTGGGCAGCCGGGCATGGTGGCTCATGCCTGTAATCCCAGCACTTTGGAAGGCCAAGGTGGGTGGATTGCCTGAGGTCAGAAGTTCGAGACCAGCTTGGCCAACATGGTGAAACCCCATCTCTACTAAAAATACAAAAATTAGCTGGGCGCAGTAGCACGTGCCTGTAATCCCAGCTACTCAGGAGGCTGAGGCAGGAGAATCACTTGAAACCG
>CHR16:88821799-88822183
TCTGCACGCCACTCCCCTGATGCTCCTGGGTCTTCCCAGGACCAACTCGATAGGGCAGGAATGCTGGAGACCACTAGGCATGCACGTGCCCCAGGACCCCCAGGCCAGGAGCAGGAATTGGGGACCTGCTCATCCTGCTGGGGTGAGGGGGGGAAGCCTCCAGGTAGCCCTAGCCCAGGGAGATGGGTTCGGACAAAAAAAAAGGAAGCCAGGGCGGGGTCTCCAGCCAAGTGTTGGGGCCTCTGTGTCGCCCCTAAGGAGCTGCCAGCAGGTGAGTCTGGTACTGGCGACCATGACCCTCAAGACTCCTGAGGGTAAGGGGAGGGCTTCCCTGAAAACTGGCAGGTGATGGCGCAGACTCCGGCATCCTCGGTGGGGTGAGGA
>CHR19:13957413-13957797
TGCTGAGGGGGAGTTGGGGGCCACCTGAAGAACCCTCCCTGGGGATTGGGGAGCGACTTAGGAGGTGGCGAGGGGTTGGGGGCATCTGTGGAACACCAATGAAGGCCCCTGTGTGTGCATCCATGGAGCATGTGTCAGATGCGTGCACATGTGGGTGAAACACAAGGAATCTATAACTGGAACCACTTAATATAAATTAAAAAGACGATTTAGGCCAGGCACAGTGGCTCATGCCTGTAATCCCAGCACTTTGGGAGGCTGAGGCAGGCGGATCACATGAGATCAGGGAGTTCAAGACCAGTGTGGCCAACACGGTGAAACCCCATCTCTAGTAAAAATATAAGAATTAGCTGGGCATGGTGGCACATGCTTATAATTCCAGCT
>CHR12:50356879-50357263
TCCCAGCTACTCAAGAGGCTAAGGCAGGAGAATCACTTGAACTCGGGAGGCGGAGGTTGCAGTGAGCCGAGATTGCGCCACTGCACTCAAGCCTGGGTAAAAGAGTGAGACTTCGTCTCAACATACATACATACATACATACATACATACATACATACATACATACATACATAAAATAAAATAAAAGATGTAATTCAAGACAAAACTTTTCTCTGGTTTTGGTTATGCTAGTGCTTTCCACTTTCTTTCTCAAATTCCTGTCTCTCTTTTCTCTTTTTTCTGAATCAAAGCTTGCCTTGGTTCTTTCAAAAGTGTCATAAATTAATAGATAAAAAAGACACACATTTGGCCAGGCGCAATGGCTCATGCCTGTAATCCCAGCAC
>CHR9:132249509-132249893
GCTTGAAGCTGTACCCCACACCTGCCAACTATACATCCTTGGGCAAGTTCCTCAGTCTCTCTGTGCCTTGGCCATCTCATCTGTGAAATGGGGATGTTAAAAATAGCGCCTGCAGGGTGGGGCCGTTGTGAGGAGTGAATGAGTTGAGCCGCGCAGTGTTTAGAACAGGGCCTGGCACCAAGTCAGCCATCCCTAAGTGTCAGCTGCTGTGATTGCTTTGTTTCCTCTGTGCCCCCTCCCCAAAACCTGCTAGGAGGGTTCAGGCTCACTCACACCTCCTTTCTCACTCATCATATTCCTGAGCACCTCAACGTGACCAGCCTGGCCCAGTGAACCAGACAGACACAGGCTCTGCCCTCCCGGAGCTCCCGGTGGGCCCCTCGC
>CHR8:101919630-101920014
TCCAACAAAGCTCTAATATCCAGAATCTATAAGGAGCTTAAACTCAGCAGGCAAGCAAAAGAAAAAAAAAAACAAAAAGGCAAAAAATGTGAACAGACATGTCCCAAAAGAAAACTACAAGCAGCCAACAAACATGCAAAAATGCTTCATATGCTTCAAATCACCAGTTATCAGAGAAATGCAAATCAAAACCACAATGGGATACCATCTCACACCAGTTAGAATGGCTATTATTAAGAAGTCAAAAAACAAAAGATGCTGGTGAGGCTACAAAGAAAAGGGAATGCTTACACACTGTTGGTGGGAATATAGATTAGTTCAACCCCCATAGAAAAGCAGTTTGGGGCTGGGCGTGGTGGCTCATGCCTGTAGCCCCAGCACTTC
>CHR1:27234331-27234715
ACTCCTCGACGGCGAAAAACTACGACTCCCAGGGTGCCCCAGGGCTTAGCCCAGCTTTCCCGCCCGCCCACTGGCTGCCGGTCCCGCAAGCGGCGAAGCCCATTGGCCACGGCGGTGCGGGGCTCCCCCACTAGCAGGTTAGTGGGCGCCGCCGGCAGCAGACGTTGACCGGGCGCGGGGGGGTAAGTGGGGGGGCCCGGCTAGCCATTCTGGAAGCGGCCGGGCGCAGTCTTCGTAGCGTACCCGCCGGCTGCGAGGCGCAGGGCGGAGGCGGAGACTGCGTGGCGCAGGCGCGTTGCTGGGCTTCTCCTGGGTCCCCAGACAGCTGGAGGAGATAAACAGAGGAGGAGGAGGGAGGGGAGTGCGTGTGTGAGAGCGCGCGAG
>CHR6:152222404-152222788
TATTTTGTTACATACCCGCAGTGCTTCTACCACAAACTCCCGAAGATGAAGACTCTAAGAAGGCACAGCTTTGCCAAGCTTTATCTCTGGGTGTTCTTCCTTGCCAAGAATTATTTTTAACTTAAAAAAATGATTTTCAATTGACAAATAATAATTGTATGTATTTGTAGGGTACTATATGATGTTTTGATATATGTTTACATTGTGGAATGAATAAATTAAGATAATTAACATATCATTACCTCACATACTTATCCATTTTTGTCTAGCAAAGTTGAACTCATAGAAGTAGAGAGTAGAATGGTAGTTACCAGGGCATGGGATAAGGGATTAGATGGGGAAAAGAAAGATGTTGATCAAAAGGAACATAGTTTCAGCTACACA
>CHR20:50361102-50361486
CCTGAGGTTCTGGGCCTCACTGGGCTCAGCCCCAGGCTGGGGGCCACCCCTGACACCCCGTCTCTGTACCTATCCTGCGACCCTGGCTCTGATTCTGGGTGGGGGAACCTTGCTCTCTGCAAGACGTGAGTTCTTCCTGCTCTTCTCAACTTTTGAAACTCAAAAGCCAGGAAGCCTCCTGGGATCCCCGTACTTGGTGTCCCCGCCCTTCCCGGAGGCACTGAGTACAGACTTACAGTGGGGAAGGACGGAAGGGAGAAAGGAAGAGAGCAGGGGCCTAGGTGGGTGCAGGGCAGGGAAGAGAGGCCAGTTCTGCAGCCTCCCCAGACAGTGGCCCTCGGGATCCCTTTACATTTTAAAAAACTGCTGAGAACCCCAAGGAGC
>CHR20:46750767-46751151
GCTTTTTCTCCAGCATAACGTTGGAGGTGCTAATGGCAAGGAAATGCCACAGGACGCCAAGTATCAATAGTTTCTCCAAAGACGTGTCTCCAAACCTGTATTAGTCCCTTCGTTCTCGCACTGCTAAAAAAAATACCTGAGACTGGGTAATTTACAAAGAAAAGAGGTTTAACTGGCCCACAGTTCTGCAGGCTATACAGGAAGCATGGCTGAGGAGGCCTCAGGAAACTTACACTCACGGAGCAAGGCAAAGGGAAAGAAGGAATGTGTTCACATGGCTGGGGCAGGAGGAAGAGAGAGAGGTGGGAGGCACTACACACTTCTTTTTTTTTTTTTTTTTTTTTTTTTTGAGATGGAGTCTTGCTCTGTCGCCAGGCTGGAGTG
>CHR2:3373026-3373410
CCACCATGATCAAGCGGGCTTCATCCCTGGGATACAAGGCTGGTTCAATCTACGCAAATCAATAAATGTAATCCAGCATATAAACAGAACCAAAGACAAAAACCATATGATTATCTCAATAGATGCAGAAAAGGCCTTTGACAAAATTCAACAACGCTTCATGCTAAAAACTCTCAATAAATTAGGTATTGATGGGAAGTATCTCAAAATAATAAGAGCTATCTATGACAAACCCACAGCCAATATCATACTGAATGGGCAAAAACTGGAAGCATTCCCTTTGAAAACTGGCACAAGACAGGGATGCCCTCTCTCACCACTCCTATTCAACATAGTGTTGGAAGTTCTGGCCAGGGCAATTAGGCAGAAGGAAATAAAGGCTAT
>CHR15:54558716-54559100
TAGGATGGTTGGGCTTTGAGACATTCCATTTACCCGGAAAAGCAACCAAATCAACAATGTTTGAAAGTAAAAGTAGAAAAGTGGCAGCTATGAGACAGATAATCAGTCACCCAATCTATATGTGCAAACTAATAGGGAGGCCAATAGGGAAACTTTAAAGGCGTTCTAGCTGGACTTTGAGTTCCAACCCCATATCTCAAGAAGACTCAGGACTGACATGAGATTCCCCTAAATGTAGATTTCTTTCAAAGAGAAATAGCAGTTACACTTTGACCTGAAAAAATGCTGAATGATTTAATTTTTAAATTCCCCCAGAACCCCTGTTATATGGGCCTGAACATGACACTACATTATATGTTGCAAATATATTTGGCTTCATGCAGT
>CHR10:50970451-50970835
TCATTAAGTAATGGGCAGTGGGGGGTAGCAGGAGTCAGTACTTTGGAAAAAATATGAAAAAATATACTGAGGTTATCCTAATAATCTTTTATCTAATGATTGTAGCATTCATGGATGATCCTTGCCTGAATTGTTTATTACATTAGGGAATCCAAAAGGGTGATCTTCTGTTATCATTCCCTCTACATTTATTAGTTGGTATTATTTCTCTCTTTTTCTTTTTACATCTAAAAATAGGTTCATAAGTTGAACAATATAAAACCACTAAATTTAATAAGAAGTAAAACTGACATAATGTGATAGAATGCTACATTTTATATTTGTAGATTTATACATTACATTAATTTAACAGGTAAAGCCAACACATTTTCTTATGCATATTTA
>CHR6:112886987-112887371
TTCCACAACTACCCTCTATAATTATCTCTTATGATCATTAGCCTTGTTTGGGAACCCGTTGCATAGTGCCATCAACCACTGTCTAACACTATGAAAGAATTATGTGAGGTTCTTAAAGCCCAGGATATCTGTCATTGCAGACCCTGAATTGTGTGGTGCACTGCCACATCATCTCACTTCAATAAATATACTCTTACCTTCCTGTATGTCAAGATTGAATGAAAGGTGAGACTAATTGCAGTGGGTCTTAGTCATTTAAAACTAGATATGGAAAAAATATACAGGAGAAATTACTAAAGGATTCGCAGTTTTTTTGGATGAGTTAAACCCATGTATAGAAGAATATTTTTGCTATTTAATAGGTATCATTATGTTAGCCATGGT
>CHR7:70655053-70655437
CTCGGATTCAGAAATGTCTCAGTGACAGCCTGTGGCGGGAAGCCATCACAGCAGCAGGGCCCATTGCTCTTGGGACATCCCACACTGTAGAGTTACTTTGGCAGTGCCTGGAAGCAGCGGCCCCTGCCCACATGGCTTTTCCACTGTCTCACAGCCAAGAACCATGACAGGCCCCTCAGAACTTGGGCCCTCTCCAGTCCTTGAGCCAGTGTTCACCCTCACAGGAAGAGTGTTTCCCTGTTTTATCAGCAAGTAACAGAAAACCCAGATGACTGCAGCTTACAAAGTAAAGACATTTCTCTCCCATTACAAGAAGCGTGGAGAAAGCATGTTGTAGAGGCTCAGTGTTGTCACAGAGGACCTAGGACCCTTCCACCTTCCTAT
>CHR6:83073362-83073746
CAGGTGTGAGCCACCACACCTGGCCAGCAGTTCACTTTTGAGCCTGAATGAGGGGTTCCAGAAACAAAATATGGCCTCTGACATTTTTTGGAAGGCTGTCCTCAAAGCACTGTTCCCCAAACCTACCTGATTCCATAACTTGAGGCTGCCAATTTTACGTAATCTGATAACTTTCATTATGTTTTAAGTTTCAGAGATTGTGGTTGAAAAAATGAAAATATTATTTGGGAATAAACTGTTGTTAAGTTATCTATTGCTACATGACAAATTATCTCAAAATGTAGTGATTTAAAACAGTATCTCACACAATTTTTGTCAGAGGGGATAGGGAAGTTATTTGGCTTGAGTTTCTTATGAGGTTGCAGTCTGATTGCAGTTGGAGAA
>CHR20:48687430-48687814
TGCCTTTCAAGTTATCCAGAACACAGCCACTGCTCCCTGTCTCCACAATGACCATCCTGGCTCAAGCCTGGCCCACACAACCTCTCACCTGGTCCACAGCACTGTGATAAAGTGGCAGCTTTTACCCTAGGCCTCTGCAAAGGCTTTAGGGAAGTTGGGGGGAGTTTAAGTCCTTACATTCTAAATAAAGTTCCCGCATTGCCGGCAAACCTCTCTCCCCAGCTGCACCACAAGCTTCATGAGGTTGCAAGCCCTTGGCACTGTCCTCTCCGGAGTGTCTAGCACATTGTAGGGCCTTAAAACAGCCTGACCATTTTACAAGGACTGGATTTCTTCTACCTCTCCCGTGCCCCAGCCCTCTCCCTCAGGTGACCTGCGTGTAAG
>CHR14:100915976-100916360
GAGACAGGTCTCACTCTGTTGCCCAGGCTAGACCTCCCTGTGCTCAGGTGATCCTCCCACCTCAGCCTCCTGAGTAGCTAGGACTACAGGTGTGCACCACCATACCCAGCTAATTTTTGTATTTTTTGTGGAGACAGGGTTTCTCCATGTTGCCCAGGCTGGTCTTGAACTCCTAGGCTCAAGCAGTTCACCGGCCTTGGCTCCCAAACAGCTGGTTACAGGTGCAAGCCACCATACCCGTCCGCAGTAGAACTTTCTGCAGTGATGGAAATGTTCTGTAATCTGTTCTGTACAGTATGGTAGCTACTAGTCCATGTGATTATTGAGTCCTTGAAATGTGGCTGGCGTTCATGAGTAACTGAATTTTTAATATTACTTAATTTT
>CHR5:90354486-90354870
CTTTCGGCTAAATGCTAAAGTATCCTTTTAGCATCAGGAACACTTTCTGTCATCTTGGGGATATTGAAACTGCTGTTTTCCCCTCAAAATGTATGAGAAGACCCTCTAGTATACATTGATATGGTGCCCCAAGGATAACTCTATTTATAATGTGAAGTATCTCAGGAACAAAATCTGTTTTCAGGCCGTAATGCTCCAAGGCAGAACAGTGTGGTCTGTCCCAGGTGAGTTTCTTAGGTGGCCCCCTACAATGCAAATTGAGCTGCCCTCAAGGCACTCTATAAATTTATTAGAAAAATCTAAAATAAAAAAACACAAAATGACAAAAAAAAGTTTGCCTTACTAAAATTAAAACTATTCACCTCACTCAATGTAACTTTAAAA
>CHR3:127877325-127877709
TTTTTTCATTTCATTGACTTCTGCCCTCATCTTCCCTTTCTTTTCTTTTCTTTTTTTTTTTTTTTTTTTTTTTTTTTGAGACAGAGTCTTGCTCTGTTGCCCAGGTTGCAGTGCAATGGCACTATCCCAGCTCAGTGTAACCTCTGCCTCCTGGGTTCAAGCAATTCTCCCTGCCTCAGCCTCCCGAGTAGCTGGGATTACAGGTGCCTGCCACCATGCCTGGCTAAGTTTTGTATTTTTAGTAGGGATGGGGTTTCACCATGTTGGCCAGGCTGATCTCGGACTCCTGACTTCAGGTGATCCACCCACCTCGGCCTCCCAAAGTGCTGGGGTTACAGGCGTGAGCCACTACACCCGGCCCTTTATTTTCTTCTTTCAACTTTT
>CHR6:170152044-170152428
GAAGGAAGTGCGACCACGACTTTCCGCACTGAGGTCCTCAGCAAATGTTGATCCACGGGCTCCACGGCGCAGCCAGCACCGACTTCTCCACCCACTGGCCACCGAACCCTGTTCTCGCCAAGGCCTCCTTTGTCCACGCCTCCGAGGAGCTCGGCCCGGTGGTCACAAGTGCAGCCAAGAATGAGGGGCTATTTGGGTCAGGCAAGCCTGCCATGTTTCGGGAAAGTTGCCCCGGGGTTAGGAAACGCTCCATCTGAGGGAAATGGAGCTCCCCACCGGTTCTTGGAGCCCAGGCGTCGCCCACCCTGCTGGTTTTCTCTTTGGTGGGATTGTCTTTGAATTCCATTGTTGGCCTAGTTTCCTGAGCCAAACCTCAAACAGCTT
>CHR22:36848201-36848585
CACATACAGAAAGCAATCAACTACTTTGTGGAAAAAAGTTACAAGCATTGGTCTCTCCTCCCTCCTGAGCCCTTGTTGACATAGAAAGAAAAAATATCTATATCTATATCTATCTATCATCTATCTATCTCTATATGTATATGTATGTATGTGTATATAAAGGATAGTCCGTCAGTCAAGGACAAAGAGAAGAGAAAGAGCATCAATGGATGTGAGATGGTAATACACTGTGGAAGGCGGGATTTGCTTCGAGGAAAGGTAATATATTCAGAAGGGCAGCAAACCTACACAATGGTCAGGTGTGGTGGCTCAGGCCTGTAATCCCAGCACTCTGGGAGGCCCAGGCGGGTGGATCACCTGAGGTCGGGAGTTTGAGACCAGCCT
>CHR8:96113342-96113726
ATGATTTTCATTAAGAAATCTTGAAGATAGCAAAAAAATCAGGATATAAAACATATCTGTAAGAGTTCAGTTCACAAACCCAAGAGTAAAAAAAAAAAATTCTATAACAAGTTAATTTCCCTTTTGAGCTATGTTCCTTGGAGTGCTAGAAACTTTACTACAGAATCCAGAGTTTTTCCTTTCTCCTAGCTGCTCCTCAGTATCAGCAGGGCACTTGGGCTCCTGTGGAAAAGTCTACCCTCCAATCTGCCATAGCCCTCATTTTCAGCCAAGATCAACCTTCCATCTTGGATCATCTTGTTGCTCCTAAACCACAGTATAAGACCCTCTGTGAGACTGGTTTAGGCTTCCTTTTCTGAACAAACCCAGGGCCATTTTTTCTGT
>CHR7:42951678-42952062
ACTATAGTGTCTTTAACTGAAGAAACAGGAAGTGCCTATCTTCCAAAAGCCACTTCACCTCAACAAGTGGAATTAATAATATTAAATAGGTCCTGTCAATTGGCAGAAAAATATATTCACTAGTATTTATACAGACAGTAGATATGTTTTTGGAGTAGCCCATGATTTTGAAGTGTTATGGAAACAAAGAGGATTCTCAATCTCTTCAGGTCAATCCATAAAAAAAAGACATCTTATTTCACAACTACTAAAAGTCATATTATTGCCAAAATCATTGGCCATTATTAAAATTCCGGGTCATTCCAAAAAAGATACTCCAGAATGCAGAGGAAATTAGTGATCTAATAAGGTCACAAAGAGTGCTACTCAAAACGCATCTAAACA
>CHR1:144545731-144546115
AAAAACAGCTGACCACACCATACAATCACTGAGACCGGGCCTGCGACTATAGATGAAAAAAGCAAATGCTGTCTATTATTCATACCATGAAAGACCAGGGGAAAGCACGAACGCAGTCCCCTACTACTGTTGCGGGAATCAGGAGAACAAAGAGACCAACGGGTGGAACAGAAGGATTTTATTGAGTGCACTCGGGCCTAGCGTGAGCCCCGAAGAAAGACAGGGGGCTTGACTTTTATACACACTTCTGAAAGGGGGTTGGCTAGTTTGAATGGTGCAGCAGGAATTTGATGGTGCGAAACTCGCGGGGCAGGCAAGAGGGCTTACAGAAGCAGAAAGAAGGCAGTTAATCAAACTGTGACAGGTCTTGCAACGCAAGCACAG
>CHR16:1466461-1466845
GCCCAGTTTTCCCTCAACCTCCACCTATCCACGGGGATCACGATTACCACACACAGGCAAGGACACAGAAGCAGAGAAGGAAGGTTTGGGATCTGAGGTCACTGCGAGCCAGGGGTGGGGGTCCTGCTTTCTCTGGAGTGCTCACCCCTGAAGGAGACGGGCTCCCCAAACCGCCATCCCAGAAACTGCCTTCAGAACCAGACCTTCCCGGCGGGGTACAGTGGCTCATGCCTGTAATCCCAGCACTTTCAGAGGCTGAGGCGGGCAAATCACTTGAGGCCAGGAGTTCGAGACCAGCTGGGCCAACATGGCGAAACCCCATCTCTACTAAAAATACAAAAAGTAGGCGGGCTACTTGGGAGGCTAAGGCGGGAGAATCGCTTG
>CHR11:64889984-64890368
CGTTGTATAAGAAACAGGTGGGGCTGGGCGCGGTGGCTCACACCTATAATCCCGGCACTCTGGGAGGCCGAGGTGGGCAGATTATCTGAGGTCAGGAGTTCGAGACCAGCCTGGCCAACATGGTGAAACCCAGTCTCTACTAAAAACACAAAAATTAGCTGGGCATGGTGGTGCATGCCTGTAATCTCAGCTATTTGGGAGGCTGAGGCAGGAGAATCGCTTGAACCCAGGAGGCAGAGGTTGCAGTGAGCTGAGATCATGCCAGGAGGGGAGGCTTCCTCCTGGGAGGAAGCCTGTTGCATTCCAGCCTGGGCAACAGAGCAAGACTCTGTCTCAAAACAAACAAACAAACACCACAAAGAAATAGGTGGAAATGAGGCTGTT
>CHR14:50999412-50999796
AACCTGAGGCCCTTATCTTGGAAAGAAAGAAATTAGATTTTATCATGCCAATAAATCAACATATATGTAAATAAGGCTTCTCTATCAAAAGAGAGAACCTTTGTCCTTGAGGAGAATTGTAGAAGACAAGGCCCCTGCTCTCAAGTACTTAAACCTAGTGGGGGATCAAAAACACATTCAGGAAAAGGGGGCCTTGAGAGGCTTTGCTCTTGAAAGCTAGTGGCTCAGGTTTGGCTATTGGTGACCAGAAGAAAGCCTCATCCTCACGGGCCTGAGGTTTTTTTAGACAGGGGTCTCCTCTTCATCAGTGCAGGAACTGGCCTCAGTCCCCAGAACGGCTGCTCCCTTAGGAAGCTCCAAGCATCAGAACTTCCAGGCAAGACT
>CHR7:75936184-75936568
CCTCTAACTCCCGGGCTTAAGTAATCCTTCTGCCTCAGCCTCCTGAGTAGTTGGGACTACAGGTGCATGCTGCGACACCTGGATAATTTTTTTTTTTTTTTGAGATGGAGGGGGTGGTCTCACTTTGTTGCCCAGGCTGGTCTCGAACCTCTGGCCTCAGCACTTCTCCAGCCTCGGCCTCCCAAAGTGCTGAGATTATAGGCGTGAGCCACTATGCCTGTTTCTCTTGTGACAGGTGTTGGGGACTACTGTGCCCTAGAGCCACTTTCTGAGTGTTGCAGTTTGTCTTTGATGTTCAATGTGGAGCTCATTTGGAATTCTATTAAAGAATCCTTAGTGTGCCTTCCCTTTTGGGGAAGCCATGTTGACTTCGGCCCATCCTAT
>CHR12:120524986-120525370
ATTTTTAGTAGAGATGGGGTTTCACTGCTAGCCAGGATAGTCTCGATCTCCTAACCTCAGATCTGCCCGCCTTGGCTTCCCAAAGTGTTAGGATCACAGGTGTGAGCCACCGTGCCCGGACTTTTGTTTTTGAGACGGCGTCTAGCTCTGTCGCCCAGGCTGGGGTACAGTGGCGCAATCTCGGCTCACTGCAACCTCCTCCTTCTAGGTTCAAGTGATTCTCCTGCCTCAGCCTCCCGAATAGCTACGATTACAGGCACTTGCCACCATGCCTGGCTAATTTTTGTATTTTTAGTAGAGATGGGGTTTCACCATGTTGGCCAGCTGGTCTCAAACTCCTGACCTCATGATCTGCCCACCTCAGCCTCCCAAAGTACTGGGATT
>CHR20:49099642-49100026
CAAGTGATCCACCTGCCTCGGCCTCCCAAAGTGCTGGGAGTACAGGTGTGAGCCACCACATCTGGCCACCGACTTTTTATTTTAAATGTATTTTCTTTGTGGGAAACTTGGAAAATAAAGAAAAAATATTTAAAAATTAAAAATAATTCATATTCCTACCTACATTAAGCATTTTGGTTCATTTGAGATCATTCTGTATATAGTTTTGTAATTTTTTTAAACCATATTTACTTGGTAAACATTCAGTGGATATATGTGATTTATCATTAGGATATATCATTACCAGATTATGTAATTGTAGTCATTGCTGGATGTCTTGGAGGTTTTCTGATTTTGTAGACAACTCTTGAGATGAACATCTTTATGCATCAATTTTTAGTTCCT
>CHR3:54083627-54084011
TTAGTAAATTATAGGAGAATAGCAGAACTGATCTGGACAACAAGAGAGAGGGAGAAAATCTCTTAGAAATGGAGAGAAATAGGGCTGGTGACCCAAGGGCCCAAGGAGACTACAACAGTCACTCTTGGTCAGAGGATAGGTGATGAATTTTCAGTAACTATTCGTGTCAAGCTTTAAGCTTGAAGTTTCCCCCCAACAGCCCTGAGCTGTAATTACCCTCTGTTTACTCCAGATTTTGTAAAGGTCTTTTATACACACAACCTTGGATTGGTGGTGCTTGGGAAAGGAAACGGGGGAGGCTTTGCTCATGCTTAAGGAGAAAGGGCTGGAGACGAGCTCTGAGCACAAACTCAAAGCAAGAGGGAACAGGAGCTTGCATCTTTA
>CHR5:32768410-32768794
TTCCCTGCATGAGCCTTGGGAGAATTTTCAAAAGTCATTCTCACTTACTTGTGCTCCATACCCACCAATTCCAAAAACTGATGCCTACAGAGATCTCCTTGTTGCTTCCCATGAACAAGACCAGCTTTCCTTGCTGAGGTGTGCTTATGCCTCTGGATTCCGTGTGCCAGCTGTGTGACCCTCTGTTGTCCCTGTCATTACAGGAGGTGAATGAGGGCCCTAACTCTACCTAATGATCTTCCTAAGACTGCTTTTGTTTAATGATCCAGTCTGTTCTAGGTCATGAGAGAGAAAACAGTCTGCAGGCAGCCACACCTCAGGAAGGTCCAAGTTAATTTGCCAGCCCAGTGCATTGCTACCAGTTCAGAGCTGAGTCCACGATGG
>CHR15:93443509-93443893
GTACTTCAGAATGTTACTGTATTTGGAGCTGTACCTTTAAAAGGGTAATTAAATTAGAATGAGGTGATTAGGGTGAGCCCTAATCCAATAGGACTGGAATCCTTATAAGAAGAGAAGATTGGGACACAGAAGCACACAGAGGGAAGATTCTGTGAAGACACATGGAGAAGACAGCTATCGACCAGGCAAGCAGAGAGACCTGAGACAAAACCAACCCTGCTGACATTTTGTTCTTGAACTGCTAACCTCCAGAATTGTGAGAAAATACATTTTTGTTGTTGAAGTTACCCAGTTTATGCTACTTTGTAATGGTAGACCTAACAAACTAATAACAGTATATACATTAGAAAAACAATGATGGATATTAAATCAAAGGTATAAGTT
>CHR10:22909313-22909697
ACTTCTTGAATGCTTTTCTGCTTAGAAATCTCTTTTGCCAGATACCCTAAATCATATCCTTCAATTTCAAAGTTCCACAAATCTCTACAGCGGGACAAAATGCTGCCAGACTCTTTGCTAAAACATAGCAAAAGCCACCTTTACTCCAGTTCCCAGTAAGTTCCTCATCTCCATCTGAGACCACCTCAGCCTGGATTTCATTGTCCATATCATGATCAACATTTTGGTCAAAACCATTCAATAAGTCTCTAGGAAGTTCCAAAGTTTCCCACATTTTCCTGTCTTCTTCTGAGCCCTCCAAATTGTTCCAACCCCTGCCTGTTACCCAGTTCCAAAGTCACTTCCACATTTTCAGGTATCCTCACAACAGCACCCCACTCCACT
>CHR19:23744251-23744635
TGGTTAGAAGCTTTGCCACATTTTTCACACTGGTAGGGTTTTTCTCCAGTATGAATGCTCTTATGTCTAGTAAGGTGTGAGGACTTGTTAAAAGCTTTGCCACATTCTTCACATTTGTAGGGTTTCTCTCCAGTATGAATTATCTTATGTGTAGTAAGGTGTGAGGACTGCCTAAAGGCTTTGCCACATTCTTCACATCTGTAGGGCTTCTCTCCAGTATGAATTATCTTATGTCTGGTAAGGTGTGAGGACTGGTTAAAGGCTTTGCCACATTCTTCACATTTGTAGGGTTTCTCTCCAGTATGAATTATCTTATGTCTGGTAAGGTGTGAGGACTGGTTGAAAGCTTTGCCACATTCCTTATATTCATTGAGTTTCTCTCTG
>CHR20:47156703-47157087
AAGATAAGTTAAACACTTAGCACAAGAGATGTGGCCCAGGTTTCCCTCCCAGGGAGTAGACTCCTCTCTGGCTAGTCTGGAGGCAGCATTAAGCAATCTCACTTGAAAAATATACCTGCCTCAGAGGAGAAGGAGCAGCCAGGAAGTTCATCGGGGCCCTGATGAGCATCATTTTTCTAACGCAAATTTGTCAACAATTTCTGCATTCATGTCTCCAAGCAGCCAAAGACAAAAAGTAATGGAATCAAACCACAGCAGGAGAGTTTGAGAAACCCCAGCTGTCACCAGCTCAATCAGAACAGGTTTTGATAAGTATTTGTCACTGAGTTTACTGATCAGCAACGTGCAACAACAGTAATACTAAGTATCGGCTGGGGATGGTGG
>CHR3:63637903-63638287
TATTTAATCACCCAGGTATTAAGCCTAATACCCACTCATTATTTTTCCTGATTCTCTCCCACCTCCCACCCTCCACCTCCCATAAAGTCCCAGTGTGTGTTCCCCTCTATGTGTCCATGTGTTCTCATCATTTAGTTACCACTAATAAATGAGAACATGCAGTATTTGGTTTTCTGTTCCTGAGTTAGTTTGCTAAAGGTAATGGCCCCCAGCTCCATTTATGTTCCTGCAAAGGACATGATCTCATTCATTTTTATGGCTGCATAGTATTCCATGGTGAATATGTATTACATTTTCTTTATCTAGTATCTTTGACAAACCTAACAAAAATAATCTATGGAGAAAGGAATCCCCGCTCAATAAATGGTGCTGGGATAACTGGCT
>CHR9:132249145-132249529
GCCTGGGCCGGCTGGCAGTGGGACTCTGGCTCCCAGGGCAGGGGGTTGCCATGTACCCTTCTGACACCTCAGGGTCTGGCCCAGTGCCTGTGCTCCTGGTGGCACAGGAGACCTTGCTGCCCCACAGGGGCGGCCAGGTGGAGGCACCTGCGGCCAAAGTGCTCCAGATGGCTTCCAGCCAGAGGCTCTCTCCCTGGATGATGGAGCAGGTGGCCCTTGGGACCCAGCCAGGAGTAGCTGGAGTGAGGCCCAGAGTCCTGGGAGCTCGTGCCTTTCACTGCTGACCCAGTGCCCGCATTTCTGCCCCTGAAGGGGAGGGCAGCTCCTCAGGCAGAAGGACGGTGAGCTCTGGAACCTGATTTGGGCTTGAAGCTGTACCCCACA
>CHR14:76002478-76002862
TTCAGAGATGGAGCAGTTCCAGTTATGACTGGAGTTTCAAAAAGTAGCAACAAGGCCATTGGCATTTAAAGGGTCTGGGAACCACAAGGCTAAACATTAGAACTGTTCATGTGAACACTAACTTGGCTTAGAATAATGAGAATAGTTGTGGAGAGGGAGCCAAATGCCCAAATTTTTGGTCAGTGTGTGCTCAGGGCATTGTTAGTGACAGGAATGAAGGAGAGAGGTGGTATAGCTGAATGGTACAAGTTTTGAAAGAAGTGTTTTCATAATAATTTGGAAGAATAATGGTCTAGAGGAACTTTGGGGAGTGAAACAGGAGTATTGTCTTGGGACTTGGGTTTGCAGGGTTTTAAAAAATGAGCAGACTCTACTTGAAAGAGC
>CHR13:42680374-42680758
GCATCCCATGACAGAGAGCAGATCCCCTCGTCTTAACTTAAGCATGCCTTTCTACTGACTTCAAGTCTTTAGACAAGGCTTAACTCTTTCAACAAACTGTCAACTAAAAAAATCCCTAAAACCCACCTTGATTTGTAAGTCCTGTCTTCAAAATGTCCTGCCTTTTTGGACTAAACCAAGTATTCCTTCTATGTATTGATTTTTTATTTTATGTCCAATTTCTGTCTTACTGAAACATATAAAACCAAACTGTAACCCAACCACCTTGGGCGTACTTTCTCAGGACCTCTTGAGACTGTTTTCCCTGGGCTCAGAATAAACTTCTTTAAAATATATTACAGAACTTGGTTTTTCCGTTAACACAGCAAAAATAAAAAAAATCAA
>CHR1:151254663-151255047
CGGAGGCGGAAGCAGCTGGCCAAGCCGAGGTCTGTGATTGGTGAAGAGCGACGGGCCAATTGGAGGAGTTGTTGTTAGGCCGTCCCGGAGACCCGGTCGGGAGGGAGGAAGGTGGCAAGATGGTGTTGGAAAGCACTATGGTGTGGTGAGGAGCTACTTCGGGGCAGGAGGGGCAGAGCTGGGTTCCGGGCGCGTGTAGCGCCAAGGCAGGGAGGGCCTGGGGTGGGGGCCAGGGGCTCATGGGCGAGAGGCGGCCCTGGCCCCGGAGGTAAGGAGCCCGCTGGACTCCCTGAGTCATCCCGGGGCCCTGGAGTGGCGGATAGTCCCGGGTTACCACTGTTACCCCCAGGGGGACGGTCATTGACTGGTCATTCCTGCTTCCTT
>CHR8:127592630-127593014
TTTCACTTGGTAATATGCACTGAAGGTTCTTCCATGACTTTTTATGGTTTGTAGCTCATTTATGTTTAGTGCTGAATAATATTGCATTTTCTGGATGGACCACAGTTTATGTATCCATTCACCTACTTAAGGACATCTTCCAAGTTTTGGAAATTGTGAATAAAGCTGCTATAAACATCTGTGTTCAAGTTTTTGTGTGGATGTAAGTTTTCATCTATATGCTGAGAAATGGCCATGGACATGGGAGGCAACGTGTGTTGTGGTCTCTGGACAATGTTCAGAAGAGAAACAGATGGATTAGTTTCCTGGAGAGATTCTGCAGGCTCCTTGGACTCTTGGCTCTTAAAAAGTGATAGCTAGAGAAACACATCATGTAGCAGATCA
>CHR16:78133742-78134126
CAATGAATAGAAAAATCAGACTGCTAGAACCTCCAGACTGCATGTCATGCGTAGAAGTAGAATCCTGGGGAAGCTAGCTCACAAAAGCAAGGGAGATACCTGCAAGGCTGAGCTGAGCTTGCAAGGGAAGAAAAATATTAGAGAGTTGTCACATTTAGAAATAAGTGATTCCAAATTTACAGTCAATGGACTGTAGATGCCTTCCATCTTCTTAAGAGATTTTGTGCCTCTTGCACAGGTATTATCCCTAAGATGTGTTTTCTTCAATGTACCTAGACTGTTTCCTTAAAGAATTGCTTTTGTATGGTACGGCTCTATGTGTCTGTGTTTCTCATGTTGGTTAGGAGAACTAACCCTTGTGACGAATAAGAAATGGCAAACATT
>CHR12:123234686-123235070
ACGCCTGGCAATTTTCAAAGGGTAAATTTGATGTTATCCTATCTTTCATGATTTTTTAAATTATATTACATAATTCCAAAAGATATTTTATGTTTAAACCAGGACTTACTTCATTGAAGATGGTTTTATCTTTCAGTGTGAACCTGCTGGGAAGTCAGGCTATATTTTTGGCATCACAGTGATCTCCTTAGTACCTGATTTCACAGACCAGAATTATGATCCCACCAAATAACATGTTTTCAGTAATGTCATGGCTTATCAAGTACTTCTTAAATTGGACCATACCAAGTAAAATAATTTACAAGCCACTGTTGTAGATGCCTTTTCACCCTAAGCTCTAAAACAAAGGCCGATGAAATAATCAGTTCCCAGACTGGGTTTGTG
>CHR20:47536108-47536492
AAGGCAACTTTTTGGGTGCGTAAACAGAAATGCTTGTTCTCACTTAGGTCCGTGAGCACAGGCCCGAGGGTGGAGCACTCACCATGTACCCTACTCATCTCTACCCAGCACTTACTTCCCTGCCCTTCTCCCATATCAAGACTACAGGTGTGCACCTACATGCCCAGCTAATATGATAAAATTTTTTTGTAGAGAGTGTCTTGCCACATTGTCCACACCTCAAGTGATCCTCCTTCCTTGGCCTCCCAAAGTGTTGGAATTACTGGCATGAGCCCCCTATCCGGCCAGTGAATGTTAATGCTTACCTGGTATATGCAAAGCATCCTAGGAGATAGAAAGTTTTGCAAGAAAAGGTCCCTGCCCAAAAAGGAGCTTATTTTTTGG
>CHR7:99966851-99967235
GGTCTCCAAATCCACCTCCTGTCTGTCCCCCCACACTGCTCCTCAGGCCTTGTGGATCCATTGACTGTGATTTCTGTGGTTCAGCTCCCACATCAGGCAGGAAGGGCAGCTACTGGGTCTGAGATCCCACATTGCCTCCAACCCTTGCTTCCTAGCTGGCCTCCCAGGGCACCACGAGGGGCTGGGCCAGGCTGCTGTGCTGCACGTGGCAGGAGTAGGGGGCTGTGTCCTGCGGGGGCACTGCCACCACCACCCAGGACTGGTAAGTGCCATTTCCATTGTGAAGAACATCTCCCCGTAACTCAGGCTCCTGCACCTCGCCGGCCCGAGTCCAGTGCACATCAATTTTCCCTGGGTAGAAGTCGTAGGCCAGGCACTTCAGTT
>CHR16:1756051-1756435
GCCCCACCGAGCACTGGCGGGTGGTAATGGTGGTGGACCAGCAGCTGGAGATGCTCCTTCGAGGGAGCAGTCGGGCAGTCACAGGGCTGAAAAGTACCTCAAGCCCTCACACAGGGACCCCAAGTCTTGGGGGAGCGGGTACAGTGACAGATGATGAGATATTCCCATAGAGAAACACTACAGGGCATTGAAAGCAACCAGGCCAGGGGCGGTGGCTCATGCCTGCCAAGGCAGGTGGATCATTTGAGCTGAGAAGTTCAAGACCAGCCTGGGCAACATGGCAAAACCCCGTCTCTACCAAATACTTAGCTGGGCATGGTGGTGTGCACCCATGGCCCCAGCTACTTGGGAGGCTGATGGGGAGGATTGCTTAAGCCTGGGAGG
>CHR15:65282347-65282731
TAACTACAAAATGATCTAGCCAGTCCATTCCAGACCTGATTCCCTTTTCTTTAAAAGTTAGACTTTGATTCAGATACAGATCCAGATGCCCAGTTCTCTGCATCATTTCAGTAACTCATGTGACGTGGCAAAACGAGGCCTAAAGTGTGTGTTTATCTAAGAATGTATGCATGTCCCCAGAAATGGTGCCAGGCCCCACCTGTGAGCAGTCTTGCTGCTGACGGCCATGCCTACAGACAGCCAAGAATCTATGTAGTCTGGGCTATTTTCCTCAACAATGGTGCCCTATAAGGAATATGGCAACAGAAATGGATGGTAAGAATGCGTGTTTCTCCAGTAGCCCTCAAGAGAAAGGGTAACTATCTGGGACTGGTACAATAAACC
>CHR12:53321456-53321840
AGAGCACATCTTGCCGGTTCGCAGGACGTCTGCAGTCGGCAAACTCCTGGCCGGAACGGCACAGACCGCACTCCCGCAACTCGGTTCCCGGGCTAGATTCGTATGCGGACGGGTACCGCAAGGGACAAACGGCGAGGCGGAACTCAACGGAAGTGAAGAAAAGACTAACGGGAAAGAAGGACGAGTACGCGGTCCCGGGACAGACCTCCAAAGCTTCTTCCTGCGCCCCCTGGCGGCCGGAGGGGGAGCAGCGCGGACACGTCCCCCGGCCAACCGTTGGTTACCAGGCTGGAGTGGGGTTTTTTTCTGTTGTTTTCCATGAGACTACTGTTTTTCCCAGCTCCGAATTCCCGAACACCTTCTCCCACTCACTATCTTAGCGCT
>CHR8:95733441-95733825
ATATACACTTCTTTGCCCACAGAAGTTTTTCCATCTGGCAAAGGGTCTGATAGGGGTTATGCCCTAGAATGAGAGCTTATTGAATCGACTGCAGAATATTAGAGTTTGGAGAGTCTTCAGTAGTCACCTGGTAACAGTCCTCCCATTATAGGTGGGGAGAGGGAGGCTCACTAAAGAGGAAGTGTCTCACTTAAGAAGATATTGAGTTAGAGGCAGACTCTTATCTTGAACCAAGGACTCCAAGTCTGGTGCCACATCCTATGCAGCCTCCTAACCCTATTTTTGCCTCCTTCATTCTCTTTAAGAATGGATGGATGAAACAGAATAACAGACTCATGGAATGCTTGAATAGAAGAAACTCCGTATTTTGCTAATAGAAAATTG
>CHR19:39205218-39205602
CAAAAGCATAGCATTGCAAGCTATAATATATAAAGAGTGCACACAGGTTGGGCGCGGTGACTCACGCCTGTAATCACAATACTTTGGGAGACTGAGGCAGGTGGATCATTTGAGGCCAGGAGTTCGAGACCAGCCTGGCCAACATGATGAAACCCCGTCTCTACTTAAAGTACAAAAATTAGCCAGGCGTGGTGGCACATGCCTGTAGTCCCAGCTACTCGGGAGGCTGAGGGATGAGAATCACTTGAACCCAGAAGGTGGAAGTTGCAGTGAGCCGAGATCGCGTCAAAAAAAAAGAGTGCATACAAATTGACAAGAAATGCACTCCTCCCTCCCACATGCTAAGGACAGGCCTAGGAGAGGGAGAGGGAGGGAACAGCCTGC
>CHR8:95254504-95254888
CAAACTGTCAGGTCTTTCCCTCTAAAATGTAGAGGGAATCACACATAAGATGTCACCAAGAGCTTTGTTCTTTTGTCCAGCTAAAAAGTAGAATTCACTATTTTAAAGATGTTTACGACAGGAATGCCCCAAATCCAACCCAATACAATCTTCTGCCCAGACACTGTGGTTCTCTGTTAAATCCTATCAGATCTGCACAATGGGACTAAAGAAACTTGATGTCTGGATAGTTTGAAGATAACAGCAGTTCCAACAGCAACATCAGCTAAGATTCTTCCCATATTACATGGCTTTCTGCTAAGTGGTATAATAGAAAGCATAATGGATTAGGAATCAAGTAACCAATCTGGATCCTTGCTTTGCAATAACTGATATGACCTTGAG
>CHR20:48755194-48755578
ATCAAGTTACAAACAAGTACATAAAATATAATCTCACTGTTGGTTAAATAAATTCTCTCTCCCTAGGCATAGAAAAATGAAGTATGGAAGGAAATACCCATACTACAAGAAACTATGTAGGAATGTGGCCAAAATTACTAGCTGTCCCCCAATATCATTCTCTCCTTTTCCTTTAGAAACAGAACTCCAGATTTAAAAATAAGGACTGTATTTCCCAGCATCCCTTGCAGCTAGGTGTGGGCATGCAACTAAGTTCAGGTCAGTACAGCATACATGGCATATTATGTACAACATCTTGGAAGTATCCTTGTGGGTTGGGGGAGGAATGGGTAGGGATTCTCTTCTGCTATTCCCTTTTCCTACTGATTGGATTGCAAATGCGAT
>CHR3:62902872-62903256
ACCAACCTTGTATAGAAAATGTGATAATCCTACTAGATTTCTTTGTTTTCTGCTTATATAAGCAAGACCTTAACTTTTAACTTTGGAGCACTGACTCCATTTCTCTAAAGTTTGTGTTTCCTAGAGGGCCAAGCACAGTTTTTCTCTTGAATAAACCCTTTAAAACTAGATTCTGATCCTTTCAATTATTTCAGATTGGCAGTACTTACTCTGTGGTAGGCACTCTGTCGGGGGTGGTGCTGGTGTGTTGATTCAAAGAAATAATTATGGAAACATGTACTACAGCACTTGTTACATGTTCGATGCTAATTTTTTTTTGTATTCACTCCCCTTCTCCAACATTGTCAACTTTCATTAATCTATCAGTCAGAGTTCTTAACAGTG
>CHR2:102027480-102027864
TGAGAGGTGTATTCAAACAGCTGCCCAGAATATTACAGCTGAACTTATTTCTAATCTTTGTGGGGTTTTAAAATGTGAGAATCCTCTGGAGCAACAGGCTGAGGTCATGTCGATTCCTGGATGACTAAACAGACTGTGATAGATAATAGCTTAAAAATGCAGGATTCTAGTCTCATCAACAATGTGTCTGATAACACTCTGTTCTCACATTTGCTTTTTAACTTTTTATTCAGAGTCTCTTCCTGTATTTCCATAACACAGAGACGCCAAGGAGCAGAACATAAAATAGCTGGACCCAAGCAATCGTGTTGGCCCCTGCAGCTCCATTATTCAAAATTTATTTTCCTTTGCTACTTCCTTTGATCCTCATGACACCCATGCTCA
>CHR21:43480292-43480676
TCTAAAAAGAGAAGGTTGAGGGCCTAGACCGTTGAGTTGTAATCATTCACAAAACCTTTTCCATGGAATTCTGCAGCTGGCCTGGGAAGGCTGTGCACGGTGGCCACACGGTGCTGCGGTGAAGTCTAAGGGGCTGTTCAACGTAGCACCTACATTTGGGGAATTACAGATGCCACAGCCTGCAGGGAGGCACCCACAACTGTCTCCCCCAAGGTAAAGACGACTGTCCTTCACTTACGACACACCGGGTTCCTGCACAGCGATGGCCTGGAGCATCCAGAGAAGGGTCCCTGCTCTCAGAGCCGGCCAGGCGGGCTGTGTACACGGCCACGGAAAGCACCCTTGGGGGAGGGTGTTGCTGTGATTTCTGCACCCCCACTTCCT
>CHR12:114812995-114813379
CAGCTCGTTTGTTTGGATTCGCCTGGGCTCATGCTCTCAGAGCTCGTAAGAAAATTACTCAGGCCTTCAAACGCACCCGTCGAGGAAGGGAAGAAACTAGATCAGGCAGAAACTAGAAAGGATGTTTTTCGGACCCCCAAAGGCAGGCTGAGCCTATGACTCAGGAGGCATTTCGGGAACAGAGAGCTGGAAAAAAGAAGGGAGGGTCCCTGAAGGCCGGGGTGATGGAAGATAAGAAATTCGGATTTCAATCTCCCTACTTCCTCTGCTTCCTCAGACCCAGGCTGTATATAAACTGTATGCAAATGTGTTTACTTTACATTTTATTTCAATCGGAGTCACTCAGCTGTCGGGAGCTATGTCAACATGTCAGTCTGGTTGAGC
>CHR9:33234188-33234572
ACCAGGCCAATCTAAGCAGATGGCATGAAGGCTGCTGGGTGAGGCTGGGGAGTGTTGGCCCAGCCAAGGCACAGGACCCAGGTTTTCACTCTGACCTGGGGCAGAAGATGCAGGAATTGCCCAGCTTTCCTGCCTGAGCCCTGTTTTAGGTCATCTGTGTCCTGATTGTATTGATTCCAGGACCTGTGCAGGTGCCCAGGGCATTTAGGTCTTGGCCTCTCCTCTGCCTCCAGGAATCCCCACTTAAACCCTTTCCTTGGTATCACAGCAGCTACACACATCTCATCTCACATTCTCCTCTCCAGGGCCCTCACAGGTGCCCTGGGAGTCAGGCTGCTGGTGGTACAAATTGGTGAACCCAACATGGGAGATGGAAGAACATGT
>CHR3:49044665-49045049
TCATGTGACTGATTCTCATGACATTCTTGAGAGTTGGGTAAATAAGGCAGATGTTGTGAATGCTATTTCACCCAAGAAAGGCATTATTTTGTGTTAGCAAAAATCATGAATAGGCTCTGGGGTCAGCCTTCCATTAGATATTGTATAAGTTAAACAACATGTGCAAGTCTTTTAATTTCTGAGACTCAGTTTCCTTGCCTGTAAATGGAGATGATGGTATCTGCCTTCCAGGACTGGGAGAGCAAAGAATGAAAGCATGTAAAGCAATTCACATAGTACTTAGGTTAGGACCACCAAGAGAGGAAAAAACTAGGAGGCAGACATTTCTCAAGACTAGGCAACAGAATAAGTCCCAACCAGTAAGCCCTATTCTATTATACTGTG
>CHR2:233562025-233562409
CCTCACACCAGTTAGAATGGCAATCATTAAAAAGTCAGGAAACAACAGGTGCTGGAGAGGATGTGGAGAAATAGGAACACTTTTACACTGTTGGTGGGACTGTAGTTCAACCATTGTGGAAGTCAGTGTGGCGATTCCTCAGGGATCTAGAACTAGAAATACCATTTGACCCAGCCATCCCATTACTGGGTATATACCCAAAGGACTATAAATCATGCTGCTATAAAGACACATGCACACGTATGTTTATTGTGGCATTATTCACAATAGCAAAGACTTGGAACCAACCCAAATGTCCAACAATGATAGACTGGATTAAGAAACTGTGGCACATATACACCATGGAATACTATGCAGCCATAAAAAATGATGAGTTCATGTCCT
>CHR8:131513612-131513996
AAGGTTAATCACTTTCTTTATATTGGATTAAACATCTGACTAATGTTAATTCTTGAGAGCCAATAATGGGAATGTTTCATTAACTGAGTAATCACCCACACACTTCAATTGCTAGAATCAAATGGTATCAATTTAGTGGTGGCTTACAAATCTGTGCTTGTCCTTAGTAAGATTTAACCCGAGTCATATATCCGTCTATATATTCATATTGACTAATTCAAGTCATCATTTGGGAGATCATTAGATTTTTGTCATGATCTACATATTTGGATGAATATGTAACATTACTTAGCAGAGTCTATCTGTATTACGGAGTCCTGCTGTATGTTGAAATATCTTACATGACACCTTAGAAATCTCACTATTGAAAATGTTTTTTATTCT
>CHR13:24701441-24701825
AGTGAGCCGAGATCACACCATTGCACTCCAGCTTGGGCAACAAGAGTGAAACTCTGTCTCAAAAAAAAAAAAAAAAAAAGAAAGAAAGAAAAGAAAAGAAAAAAAGAAAGAAAAAAGGCTTTATTACTCAGTCTTGAGGCTCAGCCCCCATAATCCATGTTCATCATTACTAGGTTAATATTAAGACTGTTGAAGTAACATGGGGCTACCCCCAAGTAGACACTCACCAGCCCTTTCACAAATAAAGTGGCATCAAAGGGGAAGGGCTTCCTTTCATGTCAGAGGAGGAAGCGTATGAAGCTTAGGAGCAAGGGTAGACCCAATGGGATTAGTGTTTCCTCCAAAGACAGTTGTCTCGTAGATCCAGAGCTGCCACTGTAATCA
>CHR1:143541223-143541607
CAGTTGAAGAACAGAGGCATGGTAAATTTTTTTGCTGTTGTTTTGTTTTGTTTTGTTTTGTTTTGATACAGAGTCTCACTCTGTCACCCAGGCTGGAGTGCAGTGGCGCCATCTCAGCTCACTACAAATTCTACCTCCCAGGTTCAAGCAATTCTCCCGCCTCAGCCTCCCCAGTAGCTGGGATTACAGGCATGCTCCACCATGCCCAGCTAATTTTTGTGTGTTTTTAGTAGAGGAGGGGTTTCACCATATTGGCCAGGCTGGTCTCGAACTCCTGACCTTGAGATCTGCCTGCCTCGGCCTCTCAAAGTGCTGGGATTACAGGCGTGAGCCACCACACTTGGCCCATACTAAGTTTTTTAATGCAATACTTTATCAAGGTAG
>CHR20:59164898-59165282
ACCAAAATGCAACGAGGGACAGGATGCAACTTAGAAAAATGGTAACATTAGCTGACTGGGAAAAACAGAATCAACGTCAGGGCCAGTTTAAAATAATATGCCTTTTAACCACCCTCGCTTTATTGCCCCAGCTAAGAGCAAGTATTTAGGACCATAGGCTAATATTAATCAGAGAGAACACTTAGGTTCTGTGGCAATGTTGGGGTCTGTGAGATTTGCTTCCTTAGCTGTGCTTCCGCTGGGAAGCTGGGGAGGGTTGGTCCTGAAGGAGGAGTGCCATGTGAGCAGGGTTACCCAAAAGCACCTGCCTAGGGGAAATGGGCTCACTATCAGGCGCCGTGGAGTTACCAGCTAGAGAGACTTTTCTCCTGGTAGAGACCATGA
>CHR11:77899532-77899916
GGTGTTGCATGCCTGTAATCCCAGCTACTTGGGAGGCTGAGGCAGGAGAATCGCTTGAACCCAGGAGGCAGAGGTTGCAGTGAGCTGAGATCGGACCACTGCACTCCAGCCTGGGCAACAAGAGCGAGACTTTGTCTAAAAGAAAAAAAAAAGAAAAATATAAAATATTATAGCATGAGTAAAGACCTAAAAACATTAGTATCTTTATATAATGACATGACAAGATAAGCATATTATAATGCTCGGTGAAAGGAATAGGAGGCAGAACAGCAAAGTATGGTATGATCCCCTTTATGTTATTGTACACATCTTTATAATCTATGTTTATATGGTTTGGGAAAATCTGGAAGTATACACATGAAATGCTGGCAGCTGTTTTCAAAG
>CHR1:193948455-193948839
CCGAGTAGCTGGGACTACAGGCGCCCGCCACCATGCCAGGCTAATTTTTTTTTTTGTATTTTTAATAGAGTCGGGGTTTCACCGTGTTAGCCAGGATGGTCTCGATCTCCTGACCTCGTGATCTGCCCATCTCGGCCTCCCAAAGTGCTGGGATTACAAGCGTGAGCCACCGCGCCGGGCCGCCTAGGGCACAAAATTTAAGAGGCACTCACTCTCAGGGTTATTTAAGTGCAGGGTCAGCATTTAAAAGACCCAGAGAAGAAGTACATCCTTAAATTTTGCTTCCTAAACCTCACACTTACCTCACCCTGGTTTCCCTGAACAGGGACATACGAGGATGCAAGAGGGGCTGGGAAACATAACTCTCAAATAAGCAGCTTTCTC
>CHR10:5895716-5896100
CTGGAGGCTCTTCTATTTTGAACACCCGGCTTCTAAGGATGTCCTGGGAATCAGCTTCCCAGTTAAGGGGAAGAGGAGAAGAGTGGAGGGCAGGTCTGGAAGAGGCGTGTGCTGCTGCTGTTCCCATTGCATTGGCTGGCACCCAGCGGTAAGGCGACATCCACCTGCACGCAGGACTGGGAAGTATAGCCCAGCTGTGTGCTCAGGGAGAAGAGCAACAACATTCTTTGCAGCAAAACCTGAAACACTCAGTTTCACTTTCTGTGACTTGTTTTGTAAGTTGTTTTCAATAAAGAAGATTAAAAAAAGAAGCCAGGCAAATGAAAGCATAGGGGAGGAGTGGCAGACACGCAGTTCTCACTCTGCGACTGCAGGAGTGTCTCT
>CHR1:145293142-145293526
AATATGATCTTTATATGGAAGACTCAGTGGATCCTTATCACCTTCATAGAAAGGTACTCACCTCCCACGTCAAGAGAAAAGCCAACATGTTTTTCCTCCAATGCATAAAAGGAACTTCCATAGGGCTGGCAGGAGTCAGGCTGTTCAAGACAACTGGAAGGAGTTGAATAACATCTATCCAGTGAGTCCTGCAAGACTTCAGGCTCTACTACCTCCAGCAGCTCCCTGCTGAGCCTGGAAAAGGAGGAAAAAGTAAAGAATAAGCCAGGGGAAATCAGACACAACAGAGCCCCAACTAGGTTTCATGGGTAGCATAGGGAAGTGGTTAAAAAACTAAAAGGATAGATCCATTAATGAGGTAACAAATTATTGCCTTCATGTTGG
>CHR4:107116608-107116992
AGCAGGTCTTTCTCATGCTATTCTCGTGATAGTGAACAAGTCTCATGAGAGCTGATGGTTTTAAAAAGAGGAGTTCCCCTGCACAAGATCTCTCTCTTTGCCTGCTGCCATCCACATAGATGTTACTTGCTCCTCCATGCCTTCTGCCATGATTGTGAGGCCTCCTCAGCTATGTGGACTTGTAAGTCCAATAAACCTCTTTCTTTTGTAAATTGCCCAGTCTAAGGTGTGTCTTTATCAGCAGCATGAAAATGGACTAATACATATACTCACCAAGGCCTAACTTTAGGGATCATTGTTCCCAGTCTTACTGAAGATTCACCCTCATTCCCAAATCAGTGAAGAAACTGTGAAGCTGTCACAGTCTGAGAGACCAAAGAGACC
>CHR16:5218850-5219234
CCACCAAGAGTTACCAGCAACCCAGGAGATGACAAATAAATCAGTTTTGCCTGATTGTTCTTGATTGTTTGTAGTTCTGAAGGCATGAGTGAAGATGAGATCAGGGTGAGGGTGAGTTCACAGGCTCTCAGCCTACATAAAATTTGAAAATGGAAGCGCAGTACTTCAAATCACCATGGGAGCCTCTCCACAAACCTTAAATATTCAGAGGATACAGGCAGCATGGTCAATGAGGAAGTGATTCCAAGACCTGGGAAGATCTATGTACCAAATGAGGAGTGTATTAGTCAGGGTTCTTCAGAGAGGCAGAAACCATCATGTATAAATAGACACGCAAGAAGGGACTTACTGGGGAAATTGGCTCATGTGATTACGAAGGCTGAG
>CHR11:129731845-129732229
CGAACTAAGCCCTGAAATCCCACGCATCTAAAGGTCAGGAGGAAACGCAGAGCAGAACCCACCCAGCCAACTGCGAGACTGAAGCAGGTGAGGCCACAGCCCAGGCTTAGCCCTTTGCCTGATCATTTCACCTGCATAAAAATTTCCAGCACCTCTGTCCCTCAGTCATTTACAATTCCAATCCCTCAGAGGAATAACCACAAGCTTCTCCCTACATTTTTAACAGGAGAAGTGAACGTAAAGGGACACTAATCTTACAGAAGCCACGCGTCACTTCAGCTGAGGCCTCCCCACCTTTCCAAGCAGTGTCCTAGCCCTGGGCGACTACCCTCGTTCTCAGACGTAGATCCACCAGTGTCTGGACCAGATCCGAACGGCCTTGAA
>CHR12:123215350-123215734
TTCGGTTCTCTGTGGAGCTGGAAGGAGAAAAATGGGGGCAGGTATTATTTCGTGAGTTCAGACCTAAAATGTATTTATAATTTGCCATTTACTTCCAAAACAAATTTGAAGTGCCTAGAATTAAAGTCATTTAGTATAAAAATTAATGTAAAAGCTCTAACAATTCATTTTTATCATAATTACAATAAATCAGATTAACTCTAAAAACCATAAATCAATAATATGAGCCTTAAGTAGTAGACTACTTCCTATATACAAACAATTGGTTAGTAGTCCCTGCTTACTTATCAATTCTAGTAAAAATTCTGAACAAATCAATCCTCACATCTCTGACACTGTCGCAAGAAATGTGTTTCCAGAGATATGTGATGAGAATATTTCTAT
>CHR13:24353087-24353471
AAATAGAATCGTTAGTGTCTTCACATATAGTCAGATTAAAGATCCAATTCCAGAAACTCCAGAAAGAATTCAGAAAACTCATCCTCAAAATTCTGGTCCTCTAGATCCACTCTTGGTACCAAAATCTATATTAGTCAGAGTTCTACAAAGAAACAGACTCAATAGAATAGATAGATAGATAGATAGATAAATAGATAGATATAGATATATATCAATAGATATATATGTCTATAGAATATATGTATCAATAGTATATATATATCAATAGAATAGATAGATAGATAGATAGATAGATAGATAGATAGATAGATAGATAGATTTATTATAGGAACTATGTAGTTATGGAGGACAAGAAGTCCCACAGTCTGCCATCTGCCAGCTGGA
>CHR15:97154156-97154540
GCATAAATATACACCTATTTAATAGTGTTTTCTCCTTACATCAAACTTTTGCCATTTACAAAACAATGAGTGAAGATTTGGTGATGTCACAGGTGTTATGTGATGTAATTAGGTCATGTGGTAATCCACAATACAATCTTGAAAAAAGCACTATTAGCCCCACTTTACCTTTGAGAAAAGTGACCTTCCAAGCCTAAGTGATTAATTCAAAGCTAATGAAGATTAGAGTGAAGGCTCAAACTCATTTTTTTTTCTAACTCTAAATTCAGTGGCATTTAATTGCATTATTCTGTCTTTTCTGGAGGTAAAGACATGGGTACAACGAGTCTACCTGCTCATTCTCCCCACTTTTTTTCTCTAGAGTGGCACTGAGGTGTAGCAGTT
>CHR17:66287933-66288317
TTGTGCCACTGCACTCCAGCCTGGGTGACAGAGTAAGACCCTATCTCCAAAAACAAAAACAAGTAGACTCTGAGCTCTTTAAAGACAGGAACCTTGGCTTTCACCTTTGATTCCAAGGAGTCTGCAATATGTGTGAGTAAGATCACAAGCCAGGAGCTATGGACTTTGCCCACCATGCTTGAGAGGATATGGCACAAGCATGCCTTCCCTGAGGCAGCTGGATGTGTTTGCGGTGCCAGTGACCTGGAGACTGGCAGCAGCAGAGTAGAGGAAGGCAGCAAGGGTTCAGAGAAAGGATGGTGACAGGGCAAGGGGGCAGCAAAGATGTTCTGTTTTTTTCATGAGAGGCACGGCTGGTTCAGAGTCTGGATTCTTGGGCACAAA
>CHR17:49199364-49199748
GGGTTCAATCGACCCTCCCACCTCAGCCTCCCAAGTAGCTGGGACCACAGGCATGCGCCACCACATCCGGCTAAGTTTTATATTTTTTGTAGAGATGGGATTTCGCTATGTTGCCCAGGCTGGTCTTGAGCTCCTGGGCTCAAGCGATCTGCCAGCCTTGGCCTCCGAAAGTGCTGGGATTACAGGCATGAGCCACTGCGCCTGGCCCACACATAGTCTTTTAATACGTACCATGTTCTTGGTGCTAGAAATACAAAATTTAAAAAAGACTTAGCAGGGTGCGGTGGCTCACACCTGTTATCCCAGCTCTTTGGGAGGCCGAGGTTGGCAGGTCACTTGAGGTCAGGGGTTCAAGACCAGCCTGGCCAACATGTTGAAACCCCA
>CHR3:63679931-63680315
CTGATGTGAGCCCAAAAGCCTGTTTCTCCTGTCCTTAAAAGTGCAGTCAATAGAGAAGGAGGACTAAAAGAAGAACCAAAAATGTAAGAAGAAGGGCACCATGTGGAAATTACACCTTGGTAGCAATCTGGTGGATAGTAGTTGCAGTTTTGTTTTGTTTTGTTTTTTACTAGTATCTTTGTGGCTTTGGGGGTGGGGCAAGGGGAAGATATGTGCTCATTATAAACAAAAGTCAAGCAAACAGAAAAGCAAAAAAAGTACATTATTATTATTCCAAAGTCCACTATTCAGAAGTAACCATTATTAGCATTTGGAGATTAAGAGTCTAGGGAAACTAAAAGGAACTAGGGGTCCAAGGAGAAATAAATGCTCAATTTGAGAGCA
>CHR3:182245942-182246326
ATGGCTTTAGTGGGTGAGCTATGCAGTTTATTCACATTTCAATATACTCCTATTTCCCAAAGAAATTTCACAAGCTGGTGGGATCAACCAGAGTGGGGCTGGAACCAGGAGTGATTTTTGTGAGTTGGTTTTCTGATCAAGGCTTTCTCTTAGAAACTAGCCAGGAAAGCAGAAATCTGGGCCCAAGTTTCTGCAGCAGAATCCATTGTCCAGGCACTGGGTGTGGGGTGGGAGTAAAAGGACTATGAGGATTGGGACACAGACAGCACTTTTGGAATTGGCTGGGAGAAAGGAACTAGCACTAGACACTGCTTTGAGACTCTCTGAAGACCCCTAAATCCCAATCCAATACCCAGCAAGTCCTCTACTTCTTTGGCTTGAGTC
>CHR17:66011683-66012067
ATATTCTGTTGTTTTGGGTAGAGTGTTATGTAGATGTTATACATGCATTTGGTCAAGTGTCAAATTTGAGTTCTGAATATCTTTGTTAGTTTTCTCCCTTGATGATCTGACATTTGACTAATACTGTCAGTGGGGTATTGAAGTCTCTCATCATTATTCTGTGGTTGTCTAAGTCTTTTCATAGGTCTCTAAGAATTTGCTTTATGAGTCTGGGTGCTCCTGTATTGGGTGCATATATATTTAGGATAATTAGGTTTTCTTGCTGAATTGAGCAGTTTACCATTATGCAATGTCCTTCTTTGTCTTTTTTGATATTTGTTGATTTAAAGGCTGTTTTGTCTGAAATTAGAATAGCAACCCCTGCTTTTTTCTGTTTTCCATTTG
>CHR13:28587524-28587908
AGGCTAGAGTGCAGTGGCATGATCACAGCTCACTGTAGCCTCAAACTCCTGGGTTCAAGTGATCTTCCCATCTCAGCCTCCTGAGTAGCTGGGAGTAGCTGAGTAGCTACAGGTGCATGCTACCACACCTGGCTAATTTTTAAATTTTTAGTAGAGATGGAGTCTCACTGTGTTGGCCAGGCTGATCTAAAACACCTGGCCTCAAGTGATCCTCCCTCCTCAGCCTCCCAAAGTGCTGGGATTATAGGTGTGAGCCACCACATCTGGCTGCATTACTGGCTATGAGAGAGAAGGCAGAAGAAGACTGCCCTCTGGGAAAAAAAAATGAATAAAATACTTTTTAAAAGTTTTTAAAGTTTTTAATGGCTGTTATTTTACCATTAT
>CHR20:47421823-47422207
TGGTGTGAATACAGCTCACTGCAGCCTTGAACTCCTGGGCGCAGGTAATCTTCCTGCCTCTGTCTCCCGAGTAGCTGAGATAACAGTTGTAAGCCACCATACCTGGCTAATTATTTTATTTTTTGTAGAGATGAGGTCTCACTTTGTTGCCCAGGCTGGGCTTGAACTCCTGGGCTCAAGCGATCTGCCTGCCTCAGCTTCCCAAAGTATTGGGATCACAGGTGTGAGCCACTGTGCCTGGCCACAAATGACTTTCTGAGACCCATCTCCTCCCCATTTCTAATCTTAAGAAAATCAGAGGATCAGGCCACATTGGGCCCACGTCCCTGTCTTGCAACTCTTGGTTGAACTGAGAAGTGACTGCCTCTTTTATTTATTTATTTA
>CHR22:31365171-31365555
CCAAATTCAAACGGTATGAGGTATTTATATTCTTTTTCTTTTTTTTCTTGTGATAGGGTCTCACTCTGTCACCCAGGTTGGAGTGCAGTGGTGCGATCATGGCTCGCTGCAGCCTCCACCTCCTGTGCTCAAAGCAATCCTCCCTTAATTCTTGTCTGTAGGAGCAGCTACTTGGAAGGCTCAGTTGGGAGGTTCCCTTGAGCCCAGGATCATGCCACTGCATTGCAGCCTGGGCAAGAGAGTGAGACCCTGTCAAAAAAAAAAAAAAAAGGAAAGAGGAAGGAAGGAAAGAAGGAAGGAAGGAAGGGAGGCAGGGAGGGAGGAAAGGGAGGAAAGGGAGGGAGGGGGAGAAGGGGAGGGAAGGGAGGGAGCTGGGGAGGGAGG
>CHR20:47137485-47137869
TCAGTGGCCCGAAAGAGCATGGTGTGAAAGCTGTCTATTTTAGGCTTTATTTGACTGGGAGAAGTTCTGGGTCAGACAGAGGGTTGCCTCCAAGCTGTCCTCTGTGACTAAAGTCAAGACACCAGGATGGAATATTTATGGTTTATAGTAGGGCTGCATTCAGCAGGCAGCCCAGGATGAAACTGATGGCTTTTGTCTTGTCCTCACTCCAGATGTATTTCACATAAATTAATACTGAGTCACCACCAAATTTTTTTTTCTTTTAGTTTCTTGCTCTCTGCAACCCTGGAAAAACATTTCCTACTTGGATAAACTATGCAGCCATAAAAAATGATGGGTTCATGTCCTTTGTAGGGACATGGATGAAATTGGAAATCATCATTC
>CHR17:75285379-75285763
TGGGATTACAGGTGTGAGCCACTGAGTCCAGCCCACGCCTGGCTTCTTGAGACTATCCTGTTGCTGTATTTATTCGTCATGCTGCAATATCTGTTTGCAGACAAGTGCAGAGACAGGATCGCAGGGCATGCCCAGCCAGTAAGCACCTGACTTGGGCGGTCACTGTGATGTCACAGGAAGAGTAGGAAGGGACATCTCTGGCACTAGCTGCCTAGGTGGGGGTCGTGGCTCTGCCATTTTCTAGCCAGTGGCTTTGGTTGGGTTAATTATGTAAGCTCTGTCCACCTCAGTCTTCTCATGCATGACATGGGAGGGACAACAGCCCCTACCTTAAGGACTGCTGTGACAGAGTGTATGTGAAGTGCTTCCAACAGGGGCCTGGCC
>CHR20:52139657-52140041
TGAAAAAACAAAACAAAATAAAGAAAATGGCATAATGAGAGAGAAAAACATTTATTTTACGGGTCACATTTTCAGACCAAAACCCAGTAACATCAGAAACCAAAAGCCAAAATATAGTTTCACAAATTGTAATACAGGCACACCTTGTTTGATTGTCCTTAGTTTTATTGTGCTTTGCGGGCGCTGAGTTGTTTTTTTTTTTTTTTTTACAAATTGAAGTTTGTGGCAACCCCGCATCAAACAAGTCTTACGGGCACCATTTTTCCAACAGTGGGGGCTCACTTGGGGTCTCTGTGTCATATTCTGGTAATTCTCACATTTCAAGCTTTTTATTATTATTATATCTGTTATGGTGATCTGTGATTGGTGATCTTTGGTATTACT
>CHR13:29010975-29011359
CCAGAGAGGACGCGTTAGCATCATTGCTCCCCTTCCCATGCCAAACACTTATGCATACATGTTGTACATGTAAGAGGATGTGACTGAATCACTAAACCGAATTGACCAATAAGCTTTTTAACTATTTTATTTAAAAAATAAGAAGCATGAGACCTATGGAATTTCTTTGAGCGTCTTTGATTAAAATGGATGTGTTTGGGTATTTAACAGTGAATTTCTAAAGCGATTTTTATATATTTAAAACATGCCCATGAAAATTCATACTTACTCAGGTTTGTGCTTTTGAGAATGTTTGATTTTTGTTGCTTTGAGAAATTGTCTATTCTGATAATGAAGATGTGTGAAGCCTAAACGCCATCCTGAAAATGCTAGCAAGACAGTTTT
>CHR17:63244472-63244856
TGGCACCCATTTAGTGGAAAGTTTGCCCCCATTTTAATTTTTCAGTCATAATTGTGAAAGCAGAACCCATTGAGACATCTGTCATGTTGGCTCTTGTTTGTGCTGTTATCATTTGTCCTTTTCAATTGGGATACAAACAAGATGAATTTTTGTGGATGGTCTGCCACTGCAGGCTTCAACACTGTCTCATCCCTTCTTAAAACAAGTTATCCATTTGTAAACCGCCGATTTCTTTAGCGTATTGTCTCTGATATGATTTGGCTGTGTCCCCACCCAAAACTCATTTTGAATCATAGCTCCCACAATTCCCAAGTGTTGTGGGAGGGACCCAGTGGGAGGTAATTGAATCATGGAGGCAGGTCTTTCCTGTGCTGTTCTCATGAT
>CHR20:34204677-34205061
TGTAGTTACTCTTTATCAGATTGAGGAATTTTTCTTCTAATTCTAGTTTGATATAATTTTTAAACATTAACAGATGGTGAATTTTATGAAATGTATTTTTCTCATCAGTTAAAATGAGCCTGTGATTTTTACACTTTATTCATTTTATTTATTTTCTATTTTTATGGATAGGTAATAGTTGTACAATTTATGTGGTACATGTGATACTTTGATACAAGCATATAATGTGTAATGATCAAATCAGGATAATGGAATATCCATCACCTCAAGCATTTATCATTTATTTGTGTTGGGAACATTCCAAATCTACTCTTCTAGTTATTTTGAAAGGTACAATAAATTATACTTAATTATACTCACCCTATTGTGCTACCAAGTACAAGT
>CHR4:166397745-166398129
GTTCACTCTGATGGTAGTTTCTTTTGCTGTGCAGAAGCTCTTTAGTTTAATTAGATCCCATTTGTCAATTTTGGTTTTTGTTGCCATTGCTTTTGGTGTTTTAGACATGAAGTCCTTGCCCATGCCTATGTCCTGAATGGTATTGCCTAGGTTTTCTTCTAGGGTTTTTATGGTTTTAGGTCTAACATTTAAGTCTTTAATCCATCTTGAATTAATTTTTGTATAAGGTGTAAGGAAGGGATCCAGTTTCAGCCATCAGTTGTTTTCTACATATACAGATAGACAGAAAAATAGAAAGGTAAATGATAGACAGATAGGTAGGTAGGTTGATCAATAGATGTATTTGCTGTTGTTTGGTTTTGTTTAGTACCCGTAGTAAGAATT
>CHR9:130749675-130750059
GATAGACTCTTTCTTTGCTCTCTCCCAGGTGGGTAGGAGATCAGGATGAGCTGATGTCTGTGAAAGAACTTTGGATACTATAAAGTGCTTTAGGAATGTATGGGGTTATTATTTTATGAAATTGTTGATTCGTCTTCATAATTTGAGATACAAGATCTCCATTCCATTGCTAATGCTTATGGAAGATTTTGTCACTTTCTTAAAAAATATTGCCAAGGCCGGGCACAGTGGCTCACACCTATAATCCCAGCACTTTGGGAGGCTGAGGCGGGAGGATCACTTGAGCCCAGGAGTTTGAGACCAGCCTGGGCAACATGGCAAGACTCCATCTCTACAAAAATTGAAAAAAAAATAAATTATCCAGGTGTGGTGGTGCACGCCTGT
>CHR2:172967706-172968090
CCCATATTAAATGACCTTTGGTCAATGACAAACAGAAACTGCTCTGTTTCTATGCCAGCCTGTGGCAGCACCTTTCTCCCTAATGCAACAGGACAGAGGTCATCAGGACCATAGCCTTCATGCCTAGGCCTGCATTCATTTGTTCCTTCACTCATTCAGCACATGCTCTTACCCACCTCTGAGGCTTCTGTTCTTCAGCTTAAAGCTCATTCTTCTGAGCACACCACAACTGCATTACCCCTGTCAAGGCCCCCATTGAGCCACTGAGGCAGTCTCTCCCTTCTGTCTCAGCTGAACCCACCTTACCTTCAGGAGCAGGCCACCACCTGCAATTGTGGACTCTGAAATGTTTAATCAGATCCACTCAGAAAGAATGTATTATTA
>CHR11:62538751-62539135
TGATGAGCAAAGTGCACTAGCTGTGACCGATTTTGCCGCAGAATATTCCAGAAGGCTTGGGAGCCTTCTAGGGGAAATGAAATATACATGGGGTCTTGAAGGTGCTACAGGTGACCTCTGAGGATGAGACTATGTCTCTTGGGAATTCGTGGGCACTTAGCAGTTCCTATCTCAGGCAGATCACAACACGGATGAAAGAGAAACACAGACCCCAGCCCCCGACAGCCATCCTCCTGTTTGACAACGCGGTGTGGACAATGTGTCTCCTTGTCAACACAGGTGCTGGCTACAAGGTGAGCAAAGACTCTGAGCCTCTGGGCTCAGGTGCAAACTGGCGAAAACACCTCCTCCCTTCCGGCTGCAGAGAAGGCTGCGACAGGAAAT
>CHR19:7627922-7628306
CAGTTGGCAAATGTGGGAAGAAGGGGTGTGGGAGGGGTGACATGTCTCAGCAATGACAGGGACAGACTGGGACATCAGAGAAGGTGTGCTGACCCATCAAGGGATGTACAGGTCAGTGATGAAACACGAAGCAATCACCCGGGACCCGGGACCCACTTGGCAGTTTTGTTATAACTGGACCAGGTGGGGTGGGGGCTGGTGGGCAGGGCAGCTGGAGCCATTCCCACCTGCAGGGCAGCAGCTTGAGTGCCCGCTCGTATAGCTGATTGAGCCTGGGCTTCGGGGCGCCCTGTTTGAACTCGATGTAGCGAAGCCAGCATTTGACAGAGAATTGGTTCCGCATGATTTCCTCCTCATAGGGGAGGTCCTCTTCCTCCTGCCAGG
>CHR20:46599238-46599622
CCAATAAATATTAGTGAATGAATGAAATAGACCGGATCAATGCCCAGCACTGCCTTGAGCAGATCGCTTGGCTCCCTGTTGTGTCATCACTGTTAAATTGAGATCACAATGTCATAATAACAAGTGCTAACATCTGGACGTGTAAGGTCCAGCCAACCTGCTCTGTCTACATTATCTCATTGTCTCACACAGCCAGTATGGAGCAGAGCCAGAGTTCGAAGTCAGGTGTTTGTGACTCCAAATCCCATGATCTTAACTACACTGCCATAATGCAAAGGATACTGTAGACTAAATGCGATTTCAACATCAATGTGAAGATGCTTTGTAAGTCATGTAGGGTGAAGGGCTGTTATTGTTTTATAAGGAATTTTTTTGTCTGTATGG
>CHR19:39971597-39971981
GGGCTGCGGGGCTGACTGATGTTCAGGGCTTTGCTGATGGGGGTAATGGGGCGGGTAGTTAAGTATTATCTGTGGCTTGCCTGAGTGATATTTAGGTCTAAGGTGAGTTAGGAGACTGTGACATAAGGGATCTTTGAGGGGAAACTGGGGAATGTTGGGACTCGTTGAAGGCGCAGTCACTTTAACAGCCTATCTAGGAGAGCCATGTGACATTAGGAACCTCTTGAAGGGGATTGGGTGGCATTTGGGTCTGATAAGGAGTTGATGTGACGTTTAGATCCTAGTTGGGGGTTGTGTGACACTGGGGACATGTTATGAGTGGTATATGATAACATAAGATCTGTTTGAGGGGCAAGTTGACATAAAGAGCTTGTTTAGGTGGCC
>CHR3:190226457-190226841
TTGAGGAACATTAAAGTGAAGGTGGAACCAACCCTATTGGAAAGACATAAGGACCCAAAGATTCTCCTGGAAACACAGCACACAGCCTTATACAATTGTGGTTGCCCTGAGATAGACTCAATTTATACACTCAAGTTAAATACCTTTATGGAAGGCTAGTTATGGGAGGTGACTCACGGCGTTCAGGAAAAAAAGGGTTCAACTCATTGACAGCAAAGACTAATAATGAATTTGAATGGAAAGTCCAGAGTTTGCATGGGCAGCGCCCTGTGCTAAAGTGAAGGACCATAGCTCAGCTCTAGAGACGAATCAGCTACTCATTTACGAAGGAAGGTAAATCATGTTTCTAGCCAGAGTATAGGGTAAGAGTTGGGACAACACGAG
>CHR17:12191524-12191908
AAGAAAATCTTCTGAGTTTTCTTTGTTACTTTATCTTTGTGAATAAGATTTATAGATGTTCTAATGTTGAATCATCCCCTAATATCTGAGGTAAAGTCTGATTATGATGGCTTATTTTAAAATATATGTTGGATTTTAGTAGTAGTCAATATTTTATTTAGGACTCTCATTTATATTCATAAGTAAAATTGGCCTATAATCCTCTTTCTTTGATTTTCCCCTGTATGGTTTTACTATCAAAGTTATACTTTTTTTCATACGAGTGAGACAGCTTTCCTTCTTTTTCTGTTTTCTTTGTGTGTGTGTGTGTGTGTATGTGTGTGTGTGTGGCACAACTTGTTTGACATAAAGATTAGTTTTTATTTGAAAGTTTGGTTGCAAACC
>CHR16:30076880-30077264
TAATTACAACAACCCTTAAAGATTGGTGGTATTGTACTCATTTTACAGGTGGGAACTTTCATGTTCAAAGTTACCCACAAGTAAGGAATGGGGTCTGAAGCCAGCTCTTAGTGTCCTGTCCTTTTTCAGGCCATAATGCAAAAAGGTGGAGTTGGATCATTCACGTTCAGGGTGGGAGCCTGAGAAATCGTAGCAAGTAAGCCAGGGTAGAATTAAGCACGATAGGGAGGCCAGTTCAGAGTTCTGTGGGAAGTAGGATGATGTAGTGGTTAAGGCTCTAGGTTTTGCAGTGTGAGATGGCTCTAGGTTTGAATCTGAACTCTGCCGCTTTCTAGCTGTGTTAGTAATCTTAAGTGTCTTTATTTGTAAAGCAGAATTAATAGT
>CHR8:99219081-99219465
TTTTTCTATAGTTTGTGGCCTCTAAGCTTTAGTCTTTAAATCTGCCACTCTGGTTTTCCAAGTGGCAGCGTAAACAGGTAGGCCATTGGCAATAACGATCAGTCATTTATAACAAGATTCCTCAAGGGAAATAATTGCCAGAATTATGAGAATGGCCTTGAATTTTGCCTACTGAGTTATGCCCACTGAATAGCTGGAGCTAAGATAAAACAGCAGCAGTAGCACGATGTATACCATTGGGTTTCAGTTTAGTTGAATGATCAGTGAATCAGACTCTGACATTTTGGGGAATTTCATGTATCAAAGGCCCCATTAGGCCTGCAGCTTGGCTTCAAGTGGCAAAATGAGGGTTAAAGTTTCTCCCCAAGGGATGTGTCTTGCTAT
>CHR17:80416295-80416679
ATTAAGGGAATTCTGTGACTATTAAGAATCAGCTCATGAGCTTTATCTTCAAGTCTGATTGTTATCTTGGGTTCTTCATCTCAGTGACCTGTCCACCACGCTCCCAGTTGCCCAAGCTGGAGATCTGCATCCTCCTGGGCCCCTCCGTTCCTCTCGCGTCCAGTTGCACACTAGCTCGCTTTTATTCTGCCTCTTAAATGTCGCTGGAATCTGTCCCCTTGTCTGTTTCCCCTCTGCTCCTTCCCTGGCTGTGCCACCATCACTCCTGTGGGTTCCTGAGCAGCATTTTCATGGGTGCCCTGGCTCAAATGTTCCTCCTCAGTGGTTTCTTTTCCATACTGCCAGCAGACCAATTTTCCTAAAAAGCAAGTATTTTCCTCAAAA
>CHR6:26215794-26216178
CAAATCTGTTAACTCCTGAGCTGAAGAAAGCCTCATGCATCGACCTCCCAAAGTGCTAGGATTACAGGATCTTGCCAACACAGAACAGGAGTATCTCCTGATCAATTTTTTTTGAGACGAAGCCTCGCCTTTGTCGCCCAGGCTAGAATGCAAAAGCGCCATGTCTTTTCACTGCAACCTTTGCTTGCTGGGTTTAAGTGATTCTCCTGCGGCAGCCTCCCGAGTCTCTGGGATGACACGCGACTGCCCCACGCCCGGCTAATATTTGTATTTTTAGTAGAAACGAGATTTAACCACGTTAGCCAAACTGGTCTCGATCCGCACGCCTCGGCCTCCCAAAGTGCTGGGATTACAAAATCGGAAAAATTATTCCCTAGAAAACGG
>CHR7:25608346-25608730
CACACCAGTTAGAATGGCAATCATTAAAAAGTCAGGAAACAACAGGTGCTGGAGAGGATGTGGAGAAATAGGAACACTTTTACACTGTTGGTGGGACTGTAAACTAGTTCAACCATTGTGGAAGTCAGTGTGGCGATTCCTCAGGGATCTAGAACTAGAAATACCATTTGACCCAGCCATCCCATTACTGGGTATATACCCAAATGACTATAAATCATGCTGCTATAAAGACACATGCACACGTATGTTTATTGCGGCATTATTCACAATAGCAAAGACTTGGAACCAACCCAAATGTCCAACAATGATAGACTGGATTAAGAAAATGTGGCACATATACACCATGGAACACTATGCAGCCATAAAAAATGATGAGTTCATGTC
>CHR21:10140832-10141216
ACATATATGCATATGTGTGTATATATTACATATATGCATATGTGTATATATATTACATATATACGTGTGTGTATATTACATATATGCATGTGTGTATATATTACATATATACGTGTGTGTATATATTACATATATACGTGTGTGTATATATTACATATATACGTGTGTGTATGTATATTACATATATACATGTGTATGTATATACATATATACATAATATATAATGTATGCATATGTATAATATACATATATATCTGTCCAATATATATACATAAATACATATATTAAATATATATACACATATATATTGGAAGTTGTACTGCTGAAAACAAGAGCTACCAACAAAAAAATTTCAGGAAACCTAGTGTGATTATTTTTAATAGA
>CHR15:52419248-52419632
TTTTTTGCAGGCAACCAATCTAATTGTTTCTCCCTTTATCCGATCCCTTGTTAAAAAGAGAAAATATTAAGTTAGTGTAATAAAATGCTTTCTTTCAAAACTGTGTTTTTACCGTGGTGTCTTAAAGATGTGGCTTCACTGAGACTTTAATCTCTCTCTTGTTAGAGAGATGCTAAGTTTTTCTACATCATCACTCATCAAAATCAAGCTGCTCTGCTCTCTGTGTCTCTCTGATTCCTACTTTTAATTAGTCTCAATAAGAAAATGCTTAAACCCTAAAGTTAATACTAGACAATGAGTTTACAATTATAATATTAATTTTATTTTTGAAGCATAAATATTTACTATAAAAATGGTTGCTGGCACTGTTGAACGCTTTAGAGA
>CHR20:47084291-47084675
GCACTTTGGGAGGCCAAGGACGGCAGATTGCTTGAGCCCAAGACTTCAAGACCAGCGTGGGCAACATGGGGAAACCCTGTCTCTACAAAAAATACAAACATTAGACAGGTGTTGTGGTGCAGGCTCGTAGTCCCAGCTACTCAGGAGGCTGAGGCAGGAGGATCGTGTGAGCCCGGGACATCAACATTGCAGGGAGCTGTAATTGTGCCACTGCACTTCAGCCTGACAGAGTGAGACCCTGTCTCAAAAAATAAAGAAATAAAAATAAAGAAATGGGCAAAATATTTGAACAGATGATAGATGCCTCACCAAAGAAGATATAGGGATGGCCAAAAGCACATGATTAAGATGCCAAATGTCATTAATCATTAGAGAAATGCAAAT
>CHR1:171711311-171711695
AATGGAAATGTAGGGCATATTCTAAGAGATACTGATGCTCAATGGGTAGAATTCTTCACTGCTCATCAGATTTTTCTTAAACAGGATATAAGACAACTGGGGACACCTGGGAATATTTTGAAGTACCCACCAGGAAGCAAAAAGGAAAAAATTGTTTTCTGTTTTTCGATTGTTTGTTCATCCTTTATATTAGATGATGGGGGCCTGTTTTAACCAAATTTCAGGCTGTTCAATAAAGACTTAACCTAAACTTAAAATTGTAATAACTGTCCTCAGCTATCTACTCTCATTCAGGAGTTACCTCCAGAGTATACAAACATGGACATGTTTAATTATTTTAAGTGTCTTATTCTCCTCTGTTGCTCTAACCACAAAAATTATTTT
>CHR5:10250156-10250540
CCCGAAGGCCGCCGATTCCAGAAGATACTGTCTGGCGTGAAATTAGTCTCAGTAGAAACATAAGTCCCGCGCGTCTTGTGCTGCGCGTGCGCAAGCTTTTGGGCCCTCCCGAGAAAGGGAAGTGCATTCTCGCTTCCGTAGCGGTCTCCGCCGGTTGGGGGGAAGTAATTCCGGTTGTTGCACCATGGCGTCCATGGGGACCCTCGCCTTCGATGAATATGGGCGCCCTTTCCTCATCATCAAGGATCAGGACCGCAAGTCCCGTCTTATGGGACTTGAGGCCCTCAAGGTAATGGCACAGGGACCTGCTCGCGGTGGGCTAAGGGGAGGTGGCCGAGGCCGTGGCTCTGCGCCTGCGCGAGTTGAGGAGCGGCTCTGCCATGT
>CHR19:14618737-14619121
GCCAGCTACTTGGGAGGCTGAGGCAGAAGAATCGCTTGAACCCGGGAGGCAGAGGTTGCACTCACGCCGTTGCACTCCAGCCTGGGCAACAAGAGCGAAACTCCATCTCAAAAAAAAAAAAAAAAAAAAAAAAATTAGCCTGTATCTAGCAAGGAAGTAAAGCCAGTAGGAAGCTGATGGTTTGAGGGAATGAGTGAGTTTAAAGAGCAAGTTTATGGCCAGGTGCAGTGGCTCATGCCTGTAATCCCAGCACTTTGGGAAGCTGAGGCTGGAGAACCAGTTGAGCTCTGGAGTTTGAGGCTGCAGTGAGCTACGATCATGCCACTACACTCCAGCCTGGGTGACAGAGTGAAACTCTGTCTTAAAAAAAGAGCAAGTTTAGGA
>CHR9:73033431-73033815
TGATAAAAACTTTGATTTATAGAAGCATGACTTAAAAATCAAAGTAGATCAACATTTTATTAACAGAATAATATATGCTCACTGTAAAAAAAAATCAACACAAGCAAAGTATGAAGAGAAGGTAAATATCTTCCCAAATCTCTTCATGAACACACGAGAACATGCCTCCAGATATCATCTCTTTACAGATATATGTGTATGTGTTTGGGTGCATGTATAATTTTATATAGATAATTCCTTCCTACGCATGTGGTGTGGTGTCTACTTTTTTACTCAGCAAAGTGGCAGGGACATCTTCATGGTTATAAATATTGAGATAGTGCTATCATTTTTAATGGATGCAAAGTGTTCTTTATGTAAAATGCTATATTGAAAGAAACATAG
>CHR8:128931064-128931448
AACTGAGACACTTTTAAAGTGAAACAGGATTCTCAATAATTACACCAGGAAAACTGGCACAAACTGGGATTGTCCTGGGCAAACCAAGATGAATGGATAACCTAAGTGACTCTGATGGCTGATTTTTAATCTTTCTTTGGGAGATGGAGGAGGGGGTTGAGAACTGAAAATTTAATCCAATTTAATGACAAGTATAATATACTACTAGAATATAGAATATATAGGATTTTGTTTTGTTGTGTTTTTGTTATATGTTTAAATTTCAGATTCTGTGATAAATGATACCTTCTGAGGAGTCATTCTCTCTCTCTGAGGGAACTCTGAATGCATTTTAAGCAAGACAAAACAGAAAATGCAAATGGGAGTAAGTTCCATGGGTCCAGG
>CHR19:13957896-13958280
ACGTTTTAATTTTGCAAGAACTCAGATGCAAAGACGTCCATTAAATCCTCATGGAAATGGTTGTCCCTGGGGCGGTCGGGGAATGGGCAGGATTAAATGTATATAACGCAGCCCACAAATAAGCCAGGGGCCAGGGCACTCTGTCCCCAGACATATCTGGGGCTTTCTGTCCTCACCCCCAATCTATACCAGGAAGGGTGAGGCGCTGTCTCTTGCTGAGGCTTGACCACTTGGTTTTTGGCCATGAACCCCCCAGCTTGCGAGGGTTGACGCCGCTCTGCCCTTTTGGCTGTGGGTCCTGTTAGGAACGACCACAGCGGACTATCAGCTCTGTACCAGCCCAGGGAAAGGGCGTGGTCATCAGTGGGAGCTGCCGACACAGAG
>CHR20:56783862-56784246
CTAATATGCAACATCACCTGAAATGACTGCATCGCACTTCATTGTAAACGCAAACCGACAGTTATTTAAACAATTCTCTATTGTTGGATATTTAGGCTGGCTCCAACTTTTTGCTCTTGTAAATAACTGTACAATGGATATCCTGGTATATAAGTCTTTGCACACATCTCTGATTATTTCCTTAGGGTAAATTCCTAGAAGTAAAATTACTGGTGAAATGATTCACACATATTAAGACTTTTGATAAATGCCATCATATTTGCCTAGAAAGTTTATGACAAATAACATTTCCAACAAGAATGTGAGTCTGTCTCCCCAGCCCCTCCTCATCTTCTCCAGTCCTGGGATACATTAACGAAAATGCAGAGGAAAAAAACATAAATA
>CHR3:71160133-71160517
CGCTGTTCTTGCCACCCGGCTGGTTTTCAATTGACACTGCCGTGTATGTATTTCTTTTTTTTTTCCCCAACTTGGGCCTATTGGGGTTTTGTAAAACACTGCAACTCCACACTAGCCTGTTGGTCTCTGTTTGGGCTGTGGTCAAAGGTAAAGGATGATTTACACTCCTAGAGATAACTGGTCTCAGCATTGGCTCTAGGTGGAGGTGAGGATTCTAAATGCAAGAGAAAATTTAAGGTAAGAGGGAGCTGGTCAGGTACTGGGAAAACTTTGGCCACTGGGTTGTTTATCTGTGGTCCTGAAAAGTGATCCTGAAGAGCAAATGCTGATAATCTTGTGAAAATCAAGTGATAAACCACTGTTGGCGTTAAGTGAAAACAGATA
>CHR7:661577-661961
AACGGGTCCAAATACCTACTCTCCCCCCCATGGCACAGGTCCCCACCCCAACGGGTCCAAATACCTACTCTCCCCCCCATGGCACAGGTCCCCACCCCAACAGATGCAAATACCTACTCTCCCCCCCATGGCACAGGTCCCCACCCCAACGGATCCAAATACCTACTCTCCCCCGCAAGGCACAGGTCCCTACTCCAACAGGTCCAAATACCTACTCTCCCCCCCATGGCACAGGTCCCCACCCCAACGGGTCCAAATACCTACTCTCCCCCGCAAGGCACAGGTCCCTACTCCAACAGGTCCAAATACCTACTCTCCCCCCCATGGCACAGGTCCCCACCCCAACGGGTCCAAATACCTACTCTTCCCCTCCATGGCACAGGT
>CHR5:10288518-10288902
GAACAATGGTTCTGCAAAATATGGACATGAATTGATCTTAGTTTCAGAGTTGCTTGACTCAGTATTTTGCTTGCATTTATTTAAAAACTTGCTACGTTGGCGATTCTGGCTCAGAGAAAAGGAAAAGTAGTGGGTGTGAAGGCCAATTTTGATCGCAGCAAAGCAGCCACCTGGCACCGGGCCAAGCCCTCTTAGGTTTCACAACCGCAGGTGCACAGCGTCTGGCAGCCTGCTGGTAACCCAGCCCTGGCAATGAGGCTATCCACAGGGCACACTCCCATGGGATAGGCTGGCATGGGATGTGGAGGCACCTGGGGGAGTGGGCCTGACGTGGGTGGCTTTGAGGGCCCCTCCTGCCCCTCTCAGCCAGCCTGGGGAGACTCC
>CHR21:33258842-33259226
TGAGCAGGTTGCTCTCCGTGATCTGACGTGGGATGTAAAGGGAACATCCATCCACATGCCTTGAAGTGGGAGCCAGGTGACCCCTGGGCTGATTACTGCAGTCACCCAGGGGAGAGGCGGTCTTACTTGTTCCAGAGAGGTAAGTACGGGAGGAACTATAAGAGACTGATGTTAGTCATCGCCAGTCTTTTCATAAAGTTCTTTATCTTTTCCATTAAAGATCATTGTGATCAGATATTACCAACCCCGTTGCTCAGTTCAGCCCTCTGCTTGTGAGGTTTCTTATTTTTTGCTTAAAATATCTCCACAGTGAATCCAGAGACAGACAGGTTTGTCCAAGGCCAAATTTTTAAGACACGACCTGGTCTCTCCTTCCCAAGATGG
>CHR7:66440388-66440772
GCTAGAGTGCAGTGGTGTGATGTCGGCTCACTGCAACCTCCACCTCCTGGGTTCAAGCGATTCTCCTGCCTCAGCCTCCCAAGTAGCTGGGACTACAGGCATGTGCCATCATGCCCAGCTATTTTATGTATTTTTAGTAGAGATGGGGTTTCGCCATGTTGGTCAGGCTAGTCTCGAACACCTGACCTCAGGTGATCCGCCCGCCTCAGCCTCCCAAAATGCTGGGATTACAGGCGTGAGCCACCGCATCTGGCCAGAAAGTATGTTTTAAAGATATTAACCTACCTATTCTACAGTTTCTTAAATTTTTTTTTTTTTTGAGACGGATTCTCACTCTGTCACCCACGCTGGAGCGCAGTGGATCTCAGCTCACTGCAACATCTG
>CHR16:69830409-69830793
ATGAACAAGAAACAGAGAAAAAGTTTGTAAACTGGCTTTGTAAAAATGAGGCTATTTTCTCTAGAAGAGTTCATACAACCCTCAGGAGACCAAAACTTTAATTTAGCAATGATAAAGGGTAGATTCCCAGCGGTAGTAGCCCAAAGAAGAGACTGCAAGACCAAGCCAGAGTTCTCATTACATTCTGGGTTCTGGGTAAGACCCTGCCAGAGTGTGAGTGTTGGGGGGCCGCGGGGAGGTGGAGTAAGCAGAGTCAGCATTGGTGCCCCAACAGGAATACCAGTGTTCACTGTTGGCCTAGCTGGGTAGAAGAGACTTTCTGTTGTTAGGCTCTGGCTAAGGTTGGAAGCCGAAGAGCCATCGTAACAGTAAATCCTGGAATCA
>CHR3:63685309-63685693
ACAACAACAGAATCCTCTAGACAACTTGTAGTGACCAGGCTTAGCCACACACTCAGATGTGTAAGAAATCACTATTTCTTTGTTTTCATGAAGCTCAGTTTAAATCAGTTTCCAAGGCTTATTCCCACCACGGTGGGCAGAAATTTCATCTTAGTCACCATTGAGCACCTATCTCTCTGAGTCATTTTAGAATCTAGGACTTTCCATCCTTCAGCCCCTATCCTCCATCATGGCCAACTTCCTCTTTGTCACAGCTGACAGTGGCACCTCCCCACTCTAAGAAGCTCTCAGCTTTGGTGGGTGCAGAAACCTTGCTGAGGCAGACAGCTCTGTGTCTTGAGTCCAGTCACTGTTTGATGTCTTGGTGCTCTGAGAGGTACTGCC
>CHR1:93297582-93297966
TAGCCAGTGCAATAAGGTAAAAAAAACAAAAAGGATAAAAGGCCTCCAGATTTGAAAAGAAGTAATAATACTTGTTATTTGCAGATGAAAATCCCAATCAAAATCACAGCAGGATTTTTTGTAGAAATTCATAAGCGAATGAATTTTAGATTCATGCTGACACTTAAAAGACCTAGAAAGCCAAAACAGCTTTGAAAACAAAAACAGAATTGGAAGACTCAATATCTGAATTCAAGATGAGTATCCAGAAATAGACCCACACATATGTGGTCAATTGATTTTCAAGAAAGTTCTAAAGGTGATTCAGTAGAAAAAAAGACATCTTTTAATAAACTGTGCTGGTACAATTCAATATCCATGTGGGAAAGAAAACTCAATCCATAC
>CHR3:62284465-62284849
AAAGCCACCAGTAGAAATGTATTAATTCATTTATCTACTATCTGTAGGGGATAAGTTAATTCCATTGAAATTATTGAAGAGAAACTTTAAAATTTTTGAACAGTTGCTAGCTCTAGTGAGATACTCTGAACACCAGTTCCTTTTCAGTTTCCATCTTACCTACTTTCTGTACCTCTAAACATCACTTCCTGATGGGCTACAAACACGTCACATTCAGCATAGCTAAAACCAAACTCATCTTCACTGCCTGCCCCTAATCAACTTAACTGTACAGACCAGAAACATATCAGAGTTATTTTTGAGTCTCCCTCACCTCCAAGTCTGATTGGCCACCAAGTCTTCTTGGTGCCATCGATTCTTTCAGTAGACTTTTGAAAATCTTTT
>CHR1:149223618-149224002
ACATATATGCACCTAACACTGGAGCTCCCAAATTTATAAAACCATCACTAATAGACCTAAGAAATGAGATAGACAGTAACACAATAATAGTGGGGGACTTCAATATGTCACTGACAGCACTAGACAGGCCAATGAGACAGAAAGTCAACAAAGAAACAATGGATTTAAACTATACCCTGGAACACATGGACTTAACACATATATACAGAACATTCCATCCAACAACTGCAGAATATACATTCTATTCAACAGTGCATGGAACTTTCTCCAAGATAGACCACATGGTAGGCCACAAAACAAGCCGCAATAAATTTAAGAAAATTGAAATTTTATCAAGCACTCTCTCAGACCACAGTGGAATAAAACTGGAAATCAACTCCAAAA
>CHR7:30634532-30634916
AGGGGAGGGCCTTGCCATATTTGCCTTCTATCTTAAGGCATGCTTGCACTCAGCTCCACTGGTAGCCTGGAAATCATTAAGCTCTTGATGCTAGGGGAACCCATCTCTCTCGTCTGATTTAGCAATTCCTGACCATCGCAGTGTCTTGATTCTAGCCTAGCAGTTTTTGGCTCAGGTTTTAAGGTACTTTACTTCTTTTATGTTTTTGTATAGAAAACTCAGAACGCTGTGCTTATTTGTAAGGGAAAAATTCCAGGTTGTGTGAATTTGAGCAGCTGTTTATTTGCAGAGCTATGACCTTATCTAGTGTGCCCACTTCCTCCCCTGCAGTATTGGATAGAGGAGTGGTGATCTCCAGTGTGCCCTTTTGTTTCTAGTATGAAG
>CHR21:16582695-16583079
TTTCCAATTGTACTGTCCTTCCATTGCACAGGATTTAGGGCTAAATTGGGCTTTGGAGATAACCTAGTCCTCTCTCCTCATTTTAAAAATAAGAGAACTTAGGTTCCAAGAGTTAAATGACTTATCCAAGATGATAGACATTATTAATTACAGAATTGGCACTAGAACCAGTTTTTCTCACTCTTAGATCAGTTATTTTTCTACTTTCTCACTTCGTTTCATGGTGTTGTACATGGCCTACCATATGGAAAATAGTACTTTTCTATAGTTACGTTACTTAAAACATAAATTTTTATTGATCCTGTACCATAATATTCACAGTCTAAATACAACAGTGATTCTGAAGTCATTTGAAGGCTTCTCACTTATATTCATTCTTAAAAA
>CHR20:47090859-47091243
AATAGGCAAAATGGATGCCCCAAAACCGGAAGTAAGCTACTGTTGTCTTATCAAGGGAGGAAAATGAGCAAACTCACCGGTTTATACTTCTTTGAAAAAGGCAGTCAGTTGCTGGCCTGAGTGTGCTAGGTGTCTCGGTAGGATTGTCAGTGCCAGGCAGTTCAAGTACACCAGCGTCACATCCCTATTTATAATCTGTATACTTTATGCGGCAGCTGCAATGCTCAGCCACAAACTCAAACACACTGAGAAAGATCACCTTTGTCATTTCCTTAAAAAGCAATGTAATTTTAACCCTGAGTCCCCATGCCACCAGATGGTAAGAAATTTCATTTCATTATTAGGGACCCTCCACTCCCAGGATTAAATGAGAATCCAGGGGTC
>CHR17:42977041-42977425
GCACCCTGGGAGGCTGAGGCAGGCAGATCACCTGAGGTCTGAAGTTCGAGACCAGCCTAGTCAACATGGCAAAACCCCATCTCTACTAAAAATACAAAAAATTACCAGGTGCGGTGGCTTACACCTGTAATCCCAGCACTTTGGGAGGCCGAGGCGAGCAGATCACCTGAGGTCAGGAGTTCAAGAGCAGCCGGGCCAACATGGTGAAACCCTGTCTCTATTAAAAATACAAAAATTAGCTGGGCATGGTGGTGGGCACCTGTAATCCCAGCTACTCAGGAGGCTGAGGAAGGAGAATCACTTGAACCCAGGAGACAGAGGTTGCAGTGAGCTGAGATCACGCCACTGCACTCCAGCCTGGGTGACAGAGTGAGACTCTATCTC
>CHR5:174145175-174145559
AGGGCTGCAGGGTGGAGAGAGGTGAGCAGCTGAGGCTGGGCACCAGGTGGTGGGTCCAGGACACCATGGCCAGGTCTGGTCCTGAGAATGGAGAGGAGGCCTATGGAGAAGACTGTTGCTGGGATTTGGGGTCAAATTGGCCTTGAGGTAGACGAGGAAGAGAAGCATCCAGGGTGACACCTGCTTCATTAGGTGCAAGTCATGGCCAGGTGCTGGTGCCCTTGTGAGAAGAGGACTTAGAAGCAGAAGGAGCTGGATGGGGGAGGATGAAGAGTCCAGCTTTGAGGCTCCTAAGTGAGCTGCCTGGAGTTCATTCATGGGAGAGGACCAGAGCACTTGACTATTTGTGTCTCGAGCTCAGTAGAGTCAGGGCTGGGGAGCAAG
>CHR20:36467637-36468021
GGTTTGGGTGGGGCCCATGGGAGTGGGAAGAGCCAATTGGGGTAGCAGAGGATGCTGTGCTCCCTTAGGAAAGCTTGGCCAGCGCTCTGATGGGCCAGAAGGGAAAATGTTGGGTGTTGCTGGTTTGGGGCAGGAAGTAGCAGTCTGAGCACATTTCTTGTACACCTGCTGTTTGCCTGGCTCTGCGCCAGGGGCTCCACAAGGGCGCTCATGAAATCTGTACAATAAGCCAGAGGCAGATGGACTTCCCATCCCTGTTTTGCAGATAAGGAAAAGGTAGCTCAGGCCCAAGGCCAACTGTCTCCAAACCGTGTCTCTTCCCACAGCTCAGCTCTGCTTCTTGGAAAGGGAACTCCTGCTTTTAGGGTCCCAAGGGGCTGAGCC
>CHR20:46737498-46737882
TTGTTCATCTCTATTATGGGGATGACACTACTTAACTCTTCAGAAATGACACATGTCAGTCACTTAGTGCAGGGTTCATAGTGGGTGCTCCTAAATGGCTAACTGTCCCAACAGCCTCCAGGGCCATCTGGCTTTAGGTAAGGATAATGAGGCCAAAGACCAGGTGGTAGTCTGGAAGGGGAGAAGGGGGCATTAAAGAAAGCTAAAAATTTGGGGGACACCAACTAGGTGCTCAGTTAGGAGGGTTTTTTGTTTGTTTGTTTGTTTTTGACAGGGCTTGCTCTGTTGCCCAGGTTGGAGTACAGTGGTGTGATCTTGGCTCACAGCAACCTGAAACTCTGGAGCTCAAGCGAACCTCTCACCTCATCCTCCCAAGTAGCTGGG
>CHR20:46877004-46877388
TTATGGAAAAAATGGAATCTAAACAATGGACTTGATTTTTAAAAATAATCAGGCAGGAATTAATGTTTCAAAATAATTGTCTAGAGGTGATTCAATTTCACATGCTCTTTAAATATGTATTTTTCAGTGCACTATGGCTTGAAGGGATGATTTCAAATTAGTGTATATAGCAGGCTGTGAATCATAAAAACTCTTATAGTTAAGTTTTTCATTTCTTTGCTGCAAAACTTCATTTCAAAACTGAAATTTTACCTTCCTGGTAAATCTCCTTTCCTCCCCTGCCAAAATAATTTTATCAATACAAAAATAAAGGATTGGCTTTTAATAAGTACAACTTAGAGATTTTGTGGCAGGCAGCATTCAAAGATGCTGGTGTTGGCCAGG
>CHR10:22972498-22972882
TCTGATTCTACTTCCTTTTGTTAGTTCTAAAATAACTACATTCCAGTTTCAAGTTGTGTCTCCTGTCTTTATGTTAGAATCTAATGACTAACTGTATTTACTTCATATATGTCATCTGTGATTGTATTATGTTCCCTTCAAACATCACTTTTTCAGACCGAAGAATTCAGATCTTGTTTAGTCTCTCTCCACGCATGTCCCCAGGCCATCCTGGGATCATTTTCTTACCTCTTCAGGACTTCCTCTTGTTTATTATACCCTCCTTGAAATGTGTTGATAAGTATTACGAAAGCTATTTTAAAAGTATGCACCATCATTTTATATTATCTATAGATAGGTTGATTTATCATTATTTTCCATTTCAGTCTTATGCAGCAAGTATTT
>CHR17:60749601-60749985
ATTTCTTTCTTATTCTTTTTTTGAGATAGTTCCAGTGTGGCTTACTATTACTTCTATTGAACAATTATTTTCTGCTGTTATGTTTTTCTTATCCTATACTTCTCATATCTAATACCCTCCTCCCTTCTTTCTTCTTTCCCTCCCTTTCTTCTTTCTTGGTATACTTTACATACAAATAAGTAGCAAATAGAATCCAATGACATATAAAAAGAATTATACATCAGGACAAAGTAAGATTTATTCCAGGAATACAATGTTGGCTAACATTTGAAAATTAATCAATGGGATGGGCACGGTGGTTCATGCCTGTAATCCCAGCACTTTGGGAGGCTGAGGCAGGTGGATCATGAGGTCAGGAGTTCGAGACCAGAGTGGCCAACATAG
>CHR20:49197008-49197392
GCCAGGCGTGGCGGCATGCACCTGTAGTCCCAGCTACTCGGGAGGCTGAGGCAGGAGAATAGCTTGAACGCGGGAGGTGGAGGTTGCAGTGAGCCGAGATCGCACCACTGCACTCCAGCCTGGGTGACAGAGTGAGACTCTGTCTCCAAAAAATAAAATAAAATAAAACAAAATAACATCAATGTCCATCAACCTAAGCTTGGCTAAATAAGTCATGACATATTCATACAATAGAATAATGATCAGTAGTTAAGAAAAAAAAAAAAAACGAGGAAGGACCCCATAAAGAGAATGAAAAAGCAAGTCGCAGATTTGGAGAAAACATTTGTAAAATAAAAAGTTGTATTTGGAATACATACATATATACATATACATAATTTTCTT
>CHR8:98788117-98788501
AATGTAAATAGCCTAAACATTCCACTTAAAAGATACAGAACTGGCCGGGCATGGTGGCTCACGGGGGTAATCTCAATACTGGGAGGCCGAGGCAGGCAGATCACAAGGCCAGGAGTTCGAGACCAGCCTGGACAACATGGTGAAACCCTGTTTCTACTAAAAATACAAAAATTAGCCGGGCGTGGTGGTGCGCGCCTGTAATCCCAGCTACTCAGGAGGCTGAGACAGGAGAACTGCTTGAACCCAGGAGGCGGAAGTTGCAGTGAGCCCTGATTATACCACTGCACTCCAGCCTGGGTGATGGAGTAAGACTCCATCTCAGAAAAAACAAACAAACAAACAAACAAAAAAAAAAATACATATATAATTGCAGAACGGATAAGA
>CHR20:44827610-44827994
TATACTGTAAATACCTTTCCCAGTCTGTTGATCATTTGTTAGCTTTGTCTGTGTTGTCATTTATAGAGCAGAAAACCACCAATTACTTTATGGTTTGGACTTTTTGTTTCTTACTTAAGAAATGTTTCCCTAACCCAGTGTCATAAAGATTTGCCTATAAACGTTTTAGCTTCTTAAACTAGCTGAAGTTTGTTTTACATGCTGTGAGATAGGATCTATTTTTATTTTTTCCATACAACCAGATATTTTCCCCAACACCATTAAAATAATCCATCTTTTCCTTACTGATTTCTGTTGTCAATTCTATCACATACCAAACATCCACATACACAGTTCTGTTTCTGGATTCTTCTCTTTTGTCCCACTAGTCCACATCTGGTAGGG
>CHR13:47171838-47172222
TTTTTATAGCAGTTTTAGGTTTATAGTAAAATTAAATACAAAATACAGAGTTCCCTCATACTCTTTGTGCCCCCTCCCCCATCATATCACAAGTTTTTCAGTAGAGCAGTGATCCCCAACCTTTTTGGCACTGGGGACTGCTTTCGTGGAAGACAATTTTTCCATGGAAGGAGTAGGGGAATGGTGTCAGGATGATTCAAGTGCATTTCTGGTGCACTTTATTTCTATTATTATTCTTACATTTAATATATAATGAAATAATTAGACAAGTCACCATAATGTAGAATCAATGGGAGCCTTGAGCTTGTTTTCCTGCAACTAGACAGTCTCATCTAGGGGTGATAGGAGACAGTGACAGATCACCAAGCATTAGATTCTCATAAG
>CHR11:60627333-60627717
GAGATATAAGTGATTTCTGGGTTGCTGAATATGTTTGGTGTCTTGATATGGGTGGTGGCTACATGAATGCTTACACTTTGTAATAATTCTCTGAGCTGCATACTTTAGAATGCATGTTATGCATCAATGTTTATTTTTAAAACTATTTCAATGTAATTTACCACATTAAAGGATAAGAAAATATTTGATCATCTTAAAAGATGTCAAAAAATAATTCAACAAAATCTGTAATCATTCATGGTAAAAAGCTATTAGGAATATCTAGGAATGTCCTTTTGATGACAAAAATATTTATTAAAAATTTACAGCAAATATCATACTTGATAATGCAACTTTAGAAGCATTCCTATTAAAACAAGGCACAAGACAAGAATGAACACTTTC
>CHR20:43138929-43139313
ATTCACCCTCTCTGGGCACAAACTCAATCATTTGTAAAGAACAGGCTTCAGATCAGATATTCAAGTTCCTTCCACCTTGAGAAACACTGCAGAGATTCTACTATGAAGCCCTAATGAAGACGCCCCATGTAACTGGCTAACTCCAATGTCAATTTCCACCCAAATGCATCCACTTAATCTAATAGAGACCGCATGGTACAGGCAAGAAGTGTTGCTTTGCTAACAAGACCACTAAAGGCCTCAGCTGGAGACTGTGACTTTATCAATCGTCCTGGCCTCCTCCCTGTCTTGTGCTCAGTCTCTTTTGCACGTGTCTTCTCCCCACTCGATTGTTGTTAAATCTTGATTTTTTTCTGTTTTCGCTTACATGGAACCATGGGGCTT
>CHR3:44803201-44803585
TATAACGAGAAAATACTCATTGTATTTGTTTTATTGATAAAAAGATTGATTCAGATACTATGTTAAATTTTTACTAAATTTTCCTGTTTAAAGTATTTGAAATGAAAAGTCTTTAACTAATCAAACGTGAATAAAAATAGAGTTGAAATGTTTATCAATCTAATTAGTCCTGTGCAGTATAAGAGATATAGAAAGGTCAGACTCATAGCACAGTGTTTGGGTCCTGATGTTGTGTTTGGGTCCTGGTATTGTGGTTACCAATGTATGCAGTCTCTAGTTACATACTACTTTCATAAGTTTGCATACTATGTGAAAAGTGGTTTAGTTAATACTAAATCTGCCTTACAGTCTTGACAGCTGTTGGTGTTCATACCCTGGGATTTG
>CHR3:62484487-62484871
ATATCTCTGGATAGTACAAGAAGTATGAATTGCAATCCTAACAACTTATATGCATTAAAATTTACACTCTTTCATTCATTTTGGGGACTCTTGAAAAAGAATAGCTTCCATTTAGGCCAAAGTGCCCATCCGTGGATGGTTTAGAAACATTCTCATCTACTCACTCTTACATGGATGAATGTCACAGATGTGTGCACGTCTCATCATTTCTATGGATAGAAATGAGTGGAGGTGAAGTCATTCCTGCTTCTAGAATTGACTCTAATCAAGACACTGACTCCATGCAGAAGGGATAGAGTTGTACCTTTCTCAAAGATTTTGGCTTTAGATTTATGGATGGGGTTGTATTTAAGATACAAAATGCCTTCTACTTTTATGAATCAG
>CHR20:55591187-55591571
AGTTAAGGTCATCATTCCTAAAAGAAAAACTTCATGCTGTAGAAAAAGCATAGTGTCATTAGAGTAGCTGTAATAATAACAATAGCTAACACGAATATGGTACTTATGATGTGTTCTGTTCTGAGCACTTCACAGGATAAACTCATTTACTCTTCTCAATAATGCTGCGAGGATAGCAATATTATTAACAGATGAAGATTGAAAGGCATGGGAATGTTTGACGCCTGTCCAAGGCTACAATAAGACATAAACCTCAGAACATACTTAAAAAATCAGGAGGACGGAAGAGAATATGAAAGGTAAATGTACGAATTGCCTGAGTTTTGTTTTTCTTGTTGTACAAAAGGAAGAAATGAAAGTTATTTTGTTCTGAAGTTGTTAATA
>CHR17:2864126-2864510
ATCCTGACTGCGGAGAGTGCAGACAGCAGCAGCCCTGCCACCTAGGAGCTTGCAGTCTGAGGCGGAGGTGGGGAGTGGGCCCCTGCAGACTCCTCATATGGTTAGGAAGCCTGTCCTCTGGACCAGACACAGTCCTAGGTGCTGAGGACGCAGCAGTGGGCAGCAGAGAAGCAAAGCCCTGTCTGGCTGGAGCGTCCATGCCTGATGGGTGTTATTCTGCCCACATACTTTGTTTTTTCCTTTGGAGCTGATATTTTAGAATTGGAAGATTCCACATTGTGAATCTGTTTTTCAGTCTTGAGAAATCAGAAGCTCTGGGAACACTGGCTGGACTGGCCTTCCCTCATTACACCTCAACTTCTAGCTACCTGATCAGTACAGGGC
>CHR15:52587582-52587966
CTTCGGGCATGTAAAAAGTCACAAGTGTAGGAAAGTAAGCCTTGGCCAAAAATAAAGTCAATTCTTCAGTCTGGGAGTTAAGTTACATATCTGGATTTCTGAATAAAGACAGGAAAAAAAATAGAAAAGCAATTTGGAAGTCTGTAGTTCCTGCCTGGTACTACTTTATGGGATAAGAGATGTTTAAGACAAAAAGTGAAAAATGAAAGTTAAATCAGTAACTTTAAGGCTGTGGAATGTTCTATAGTAAAGCTATAAAATCTCACTTTCCTAAAATTAAATATTTCTTCAGAAACAACTTTATATCATGTTGTGTCTTAATCTGGATATTATTAAGGTATTTTGATTTTGTTTGGTCATTTACTTATTAAGGAATCTAAGAAT
>CHR20:30200388-30200772
AATTTGGATGCCTTTTATATCTTTTTCTTGCTTAATTATTTTAGCTAGGACTTTATGTACTTCATAAAGTCATCCTTGCCTTGTTCCTGATCCTGATCTTAGAAGAAGAGATTTCAGTTTTTCTTCATTAATATGATGTGAGCTGTGGGTTTTTACATATGGCCTTTATTCTGTTGGAATAATTTCCTTCTATTCCTATTTTTTCAAGTGTTTTTCTAACGACAGAATGTTGAATTTTGTCAAATGCTCTTTCTCCATCTACAGAGATGAACATGTTATTTTAATTGTTTTGTTAATGTGGCATATTATATTGATTTGCACATGTTGAACCCTTCTTGCATTCCAGGAATAAATCCATCATAATTATGGTGGATGATACTTTAT
>CHR6:109006321-109006705
AAGTTCTAGGGTACATGTGCACAATGTGCAGGTTTGTTACATATGTATGCATGTGCCATGTTGGTTTGCTGCACCCATTAACTTGTCATTTACATTAGGTATATCTCCTAATGCTATCCCTCCCCCCACCCCCTACCCCACGACAGGCCCCGGTGTGTGATGTTCCCCACCCTGTGTCCAAGGAAAGCCCTGAGATTTGAACCCAAGTATTCTAGCTCAGTCAGTACTAGTGAGTGGTGGAGACGGGGGCTGAATCAATGACATCTGGTTCTAGAGTTGGTATCTTTCATTATTATTCTTTTGAGCCTCTTTAAGACTTCTTGATACCTTGGAGATTCTTACAGATACCACTGTTATTATACAGTAGTAGTCTTGGTTTATAAA
>CHR1:156427163-156427547
ATCCAAAACCTTTGGGCCCAGGGATTTGGCCCTGTTCAAACAGCCTGTGGAGATCTTAGACTTAAATCCAAGGAAGTAATCTCCTGCCCAATGGACATTATCTCCTTGCAGATTCCTGCTGCCTGGGGTCTATGGGAGAGCATGCTCAGGATAGAATGAAGGAGCTGAGGTTAGGGATATATTTTTGTCTGTCTAGATCTAACGCAGTGTAAACTGTAAAGTGTTATGCACATTTATGATATTCTCAATCATGTTATCTCTCTTGCTTTCTCCACTCATCTCTGTCGTGACCTATCTACTTATCACCTATCCAAGTATATCTCTCAGGATCCTGTAGTGATCAATTTTCTCCCTCTCTTTTTCATACACACAAAAGGTGTGAAG
>CHR5:140998694-140999078
GCTGGGATTACAAGCTTGCACCACCACGCTAGGCTAATTTTGTATTTTTAGAAGAGACACAGTTTCACTATGTTGGTCAGGCTGGTCTGGAACCCCTGACCTCAGGTGATCTGCCTGCCTTGGCCTCCCAAAGTGCTGGATTACTGGTGTGAGCCACATGCCTGGCCTTGTAAATAATAAGTTTAGTTGAATAAATAACAATGCCTCCGGGAGGTAGCTATTATATCCATTTTACAGATGAAGAAACTGTAAGTCAATGTTAATCAAATAGTATCCTAGAAAATAGTAGAAAGCAGAATGCTGGAGCTGAGATTTGAACCCAAGACTTTTGATACTTCGTCCAGTGTGCTTTCCACCATGCCTAAGTAGTCTCCTTCACTTCCT
>CHR8:102450763-102451147
ACGACTACTTTTTTTTAAGAGGTCACAAGATGTTTTCTTATTATGTAATCTAATCGATACTGGACATCAATGCTACGAGATAGGTTGGGCAAGCATTTAGCATCCTTCATTATTTCCTTTTCCTTCTAGTTGATACATAATTACTGTACAAATTTATGGGTTCAGAGTGATATTGCAATACATGTATATAATGTGTAACAATCAAATCAGGGTAATTAGCATGTAGATCACCTCAAATATTTATCATTTCTTTGTGTTGGGAATATTCAAAATCTCTTCTAGGTTTTTGAACATATACACGAAATTATTGTTAACCAGCCATGCGTGGTGGTGCGTGCCATAGTTCCAGCTACTCGGGAAGCTGAGGCAGAAGACTAGCTTCAG
>CHR20:47662614-47662998
CTGGGCCACTTCAGTCGCATGTGTGTTTAGATGGCTTACTGTACGGAAGCACTTAGCAGAGTGCTTGGTGCAGTGTGTTACTGTTATATTAGCTGCGCGGTCCGTGTAGGCCCTGCAGTGGGTGATATTTGGCTTGATCCTACAGCCTGACAGTGTTAGGAGTCTTCACAAGTTCCGGCAAAACCTGGTTGCATGCTGCATGTTAAGTTAGAGGGAAGAAGCCATATATATTACACACGCAGGGTGATGGAGGCAAAAAGCAGGGTGATGGAGGCAAAAAAGGCTGATTGAACACAGAACCCCCAATCTCAGCAGCTTCACAACTTACTCCCACCGGCTCAGGGACTCAGTGGGACTTGGACAATTTGTCATCACTTCCCTGAG
>CHR16:83606002-83606386
GAGGACTGGCTCAGATGCAGTGGCCTCTAGGATATGGAAGAGGTAGGAAAACAGGATGCCCTAGAAACAGAGAGGAAAGATGGGGCTTATGATCTTGAAGTTGAAACAAATTTTAGAGATGAAAATCAAGGTTTAGTCATTCCAAAATAGAAATGGTGATCATTTGGAGTTGAGGATGTCCAGAAAGCTCTCTAAGGAGATGTTGTCCTAAGTAAATTTTTTCATATCTTAGGACATTTCGAAGTTGATAAGAATACATGGTTTTTGGGAATATATGAGGTTTTTAAATTCTATCTTACATGACTTTCCCTCTCCGGAGAGATGTATCCTTTTATCTGTTTTTGAAATCTATATAAAAGAGGAGTTATGATTGATCACAAATAA
>CHR5:132621367-132621751
CTGCATTATTTCTTTTGTCTAATATTTTAGTTTTACCTTGTTTTTAAATCATCACAAATGAGTAATAATTATTGTGGTGGTTTCATAAGCCCGCATGTTTCCCAATTTCTTTGTTCATTCTTGCTTTTTAAATCCCACTCCTCCCTTCTTTAGGTTCAGTTTTCTTTTTTTGGAGTATATTCTTCAATAGTTTTTTCAGTGAATGACTGTTAGTGGTAAACAATCAGTCTTTGAGAAGTTTTTCCCCTTAATTTGATAGTTTAGCTGAGCATAGAGTTCTAGATTGACAGTTTTGTTCTCTTGGCACTTTGAAAATATTTCATTTTTTGTTGGCCTCTATGGTTACAGTTGAGAAATCATTTTAATTATTCCTTTAAAAGTAAT
>CHR7:128864387-128864771
AGGAGAGAAGGAGCACAAGGCCAGGTTCTTTTTGTGCAGAAAGTGTGATTCCTTCATCAAGGTGTCCTCTTCCTAGCTTGTGATCTTAGTTCATGCCAAACTTTCCCTCTGACCCCTCCACCACCCTCATCAGGATAGACCTTGAGGCCTTCAGTGGTCTCATCAGCCCTATTTTTAAATAATTTGTTTTCTTTTTAAAAGTTAATGTGTCTTTTTTTTTTTTTTTTTCTGAGACAGGGTCTCACTCCTGTCACCCAGGCTGGATTGCAGTGGCGTGATCGCAGCTCACTGCGGCCTCGACTTCCCAGGCTCAAGTGATTCTCCCACCTCAGCTTCCTAAATAGCTAGGACTACAGCTTCCCAAGTAGCTGGCACATGCCGCCA
>CHR6:6821223-6821607
GGGGTGAGTTTCAAGCTCCAGGATCCAAGTGTTTACTTTCCTAGAGCAACTTCTGTCTGAGCACCCCCCAACACACCCACCCACCCACACACACACCCCTACACATCTGGAATTTTCTCTCCACTTGCCAGTCACCAAATCCCCTCTCCACCACCACTAGCAGCCCTACTCCCTGATTAGCTCGAGTCAGTAAAAAGGCAATGTGGCAGAGGGGCTAAAAGGTTCACCTTTTCCCAGCTCTAATTAGAGAAAAGAAAAGAAAGAGAAAGGAGCTGGCTAAAAAATAAGACTTTGCCTAGACTCCACTAACCTGGCCTTGCAGCTAAAGAAAAGACTATCTTTTTAAAAGGAGGAGGAGGAGGAAGAGGACATGATGACGGGGGA
>CHR20:47346401-47346785
ATGCTGTGATGAGGGGGCAGCAGCCCTCTGCCTCCGCCCAGCCTCCTCCTGCTGCTCCCCAGCACACAGCACCCACCCAGTAAGCCAGGCCTTCCCACCCAGGGTGCCTCCCCTTCTGTGACCCCTGCCAGAGATCAGCAGCCAGCTTCTGCTTCCCAGGTCCCAGCCTTGACTACTGGACCCTCAACTTTGCCCCAAAATGACATACTGTCTTTTTTTTTTTGAGATGGAGTCTTGCTCTGTCGCCCAGGCTGGAGTGCAGTGGTGCGATCTCAGCTCACTGCAACCTCCGCCTCCCAGGTTCAAGTGATTCTCCTGCCTCAACCTCCTAAGTAGCTAGGATTACAGGCGCGTGCCACCATGCCCGACTAATTTTTGTATTTT
>CHR3:15374094-15374478
ATTTTATTTTTAGTAGAGATGGGGTTTCACTGTGTTGGCCAGTCTGATTTTGAACTCCTGACCTCAAGTGATCTGCCTGCCTCGGCCCCCCAAAGTGTTGGGACTACAGGCGTGAGCCACTGCGCCTGGTCCAGAGACCTGACTTTTTTTTTTTTTTCCCAAGCCAAACTGTATCCAGCTTTATTAAAGATACTTTCCATAAACAATCATGGTATTTCAGGCAGGACGTGGGCAGACAATCGTTAACAGTATACAACAACTTTCAAACTCCCTTCTGCAATGGACTACCAAAAATCAGAAAGCCACTATAAACCCAATGAAGTCTTCATCTGGTGCTCTGAACAGGGAAAGTTTAGAGTGAGGGTTGACATTTCACATTTAGCA
>CHR20:55205463-55205847
TGGGTTCTCTATCCTGTTCCATTGATCTATGTGTGTGTTTTTGTATCAGTATTATGCTGTTTTGGTTACAGTAGCCTTTTAGTATAGTTTGAAGTCATATAGTGTAATGCCTCTGGGTTTGTTCTTTTTGCCTATGATTGCTTTGGCAATTTGGGCTCTTTTTTGGTGCAGTATGAATTTTAGTATGCTTTTTTCTAATTCAGTGAAAAATGTCACTGGTAACTTGATAGGAACAGCATTGAATCCATACATTGCTTTGGGCAATATGTCCATTTTAACAATATTGATTATTTCCATTTATGAACATGGAATGTTTTTTCACTTGTTTATGTCATCTCTGATTTATTTCAGTAGTGTTTTGTAACTCTCATTGTAGAGATGTTT
>CHR5:173972530-173972914
CAGGCTGGTCTCCAACTCTTGACCTCAGGTGATCCGCGCGCCTCGGCCTCCCAGAGTGCTGGAATTTAGAGGCGTGAGCCACCGCACCCGGCCCACAATTTGTTTATTATAAAAAAGGAAATCTCTCTTCCCCTCAACACATAGAATTGGCCTGGGCCTCTTTCCCTCACAGAGCAGTCCTGGGGTTAGCACTTTGAAAGTTAGGGGACTTAGGAGCAAGGTGTGTTCCGGCTCCCCACTCCCCCCGAATCAGTCCCCTTTCCACTCTTGGGAACACAATGGAAGCTGCCAGAAGCTGTGGCAGAACTAGCGGAGGGTGAAGGAACAGCATTTCAGGCAGATGAGGTGGGTAGGCCCTTTCCTGACAGCCATCCCCGAGGTGTC
>CHR17:78120998-78121382
GTGCGGCCACACACCTGCAGATGGCCACGTACACCTCCAGTACCGGGGAGTCATGCGGCTCCAGGGCGGCCAGGACACGGCACAGGTAGGGGGCCCCCAGGTTGAGGAGGCCAACCACCAGGGGCAGGACCAGCAGCACAGCCTCCTGGCCAGCAGCCTCTGGACTCTGCAGGGGTGCAGGGAGCGGTGTCATGGAAGCCCCCCATCCATGGTGGGAGCGGGCAGCTACAGGGAAGGGCCCGGGGTGGAACTGGCAGGTAGCACCTCCCTCCTCCAAGATCTGGCCCTCCCCAGGCCTCAAGTTCAAACCACACAGGAAGCAGGGAGGGGTACAAGTAGTGGAAAAGAAACCAGAAACCAAAAAATAAAACCGTGAGACAGGAC
>CHR5:173069572-173069956
TGGCCTCCCAAAGTGCAGGGATTACAGGCGTGAGCCACCATGCCTGGCCATGAAATTCAAAATATTCACTCACAATGCATAACCTTTTACCTAGAGTTTGTTCCTCATAAAGCAAGCTTTTTAGGAATGTTAGAGCCAAAGTGGCACCGAGCTTTTCTCAGTGTTAAAAGAGATGACTGCAAAACCATGTTCAAATAACCTCTGTACTGGCTATTATGTAGTTTATGCTGGTGGTATAGCCTGCTTCACAGTAGGAAGGAATTTGAATATATCTCTAGTATATTTCATGCTGCTTTTGAAAAGGTGCCAAATCTGAGAAAGGAGGAAGGAAACAATTTTTTTTTTTTTTGAGACGGAATCTCTCTTGTAGTCTAGGCTGGAATG
>CHR6:136886759-136887143
GTTACCAGAGGGGCTGGGCACAGTGGCTTATGCTTGTATTCCTAGCACTTTGGGAGGCCAAGGCGGGAAAATTTCTTGAGCCCAGGAATTCGAGACCAGCCTGGACAACATGGTGAGACCGCACCTCTACAAAATTAAAACATTAGCCAGGTATGGTGGCACATACCTGTGATCTCAGCTGCTTGGGTGCTGAGGCAGGAGGATCACTTGAGCCCAGGAGATGGAAGCTGCAGTGAGCCATGTTTGCAACATTGTACTGCCTGGGCAACAGAGTGAGACCCTGTCTTGAAAAAAACAAACAAAAAAAACCTGTTACCAGGTGACCACTTCTATTTCATTTCAACCTATTTAGAAATTTTCCCCTAAATTATTATGTATTACCTA
>CHR20:46827998-46828382
GGTACACCAGAATCCTCCGTTTTGTCTGCTCTTACTGTTCTGTACTTCTCTTTAATATCCCCCAACACACCTGTAATGACCCACCTTTTGAGTGCCTGAACACCTCTAGACTGTGCACACCACGAGGACAAAGACATGTCGTGCTGGTTTCCAGCCATATCCTCACCGTGCCCTGAACAAGCCTGACACACAGTGGAACTCCATAAATACTTACTGACCTACTGAATGAATAACATAAACTAATCTGTGCTCATATTTGGAGGATTCTGATGGGTTGATGATCAGCCCCTCTCAGATTACAAATTCATTTGCACTTCTCTGAGCAGAGCCCACACTTCCTGTTTGTCCAAAAATCCCTACGTAACCTTGGTTCTTTCTCCACTG
>CHR8:128931375-128931759
GAGGGAACTCTGAATGCATTTTAAGCAAGACAAAACAGAAAATGCAAATGGGAGTAAGTTCCATGGGTCCAGGAAAGAAAGAGAACTCAACATCACTGGAGAGAAGTGAGTAAGAGAGCAAGTAATGGTCAGGGGCAGCTCCTGTAAGCCCGCTTCTCCTCCTCTCTTTAGAAGGCAGTAAAGCAGGGGGAAGGGATCCATTTCTAGTGTCCTTACATGAGTCCAGAGCCCAGAGTTGCCGCTCACAGGCTCAGTACCCTTGGACCAGTTGTTCAACTTCTGTCTACCTCAGTCTCCTTAACTTTATGATGGAGAAGATAATAGAACCTACCTCCAGGAACTGTGTGGCTTAAGTGTGCTAATACATGTAGGTTTAGAATGTCA
>CHR7:1547618-1548002
CTTTGCCCGTCTCCCTGCCCAGCGAGCTGGCATTCCTGGGCCTCGAGAATGGCACGGACACAGACACGGTGCCCGGGGCAGGGCTGTGCGCTCCGGGTGCCCCAGCTGGAAGGCAGGGTGTACCTGGTGAATTCTCCTTCTTCTCTGCGTACACCTGGCAGGGGAAGGCATAACGCAGGGCCACGGAGGCGAACAGCATCTCCACGCAGATGATGAAGTTCTGGTAGCCGGCGGCCAGCGTGCCAGCCCCCAGCTTGTTCCCGCCGCTGGTCTCCACCTCCGGGATGACCCCGCACCGCTCCAGGATGGCCAGCAGCAGCCCTGCGGACGCCACGGCCGCTCAGCCCCAGCCCCAGACGGGGTCTGCAGGGGAGGAAGAGGCCC
>CHR11:73490582-73490966
AAAACATACCAGGACTGGCCTCAGGGCTTTGGCATCTATTCTCTCTGCCTGAAATGTTCTTCCTCCAGTTCATTCTCTCACTTACTTCAGGTCTTAATTTAAAATCACCTTCTCTGTGAGACTTTCCTTGGCTCCCTACCTAAAAGTGCAAACCTTTAACAAACTCAACATTATAGTTATCTTCCTTGCTTTATTTTTCCTCTTTCCCACATATCTATTGTACTTAATATTTTATTTTTTATCTTGTTGTATGTCTTCTCCCCCCTTCACCCAAAATGTAAGCTCCATGGTGATTCAGATTTTAATCTGTTTAGTCTACTGTTGCATCCCCAGTGCTAGAACAGCATCCAGAATATTGATCACTCTTCTCCACACTTTTGAGGG
>CHR20:49252757-49253141
CTAGCCGTTCAAAAAGGGACACCTCAAGGTTGAAGTTCTTGGCCAGATCATACACGTTGGCACTGGGGCGCAGCTGAGAAGAGAAACATGGCTGAGGATTCTCTACTGATAAAGTCATTTAACCATCCATACTTCCATCCATCCAACCAACCATCAAATGTTTTTCAAGTGTTGACTATGTGCCAGGCACTATTCTACATACTCACAGTTTAAGGATTAATAATGACAAGGGTTAAGGATTAGTAGAACTAAAGGTGATATGACAGAGTGCCCCATGGTGGGTTTTTTCTAGCTAGGCCTCTGAACAGTGACATCTGAGTAGACACTAGCATGGCAGAAGTTGCCAGTTCTTCAGTCATTTGAAAAGCAAGATCCATAATGGGG
>CHR9:97432007-97432391
TATGCCTAACTTCATAGGAAAACCAAAAGCAACCCTCAGACAACCAGGATTTGCTTCAAATTTTTCTGTTGGCAAAAAACCTAATCCAGCACCGTTAAGAGACAAAGGAAACTCTGTTGGAGTTAAGCCTGATGCTGAAATGTCTCCTTATATGCTACACACAACTCTTGGAAATGAAGCATTCAAAGACATTCCAGTGCAAAGGCATGTGACCATGTCCACCAACAACAGGTATTTGGCCTCTGACTCACAGAAGTTTGGTGAATCTAGGGTAAAAAGTGTTACAAATGTATGTTCAGGTTAAGAAAGAAACACTTTCTATTTTATCTAAGTTCACATATAGTAGAGACATGCATCATTACCAGTTAAGTTCACTTCTAGCTG
>CHR8:117761482-117761866
CCACACTCATCACCCCCCGCATCTCCATATTTTAGCCACCATAGGATTCTGTTGCCTGCTACCAAAAAATCTTAATAATACATTAAATCTCTTACTTTACCCTGGAAATGACTTCTCCTTGAATTTCCTTCATGCTGCAATTCTGCTCTTTACCTTGAGTGTCTCATGTCCTGATTCGGAAAGCTTTTTGCTCCTGCCTGTGGGTGACACCCAAGAGTTATAGCCTACTCATTCTAGTCAATCCATTAATAGCTGGAATTCAGGCTTAAAACAACTCACATTGGTAAGAAACATGGCTTCTAAGACAATTTTTGTTTCTCATGAATAAATTTCACTTTGTCTAGAGGAGCCCAGGAAATTTCCTGTTTAGCCAATTAAAGCCCA
>CHR16:78133492-78133876
TCAAGTGATCTGCCCGCCTTGGCCTCCCAAAGTGCTGGGATTACAGGCTCACGCCACCATGCCTAGCTGATTTTTGTATTTTTAGTAGAGATGGGGTTTCACCATGTTGGCCAGGCTGGTCTGGAACTCCTGACCTCAGGTGATCCACCCGCCTCGGCCTCCCAAAGTAGTGGAATCACAGACATGAGCCACCATGCCTGGCCTGAAATAATTTCAAATTAACCCCTGAGGAACAAATGCTCATGACTTTCAATGAATAGAAAAATCAGACTGCTAGAACCTCCAGACTGCATGTCATGCGTAGAAGTAGAATCCTGGGGAAGCTAGCTCACAAAAGCAAGGGAGATACCTGCAAGGCTGAGCTGAGCTTGCAAGGGAAGAAAA
>CHR17:66298548-66298932
TTGATTCTGTACACCCTTAATGAAACAGTGTGTTCCTTACACTTTTTATGTGTGCCCAACTCTTAGGTCACAGTGGGGTTTCAATATGATCTTAATTTACATTTATCTTTTTATGAGACATGTTGAGAATTTTATCATAGGAACTATTTGTATTTCCTTTTCTGAGAACTATCTGTTCACGACATTTGCCATTATTTTTTCTTGGGCTTGTTATTCTTTTTGTTCTTGATTAATATCTGGTGGGATATTTATTCCTACTTTTTTTTTCATTTGGACTGTTGAATTAGCTTGTTTACTTCTAAAAAAATTCTACTTTCATTGGGCTAAGTTACATTTATGGTTTAATTAAGAAAAACTGACATTTCAATGTCTCTTCCTGTATGA
>CHR1:150187814-150188198
GTTGTCCAAAACATTCACATTAGACCTGAAAATTGTAAGGGAAAAGGGCTTCTCTGGGCTAATTCCATTGAATGAGATAAAGAACTTCATTTCTGCATGAAAAACAAGGAGGTAGAGAATTAAGATTTTCAGCTCCCCGCCTCCACGTACCCGCAAAGTCCTGGCCATTGGGACATTTTTTACACCTTTAGCTTTCTGTTCCAGCTTTACCTCTTAGACCTCTTCACTTCCTTTCAAAGTGCATCACAAACAAAGCTTGCCCTTCTAGCCAAATGCAGAGAATGTGGTAGGGAAAAGGAAGAAGGGAGGTCTGAGCATTTGTACTCAAAAAAAGGGCTCTGGCCAGATGTGGTGGCTCGTGCCTGTAATCCCGGCACTTTGGGA
>CHR14:106004786-106005170
GTTCCAAAATATTTACAACACTGATTCAGAAATTGATGTTTACACAGATACCTACAGAGGAAGTTCTGTATCAGTTTTATTAATTCAATCCCTGAAATTTGCTTGCAGAATAAATATTGTATGAAAAATCTCTCAAATAATTAAAATTTCTCAAATACATGTTTATATTGTTCCTTTTCCTTAATGACTTAATATCATTTTCTGAGAAAGTCTTCAATCTAATAATCTTTGTCATTTCCTCCATGCCAGCACAGCTGCTTCCCCCCTGGGGTTTCTGACACTCTCAGGATGTGGGTTTTCACACTGTGTCTCTCGCACAGTAATACACAGCCGTGTCTTCAGATCTCAGGCTGCTCAGCTCCATGTAGGCTGTGCTCGCGGATG
>CHR17:46969507-46969891
TGCTTTCTTATGCCTGGAGACCCTAAACAACCGTGGAACGATCAGGCTTCCCTGCTCCAGGCTGGGACCAGCCTCTGTCCTGATGGCCAGAAGCTCTGATGAGCAGGTATAGACAGCAGACAGTTTCCTTATTCAGCAATAAGGACAGTGTGCTTGGTGGATAAATGCCTTAAACACGGAAGAGTTCACGGGAATCAAAACAATGAAAGAGGCTTGGCAAATAACTTCAAACCAGTGAGATGGGTCCCCCTCTGTGGGGACTCCCAGGCCTGGCCTGAAGATTTGAGTGTATAGGAAGGCATGAGGTCCCCCAACTCTCCCATTGCAAGAGAGGTGCTTGTTACCTTTCGCGATCCCCTTGCCCCCTCTCTGGTGCCCACTTTC
>CHR12:93964671-93965055
AACCCCGTCTCTACTAAAAATACAAAAAAGTAGCCGGGCGTGGTAGCGGGCGCCTGTAGTCCCAGCTACTCGGGAGGCTGAGGCAGGAGAATGGCGTGAACCCGGGAGGCGGAGCTTGCAGTGAGCCGAGATCGCGCCACTGCACTCCAGCCTGGGCGACAGAGCGAGACTCCGTCTCAAAAAAAAAAAAAAAAGAATTAGGAGCTGGGTCAGGCTCTGGCCGGCATAGGGAATGCCTGGGACTAAGTCTGTGAGTGGCAGAACTTTGGTGCCCAAAGCCAGGCAGGGATAGGCTCACATTAGGAGCTGCTGCATGACAGCCCTCTCAGCATTTGGGGTTAGTTACCACATAACATAATATTCAAATTCTTTATCCTTCAGTGG
>CHRX:48980375-48980759
TAGAGGGCAGAGACTCAGGGAGTTTTATATCAGGGACCCTGTACTTGAGCAGGGAGATTTATAGAATGAGAGATTGTATACAATAGATTTAGAAATGCCAAGTGAGGTGTGGGAGTGTGTAATGTAGTACATACAGTGAGGAGACAGACAGAGATATAAACAGAAGAGACGAAGAGGACACAGAGTGGCGGGAAGAGATAAAGGGACAGAGAAAAGAAAGGGCGGGGGCCGGGCCCAGTGGCTCATGCCTATAATCCCAACACTTTGGGAGGCTGAGGCGGGCGGATCACCTGAGGTCGGGAGTTCGGGACCAGCCTGACCAACATGGAGAAACCCCGTCTCTACTAAAAATACAAAATTAGCTGGGCGTGGTGGTGCATGCCT
>CHR20:56534663-56535047
CTTGAACCCTGGAGGCAGAGGTGGTAGTGAGCCGAGATGGAGCCACTGCACTCCAGCCCAGGTGACAGAGTGAGACTCTGTCTCAAAAAAAAAAAAAAAAAAAAAAAAAGCTGGGCCCAGTGGCTCATGCCTGTAATCCCAGCACTTTGGGAGGCCGAGGCGGACGGATCATCTGAGGTCAGGAAGTTGAGACCAGCCTGACCAACATGGAGAAAGCCCGTCTCTACTAAAAATACAAAATTAGGCGTAGTGGCGCATGCCTGTAATCCCAGCTACTCGGGAGGCTGAGGCAGGAGAATCGCTTGAACCCGGGAGGTGGAGGTTGCAGTGAGCCGAAACTGCGCCATTGCCCTCCAGCCTGGGCAACAAGAGCAAAACTCTGTC
>CHR19:54368506-54368890
TTTATCAAAGGATCCTTTGCACACAAACTGCATCCACTTAATCTGTGCAATTCAGTGAATTCTGACAGCTGTGAAACCACCAACATATCCAAGATTTTCTTCACTGCTCAGAAGATTCCTCATGCTCCTTTGCCTCCATGTGGCCACTGGTTCCTTTTTGATATGTATTTGTTGACTGATTTATTTATTTATTTATTTATTTATATATTTATTTTGAGACTGAGTTTCACTCTTGTTGCCCAGGCTGGAGTGTAATGGTGCAATCTTGGCTCCCGGGTTCAAGCGATTCTCCTGTCTCGGCCTCCTGAGTAGCTGGGATTACAGGTGCGCACCACCATGCCCAGCTAATTTTGTATTTTTAGTAGAGACGGGGTTTCTCCATGT
>CHR7:100808866-100809250
GGCAACACCACCACTTGCCAGATGGTCAGGGTATAGACCTCAGAGTTTCCTTTGACCCCCTTTTCTCCCTCACCAGCCACTTCCAATCCATCAGCAAGTTCTGCTGGTGATGCTTCCAAGACATGTCCCAAATCCAAACCCTTCCCTTCACCCCACGGCCTGGATGCTGGCAACAGGCTTCTGCTGCAGGCCTCTCCCAGCTCCTGCTCTTGCTCCCTAGCACCCAGCAAAGAGGTCTTTTTATTTATTTATTTTTTTGAGATGGAGTCTCGCTCTACTGCCCAGGCTGGAGTAAAGTGGCGTGATCTTGGCTCACTGCAACCTCTGCCTCCTGAGTTCAAGCGATTCTCCTGTCTTAGTCTCCTGAGTAGCTGGGATTACAGG
>CHR20:47465535-47465919
CAGATGAACACATCACTGAGTGAGAGGCAATGAGATCCAAGGTTTTATCTGGGACTCCGGAAGGGAAGCAGTTTCTTCCCTTTCAAGAGAAAGCCCTGAGCATATGCTTTTCTCCTGTGTGGTGGTGTCGGTTTGGGAGGCTTCAGTTACTACAGTAACTTTGCCACCAAGAGAGCAACTCTTTCAAGTTGTCAAGGATCCATAGGTATAGATAGTTCTCAGGGGCTCAAATATTGTCAGAACCTAAATTCTTTCTCTGCCTCTCTTAGTGTGTTAGATATTCTCACTCGTGATGCCACGATAATGCCCACAATTTCAGACATTCAAGTCATAACAACACGTTTCTGTTAATGAGAAAAACCTTTCCCAGCGTGCAGCGGAGTT
>CHR16:23209953-23210337
ATCCCTGGGGTTCATCCAGAGACCTCAAGAACAAATGATGCCGGCTGGTTCCAGTCCTCTGCAGTTCGTCTGTAACCAGAGCTTAATTGATACACCGAGGTTTCTGTGGAACTCAATGTACAGCTGAGACAGGCCCACCTCCTAAGTAGGCCTTGGCAAGGGAGGAACAGGAAAGAAGCGGTCTGGGAGAGACACTGGCTGAAGGGTCAAGAGCATGGCTTCCGGGCCTGCTGGTGCCCCTCTCTGGATGATGGCCTTGGGCCAGCTGGGTTCCCCTCAGCAACCACAAGGGGAGGTGGGATTGGATCAGGGGCTGCTAATTTGCAGCTCCCAGTCGCCTTCCAGGTGGCATACCTGGTTTTTCAAGAGCCTGGATGGTGTTCG
>CHR6:24360092-24360476
CTGTTACCTCTGCGGGCCTCTCTCACCCAAGGGGAACGGAGTTGTTATTTCCCGCTGTTTCCATAGCAACCGCAGCCTCGCGCGGGGAGCGAGTCAGTGAACCAGGCCTGGCTTGCGCCTGGCTCCTTGGGATATGCTGGCTGCGTGGGGCAGAGGCGGAAGAACAGGGGTTTGGAGGAAGAGGGAGAAACAGGTGACATGATCATGCGCTCATTCATCATGCGCTCATTCAGTAAATGGACGCCTGCTGTGTGCAAGGCCCTGTGCTAGTTGGGGCCACGGCGGTGAAAAGGAAAACCTACAAAATTTTGAGTGCCTACCCTGTGCCAAGCTTTACGCCAGGGAAAGGATTTTTTCACTGCCGCAAGAAGGCTAAATGTCTGA
>CHR3:170626584-170626968
TTTTTTTTTTTGAGGCAGAGTCTCACTCTGTCACCCCGGCTGGAGTGCAGTGGCATGATCTCAGCTCACTGCAACCTCTGCCTCCTGGGTTCAAGTGATTCTCGTGCCTCAGCCTCCTGAGTAGCTGTGATTATAGGCACACACCACCATGCCCAGCTTATTTTTGTATTCTTAGTAGAGATGGGGTCTCACCATGTTGGCCAGGCTGATCTCAAACTCCTGACCTCAAAAGATCCACTTGCCTCGGGCTCCCAAAGTGCTGGGATTACAGGTGTGAGCCACCGTGCCCCGCTGCAATTCATTTCATTGTTTATTTTGGTTTGTTGGCAAATAGCTCTCTGTCTTTATTATGTCTAATCATTTGTTTGAATAGTAATACATGTC
>CHR11:68606820-68607204
TTCTTTGCAGGTGGTAATGATTACCTACAACCAAGTCAGTAGCAAACTTGTAACTAATAAGAATTCAGTAAAGCTATTGAGTAAGAAATCAGTTTAAAAAATCAGTAGTCTTTTTCTTCATCAGTAGTAAGCAACCAGAACATAAAAAGCAAGGTATTATTCCAAAATACATCAAAATATAAATTATTCAGGAATGATCTTAACCCAAGTCTCTATAGAGAAATCTGGACAAGTGGAGACCATGGCATAGCTTAGTGCTGCAGAGACATCTGCCATCCTGAAGTTAGTGTTTAACGCAGTCTCAATCCAAATTTCAGTTGGATTTTTAGAAGTAACTTAATACTCTAAAATTTATATGGAAAAATGAAGGTTCCCAAATTGCTT
>CHR8:128930863-128931247
AAGATTTTCTAGTCACCTAAGGACAGGGACAACTAGACTTATGATCTAGTTGTCAAGGCTTGGATCTCAGTAGGTACAGCCTCCTTTCCCTGTCTGCTTCTGGAAAGAATTGCACCTAAGTAAGATACCCTGCTTAGTAAACAGATAACTGGCAAATAGAAATTCCCGTTACGAACAGGCTGCCATATAATTTATTTTCTAAACTGAGACACTTTTAAAGTGAAACAGGATTCTCAATAATTACACCAGGAAAACTGGCACAAACTGGGATTGTCCTGGGCAAACCAAGATGAATGGATAACCTAAGTGACTCTGATGGCTGATTTTTAATCTTTCTTTGGGAGATGGAGGAGGGGGTTGAGAACTGAAAATTTAATCCAATTT
>CHR16:78133291-78133675
GCACTGTCACCCAGGCTTGAGTGCAGTGGCTCAATCTCGGCTCAGTGCAAGGTCCACCTCCTGGGTAAAGGAGATTCTCCTGCTTCAGCTTCCCAACTAGCTGGGACAACAGGTGTGTGCCACCACGTCCAGCTAATTTTTGTATTTTTATTAGAGACGGGGTTTCACCATGTTGGCCAGGCTGGTCTTGAACTCCTAACCTCAAGTGATCTGCCCGCCTTGGCCTCCCAAAGTGCTGGGATTACAGGCTCACGCCACCATGCCTAGCTGATTTTTGTATTTTTAGTAGAGATGGGGTTTCACCATGTTGGCCAGGCTGGTCTGGAACTCCTGACCTCAGGTGATCCACCCGCCTCGGCCTCCCAAAGTAGTGGAATCACAGAC
>CHR2:15169787-15170171
CAAGTGAATGAATCACTCCAAAGCTCACATTCTTTCAGTCTGTGTGGCTGCCTCCAGCCACGTGCATGCACATGCTAATGCGTGCACACACACAGGGCATCTGAGTTACTGTATGTGTTATCTTGGTTCATCCTTCAAAACAAAGAATCCCCCTGCCTAACCCTGCAGGACAGAACAGTGTGTGCCAGGATGCTACAGGCACATGTTTGATAAGATGCACAGATAAAAGGCTCAGAATCTGAACACTGCAGGGCAATACTTTCTTTGTTGCCCTGAATACGTCTTCTAGGCTGGGACACCTTTATTATTCTTTCAGTTTACTCACTAACCCTCCCCTCTGGGAGCCCGACAGTCTCCTAGAGAGGTAGTGATGGATTCTTCCAG
>CHR16:67555329-67555713
AGACATTAATAAGGAAAAAAACTCCTACAGTCTAGGCAGGAGATGATATGGAAGGATGAGTCTTTAAAATGTTAGAATAGGCCGGGCTTGGTGGCTCATGCCTGTAATCCCAGCACTTTGGGAGGCCGAGGCAGGCAGATCGTGAGGTCAGGAGATTGAGACCAGCCTGGCCAACATGGTGAAACCCATCTCTACTAAAAATACAAAAATTAGCTGGGCATGGTGGTGCGTGTCTGTAATCCCAGCAATTTGGGAGGTTCAGGCAGGAGAATTGCTTAAACCTGGGAGGCAGAGGTTGCAATGAGCCAAGATTGCACCACTGCACTCCAGGCTGGGCAACAGAGCAAGACTCCATCTTGGGGAAAAAAAAAATTTAAATGTTAG
>CHR20:50373884-50374268
GAAGGAAGATGCCAGAAAGGCAGAGTGGGGGTGTACTACCACACGGGATTTAGGGACACTGCCAGGACCTTGTCTTTGACTGTGGGTGACATGGGAGCCAGAGGAGGGTGTTGAGCAGAGGAGAGATGTGATCCGACTTCCTTTGGGTAGCAAGACAATGATGGAATGGGGGAGGTAGTTCGGAAGCCATGGCAACAATCCAAGCACACACACTCATGCCAGGGCGGGGCTGCGGACCTTGGAGGGTGGTAGGATCCTGGATGCAGGCTGTGGATGGGAGGTGGTGGGGCAGAGGCTAGAGAAAGAGAAGAGTCAATGAGGACACTCAGGTGTTTGGCCTGAGCCCCTGGAAGGAGAGAGGTGCCACTTTCAGAGGCAAAGACG
>CHR20:46514325-46514709
ATGGTATAGCCTATTTCTCCTAGGCTACAGGCCTGTGTGGCATGTCACTGTCCTGAATACCATATGCAATGGTAACACAATGGTATTTGTGTATGTAAACATATCTAAACATAGGGAAGGTGCAGTAAACGTACAGTATTGTAATCTTATGAGACCACAGTTGTATATGCAGTACATCGTTGACTGGAACATTCTTATATTATGCATGACTGTATATGAATTGTATACATATTGAATAAATAGAACTTTATAAAACTTTACTCATTGGAAGGCATGAAAGTTTCTGACAAAGTTATAATGTATTATTATTCAATTCCAGAAAAGAACAATTAGCGACTGGTGGTAGCTAGTCTTCAAAGATGGCCCCCAATGAACTAAACTTCC
>CHR11:66817812-66818196
CTGGGATTACAGGCATGAGCAATCGCACTGGCCTCAAGTGATTCTTAAATAGAGTAAAATTTGAAAACCACTGAGCATGAGCAGGAGTTGACTTCTGCATTTTAATCCAATAAACCCTGGGACATAAATTTAAGTGTTTCTCAATGCCCTCCTAATCTTTGAGGAAAGTTACAAGGAGAAGTGGAGCTTATACAAATTTGGGGAAAGGTTCGTAAGCCTCCCTTTTGGTGCTTCTGATATGTCTCTGTTCTCCTTTCTCTATGGGCCAATGTGTTTTCGTGGGACTCTATTCTCCAGGCACTCTAGTGCTATTTGGTGTGGCCCTGCTCCTACTGAGTCATAAGAAAAAAGAGACTGCTTACACCAGATCAAAAGAGCTCATGT
>CHR2:42178828-42179212
CTTACACCTAAGGGATCTGGGAGTGTAGGCAAAAGTTGAAATCTATTTAACTTTAAAATTTATATGATTGTTTTGCATCCATTATAATAAAGATTTGTTTAGACAGGAATCATCAATAGGTGCTAAATCTAGGGGGATATTTTGGTGAGAAGCAGGTTGTCTGCATGGTCTTAAATTTCCCCCCATATAATGCTTATTACTTGTAAGGGGGGGAAACAGTAACTCAATATGGTGGTGAAATCAGACAACACCTTGTGTGCATGATCAAAATAAATATCACCAATGGATTTGTGTGTCTCTGCATGTGATACCCAGAAAAGAGCACATCAGTTACAGTGTTTTTCAGCCATGAATTCATAGCCTGAATCTAATCATGAGGAAATT
>CHR20:47894808-47895192
GGTCAGAAAGCTGGCGACCCAGGGAGGAGAGGTCTTGTTCTGGTCTGAGGGTCGTGGAGCTGCAGACCCAGGGAGGAGCAATTTTGTTGTAGTTCGAGGGTCAGGAAGCTGGCGACCCAGGGAGGAGAGGTCTTCTTCTGGTGTGAGGGTCGTGGAGCTGCAGACGCAGGGAGGAGCAATTTTGTTGTAGTTCGACGGTCAGGAAGCTGGCGACCCAGGGAGAGGTCTTGTACTAGTCTGAGGGTCGTGGAGCTGCAGACCCAGGGAGGGGCAATGTTGTTGTAATTCGAGGGTCTGGCAGCTGGCAACTCGGGGAGGAGAAGTCTTGTTGGAGTTTGAGGGTCGTGGAGCTGCCAACCCAGGGAGGAGCAATTTTGTTGTAGT
>CHR16:26345978-26346362
TGGCACACCGCAGGTGCCCAGTAAATGCCAGTTCTTGTCCCCCTGTGTCCTTCAGTTCTTTGCCACTTGATTCCCACTGACTCCTTCACAGCCATGCAAAGCTGGGACTCTAATCCCTGTTCCCTTCTCCTAGAGTGTTCTAACCTTATCATTTTTCTAATTCAGTGCTGATGTGCCAACAGGCAGCCTTGGCTTGGCAGAGCTGCCAGGGAGAAGCCAGGCACAGCTTGCGGCTGGGAACAGTTGCGCTGGGATAGTCCTTGGTGGGTTGATCCTCCTCCTGGCGGGTCTGACTAGGAGAGCTGCTGCTTTGTCACATTGATGGGCCAAGTCCCCTTACTCCTTTGCAGAAAGGAGAGGACATTTGATAAATAGGTGAAGGAG
>CHR2:217277339-217277723
TAGCTCCTAACACCATCACCCTGGGGGTTAGGATTTTAACACATGAGTTATGAAGCAATGTAAACATTTAGTCCATCGTAATGAGGAATTGCGGAGTCAGAGGAATATGTGCTTGTCCTTTTGATGGATGTTGACAATTGCCCTTCAATGAGATGGCTCCAGCATACATTTCCGTAAGTGGTGGGTGGGCAGTGCCTATTTCACCCAGCTTTTCCCACATGGTGTATACATAAATTATTTTATTTTATTTTTTCACAGGTCTTAAATGTGGGAAATAGTCTACAGTTTGGAAGACACCAGAGAAAAATGCTCCACAGCTCGCCCTGGTGACTCACTACAACTTATGGGAAGATGTGAGATTATTCTGTATTCTAATGTATGTTA
>CHR1:150524812-150525196
CAAGATTCTGTCTCTACAAAAAATAAAAATAAATTAGAGTGGTGTGGTGGTACTTGCCTGTAGTCCCAGCTACTCAGGAGACTGAACTGAGGGGATCTCTTGAGCCCAGGAGTTTGAGGGTACAGTGAGCCATGATCACACCACTGCACTCCAGCCTGAACAACAGAGTGAAACCCTGTCTTGAAAAAAAAAAAAAAAAAAAGGCCTGGTGCAGTGGCTCACGCCTGTAATTCCAGCACTGTGGGAGGCCGAGGCAGGCGGATCACGAGGTCAGGAGTTCGAGACCAGCCTGAACAACATGGTGAAACCCCATCTCTGCTAAAAATTAGCCAGGCATGGTGGCACGCATCTGTAATCCCAGCTACTCAGGAGGCTGAGGCAGGA
>CHR16:22797049-22797433
CCTGACTTCAAATTATATTTCAAAGCTATGATAGCCAAAATAGCATGGTACTGACATAAAGATAGACACATCGACCAGTGGAGCAGAATAGAGAACACAGAAAAAAATCCGCCAACTTACAGCCAGCTGACTTTTGAGAAAGGTACCAAAAACACAAAATGGAGAAAAGGCAGCCTCTTTAATAAACGGTTCTGAGAAAACTGTATTCACATTCAGAAGAATGAGGCTAGACCACTATCTCTCAACATGTACAAAAATCAACTCAACATGAATTAAAGACTTAAATGTAAGACCTGAAACAATAAAACTCCTGGAAGAAAACATAAGAGAAATGCTTCATGGCTGGTCCGGGCAAAGATTTTTTAGTGACCTCAAAAGCACAGT
>CHR7:5862519-5862903
CAAGGACAAGATCGTAAATCATCCTTCCACCTACCCTGAGATAAATGCAGCATGGCCCTATTCCCCTACTCCCTCTTTTCATGTTTACTTTATGTTATGTAAAATGCAGATTTACTGAGCTCAAGATGAATGCAGCATAAACTCTTTACTCCCTCTTTTCACGTTTATCTTATGTAAAATGTGGATTCACTGGGCTTAGGATGAATGCATCACAGACTCTACTCCTTTTCAAGTTTACTTTATCTTGCGTAAAATGTAGATCTACTGAGCTCAAGATGAATGCATCATGGACTCCTCTACTCTTTTCACATGTTTATCCTATGTAAAATGTGGATTTACTGAGCTCAAGATGAATGCATCATGGACTCTTTACTCCCTCTTTTC
>CHR17:65272070-65272454
GGCAAATCACCTGAGGTGAGGAGTTCAAGACCAGCCTGACCAACATGGAGAAACCCCATCTCTACTAAAAATACAAAAATAGCTGGGCATGGTGGCACATGCCAGTAATACCAGCTACTCGGGAGGCTGAGGCAGGAGAATTGCTTGAACCCAAGAGGCAGAGGTTGTGGTGAGCCAAGATCACACTATTGCACTCCAGCCTGGGCAACAAGGGCAACAAGAGCGAAACTCTGTCTCAAAAAAAAAAAAAAAAAAAAAAAAAAGGTCTTCCTTCCTGGCCGGGCCCAGTGGCTCAGGCCTGAAATCCAGCACTTTGGGAGGCCAAGGTGAATGGATCACCTGAGGTCAGGAGTTCGAGACCAGCCTGGTCAACATGGTGAAACT
>CHR20:46513976-46514360
TGAACTATTAGCCGTAACCCCAATTCCCAGAGATATCCGAGTTTAACATTAGGTGCACATTCTTCTGACAGCTTTACAAAGAGGAACTCATATAGGTCTAGTAATTTGTTATTTTTTAAATTAGCAATATAGTTAATATACTTTAATACCACGAATTATCTCATATACATTGTGAGTAATATAGAAAATAGTTTTACATCCACAAGGAAAATACATACAATCATGCATGGTTTAACGATGGGGATACACTCTGAGAAATGTGTCTTTAGGCAATCTCGTCTTTGTGTGAACATCATGGAGGGTTCTTACACAAATCTAGACAATATAGTCTACTACACACCTAGGCTGTATGGTATAGCCTATTTCTCCTAGGCTACAGGCCTG
>CHR19:48693881-48694265
AGTCTTGCTCTGTCACCCAGGCTGGAGTGCAGTGGTACCATCTCGGCTCACTGCAACCTCTGCCTCCCAGGTTCAAGGAATTCTCCTCCCCTAGCCTCCTGAGTAGCTGGGATTACAGGCGTGCACCACCATGCCCAGCTAATTTTGTATTTTTAGTAGAGATGGAGTTTCACTAAAAAAAAATGTTGGCTAGGCTGGTCTCAAACTCCTGACCTCAGGTGATCCTCCTGCCTCGGCCTCCCAAAGTGCTGGGATTGCAGGCATGAGCCACTGCGCCCAGGTCATTCCCATGACTTTGGAACATCTGTGGGACATTCATGGAGTTGGAAAGTCTAAGCCTCTGAGCCCCAAATCTGTTTTGCGTTTTTTTTTTTTTTTTTTTTT
>CHR8:128855580-128855964
TATCAAAACCTCTACTGTTTGGCATTTTCGCCTCCAGAAGCAAACAAGAAGAATGAGGCAAGAAAAGAAATAAAGACTTCTCAATAGTCACAGGGGTCTGCTGGTACTTTGGGTTATTTCGCAAGGTGATTTTATTCAGCAGCTCTTAATTAAACCAAAAAGTTGTTGTCTAGTCCCAGTTGGAAAGTGAGAGTTGTGTGCATTTAGTATTCAAATACTGTAACAACTCAAGAAATTACAACAGAAGATCTTTGCTGTTAGATCTTATTTTTTTAAAAATCTGTTTCAAATTTTCTGCAATGTATTTTATACACTGTTGTGTAATAGGTTAGTTGAACACTGCCCATGGAATCATAGTTACTGCTCACTTACTATGAGTCCCAC
>CHR3:62546994-62547378
CCTTTCTTGATCTTTTTGTAGATGCTCAGGCATAAAGGTTGGGTTGATTAAATCCTAACTGGTTGTCTCTGATGGCTTGTAAATTATAGGAACAGAAGCCACACTGGCTGGTACTCTGGCTGCAGTTTTTATTAAGTGCTTAAACTAGCAATAGATAGAATTTGGAGCAGTGTTGAAGCTCTGTTGCAGGGATAATAAAGTAACCATGGGACGGCTGGGATCCACACTATTAGACTGAAGTTCTGGGTAAGGGCTGCCATTTATTACATGGCCACTGTGTACAGTTGTGCAGATTTGGCACTGCAGAACTCAATGGGTGCCATTCATATTTTTGTGTATGTGCAAGGTGTTTCCTGTATTACACAGTCTCCATAGCTGATTGTA
>CHR19:38755245-38755629
ATTGCTTACACAAAGCCTGTTTGGTGGTCTCTTCACACGGACGCGAGTGAAAGTAAAACTGCTGAAAACAATTCAAAAAGGGCATTTTTTTTTTTTTTTGAGGCAGAGTCTCACTCTGTCGCCCAGGCTGGAGTGCAGTGGCACAATCTCGGCTCACTATAAGCTCCATCTCCCGGGTTCACACCATTCTCCTGCCTCAGCCTCCCGAGTAGCTGGGACTACAGGCACCCACCACCACGCCTGGCTAATTTTCTGTATTTTTAGTAGAGACGGGGTTTCACCGTGTTAGCCAGGATGTTCTCGATCTCCTGACCTCGTGATCCACCCTCCTTGGCCTCCCAAAGTGCTGGGATTACAGGCGTGAGCCACCGTGCCAGGAAAATG
>CHR8:124194671-124195055
TGCAGTGAGCTATGCTAGCACCACTACACTTTAGCCTTGGCAGTAGACCCTGTCTCCAAAAGAGGAAGAAGGTCCTGAGAAGGCAGATATAGTGGCTTTGCTCTGCTACAAACTTGGGTTCTCAGTGTAGGATCCTGGCTGGCTGACTGAAGTATAGTTTTGAGAATTAGAATACAGTATTTGTCTCTCTTTTTCTGCTTTTCTTCCTTCCTCCTTAAAAATTAAAAGACACTGAGTGCCTCAGAAGTGTGCAAAGCATTGTGCTCTAAGACAGGCCTCATGGGAGCTATTGTCAAAGCCATTGCTATTAGCACAGGGTTCTCTAACCTGCTGAGGAATTCCATTTTCAGGACAAATTTCACTGCATTTAATTTTGGCTTTCTT
>CHR20:40321508-40321892
TCTGTCGCCCAGGCTGGAGTGCAGTGGCGCGATCTCCGCTCACTGCAAGCTCCGCCTCCTGGGTTCATGCCATTCTCCTGCCTCACCCTCCTGAGTGGCTGGGACTACAGGCGCCTGCCACCAAGCCTGGCTAATTTTTTTGTATTTTTGGTAGAGATGGGGTTTCACTGTGTTAGTCAGGATGGTCTCGATCTCCTGACCTTGTGATCTACCCGCCTCGGCCTCCCGAAGTGCTGGGATTACAGGCATGAGCCACCATGCCTGACCCCTTCTTTTCTTATTTGTCTGCACAACTTGCAACTGATTGCCTACCTGCCTTGCCTCACAGTTCTGTGTGTCTGTCCCTGTGAACTCTCACATTATCCTTCCTCTGTGGTAAGGCTA
>CHR6:42539297-42539681
TGCACTTCAGTATCTAATTGCAAAATAAATATACAAATGAATAGCTATGCTATAAGTAAATGACTCAGACCTAAGAAAACAGAATCCTAAGGTGGCAGTGGAGAAAGATAGAAATCAAATCAATTTACACGACAGAATCTCCCAAAAGGCTCAGGAATGGATGGAACCATTTATCTTTGGAAATGAAAGAGAGATAAAACAGAGAACTGATGGAAATACCACTTAAGAAGCAATTAGAGGCCTGGCATAGTGGCTCACACCTGTAATCGCAGCACTCTGGGAGGCTGAGGTGGAAGGATCACTTGAGGCCAGTAATTCAAGACCAGCCTGGGCAACATAGTGGGAACTTGTCTCTACCAAAAATAAATAAATAAATAAAAATAG
>CHR19:10828439-10828823
AGCTGGGCGTGGTGGCAGGCGCCTGTAGTCCCAGCTACTTGGGAGACTGAGGCAGGAGAATGGCATAAACCCGGGAGGCGGAGGTTGCAGTGAGCTGAGATTGCACCACTGCACTCCAACCTGGGCGACAGTGAGACTGTCTCAAAAAAAAAAAAGCAAAAACAAAAAAGATATAACAGGATTATTCTGCCAAGGTTAAGGAAATAAATAAATAAGCTAAAACAGGAGAAAAGACATCAATGGAAGAGGCAAGATACTAGAAATAAGTTGAATAAGAATCTCATAACCAGCCTGGGCCACATGGTGGAACCCTATCTCTAAAAAAATTACAAAACTTAGCCAAGCATGGTGTCAACGTGCCTGTCGTCCTAGCTACTTGGGAGG
>CHR2:201724905-201725289
GATCGAGACCATCCTGGCTAACGCGGTGAAACCCTGTCTCTACTAAAAATACAAAAAATTAGCCGGGTGTGGTGGCGGGCGCCTGGAGTCCCACCTACTCGGGAGGCTGAAGCAGGAGAATGGCATGAACCTGGGAGGCAGAGCTTGCAGTGAGCCAAGATTGCGCCACTGCACTCCAGCCTGGGTGACAGAGCGAGACTTCATCTCAAAAAAAAAAAAAAAAATTTAGATAAGAACTAAATTTAATAATCCAGTATTTTAATCCTGCGATAGATGAGGGGTTAACCTTTAAAAGATGATCACACAGAGTTTCAATTTTATTTACTCCTCTAAATTTTATCTATAAGACTAAACAAAACTTAAAACTTGGAAATTTTGGCTATG
>CHR3:62539067-62539451
AAAACTTCCTTTTCCCTTCTTCCTTTCTTTCTTCTTTCTCCCCATCCACTTGTAGCATGAGCCTAGGACTGGATCTAGGAGGTCTAGATTTTAGGTTGAGCTCTGTTTTTAAAAAACTGTAGGATGCTGGCTGAATTGTTTATCTCTGAGCATCAGTTGCCTTCTGTGTAAGAGGAGCTGAATTTTCAGTTCCCTTCCTGCCGTTATAGGCTGTAATTTAATGATCCTTAAGATCCCTTGCACACTATGTGTGGAATGGAGCTTAATGCAGTGGGAATTTCCAGCAAGTAAAGCGAGCCACCTCTGGATTTTACTTGCCCCAAATTATCATTTACTCAAAATTGGGCTCATTATTCTAATGGTTCCCACAACTCAAGAGCGCTT
>CHR21:43477088-43477472
CAACCCCGCTCGGGAGGCCAGCGTCCGGGGCCTCTGCCAGCTCTGTCCCAGACGGAATTTGTTCTCACTCTGGACACCCCCAGGGGACCCCTGTGCTCACAGGCAGATCCAGGGGGCAGGAGGGGGGCCTTCCCATGCCAAGTGCAGTTGGATGATGAACGACACCCCCAAAAGATTTGTCCAGGTCCTAACCCGAGGAACTGGAGAATGGGACCTGATTTAGAAAAGGGGTCTTTGCAGATAGATGGGATTAAGTTAAGGATTTTGAGATGAAAGCCTCCTGGATGAGGGTGGACTTGAGATCCAAGGACACGTTCTGAGAAGGGGGAAAGGTGCAGAGACACAGTCACGTGAGACGGAGGCAGAGAACTGGAGCGATGCGGA
>CHR17:75284929-75285313
ACCGAGCTTGGCCCTGTTTTGCTTTTTGAGGCAAGGTCGTGCTCAGTTGCCCAGGCTGGAGTGCAGTGGCTCGATCACAGTTCACAGCAGCCTTGACTTCTCTAGCTCAAATTATTCTCCTGCCTCTGGAATAGCTGGGACGACAGGTGTGTACCACCATATCTGGCTAATTTATTTTTTATTTTTAGTAGAGAGGAGGTCTCCCTAATGTTGCCCAGGCTGGTCTCAAACTCCTGAGCTCAAGCCATCCTCCCACCTCAGCCTCCCAAAGTGATGGGATTACAGGTGTGAGCCACTATACCAGGGCTATGCTCAGATCTTCCTTCAGCCAACTGAAGATGGCCTGGCTTCTTTTCTTTTTTTGAGACAGGGTCTGGCTGTGTT
>CHR3:14166351-14166735
CCAGGCCTGGGTGAGGGAGGCGACCCCTCTCTAACCTCGTCACCATCCTTGCACCTCTAGATTTCTGCAGTAGCTGCACACAAAGCAACTCACCCATCCCATCACTATCCTCTCAGGCAGCCCACCATCCATCAAAGGGAAACCAAAGCCCACCCTCCCTTCACCCCCACCCCCCAACACCTACATACTCCACACACGCAGGTGAGCTGGGCACCTCGCCGTCCCCTCCACAACTTGGCTAGAGTCTTCAACTTTTTCTCCTAGACCTGGCTCTAATCCTTTCCCCTACATAAAGCCTTCCCCAGCTCCACAGAGCCACGCTGATCTCTTTCACTGTTCCAGGCATAGCCTTGAGTTTCTCTGTTTGGAAGTCCTTGTTCCATC
>CHR17:57513406-57513790
AGCCCAGGGAGTCTAGCTCTAGAGTTTCTGGCCTCTCCCATTAGTCTGTACTGGTGAGCTGGGACCTGGGTCTAGGTGCCCTAGCAGGCACTGTTTGTGGACACATGGGTCATTGGCAGAAGAACTGCAATGCCTTTTATAAATCTAGAATTCGACAGTGTCACCAAGCAGATGGGATTCTGCAAAAGACAGGACTATATGCCCATGACCACATTTGCCATCATTTGATTTTAAATTGACAGCAGTTAGGGCGGAGGGGCTCCTTCACTGCAGTCCCTCAGGGAGCCTCACCCCCCTCCCGGGCTCTCAAACCCTCTGGCCAGCTCCTTGTGCTTCTCCTGTGGTGATGAAGGGCAGTTTCTTGAGTGCCACATAGTTCCTGAG
>CHR2:99486417-99486801
ACTCGGGAGGCTGAGGCAGGAGAATGGCGTGAACCCAGGAGGTGGAGCTTGCAGTGAGCCAAGATGGTGCCACTGCACTCCAGTGTGGGCGACAGAGCGAGACTCCATCTCAAAAAAAAAAAAAATTACCCTGTTCTAAGCACTTTACATACATTAACTCAATTATTACTCACCATAATCCTGTGAGGTAGGTATTATTACAGTCATCCTACAGATGAGCAGAACTGAGGCACCACCAAGTTATTAACTTGCCCACAGTCTCAATCAGTAAATGGTGGGAGCCAGAGAATTCTGACCCTAGCTGTCTGATTCCAGAGCCAATATTTAAATCAACTATACTATTCATTTACTCAACAAGTTTTACTGACAGCCTACTATGTACCA
>CHR19:45681680-45682064
GCGGCAGCGCGGGGTACGGCGCCGCCTCTGAGCGCCATCGTCTCACAGGTGCAGTCGGAGATCCGCCGTGGCTGGCACCACTGCCGCCTGCGCCGCAGCCTGGGCGAGGAGCAACGCCAGCTCCCGGAGCGCGCCTTCCGGGCCCTGCCCTCCGGCTCCGGCCCGGGCGAGGTCCCCACCAGCCGCGGCTTGTCCTCGGGGACCCTCCCAGGGCCTGGGAATGAGGCCAGCCGGGAGTTGGAAAGTTACTGCTAGGGGGCGGGATCCCCGTGTCTGTTCAGTTAGCATGGATTTATTGAGTGCCAACTGCGTGCCAGGCCCAGTACGGAGGACGCTGGGGAAATGGTGAAGGAAACAGAAAAAAGGTCCCTGCCCTTCTGGAGA
>CHR15:67442477-67442861
AATACCACCTTACTCCTGCAAGAATGGCCATAATCAAAAAATCAAAAAACAGTGGATGTTGGCTTGGATGCAGGTTACAGGGAACGCTTCTACACTGCTGGTGGGAATGTAAACTAGTACAGCCACTATGGAAGACAGTGTGGAGATTCCTTAAAGAACTAAAAGTAGAACTACCATTTGATCCAGCAGTCCCATTACTGGATATCTACCCAGAGGAAAAGAAGTCATTATTCAAAAGAGATACTTGCACATGCATATTTATAGCAGCACAATTCACAATTGCAAAATCATGGAACCAACCCAAATGCCCATCAATCAACAAGTGGATAAAGAAACTGTGAGATAGATAGATAGATAGATAGATAGATAGATAGATAGATAGAT
>CHR10:23140102-23140486
CTTGTTTCTTTATAAATTACCCAGGCTCAGGTATCTCTTTATAGCAATGCAAACAGACTAAGACAATAACTCTATCTGTAATGGGAAGGATAGAAAGGAAGAGAGCATGGAGAGAAGATTTAGGAGGTTTTTGGAGTAACCCAGAGGGAGATGATTATCTTCTGGACTGGTGTTGCAAGTATGAGATGGAGAAAGTGGAAATGAGAGAAATTTAGGAGGTAAAATCTTCCAATTCCTGTTGATTGTCTGAATGTGTGGAAGGGGGCAAGGGAGGAGTCACAGTTGATACCCGGACTTCTGAATTAGGCAACCAGATTGGTGGTGGAGCCATTTAAGAAGATAAGGAACAGAGGAGAAGGAGTATTACTACAAGGGGAAGATGGT
>CHR17:62340999-62341383
AGTGTCTACTAGATGCTGGGTATTTGAGAATAATCTGGAATATATATAGTAGCATACAGAAAAAATGTAATTACCCACAATTTCAAGTAATATTACCTTTTCTATTACAGATATCTTTGATCTTTTTCCTGTGCATATATGTGTATTATTAATTAAACTCTTACTAGAAATGTTACGTATCCTGCATTTAATCCTAAAATTTTAGTGTAATAATTTCACCATGTTATTTAAAATTTCTTTGTAAACATCATTTTAATTACTATATCATCTGGTTGTATTATAATTTACTTAATCATTGTTCTCTTGTTGAACATTTATTTAGTGTTTTTCTCTTATGTGTCTCTGATCTTCATACATAAATCTTGATCCAACTTTAAAGTCATT
>CHR9:92453570-92453954
ATTCTGTTGATTTGGGGTGGAGAGTTCTGTAGATGTCTATTAGAGACTTAGACTCCCACACAATAATAATGGGAGACTTTAACACCCCACTGTCAACATTAGACAGATCAGTGAGACGGAAAGTTAACAAGGATACCCAGGAATTGAACTCAGCTCTGCACCAAGCGGCAATTCTTTCAAAAAGGGATTGAATTGTGAATGAAAGAGAAATAGTATGGTAGCTTAAGGGAAACGAAAATTGAAATTTTTTAAAAAAAGCTTTTGGAATGCTGGGTGTGGTGGCTCACGCCTGTAATCCCATCTACTCTGGAGTCTGAGACAGGAAGATCACTTAAGCCCAAGAGTTTGAGACCAGCCTGGACAATTTGTGGAAAGACCTCATCT
>CHR16:50912638-50913022
TTTTTGAATATGGTTTCCAATGTCTATTTCAACTGTTTCAAGTTCAGAGTCTCCAGGCTCAATAACTATATGCTGAATAAGTGAATGAATGAATGACAATTTATTATCCCTCTTGGGTAGCTGGTCCCAGTTTGCTGACAAGAAAGACCATAGTCAAGAGACTTTCTCTCATTCCTAGATGCATGTCTCTCTAAGAAAGGTAATTTCTTGCATTTTGTTCATGGTGTTCCTTTTGCCTGGGGTCCAATTTTCCTCTCTTCCCTCCAACCCCAGCTCATCCATGCATATCCAAATCCTCCTCATTCCTTACCTGGATAAATGACCATTCCTCCAGGAAGCCCTCCTTGATCTTCCAGTCACGATAATGCTGGCCTGCTTGGGGCT
>CHR17:57424819-57425203
TGTCATCCCTTTGCTTGCAGATGAGGTGGCTTAGAACCAAGAGGGAGGAGCTTAGCCCAGCAGACCCTCCTGGGATTTGTTGGAGGCTGTGCTTGGGAGTCGGACACCTGATCTGCTTTGCAATTTTATGAGGTCCAACTTCTGATCCTCAGCGAGGCCCCATTTCCTTCCTGGGGCAGGGTTAGTCATCCGGCCCTGCAGGAGGTGGGGCAGGACTCAGGAAGCACTTGGAATGGCCTGGAAATCATGGGCTATAAAAGCCTTTCTTCCCAGGGTGGCGGAGTGCACTACTCTCACATTTAATCCTGCCCGGTATCCTGAAGAGGGGAGGGCCAGGGTTGTAGGTGAGTTGCATGGAGTTATTCTGGAATATTCCACAACTAC
>CHR20:19997984-19998368
TTTTTTCTTAAGACAGAGTCTCGCTCTGTCACCCAGGCTGGAGTGCAGTGGTGGCACGATCTCTGCTCACTGCAACCTCCACCTCCCAGGTTCAAACGATTCTCCTGCCTCAGCCTCCGGAGTAGCTGGGACTACAGGTGCTCACCACCACACCTGGCTAATTTATTTTGTATTTTTAGTAGAGATGGGATTTCACCGTGGTGGCCAGGCTGGACTCAAACTCCTGGCCTCAACTGATCCACCCGCCTCAGCTTCCCAAAGTGCTGGGATTACAGGCGTGAGCCACTGCGCCTGGCCATTTTTTTTTTTTATAAGAGCTCTGAAAATAGAGGGTCAGATGAGGTGGCTCATGCCTGTAATCCCAGCACCTTAGAGGCTAAGGCA
>CHR1:202317741-202318125
GAGTTCTCTAAGGTGAGAGAACCTCCAACTTGGAGTTCTCTGGGGCCAGAAACAGGGTCAGCCTCCCTTAGACTGGGAGTTTTCCGAGGGCAAGGGCCATGTTCATCTCCTTTTGATTGGAAATTCTCTGAATACAGAGGCTGACCTTGGTCCTGAAGACCTGGTCCCACCATCCTCTGGCCCAGGGTTAATGTCTGATCTCTCCTACAGGCCCCTTCAAGCCCTGTGAGTACCTCTTTGAAAGCTGGGGCATCCGCCTGGCCGTGTGGGCCATCGTGTTGCTCTCCGTGCTCTGCAATGGACTGGTGCTGCTGACCGTGTTCGCTGGCGGGCCTGTCCCCCTGCCCCCGGTCAAGTTTGTGGTAGGTGCGATTGCAGGCGCCA
>CHR20:25604682-25605066
TATCTGGTGTTCCAAATGTGACCCTCAAAATTTAAATACCTGCCACAGTATCTAATGCTGCCTGGGGAGTTCCCATGGGCAGGGGCAAGCATAGCATTTGGCAGACCAGGAGGGAGCAGGGCCGGCAGGGCCGGCAGCGCTGATCCACCATGGCAGGAACGTGTGCCAGTTGTTTCAGCAGTCTGGGCTTCGCTTTCCTCATTGCAGTGAAGGTTTTAGAAAACTGTTAAAAACACTGTGGACACTAACATTTTTAGTCAAAAAAACTCAGCCAGGTGCAGTGGCTCACGCCTGTAATCCCAGCACTTTGGGAAGCCGAGGAGGGCAGATCACTTGAGGTCAGGAGTTCGAGACCAGCCTGGCAAACATGGTGAAACCCCATCT
>CHR16:189003-189387
CAGATTTATTTATTCCTACTCAACATGACCCGGGAACACAGGAGCAACTCTGTACACTTCTAGAAACTCACAGCTAGCTCCAAAACAATAGAAATTTTAAACTACAAAAGATGAGTTGTATTCAGCAAATATAAAGGGTAATTTTAGACTGTGTGAACGTTTATCAGACTATTTACAGCACCCGGGAGACGGGTTCAGATCTCGCCGGCCTCCTTCTCTTCTGACCTCCGTGAAGCCATCTTCCCGTTGGAGCTCTCAAGCCTCCAGTCCGGGGGCCCTCGCTCGCTCCGCCCGCTCTCCCAGGACTCCTCTCTGGATGCCCGCTCTCTGGAGAACCTGGGAAATGGGAACCAGAGGCTCAGTGGAGGCTGCTGCCCCCCTTCT
>CHR3:61933692-61934076
CTGCTCTCTAGTCCCATGGTTTCCTCTCCATTTTCTAGAGTGTTTTTTAGATACTGTATCTCACCAGTAGCCATAGGAAATGATGAGATAATCAAACAGATTTCTGCCTTGTCTCCTCAATGATACCAGTTTTTTCTTTCTTTGGCATTTATATCAAACATGTAATCAGTAGATCAGCTAGTTTGAAAATAGTCTCCACTGCAGAAATTCACCCCATTAGATATCTGTGCCATCAAGCCCAGGGAAAGCAAATTTCCTCTCTGCAAGTGAGCCACATGTGGGTCAGGCAGGCTCATGCTTTCGCTCCTGCACCTGTGTTTTCGTGTCTGAATATTTTATGGGCTTAAAGATGCAGCTACAATTTCCTCACTTTGTGGGGACATT
>CHR5:173249470-173249854
CTATGTTTCCCAGGCTGGTCTTGAACTCCTGGGCTCGAGTGATCCTTCAGTCTCAGCCTTCTGAGTAGCTGGGACTACAGGCGTGCACCACCACCATGACTGACTAGTTTTTAAAATTTTTGTAGAGACAGGGTCTAGCCACGTTGCCCAGGCTGATCTGGAACTCCTTGGGCTCAAGCGGTCCTCCTACATTGGCCTCCCACAGTGCTGGGATTACAGATGTGGGCCACTGTGCTTGGCCTATTTTTCAGTGTTTTAAACCCGTTTGTATTTTTCTTTTTAAAGAGGTGTTATCTTAACAAGTTTGGGGAGTTAGGGAAAAAATTGAAAAGAAAAGGTATTATCTGTTTTCATCTTTGATCTATTGAGATCTTAGGAACCCTT
>CHR3:157217385-157217769
TGATTTTAGCTGAGCTCTCAATGTTAAGACCTGGGTTTGGAGTATCTATTTATCAATATACATTTTTGGGGTCATTCTGAGTTATCTCTAGTAGGCTGTTTGTTCTATTCTAAAGCTCATTTCCTGAGCTTTCTGTGGGATGCCTGCCATGGAGTCGCCTCCTGCTGTAGCCTGGAGTGGGGTTTGCCTGGTGGTCCTGACACTGATTCCCTTGCCACCTGCACTCCAGGTGGCTTAACACCCAATCTTGAGACTGAATGTGTCACCCTTTCTGATAATCCGATACCATTTTCTTTTTTTCTTTTTCTTTTTTTTTGAGACAGAGTCTCGCTCTGTCACCCAGGCTGGAGTGCAGTGGCGCAATCTCGGCTCACTGCAACCTCC
>CHR9:114619878-114620262
TTGTTTTTTCTGGTTTTCCTCATTTGCTTATTTTAAAATTTATTTTTAGGCTGGGCATGGTGGCTCATGCCTGTAATCCCAGCACTTTGGGAGGCCTAGGTGGGTGGATCGGATCACCTGAGGTCAGGAGTTTGAGACCATCCCGGCCAACATGGTGAAACCCCATCTCTATGAAAAATACAAAAAATTAGCCGGGTGTGGTGGCGCACACCTGTAATCCCAGCTACCCGGGAGGCTGAGGCAGGAGAATTGCTTGAACCTGGGAGGCGGAGGTTGCAGTGAGCTGAGATCGCACCATTGCACTCCAGCCTTGGTGACAAGAGCGAAACTCCATCTCAAAAAAAAAATTATTTTTATAGTTTTAGTTACTTACTTATTTTTTTT
>CHR8:102486411-102486795
TGGTGTGGCTGCAGCAAGTAACTTACCTTCCCTGAGCCCTGGTTCCCTCCTCTGTCTCTTGAAGCTAGTGCTTCTTCCCTCATGGCATGTGGTGAGGAGTTACAGTGGGCTGGCACACACATAGGAAACACTCAATATGTGGTAGTTATGGAGAGGCGTAAGGGTAGGGCAGTAAACCCTAAGGGGTCAATCGGCTTTCAACAACAGTCTCTTATTGGGGCAAAAAGAACTACGGGCTGAACCACACTTTTTCTTTTCTTTTCTTTTCTTTTTTTTTTGAGACCAAGTTTCACTCTTGCCACCCAGGCTCGGGTGCAATGGTGCGATCTCGGCTCACTGCAACCTCCACCTCCTGGGTTCAAGAGATTCTTCTGCCTCAGCCTC
>CHR16:70415440-70415824
TTCCTATTTTCACAAGATAATATATTGCAAGCCAGTCAGGAGAAGATATTCGTAAAGTTAACGGACAAACAACCCCAGGGTGTTTCTCTCTCTCTCCATCTCCCGGGTTCAAGCGATTCTCCTGCCTCAGCCTCCTGAGTAGCTGGGACTACCGGAGTGTGCCACCACACCTGGCTAACTTTTCTATTTTTAGTAGAGATGGGGTTTCACCATGTTGGCTAGGCTGGTCTCAAATTCCTGACTTCAAGTGATCTACCCACCTCGGCCTCCCAAAGTGCTAGGATTACAGGCGTTGATCCACCGTGCCCAGCTTCCAAGATTCTTTTTTTTTTTTTTTTTTTTCTTTTCTGAAACAGAGTCTCAGTCACCCAGCCTGGAGTGCAG
>CHR1:100503646-100504030
CTCTTTTGCTAGTCTTGCAGTTTCTACTGCCCTGTGCAATGCACACACACAAGGTTACATTTTTGTTGACCCACTTACTGTAAAAAATGAGTTTCACTCCCTGACACTCAGAGGAGTTTTCAAATGCTTAAGAAATGAGGGACATGTGATTATGGTGTAGGTGGGGTGGAAGTATTTTATTAAATTGAAATTACTTGTGGTATCTGTCTTGAATATTTGCTATGCTTTATTTTTATGACACTTAATCACTGGATTACTAGTCATCTACATTGACCTTACCTGACCCCCAACTCTGAGTTAGTTCATGTTGCTTCTCCCATAAGCCTCTCTACATCCCACCTTGGTCTAAATCAGAATACTCTTTTTCACTCAGAATTTGCATAA
>CHR20:57607424-57607808
AAAGTGGTTTCTTGAGATGGCATCTATTCCTGGTGAAGATACTGCGAACATTCTTGAAATGACAACAAAGGATTTAGACTGCTATATAAACCTAGTTGGTAAAGCAGCAGCAGGGTTGGGGAGTCTTGGTTCCAATTTTGAAAGAAGTTCTAGTATGAGTAAAATGCCATCAAACAGCATTGCATGCTACAGAGAAAGCTTTCATGAAAGGAAGAGTTCATTGCTGCAGCGAACTTCATTGTTGCCTTATTTTAAGAAATTGCCACAGCTGCCTCCACCTTCAGCAACCACCACCCTGATCAGTCAGCAGCCATCAACATCAAGGCAAGACCTCCACCAGCATAGAGATGATGACTGGCAGAAGACAGGTGATGGTTAGCATTT
>CHR2:63815953-63816337
CCTCATGGAACTTGTTCATTTCTTGATATTATCTTGAGAAACAAAAATGAAGATAGTAGAATTCTGTATCTTGTCTCTTGGCATTATTATGTTTTCAGTTGTACAAAATATCTAAGTCAGATGTATACAGGTTGAACAATTCTTACAGAAATTCCTGCCAAAATTAAAAATATTATGGGTAATTATCACTAAAAAGAAAATTAATCACATTTTATATTAAGATAATTAAAACTGGAATTCAAAAACTGTGAGGCTGAAAACAAATCTACAAAAAGCCTGGTATGGTATGACTCATAGCGGCTTTATTTATAATAACAACAAAAAAGAAATACTTCAGATGTATATTATTAGGTGACTTGACAAACTGTGATATTATAGTAGGTT
>CHR2:187350806-187351190
GCTTTATGATAAGCTTCACATTATCAAGTGTCTGTGTCTCACTCAGCTGCTGTCTGGATTTCTAAACTTTGTTCAATTTTGCCAAAATCCTCCTACAGGTTAAATTGTGTCGAGCAGATTAAAAACATATAAAGAGCTAAGTCAATAGAGCTCAGATTACTGAGCTATAACACATTTGTATGCATAAGAAATATGTTGGCTGGGCGCGGTGGCTCACGCCTGTAATCCCAGCACTTTGGGAGGCCGAGGCGGGCGGATCACAAGGTCAGGAGATCGAGACCATCTTGGCTAACACGGTGAAACCCCGTCTCTACTAAAAATACAAAAAATTAGCCGGGCGCGGTGGCGGGCGCCTGTAGTCCCAGCTACTCGGGAGGCTGAGGC
>CHR20:49215717-49216101
CCTGCTTTGCCAGGCGCAGTGGCTGACGCCTGTAATTCCAGCACTTTAGGAGGCTGAGGTGGGTGGATTGATTGAGGCCAGGAGTTTGAGACCAGACTGGCCAACATGGTGAGACCCCAGTTTCTTCTAAAAATACAAAAATTAGCTGGGTGTGGTGGCACATGCCTATAATCCCAGGTACTTGGGAGGCTGAGGCAGGAGAATCATTTGAACCCAGGAGGCAGAGGTTGCAGTGAGCCAAGGTTGCACCACTGTACTCCAGCCTGGGTGATATAGCAAGACTATGTCTCAAAAAAAAAAAAAAAAAAAAAAAAAAAAGAAGAAGAAGAAGAAAAAAAAAGAAGAAGAGAAAAAGAAGAAGAAAACTCTTTGCTTTGAATTGGG
>CHR4:126017851-126018235
GGCACGTTCTTTATCTTTGTGGTGCCCTAACAAAAATGACCATTTTGGGCTATAAGTCTCTGTGATTGATAATCTTGCTGACTAGAGTCTGAGCAAAGAGAGGCAGCTTCCCTACCCAAAGGTACTCCCTAGGATATTTGGACTTAATGCTTTGCTGACATGGCTCTCACATATACTCCTTTTGAAGACAACCATCAGATTGCTATGAGGCTCTCATCAAAACTGAATGCCTAACCAAGGGATCTGGCGACCGTCTTGCCAGATATTCCCATGTCGCAGTATGCACAATTGTACTAAATAACAAGGTAGAAAGAACCCAATAAGCCTTATTTGCCTATTGGAAATGATATATTCAAATAAATAATAAAATCATCTTAGCCCTAA
>CHR17:73794545-73794929
CTCCGCATGTATGGCTTCCCCATTCCCAAGCAGACCATGAACTTCCTAAGGAAAGTGACCGAATTCCGCACTTCTCAACCCTCGCGGAGGGGCAGGGAGATGGTAAGTGACTTTGGTTAGGTGCTACCACCTGTCAGGCCCGATGGGGGGGGTCCTTCCATGAGTTTTTTTTAAGAATTTGGGCTCTTTGAGGTGTGTTATCCCCATTTTACACAGGAGAGCAGCCCCGAGGCTCACAGAAATTAGTTTCCTTGTCCAAGATCACCCAAGTCATACGATTAACCTTAGAAAAGCTTTCTGCCTTTCTTGGGATGAATATTTTGAGCTAGGAAGGAAGTAACCGTTTCCTGTCTTTGTAATCTGAGAGGAACTAATTGGCGTTTT
>CHR3:42003728-42004112
GCGTGGTGGCACATGCTTGTAATCCCAGCTACTCGGGAGGCTGAGGCAGGAAAATCGCTTGAACCTGGGAGGTGGAGATTGCGGTGAGCCGAGATCGCGCCATTGCACTCCAGCCTGGGCAACAAGAGCAAAACTCCGTCAAACAAACAAACAAAAAACAAGTTCGTTTGATTCCTTCCATTTCCTCAGTGAGATAAGAAACAAAGTCACCATCTGACAGTGAAGATGGGGAGGGAGTTGCTAGAACTTGGATATGAAAAGAAAAAATGTGTTGTAGTTTTCATGAAGAGTGGGAGAATGACTGGATTAGAGAGTTATTAATTGTTCAGCAGCAGTAAAGCTCACCTGAGATTCATGGTCATAATTTTTTTTTTTTTTTCTGAG
>CHR7:2374422-2374806
TCTGCCCTCATGGGCAGCATGAGCACGGCCAAGTCCTCCAGCCTTGGCTGCCCCGGCACTGTGGAAGCCCTCGCAGCTCGTGACAGGCGCGCTCTTTCCTTTCAGAGATGTTCGACAAGCAGCAGGCGAACACCATCTTCTGGAGCCCCCAAGGACAGTTCGTGGTGTTGGCGGGCCTGAGGAGGTAGGTGTCTGCGCTCTGAGCCTGTCCGCCCTGTGAGTAGCGCTCTGCTGTGGCAGAGACCCCTCAGGCGCCTGCACCCGGCTTCTTGGTAGAGAGAGTATTGTGCGCTGAAAGGGTTGCCCCAGTGTCAGTGGATAGGACTTCATTGAACCTCTGCAGACCCACGGTACTCCAGGACTCAGGCCAAGCCCGCACAGAGT
>CHR20:46758348-46758732
GAAAACTGCGGAAAGCCCAAAAAAGCAGAACAAAGAAACCTACATTGCCCAGAATCCCACCTCCTGGGACAGTTGAACATTTAAATAGTGAATAGTTTCTTCCTTTTTCCCCAGACAACTTTGTTGACATTTTTTATTCTGTTTTGTTTTGCTTTCCAACACAGGGGCCATCAGCCAGTACACATGATTTTGCAGCCTGGATTTTCACATAACATTCTATCAGAAGCTTTTCCCTTTGTCTGACAAGCCCATGTCATCCTCAGTCCCTGGTCACCGCTGCGGAGTCAGGGCTTGTGTATTAGGCCGTTTTTCAATTTCTGTAAAGAAATACCTGAGGCTAGGTAATTTACAGAGAAGAGAGGTTTCATTGGCTGGTGGTTCTGC
>CHR20:46548265-46548649
CTTTGTTTCTGGCACATGGTAAGTATCACATCAGCTATTACCTACCACTAGAGTCAACTCCACCGGAGCAGGGACTTTGTCCGTTTTGGTCACTGATATGTCCCAAGTGCCTACAATAGTGTCTGCCATGTTGTGAGTGCTCCAAAACTATTCATTAAGAGTAGCATGACCGATTGCTTCTGTTTGCTCAGGTTGGCAGGAAGCAAGGTCAGCAGAGAAGGTAAGATGCTGGCGGAGGTGATGGATGCTTGAAGAGGAAGAAGAAAGTACAAAATGGTTGCCCAGGAAAGTGGGAGAACAAACGAACTGGGGCAATAACATATGTGCTGGGCAACACTGAGGCCCACTTGAGGTTGGAGATCATACATTATCTTAAGTGAGAGC
>CHR3:189281659-189282043
TCTTAATGTATAAATCCAAGCTAAAGCTATGGTAAGCTTGTTTTCACAAAGATTGAGCACTAGTTGAGTTAGTAAATTTGTCCTCAATGACTTTACCTTTCTGGTTTGACATGTTTTCCATCTCAAGGCACCTACTGACTTCATCATTTCTTCTTTTACTCCAAGGTCTAAACCAGCTCCCAGAAAAGACCTTGAAAGACACCCACAAGAGGATTTTATTTTTATTTTTTATTTTTTTGGAGACAGAGTCTCTCTCTGTCGCCCAGGCTAGAGTGCAGTGGCATGATCTCAGCTCACTGCAACCTCTGCCTCCCAGGCTCAAGCAATTCTCATGCCTCAGCTTCCTGAGTAGCTGGGACTATAGGCACCCACCACCACGCTTGT
>CHR20:56135539-56135923
TAAAAGTCTTTACCAGCCCTGATGGTGAAGCGCCAACACTGCTGGTTGACAATGATGTCAAATTCCTATAGAAGCAGTTCAGGGACAGGTAGGAGATCCACCGCTGAAAACCCAGACTTGGAATGGGGCAGGTCTGGATGCAAATTCCGTACTTCCTGGTATAACTTTAGGCAAGTTATTCAATTTCCATGAGCCTCAGCTTCTCCATCAGTAAAATGGAGATAAAATGTGTTCCGAACTTCTAAGATTGTTACAAAGATTAAATAGCATGATGTATACTGAGCTCTTGACACACAGTAAGCATTGAATAAATACTTCTGTTTTGATCATCCGCAACAAGTGCACAATTTCCTTCTATTCACCAGACAATAATGACAGTTATTT
>CHR22:24592875-24593259
CGCAGCAGCTGCCGGGCGCGCTCCGGCCGCCGCTCGCGGAGCGTGGACTGGATCTCGCGGAGCCACCGCACCCGGCGCTCGTAGGGCGCGGGCCCGCAGCCGGCCGCCGCCCCGGCCTCAGAGCCAGCCTCGGGCCCGGCCCGCCGGCCCAGCCGCGCCCCCATGGCCGCCGCGCGATGGTCGCCGAACCCACAGGAGGCCGGGCTGTCTGCGCCCCGCTCCCGGGGCCGCCCCTAGTCGCCCCGCCTCCAATCACCGCGGCCCTGCCCCGTCCGGGTCCGAAGGCTGAGCGCCCGCCCCACCCCGCGCCGGAGCGAGGCCAGTGGGTTCCTCGGTTTGGCCTGATCACACTGGAGGAGGCCCTGCTTGCGTCAGTCTTGGCGC
>CHR1:110577185-110577569
AATGTCTTTACCAGTCTTAATCCCCACATCCTGGCTTATCATTCTTCATAACTCATACCATAACTGATAAATGTTTTTTATTGACTGTCCTTTTGCCAGAATTTAAGCTCCATGAAATTAGGGACTTTGCTTTATTTATCACTCTGGCACCTAACAGTGCCTGGCACATTGTAGGTGCACCATATGTATTGGTTAAACTAATGAGTTAACTAACAAAATAATATTTTTCACATTGTATTTTACCTTTTTTCTTTTCTAATGTCCCTGTGATTCTTTCTTTATCCTTGAAGTTGAATAATTTCAGCAAAATGTTTTGATATAGATTGTTCTTCACAGATTTTTTGTTTCCTAAAGCACTGTGTACCCTTTTTGACATGCAGGCTT
>CHR20:23906301-23906685
TCAAGATGATGCTGGCCTCATAGAATGAATTGGGGAGAAGTCCCTCCTCCTAAACTTTTTGGAATCAGTTCTGTAGGTATGGAACCAGCTCTTCTTTGTACATCTGGTAGAATTTGGCTGTGAATCTATCATGTCCTGGGATTTTTTTGTTGGTGGGCTATTTATTACTGATTCAGTTTTGGAGCACATTATTGGTCTGTTCAGGGAATCAATTTCTTCCTGGCTCAGTCTTGGGGGAGTGTACGTGTCCAGGAATTTATCTATCTCTTCTAAATGTTTAAATTTGTGTGTGAAGAGGTGTTTGTAATAGTTTCTGATGGTTGTTTTTACTACTATGGGGTCAGAAGTAACGTTCCCTTCATCATTTCTAATTGTGTTCATTTG
>CHR20:46486141-46486525
GTCAATCAATTGTCACTGTTGCTCTAGTCAAGATTCCATCGTTATTTTGTATAACCTTCATTTATAATTCATTATGTCATTATGTGCTAGACAGCTGGTCTAATATCTTTTCTATGTTGTTAAATAGCTGGGTGTGGTGGCACATGCCTGTAGTCCCAGCTACTTGGGAGGCTGAGGCAGGAGAATCGCTTGAACCTGGGAGGCAGAGGTTACAGTGAGCCAAGATCGTGTCACTGCACTCCAGCCTGGGCAACAGAGTGAAACTCTGTCTAAAAAAATAAAAATGCATATACTAATTGTAAAATATGCACGATTTTATATATGGCTGCACTCTTATTTAAACAGCATGCTGCACAAATCTCACTTCTTACCTTTCTACTTGGC
>CHR3:62854105-62854489
TGGAATGAACTAAAATGCAGAAATGTCACCTCAGAAGGTTTTTAAAGTTATTTGCTTGCCATCAACTCCAACTCACAAGCTTAACACTTGCTAAGTTATATAAATTAAGAGAGAATTTGTGTGGTTGGAATTGATAGACTAAAATTATGAACCTCCCCGTTAAAAAAGTAACTTTCTCTCTATGCATTCCTTTCGTAGTTTTGCTTTGTGAAGGTCATGGCAAGCAATCAATGTATCTGGTGGCAGGAACATTCATCTTTTTTGGTGCAGTCAATTTTGCTCTATCGTTTCAAATATAAAGAGTGTAATTTTAAGCTTCAAATCACTTCTCTGAAGAAAGACACTCCTATTAAAGACAAAACAATGTTGGGAAATGACTATAGG
>CHR2:74210976-74211360
GGGTTTCACCATGTTGGCCAGGTTGGCCTCGAACTCCTGACCTGGTGATCTGCCCACCTCGGCCTCCCAAAGTGCTGGGATTACAGGCGTGAGCCACTGCACCTGGCCGTAAGTCAATTATTTTTCAGAGATGTTGAGTTTCTACAATGACTTGACTAGTTGAGACCTAATCCAATCCCAGCTTTGTGTCAGAAATCAAGACATCTATTTTTTTCTTTCTAGGTGATGCCACTGTTACAATATCTCATCGATATACTCCCAAAGAGCAGTTGAAGAAACATACAATTCTTGCAGATATTGTAATATCTGCTGCAGGTAAGAACACAAGGGGGATGGAGGGAAGGACTTCACCTCAGAAGAGGAGGTTGTACCCCTCATCTTAGA
>CHR11:65641353-65641737
ACCCTGGCTTCAGCCGAGGACCAGGCTGCCAGCTCGGACCTGCTGCATGGGGCACCTGGCTTTGTGTGTGAGCTCGGGGGTGAGGGTGAGCTAGGCCTGGGTGGACCAGCATCCCCACCTGTGCCCCCTGCACTGCCCAACGCGGCCGTGTCCATCCTGGAGGAGCCACAGAACCGAACCTCGGCCTACAGCCTGGAGCACGCAGACCTGGGTGCTGGCTACTACCGCAAATACTTCTATGGCAAAGGTGAGGAAAGGCAGTTCCAGGGAGTGGAGGAGGGGGGCTGAAGAAGAGGTCCCTGTCACCTGCAGTGCACACAGTAGGGCTCATGAACTGTCCATTTCCTGTAAAGTCCCTGGCCCTGGGAGGGCTCAAGAGCTGAG
>CHR8:121951492-121951876
CCTCTCAGCATTTTAAGGCTATCCACACTCCTTCTCATTGGGTTCTTCCATCTTCAAGTCAGTGTGAAAGGAAAACCTAGGGGCCCAAAAATTACTAAGCTAAGGGAAAAGTCAAGTTGGGAACTGCTCAGGACAAACCTGTCTCCCATTCTATTCAAAGTCATCTCTCTGCTCACTGAGAAAGATGCATATTCTGATTGCCTCCTTTGGGAAGGCTAATCAGAAACTCAAAGAATGCAGCCATTTGTCTCTCACCTACTTGTGACCTGGAAGTTCCCTCCCTGCTTCGAGTTGTCCCCGCCATTCTGGACGGAACCAATGTACTTCTTACATATGTTGATTGATGTCTCATGTCTCCTTAAAATGTATAAAACCAAGCTGTAC
>CHR17:61851191-61851575
CACTCCAGCCTAGGTGACAGAACGAGACTCCATCTCAAAAAAAGAAAAAAAAAGAAATGTTGCTTAAAATTTCCAAAATAGGGATGAAAGACCCAGAACTTCCCTGATCCACTTTCCCCCTTCCCTTATGAGTCATGTTTCTTTCTTTATAAGGTTCTTAGAAACACAGTTTGAAAACCACTATACTCTAAAAATCCTAATAGTTTTGCCTATCAGAAGTAGGTCTTTAATCTACCTTGAATGGGCTTTTGTATATGGTATAAAGTAGGGCTCCAATTTCAATTTTTTCCATATGGACATCTAACAGGCCTAGCACCACCCAAGTTCTTCCTTTCCCCTACAAGCTGTAGGGGCACTTCTATAAAAATATCAAGTTTCTGGATA
>CHR12:62996858-62997242
GGTGACATCTGTTGTCTCTCAGCAGACCATCCCCAACCTGTATGTAGCAACCTCAGCATTGTCTCTCTCTTGGTGAAGTCCAGTCTGCACTGCCAGTCAAAAGCAAGTTCCTTGCACCTCTCTACCTTGCCTCCACTTACAGGGAATGTGACTCAAGATGGGTCAATTAGCTTCTCACTCTGGGTCATGCAATCTTGAGTGAAGACACACAGGGATGCAAGGTACCTGGAGTTGGATCATCTAGTGGTAGCACTACAGAGGAAGACCCATGGGCTCTTTCCTGTTGCTGCTGCAGGAGAAGAGCTGCTTCCTGTGGTAGCAGAGTTGTCCAGCACTTCCTTCTATTCCATTCCTTAGAAATAACCACTATCAATTCTTTCTTTA
>CHR16:1739411-1739795
GCATCCCTGTGACCGTCCGTGTGAGCCTCCGTGTGACCGTCCGTGTGAGCTTCCGTGTGACCGTCCGTGTGAGCATGTGTGACCGTTCGTGTGAGTGTGTGACCGTCCGTGTGAGCTTCCGTGTGACCATCCGTGTGAGCATCTGTGTGACCGTTCGTGTGTGTGTGACCGTCCGTGTGTGACCGTCCGTGTGAGCTTCCGTGTGACCGTCCGTGTGAGCTTCCGTGTGACCGTCCGTGTGAGCATCTGTGTGACCGTTCGTGTGAGTGACCGTCCGTGTGAGCTTCCGTGTGACCGTCCGTGTGAGCATCTGTGTGACCGTGTGTGTGTGACCGTCCGTGTGTGACCGTCCATGTGAGCGTGTCACCGTCCATGTGAGCATCC
>CHR3:195869650-195870034
GTGAATGGGGGCGAGTGAATGTACAAGCCCCCAGCAAACGGGAGGCCGCAGGCGGCAGGATGAGGAACACGGCGGTCCAGTATGATAGGCAGAGGACCGGGAGATGGAGGAGGCCCCAGGCAGAGCCGGAGCCGTGGGGTGGTTTTGGCTTGGGACAGGAGAGCAGGATTAGGGGGAAGTGAGGAAAGCCAGGATCTGAGCTCGGCCGTGGAAGGAGGGAGGAGGGACGCCGGGGCGGACGGGCCTGCTGCAGACCCAGCCCGAGGAGGCCCACCTCGGCGGATACAGCTGCCTGTCTTCCACCCCACGCCCAGCCGGAGCCAGGGACACAGCTGTCCCGCCTGCTGCCCTGACCCCACTGTCCCCAAAAACAGAACAGCAGCC
>CHR9:132565125-132565509
TAGAAATCTCTTCTAGGATCTAGTAGCTGCTCATCTCCCCTGCCACATCCTGCTGCCCATAACAGCAATGGCTCGCTTTCATTTCCTGGAATTCACCCCCATTCCTCCTTTGCCCCTTCCTTTGCCCCTGGCTTGCTCCTTCATCCTCCCCAGAGAGCCCTTCCTGAGCCCCAGATGGAGGTAGATTTCCCCAGTCCACAATCTTATTAAATAGCTCTTGTCGGCCTGGTGCCGTGGCTCACGCCTGTAATCCCAGCACTTTGGGAGGCCGAGGTGAGTGGATCACCTGAGGTCAGGAGTTCCAGAGCAGCCTGGCTAACATGGTAAAACCCCGTCTCTACTAAAAATATAAAAAATTAGCTGGGCGTGATGGCAGACACCTGT
>CHR18:12741752-12742136
TCTTTTCATGTGCTTGTTAGCCATTTGTATATCTTCTTTGGAGAAATGTCTATTCAGATGCTATGTTTGTTTTTTTTTTTTTTGAGACAGAGTCTCTCTCTGTCACCCAGGCTGGAGTGCAGTGGCGTGATCTCGGCTCACTGCAAGCTCTGCCTCCCAGGTTCATGCCATTCTCTTGCTTCAGCCTCCCGAGTAGCTGGGACTACAGGCGCCCGCCACGCCCGGCTATATTTTTTGTGTTTTTAGTAGAGACGGGGTTTCACCGTGTTAGCCAGGATGGTCTTGATCTCCTGATCTCGTGATCCGCCCCCCTTCGGCCTCCAAAAGTGCTGGGATTACAGGCGTGAGCCACCGCGCCCTGCCCTATGCCCATTTTTTAATTGG
>CHR15:54358339-54358723
TCTATTCCTATGAAGAACATCATTGGTATTTTCATAGGGATAACATTAATCTTTAGCTCCCTTTGGGTAGTACAGACATTTAATATTAATTCTTCCAATGAGTGGACACAAGACACAAAATGTCATTCCAATTATTTGCATCTTCTTCAATTGATTTCATCAGTTATCTTATAGTTTTCAGTATAGAGATCTTTGACCTCCATGTTTAAATGTATCACTATTTTATATTTTATAACTATTATACATTGGATTACATTCTTGATTTGAGATAGTCTGTAATTGGTGTGTAGAAATGCAACTAATTTTTATATGCTAATTTTGTATGCTGCGGCTTTACTAAATTCATTTATTTACTGGTTCCAATATTATTTTTGTGGAGTCTTT
>CHR6:37787095-37787479
AGATGCCCAGGTTGTCCCAGGTGCCATCCCAGATCTGAGGTGGACCCTAGGGGTTGGTGCAGACAGCAGCCAAGTGAGTCTTCCCTAAGTGAGGAGGGTCTGGTAGAGCTGTCTCGGGGCTCAGAAGAAAGGCAGGGAAGTGGGGCCTAGAGAGAGTGTCATTTACCTCCCTGCTCCACTGTACAGATCAAGTCTAAAGTCCTTCACTCCTGCCAAGGCTGACAGGAGGGCCATCCTGCTGGCTCTCCACTTCCTCTGAGGACAGAGGGCTGGGAAGAAACTCAAACAGGAGGGATGGAAGTTAGATAGCAGAGAGAACTTCCCAGAAGTAAAGTTCTCAGATCAATGGAATCACACTGTATGTGATTTTGTTGTGCCTGTTTA
>CHR1:117531487-117531871
CAAGGGTACCAGTTTCTCCACATCTCCACTAATACTTGTTATTGTCTTTTTATTATCTGTCTTTTTTATTATAGCCATTTTAATGGGTGTGAAGTTGTATCTCATTGTGGCTTTAATTTATGTTGCTCAAATGACTAATGGTGTTGACTGTCTGTGATAGTAGCTGTTCATGCCTTTGGTAAAATGTTTATTCCAATATTTTGCCCATTTTAAAAATTGAATTGTCTTATTGAGTTGTAAGAGTTCTTTATATATTCTATATCTATTTTCTCTAAGATTGTGGTTTGTCTTTTCAATTTTTTATTCATGTTTTTGACATGCAAAAAATTTTAATTTTAATGAAGCGCAGTTTATCAATGTTGTCTTCTATGGATTGTGCTTTCT
>CHR11:62341804-62342188
TTACTCTCCCACATCCCTTTGAGTCCACGCCTCCATTCACTCCCAGCCCCTGGCAACAACTAATCTGTTTACTATTCCTGTAGTTTTGTCATTTCCAGGATGTCGTATGTTTGAAATGTTTGTTTTTTGGTGCTGTAAAGAAATAGTATTCGAACATTAATTTATTTTATTTAGTAAGGCCGTTTTTATTTTTTGTTGAAAGGGTACACTTGTCAGCAGTTTTGTCCCAAGAGTATACTGAACAAAGGAGACAGGGTTATTTATAACCTGACGCATTTACCCTACTGCTGTGTCCGGTTTCTATTGGCTGAAACGGGACCTTACATTTTCTATTTGTTTCGATTGGCTCGCAACTTAGAATTTTTTAAAAGAGGCAAAGGTAGA
>CHR15:50716073-50716457
ACAGAAGGAAATTCACTTAAACCTTAACTATCTCTAGGTAGTAGGATTATGGGCGGACTTAATTTTCCTCTTGTATTTTTAAAAAATATTTTCCAAATTTTCTATAATCACATATTTTTATTTTTATTTATTTATTTTTGAGACGGAGTCTTGCTCTATCACTCAGGCTGGAGTGCAATGGCGCAATCTCAGCTCACTACAACCTCCACCTCCCAGGTTCAAGCACTTCTTCCGCCTCAGCCTCCCAAGTAGCTGGGATTACAAGTATGTGCCACCATGCCCAGCTAATTTTTGCATTTTTAGTAGAGATGAGGTTTTGTCATGTTGGCCAGGCTGGTCTCAAACTCCTGACCCCAGGTGATCTGCCCGCCTCAGCCTCCCAAA
>CHR20:50728047-50728431
TCCTAAAGGCTACAGAAAACAATTCATTCGTCTCTCTGTCTGTGAGCACCACCACCCCAGCTCCGCGCAAAAAGCAGTACAGTATTATAAGCTATTAACCAGAAAACAGATCATGTGACTTAATTCCACCTCTGCTAAAGGGCTTAAAATGCTTCAGTGAGTAGTCTGATATTCGTAAATATACACTTCAACTATTTCTCAAAGAATGATTAACCAGCTCCATCAGAATTGGAACTTGTGCAATCAAGGAGAAAAAGAGCTGGCAAGAGAAATTTATTGAAAAAATTTTTACCAGCATTACAGATGACTTCTTGCCACCTTTTTTTTTTTTCCTAAGAGTTAGAGGAAGAAGGAAAGGAAGAAGAATCATTACACAATAATGAA
>CHR17:60896775-60897159
ATTTAGTTATTCTGTCTCTTTTAAGTGGATTATTTATTTTATTTACATTCAAAGTCATTATTAATATGTGAGACTTTGTTCTTATATTGTTGATTGTTTTCTGGTTATTTCGTATATTTTTGGTTTCATTCTTTTTCTCTTATTGTTTGATGTTATGGTTTGGTGGATTTCTGCAGTGGTACTCTTTGAGTTCTTTCTCTTTCTCCTTTGTGTCTTTGCTTTACCAGTGAGTTTCATAGTTTGGTGTGTTTTTGTGATACTAAATGTTGTCCTTTCACTTCCAGGTTTAGGGCTACTTTGAGCATGTCTTGTAGGGTCAATATAGTGATAATGAATTTTCTCAGAATTTGCTTGTTGGAAAAAATGTCATTTCTCCTTCATTTA
>CHR20:47275012-47275396
GAGAGACCAAGGAAGGAAGCGAGTGTGAAAGGCTGTCCAAGGCTTTAGGCCAGAAGCCTAAAGCTGGTACTCCAACCTGCTTTATTCATTCTAGAAAATCTTCCAAGACATCTTAAACTGACATTTAATAATTGGAGATTTTACTTAAAAACCTGACATTTAAGAATTGGAGGTTTTACTTAAAAACTCAGACTTTGGGCCAGGCCCAGTGGCTCACACCTGTAATCCCAGCACTTTGGGAGCCCAAGGCGGGTGGATCACTTGAAGTCAGGAGTTCGAGACCAGCCAGGCCAACATGGTGAAACCCTGTCTCTACTAAAAATACAAAAATTAGCTGGACATAGTAGTGCGCGCACCTGTAATCCCAGCTACTCGGGAGGCTGA
>CHR20:46635349-46635733
ACCCTCTACCGAGGCCAAGAAGCACAGCCGCGTCCATGCAAAGTGACTTTTGCACTTGCTGTTCCCTATGCCTGGAATGCTCTTCCTTTATAGATGCTCAGGGCTTGCTCCTTCACCTTCTTCAGGTCTTTGCTCAAATGTCACCTCCTTTTGGTATGTGTTCAATGCTCCCTTTTCCAGGACACCTTCCGGACTCTACAATTGCACTACTCTCATCCCCAACTCCCTCCCTACCCTGCTTTTGTTCTCCATAGCAGTTATCATCATGGGACCTACTGTCAGAGGCGTTTGAACCAGAGTGACTCCATCTTGAACAGGAGCTGGGGAGAATGAGGCTGAGACCTGCTGGGCTGCATTCCCAGGAAGTTAGGCAGCCTAAGTCAC
>CHR1:54519070-54519454
AAGGAGCTTTCCAGGGAGAGTGTGTGTGTTTATGTTGGGGGGTGCAGGGGCTGCTCCAGGCAGAGGGCCCAGCAGTGCTGCGGTGGAGGCAGGAGAGAGCTGGGTGAGTCTGAGGAAATCAGTGGAGTTGGAGTGTAGTGAGTGTGGGGCAAGACCAGGAAAGGAGGGGCAGGGGCCAGATGAAAGACCATAGGGAGGACTATGGATTTTGTTGTAAGGGCAGCAGAGGTCACTAAAGGGTTCTAGACAGGGGCACATCTTCAGAAGTTGACCTGGCTGCTTCCTAGGGCTGGGTTGGAGGAAGCCCTAAGTGAAGGTGGGTGATGGTCGTCTAGGGAAGGGGAACTGGCCAGGGTGGTACAAGATGCCACTACAGGGGCCAGG
>CHR16:20912993-20913377
AGGCGGAGGTTGCAGTGAGCCGAGATTGCGCCATTGCACTCCAGCCTGGGCAACAAAAGCGAAACTCTGTCTCAAAAATAATAATAATAATAATAATAATAATAATTAAATAAATAAATAAAACTTGCAAAGCAATACTATAAATGTTATGTGTAAAGATATGCACAATAAACAATAAATTCAGCATAGTGATTCCTTCTAGGAGAGGAAGGGAAATGTTATTTGGAAGGGGTACAGTGGGGGTTTCTACTGGATACATAATTTATTCTTTAAGGTCTGTTGTAACTGTATGGCTATTATATTGGTCTCAGTATCTTTTCTTTGTTTTTTTTTTTTTTTTGGAGACAGAGTCACTGTTGCCCAGGCTGGAATACAGTGGCGTGA
>CHR20:46889014-46889398
TTTTTGAGACGAAGTCTTGCTCTGTCACCCAGGCTGGAGTGCAGTGGCACAATCTCGGCTCTCTGCAAGCTCCGCCGCCCGGGTTCACCCTTTTCTCCTGCCTCAGCCTCCAGAGTAGCTGGGACTACTGGCGCCCGCCACCACACCTGGCTAATTTTTGTATTTTTTAGTAGAGATGGGGTTTCACCGTATTAGCCAGGATGGTCTCAATCTCCTGACCTCGTGATGCGCCCACCTCAGCCTCCCAAAGTGCTGGGATTACAGGCGTGAGCCACCTCGCCCAGCCAGGACTCACTTCTTAATTCCATCACATTGGCCATTAAGTTTCAACTCCTGAATTTTGGAGGGGACACATTCAAACCACAGCACATGTCTACCAGTAAG
>CHR8:101964312-101964696
ATAGTATTAGTTAAGGTAACGCCAGTTTCTATAACCAATAACCCTCTGATTTCATTGGTGTAATCCAACAGAAATTTTTATTTCTCCCTTGCATAGATTCAAAGGCAAGGTTCTGATTGGTGACAATGCAGGGTCCCAGTAGCCTTCCATCTTGTGGCTCCACCAACTTCACTGCATGGTTTCCAAAGCCACCATGGAAACAGTATGAGGAGAGCACCTGGTGAAATGTGTGGTTTGGGCCAAATTTGGAATTGGTGCACATGACTTCTGCTCATACAGTCATTTTATTTCCCATAACCCAGAGACTTACCTGTGTAACCAGAAGGAAGAGGATAGAAGTTTGGTGAATAGTGAGCCAATCTCTGTCACAAATACCACATTAAA
>CHR20:61083776-61084160
AAGTTTCTCTCTTAGAGTATGATGAAAAGAGGATTGGTTGTAAGAGACCTGGCTGCAAGGCTCACCTCCACTAAGTAGCCATAGACATTTTGGCCACTAATGTGCTGTGAGTCACCTTATTCCTCTGGTCCACAGCTTCTTCATCTGGGAAAGGAAGACATTGGATTGTAAAGTAAGAATAGCCCACATTTTTTAGCATTTGCAATATGCTAGGCAATGTGCTAATTGCTTGATTATTAAAGAGACAATTAACATTGAAAAGTAGTTATTAACGCTTCAACACCCCAGCAGGTGGAGATCGTCATTAATCCCATTTATCAGATTGGGTCATTGAGCTCAGGATGGTGCATGTGCTGCGTCTGAAAGGCTGGGGTCTGGTGCTCG
>CHR3:48653728-48654112
CACTTCCAAAGTTCCAGCTCAGTGTGCCGTTGCCACGGAAATGGTGGGGATGGGCCATAGCTGAGTGGATAAGAGAAACAGGGTTACAGCCCCTGCCCCAGGAACAGATCTGACCCTGCAGGCCCCTCTGCCCCATGCTGCCCACTTACTAAGCTGACAGTCTTTGCCGCCGAAGCCCACAGGGCAGTCGCAGCTGAAGCTGCCCCAGCGCTCCGAGCAGAAGCCACTGTTCTTGCAGGGGCCTGAGTCACAAAAGTGTAGCTTGGCTTGGCAGCCTGGGAGAGGAAAGCACATGGCGGACATGAGAACAAGGGTTGGGGGGCACAAGTGCTGGACAGGACTTTAGTGTCCAGAGGGGCTGAAAGAGACCAAGATCTCAGCCCC
>CHR6:27463630-27464014
CATCATAATCAAATAGTTTAAACTCAGTGATAGAAAAAAATCTTACAAGTAATCTGAGGAAAAAAGACACACAAATATAAAAAAACAAAGATAAAAACAACAGTAACTTTTTTGTTAGAAACAATGGACACTGGAGCAATATCAAATACTGAAAAGAAGAAATCTGTCACACTAGAATTAATAAACAAAGGCAAAATAAAGACTTCTTTAGACATAGAAACCTGAAAGTATTATTCACAGCAGACCTACACTACAAGAAATGTTAAAGGAAGTCCTTCGACCAGATTAAAAAAAAAAAAAACCAGATGAAAATATGGTTCGACACCAGGGTTTCTCAACCTTGGCGCTATTGATATTTTGGACCAGATGATTCTCTTAGAAAAG
>CHR1:204476041-204476425
GAAGGTTCAGAGAGCAGCAGCCAGACACGAGGGAACTCCAGAGATGGAAACACAGGAGCAACCAGTCCCAGCGACCTTGAAACACAGCGACCTGGCTTCCTCTAAAAATTCAAGCCCTAGATTTCATTTTCCAGGACTAGAGGACACGCAGAAAGTATTTTAGGAATCAGGGTTTCATGTTTCCTGCCTCCCCACTTCCCCAATTCAGTTCTCTCTCTGTCAGGCTCTACATTAGAAATTGCTCTAGGGCCAGGCGTGGTGGCTCATGTCTGTAATCCCAAGGACTTTGGGAAGCCGAGGCGGGGGGATTGCTTGAGCCCAGGGTTCAAGACCATCCCTATGGGGGGAAAAAAAATTAGCTGGGTGTGGTGGCATGGACCTATA
>CHR20:46476856-46477240
GGGTTCAGACAACTTTGGGATATATCCTATCAGGATTCAAACGGTCTCACCATGTGATCTTAGAAAAATAATGTTTGCATTTTCTACTCATTGAAATGAGATAATAAAATAATCCCATACACCGATGGGATTTCAAGATACTGAAATAAAATAATTCATGCTGGTACAGTGGATGCGTGATAGGAGACTCTCAAAATAATGCCTGTTTTCCGGCATATTAAGTGCTGGACACTAGAGCTAAAGGCTTTGAATACAAAGAGATAAAAGGTACAGCTTCTGCTTCCATAAACAGAGTCTAGGAGAGAGAATAACACAAAGATAATTGCACAGATTAAAATGTGAAAAATAGGAGAGTACAGGGAATTGGTGGTTGATGAGGCTGGA
>CHR2:172291040-172291424
CTAGGAGAATTCACTTGGGGTTTGACTGGTCCACAGATTAGCCACTCAGGCTGTGTGTGTTAGGTAAGAGTTTTTGAGTGGCAAATATCAGAAATCAACTTCAGTTAGCTTAAGCAGAAAAAGGACTATATTGGGAGGATACTGGGAAATCTCACTGAATCCCAGGAATCACTAAAGTCCCAGGCCCCCAGGAGGCTGAGGACCAGGGTAGGAGTTTTGGGCGTTTATCGGGTCTCTTCCATTTGTCCCTCCAGCTCCACTCTCTTTCTTTCTCTCCTGCTCGGTGCTCCTATGGACTGTATTGATGGACGTTATGAACTGTAGCAATAGGCTCCTATGCGCTTTGACTTCTGGTTGTGTTTGGGCAGTGATGTATTTTGTCAG
>CHR14:54955802-54956186
ATACTAACATGTGAAATCTGGAGTTCTCAGTTGTAAATAAATAGGCAAACACATGCAAAACCAAAAAACTACACTTCAGATTCCATGTTTTCCTTTTTTTTTTTTTTTTTTTTGAGACGGAGTCTCACTCTGTTGCCCAGGCTGGAGTGCAGTGGCGCTATCTCGGCTCACTGCAACCTCCACCCTCCGAGTTCAAGTGGTTCTCCTGACTCACCCTCCCAGGTAGCTGGGATTACAGGCACCTGCCACCGCGGCTGGCCTAAATTCCATGTTTTCTAAATGAATACAATTATATTAAATAGAAAAGATAAGCAATAGATCTATTTTACCAATGACTAATCCGGGATCAAATACTTATCAGAGTGGAAAAATCAGGACTCAGAA
>CHR12:107487194-107487578
TTTAGAGACCAGAGAAGTCGTCTGTTCATCATTGGGTCCTCAGTGCCTAGCCCTGTTCCTGCCTCAAAGAAGTTGGGCTCAGCAAGTGGGTCAAGAAGGGAGGAAGTTTTCTGAAAATAGGAAGCCCTCCATTTTTGGCTCACCTGTGCCCTTTCTTCTTTCTAAGCTTACGGGGTTGGAGGTCTAGTTCCTTTCTACACTGTATTGGCTGCTGAGACACAAGGTCTCTGTCTGCTGGGCTCTCACTAGGAAAAGGTCAGCCAAACCTCAGTGCCAGAGTCTATTTACCTTGGCTAGGAGGTGTTCCTTGGGGAAGGAAAGGACATTACCTGCTACACTCACTGGTGTTTAATGTGACTTGGCTGCCTTTTCAAAAGCTTCCAT
>CHR20:46647041-46647425
AGTCTGCTGTTGGCCACCGTGACACCTTTGTGCAAATTAGAATAAAAGGCCCTTCCTCAGGTGGATCCAGCTGTGCACCAGGGTGCACAGCTTGGCATGTGGAATGCAGGCTGGTTCAGCCTTACTTGCCTCCTCAAGCACCTTGTGCAGTGCACAGCTTGCACAACACTCTGTAGCAGCCTTGCCGAGAGCATCCCCAAACTCTTCCTTCTCAGAGCATCTTTAGAGTCACCTGTGAGTCCCCAGTGTTAAGAACTCCTCTTGGACAGGTGGTCAGTATCATTTAATTTGCTCTCAGGGGGCATAAGGCAGGAAAGGGGGTAAGGCTTCTCTGCAAACAAGTGGGGCTGGAGCTTATTTGTAAGCCTGTTTTATTAATAAGAG
>CHR3:62590305-62590689
ATTCAGGATCTCTGAGACTCGTGATTCTTAACATCTGCCTTACTGGAAAAGGAGAAATTTGAAGAAAAATGAAAGGCAGGATAATTCTTCCACTCTATGTGTGTCTCTCTTTCCCTAGGGACAGAAATGAGTATCGTTTCTCAAAGAAAACAGCTAAACCTTTTATTTTCTTTCATCATCCCCTTTCCTCCCACTTTTCTGGGTAGGGACACTGTTTTTTTGTTTTTGCTGTTAGCTTTATTTACTTTTCGTTTTATCTCCATCTGTAGTCTATGCTGCAGTAATATGACTCCAGGTTGATTCTATAGATGAAAGCCAGATTGGAAAAATGGGTGAAAGAAAGGAAGAAAAAAAGGAAGCACAGGAGATGAATTCTTGCTGGCA
>CHR21:44313577-44313961
AATCGGGCTGGCAGGGCCGTGTGGCTGGCACTGATGCATCCTCCTGTTCCATCTCCACAGCCACCAGAGGACCTTCGTGCTGGAAGTGATGGGCCGGCACTGCGGGTGAGGAGGGGCTTCCTGGCCCGCTGGGTGGCCCGGGTGCTGCTGGGGACCGCAGTGACAGGTGTGGCATATTTATTCTAGGGCTCAGTTAATGCCATGGGTGTGAGAGAGCCGGGTGGGGGCCGGGAGAGACAGAGAAGCTGTGGCCCAGAGTCGGACCTCTGGGTACAGGGAAGCTCCCCTCAACGGCTGGGTGGGGGTCCTGAGCAGGCAGGCGCTCGCTCCTCCAGGTACCTGGCGCTGGTATCTGCACTGGCCTCAGGGGCCGACTGGCTGTTC
>CHR20:46643679-46644063
ACCTCTGACCCCCCTCACCTGTCATCTAGAAGTTAGCTGTCAAGAGATTAAATGAAATGTCTTTAGCATAAAACATTGATGAGGCCAGATACAGTTGCTCGTGCCTGTAATCCCAGAATTTTAGGAGGCTGAGAGGGGCGGATAGCTTGAGCCCAGGAGTTTGAGACCAGTTGAGTGGCATGACTCCATCTCTACAAAAAATACAAAAATTAGCCAGGCGTGGTGACGTGTGCTTGTAGTCCCAGCCACTTGGGAGACTGATGTGAGAGGATCACTTGAGCCCAGGAGGCAGAAGTTGTAGTGAGCCGGGATCATGCCACTGCACACCAGCCTGGGCAACAGAGGAAGACCCTGTCTCAAAAATAATTAATTAATTAAAATAAA
>CHR15:65281620-65282004
GCAGAGGTTGCAGTGAGCCGAGACCGCGCCATTGCACTCCAGCCTGGGCAACAAGAGGGAAACTCCATCTCAAAAAAAAAAAAAAAATCAGAGAGCTTATCAGCACGAAAATGGTCTCAAAACAAGACACCTCAGGGATAATTTGGGACTTTGAGGACAGTGGTAAGATAAGGCTAGATCAGACCTAAAGCCAAGAGCTTGGTTCAGCAGTGGGGAGTTCTCAGGAAATCACCAATCAATAAAGTAATTTAAGGCACAGGTCTAATTTTTGGAAACTGCAACCCTTGTGTTATAGGTGTGTAATAACACCTCACAGTGTGGACAAAGATTTAAATGACTGAAAATGGTAAACTTTCACATTACTTCCTAGTGCTTTTAGCTGAA
>CHR6:30034771-30035155
TTCCTAGCCTCACAACTGAGAAAACAAATTTCTGTTCTTCATAACTGACCCAGACTATGGCATTCTGTTATAGCAGCATAAATGAACTAAGACAGTCTCCATGAATATATTCAACCATGCCCCGTGTTCTACCAACCTCATCTTTGTGAAGACACTTCCCTTGGTCCTGCCACACGTGGACTGGTGCATGCACATCTGGGCTGATTTCCAAGATCGTCTTCACCTCATCCTGGGCATCCCTCTGGCTCTCTCTTATGCTGGCTCTCCTATTGCCTGGATCCCATGTGTCCCCTTTTTTGGTTTTCTCCATCGTTTTTGTTTCTCATTTCATCTGTGTTCCTAAGGGAACATGGAAAGTAAAATCTGAAAGCCTAAGCTTCTGAA
>CHR1:51426056-51426440
AACCATCAGATTTGGAGAAAAATAGGTTACTAAATACTAAATACAAACTCTGTCACAAGTCACCTTACATCACTGTAGTGGTGATGTAAGCTATTTGTTCTGACCGACTCTCTCTCCTTCTAGGGTTCAGCAGTCCTTTTAGGAGATTGCTTCTCTTTCCGCCTCTTCTAATGTCTTTCTACTCATATAGTTCAAACAGAAGATGCCATCTCTCTGGGCAATGACTGTCCAGAAATTGGCTCCTGGTCGAAGCTTAGCCAAAGTACCCCACCACACAATCACAGAGATTAATTCAAGAATGAGCCTGTGACCAATGCCAAAGCAGTCAGAATCTTCATCTAGGATGCCTTTATTTGGAACTGATAAAAAGCTAGCATTCTAGGT
>CHR17:57879069-57879453
TGAAAGAGACTTGCTCTCATTGCTTAAAAATCCTCACAATATCCCTAGCCCAAGGATGGCAGCTAGCCATTCCATCAATTACTGATGACTGGCTGGGAATGCTGTGTTCTGTGTTAAGGAGGATCTGAGGCTCTGTCTTGACTCAGCAGGAAAGAGCACAGTGATGAATCAGCCATGTTTGCTGTGGGCTTGGGAGGGGAAGTGCCAATACACATTCCCTGTTTGTCATTCCTACTCTGGCATCTCCCTTGACTATAAGCTCCCAGAAAGCAGAGGCTGAGCTTTACTTAACTCTGTGTCCCATATGGTACCAGACATACCGCCTAGCCTAGAGTAGGAATTTAGGAAATGTTTGCTCTTGCAATCCTTACATTTTGCAAGTTC
>CHR5:64064635-64065019
CTAGATATTTGATGGTTTTCAACTGGGGTTGAGGAATGAGAATGCAATCATGATTCATTTGAGAAAGTGTCCTTGGTGGGTATCGCTAACTCTCTCCCTCCCAACTCTCTTTAGGGTGTAATACAAAACCAGAAAAATAAAGCCAGCAGTGGGGGAGGGGCGCAGATAAAGAGGTCACTTTAGATTAAGGTAGTCTCCCATAATGTCTAGGGGAAAGCAGGCATGGGAACTGGAGAGAGAAAGAGATGGAGAGAGAGAGAGGAGAAAAAGAAGAGTGGAAACAAAGGGAAAAAATGGGTTCTGTGGTTCCTTTGGGCCAGTTAATAGAAGCCTACAATTCCCTAGAGGAAGATGCTGCACCTTCAATTGCTGCCTCTTGTGTAT
>CHR20:47663091-47663475
TCAAAGTACTCTAGGAAGCCAGTTGCAAATTCACAGAAGAGGAAATTGTGAGTCTCATTGATGGTCCTCATGCACCAGTACGTGTTATTGTTGGCGCTGGTGCAGGCACAGAAAGGCCCCACTGCCAAGGAAGAGAGAGCATGTCCTGAGTGCCTGCGGGAGGAGGCCCCATCTGCCAACAGTGATTCCTGTCAGGGACAGCCCCTAAAACCAGTTCGTCAAATGCCAAGAGGCTGTCCCGAGCACCGTGGACCCCTGGTGTTGGGGACCCCCTTTCTGAGAGAGGTCTGGGTCACTAAGTGGAGAAGTTTCTTGAACCCCTGGGCCTCAGCCTGTCCACCCCTGCCCTGGGCTTGCTCACGTGTCCAGAAAGGCGCCGTCTGC
>CHR19:37288119-37288503
CCACCACCACCGGCATCCGGGGAGGACTGTCAAACGGGTGACTCGGCCAGGAAGGCCAGCCTTTGAGAGACAGACATGCTTGCCCCATCCCCTTGCCGGCTTCCTTCTCCGTCCCTGCGTCGAGCTGTGGCTACATTTCTCGATGAGGGCAGAGGGCGACAGGCGTGACAACCACCTTCTTGAAGCTCTGCGGGCACCCTCCTGCGGGTGGACAATGAGCGCCTGTGAGGCCGTTGTCCTTGGTTGGGGAGCGCTCGTCTGGATCCAGCCTAGCAAAGAGGCTGCTCCGGATGTGGAGGGGATGAAAACCCCTGCGGGTTCGACGCCGATGCCCACGTTGCCCAGGCCTTCACAGACCCCCAAACTGGAACTGCCGGGACGACG
>CHR11:77705852-77706236
AAAAAAAAACCAAAAAAACAAAAAAACCCAACAAACCAACAAAAAAACCCACCACACAAATAAAATGTTGGATATACAAGTGTTTTATACTATTTTTTATTTGAACTATTTCATTAAAAATTAAGACTCTCAGCCAGGTGCAGTGGCTTACGCCTGTAATCCCAGCACTTTGGGAGGCTAAGGTGGGCAGATCACAAAGGTCAACACGGTGAAACCCTGTCTCTACTAAAGATACAAAATTAGCAGGGTGGGGTGGTGTGAGCCTGTAGTCCCAGCTACTCGAGAGGCTGAGGCAGGAAAATGGCTTGAACCCGGGAGGCAGAGGCTGCAGTGAGCTGAGATTGCCCCACTGCACTCCAGCCTGGCGACAGAGTGAGACTCTGT
>CHR12:58189117-58189501
CAAAGATCAGCGAGGAACATGATTCATTCAATAATTCTTGAATGGGGTGACTGAGTTATGAATGGAGTTCATCACAGCCAGTCATTTCTGTCTAAACAGATTACAAGAGGCATTGGATCAATTTCTTTTTCAAGCAGGCACTTGTCTAAGGGCTAAATCTTCTACATCTACTTACCAGGGTGACAGGTTGAAATCTGCTTGTTCATGTGAGATAAAGAATCACCTCACAGAGGGCTTAGACAAGGGTGGTAATACCTGAAAGCTGTGTAAGATTATTTTGAGGAAAGAAGTAAGGATAGAATAACTCTTGACTCACCTCCAGGTCTTTTGGTCAGTCCTGAAATTTCTACCTCATTGCTTATTTATTTATTTATTTTTTGAGAC
>CHR7:1547415-1547799
CAAGCAGCGGAGTACGCCTTTGGCTGGCCTCGGGTGGGCACCCTGGTCTCTCCACAGTGACTGATGAGAAGCCGGCAGGCCACAGGCTGTCTCCGCCCTAATAGGGGGTGTGCCTGGCAGGGGACACCCATCCCCCATCACCATTGGGGTCCGGGACCGCCTGGACCCCACACAGCCCAGGTGCCTGTCCGGAGCCGGATGCCCTTTGCCCGTCTCCCTGCCCAGCGAGCTGGCATTCCTGGGCCTCGAGAATGGCACGGACACAGACACGGTGCCCGGGGCAGGGCTGTGCGCTCCGGGTGCCCCAGCTGGAAGGCAGGGTGTACCTGGTGAATTCTCCTTCTTCTCTGCGTACACCTGGCAGGGGAAGGCATAACGCAGGGC
>CHR7:6413854-6414238
GTGAAAGTGAACAGCCACGACCAGAGACAGAAGAGCAGGGAAAAGGTGCAGGCTTTCATCAACAGGAGGAGAGGAACACAGACACGCTTCCTTCCAGCCATGGACATAATGGAAACACCAGTCAAAACCACCACATTCTACCTCTGGGGTGACAGAAAGGACTTTTTTGTTTTTGAGATGGAGTCTCGCTCTGTCTCCCAGGCTGGAGTGCAGCGGCACAATCTCAGCTCACTGCAACCTCCATCTCCCAGGTTCACGCCATTCTCCTGCCTCAGCCTCCCAAGCAGCTGGGACTACAGGCGCCCACCACCACGCCCAGCTAATTTTTTGTATTTTTAGTAGAGATAGGGTTTCACCGTGTTAGCCAGGATGGTCTTGATCTCC
>CHR12:6772021-6772405
TACCATTTTTTGGGGTGCAGTAAGGCTTCCTGTCCACCATGTTCCCAGGGACATTGTACTGATGGGTGGAAAGGCAGGTCTAAAGGGGTCACGAAGTTCTGGGAGGTTAAGGGAACGAGGAAGGAGATTGAGCAACAAGGAAAGAGCTTGCCAAGAAGGAGGTGTGAATATTGGGACTGAGGAGGCAGCTTAGAGATGGGCAAGGGGGCAGTTCCAGGCAGAAATGGTTCGTGGAGGCAGAAGGTCCCTGGGAGAGGGAGCAGTCTGGAGGGTGGGGCAGGGGCGAGGAGGGGGAGGTGGGGAGACCCAGGACTGAGGAAGTAAACAAGGGGAGCGCCACCACAGAGGTGGAGAGGTGGAGGGTGCTGCTGCTGGGAATCAACC
>CHR2:73053149-73053533
GGCAACAGAGTAAGACTCTGCCTCGAAAAAAAAAAAAAGGAAAAAAAAATCCCCCAAATCATCTCTTGCAGAGATTTCACAAACCAGGCATATTTTGCTGACAACTTCCCAGGAATTATGGTAGAAGGAATAACAGCGCAAATTCACAGCTCTCACAAAAACAGTCAGCAACACTGATCTCAAAAGAGCCCCCAGCCACACCTCATTGTGGCATTTCTTTATTGGTCTTTCAGCTCATCTCAGTATCATGCTCTCCTTCCCGCTGTTTTTTTCCTCCTCTTCCTTCCCTCTCCTTTCTCCATTTAGGATCAAAATGCACCATTCTTCTCCTCTGTCAAGCAGGGCAACCTCCTCCTCTGAAGCTTTGTTCAAGGCATTCTTAGA
>CHRX:118603222-118603606
TATAGTACAGTGTGCATTGTGAGGGGAGGATGGCAAGTGACAGGTTTGGCGGGACAGGCCGGGTATGTCGTAGGCATGGAAGCTTATGATAGCTCTTTGTTCGTGGTAGTTTGTTTTGTTTTGTTTTGTTTTTTAACAACAGAAAGATGGCAATGTCTAATTTGCATTTCAGAAAGAACACTCTGGCTGTCATGTTGAGAATAAATTACAGAGGACTGCTACTGGTAGCAGGGAATGCCCATCTCTCTTTTCTACCTGGCACTATTCTATTTATCATTTACCCTTTCTCATCTCTGAGGCCTTACCAGACATTCCCTACCCACTTGCACACTCAGTTGCTTCTTTGTGCATTTTGTATATTCCATGATCATGCTATTTACTGTT
>CHR8:128732495-128732879
TTGCTCATGATGACTCAAAAGTAGGCCCTCAGTAAGTTGGTGTTTTAGTCCTAGCTTTAGGTTCTGGCATCACATGAAATAATCACCTTTTAAAAAAAAATTCCTTCTAAATTCTGAACTTAGGTATTACGGTATAAGCATAGCCTTTCAGGGACACAGGTGAAGAAAGTTATTGAACTGGCATGAGAAGGAACACCACAATGTCTTGTCATTAATAATCAAAAATATTCTACCTTTATCAATGAATTCAGTTAAATACAAGATAAGCCATGTTTAGTAATAGCATTTTTCTAGGTAGTAGTAAATGAAAAATAAATAAGAAAGGTATATGCTCTGACCTTGATAAACTCTCATTCTATTGCAGGAAACAGATAAATGACAGAG
>CHR3:185815793-185816177
TTAAAGGAAACGAAGATAAATGCAGGAAAAGTTTACAGTTGAGGGGAAATGAACTGTACTTCACATGCTTCATTATTTAGCATATTTTTTTGTGCGATTATAAAATTAATAAAGAACTCAGAACTTTATGGATACTATCCCTATTAACACTCACCCCATAGTCAAGACAGTATGAGAGGCCCAAGGCCTTATTCAGTACAGAAAGTGACGTAGAGAAAGATACCACCTCTGGGAAAGACCTGGCAGTTCCTACCAGGGAAACACGTAAACCACAACACAGCCCTGACCTTTGCAACAGGCTGTCTGAACCCCGTGAAGAACCCACCCAGGAGATTCCTTGAGCTAGACTTTCATTCACCACATGGCACATAGTCTTGACCCGGG
>CHR3:62359902-62360286
AAATGGTATATGGGTCAATGGCCTACTCCACCCACTGGCCAGGAATGTTCTTTGTTTTCTGTGGCATACCCTCAAAAACTCCTTTTCTGAGTCCTAAAGCAGATTTGAGCTGGATCAACCAATGGGCAATTTGGAGCTCTGGGGGAAGGGAGGCTTTTTTATTAAATCCAAGTGGATTAATCTGAGGGGCCAACTGGAGTTGTATTGACGCTTCTCTTAGTTCCTGGGTGCATCAGGGACTTAAATTGCACCAAAACTGGTATCGGCCACCTATTTAAAGTAGCCTTCTCCTAGATATGTCCTATCTGGTCACTCTCTTTTATTTCCTTCCTAGTGTTTACCATCATCTGAAATTACTTCTTGTTATTTGGCATGTTTATCATG
>CHR1:149911528-149911912
TTTGTGGAGGCAGGCTCAAAAATGGAACTAGAGGTGGGGTGGAGGACTCAGGAGTGGGCCAAGGAACAGCATTCTGGACAGCAGCAGACAGGTCCTGGGCAGGGAGGAGCTGGCCTGAAGATGGCTGGGGGAGAAAGGAACTCATTCATCCGTTCAACTCACACAGATTTAAGGTGCATTTGGTGTGCCTGGCACTGTGCTGGGCCCTAAAGATACAACAGTGACCAAGGCACAGTCCTGCCCTCAAGGGACTTAGGAAGTGTACACTCACCCAACCCCAGAAAGTAGGCGGCAGAAGAGGAAAGTGCCGTAACCCTGGACAAAAGATGAGAAGAAGGCGAAGACGCTGTTGACTGAGAGCGAGATGAGCAGACACTGCCTCCG
>CHR12:166636-167020
GAAACTGAAACAGAAAATGAAAATAGGCTTCAGGCCTGCCTCTATGGCCACTTAGTTATAAAGTGTTTCTGAACTAATATCTGTCCATTAGGCGCTAGGAAAGGCAGGGAGAGTTTTTGAGCAGGGGATGAATGTGACAGGCTGGTGCTTTTGAATCATCATTTTTGAGGCTCCTACTACACACTAAGCAGTTTATTTCTGTTGTGTGGATCCTCACAGTGACGCTGCAAGGTAGGTGCATTGACCCCACTCTGCAGCTGAGGCTCGGAGTTCAGCCGCGTGTCCAGGTCGCGCATGTTAGAAACTGTCATTTTCATTTACGTTTGATTCTATACTTTCCACTGGAGAGTGAGAGAAGAGGTTCTGTTTATTTTTTTCTAAGGA
>CHR20:55204892-55205276
ATGATGAGTGGTAATGAGCATTTTTAAAAATATTTTTTGTCACATGTATGTCTTCTTTTAAGAAATGTCTTTGCTCATTGTTTAATGGGGTTATTTGTTTTTTGCTTGTTTGATTGTTTAAGTTTCTTATAGATTCTAGATATTAGACCTTTGACAAATGCATAGTTTATGAATATTATCTCCTGTTTTGTAGGTTATCTGTTTACTCTGGTGATAGTTTCCTTTGCTGTGCAGAAGCTCTTTAGCTTAATTGGGTGCAACTTGTCATTTTTTTGTCTTTGTTGCAATTGCTTTTGGGGACTTAGTGATAAATTCTTTGCCAATACCAATGTCCAGAATGATGTTTCCTGTGTTTTCTTCTAGGTTTTTTAGTTTTAGGTCTTA
>CHR14:35450156-35450540
TCTTTTTCTTTCTTTTTTTTTAGATGGAGTCTCAGTCTGTTGCCCAGGCTGGAGTGCAGGGGTGCAATCTCAGCTCACTGCAACCTCTGCCTTCTCGGTTCAAGCTATTCTCCTGCCTCGTCTTCCCAAGTAGCTGGGATTACAGGTGCCTGCCACTACATCCAGCTAATTTTTGTATTTTTAGTAGAGATGGGGTTTCACCATATTGGCCAGGCTGCTCTTGAACTCCTGACCTCAAGTGATCTGCCCACCTTGGCCTCCCAAAGTGCTGGGATTATAGATGTGAGCCACGGCGCCTGGCCAAAAATGTAATTTTCATAGTTATATATTCCATCATTTAAATTGAGTACTAAATATAATTAAATCATATTAATTGAAGGTAGA
>CHR17:60594399-60594783
CAGGGTTTCGCCATGTTGGTCAGGGTGGTCTCAAACTGCTGACCTCATGATTCACCCTCCTCGGCCTCCTAGTTTCTATCTTAAAGGTGGTTTCTCTAATTTCGTCTCAAATTCTGGATGGTACACTATTTGGGGCATAAAATCTTCTGCAGCAGAAGTGTAGTAAATAGTACTGCTGAGTAAAACTAAACCATGCAATAATTACCTCAAGGAAAAAGATGGTTTTTCCAAGTTATTTAAACAAATAGCTTTTATTTAACTTTTCATAAAATGGAAAAAAAGGAACTTTTTATAAAGAAAATGCAATGACGCAATAAAGACCAGGCCACATCTCTTTAGAAAAAGAAAAAAAAGCCTAAGTGTATCAGTAGAACTATCTGAAGA
>CHR9:83553447-83553831
TCTTGGGGATGATCTTCTTGTGTAGAAGAAGGTGCCCTTTCAGGGGTGCCTATGATTCATAAATTTGGCCTCTTTACATAATCCCATACCTCTTTGAGGTTTTGTTCATTCATCTCTTTTTTCCCTTTATTTGTGTCTGATTGTCTTATTTCAGAGAACCAGTCTTCAAGTTCTGAGATTCTTTCCCCAGCTTGGTTTATTCTGCTGCTAATACTTGTGATGGCATTGTGAAATTTTTGTGTTATTCAGGTCTGTCAGACCCATTAGGATCTCTTTATACCAGCTATTTTGTCCTTCAGCTCCTGTACCACTTTATTGTGATTTCTGTTCTCCTTGGGTTGGGTTTTGTCATCTTCCTGAATCTCAATGATATTTGTTCCTATC
>CHR20:50564679-50565063
ACAACAAGATATGACCTGAGAACAGATTTCCCAGATAGGACATGATCCATGTTTTAATATGGCTTACTGCTGTTGCTTCATAGTGTGAAGCTTCAGACACTTCTGAAAACCCTTTCAGAAAATCCCAGTCGCCCCATACTGATGACTAATCTCAACTAAAACAGGGCTTCAGCCAGTGTGAATGCCACTAATGCCACCAACTCACCTTTGCTTTTCTGTAGGGTGTGCACCTGTATGTACACATTCAGCTTTTCCGGGATTAACCTCTGAGTTCTGGTTTGTCTTTCAGTTGACCATAGTCGGATTAAACTACATCAAGAAGATAATGACTATATCAACGCTAGTTTGATAAAAATGGAAGAAGCCCAAAGGAGTTACATTCTT
>CHRX:48432646-48433030
AGCACTTTGGGAGGCTGAGGTGGGCAGATCACGAGGTCAAGAGATCGAGACCATCCTGCCCAACATGGTGAAACCTCGTCTCTACTAAAAATACAAAACTTAGCCTGGCGTGGCAGCACCTGCCTGTAGTCCCAGGTACTCTGGAGACTGAGGCAGAAGAATCACTTAAATACAGGAGTCGGATGTTGCAGTGAGCCAAGATCGTGCCACTGCACTCCAGCCTGGCGACAGAGCAAGACTCCATCTCAAAAAAGAAGAAAAAAAAAAAAAAACTAGCTTAAGATTGTTGGTCAGTGACATATCCCAATGCAACCAGAATTGGTATGGGTACCATCTCACTTAATTCCACATTCAATGTTGATGCCTCGGTAGGGTGGTATGCCA
>CHR8:128878287-128878671
GTCACTTTATGAGTTCTTCTATTTATATTTTTCTATTATTATTATGATTATTACACGATTGTCTTATTCTATAGTGTTACTTTTTAAGGGCCTCTTATCCTACTCTCTAAGATTAGACCTATAAGCCTTGCCAGAACGTAGAGCTTAACATGGAGACAGGATACAGGGTACATGGAGGCTGGCACTGTTGTAGATCCCATGACTTTTTGTAAACTATGATCAAAAACAGAGAAATTGACACTGCAAAATATGATCCTACACGTTTAAATAATTCACTTGGCCAGGCATGGCGGCTTACACCTATAATCCCAGCACTTTGGGAGGCCTAGGTGGGCAGATCACTTGAGGTCAGGAGTTCGAGACCAGCCTGGCCAACATGCTGAA
>CHR11:64942139-64942523
TACTACTCTCTTCACCCAGTCAGAACCTAGGGGCTTTACCCAGCAGTGATGGAGCTCCTCAAGCTGTTTTGCTGGTGAAGAGTTCTTTTTTTTTTCTTTTGGGTGTGCAGTTCTGTGAATTTTTTTCCCGTTTTTTAGAATTTATTTTTTATTTCAATAGGTTTTTGGGGAGTGAGTGGTGTCTGGTTACATGAATGAGTTTTTTTAATAGTGATTTCTGAGATTTTGGTGCACCCATCATCCAAGTAGTGTACACTATACCCAATGTATAGTCTTTTATCCCTCACCCCCTTCCCACCCTTTCCCCCAAGTCCCCAAAGTCCATTGTATCATTCTTAAGCCTTTGCGTCCTCATAGCTTAGCTCCCATGGCGAAGAGTTCTAC
>CHR19:13261120-13261504
ATCTCAAAATATTCTCAACTTTGAAACACATCTGCCTGTAACGATTTCAAGTAAGGAACTGTGGATGTGTATTAATATCCCTCACATGACAAAGGCGGTGGCTGAAAGGTCAATCAATTTGCTTATGACTCATTCTGTGGCTCTGGGTGGTGACTCAAATTCTAAAACCGGTTTTCTTTCTACCCAAGATCCAAGCTGGTTGCAACTGAGTCACTTCCAAGGCTCATCACTTCTCCAGTCTCTGAGCCCAAGTGGCCAATGCCTCTAGCCACTTCCCCCCTGCCCACCTGCTGGTTCCAATGGGAATGTGCTGGAAAGTGGAGACCCACCGACAATCTTTCTCAAACTCTTTGGACTCGTCAGTGCAGTGGAAGAATTTCCCCT
>CHR20:46855608-46855992
ATGTGTGTGTATATATATATATATAAAGAAAGAAAAGAAAATTAACATGTCCCCAAATCTCCCTACCCTGGAAAACACTATAACATTTTAATGACTTTCCTTCCAGTCTTCTTTTGGCAATACGCATTCACACGTACTTAGATGAGGGGGTTCAGAGGAGAGGCGTGAATCTACACATCTCTCTGTCTATCTATGAGAAACATCTCCCAGCTTACTATTTGTATTCTGCCCTTTTCATTACCACTTGGGGCAGACTCTGTAAGTGTCTGAAGCAATTCCTTCTTCTTCTCTACCAACATAACCCATTTTTGTTTATGTATTGGCCAGAATTCTCCTGATCTCAGGGAAGATGTATAGGGTAGTCATGTGATCTAGCTATGGCCA
>CHR6:152222181-152222565
AAACTCCTTCTCTCCTTTGTTCAGTGTGCTCTTGCAGCAGCCAGAAGTGTGAGTGGCACCCTCCTGCAGAAGTAAATTTGCCTTGCTGAGAAATCCTTTAAGTGCTCATTTTCCTTGCTACCCCAAGCTCTTGTTTCTAACAAAGCCATGGCAATGGTGTTATGTAACGTGCTATCTGCCAAACTGTGGATCTCTTTGACACTCAAAGCCAAAGCCAGGTCTCTATTTTGTTACATACCCGCAGTGCTTCTACCACAAACTCCCGAAGATGAAGACTCTAAGAAGGCACAGCTTTGCCAAGCTTTATCTCTGGGTGTTCTTCCTTGCCAAGAATTATTTTTAACTTAAAAAAATGATTTTCAATTGACAAATAATAATTGTATG
>CHR15:74399360-74399744
AATATACTCAAAACCACTGCAATGTGCATTTTGAAATGGCAAAATTTGTGTTATATGAACCTTTACTCAATAAATACATAAATAAATAAATAATAAATAAATAAATAAATAAATAAATAAATAAAAAGGCAACAACAGCCACCCCAGGGACAGGTTTGGAAAGCCAAACTTGTCTGACTGGCTGGGTGGCTTGTCTATTTGTGTGTTTCTTAAAACAGCATCCTACAGGAGAACTATTCTTTGCTCAGGGAAACCCCCACCCCCTCACTCCACTCCTACCTCGAGACAAGGCCTCTGAGGAGCAGATGGGAGGAGAGGGGCTCTGGGGAAACATAGGGGGCATTGCAGTGGGGTGCTGCCCTCTCCTTGGGCAGGTGCCCCCAT
>CHR20:30198783-30199167
TAATTCAATTTCTCCACATCTTCATCAACACTTGCTATTTTCCTTTTTTAAAAAATGGTCATACAGTTATGAGGTGATAAATCCTTTTGTGATTTTAATTAGCATTTCCCTGATGATTAATGATGTTGAGTATCTTTTTATATCCCTGTTGGTCATTTGCATGTCTTCCTGAAAAATATCTATTTAAGAATTTAGCCATTTTTAAATTGGGTTATGTGTTTATTTGCTTTTGAGTTATAGGTGTTTCTTATATATTTTGGATATTAAGCCCTTAGCACATATACAGTTTTCAAATATTTTCTCCAATTCTGTAGGCTGCCTGTTCACTCCATTGTTTCCTTTTTTGCACAGAAGCATTTTATCTTGATGTAATCACCCTAACCT
>CHR4:83295182-83295566
AGATCAAAATACTGTGCTAAATCTAGCACTGACAGTGTCCCAGTGTCTCTCAAGCACCCACTAGTTGCTTTGCAAGGTATCTGCTTCCTTTCCTATAACTTGAGTTGCTTTACTCTTAGTATACTTGAAAAATTCAGTGTCAGGACTAGTATATTTTATTTTCAGATGCAAGCAGCAACTTTGGCATTTCTTATCACAAAAAAACTATATGAGAAAGCTGGCAAGCCCAGTGAACTTCCTGGCCGGAGAGGTTTTTCCATTAAAGGTGGCAAGGTTTGATCATCCACCATCTTTAGAGTTAGACCATTGAGTTGGACAGATCTGCAAAGGAGAAAGATACACCGAGTTAACCAAGTGGTGCATGCCCCACCCATGCTGCTACAA
>CHR20:46734715-46735099
CATTTGTATAATGGGAAGCCTGTACCAGGTCATTCTTAAGATTTCTCCTGACTCCAGTGAGCTGGAATTCTAAATGCTGGTCTAGGAGCTGTCTCCAGGATGGTGCAGGATGGCTTTGCGGAAAGGAGATGGGTTTGGAGGCCAACAAACCTGCTTGTCAATATTGCCTTTGCCTCTTGGCAGCCCTTGAACTTGAGTAAATAACAACTCCCTGAACCTCAGTTTCCTCATCTGCAGAATGGGGATAATTATGTCCCAGGGGTATATTTAGACCCTGTTTCCTTTCAGGAGGGTCCCCAGCTGGTCCAGGGCCTGGGAAATTTCTACTTATCCTCATTACCCAGGTCCCTCCTTTGGACCCTGTAAAGGGTCAGGGTGAATCAG
>CHR7:154861854-154862238
TGTAGAATGTCTGAAAATGTGTTCATGTAAATAAATGGAGAGAGAGGAGTCTTGTTATAGCAGTGCCATTTTCACTGAACGCCTGAGCTATATGCCAAAACATTGTGGCCCATCCATTCTCTGTCATTAAGGATTATTTTCAATGATCTATTGATTTTTAGCTCAGTGAGATTCCCCTTCCATTTTGTTAAAATCAAAGGATGACAAGCCGACCATGTTACTGGGGGCTCTTACCCATTACTGGGGGAGTTCTCTTACTGAACTCAGCCTTGGTGGTCCCTCATCCTTCATGTGGAGCCCACCTGTGTACAAGATGCCCCAGGGACAGATGAGGGGGCTCCAAGGCCTTCCTTGCCCTCGTGACGCCTGTGTCAGGCCATGATG
>CHRX:109195288-109195672
AAAGAAAAAAATGGAGAAGAATCAAATAAACACAATTAAAAATGATAAAGGGGCTATCACTACTGATCCCACAGAAATGCAACTACCATCAGAGGATATTGTAAACACCTCTACACAAATAAACTAGAAAATCTAGAAGAAATGGATACGTTCCTGGACACATACACCCTTCCAAGTCTAAACCAGGAAGAAGTCGAATCCTGAATTAGACCACTAATAAGTTCTGAAATTGAGACAGTAATTAATAGCCTACCAAACCTAAAAAGTGCAGGAAAAGACAGATTCAGAGCCAAATTCTACCAGAAGTACAAAGAGGAGCTGGTACCATTCCTTCTGAAACTATTCCAAACAATAGAAAAAGAGGGAATCCTCCCTAACTTATTT
>CHR1:112479729-112480113
GAGACGGGGTCTCGCTCTGTCTCCCAGGCTGGAGCGCAGTGTCGCATCTCTGCTCACTGCAAGCTCTGCCTCCTGGGTTCACACCATTCTCCTGCCTCAGCCTCCCAAGTAGCTGGGACTACAGGCACCTGCTACCATGCCCGACTAATTTTCTGTATTTTTTTAGTAGAGACGGGGTTTCACGGTGTTAGCCAGGATGGTCTCAATCTCCTGACCTCGTGATCTGCCTGCCTCAGCCTCCCAAAGTGCTGGGATTACAGACGTGAGCCACTGCACCCAGCTGAAGTTAAGTTGTTATCAACTAAAAATAAGTTACAACTCCAAGCTAACCATAAAGAAAAGACCTATGGTTGGGCACAGTGGCTCATGCCTGTAATCCCAGCA
>CHR3:120461397-120461781
CAGGCTGAAATTTCTCTCATGCCCCCAGCTCTCTTCTGAATGGTCCTCATATACTATGTGCTTATCTTGCTATCCTGGCTATAAATGATGGAACAGGGATTTTTCCCTTGAGTCAAAATCTAATACATATAAGTTGGACATGATTGAGACCAAGAGTCACAGAGACTGACCAATAAGGGGCGCTCCATAGTGTGATGGTGGCAAGCTGATTCAGTCCACTGTCTTTGAAACAATAAATACCAGATGGAGAAAATGAAAGTGGGTGACTAGAACTCAGACTGAGTGAGGACAATGTGAAGCTATTGTTCTAGGTCTCTGTGAAATGTGTTGTGCTCCCCAGTCTTGGAAGTCTATGTTTAGGACAGAGGTGATCGCCTCCCTGTG
>CHR14:74795565-74795949
CAATTCTACCTTATTTTACATCTCTCACTTTTATCCCCTCCTCTACATTCTCATATCAGTCACTGCCTTAGACTAGGCATCACCTTCACTTACCCAAATTGTAAAGATGATCTTTAAACTTTTTGTCTCTGTCCACTATTTTTCTGCTAAAGCAATCTTTTAAAAATCAGACTATATTTAGTGGCTCTAAGTGCTTATAAGGTAACACCAAACTCCTTAACCAGCTGAATTAATTTATCTGTTATAATCGAGATCCAAGTCAGATGGCTTTAACAAGTTAGAAGTTTATTCTCTCTTAGGACTTAGGTGATGGTTCAGGAATCCAGTTCCTTCTGATTTACCTGGTCTTGGATATTTCACCACCATGTCAGAACCAGCATGAAA
>CHR16:87888902-87889286
CCACCACGCCCGGCTAATTTTTTTTTTTTTTTTTGAGATGGAGTTTCGCTCCTGTTGCCCAGACTGGAGTGCAATGGTGTGATCTTTGCTCACCGCAACTTCTGCCTCCTGGGTTCAAGGGATTCTCCTGCCTCAGCCTCCTGAGTAGCTGGGCTTACAGGCATGCACCACCATGCCCAGTTAATTTTGTATTTTTAGTAGAGATGGGGTTTCTCCATGTTGGTCAGGCTGCTCTCAAACTCCTGACCTCAGGTTATCCACCTGCCTCGGCCTCCCAAAGTACTGGGATTATAGGCGTTTAGCCACTGTGCTAGGCCTAATTTTGTATTTTTAGTAGAGACAGGGTTTCACCATGTTGGTCAGGCTGGTCTTGAACTCCTGACC
>CHR3:39472885-39473269
ATTGCACTCGAGCCTGGGTGACTGTCTCGAAAAGAAGACTGGGACTCTTGTCTCAAAAAGGAAAAAAAAATAATTGGGGGCCAGGACATGGAAGGGTTGGGAGGCCAGAGAGTCTTGTGGATAGGGGTTAAGCTGCTTTCCACAACCTGGAAATCTGCGGGGCTGGACTGGGCCCCTGGGATTAGATCCCATCATGTGTGCTCCAAGAGTGACTTCTTATAATAACTGTGCAGGCCACTCTGGCTTCTGTTGCTTCTGTCACCCTTAAAGCATTAGGTAAATACCTGGTGTCAGCTGTGCTCTGGGTGGTTAAGGAATCTTCGTTTTAAAAGGTACTTCTGATTTTATTTTTGTTCAGGTATGGTGAGGCCAACCAGATCAGGA
>CHR14:92001673-92002057
AAATAGAACTAAATTGTACAAAACGCTAAAACTCCAAAATATCTATAAATGACAGAAGACATCATTGTACTTTATTCCTCTGTTCTACTCTTATAACCTTAAGAAGCTAGAGCCAATTTGGGCTAGTGAACAATAGGAAGCTCTAGCCTCTAGGACTCTCTTCACATCAATTATAGACCAGTACCATTAAAGCTAAGAAGTTATCTCAGAAGAACACCTTAACACTGATAATCAGTGTGCCTACTTCATCAGATGACAAAGGAAAAAATGAAGTTTTCACAACTTTAATCCAAGACTCTAAGAGGGAACCTAACTGGCAAATGAAGTTGAATCACTTTGTATCTTATGCCTGGCAGCAAGTAATGCTCAAGAAGTGCTAGTTGA
>CHR20:56713499-56713883
AATTGAAAAGAATAATTCAGGGGGGGTCTCCTGTATTCTTCACCAAGTTTCCCCAAATGGTAAGTTCGTGCATAACCAGAGTGCAGTATCACAATCAGGAAGTGGACGTCGATACAAGCCTCCCACCCAGTTGGATGCCCCCAGTTGTTCCTGCAGGCGCTTGTGTGTATTTAGTCCTGTATCATTTTATCACACGTGTAGGTTGGTGCGACCCACACCACAGGTCAAGATGCGGGACGGTTCTGTCTTAGTCAGTTTGGGCTGCTGTAACAAATAACACCCTAGACCGGGTGGATACAGCAGTCTGTATTTACTTCTCACAGTTCTGGATGCTGAGAAGTCCAAGATCAAGCTGCTGGCAGACCCAGTATCTATGACCCAGCA
>CHR9:131596126-131596510
TCTACTTGTCTTCCAAGGTGGGCTCTCCCTGCTCTGACTCAGGCGCACCAGGACTGCTGATCAGACCTGCTCAGGGCTGTGGCTGCCAGGAGGGGACAGGATAGCGGTGGGAGGCCGAGTGGCACCCGGGGCAGGACCAGCCCCAATCTAGTGAGCTCACTGACACCCTACCTTTCCTGTCAGTCTCAGTAGCATGGACCAGTAAGATGTCCCCAGATCCTCCGCGGACGTCCGGCCCGTCATCACCCTGTAATGAACACAGCCAAGGAAGGTATGAGGCAGAGTATGCCCTTCAGAGAATCAGTTTAGGAAGAAACAGGCAGGAATGAGATGACAAAATGCCCTGCAACCCCAAGTCCCCTCTCCTTCTGTGCTCCTCGGCCC
>CHR11:67056041-67056425
TTCCCTCCCCCATCTGACTGTGTTTCACTTTTTCCTCAAGACTCTGAAAGGTTTCCTGACTCCCTCAACGTGGGCGAGGAGCTCTTTTCCCCTACTCCCGTCCCGCTGCCTGTCCCTACTCCCGTTGTAGTTCTGATCACACTGATGTCCTGCGTGTCTACCATTCTAAGCCGTGGGCTTCTCAAGGCAGGGCCTGGATTTTGTCTTAAACAGTTCAGGGTCCCCGGGCCCTTGGGCACCAGGGGGACATCTCATGGTGCAATAATAAGAAACACTCACACTTTACAGAGGGAAGGTTCTATCGCTTTCCCTAGATCGTGGCCAGCCACGGTGTCAGGTGGCTGCCCACCTGCAGCAGAGCTTCCTGGTGCTGCGGGAGGGGGC
>CHR20:46727190-46727574
GTACTGGTGAGAGGTCATCTGAGGTCAACCGGCAGGAGTAAGAGTAGCAATGTTTATTTGCTCCAAACTGGCTTAAACTGGTTCATGACACCTGCCAGGTGGAAGTTTTTCTTGGCTTTTCTTTTCTTTTTAATTTTTAATTTTTTTTGAGATGGAATCTTGCTCTGTCACCCAGGCTGGAGTGCAGTGGCACAATCTCAGCTCACTGCAACCTCCACCTCCCGGGTTCAAACTATTCTCCTGCCTCAGTCTCCCGAGTAGCTGGGACTACAGGCACCCGCCACCACGCCCGGCTAATTTTTGTATTTTTTGTAAAGACAGGGTTTCACCAGGTTGGCCAGGCTGGTCTTGAACTCCTGACCTCAAGTGATCCACCTGTAATCC
>CHR1:15789860-15790244
AATAGTGTGTATTCACCTCCCCCACCCCAACCCTCCCAACCAACCTTCATTCTTCTTTTCATTCCTCTTTTCATCCTTTTCTCTGCTCTCACTTGGAGGGCGCCTGCCACATGTAGGCACAATCAGAACACCCCAGGCAAAGATGATTTCCCTTCCCTTTGGGTACACTTACTGGCAAAGATAAAATATATTCTCTAGATTCAAAGAGATATTTGTGCACCCATGTTCATATCAGCATTACTCACAATAGCCAAAAGGGGGAAGGAACCAAGTGTCCATGAACAGAAGAACGGATGACAAGATGTGGTCTCTCCAGACAATGGAAGATTCTTCAACCTTAAAAAGGATGGCAGCCTGGGTGCGGTGGCTCACATCTGTAATCCC
>CHR16:70323428-70323812
TTTTTTTTTTTTTGACACTGAGTCTCGCTCTATCACCCAGGCTGGAGTACAGTGGCGCGATCTCGGCTCACTGCAACCTCTGCCTCGTGGGTTCAAGCGATTCTCCTGCCTCAGCCTCCCAAGGAGCTGGGACTACAGGCGCCCACCACCATGCCTGGCTAATTTTTGTATTTTTAGTAGAGTCAGGGTTTTACCATGTTGGCCAGGCTGGTCTCAAATTCCTGACCTCGAATGATCCACCCACCTCGGCCTCCCAAAGTTCTGGGATTGCAGGCATGAGCCACCGCGCCTGGCCTTGCCTGCTTCTTGAGCTGCTTCTTGCCACCTTCAAGGCAAGACTTGGTTCTTGCCACTCTTACCCCCTACCCTGCTACCAAAACCTAC
>CHR20:46758102-46758486
TTGGAAAGACTCCCGGGGGATGGGAGAGTCTGTCATGATTCCCTTTGACATCCGTTTCTGATACAGGAAAAGCCTGCTTTGAAATTTAGGGGGTGGGGGGGAACACCTGTCACCCCCACACAGCACTTCCGGCAGATCCTGGGAGGGGCATTGCAGTAGCAAATGATGAACAGCAGAGGGCGCGAGGGTTCCTTTGCCTCCTATGTACCACTTTTTTCATCGTAAAGGGAGTAGGTGTGCCTTAAAGAAAACTGCGGAAAGCCCAAAAAAGCAGAACAAAGAAACCTACATTGCCCAGAATCCCACCTCCTGGGACAGTTGAACATTTAAATAGTGAATAGTTTCTTCCTTTTTCCCCAGACAACTTTGTTGACATTTTTTATT
>CHR20:47263008-47263392
AAACTTTCACAGGAGGAGAGAGAACTGTACCTATGCCTAAGGCTTTTAAAAATACCTTAAAATGACCTACGACCTGCTTCTCCCCTGCCTCATTTCACAGGGTTAGGACAATAAACCACTTACGTTTAAAAAAGCAAGCATTCATAGGGGCCAACAAGCGTCCTAAAGATCCTTCAAATCCTGCCCCTTTGTCCTTGCCCCTCCATGGTACTGGGACTGTCCTGTTAATGCCTCTTGGGCCCATTTAAAAACAGCTGGGACTAAAGGCATCACTAACAACAATGACAGCCAACTCTTCCAAGATGAGCAAGAAACATTCTGAGTTGATCTGGTGCTGGAAAGAAATTTGTGGATGGCAAATTGGAGTTAGGAACTGAGACTCCC
>CHR21:39512009-39512393
TTTCTTGCACACTAGGGCACAGAAGGCTATGGTTGATGGGATTTCTAGGAAAAAGTGCACCTTTGATGCAGGGAAGAGTTTTGTTTTGCATTTACTTCCTCCTCTTCCTCTATATAAACTTTGTTTGAGAGAAGATACAGCAAGTGTCCTTTTATCAGCATTCTGTAACCTCAACTCCTCCACCAACCACATGTACAACTTTAGGGGGGTGACTACTGATGTTCAGAATGATGGCAATAAATTATAACCTTAAAAAATCACAAAGCTGGTGTTGAGTCATGAAAGAAAATTATTGCTGCCACGGGTTTAGTCGTCAGTGCTTGGTACTCCATTTCCGTTTCTATTAACCAGAACGCTCCTCTGGAAACACCGGGGAACATGGTG
>CHR20:62350738-62351122
CCCTAGGGTGTTACACCCTCCGGGCACCACGCTGAGTACTGGTTTGCGTGTTTCCCAGCTGCCTCCCCCGGAACAGGTGCTCCTGAGGCCGGGCTGGGGTCCCACCCTGTGTTCCCATTCCCAGGAAAACGGCCCAGCGTGTGTTAGGCGCTCAACATACAGCTGCTGGCTGAAAGAACCAACGAAGGGAGGGAGGAAAGGACGGACGTGCCCTGGGGTTGCTTCTCCGCAGAATGAGCCCGGCCCTACCTTACTGAGGACTCTGGGTGAGGCCCAGGAATGTGCCGGTGCCAGCACCAGGGCTGCTGCCCATCCTGTGAGGGGCTCCCGGGAGGTGGATGCTCTGCAGTGCCCTCGGCTGCCCCCGAAAGCAGGCACACAGGG
>CHR14:93404036-93404420
GAAAGAAAAGTAAACCCAGGAGAAGGGATGGTGTGCAAGAAATAATTGTGAGCACAGAAATTGATAAAATGCATTGGTAAATTTAATTAGCTGTTGACCAAGAGAATGGTGAGTTTTATTTTTAAAGGCAAACTGAAACTCTAAGTAACAGTAACAAAATGGGGAGTCGTATTCAGTTGGGAAGAGGATTGAAATATTGAATGGTTTTAGAATTTGTTAAAAAATTCACAAACATTTCATTTAAAAAATGTGACCCTGGGCAACATAGTGAGACCCTGTTTCTACAAAAATAAAAAAAAAAAAATTAGCCAGGCATGATGGCATGTACCTGTAGTCCCAGCTACTTGGGAGGCTGAGGAAGGAAGATTGCTTGAACCCAGGAGT
>CHR9:132404531-132404915
CATCTCTCTCCTGTATCTTCAGCCTGCGTTTTCTAGCAAAATGCCAACAATATTTAATCTCCTCTAACTTAAAAAAAAAATGCAACTGTCGTTTAACCCTAAAGTCTCATCCAGCTGTTCTCTTTCTTCCCCTTCACAGCAACATTTCCTGAAAGAGAAATCACTCTTTCCATTACCTCACCTTTCATCCACTTATTAACCCACATCCTGGTAGCTCCCACCCCACTACTCCACTGAGACCGTTCCAGCAAGAGTGCCTTTGTTCTTAAAGCCACAAATTTCAACAGACACTTTTCAGGCCCATCTTTTAGGACCTCTTAATAAATCACAAACAGAGCAAAGCCGATTATTTCTTTTTTTTCTTTTTTTTTTGAGACGGAGTCT
>CHR12:53320236-53320620
GTAAAAGCTCAGAAGTGGTAATGCCATGAGGTGGGGGCAGGGAGCAGGTTCACCTAATCAAGCCAGAAAGCAAGGCAAGTTACTAGAGATGAAATGGAAGTACTTTTTCCATAGTGTTCCTGGGAAGGGCAAGGAAGGGAACCTGACATTTATTGAGCATTTGAGTTCTATAATAAGGACTAAAAATTTCATATGATTTAGGATATACAGCTCTCGTGGAGACAGCCTGAATAAAAGTCTTTTGAAGAACACCCCAAGGTAAAGGGGTGTTGACTCATTTTCCAGGATCTGCAGACTGTGACCCAGGAAACCCTTTGCCATGCCTCACCAAATGTTGATGCATCTCTTCCACACTTGCTCCCGGTGATGGATGAAGGCAGTTCT
>CHR11:46385257-46385641
CCGTGTCAGGGATGCAGCTCTGGCAGAAGGTGTTCACCAGGACCATGACGTTGTAGGGCGTCCAGGTGAGGATGAAGGCTAGCAGAATGGCAAAGATCGTTCGTGTCACTTTGCGCTCCCGGGCCGCCATCTGCCGCTTCTTGCGCACCTGGTTGCGAGCGATGCTGGCGAACTTGCGGGCCACGTTGGCCGCAGGGCGCATGCCAGCCGGCGTGGCAGGCACAATCTCAATGGCTGTCACACACTCATTGCCTGTCTGCTTCGTCACAATCTGGATCTTGGACCATCTGGAGGCTGGGTTGAGGGCCCGCGGCTGCAGGGGAGGGGCGGGCATGGCGGGCGTGGTGGCCTCTGTGGTGGACAGCTCTGTGGCTGGGCGTTCCT
>CHR12:116774566-116774950
TGGCCAGAGGACCTCTAGGACAGGGATGAAACTCAAGTCAGCCTTTCAGATCACATCCATCTGTTTTGAAAATGAACTTTAAGGACTGAGTGGTTTTGCCATCTTCTGAGGCTACCCATAAAAGCAATTTGAGGACTCAGTTCTGAGGCGTCAACACAGATCTCATACGCCGCATTCAGTGCATGGTCTAGAATGTCAAGGTCCGGGTGGAGGGTGGAGGGTGGAGGGGATGGAGGGTGGAGGAGGTGGAGTTTCCCAGAACCTTGGATGAATTTCCAGCTCATGCCATTTTCTGGGTATGATGATATTCCCAGTCTCAGACCTCTGTGCCCCCATCAAAGCAGGCTGAGTCAAACTGGTGCACAGAAAGAGAGAGAGAGAGAG
>CHR12:53339664-53340048
CAGTGAGCTGAGATCATGCCATTGCACTCCAGCCTGGGCAACAAGAACAAAACTCCATCTCAAAAAAAAAAAAAAAGAAAGAAAAAAAAAACTGGGGAGAGTGGGAGACCTGTACCCCCTATTCCCAAGGGATGCTACTTCCATCGTCCACACCATCACCCTCTACCACCTTTCTAGGCTGGGCTGTCTCTAAGAGCCTCATCCAAAGGGACTCCCAACTCTTCATTGTTGCTGTTATAGAAGGTTTGACTACCCTAGGGAGAATCACCAGAGAATAGTGAGCAGAGCCCCTGAAATAGAGACTGACACATGCCCTAATACATACCTGATGACAGACACATTCAGATCTGCATACTTGCACACACACAAGGTGACACATAATTC
>CHR17:81041096-81041480
TCACGCTATAGAGCCTTGTCTGCTGGCTCTTGGTTTGGTCACCCCTGAGCTTTGGAAAATGCTGCCTGGTCCTTGGGCTTCCTGCCAGGCCTGCCGGGAGGAGTCTTGCCTGGCCAGTCCCCTGGCCATATGACCTTGGCCAAATCTTGCTCCCTGGGCAGTGGGTACAGCGGGCAGGATGCTCCCAGGGTCCCTGGAGGCTCTGGGGCCTGTCCCAGGTCAGGTGGCACCAGCCTTGGTATCCTCAGTGCTCTAGTCCTCACTCTGATGGGCAGGGGTGGGATGCACGCGGCACCATGAGATCTGATGTCCTGGGCCATGAGGTGCTGGGGACCCCTTGTTGGGGGAAAGGCTGTCAGTTACAACAGGGTGCTTTTGCTCTTG
>CHR8:96687220-96687604
TTCTTTTTTTGAGACAGAGTCTTGCTTTGTCACCCAGGCTGGAGTGCAATGGTGCAATCTTAGCTCATCGCAACCTCCGCCTCATAGATTAAAGTGATTCTCCTGCCTCAGTCTCCTGAGTAGCTGGGATTACAGACGCACACCACCACTCCTGGCTAATTTTTGTATTTTTAGTAGAGATGGGGTTTCACCATATTGACCAGGCTGGTCTCGAACTTCGCCTCATGATCTGCCTGCCTCGGCCTCCCAAAGTGCTGGGATTACAGGTGTGAGCCACTGCACCTGGCCACATGCCATTTTTCTAATTCATTATTTCACTTTTTATGTTTATTAATTTCTTTTTTTCTATTTTCCTGTTTTTCATTTTATTCTAACTTCTTGAGT
>CHR1:154928462-154928846
GGTTCACGTTTTTAAAAGGTCAGTCTGGGCCGCATGCAGTGGCTCACACCTGTAATCCCACTATTTTGGGAGGCCAAGGTGGGTGGATCACCTGAGGTCAGGAGTTCGAGACCAGCCTGGCCAACATGGTGAAAACCCGTCTCTACTAAAAATACAAAAATTAGCCAGGCGTGGTGGTGGACACCTGTAGTCCCAGCTGCTTGGGAGGCTGAGGCAGAAGAATCACTTAAACCCAGGAGGCAGAGGTTGCAGTGAGCCAAGATTGCGCCACTGCACTCCAGCCCAGGCGACAAGTGTGAGACTCCATCTCAAAAATAAATAAATAAATAAATAAATAAATAAATAAATAAATAATAAAAGGTCAGTCTGGCTACTGTGTAATGA
>CHR15:52141723-52142107
TATGACATTTTCCTTCTAAACACTTCCACTTGCAAATTTACATCTCCTAAAAATAAGAACATTCTCCTGTCTATCTACCACATCCTTATCACATTTGAGAAAATCAACAAAACCTCCATAACACCATTTAATAAGCCAGCCATATTCAATCTTCCCTGATTGTCGCCAGGATCCAGGGACCAACCAAGGCTCACATATTGCATTCATTTGTTATGTCTTTTTAAGATCTTTTAACCTAGAACAGACACTACCTACTGTTTGTTGTTCATGACAGGAAATCTTAGATTGGCTGTTTATAGAATGTCGCATATGGTGGATTTGTCAGATGGTTTCTTAATGGTTAAAGTACTGTAGAACATTTTGCCAATAAGAGTATCAAGGTGC
>CHR9:132362250-132362634
GAGTGAATCTAAAGTGAAAAATAAGCAAAAGAGGCTGGATGCGGTGGCTCATGCCTTTAATCTCAGTACTTTGGGAGGCCGAGGCAGGCAGATCACCTGAGGTCAGGAGTTCGAGACCAGCCTGGCCAACATAGCGAAACCCCGTCTCTACTAAAAATACAAAAATTAACCAGGTGTGATGGCAGACTCCTGTAATCCCGGCTACTCAGGAGGCTGAGGCAGGAGAATCGCTTGAACCCCGGAGGCAGAGGTTGCAGTGAGCCAAGATCTCACCACTGCACTCCAGCCTGGGTGACAGAACGAGACTCCATCTCCCGAAAAATAATAAAAATAAAAATAAAGGCTGGGCACGGTGGCTCACGCCTGTAATCCCAGCACTTTGGG
>CHR19:49998930-49999314
AGACCCCATCTCTACCAGAAAAAAAAAAAAAAAAAAAAAAAAAAAAGCTGGACGTGGTGGTGCATGCCTGTGGTCCCAGCTACTTGGGAGGCTAAAGTGGAAGGATCACTTGAACCTAGGAGGCTGTGGCTGCAGTGAGCCTTGATTGCACCGCTGCACTCCAGCCTGGGTGACAGAGAGAGATCCTGTCTCAAACAAAAATCCAAAAGAATTAAATGACATAATGCTTGTGACACTCAGCCCAGGGACTGTCACATAATAGGTTCTCAATAAGCAGGTGCTGCTACTGGTCATTAGTGAGCCTGGCTCCCTGCCCCATCTTCTCCTCTTCTTGTCCTTTTCTCTTTTTGCGTCCTGGAGTCCTCCCCACGATGCTGGCGAAGC
>CHR20:47535887-47536271
TCTTCCCCTGGAGCTGGGCTGCCCAGCAGCTGGACTCTACTCCGACCACCCCCTATCAAATTCTGCATCAACTTAAATGTAGATGGCTGGCTGGCGCTGCTGGTGTCTGTCAGTGTGCTGTTCTGCTCCTCTGTTCCTCTCGATGTCCAGCCGCTTGTGTGTGTGTCTGCTTAAGGTCCTGGGCTTATATGAGCACAAGATAGGGGGGCATGGCAGGCCAAAAGGCAACTTTTTGGGTGCGTAAACAGAAATGCTTGTTCTCACTTAGGTCCGTGAGCACAGGCCCGAGGGTGGAGCACTCACCATGTACCCTACTCATCTCTACCCAGCACTTACTTCCCTGCCCTTCTCCCATATCAAGACTACAGGTGTGCACCTACATGC
>CHR3:63690649-63691033
CACAAATTTTACTTAGGCAAATAGCTAACACCCCCATTCCCCACTTCTTCCACTGCCAATTATTTTCTTACCACTGACACCCTAAAGGGCCAGTTTGACATCCTCTCTCTCTTATCCCTGTGAAATAATCAAAATAGGGATGAACAAACCATGAGATAATATATTCTCAGATCAACAACCTCTGAAGTTAGGGATCATGGTGAGTTACTTGGAATTCCACTTCTGGCATGGCAGTGTAAGCTCCTAACAAACTGAACACTCACATAACAACTGTAAGCTCTGGGAAAAATACAAAAACAACTACCCAAAGCTGTATAGAATGAGCAAAATAGGAAGATTTTGGAAGGAAGTCAAAACCTAGAAGAATGATGTAGAGTGAGATTC
>CHR17:71848163-71848547
TTTTTTTTTTTTTTTTTTTTAGCATGATGGGGTATATGCCAATCTAATGTACTGACAAAGTTGGAGTTTCACACCCCAATAAGAAGACATAGCCATCTGGCTTCAACACAGGCCTTAAAAACTAGAAGAGTAGTTAACAAAGGTATGACCCTCCCAGGGTACACTGTTCAGGGAGCCATGTTCTGAGTATGTCAGAACCTCAATGCCTAGAAGCAAACTCTGATCCCTTCAGGTCTCAAATTTTATAAGATAGATGAGAGTAATGAAAATATGATTCCTCCTCTTGAGGATTTCAAAAACACCAAGATAGTTTTGAAAATGTCGCTTGAATTTTTCAGTTCCTGAAAAGAGACTGACTTTTACACCTTGACATAGATTAGAGTT
>CHR20:47299481-47299865
TAGTAGTTTGCCCTGGGATTCTTCAAATGGCAGACATTTAGAGAATAGATCAATAGGGTTTCAGTCACCAAAAAATGGTTACCTAATTTTTTTTTTCTTTTTCTTTTTCTTTTTTTTCAGAGACGGAGTCTCGCTCTGTTGCCCAGGCTAGAGTGCAGTGGCACAATCTTGGCTCCACTGCAACCTCTGCCTCCCGGGTTCAAGCCATTCTCCTGCCTCAGCCTCCTGAGTAGCTGGGACTACAGGCGTGTGCCACCATGCCCGGCTAATTTTCGTATTTTTAGTAGAGATGGGGTTTCACCATGTTAGCCAGGCTGGTCTCAATCTCCTGACCTCGTGATCTGCCCACCTCGGCCTCCCAAAGTGCTGGGATTACAGGCGTGA
>CHR13:20749131-20749515
TCCTTTTTGTTTTTCCTAGAGTAAGTAAATGCATGACTGTTTCATTTGCTTGGTTAGTTTATATTTATCCCTAATTCTTCTAACATCCTCTATTGGCCTTTCAATACAATTTTCTACATATTGGATATCCTATCACTTTTGTATTTCCCCTGAAGATCTCTGTCCTGGAACACACCATCCTCCTACTACAATGTAGATTGGCTGCTCTCCAGACTTGCAGCACAACCATTACACTGGGACATTCTGTGTCACCATCATCCTGGGAATTCCCTCTCCTACTATATGCATCAGATTTCCTATTCCTTGGAGCTCATGTCTTCTTTCTTCTCACTTGCAGCAAACCCTCCTGCAGCTCTTGAGAAGTACACAAGAGGTCAATGTAAT
>CHR20:46764773-46765157
TTGCAATGGGTTGCGAAGGATGCTGGCAGCGTGAATAACAGGACAGGGTTGAGGTCAAACCCACCTTCCCTGAGCAAGTGATTTTTAACTGGAGAGTTGTCCTCTGCAGAGGGGAAAGCCAAGAGCAGGGAAATGAAGGGAAGCATTCCAGGCACAAGTAGCTGCAGGCACAGAGGTCCTGGGGTGAGCTTGGTATCTGAGGAACAGAACAAAGACCAACGTGGAAAACCAGGAAAACCAGCGAGGGGCCAGAACTTTCTGGCTATTCTGTCACAACAAGGATTTGGGATATTTTTCTCCCACCGCATTCTCTCATCCTTTCCCTGGGATGCTGGCAGGTACTGGGTTAAGCAAAGCTCCGTGGAAGCCAGAGAAGCCAGCTGA
>CHR8:54755872-54756256
TTTTAAGACATCTTTAACACATTTTCCTGACCTGACTTCCTAATGTGCTTTGTTTTGGAAGTTGTTCTTGCAAGAAAAATGGGACATACTAAACCAACAGTATATAATAGAACAAAGAAAAGATATTAAAAATTAGTGATCATGTGAGGAAAAGAAAAAAATGAACTCAAAAGACAAGGAAAATATTTATGAATGTGCTCTCTCAGGCTTGAAAGATACAAGGCATTATTTTAAAAGATAAGGCCATAGAAATGCCATTATACTATATTTCATATAATAACACAATGACCTTTAATCTATAAAACATTTTGAATGGGGCCAACTGTGTTATTTTCACACCTAAGCCCCTCCTTATTTCCTTTTGTCCTTATAGACAAACATAAG
>CHR14:106127361-106127745
ACCCACATCTGACATCTGAGACACTCACCCTGGGGGAGCCATCACCAGGCACAGGAGAAGACACAGTAATGCCATCTTCTTCATGAACACAACTCTGCATTCCCCAGATGCCTTATCCCTGTCTGAGGGGAGAGCTGTTAGCTTCACAGTCCAAAAGCATTTTATACCCTGGAGCCTAAAGGATATTTTGGATGTGGCAAAGCCTTGTACTTATAAGAGAGAGGGACATAGGTCTGACTCCCTTTGGATTTGAATATGTTTTATTGTTGTCTGTCTATTTTCAGGTTGACATGAAGCACTTCCTTGCCAAAAACTACAGTCGTGACATTTAATAAAATTTGCTTTATTCCTATTTTCCCGCCTGTGACATTTGAACTTCTGTAT
>CHR20:58509091-58509475
ATACCTGAGTGGAAGAAGGAGCCAGAAGAATGTTCCAGGCAGAGGGAAGAGGGCGTGAAGGCCCTGAGGGAGTCGTGCTGCCTATGTGGAGGCCAAGCCAGGAGCTGCCCAGGTAGTTGGTGCTGAGTGAGGAAGCAGGCAGGACCAGGGCGGGCCGGGTGCTGTGAGCCACGTCAGGGCCTTTGGATTGGGCTTTACTCAGGGGTACTAAAATCCTTCTCGTTTCCCTGATGATGAAACTGAAGACGACACTATGATATCAATGGGCACAGACGGTACCTTTAGCTTTGCCTGTCCAAGTTTCCAGTTTGCAAATGAGTCTTAGCTATACCCCTGCCTAGCTCTCCTTGGGCAAGTCACCTACTTCTCTGGGCCTCAGTTTCT
>CHR7:65540959-65541343
CTCAATCTCTTGACCTCGTGATCCGCCCACCTTGGCCTCCCAAAGTACTGGGATTACAGGCGTGAGCCACAAAAGTTAAAAATTTTCAATAAATGTGCTGAGTCCTCAAAAAGAAAACAGAAAAGTACCAGGCTAAAAGATGCAAGATCAGGATCTGACCTCACTCTACAATTTTCTGTCTGTATAAGCTGGATAACTTACTTAACTCCTCAGAGCCTTAGTTTTCTCATCTAGAAAATGATAACAGCATTTAAAAAAATTTTTTTTAAATTTTATTTTTTGAAAAATAGAGATGGGATCTTGGTGTGTTGCCCAGGCTGGTCTTGAACTCCTGGGCTCAAGTGACCCACCCACCTCGGCCTCCTAAAGTGCTAGGATTATGGG
>CHR15:52545108-52545492
TGGTCTAATGTGCAGTTTTTTTGTTTTTGTTTTGTTTTTTTGAGATGGAGTCTCACTCTGTCACCCAGGCTAGAGTGCGTTGGTGTGATCTCAGCTCACTGCAACCTCTGCCTCCCAGGTTCAAGATTCCCCTGCCTCTGCCACCTGAGTAGCTGGGATTACAGGTGCATGCCACCACGTCTGGCTAATTTTTGTATTCTTAGCAGAAATACGGTTTCACCATGTTGGCCAGTCTGGTCTCAAACTGGTGACCTCAAGTGATCCATCCACCTTGGCCTCCTGAAGTGCTGGGATTACAGGAGTGAGCCACCAAACCTAATGTGTAATTTAAATGCAGTTTTTAAATTTTCTGTCTAATGCTGAAAATGCAGTGTTGCAGTCTCC
>CHR8:125639129-125639513
AAATACAGTGCACACACACATATCCACACACAGATAAATATATAGAGATAGATGTGTACACACACAAACACACCCACACACAGAGTTAATCTTCCTTATTAGCAGATTCTATATTTGTGAATTTGCCTACTTGCTAATATTTGCTCGCAACCCCCAAATCAATACTCACAGCACTTTCTCAGTCATTCATGAACCTGTGCAGAACAGCAGAAAAATGGACTGACTCAACACCCGTGTTCCCAGCAGAGGTGGAACAAGGTGATGCTTTGCCTTCTTTTCTTCAGCTCAAACTGGAAACAAGTCTCTTTTTTGAGGCCTAGTTAGTATCATGTTTGGGGGACTTTTGTGCTTTTTGGGGTGATTTTGATGTTTTAAATGGCACCC
>CHR20:39644094-39644478
CCAGTCCTTACACTGCTTACTTTAGTGCAGGCATACCTATGTGTCCGGCTTTTAAAACTCATAACCCTGGGCTCATGGGGGCCAGGTCCTTTCTTTTTAAGCTTCTTTTCTTGCTGTTTCAACCTTCTGTTGTGGGATGTTGCTAAAGAAAAAAAGTGTTCATGACACTTGTTAAAGATGGCAAGGAAGACTATTCAAGGTCAGGGACTAGGATGGGAAGTATAGGGACCATTGCAATGGGGTCTTACAGTGGGGGAGACAGACTGGTCTCAACTCTGACTCCAGCAAGCGTAAGTGGAGATTTATAGCCAAGGAGCAAGGTGAGGGGTCAGGAGATGGAAAATTACTAAGAGACATCAGGGATAGGGGGATTCTGGCTAGACT
>CHR17:61902902-61903286
ACGCCTGTAATCCCAGCACTTTGGGAGGCCGAGGCGGGTGGATCGCGAGGTCAGGAGATCGAGACCATCGTGGCTAACATGGTGAAACCCCGTCTCTACTAAAAATACAAAAATTAGCCGGGCGTGGTGGCAGGCTCCTGTAGTCCCAGCTACTCGGGAGGCTGAGGCAGGAGAATGGCGTGAACCTGGGAGGTGGAGCTTGCAGTGAGCCAAGATATCGCACCACTGCACTCCAGCCTGGGCGACAAAGCTAGACTCCGTCTCAAAAAAGGAAAAAAAAAAAAAAAAAAAGAAAGAAAGGATAGGTTTTCTTTTTAATTTTTTTTTTTTTAAACAAAGACAGGAGTCGCACTATGTTGCCCCAGCTGGCCTCGAACTCATAGC
>CHR20:47662887-47663271
GCAAAAAAGGCTGATTGAACACAGAACCCCCAATCTCAGCAGCTTCACAACTTACTCCCACCGGCTCAGGGACTCAGTGGGACTTGGACAATTTGTCATCACTTCCCTGAGGTTGGGGGGGGCCTACCTGGCAGCACTGGTGTACCCCACACCCCCATCCCTCTAGCTCGGGTTGCCTGTACCTGGTAGGGGTCTGTGTTGAGATCAAAGTACTCTAGGAAGCCAGTTGCAAATTCACAGAAGAGGAAATTGTGAGTCTCATTGATGGTCCTCATGCACCAGTACGTGTTATTGTTGGCGCTGGTGCAGGCACAGAAAGGCCCCACTGCCAAGGAAGAGAGAGCATGTCCTGAGTGCCTGCGGGAGGAGGCCCCATCTGCCAAC
>CHR3:15390659-15391043
GCCCCATAACAGCATCCAAACATGTTGAAACCAATGCTGTTTCAGCTCTTCAGTCCGAGGACAGCTAAGTGCCAACCAGCTCAGTGGAGGGTCAGGGTGGCAGCCCCTGCCCTCTCAACACCCAGGTTCTTGTCCAGCATCCAGGAAGAATCATGTCACACGAACAGATTGAAGGGTAGTGTATGCAGAGGATTTTACTGGGCGATGAAAGTGGCTCTCAGCGGCTCTCAGCATCCAGGAAGAATCAAGTCACATGAACAGATTGAAGGGTAGTGTATGCAGAGGATTTTACTGGGCGATCAAAGTGGCTCTCAGCGGGATGGGGAGTTGAAAAGGGGATGATGCGGGAAGAAGGTGATCTTTCCCTGAAGCCGAGCAGTCTGA
>CHR1:117531737-117532121
TATATTCTATATCTATTTTCTCTAAGATTGTGGTTTGTCTTTTCAATTTTTTATTCATGTTTTTGACATGCAAAAAATTTTAATTTTAATGAAGCGCAGTTTATCAATGTTGTCTTCTATGGATTGTGCTTTCTTTCCTAATCCAAAGTCACTAAGAGTTTAGACCTAATTTTTTTTCTAAAAGTTTTATAGTTTTAGCTTTTACATTTAGGTCTATGATTCATTTTGAGTTAATTCCTCATGTATATGAAGGGTCTAACAATGTTTTGTGCATGAATACCCAGTTATCTCAGTATTTATTGAAAAGACTATCCCTTTCCTATAAATTGCTTTGGCACCTTTGTGAAATATCAACTGACATTAATTTCTGGACTCTTAATTTTA
>CHR20:49099933-49100317
GTAATTGTAGTCATTGCTGGATGTCTTGGAGGTTTTCTGATTTTGTAGACAACTCTTGAGATGAACATCTTTATGCATCAATTTTTAGTTCCTGAAGGTGGAATTAGAGCCAATTTTCTTGTGCAAAGTTCATGTCAGTTTCTTTAACACACCTTTACCTACACTGGGCATTATTTGGTTGCCATTTTGATAAGTAAAAATGGTACTTTTCCTTACTTCTGAGGCATAATCAGATTGGCATTTAATCAAACTATTACATACATGTGGTAGAATTCATTTTTTTTAAATTTAACTTTGTTGTTGTTGAGAGGGAGTCTTGCTCTGCCGCCCAGGCTGGAGTACAGTGGTGCAATCTCAGCTCACTGCAACCTCTGCCTCCTGGTT
>CHR19:39881667-39882051
CAAATACACCCACGGAGTTAAGCTTTGTCAACAGAGGGCGCCGGAGAGTCACTGCAGGAGGGAGGGTCTCCGGGTCTGGCTTCTAGCCAGTTTGGTCCTTTCAGCTCTGGCCAGGGTGCGGGGCCACATTCAGCGAGTGCCACTGGCCGCAGCTGGCTTCCCAGTGAGGGGTTCCCTTCTTGCCAAGTCCAGCCTGCAGAAACCTCTGTGCCACCCAGTGGGCTACAGCTGCAGTGAGACTGGACTCAGCCTTGGGGCTGATTCTCCCCTCCTTGAAGAGGAGGGACCAATTTCTCCCTTCCATGAGGCTTTTAACTTAGCCCTAGAGTGGCGGCTACTTCCTGTGTGTGCTTTGGTGGTATTCTTTAGTGCTCTCTTTACCGT
>CHR16:21318268-21318652
ATAGTCGCTTTGGGTTACTCAAAATATTTTCTGATTTCCACTCTGATGTCTTCTTTGATGCATGGAATTTCAAAATTTTTAGAAATGTGTTGCTGAACTTCCAAACACTGGGGGCTTCTTATCTTTCTGTTGTTGATTTCTGTTTTAATTTCCTTTCATCAGAGAGTATACTCAATTCCAGTTCTTTGACATTTTGAGAACTGTTTATGACTAGTACATGGTATATTTTGATAAATGTTTTCTGTGAATTTGTAAAAACTATGTGTGCTATAGGTTTTGCTTCTGGTGTTCTATAAATGCCACCTGGGCAAAGTTGGCTAAGTGTCATGCTTTTCAAGTCATCTGTATTCTTTTTTTTTTTTTTTGGTCTGCTTATTATATCAG
>CHR17:61523791-61524175
GAGCTTTGTTGTTGTTGTTTTAATGATGAAAATTTTCTATTTGTCCTATGGTCCACCATAACACAACAGGCTAAGTTCACCTCATACAAAAACTTATCTGTTTGGCATTTGCTCCCCAAAGCCACCAGCTGATGTGGCTTGTGCTGGCCCACTTTTATGGTCCACTTTCAGGATCCCATGTATATAATATACTAGAATGAGGCATTTCATCGTAGCATCAATCTGAGCCTCAATGAGGCTTCTTACATAAATGACATTTTCTGTTTTGTACTTGATGTCTACTTTCCTCTTCAGAGATCATGGTATTTCATAACTATTTGCTTTATAATTCTATACTAGGTAGAACTTCTCACCTACAGGGTGTGTAATCAAGTTTTCTAAGAT
>CHR7:152285590-152285974
TAATTGAAGTTACCTGTAAATAACCAAAAACTGGCTGGAATGGGAGGACATTATACCCTTGGAAAAAAAGCAGAATATCATTGGCTAAAATCTATATTTAAATAGAGTTTCAGTCTGGGCGCGATGGCTCCTGCCTGTAATCCCAGCACTCTGGAAGGCCAAGGAAGGTGGACCACCTAAGGCCAGGATTTTGAGAGCAGCCTAGCCAACATGGCGAAACCCCATCTCTACTAAAAATACAAAAATTAGCTGGGTGTGGTGGTGGGCACCTATAATCCCAGCTACTTGAGAGGCTGAGGCACAAGAATCGCTTGAACCTGGGAGGTGGAGGTGGCTGTAAGCCGAGATCGCGCCATTGCACTCCAGCCTGGGAGACAAAGACCC
>CHR7:104653629-104654013
AGCTACCACTTGCAAACACCCCTGCTCTAAACCCTGGTTTGACCCCATCCATGTGTACAGGTCACCCTTTTCATCATTCAAATTTTCATAGAACGCTTTGACATTCCACCTGCCTGCAGGGACTTTTTCATGATGTTCACCTGCAAAAATTCATCCCTCCTCCCAGCCAAGAAAAAAAATTACAGCCTCATCTACTAGGTGCAGAACTAATTTGTTGCTTGGCATCCCCCCAAATCCACAGGCCCAATTCATTCTGTTAAGCTTCATGCCAGCAGCCTCCACGCAGAACCAGGTGATGTTGCTTCCCTAAAGACAGCACTTTTTTGCCCACTACTTAAGCTTAATTGGGAGCAACTTCCTGCATGACAATGCTCACATTAAAAA
>CHR17:66458803-66459187
GTCTTACTGTAATATTCCTTACACATTTGGTTACCGACCTTCCCAGTACGTCATTGGAGAAAGCAAAGGCAAAAGGGGGAAGGAGAGAAGTAACATTTGTTAAATGCTAACTGTGTGCCAACCACTTGACATGGTGCATGTTATCCCCATTTTACAGATGGGAACGTAGAGGCTGAGGGAGGTAAAGTAACTTGATTAAGTTTACCCTGCTATGAAGTAATGGAGTTGGGATTTGAACCACTAAGGAACACACTCAGGTATTGTTAAGTAAAAAAAAAAGGGATAATGATTGAGCACACTGGCTTACGCCTGTAATCCTAACACTTTGGGAGATTGAGGTGGGTGGATTGCTTCAGCCCAGGAGTTCAAGTCCAGCCTGGGCCA
>CHR6:11805749-11806133
GTGGAAGATTGCAAATGACCTCTGCCTGGGGCTGCCGCTGCTCATCTGGATAGGTGAGTCGGGCGTAGCCAGGCGTGGGTGTGTGCACCAAGGCAGCACAGGGCAGGACAAAGCCCGGCTTGCTCTCATCTGCGTCTCATTGGATTTGCATTATCTAGGTCTTCAGAGGGAGATCCCTCAGCCTCTGAGTCTGCAATGCTATCTGTATCTTACCAGTGGCCTGCAGTAGCAGGAGCCCCATATTGGGTGGTGAATCTACCAGTGACTTCAGTGGTTGGAAACTTGGGAAAGTTTAGGCTACATTAGAGAAGGAGTGGTTCACAGGCAAGCCACTGGCAGGGGTTAAGAGATGAGAAGCACCTGCCAATGATTTGGAAAACACAA
>CHR19:19660834-19661218
TTTGGGAGGCTGAGGCAGGGGGGATCACGAGGTCAGGAGTTTGAGACCAGCCTGGCCAATATGGTGAAACCCCGTCTCTACTAAAAATATAAAAATTAGCTGGGCATAGTGGCAGGCACCTGTAGTCTCAGCTACTCGGGAGGCTGAGGCAGAACAATCACTTGAACCTGGGAGGCGGAGGTTGCAGTGAGCCGAGATTGTGCCACTGCACTCCAGCCTGGGCAACAGAGCCAGACTCCATCTCAAAAACAAACAAACAAACAAACAAAAAAACCCCAAAAAACAAAACAAAAACAAAAACAACAACAAAAAAAGCTGGGAAGCTGGGTGCACAGACAGCACCTAATGCCCAGGGCTCTGCTCTGCTGAAGGTGACATGAACTC
>CHR15:92701788-92702172
TTTGATTGGCCAAAACTCAGTGACTGGTACAAGAGTAGGCTACAGCCTTTTTACACATCCACTTTAGTTACAGTTTACTACGTATGGTGAAACCTTTAGGCCCAACTAAAATATTTAAGGGGGCAGCTTTAAGCTAAGCTTAATTTAACGTAACAAAAGTGCCTTCCCAAGCCCCCCTGACCAGCCAACTGATTTTCAAGCCTCCTGGGAGCCAACCATCCTCTAAAGTAGGAAGGCTTTGTTCCTCAGTGGGTATTCTCTAGAAACGTAAGAACCCAGTCAGGGAATGAGCCACCTTCGTGTTTAAGGGAAGGAAGAATTGAAAGCCAGGCATGGTGGCTCATACCTGTAATCCCAGTGCTTTGGAACTTGAGGCCAGGAGTT
>CHR3:62284262-62284646
ACAGAAGTGTTTGATTCACTTATCTTCATTCAACTTTTCAGTATATTTGTCTTATTTAGTGATTTTTATGTCACATGCTGAAAATATATCCCCTCCAGAATTAATCAGATGTATACAGGCCTCATTCTTAGGCCTGTATACAAAAAGAGCAAATTAATCCTAAACCAGTAGATCTGCAAATATCATATAGGTGAGATGCCTTAAAAGCCACCAGTAGAAATGTATTAATTCATTTATCTACTATCTGTAGGGGATAAGTTAATTCCATTGAAATTATTGAAGAGAAACTTTAAAATTTTTGAACAGTTGCTAGCTCTAGTGAGATACTCTGAACACCAGTTCCTTTTCAGTTTCCATCTTACCTACTTTCTGTACCTCTAAACA
>CHR14:105512237-105512621
TCATTATTTATGTGATGCTCACATAGTCCCGGAGGCAGCCAGTGCAGCCCTACAGCTGGGTCTGGTGACTTTGTAGTGTGTCCTGCCATTCTATCTTTAAAGATTTTTTGGAGACAGGGTCTCACTCTGTCACCCAGGCTGGAGTGAAGTGGTGCAATCATGGCTCACTGCAGCCTCGACCTCCCTGGGCTCAAGCGATCCTCCCACCTCAGCCTCTCGAGTAGCTGAGACTACAGGTGTGTGCCACCATGCCCAGCTAATTTTTTTCTATTTTTTTTGGAGATGGGGGGGAGGTCTCGTTATGTTGCCCAGGCTGGGCTCCAGTAATCCCAAAATGTTGGGATTACAGGCATGAGCCACCACACCTGGCCATGTCTCTGTCTT
>CHR20:55666716-55667100
GATAATAACAATAGGAGAGAGGTTATTTTGCATCAGGAGAAGGGGATGTTTGCTGAGGGACGCTGGGAAGCCAGGGATTGATGTGTGAGCACCGAATACCTGAAAGACAGGCAGAGATGAGATTAACAGAAAGAAAGGGAGAAATAACAATGACACTGGCTATAAGAATAAACCTAATGCATCCCCGCCTTGCTGGAATTTATGTCTTTGAAGAAGAGGCAGACAGTATGCAAATAAATATATGCCAAGTGATAAGTGATACTGAAGAAAAAGTAGATAGAGCAAGGGAATAGACACCGGAGAGTACTTTCTTAAACAAGGTGGTTCCGGAAGATCTATTTCTTACAAAACGTGAAGGACATGAGGCAGCAAGCCAGTGATATT
>CHR5:150827149-150827533
GAGATGTTGGTCAAAGGCTATAAAATTTCAGCTGGGTAAGAAGAATAAGTTCAAGATATCTGTTGTACAACATCATGACTATAGTTAATACCAATGCATTTTTTTCCTTGAAAATTCCTAACGGTAGATTTTGTGGTCTTACCACATACAAAAATGATAAATATGTGAGGTAATATGTATGTTGATTACATTACCATTCCACAGTGTATACATATCTAAAAACATGTTGTACAAAATAAATATATACAATTTTACTTGTCTATGTAAATAAATTAAATAAAGAAAGAAAATAAAATGTATATAATAAAAGAAAATAAGAAGAAAGAACAAACCTGAGAAGACCCTCAACTTTCACCTCTGGCTAACAGCTGGGTCAGTGCAAGC
>CHR8:134856640-134857024
TAGGCTATACTCACGAGTGCCACTGGGTGGGTTCATTTTGTGTTGAAGGGTAGAGACTGGTTCTCATGTCCCTCTTCACACTTCCCTTTTGCAACTAGAGCTGGTTGGGTAAACTGAGCTTTGCCTGACCCTCTGAGACAGAGGGTCTGAGACTCTTCTCCCCACTCTGTTTCTCTCTCTTGTGTCCTCTTGCTGCAGTGGTGGAAATTGCCTACATCTGCACTGTCTGCTATGGAAGCCACTAGTTGTGTGCGGCTTTTGAGTACTTGAAATGTGGCTAATGTGACTGAAGACTTGAATTTTCAATTGTATCTAATTCTAATTAATTTAAGCCCAAATCTAAATAACTTCATGTAGCTAATAGCTCCTGTATTGGACAGCACA
>CHR3:87276544-87276928
TCAATTCTCACTACCTGCATATATACATCAGGAAGGCTCTGAGGCACCAGGAGGGTGCGCGCTAGTATTTATACTGCAAGGAAATCCCTTTATACATGTTAATAGTCTTTTCCCAGGAGTATTGCTTTATCAATCTGAACCGTCTTCCTTTTTTACCCCAAACATAATCCATGGCAGAGAAGGAAGCTGATTCTGGGGTATAGATGGAGGGGAAGGGAGAAATCTGAAACCTTATTTGACAACTTCAGTAGTTCAGACCTTTTAGAGAGGAATCAACAATTTTGAAAACACGTCCCTCAAAAAAATAATGCCACAATCAATTGAAAAATAGTAGGTATCTTTTTGCTACTAACACAATTGCAAATGTATAAATATGAGATTTTT
>CHR12:13036684-13037068
CCTGATCTCAAGTGATCCACCCGCTTCGGCCTTCCAAAGTGCTGGGATTACAGGCGTGAGCCACCGTGCCCGGCTGAATCAAGCTTTTTTCTGACTCGACCTTTACACGTCCTGTTCTTCAGCCTTTACGTGAACAACTTCTACCCATTCTTCAGGTGTCAGCTTAAGTATCAGTTTCTCAGTGAGTTATTCATTTCCTCACTCCCCAAACTAATCTATGATGTCTCCGTGATTCTTTCTCACAGTACTAGGTTCTTTTCCTTCATTGTGCTTGCCACACTTTGTAATGATATATTTATTTATTGCTTGCTTAATGTCTGTCTCTCCTCTAGATTGCAAGGCCTTTGAAGGAGCTTACAGGATTTGTTTACTCTTTTATATCCA
>CHR20:46395127-46395511
ACTGCCAAGGGCAAGGGCGGCTGACAACTCAAGTGGAGAGAGGTAAGGATATCCTCACACAAGGGCCCCTCTTATAAGGACAAGGCTTTGCAAGTACCTCTGACCCCCTCCCCCACTTCTCTCCAAAATAAAGGAAAATAAATCATCCTGAGCAAGTCTGGAAGATGGGCCCATGTGACTGGTATCCTAGGCAACTCTGATAGCTTACTGGTATTCCAAGCAGTAACTAAAGCATTCTCTCTCCAAGGTCTGACGAAGGGAAGTCACTTGGCTGATGGATTATTTCAATGTATATTTACACTCCTTGCCTACAAGTTCAGGAGAGGCCCCTCTCTTAATGAAAAAGACCTTTCTGCATCCTCCAGGTTTAGCCATTCACCCACA
>CHR7:1546648-1547032
ACTCTCCGCCCCACAGTGGCTCCTGGGGCTGATGGCTGGGTGATCCCAGGGGGTCCCCAGGCTCTTCCGATTGGCTCAGGTGCCCTCTCCTGCGGTGGCGGGCCCACCTGGGTGCCTGCCAGGGCCATCAGGTGCCCTGACCCCCTGGCTGGAGGGAGGATGGGAAGTGGGCTCCGAGGGCCTCACAGGTGGGCTCTCAGGAGAGGCCCCACCTTTGGCAGGAGTTGGTGGGTGGGGGGACCCTGTTCTTCCCCAGAGGCCTGGGCAGCCTGGGTCCCTACAGCACTGGCAGCCCAGGCCCCCCTACAGGTCCTCCGAGGGGATCAGCATCCGCTTCTCCAGGCTCCGGCTCTTCCTGCTCCCGCCGGAGCCGCCGCTGGGGTG
>CHR20:39950317-39950701
GCATGAACCTGGGAGGTGGAGCTTGCAGTGAGCTGAGATTGCACCACTGCACTCCAGTCTGGGTGACAGAGCGAGACTCCATACAAAAAAAAAAAAAAAAACAACACCAACTCTGTAGAGCCTATGAATGCCAATCACTATGGTGAATGTTGAATCTGAGCAAAGCTGCTAGGGAATCCCACACAGGAAGGCAGTGAATTTTGTCTGAGGGAGAAAGGCACAAGTGGACTCAAGTCTCAGATTCATTATTTACACGTGTGATGTTCTGCATGTTAGTTGAACTCAGTGAATTGCAGTCTCTACTGTTTTTGTATAGGGTGGATTCGTTTGGGTACTGAAGCAAAGTGAAAACAGCTAACCCAAAGCCTACAATGTGGTAGTTAC
>CHR17:60177808-60178192
ACAAATACTTAGTTACATTGGTAATTACTATCTATGAGGAAGAAAGGGTAGTGGAATCTGACAATTAATGAGAATCAACTTGCAGGGTCTAAATGAATAAACAAAGACCAAAAATAAGGTGAAACATTTCCTTCAAGTATATATTAAAAAACTACACGAAAAAAATGCTACCTGAAATAAATAATATTTATACTTTTGTTCCAGTCTTGATTAGAGAAAAAAATGAAGTAAGCAAAGAAACATAACTTTCGATGACTACTGTAAAATTTAAAAAAAAGACAAATATCAAAATAAAAAAATTAGTGGACATGCAAACAAAGCAAAACTAAAGTTGACTTCCTAAAACCACCAATTTCATTAAATACACTTATGAACTCCTAATGT
>CHR19:38865388-38865772
TCTGCAAGCCAAGGAGAGAGCCCTCAGAAGGAAGTCTATTGTGCTGACACCTCGAACTGGAACTATTGTAACCGCCCAAGGGGTTCACGTTTCCTGCTGCCTAGACAGAGCCCATACATCAAAACAGGGGAATTGCAATAGAGAAAGAGTAATTCGCTGGGCGCAGTGGCTGACGCCTGTAATCCCACCACTTTGGGAGGCTGAGGTGGGCGGATCACGAGGTCAGGAAACCGAGACCATTCTGGCTAACACGGTGAAACCCTGTCTCTACTAAAAACACAAAAAATTAGCCGGGCGTGGCGGCACGTGCCTGCAGTCCCAGCTACTTGGGAAGCTGAGGCAGGAGAATGGCGTGAACCCGGGAGGCGGAGCTTCCAGTGATGC
>CHR20:47084081-47084465
CTAAAAAATACAAAATTAGCTGGGTGTGGTGGCATGTGCCTGTAATCCCAGCTACTCGGGAGGCTGAGTCAGGAGAATCGCTTGAACCCAGGAGGCGGAGGTTGCAGGGAGCCAGAATTGCGCCACTGCACTCCAGCCTGGGCGACAGAGTGAGACTTTGTCTCAAAAAAAAAGGCTGGCTCTGTGCAGTAGCTCACGCCTCTAATCCCAGCACTTTGGGAGGCCAAGGACGGCAGATTGCTTGAGCCCAAGACTTCAAGACCAGCGTGGGCAACATGGGGAAACCCTGTCTCTACAAAAAATACAAACATTAGACAGGTGTTGTGGTGCAGGCTCGTAGTCCCAGCTACTCAGGAGGCTGAGGCAGGAGGATCGTGTGAGCCC
>CHR14:67946779-67947163
TGGATATACTACTTCTGTCTTCCCTATCTTCTGCCATATTCTAAGCTTTGCATATGTTCTCCTGAGGAACAGGATAGTTATAACTTAAACTTGCATTTATATATTTCTGATTAAGTTGTTAACTATGGTTCTAGATAGAAGAATAAAGAAGTAAAATTAGATTTCTTAATTTGATATATTTAAGTCCCTTATTTTGATCTAATATATTTGATAAAATAGTAATCTTTTAATAGTAGCCCTGTTATACATAATAATAATACCTATCAGATAGGGTTGTGGTGAGGATTAGACCATATAGTAAATGTAACATGTCTAGTGCTGTGCCCTGAACTTAACACGTGCTTATTAAATATTAACTATTGCTATTACCATTATCATCATCAT
>CHR9:114724585-114724969
GCTAAGTGACGTCCTGTATCTATAAAAAATAAAAAAATTAGCTGGACATGGTGGCATATGCCTGTGGTCCCAGCTACTCGGGAGGCTAAGGTGGGAGGATTACTTGAACCCAGGAGGTTGAGGCCGCACTGAGCTGTAATCATTCCACTGTACACCAGCCTGGGCAGCAGAGCAAGACCTTGTCTGAAAAACAAAAAAGTCCATTATAGGCCAATCTATGGGGACAAAAGTTATATTAGTGGCTGCCAGGGGCTAGGGAGAGGGGAGAATGAGGAATGATTGATTGCTTAGATGGCATGAGGTTTCCTTCTGGGCTGATAAAAATATTCTAGATCTAGATAGTGGTGATAGTTGCACAATACTTTGTATGTACTAAATGTCACT
>CHR12:104359565-104359949
TGGGGAGTACTCATGACATGGGTAGAGGCGAGTGGAAAGAAAAAGAGACCGAGCCCCCTATAACCGCTTCTGTGTACTAAAAATGTATGCCCATGAAACCATGGTACATGTTTTACGAGCAGAATAGCACACATGCACCGCATGAGAGGGGCCGTCTATGGAGAGGGAAATAGGAAGTGAATGGAAATAAAGAGGTGTTGAAGAGAAAGAGCACTGACCCAGGCAGGCTTTCCTACAAGCAGTGGTTACAAGCCCAGCCCCTGCAGCAGGGTAACTTAGCCCCCAGTACCTCTGTTTTCTTAGCATAAAATAGAGATAATAATTGTGCTCACCTCCCAGAGTTGCTGTGAGGATCAAGTTAACACACACATGAAGTGCTTAGAA
>CHR4:6918486-6918870
TTGCCAATGCCTTCAGCAGACCTTCTCATTTCTTTTGTCCTCAGACCAGCCTGTGAGCTATAGGGTATTGTCCCATCTTACTGCCGAGGAAGAGGGAAGTTGAGGCTCAGAAGGGTTAAGCACCTCATTTGAGGTCGCCTTACTTGGCAAGTGGCAGAGCCAGAATTTCAGCTGGGCCTGCGAGAGGCCCTCAGCTCTGTTTAGCATAGGATTTCCTCTTACATGTGTGGCTTTTTGCTAGTTTGATCTGCTGGAGTGTTGATGATGTTTTGATAATTCTAATGACCTTGACATTGTCAAAGATTAGCTCTTAACTGTGTGCTAAAAATGTTTCTTACTCTATTTTCCTTTTAATTAAAGTGTATGTAGAACTTCCAAATTTGT
>CHR2:238467843-238468227
ATATTTAAATTTAACTGGTCCTCCTGTATTTTTTATTTGCTAAATCTGGAAACTGTATTTGGAATAAGCTCAGGAATAAAATTCAAGTTTTTATGAGTATGTAATGCTCTCTGTGGAAAATCTGACTCATAAATAGGGATGATGATATTTTGAAAAGCAAACAAAGTAATCAGAAAGACATTTTTTCTTTACAAAACCTAAATAAACCCCTTCTAAATTAGCTTTTTCAAACAACCTAAAAAGAATTAGTGATTTCCCAAGTACTCATTGTCCATACATCTGTTGATAGTAACCATTGCAAGGGCCTGAAAAAACATACATGTTTTGTAAAATGTTTTCCTAAAGCCTAATTTCTTGTATTTACCCATTTTTTTTTACCCTTCT
>CHR6:155052728-155053112
ACCAATGCACTCTAAGCCTGGGGGACAAGAGCAAAACTCCATCTCAAAAAAAAAAAAAAAAAGAAAGAAATTGATAGCCTGATATGCAACATAGGAAAATCTCTCCTCTCTGCAATGTGATTAGCCATACGTTTTATGGTAGAAGTAAATCTTAGGAAAATATTACATAAGTTCCATAAATGCTAGGACCATGTTTGTTTTGTTGACTGCTATTAATTTAGAATCTAGGAGAATTGCGTTATTAATGAGTATCTGTTGAATGAATGTGTATGAATAAATCAAATTTGTTTCTTAAAGCAACGTGCAGGGTATATCCTAGTATTGCAGATTCATTCCAATATTTCGTACTTTTTATGATATAATAGGATAAAAATGGACCATTAT
>CHR20:58914918-58915302
AAAGCCCTATTAAAAACCATCCCATCATTTGTACAACAGGTCCTATCCCATTGTGCAGTAGTTAGCTCAAACATGAAAAAGGTAAATCATATCTAAAGCATTGTGAATAATTTAAGCAAATTATGCTTTTTAATAAAGGTTACACTAAAAAGGTCATTGCAATAAGCACTTAATTTAAGTAATTGTTACACAGGTTCCTATTTCAGAGCTGGAGGACTTTGCATCTCTAGGATAATTTTCCCACATTAAAAAATGCATGCATATGCTACGAACACCAAGTCTTCTCATTTTGCCTATTTTATTTACCGTATCAGTTAAGAATGCATTCAGCTGCAAGTAACAGAATCCTGACCCAGAGTGGCACGGACAAACAGAAGTTTATAT
>CHR1:107557686-107558070
GACTGGTCATTTATTCATTCATTCATTTAAATAAGAAGTATATTGTGCCAGTAACACTCGAGGCACTCAGCTTGCAGAGCTTCAAACAGACTTAATGGAATGTAAAACATAGCAGAACAGACATTATAAACACGTTTCAAATACTGAAGTCTATAATTATAAACATGATAGTGCTGTGAAGGAAAATTAACATGGGCCCATGAGAGAAAATGACAGAGTAGGAAGAAGTTAGACTGAGTGGTAGAGAATACTTCACTGAGAGATGACATGTAAGCTGAGACATCACAAATGAAGAGTGCAAGAAAATATTCTAGAAAAAAAAAAAAAGCAAGTAGCCCCATCTCAAAATGCCCTGAAAGGGGTTGAGTACACTTGCGACAACCT
>CHR5:171846631-171847015
ATCTCACGGGGCTCCAGGGCCAGCACCAGACAGAGGTCAAGGCCACCGTTTGGTAGAGCAGTCATCAGACCCAGGGAGCCAGGCTGGAGAGAAGGGGCAGAGCCAGAAGAGAGCCCCCCATCCCCCGCATCCCACCTCCACCACCCAGAGAGGGAGGAGGAAACCTGAATTACAAACCCAAATCAGAGCTTAAATCCCTGAGTTCCAGCCAGAAGAGAACTGGATTAAGCAGCCTGTGGTGAGGCACATGGAGTGGGTGGGAAACCAGAGTTAACTGCGTTCTGGACACAAAGTTGCATTTTTGCACACCTGAGTTTGTGACTGAGAAATAAATATTCTCTGTTTAAGCAAAGCATCTGGACATAGTAGGCCCTCAGGAGAGCG
>CHR8:42749466-42749850
CAAAAATTAAATATTAAAAAATAGAATAACTGTCTGATCCAGCAATTTCACTTCTAAGTATATACCCAAAATAACTGAAAGCAGGGACTCAGAATTATTTGTAAGCCCAAGTTCATGGCAGCAGGCAAAAGGTAGAAGCAACCCAAGTGTCCATTGACAGGTGAATGGATACATAAAGGGCAGTAAATACAGACAACGGAATATTATTCAGCCTTGAAAATGAAAGAAATGTTGACACATGCTACGATACAGATGCACCTTGAAGCTGTTACATTATGTGAAATAAGCCAGTCACAAAAGGACAAACACAATATGATCCCCCTTATATGAGGTACCCAGAGTGGTCAAATTCATAGAGACAGAAAGTAGAATGGGGGGTTGCCT
>CHR19:54041613-54041997
TTTAAATGGAGATTTTGGTTCCCATTAGGGGAGTTTCGTGACTTGTCTAAGACCACATGCGTGATAAACAGTATACATTTCTGTATGGGCTTAACCAGGAGGCACACACGACCAGCCCATTGTGGTGAGGGAGCTCTTGTGGGACTCCTAAGCGGGAGGACTCACCGAGAGAGATACCCTTTCCATATTGGATAAATCTGCCTCTGAGTGAGAAAGGAAAAAAAAAAATCAGTTCTCAGCTGCAGAAGTCAGAACTTAGTCTTTCTATCCGGTGATTCCCTTAAACTTCCCCTGTCCCTTACCGGCAGCCTCCTGCTCCGGAAGTTTGGAATGGCTGGTTCTGAAAGAGAGAGACACACGTGAAAGGATGGGATGTGAAGATTT
>CHR20:46393813-46394197
GTCTCAGATCCTACCTCAATAGGGCAATGCTAGACTTTAAGGAAAAAATTAAGAAGTATAAACGTCTTAGGGGTATGGTTGTCAACTGTACTTCCTTCCCAAGACAATGATTCCCAAGACCCCCATGCTGAGGACCTGCCTAACTGGAGATCCTTCCCAGAACTCCCCTCAAGGTGTAGGAGTGCTCTTTCAGTCGGAGCTGCCACTGTTGAAAACGAGGTCCATTTCAACCTACCCATCACAAACTTCCTTGATAATGGATGCCAGGGGCCGTTTCTGAAAGAGAGAGAGAGAAAGCCTTCAACAGCAGCAACATCCTACTCATGCCAAGGTTCTGACAAGAGGCCTGCCAAGCAGGGTCAAGCTGGGGCATGAGAATGAACT
>CHR14:58894112-58894496
TCAATATCACACTTTCATCTTCATTCGCAGGCATCGCCTATGCAGGCAATCAAAGGATGTTGATGGATAAGTGTTTCAGGCAGAATAATGGCCCTCAAAGATGTTGACACCAGAATCTTCAGAACCTTTGCATATGTTACCTAACATGACAAAAGGGACTTTGCTGATGTGATTAAGGTTAAGAACTTTGAGAAGGGAAGATTATCCTGGATTATACAGGTAGGCGCAATCTAATGACGTAAGTCCTTAAAAGCAATGAATATTTCTCAGCTACAGAGAATCAGAGAGGTGGCAGTGTGGACTCTACTGTCACTGACTTTGAAGACAGAGGAATGGAGTCATAAGCCAAGGAATGAAGGCAGCTTCTAGAAGTTGGAAAAGACA
>CHR17:60501055-60501439
TGTCATTCCAGCTACTAAGGAGGCAAAGGAGGGAGTATTGCTTGAGGCCAGAGTTTGAGACAGGCCTGGGCAACATAGCAAGACCCTATTTATAAAATATAAATAAATTCGCTAGGTGTGGTGGCATGCACCTGTAGTCTCAGCTATTTGGGAGGTTGAGGCAAGGGGACTGCTTGAGCCCAGGAGTTGGAGACCAGCCTGGGCAACATAGTGACACCCTGTCTCTAGAATACACAGCCTGGGTGAGAGTGAGACCCTGTCTCAAAAAAATTATAAATAAATAAACAGAAAGACAAATACTATTGTCCCTCCCTGCAACCCCGCCTCAATGTCACCAAATGCTTTTTGAGACAGTCTTGCTCTGTTGCCCAGGCAATACAATAC
>CHR9:132248946-132249330
TGCCTGTAATCCCAGCTACTCGGGAGGCTGAGGCAGGAGAATCGCTTGAACCCGGGAGGCGGAGGTCGCAGTGAGCCTAGATCATGCCACTGCACTCCTCTGGGTGACAGAGGGAGACTCCGTCTCAAAAAAAAACAAAAAGAAATGCAAAGCCCCACCTTTCATTTTTTGCCCAGCCTCTCACCCTCTTCCCCTCCCAGCCTGGGCCGGCTGGCAGTGGGACTCTGGCTCCCAGGGCAGGGGGTTGCCATGTACCCTTCTGACACCTCAGGGTCTGGCCCAGTGCCTGTGCTCCTGGTGGCACAGGAGACCTTGCTGCCCCACAGGGGCGGCCAGGTGGAGGCACCTGCGGCCAAAGTGCTCCAGATGGCTTCCAGCCAGAGG
>CHR20:55956722-55957106
AGGCAGTATGAAACAAGTTGTAAAGCACCAGCTGTGTTCTGCCCTGGATTCAAATTCTTATTCCACTACTTCCTATCTGTCTGGCTTTGAGAAAGGTACTGCTTGAAATTTTAGCTTCCTTACATGTAAAACAGGGACAATATTACCTACTTCTCACAGTTACGATGAGAATTGAGATACAATGGGATTTTGCTCACAGCAAGTGCTCAATAATTTGCCTAGAATAATATTATCACTCTATGTCTAAGCTTCCTCGTCCCACTAACACTTAGTTTCCTCATTTATCTGATGGGAATCATGAACAGCATGGAGGAATCATTTTGTGTTGGGCTTAAGTTCTAATCTAAATTCATTAGGTGAAAGCCAAATATGAACATAGTTATC
>CHR15:52234898-52235282
GTTCCTGCTGCCCCCACGTTGGAGCTCAAGGAAGAGATCCCTAGGCAAGATCACTGAGAGTGGTGATTTAAACTATCTGGTCAGGGATCACCAGGCTCTGTTGCCTGTTGCCTTTTCTGGGGTACAACAAGTATTGTCAAGTTGAACTTGAGCTGAAAAGCTCAAATGTGTAGAGCTAGGCTAAGCGTAGCTGTTCCACAGCCCTAAAGGAAGTGATACCTACTGGTTCCAGGGTCTGCCCTTCTTCATTCAGGGCAGGACAGTAGCAGAGGACATGGGTGTCACTTAGGCTAAGTAACTCCGACAGATCAGAATTTTTTCTGCAAATCTTTGGTGAGCACCAAACATGACTGCAGCATTACTCTGACTGTACATCAGGATTAC
>CHR20:47274813-47275197
AAATAACCCAAGGAAAAGAAAAAAGAAAAAAAATTTCCCAAGAAACAACACAAGCAAAGTCAGTAGAATTATTTGAGTTCACAACTAAATCCTCATTATTTTAACTCTTGGGGACATTCATGGTATCCTGAAGAACTGATGCTTGCTCCTTAAAGAATTCCTGTGTGAAGGGAGTGAGGGAGAGAGGGAGGGAGAGAGAGAGAGACCAAGGAAGGAAGCGAGTGTGAAAGGCTGTCCAAGGCTTTAGGCCAGAAGCCTAAAGCTGGTACTCCAACCTGCTTTATTCATTCTAGAAAATCTTCCAAGACATCTTAAACTGACATTTAATAATTGGAGATTTTACTTAAAAACCTGACATTTAAGAATTGGAGGTTTTACTTAAAA
>CHR11:65239675-65240059
GGTTGGGGGGTCAGCCCCCTGCCCAGCCAGCCGCCCCGTCTGGGAGGTGAGGGGTGCCTCTGCCCGGCCGCCCCGACTGGGAAGTGAGGAGCCCCTCTGCCCGGCCACCACCCCGTCTGGGAGGTGTGCCCAACAGCTCATTGAGAACGGGCCAGGATGACAATGGCGGCTTTGTGGAATAGAAAGGCGGGAAAGGTGGGGAAAAGATTGAGAAATCGGATGGTTGCCGTGTCTGTGTAGAAAGAAGTAGACATGGGAGACTTTTCATTTTGTTCTGCACTAAGAAAAATTCTTCTGCCTTGGGATCTTGTTGATCTGTGACCTTACCCCCAACCCTGTGCTCTCTGAAACATGTGCTGTGTCCACTCAGGGTTAAATGGATTA
>CHR8:121457291-121457675
TGAACATCCTATGAGCCAGAGGGTGTGTTAGACATTGGATTATTTTCAACATAGCTAGTTCTCCTTCTGTATTTGCTTTATTGCTTGTTCTATTTCCTAAATATAGATATAAACACAAAGCATTAGGGTTCAGTTTTTAATCTTAACTTTTTTTTTTTGCCTTCACATCTTCATATGGCATCTGCCCTTAAACAGCTTAGTTCTATATCTATATTGAGAGTTCTAAGCTTGCTCCTTATTCCAATATCACATTTTAAATGTTTGTGGGCTATTTATATTTAAATATCTAAATAGTACCTGAAAATTGGCACATATAAGGATAGCTCATTTACTCCTTTGTTTCTTCATATTTTTCTACTAAGAAAGATATGTTTCATCCTTCTT
>CHR6:138431472-138431856
CTGTGACAGGAGGTGGGGGAGGAAGGAAAGGAGACCTGTCTGCAGGACAAGGGAATGGAGGAGAGGGAACAGGAGGAGGAGGAGGAGCCGGGGGAGAGCCCACGGCTGGATCCAGCTTCTTCATAGTGCCACTTCCTTCAGTAGAAGTACTAGAAGAAAGAGAAGTGGACGATGAGGAAATGGATACTGAAGATATCAGAGAGGACTTCCTTTCTGGTACCTTGGGCTTGGGCTTCCCCTTCCCGTTTGCTGGTGACACTGATTTTAAAAACACAGGCACAGGGGTGAGTGCTGTGGGTGTATTCGACTGGCTGGAATACCCACTGGATGGAGAAATGACTCTGTGTGACTTCTCTGGTGACATGATCTTTGGTTTGACTGAAC
>CHR17:60831712-60832096
GTATTTTGAGTGCCTCTTTGGCGGTGGGTTTTTTTTTTTAAATGACAAGCCCTCAAATATGTGGTATGTTTAAGTCTTATCAGTTATTTAGATGTAGTCACATTTATCTCTGTGGAAAATATAAAATACAATAATTTGTATATTGTAAAGTAATGTCATTTTTAATTTTTTGATTAGTCTTTTTCACTTTCTTGAAAAATTCAGAAGAAAACATTCTGAATGCATCTGTTTGTCAGTTTTGTCCGTGCACCTTTCTCAGACAAAAAAATAAAATGTACGTTTATGATGATGAAAACAGCTGCAGTGCATACTTCTGAGAGTCATTTGTCAAACGAAGCAGCAATAGAGGAAAAATGATAATACACCACTGCACTATTAAGTATA
>CHR5:7427124-7427508
CAATATTCTGTGATTTGCTGACAGTCACTGGAGTCCCTTGGCTTGCAGCTGTGATACTCCAATGTCACGTGTTTTCCTCTATGTCTCTGTCCTCACATGCCAGTTTCTTACAAGGACACCGGTTATATTGAATTAGGAGCCCACCTGTATTAGTTCATTCTCATGCTGCTGTAAAGGACTGCTCAGGACTGGGTAATTTATAAAGGAAACAGGTTTAATTGACTTACAGTTCTGCATGGCTGAGAAGGCCTTAGGAAACTTACAATCATGGCAGAAGGTGAAGAAGAAGCAAGGCACCTTCTTCACAAGACAGCAGCAGGGAGAAGTGCAAGAGGCTTATGAAACCATCAGATCTCGTGAGAACTCACTCACTATCAGAGAACA
>CHR17:57513207-57513591
TGGTGATCCACCCACCTCAGCCTCCCAAAGTGCTGGGATTACAGGCATGAGCCACCACGCTCGGCTGAATTAGCATCTCTTAATGCTCATAACAGCACTATGAGATAGGTACCAACTTGAAGTGAAGTAACAGAGGCACAGAAAGGTTGAGTAATCTGCCCAATGTCACACAGCTAATAAATACTAGAGCCAGCATCCAAGCCCAGGGAGTCTAGCTCTAGAGTTTCTGGCCTCTCCCATTAGTCTGTACTGGTGAGCTGGGACCTGGGTCTAGGTGCCCTAGCAGGCACTGTTTGTGGACACATGGGTCATTGGCAGAAGAACTGCAATGCCTTTTATAAATCTAGAATTCGACAGTGTCACCAAGCAGATGGGATTCTGCAA
>CHR3:46832630-46833014
ATCCACAGAAGGAGATGTTGCCCATGTGTTTCTTCTTCTCCTGGCTGAGCAACTCCAGTTCCAGGACAGAAGTCTTCCTAAATGGCTGCCATCAAATATTTGTGTTGCAACAAAAGAACTCAACCCAGTTTCTGATGTCACCCAAGCCAACCAGGAACCATGACCCTGACTGCTGCTAAACTGCGTGCCCCTCACCACCTGCCACTCACCAGGCAGTTTGCCTCCCTGCCCCTTTCTGTGGCCTTCATGTCTACTCCAGGAGTAAGGGTGCCTCCTCTCTGCCCCAAGTTTGCTTCCTGCCTTGAAGTCTCACCACGTTCTGGTGTTTTGCCCCATCCGGTCACCCAGCACCTGGTCCTACCTTCCACCTGGAAATTCTCCTGA
>CHR17:53315833-53316217
TCAATGTAATTGTATACGGGCATGTCTTGGGGCTCCGACCCCATGGCAGTATCTAAGGGTGAATGTTTACAGCTGAAGCCCCAGTAGGCGTGTGTTATAGTGTGCTCTTTTTGTTTAGCCATCAGCAGGCAGCTATGTTAGCTGAATTAGACCCCATGCCTTATTGCAAGGACAGAGGGCTTTCTGTGTCCTGAGGTTTCTTGCCTTGGTGTACTGGAAGAATCAGATCACAGGTGGCATTGGAGAATTAGTGCAAGGTTTTATTGAGTGGAAGTAGCTCTCAGCAGACAGGGGAGTCAGAAGGGAGATGGAGTGGGAAGGTGGTTTTCTCCTGGCGTCGGGAAGCTCAGTGACAGGGCTCTCCTCCCACCACCTCCGGCCAAA
>CHR21:43203624-43204008
TCTGCCGTGTTGTCCCTCACGCCTCTGAGTGGGGCTCCTGGCTCATATTCTCACAGCAGGCCTCTCCCCTCAACCCCTAACAGTGCAGCTTTCACATAGGGCCCCACCGCCTCTTGTCTAAATGAGCATCACCCTCTTCTGCCTGCCTGCAGCTGGGTGCCTGGCCAGCCTATGCTTTGCATTGTGAGGAGGTCAAGCCCTTGTTAAAGAGCATGTGAAGGCTCTCAGTGGACCTCAGGATAAAACCCTGACTCCTCCGCGAGGCTCAGTTTCTCCTTGTTCAGGCCCCTCCAGCTCCAGGGCTTTCCCAGTCCTGGGCTTTTCCTTCTGTGGCTTCCCAACTCCGTGTCTGGGATTAGGTGGCCTGGGTATTTCTACTGCAGG
>CHR7:75935984-75936368
CCCTTTGGCAGTTTTCTGACCACCTAAAGAAGGGATCAAGTACCTCTGAATCTTCTTTTCTTAGGATTAACTTTTCCAGTGTCTTTACTGTTTCTTTCTTTCTTTTTTTTTTTTTTTTTTTTTTTGAGAGATGGTCTCGCTCTGTCACCCAGGCTAGAGTGCAATGACACAATCATCATGGCTCACTGCAGCCTCTGCAGCCTCTAACTCCCGGGCTTAAGTAATCCTTCTGCCTCAGCCTCCTGAGTAGTTGGGACTACAGGTGCATGCTGCGACACCTGGATAATTTTTTTTTTTTTTTGAGATGGAGGGGGTGGTCTCACTTTGTTGCCCAGGCTGGTCTCGAACCTCTGGCCTCAGCACTTCTCCAGCCTCGGCCTCCCA
>CHR8:103819889-103820273
TTTCTAGATACATAAAATGACTTAAAAATGCCCGATAGATGTTTTCTTTGTGATCATGGCAGTGATTACATTGCATATATAAGGATGGGGCTATATAATCATATGTGATTTGTTTGAAAATGTGAATTAGCTCCTGTAAAACATGTGGAAGATGTTTTCTAGGTTTAAGACATTTCTCTATGCTGGGTAGCTCAATAATCACTTTTAAACAAGATATATTGTGGAACCGCGAATAATGCTTTGCATTAGGTCAGCTAATTTGGCAGGATTCTTTGTTATAAATTCCTATTGCTTTTTCAACCTGATCATTTTTCTATGGTGAAGGCTGTTAAATTATGAACATATCTCTCAGATGGTTTCTCTGGCTTACACTAAAAGATATTC
>CHR14:75667139-75667523
CTCTGTTAGAGACTTGGCTTTCTACAGATAGTACAGTTAGGGCCTGGGCTCTTCTCAGCTGTGTATCTGTTGATTGTGCTCCCCTTGTCAGGCATTTTAAAATTGGAGCAGCAATCCATTGTTTATAAATGCTAAGGCATAGTGGTGCCAGCTGGTAGCTAGTGCTAGATTGACAGAGAACTTTGGATAGTTTCCAGAGTTCCTGTCTGAGACTTTGTAGTTTAGGCTGCCTGTTTTTTTCTGTACTTGCTGATTTAGAAATATAGTGGAAAAATTAAGGTTGGAAGAGATCATAGGAATCACCTGGCTTCATGCCCACATTTTACAGGTGTTAAAGATGAAGAAGCAAGCAAGCCACAAAAAAATCCTTCCTGCTAAAAAAGG
>CHR20:54748007-54748391
TCTTCTGGTGGACGTTTGTACTGACTTAACTATGTACCCATTGTGTTAGACTGTTTTTGCGTTCCTATAAAGGAATACCTGATATTGTATAATTTATAAAGAAAAGAGCTTTAATTGGCCCATCGTTCTGCAGGCTGTACAGGAAGTCTGGTGCTGGCATCTGCTTGGATCCTGGTGAGGCCTCAGGAGGCTTCCAATCACGGTGGAAGGTGAAGGGAAGCAGGTGTGTCACATGGTCTAAGTGGGGGCAAGAGACAGAGCAAAGGAATTCCAAGACTCTTTTAAACAATCAGATCTCATGTGACCTAACTAAGTAAGAACTCACTTACCACCTAGGTGATAGTGCTAAACCATTCATCACGGATCAGCCTAATGATCCAGTCA
>CHR20:46503888-46504272
AAACCAAGCCTATGACAATGGTGGGTGGGGCAAGGGAGGCAACAAAGAATGCTACAGAAATAAAGTTTAAGGTGTGATAAAAGAAGAACTTGAATTTTGGGGATAGGTAACTTAATGGCAAACATCTTTATAAATTTCAATTATTTATTTGGGGAGAATGTTTCAGATGTCCATAGCATGACAGTTAATCAACCTCAATCACTTCTAAAGGTCTGGGCCAACAAAAAGAAATTCATGAAAAACATTACGATGCCAACTATTACCACCGACCACCATGGAACTCTCATTTCCATTGGTTCCACCTGCTCAGTTATCATTTACTTACCTGGGTAGTTCTGATTTGAGAATTCCTCCACTATCCATGGCTCTTCTCCTTGCTCCAAT
>CHR2:201727979-201728363
TGCTGCAGGGCCCTCTTCACATGGCTGACACTCATTCTCAAGCTGGAAACTTAAGAAGTTCTCTGAAATCCAACGCATACAGAAATCCATGCTGTAGCTAAAATAGCCTCTTTTTTAAAAAAAATTATTATTATACTTTAAGTTCTAGGGTACATCTGCACAATGTGCAGGTTTGTTACATATGTATACACGTGCCATGTTGGTATGCTGCACCCATTAACTCGTCACTTACATTAGGTGTATCTCCTAATGCTATCCCTCCCTCCTCCCCCGACCCCACGACAGGCCCCGGTGTGTGATGTTTCCCTTCTTGTGTCCAAGTGTTCTCATTGTTCAGTTCCCACCTATGAGTGAGAACATGCAGTGTTTGGTTTTTTGTCCTTG
>CHR19:3505460-3505844
GTGAGCCACCGCGCCCGGCCCATAATTTTTTTAAAAACCTGTTTTTTGTTTTTTTTTTCAAGACGTAGTGTTGCTCTGTCACCCTGGCTGAAGTGCAGTGGCGCAATCTCGGCTCATTGCAACCTCTGCCTCCTGGGTTCAAGGGATTCTTCTGCCTCAACCTCCCGAGTAGCTGGGATTAACTCCGTACCTCAGGTGATCCGCCCGCCTCGGCCTCCCAAAGTGCCGGGATTACAGGCTTGAGCCACCGCACCTGGCCTAAAAACCTGTTTTGTTCCCTGCTGTCTCACTGGGGCCTGGAGGAGCAGCACTTAGGAGCGCAATGCAGGTTTGTTGAATAAATTAATGACTCTCAGCAGTGACGTTTGTACGTTCGGGACACGC
>CHR6:109703823-109704207
TGCTTTGACGAGTCCACCTCGTGCTGGGGTTTTCTCATTCACCAGCCATTCCTCCCAATCTTCTCAGCTGGTTCCTTCTCCGTATCCAGCCTCTAAATAATGGAGTTCCTCAGGCTAGCTTTTTTGGGCTCTCGTCACTCTCCCTACTCTCTCTAGTAGGTTTAACCCAGTCCCATGGCTTTAAATGCTGCATACATGCTGATGGCACCCACTGAGCTCTTTTACCCACTGAGTTCTCACTTGGCCTCTCTGGGCATGTTGTGAACAGAACTCTTGGTTTCCCTTCAAACCTGTTTCTTCTCCAGTCATCTCGACATCAGTAAGTGGCACCATCATCTAGCTATCTGCTTAAAGGTAATTGGATCTATTACTCTCCTTCCTGAT
>CHRX:49042620-49043004
TCACTGAGAGGCACCAAGCTCCCAAGACAGCACTTCTGTCCCTCAGGACCCCTTCTCCCACACTGAGGGAAAAAAGATTCTAGGATTCCCTTAAAACCAGTGCCTCACCTGACAGTGTCCCCTCAAATTCATTCCCCTCATGTCCGACTGAAAATCCCCGAATTCAGCCTCTAATCAGAGACCCTGTCTACCAAGTTCAGCTATCTCAGACCAGTTTCTGGATACTCCAGAATAGGCCCCTCTAGACGCAGTCAAGGGCTCCCCAAACCTGACCCAGACCCCGCTTAATGCACTCCCACGACTCCTTTAATAAAGCCACAATCCAAGCAGGCCACTGCCGGATTCCTTAGGTGCCCCCCCAAGACGGGCGCCCCGACGTCCTCC
>CHR3:185815584-185815968
AGCACGTAGCAGCCACCCAGTATTAGTTAACTCTCTTCCTCTCCCCCATCTCCTGAGTCAGAATTCCACGGAAAATGCCATATCCCACTCTGGACTGTACTAACTCAAAGAAATGCATGGGGAGTTGGAAATAACCTTCTTTCACCTATTTTTTTTTCCTTGATAATTCCTCTCTCCCTCCCACCAGCACCATAAACAGTCCATAAGAGTTAAAGGAAACGAAGATAAATGCAGGAAAAGTTTACAGTTGAGGGGAAATGAACTGTACTTCACATGCTTCATTATTTAGCATATTTTTTTGTGCGATTATAAAATTAATAAAGAACTCAGAACTTTATGGATACTATCCCTATTAACACTCACCCCATAGTCAAGACAGTATGA
>CHR4:87847608-87847992
GGTGAATTGAATTTGTAATTGATATACCTCTCCATTCTTGACATTCCTCCAAATGAGGAAGGTCAAGAGAAGAAAAGAAAGAGGTAGAGAATAGAGAAAGAAAAGTGCACACATTTTCTCTTTAACACGTAAGTTCCCAAACAACAGAAATCATGACTGAGACATTCCGGACAGCACCTAGATTATTAAGTTGAATAATGTATGTAGCAAAGTCAAGTCAATGTCAATATGTTATGGCACCTTCAAAAAATCTAAACTCCCACATTGGGTAGATAGAGGGTGCTTCATTTACTAAATGAAAGTGGCAATATAAGCTATTGAATAAATCAGACTCTCAACATACACAAATAGTAATGGCTAACATGATTTGCTTAGTTACCATGA
>CHR5:87956511-87956895
AGGGATATTAATAAGAGTCCTCTTTAGGACTGGATAGGTTGGGATGGTGGAAGGAAAAAGAGCCAGGCTCATTGTGCATATTCATATTATGCAAACATGTGTACATCTCTGTTGCAAAGAAAGGATGAAAAGAAGAGGAAATTGGAGAATTATTTTTTTGTGTGTATGACAGGGTACCATTTCATTATTTTTATATTGAGATATCATCTGACCTCCATCCCAAATGTAGGCACTCATAGCTTTTTGCTATGAGCATAGAAAACCATTAGTGCTGACAGGCTGATCATATTCTCAAAAGGTCAAGATCTGCTGTAATAGTGCTTTTTCTTCATCATTTGTCACTTTTGTGGGGTCTTTTTAACTTCGGTGTCAACATATGTGTTA
>CHR14:106126400-106126784
TGATTTTCAGACTGAACATGTTCTCCACTCCTCACTTGACTTCATGGTTTCTTGCTGACACTGATGTCTCTATGAATGAAAACCCAACACTGATATCCAGCAGATTTTCCTCTTATGAGATTCATATTCTCTCTATCTCTTTCTTTCTCTGCATGTCTCTAACTCCCTGTTTTTCTGTGCCATTACTATTTATGGCTGAATCATCCTGAATCCTGCCGACATACTCCATCTCACATTCTGCAAATATTCTGCCTCAAAGACAATTAGGGGCAAACTCATCCTTGCCCAAGGTGGGAAAACTTTCTGGACTTCCACTAGATTTATTAGAGCCTCATATGAGAACCATGATCAAACATTATTTGCTTTTGGATTATACCTCAAATC
>CHR5:137800882-137801266
TGCTGCTGCCCTCTATGTGTCCATCTCTTAACTAACAGTAAATGCTCTAAGAACAACCATTAATGTTTACTAATAATTTTCCAGGAATATTTAAGTTAAATGTCTGATTTTGGCCGTGCTAATTTAAAAAAAAAATATATATATATATATATACATATATATATGCCAGAAAATGCCACAGATTTTCAAGAGGCACTCTTATTATCATCTCTACAAGATGACTGAAAGTGACATTTTGAAAATATCTTTTAAACAGCTCCACCTCATGTCACTGCTGCTGAGATTTCTGACTCCTCCCTTCCGGCTCTTCAGTGACCTTCAGTGCCCACTGGATTCCAAAGCTCAATCCTCTGTGCAATGATTCCAACTCCAGGGATCAGTGTC
>CHR20:62498914-62499298
TGGGGTGGGTAAGTGTTGGGGATGGGTGGTTGTTGGGGTTGGTCCGTGTTGGCAATGGGTGGGTGAGTTTTGGGGATGGGTGGGTGTTGGGGTGGGTCGGTGTTGGGATGGGTCAGTATTGGGATGGCCGCTGGAGGGTGGGGGCAGCTGGGACCTACCTTGGCTGACCCCTCCCCAGACCCTGACAGTCTGAGAGAGGTGGGCTTGGCATGCAGCGGGCAGCAGAGGAGAGCAGTTAGGGAAGTGAGGCTGGGGAAACAGGGAGGGAGAGAGACAGCTGCGATGTCATTACAAGTCAGTCACCAACAGTTTCCAGGTAGGGAAGGCATCTCTTTATGGCAGCAAAGGTGCCAGGAAGGTGGGCTGGGGTCTTCCAGCAGCTTC
>CHR7:26239449-26239833
CACCTGATGTTAGGAGTTCAAGACCAGCCTGGCCAACATGGCGAAACCCCATCTCTACTAAAAATACAAAAATTAGCCAGGCATGGTGGTGCGTGTTTGTAATCCCAGCTACTTAGGAGGCTAAGGCAGGAGAATCGCTTGAACCCAGGAGGCAGAGGGAGCCAAGATCACACCATTGCACTCCAGCCTGGGTGACAGAGCGAGACTCCATCTCAAAAAGAAAAATAAAGAAAAAATAAAAATAAAAAACAAAATATATAATACTCTGAGGACATAAGAGCCTGCATGCAAAAAGATTTTAAAAGAGCTATTAAATAGCATTCTCCGGATCTAGGGCACTATGCTGAACGGTAGGAGACTTGGCTAAGTCATTGTTTTTAAAGC
>CHR19:40476883-40477267
TCCTGTTTTTAGTTTTTGTTTGTTTTTTGAGGAGGAGGGGGTCTCTCCATGTTGCCTAGACAGGTCTCAAACTCCCGGTGTCAACTCATCCTTCTGAGTAGCTGGGATTACAGATGTGTACCACCACTCCCAGCTGTAGAATTTATTATTATTATTATTATTATTATCATTATCATTATTATTATTTGGACTGCTGCCAGGCTGGAGTGTGGTGATAAAAATCATAGCTCACTACAACCTCCAACTCCTGGGCTTGAGCAATCCTCCCACCGTAGCCTCCCAAGTAGCTGAGACTACAGGCATGCACCATCATGCCCAGCTAATTTTCTTATTATTTTATTTTTTTATAGAGACAGGGTCTCGCAATATTTTCCAGGCTGAACT
>CHR3:15428716-15429100
AAGGTTTGGCAGTTAGGAATTGGCTGACAGAGCATCCCTCCGTGATTCATGAACTTCTGGTTTCCGTGGTGCTAACGCTGTTGTTAAGACTTGTTTTTGTCAGAGGACCTAATAGATGTGACTCAACACATGTGAAGAGGGCGTTTTAGATAATGAAATCCCATCTTTGTGTAGTCACTTGCCATGCCATTGCTATGCTTCCTACTGACAGCAGATCCAGCTCTTTCAGAGAGAAGAGATGGGAATAAGATAAGAACATCATTTCCTGAAGAGTTTACTAAGTTGATGTTTTCTTTTGGTGAAGGGCAATGTGGAATTTAAATCATATAGTTCATGTGTGCACCTGTCCTGCAGTTTGAGGCAGGTGTGAATGTGAATTAAGAT
>CHR1:110576982-110577366
TCACTCACTGTGTTCTAGCCACAATCTTCTTGTTGTTTTTGAGCCTTTATGTAGATTCCCACCTCAGGATCTTTGCACTTGATTTTTTTTTTCTGGGATGCTCTACCTTTCAGATATCCTTATGGCTCCTTCTTCACATCCTTCAGACCTCTGTTCAAAGTGACTTTATCAGGGAGATCTTTTCTGACCACCTATAAAAATAAAATGTCTTTACCAGTCTTAATCCCCACATCCTGGCTTATCATTCTTCATAACTCATACCATAACTGATAAATGTTTTTTATTGACTGTCCTTTTGCCAGAATTTAAGCTCCATGAAATTAGGGACTTTGCTTTATTTATCACTCTGGCACCTAACAGTGCCTGGCACATTGTAGGTGCACC
>CHR20:46983415-46983799
TGTTTGCTGTTACTCCAAGGAAGTAATCCTTTAGGGTCCCAGTTAAAAGTTTTGAGTGTTTCTCAAGGCTCCTCATCCTTATTGGCCATGAATTCCAATTTTTGCCTTCCTGTAATTAGGCAACTGCAAAAAAGCTCTGCTTAATTTCTTGCCTTTATAGCTACCCCCTTTTTGCTTGGTTTCTCTGCCTCTCACCGCACCCAGCTTGGATATCAGCAAATGCCTCAAGGCTAATAACTTTCAACAATATGAGACTCATACCTCTGTGGTTCTCATATTTCTACAATCTTTGCTCCTGTGTCCTAACTACTTTAGTAATCCTGAACTCCAGTTTTTTTCTCCCCAGCCCCATAAGACTGGAAAACTCTAAGCTGTTGCTTTTTT
>CHR20:46736963-46737347
TCTGAGACATTCCTTTCTTCTGCATATTTGAGGCACTTGGCTTAATCTCCTTAAAGAATCATGGCTTTTGGGCCGGGCTTGGTAGCCTACACCTATAATCCCAGTGCTTTGGGAGGCCGAGGCAGGTGGATCACTTTAGGCCAGGAGTTCGAAACAAGCCTGGTCAACATGGTGAAGTCCTGTCTCTACTAAAAATAAAAAGATTAGCTGGGTATGATGACACTCACCTGTAGTCCCGGCCACTTGGGAGGCTGAGGCAGAGAATTGCTTGAACCCAGGAGGCAGAGGTCACAGTGACCCGAGATTGTGCCACCGCACTCCAGCCAGAGTGACAGAGCGAGACTCTGTCTCAAAAAAAAAAAGAATCACAGTTTTTGAAAAATA
>CHR20:46750565-46750949
CTTACACCTTTGGCCTTCTCTAAAGTCATCATTCCTGATGCAGTAATCCATTTTCCTGCAGAGGCTGAGCGGCCATGGTCCCTAACTTCTACCCATTTCCAGGCATGGGTTTGGCACTAGTCTGTCCAGAAGACACAGGGCAAGCTCTTTCGGTGGTTTCCCCACATCTCTCTGACTCGGCGTTCGGTGAAGAGTTGGAACGGCTTTTTCTCCAGCATAACGTTGGAGGTGCTAATGGCAAGGAAATGCCACAGGACGCCAAGTATCAATAGTTTCTCCAAAGACGTGTCTCCAAACCTGTATTAGTCCCTTCGTTCTCGCACTGCTAAAAAAAATACCTGAGACTGGGTAATTTACAAAGAAAAGAGGTTTAACTGGCCCACA
>CHR2:203453355-203453739
GCAATATGGCTAAACCCTGTCTCTACAAAAAAACACAAAAATTAGCTGGGTGTGGTGGCATGCACCTCAAGTCCCAGCTACTTGGGAGACTGAGCTGGGAATATCGCTGGAGCCTGAGAAGTCGAGGCTACAGTGAGCTGTGATTGTGCCACTGCACTCCAGCCTGGGTGACAGAGCAAGACCCTGCCTCAAAAAAAAAAAAAAAAAAAAAAAAAAAAAAGGTTGCTACTACAATGTACTGACTTTATCAAAGCAATCAAAACTCCAAAATCCTAAAATCCTAAAACTCCCAAACTAATGGCAGTCCCCAAACTAAAGTGACAATTCTCAGAGAAAAGTGAAATTAAACATGATATGAACATGTAGACCTAAGTAGTTACCAAG
>CHR16:80596432-80596816
ATGGATAAATGGGTGGATAAATAGATGAATAAAAGAATTACAGATGAATGGATGGTTGGATGATTGACAGATGGATGGATAGGATGGATGGATGGAAGGATGGCCGATGGACAGATGGTTGGATGATAGGTGAATCGACAGGATGGATGGAAGAATGGGTGGACAGATGGAGGAACAGAAGGATGATGGATGAATAACGGATAGATGGATAGATAGAAATGGATGGATGGATAGATGGAAGAATGGCAGACACATGAACGGTTGGATGATGGACAAATGGACAGGATAGATGGATGAATGGATGGGTGGATGGATGGATGGGTAGATGGACGGATGGATATGGGTTGTAAAATGAATAAAAGGATGGCAGACAGATGGTTGGAT
>CHR10:6244324-6244708
TGTTTCCCAGGCAGCTTAACCACCACAGGCTGCAGGAATATTAGTGAAGCCCATGGGGAAGGGAATTTCTGGAGGGACCATGGTCTTTCTGGACCAACTTGGCTGCTCATTCTTTTTGAGGAAAACACTAACCGTATTCCAATTCGGGGCAGGCCTGAGAATTTGGGCGCAGCATCCAGAAAAGCTGTATTTAGCAGGTGCTCTGGGGCAGGTCCTCCTACAAAGCACACCTTAGCCCAGTTGAGAATCTGGGCTAAGATTCTGTCGCTATTCTCTTACACGGTAATAAATTAGTTCTTTTGCAAGCAGATTAGACCGAGACAAGTAATTCTTGGTCTTCTAAATCCACAGCTCACAAAGGATTAGGGAGGGATGAGAAGCTGG
>CHR1:22778292-22778676
AATAGTCTGTGTTTATTTTCCTTCCTTTTATGGCAAGTGATATTGGTTACCAAGCAAGGAAGGGACAGAACTGGTGTTAGAATCCAGATCTCTGTTACCTCCAGAGCCCAGGTCTGTCTGCTCTGCTCATCTGCTCATTTGCCTTTTGTGCAGAGGTAGAGGGAGGGGTTAAAATTGAAAAGCAAAAGACCAGGTTGGGGAGAGAGCATGCTTGTGCTGCCTCCTGCCACAACCCAGAGGGGTGACAGGTTTCCCAGAGCCAGGCCTCCAGGCAAAGCCAGGAGTGGCACAGGAGAAGGGAGCAGAGGAGATGCCGGCCCTCTACCTCCTCCCAAGGGGATCTGCAAACTTCATGTCCTTTGCGTTCCCTTTGTGTCTGCAAAC
>CHR17:73772225-73772609
TAATGGGCACAGCTTTCCCCCTCCCCTCCCACACCCTGGCAACTGCCCCTCAACCCCCTGACCGATCACCTGCTTCCCTCACACCCACACAGCACCCCCTCAATAACAGAACTAGAATCGTTGCATCTCAATGCCAAGAACCACAATGGCAGGATAAACTGCCCGGGAGACCCCATCCAGGGCCATGGCTGTGGGAGTCACATTCTCTAACCTTCTCCCAGCTGTGATCAGCAGAATGGGAGAGGTCCAGCTGAGTGGCTCTCTGGGTTGCCAAGCTAAACACCCAGAAGGCAGGAAATAAGATTAACTCTCAGCAGGAAATAGAGGGATAAAGGTTGACTGGGGCAGTGGAGGCGCCAACTGGATGTTCCAAGGGACAAAAAG
>CHR7:861233-861617
GACTTCTGCCATGCCTAGGAACCCTACATAGTTTCCGTTGAGAAGATGCTCTAATGTAAGTGTCTGGTCCTCATCCATGGCACTAAAACCCACGTCTCTCCTCTCCTGTTCTGGTGTTTGGTCTTCCGTCCCTCGTGTCTGTCCAGCAAGCACGTGCCATCGTGAACAGCGCCTTGAAGCTGTATTCCCAAGATAAGACCGGGATGGTGGACTTTGCTCTGGAATCTGGTGGTGAGTAAATAGACGTTCTGATTACTAAGTTAGATGATCACCTGTTAGCAGGGGTGTGCACTTGAGAGGCTGTTGCCTACCCCACTTCCAGCAGTAAGGACTCCTAACTTTTAAACATCTGAGAAAGGGAGCATGATTCTGGGCATGACCCTG
>CHR3:63565808-63566192
TAATTCTACTTATGGGGAACTCTCTACCTGTCACCGTGTTCATTCCTCTGGGTCCAGGAACCTCACTGCTAGCTTTTGGCTGTCATATTGTCTTCTATCCTCTTGTGTCCCCTCTCTTAGCTACCTCCAACACACACACAAACACACTCTTCAGCCCAACCTAAACATTTCAGCTTCATAGTCTCTTTCCTCTAAGCTCTGCTTTCTGATCTAGCTGACATCCTAGAGAGAAAAATGCTGTCAACCTCATTTCCCTATCCAGTTTTAGATGTTACTCATCAAAGAACTCTTGCGTTTTTCTAGAATACTTCAGGAGCATTTATATTGCTCCTGACTCCATATCTAATTATGGAATTTGAGCCAATTAAATATTTCCTAGCAACT
>CHR16:87984384-87984768
CAGCAGTTTCTAACTAAAGCTGACTTTTAGTTAGACCGAAACCGAACACATGGCATCCTGCCAGGATGACCTGAAGTCATCCTCACGTTTCCTTTCCACATAAAGCCGACCCATGCACCTTTTCTTTGGAACTAACCCACCAGATCTTAGAAAATGTACATGTGCTTCTTTCCTTTTTCCTACTCTACCTGGCTAGTCTTTACATATGTTTTTCTTCGTATGTGGTGTTTATACATTTCACATGAATATATCAAACTTTTCATTCAAGTCTGCAGTTTTTATTTTGCTTATTTTTAAAAAGTAGAGTCTAATGAGTCTAATCTTAGAAAGCTGTGTGGTAGTTTGCAAACTGTTTGAGTAGAACCTTTATGATGTCTTAGAAAG
>CHR3:62540046-62540430
TTAAGGGCTCAATAAACATTAGCTAGGAGTAAACAAACAGGATCTTTAGTGTTTGAAAAGCCAGTTTGTTTCAAGTAGTTAGTGAGCCAAGGATGTCTCTGCATTTATAGCTAATGTTCTATTCCTTCTTTGCTTCTTAAACCTTATCATTTCTAGGAAGCTGGGAGTCCTTCCCTATCTCTCTGCTTTATTTTTCTTTTCTGCCCCTGTATAACCAATTCCTATGTCCTGTTTCTGTGTTTTCATTGGGTTATTTTCCAGTTTCTCTGTGGTCAAGACACATACATAAAATTGAATCCCTTGGTAGATAACATGTTCTGTGAGGGCAAGTTTCTAATCTGTTATTTCCCCTGCCAGCTCTTAGAGGAGCCAGGTCCTCAGGAG
>CHR3:63679732-63680116
CCTTCTGCCACCTACTGAAAGGTCACCTCAGTGTATAGCCTACCTCAAGAAGGCCTTCCATGTCCCATTTCAGCCCTGAGGGGGGAGAAATAAAACCTCCTTTTTATTTAACTTTTAGACCTGATGTTTTCATGTTTGCAGTGTGTCAACTCCCAACCCACCTTCAAAGTTCCTGCATGGAGTTCCTTAGACTAAAGATCTGATGTGAGCCCAAAAGCCTGTTTCTCCTGTCCTTAAAAGTGCAGTCAATAGAGAAGGAGGACTAAAAGAAGAACCAAAAATGTAAGAAGAAGGGCACCATGTGGAAATTACACCTTGGTAGCAATCTGGTGGATAGTAGTTGCAGTTTTGTTTTGTTTTGTTTTTTACTAGTATCTTTGTGGC
>CHR8:126593573-126593957
TCTCCAAGTAGTTGGCTGCTGGGTATGATTATGAAACTGAATGATGGGCCATGGAGTGTTTCATGCCATTTCCAGATTGCCCCCAAGTATTTGTGGACATGTTCACACATTTATCTTGTCCCCACGTATTTGTGAATGTATTCACATGTTTCTTTTGCCCATTCTTTACCCTGAAGGTTGAGTTGCAGATGTGATTATGGGGTCCTAGAAGATATATCTTGGAGCCAGAGCTTATCTAGGGTGTAGTTGTCTCTTGTGTTGATGAAAGTGCTGAGCAGAGAGAATGGCTCGCCAAAGCACAAGTGACCCATGAGCTACTGTGTGTTGAAAGGACACTCATTTGAAGGTCACTGCTAGGTGCTCAGGGGGACAACACAGAAAGCT
>CHR1:145395387-145395771
AGACTCTCCCTGTAAACTACCATCATGACTTGCAGCACAGAGAACTGACACAGGGCTTCAACTACTTTGCATAAATTGGGTTGAATTTTACATGCAGCATTCAAGTGAAGAGAGTTCTTGACGCAGTGCAGACACAGATCTTGTGTATTAAGGGCCCCATTTTCCCAATATTTTGATATAATATATTTACTTTTTCAATTTCTTTTCTTGCAAAAATACTAGCCAACATACTACCAACAAATAGGAAAAAAGCATGTATACACCTCTCCCTGGATTTAAACACATCGGAGAGAATAGGCAACACCAAGAAATCCCTGTTTGAGGGTCTGGAGTGGACTTCCAGCAAACTCCAACAGACCTGAAGCTGAGGGACCTGACTGTTAG
>CHR7:97881458-97881842
TTACCTGCTTTCTGCCTCTATAGATTTGCCTATTCTGGGCCTTTCACATAAATGGAATCATGTAATATATATAATAACCAAAAGGTAGCAACAACCAAGATGGCCATTTGGTTGATGAATGAACAAACAAAATGTGCTGTATCCATACAATGGAAATATTGGTGCCTACTACATGTGGATGGACCTTGGCAACATCACGCTAAGTGAGAGAGAGCCTTGGTATCGTCTCATCTCCCCAGGAGATTCCAAGGTGCAGCCAAGGTTGAGACCCACTGACAAGCAATGGATACGATTGGGTGCAGATGAAATAAGGCAGCCAGGGGCAGGAGGGACGTCTCATTGAAGATGACTGTTTGTGGATGCCTAGCAGGGGTGGGGATGAGG
>CHR1:202055908-202056292
GTTTTACCATGTTGGCCGGGCTGGTCTTGAATTCCTGACCTCAAGTGATCCTCCCGCCTCGACCTACCAAAGTGCTGGCATTACAGGTGTGAGCCACCTCACTTGGCCTGATTTCCATGTTTAAAAGCTCACTCTGGTGGCCATGTGAAGATAGACAGGAGCAAGAGTGTAGGTGGGACAGCCGTTAAGAGGCTACTGCAGGCCTCCAGGGTGGAGACAATGGTGCCTTGGACCGGGATGGAGCAGGGGAGGTAGTGAGAAATGGACAGGCTAGGATTATATTTTGGTGGTGGAGCTGAAAGAATTTGCTGATGAATGAGCTGTGAGGCATAAGAAATACAGGCGGCAACAACAGAGTCCAGGCGTTTGCTGAGAGGATGGTAA
>CHR1:8021613-8021997
GATGGGTAACTCTAGATTGTTACAATTAATATAAAACCATTAATGATAACTAACATTCACTGGACATACAACTGCCAGGCAAGCATGGTTCTAAGTGCTTTATGTGTATGAACTCATTTAATCCTCTCTACAATGCCATAAGGTGGGCTACTATTATTACTCTCACTTACTTGAGGCACAGAGTTAAAGAACTTGCTCAAGGTCAAAACTGGTGAGCAATGGGGCCAGGACTTCAACTAGACAGCCCGGCCTCAGTGTCCAGGCCCTTCACCAACACACCACACTGCCTCTTCCTGTCCCTACGGCTTTTTAAACTGGCGAAGTAGGATCCGACTGACTATACTGCTCAACTTGTAAGGGTAGCACAGATCCTTTTTTATGGAT
>CHR20:50070296-50070680
AAAGCCTTTAATTCATTGCTACCATAAAAATCGAGACATTTCACTACATCCTGATGTCCCTGTCTCTCTTGAAGACTTGGAAGATTTGGCCATGTGGGCCAGCATTCTAGAGGCAAAGGTGGTCAGTCCTGTGTTCTCCACAGCCCCTATCAGGTCCTTGAGGTATGTGAGCTTCAAAGCCTTGTATTCACAGCATGACCCCCACTACCCCCACCTGCTGGGTGACCTTGGACAACCCTTTCTGAGTCTCAGCTGGTCCTTGGCAAAAAATGGGTTGGAGGCCAGGCATGGTGGCTTACGCCTGTAATCCCAGCACTTTAGGAGGCCAAGGCAGGAAGATCACTTGAGCCCAGGAGTTTGAGACCAGCCGGGGCAACACAGCGA
>CHR20:58812495-58812879
CATGCAGTAGGTGTGCATTTGTCTTGTGGACTGTCTGCTTGGAGGCATGGATGATGATGGCTTGCCACAGGGAGCTGGTGATGGTGCTAGGGACCCCTCTTTTCTTCCTCTTCCCCTGGCCTTTCTAGGACTGTCCAGAAGGAAGCTGTTCCTTCAGAAAGCTGAGGAGGGGGCACCCTCATTCCCACCCTCATCCCTGCCTTTCACTTGACATTGCAGCAAGGCCAGGTGTGTCCTTCCACCCGGCCTGGACTGCAGGCCAGTCCTCCCAATTTGGTGTGAAACAGCAGGCCACAGATGGCTGCATTCAAAGGCAAGTGCAAATGCCTGGTGCACGAGCACATTTTCTTTTTGAGAGGGTGGCATCAGCCCAGATTCACCTCT
>CHR6:31903644-31904028
AAAAGGTCATGCAACAAATGATTGTTGAAGTAATTCCTCTTTGGCTCAGCCAGCATCCACCCATAAAAAGTTTGTTCTTGAGCTGAAACTGAATTCTTGAACTCAAGGGATGCTGTTTGGCAGGAGGGTGGAGGCAGCGTAGACAGTGTTTAGGTGGTACCTTGACTTTTTGCCTTTTTCTTTTAAATTCTCTGATTTGTATGCCCGCACCCAGTTCCCTCTGTTGAATCTAAGAGTCTGTTCTAAACTGCTCTCTTTGTATTTAGGCCTTGTAGATTTGAGGAAGAACACCTGATTTTGTGTCAGACGCACCTAGGCTTAAAGCCACATTCCTAGGAGTTTCTGAGCCTACTCTGGCTCAGAAGGCTGCCAGATTCGCAAATC
>CHR3:62401460-62401844
AATGTTGAATGAATAAATAAATGCTTGCTGAATAATAAATGAATGGGTGAATAAATGAAGTGGCTGTTGATGCAAGAAAGAAAGCCAATTATCCTTGGAAATTTGCCCTGGAGGAGGAGGCCTCTGGGTGATGTTCTTGGTTTAAAGTTTGTGAATTCTGCTTCATAGCTCTGAGTTGTGGCATTAGTTAAGCTGAACCCACTTTTTGCTAAAGTGAAGGGGTTCCTTTGGCAGTGACTTTTCTATATCCCTTCTCTGTGGCTCATACCACATTTTTTTTTTTTTGTTTTGGCAAAAGGCTAAGATTAAACCTCCCCTCTGACTTATATTTTTCCTTCATAAAATATTGTTAATTTCCAACACCAATCTGGAAATAGAAATAAT
>CHR3:62484281-62484665
AATAACATAAAGAATCAAGGAGGTAATTCTAAGCATAATATTTTACTAATATACATGTGAAAAGGGGGAATTTTTAAGTAGCACTTAGTTCCAATCAGGCTCCTGGAACTGCTGATGACTATAATGAATTATTACTTTGAAGAGGGCCTTTTTAGCAGCTACCTTAAAACAAGTTAGTTATGCATCTCTGAGAGAATCATAATTGGATATCTCTGGATAGTACAAGAAGTATGAATTGCAATCCTAACAACTTATATGCATTAAAATTTACACTCTTTCATTCATTTTGGGGACTCTTGAAAAAGAATAGCTTCCATTTAGGCCAAAGTGCCCATCCGTGGATGGTTTAGAAACATTCTCATCTACTCACTCTTACATGGATGA
>CHR15:67442275-67442659
GGTGCGTGCCTGTAATCCCAGCTACTCGGGAGGCTGAGGCAGGAGAATCACTTGAATCCAGGAGGCGGAGGTTGTGGTGAGCCAAGATCACGCCATTGCACTCCAGCGTGGGCAACAGGAGCGAAACTCCATCTAAAAAAAAAAAAGAAAAAATGCTCAACATCACTAATGTTCAGGGAAATGCAAATCAAAACCACAATGCAATACCACCTTACTCCTGCAAGAATGGCCATAATCAAAAAATCAAAAAACAGTGGATGTTGGCTTGGATGCAGGTTACAGGGAACGCTTCTACACTGCTGGTGGGAATGTAAACTAGTACAGCCACTATGGAAGACAGTGTGGAGATTCCTTAAAGAACTAAAAGTAGAACTACCATTTGAT
>CHR8:97248058-97248442
GAAAGACTTCTAGGATACTCAGAGGCAATTCTGGGAGGTAAAAAGCCAGAGCTGGAGAGCAGTTAGAGTCTGACTGTGCATTGCCTCAGTTTCTACTTCATGTACTTGCAACACTCTTTTCCCCCTGCATCCCCACTTCCCATGCTGAAATTGGGGTGAGCAGGAGGTGGTGCCATCCCGCAGTTCCCAGTTACATATTATCACAGGGCCACTCACCTGCACCCAAAAGCTATCTTTGAATTCCAATTTCAAGTTTCTAAAAGGGAGGCTGTAGTTGGCTGAGATTAGGCAAGGCGTCTGCCTTGGATCCAATTCACTGAGACTGGGGAGAAGGGGCTCATGTGGCAAAAACATGGGCCAGGAACCAGGGGCCAGTTTCTATTG
>CHR20:49548139-49548523
CTTATCTATGCCTCACTACCACCTACCACCCTGTGAGGTAGGGACCATCACTCACCCATTTATAGCTGAAAAAGTGAGGCTTAGAAAGGAGAAGAAATGTGCCCAAGATCTCATAGCTGAGAAGTGGCAGGACTAGGACTGGAATTTGGGAATATTGAGGCTTTTTAAAATCAAAGACTGTGTTCTCTACCACCTCACTCTTAAGCACCTGCCATGATTATCTTGGTTATTGCCATATCTCCAGTAGCCAGGAGAGAAGGCGGCAGATGGATCCTGTGCACATCATGGATGGATGGATGAATGGATGGATGAATGGATAGATGGATGGATGGTTGGATGGAAGAATGGATGGATGGATGGATGGAAGGAAGGATGGATGGATAA
>CHR20:46753926-46754310
AGAGAGTGCCCAATGTGTTCCATGCACGGCGGATGACAATGTGCCCAATGGAGAGATGCTTCAGCCCCAGCCCCAGGGCATCCATTGCGATTGGGCTAAGTCATTCCTTTCCGCCAGCAATTGCTTTATAGGCAGGCAGATGCCCTGGTTCTGGCCACAGAGACACAAGTGGATGTCTCCTGGGAGCTTCTGAAACAGAGTTTTTGTGTGTGTGTGATAAGATAGAGACACTTGAGAAACTTCTCTCCTGTTGGTCTTATCTTTGGATGTTGTCAGAACGTTTGGAGCTGCAGCAGCCATCTTGTGACCACAAGGGAAAGACCAAGGGAATTGTAGAGACCCCCATCTTTGTGTCTGACATAATCGAGTTGCCAAATTAACCAG
>CHR7:99097970-99098354
CTTTTAAGAATCAAGAGAAAAATGAAGATCTTTTTCAACAGACAAAACCCAAGTTAGCCACCAGCAAAATTTTCACTGTCAACATCAAGAACTGCTTTTATTGAAAACACATAAAACGGAGAAAAAAATCCCAATTAGTAAATTATTATAAAGTAATTCTACAATAAAGCTAAATTTGCTATAAGAATAAACAAAATCATCTACACCCTTCTCCTTATTTCAGGAGTTAAATCTGATCCTCACATTTTAAATCTAACAGATAATTACCTAATTTTCTGGTAAGGTAAAGAAACTGAGATGGAAGCAGGGGAGACGATAAGATTTTAACCCCAAAATGAGCATTTTCCTATGGGCATTACAAAAGGTAACTGAGTTAGAAGGACC
>CHR5:10288319-10288703
TCCTACCCCAAGGTAAGGAGTAGTGTCTGAAAGGTGAAGCCCACCCAGCTCTCACCTCCCTGGGCCACAACGTGCACATGGCCACGTCTGCGGATAACTCACCTATCGATCTTCTGGGCATTTCTTGTTTTCAGCCACTCAGGGAAGATAGACCAGTCGCCAGAGGGGTCCCAAGGCTCTTGCCCTACAAAGAAGTCTGGAACAATGGTTCTGCAAAATATGGACATGAATTGATCTTAGTTTCAGAGTTGCTTGACTCAGTATTTTGCTTGCATTTATTTAAAAACTTGCTACGTTGGCGATTCTGGCTCAGAGAAAAGGAAAAGTAGTGGGTGTGAAGGCCAATTTTGATCGCAGCAAAGCAGCCACCTGGCACCGGGCCAA
>CHR15:99448137-99448521
AAGACACCCAGATAATCCACACTCCCCACCCAGCTTGGGGCCTAGAGAAGCAGAGGCAGGGAGGCCTCATGGACGGTGTCTCTGCTAGTCTCCTCTGGCTGCCCTAACAACACGCCACAACACACCACAACACACCACAGACCCGGTCGCTTAAACAACAGAAGCATGTTTTCTTAGGATTCTGGCAGCTGGAAGTTTGAGATAGAGATGTTGGCAGGCTTGGTTTCTTCTGAGGCCCCTCACTTTGCTCTGTAGACCGCCACCTTCTTCCTGTGTCCTCACATTATCTTTCCTTTGTGTCCAAATGTCCTCTTCTTCTAAGCACACCAAGTCAGGCTGGATTCGTAACCCCCAATGACCTCATTTTAATTTAATTACCTGTCT
>CHR2:61765682-61766066
TTTGAGACGGAGTCTCACCCTGTCGCCCAGGCTGGAGTGCAATGGCAGGATCTCAGGTCACTGCAACCCCTGCCTCCTGGGTTCAAGCGATTCTCCTGCCCCAGCCTCCTAAGTAGCTGGGATTACAGGTGTGCGCCACCACGTCCAGCTAATTTTTTGTATCTCTAGTAGAAACGGGGATTCACCATGTTGGCCATGTTGGTCTCAAAGTCCTGACCTCGTGATCCGCCTGCCTCAGCCTCCCAAAGTGCTGGGATTATAGGCGTGAGCCACCGCGCCCAGCCGAAAATCTAAAGATATTGAAAAGATACAAAGGAGCACATTATGAACATTTTTTTCGTATCACTGAGTATTTTATAACTGCATCATTGATTTTAAAAGAAT
>CHR20:39698825-39699209
TGATGGAGCTGTTCTCTTGGAAAGCTGTGTTATTCCTGTAATGCAAAGTGACAGAGAAAATAAAAACACCCAGCTGAGAAAAAGCCACAATGTTAATGTGAAACACAAACTTTCTGTTCATCTGAATCTCAGTTTATTTTAAAACAGAACCATAACGGCTCAGATCCTGAAGACTGGGAAGCACTGTTGCTACAGCTGTCCCACTCTCAGATCCTTCTCTGACTTGCCTTCTGGTCTTAATCCTTAGCACTTTTCCCAGGAAGGAATGTCAAGTCAAGGTGGTAAGATGTCAGATTGCCCTCCCTGAATATGGCTTAAAGACCAAGTTAAGAGCAAATTCTTAAGTTTGCAGTAGATGAACCAGAAACTAGTCACCATATGCTC
>CHR20:59997004-59997388
AGACAGTTTTGATGGTCACAGTTAGGAGTGCTACTGGCATCTAGTGCGTTGAGGTCAGAGATGCTGCTAAACAGCCTACAACGCACAAGACAGCCTCTACCACAGAGAATTATCTGCCCCAGTTTCCTAAGTGCTGAGTTTGAGAAACTGTGCTTAGGGAAATAGTGTTTTTTATTAAGTAGACGTTCCCTAAATGGGATTGTGTTAGGCTCACTAGTTAAATGAGTCTGAGCTGGCTTCTTGGCCATGGCTTTCAGTAGATCATGGCAGAACCTGCTCTTCTACCATTGTCCGGCAAAGGCCAACCAGAAAGCTCACTGCCCTTGGAGGTACAAGGCCTAGGCTCTGTTTCTGCTTTTGCATCTCATTAGCTTCATCATTTAA
>CHR20:50450474-50450858
AACTCTACACACTGCTGCCTTATGGCATTTTATTGTTTGAAATAATAACATTTCCTGAGCACTCACTATGTGCCAGCTACTAGGCTCAGAATTACCTTTCTTCACCCTGAAAGACCCTATGAGTTCATTTGATTATTAAATAGTCCCATTTTACAGAAGAAGAAACTGAGGCATAGAAAGATAGTGCCTCACACAGTGTGGCAAATTGTGTTTTCTGTTTTTTTTTTTTTTTTTTTCTTGCTCTGTTGCCCAGGCTGGAGTCCAGTGGCAAGATCATAGCTCACTGCAGCCTCCTGGGCTCAAGCCATCTTCCTGCCTCGGCCTCCCAAAATGCTGGAATTACAGGGAGTGCACCCAGCTGCGCATCGTGTTGTCTTAAGATGC
>CHR6:13614929-13615313
ACAAAGACTGACAAGCTGGATCCACTCGACGGAACCCAGGGCCAAAAAACGGCGGCGAGCAGCGCCTCGGGCCCGCGATTACCGGTTTTCTGAGCACCGGACAGCGTGAGCCGTGCCAGCCCTGTCTCGCCATCCCAGCCGAGGAGGGCAGCGCGATGGCTCTTCCCTGCCTTGAAATCAACCCCATTGCCAGCCGCTTTCGCCGGCAGAGCATTTTCCGTGGGGTCCATCCGGCTCCAAGGCGGCCTGCGCTGGCCACGTGGAAAGAAACACGCCCACTGCCTACAGGCCACGCCCTTCCTCCCTTCGCGCATGCGCCCCACCCGTCCTGAGGACCTCCGAACCTGCAGGGGGCGATGAAAGTAGGCTTGCGCTCCGCTTGTA
>CHR1:151808911-151809295
ACAAAAGCCCTGCGACTGGGTTTGATGTGTTCGAGGAATAGCAAGGAAGCAAGTGTGGCTGCAATGGGTGTTTGAAGGGGCAGTGGAAGATCAAGTGAGAAAAGAAGGCAGGGATCATGTTATGAGCCACTTGACCATGACGCAGACTCTAGATTTGATTCTCGGCATCACAGGCAGCTACAGGAGGGCTGAGAACAGGAGTCAAGGCCAGGTGTGGTGGTTCACGCCTGTAATCCCAACACTTTGGGAGGCCAAGGTGGGCAGATCACCTGAGGTCAGGAGTTCGAGACCAGCCTGGCCAACATGGTGAAACCCTGTCTCTACTAAAAATACAAAAATTAGCCGGGCGTGTAATCCCTGTAATCCAAGCTACTCAGGAGGCTG
>CHR16:452212-452596
TAGTCCCAGGTACTTGGGAGGCTGAGGCAGGAGAATTGCTTGAACCTGGGTGGCTGATATTGCAGTGAGGCAAGATCATGCCACTGCACTCCAGCCTGGGTGATAGAGTGAGACTCCATCTTAAAAAAGGAAACAAAAAAAAGCCACAAAGAAGGACTTAGAATTGGGTGCTAAGCAGGCCTCTTCCTACTGATAGGTGGACACATCTATTTCTTTATTATTATTATTATTATTATTTTTGAGACAGAGTCTTGCTCTGTTGCCCAGGCTGGAGTGCGGTGGCATGATCTCGGCTCACTGCAAGCTCCGCCTCCCCTGTTCACGCCATTCTCCTGCCTCAGCATCCCGAGTAGTTGGGACTACAGGCGCCCGCCACCACGCCCG
>CHR14:74795366-74795750
TAAATATTTTGCCAACACTGAATTTATTAGTCTTCATTGATTTCCCAAAGAAATGAAAGAAAAAGCCTCCTAGCACTCATTAAAAGTCATGAAAGGCATCACTGTCTACTACTCAGTCACCTAAGCCAGAAACCTTGGAATCATCTTAAATTCTTCCCTTACAACTATCATTTTATTTCTACTGGTGACAAAATCCTATCAATTCTACCTTATTTTACATCTCTCACTTTTATCCCCTCCTCTACATTCTCATATCAGTCACTGCCTTAGACTAGGCATCACCTTCACTTACCCAAATTGTAAAGATGATCTTTAAACTTTTTGTCTCTGTCCACTATTTTTCTGCTAAAGCAATCTTTTAAAAATCAGACTATATTTAGTGGC
>CHR2:128832961-128833345
CTTTGTCAGCAAGAGCAGTTGGCTTAGTTTTTTTCTCCTGCAGATCAGCTGGATAATAGCCTTACCTTTCCGCTCTATTTCACTCTAAATGTAAGTCACAATAGATAAGGTTTACTGAGAGACAGAGGAAAAGAAAAAAATGTTGTCCTGGCTTTGGCTCTGCCTATTATAAATGGCATAGGTGGGGCTTTCTGAGCCATGCTCTAGCATGAGGGAGGGAGCCTGGCAGCCTGCACTCCTGCACTCTGTCCTTGCTGGCTGGCTCATGAATCCTGCTGGCTATGAAGAAGACGAGAGCAGAAACAGGTGACACTCAGCTTCCCAGAAGCTGGGAACAGCAGATATTTGCCCAACACAGACACACATTCTTGCCCAGGTAGGTGG
>CHR20:49178888-49179272
CGGTGAAACACCGTCTCCACTAAAAAAAAAAAAAAAAAAACAACTAGCTGGGCATGGTGGCGGGCACCTGTAGTCCCAGCTACTCCAGAGGCTGAGGCAGGACAATGGCGTGAACCCGGGAGGCAGAGCTTGCAGTGAGTCAAGATCGCGCCACTGCACTCCAGCCTGGGCGATAGAGCAAGACTCCATCTAAAAAAAAAAAAAAAAAATTAGCCAGGCATGGTGGTACGCACCTGTAATCTCAGCTTATCGGGAGGCTGAAGTGGGAAAATCGCTTGAACCTGGGAGGTGGAGGTTGCAGTGAGCCGAGATCACGCCACTGCACTCCAGCCTGGGCGACAAGAGCAAAACTCCACCTCAAAAAAAAAAAAAAGAAGATAAAAA
>CHR1:110331632-110332016
GACAAATAAAAAGCATAATTTAATTTAAAAAGACACCATTACCAATAGTTACGAACCATACTAAAAGAGATGCAAGAGTATTCATCAAGTATACAAATTTTGCTGAAGGAAACGAAATAAGACCTAATTAAATGAAAAAATCCATATTCACTGAAATACTTTTTTAATAAGGAAAAATAATTTTTTTATAGGGAGACTTTTTTTTGTCTTTTTCTTTCCTTTTTGTGGAGAACAGGGTCTCGCTATGTGTTGCCCATGCAGATCTCAAACTCCTGGGCTCAAGCTATCCTCCCCTCTCTGCCTCCCTAAGTGCTGGGATTACAGGTATGAACCACTCTGCCTTATAATTTATAAGAAAGAACAAAAATTTAATATAGTCAAATA
>CHR20:46875287-46875671
AGAGGGTAGACCAGTCATTTCTAAGTAGCATCAGTTAACTGATGTAACTTCAGCGCATCACAGAAGTAAATGAATGAGGTAAAATGTTTTGTTTACAACCTCTCACCATTGGAAAACTCCAGCTCTTCCTTCTGGATGTCTCAAACACCTTGAAAGCCCCAAGACTTGTGACACACAATCAGAGGGGGCACCACGGCCCACTGGAATAGTAAATCTCAGTAAAGCTTAATGTCTTTTGCTTTATTTTAGATTAAAATAATACTCAGAAGTGAAAGGGCTTATGTTGTCTTCTTTGGTGTCAGTGGATAATCCGACTTACTCTACCTTGGCAATACTCCCCTAAATTATGAATTCCAATTGGGGTAGCTAAAAAGCCTCGGAAAA
>CHR2:172290839-172291223
TTTTAATACATTTAAACTTTTTTTGTTGGATCCAGCTTTATTATGTTATTATTGATAACAACCATAAGTAATCACTTTTTCAATGGATTTCTTAACTAATTCAGTTAAAAAATGCTATGTCACTCCAGTCACTAAATGTTGGTGGCCTGCATGATTCATTACCTGTGTTTGTGAGCAGGGACTGGTCAGGTCTGGCGAGTACTAGGAGAATTCACTTGGGGTTTGACTGGTCCACAGATTAGCCACTCAGGCTGTGTGTGTTAGGTAAGAGTTTTTGAGTGGCAAATATCAGAAATCAACTTCAGTTAGCTTAAGCAGAAAAAGGACTATATTGGGAGGATACTGGGAAATCTCACTGAATCCCAGGAATCACTAAAGTCCCAG
>CHR12:114403931-114404315
CTGCTCTGAGGACAAGAAGCAGGGGGAGATGGGGGTGGGGAGGACAGAGAGAGAACGAGAGAAAGGTTGGAGAGCACAATTCTAGTGACAGGAGGGAGCAGTTTGGCCCCCAGTTTCCAGCTACCAGCACCTCCGTTCCCAGCCGAAGGTGACTGCAGAAGGCCCTAGAATTATTACTGTTACTAGTATTCCTAGTAGTATTACTATTACTTTATAAGCAGGCACAACTTCTTGCAAAAGACCCGCGTCAGACCCGGAGAAGGTGAGGCCCGCATCTCCCCTGCGCAGGCTCTCCGTGATAAGCAAGCTGCCCGTCAAATTTGTCTGGACTTCTGGAAGAGCCAATAAAGATAAGGCGTGGGTATTTTTGGAAGCCACTGGGTA
>CHR20:46842099-46842483
TACAAGAGCCAAAAGATGGAAACAACCAAAAGGGCTATGGACCACTGAATGGATGTTTAAAATGCAGTACACACAGACACTAGAATATTCTTGAGCCTTACTAAGGAACCAAATTCTGGTACATGCTACATTATAGCTGAAACTTGAAGATATTCTGTTAAGCCAGACACAAAAAGACAAATATTGTGTGATTGCACTTACATGGGGTACATAGAATAGTCAAATTCATAGAGACAGAAAGTAGGGTGGCAGTTACCAGGGGCTGGGGAAGAGGAAAATGAGGAGTTATTACTTAATAATTATGGAGTTTCAGTTTGGGAAGATGAAAAAGTTCTGAAGATGGATAGTAGTGATGGCTGTACAACAATGTGGGTATACTTAATA
>CHR11:78771145-78771529
ACAAAGTACAGGGTTGAGGTCTGATCACCCAGAGTCAACTGCCATCACACACACTAACACGCTACCTGCCAACTTGCAAAATGCCTTCATATCCATCAGCACACGAATGCCCACAGCAGCCCAGGGAGGTAGGTATCATTAGGAATTGCCACTTTACAGAGAAGGCAACTGAGGCTCAGAGAGGTGAAAGGACTTGCCAGGGTCGCACAGTCAGAAGCGGCAGGGACAGGGCTGAAACCCACACCTTCTGCATCTAAAAGCCCCTCTTTCAAAAGTGACCGGGATTCTGGAGCCGGAGTCAGTGGATGTTGGCCTATCAGAATCTAACCAATGGAGCTTTTTGCCTGATCCTTGCTTCTTGTTCATTCTCATGTGTTCCTCTTA
>CHR1:144880727-144881111
GTGCTTGGCTGAGAGGAGGAGTTCATTCAGTTGGTTAGGGAGCTTAGAGTTTCATTTTTGGTTTACACACCTATGTCCAGGTAAGAGGGCCCCACACAGGAGGGCTTGCTCAGAACCTGGCTTGCAGGGCTGCTTACAGACCTTCTATGTCTCCTGTTGTCATGCACAAGGAAGGACACAGCCAATGACAACCCTCAGCCATCCGGGGAGAAGCTGTGTCTGCAGAGGACGGTCATGAGCTGTGAGTCTAGAGACCTGTGATTGTCTTCAGGGGCCTGTGGTCCTCGGCTTTCGTAGGAGTTGTGGGGGCACTGGCTCAAATAGCATCCACCAGGATTCTAATCAGAATATCTCATTCACAGAAGGCAGTGGGTGATATGACAG
>CHR1:169750947-169751331
ATTGTGGAAGCAGGGTGTTGAAAGAAGAATAAAGACTATATAAGGACAAACTGTTTAAAAGGGAGGGTATCCTTGAAAGCTTGACACTTGACTCTTTTGACGAGGCTGAGGGAAAACACTCAGTTTCATAGATTGCTGGTACGGATGTAAAATAGTGACATCCCTATAGAGAGGAATTTGGCAATATCTAGCAAAAGTGCTTATGCATTTATTCTTTGACCTAGTAATCCCGCTTCTAGGATTAGTGGTGAAGATACACCTCAACAATAAAAATATATATACATTAGGTTATTAGTTATGGTTTAATTTTTAATAGCAAAATATTTAAAACAACCTACATGAACAAATAGGAGACTTACTGAATAAACTATGGTATATCTGTAC
>CHR20:46536273-46536657
CATACAATGGAATACTACTCAGCACTAAAAAGAGACAATCGACTGGCACGTGCTATAACATGAAGAAACCTCAAAAACATTGTGATAAGTGAAAGAATCCTGACACAAAAGACTGCCTATTGTAGGATTCCATTTATATGAAATGTCCAGAAAAAGCAAATCTGTAGATACAGAAAGCGATCAGTGGTTGCCTTGGGTTGGGAGTAATGGAAGAGGAGAAATGGAAATAGGTATAAAAGAACATTTTAGGATCATATAAATGTCCTTAAAATGGAATGTAGTGATGGTTGCACCACACTAAAATTCACTAAAAATTATCAAACTGTGTAATTACAATGGGGGGATTTTATTATATGTTAATTATAGCTCAATAAAGCTGTTTTA
>CHR1:201464534-201464918
GAGAGAAATCTGAACGGGAACAAAACAGGTTGGAAGCACAAAACAATTAAAGGGACTTCGAATTGCTGAATGGGGCCACTGAGCCTCCTTGCTCCCTCCAGAGAGACCCTGTAGTAGGCCACTGCTTTGCAACAGGGAAGGTCAGACATGGGAAAACAATGGAGGAAAGGCAGGCAGGGTCAACTGCTGGCCACAGCCTGGAAAGGTCCAGGGTTACCCAATCAAGTTTCTGTACAACTCCAGGCAGCTATTGTCTGTACCTGTTTTCCCGTTTTTTTTGTTGTTGTTGTTTTGAGACTGCGTCTTGCTGCTTTGTCACCTAGGCTGGAGTGCAGTGGTGCCATCTCAGCTCACTGTAACCTCTGCCTCCCAGGTTCAAGCAAT
>CHR3:63476466-63476850
AATGAGCTTCCAGATAATGTGATTTTGAGACACTCAGGAGAAACATGGAGAACCTCAGGTCATCAAAGCACCCATGGTGCATTTCTGGGTGAAGAAGACTGGACCATTTGAGAATCAACTCTTACCGATGTGGCAAAAAAACATCATTCTTCCCCCAACCATAGAGCTAATTAGAATCCTAACTTGGGAAGTCTAGAGACCCAGGATCCTACTTTCAACTCTCATTTTTTGCGGGGCTTCCCCTCACTCATCTTCCAGGTGTTAGCTTAAATGTAACACCCCCCCAGGTATAACCTCCTGTCCAGAATAACTCCCCTCAAAACGTGAAACACAATTTGAGATTATTTTATTTGTATGTGCTTTTTGATTGTGTCTCCCATATCT
>CHR9:134420536-134420920
GGCCTTCTCACTCCGCCCTCAGAGGCCTTTCCCGCCGGGCGCTGCGTTTAGGCTGCACGTCTCTGATGAGCAGATGGTTGCTGTTGGTGGAAGCTCTTCAAAGGGAGGCATTTTTCTCCTTGGCAGATGCCCTGAAGTGAGGGATCCCCGAATCCTATTCACAGTCGTTATTCCTGCAGCGGCACCACTGAGGGGGCCGTCATCTGAGTTCCCATTGCTCAGGACACAGAAGGTCCGTGACCCAAGCCCCACCTGCCAGGAGCTGAGGAGGGGCCTCCCCTCCTGCCCTGTTCAAGGCTGCCTGGGTCCCCTCATCTGTGAGACTGAATGGCCCCCTTCCGGCTAGGACTTTCCAAAGGAGCCGTGAATGCTGCTCTCTCTGTG
>CHR12:52766278-52766662
TTCTAGGTATCCTTAAGTCTTTCATTACCTTCCTTGGTAGCCCCCTCCACCATTCCTCCTCACAAGAGTTCAAAAGAGGTTCCTAGGCCCTCACTGTAAACTTTTCACTCTGTCCTACCTTGGAGTGTGACCTATCTCATCTTCCATTCAGGCTAAGGGGATGCGGGGCCCACTCTCCTTATTCATCTCTATTCATCCTTTCAATTGACCACCAAACTTTCACTCAGTTCCCCACCTGCTAGGCAGGGCCCTGAGATTAGTACCCAGGACCCAGCTATCAACACACATGGAGCAGATGGATAAAGAGACTGAAGCAGATGTCTCTAAACCCTGCTGCTTCTGTCTTATGAGAAGTTGTGTTGACTCAAGACAGTCAGCCTCTTC
>CHR17:63702547-63702931
CTCAATCTCAATCTTTGGAACTTTTTAGCTCCAAAGTGGTTTGATGACCACAGGCTAAAATTCATAGTCTTAAAATTTTAGATAGTTAAGAGACAGATCTGTTACAGGTTTTCAAATAAACTGGTCTATCTAGTGTAAGAGGTCACTGCTGAGCTTCAGTGAGCACCCATGGGCCTGCTCTTGGATGGTGGGACAGCTCTCACCTGGGGCAGCACGGCCATCCCTGCAAGCACACACACCAGGAAGCAGCCTGTAGCCCCTGAGCTGACGCAGACACAATGCCATTCTCCAGCAGCGTCTCTGAAAATTTTAATTTGTTCTGACAACGAAACTAACACAGCATAAGGACTTAAGCCCTCAAGCTAGGCAAGACACTGATGGCCC
>CHR19:49141657-49142041
AACAGAAATGGGAATTCAATGCTGGGAGGAGGTGTCCGTGATCCTGAACTTGCTTGCCTGGAAACCCAGGAGCTCCTAGAGTTTTTATTTTTTCTTTCTTTTTTTAAAAATTTTTTTTGTATTTTTTACATTTATATTATATTTTTTGTTTCTTTTGTTTTTCTTATTTTGTTCTCTCTTTTGATAGGGGTTGGGGGGAGAGGATTTACAGATTCACATGTATTTTTTGACCTTCTGCCGTGTTTTGTACATTCATAAAAGCTGCGTGTGCGTATGTGCATGTGTGTGTGTGTGTATGTGTGCTGATGGGGGCCATCCACAGAGCAGGGGGTCTCCATCCCTGACAGCTTCTATCCTGGCCCCTTCACCCTTACAGGCATGAAC
>CHR11:85358801-85359185
TAAGGAGCCATTACCCTTCTCTTTATAAGACAATGGTAGATTTTAACAACTTCTTGTTGGCTTCCTCAGTTTAAAACAAAATGGCATCTATTTCCTCACAGCTAATTACTTTTTTTCTTTATCTTACCTAAGTTTTTTTCTCTTCAGAACTCACTACTCTGCGCTTTATCTAAATTTATACTAGATTTGCCATTTGTTAATATAAGAACCAAAAATTTAAAAACCTCCAGGAATGCAATTTCAGCAAATTATTTAGTGAAAAGCAGATAAAGCCTTGATCTTCCCTAGACTATGCAAAGACATTGTTATCACACGAATAATTTACACAGTCTCATTAAGTTGGCTTTTAACCTCATGTCCCAATGGGTGGAGTTCACTTCAGAT
>CHR1:108731302-108731686
CCTCTCTTTTCTAAGCTTCTTCAGCTGCTTCAATGGTTTCTTATTTCAACAGGCTAAGAGAGCAAAGACATCTGTCTACTGACAGTATTGTACCTTGTTCTTCACAAAGACCAAACCATTAGGGAATAGCAGGGGAAAGTAAAAGCAGTGCAAGGTTACCAAATCTCTTGCATGATTCTAATTCACTGAAGTGGCTGCTTGTAACACGGTTTTGATAAAACTCTTGAGGATGCTTCCTAGGCTTAAGGAGAAAAAGTACAATGATAAGTTACCTCTGCCTGGGGCATGGGATGGAAGAGTTGGAATATAATTTTGGCATCCTAGAGGTAGTAGAAAGAGTCTTAACTGGGAGTCAAAATTAGACATGGATTCTAATAAGCTGTG
>CHR20:55142898-55143282
AAGAAAGTAGTTCACTGTTTATATGCTCATTGCTTATTTTGTCTTTCTAATTATGCCAAGTTTATCAGGGCAAGGGCCTTGTATATCTTATTTGTGACCTTATCTCCAGTGCTTAGAAGAATCTCTGGCAAAGAGTAATTGCTCAGTGAGTACTTTTTAAGGTTTATCAATATAGTTTTTAGCCAGAGACACTGAAACTCGAAAAAGAGAAGTCACTTGCTCAAGATCACATGTCATGAAAATGGCAGCGCTGGGTCTAAAACCCAGGCAGTAGCTCTAATAGGTGACAGAGAGAGCAATTACCTTTTTGTCACTCACTCTTCGAAGTGCTTCAGATGTATTAACTCATTAATTCCCACTACAATGCACTTCGTTTTCATTCAC
>CHR12:49110736-49111120
CAGGCACCACCCGCCTCGTTTTAAAGGGCTCTGTCCTCCCTTTGCTCCCCACTCTTTAAGGTCGGGTCGCGCTCACGTTTCAATGCAAACACCCGCCACTAGGCTCGCTACGAGGAAGCGCCGCTGAGGGTCCATCTTTTTAAGAGATCTAGTGACGACACAAGGGATGGGCGGGTTCCTTCCAGGGGGAGGAACTCATTGGCTCCTGGAGAGCTGTCGTTCATCGCTGGAGGAGCGCTGATAGGCTCGCCCTGTGGAGGAAGGCGGGATCTTTTGGGCCTACCGCTGCCCATACTAATAGAGCAACTGTCTCTCTTATCTGGGAAAAGTGAAGGTTCCTGGATTTTAGTAGCAGCCAACATTTTAGTATGACCTTGGTTAAAT
>CHR2:27273676-27274060
ACCACAGGCCTACAGAAATAAATTCATTAATTCAGCAGTCATCACGTCTGCTACAGATGGACTCCTTAGTTCGTTTGCTTAGATGGTTCTTGAGGTGGAATACTGATTTACAAGTGCACCTCTAATGCCTTCTGCTCTCTCTACCCAGTGCTGGGGAAGAAATGAGCTGGTTTGTTCTGCTAGTTCTGTCCTCCCATGAGTCATGAAAGCTTGGGGGTTAAAGAAATTTGGCATGAGACAAACCACCAAAAAACATTATCAGCTTCAGCTTCTTTTTTGGTGAGTGACCTTCGAAGGAGCTGGCGCAATGGGGGTTGGCGCAATGGCTTCAAGGAGGCTGGCACAATGGCTCACGCCTTCAAGGGGGCTGGCGCAATGGCTCAC
>CHR16:87888680-87889064
TGAAAGATGGTAAGCCAGAGCCACCCAAATTCACAACCCAAGGAAACTATGGGAGATAATAAATGATTGGTTTTTGTTGTTGTTGTTTGAGACAGTGTTTCGCTCTTGTTTCCCAGGCTGGAGTGTCATTGGCGAGATCTCAGCTCGCTGCAACCTCCGCCTCCCAGGTTCAAGCGATTCTCCTGCCTCGGCCTCCTGAGTAGTTGGAATTACAGGCACAAGCCACCACGCCCGGCTAATTTTTTTTTTTTTTTTTGAGATGGAGTTTCGCTCCTGTTGCCCAGACTGGAGTGCAATGGTGTGATCTTTGCTCACCGCAACTTCTGCCTCCTGGGTTCAAGGGATTCTCCTGCCTCAGCCTCCTGAGTAGCTGGGCTTACAGGC
>CHR1:150524610-150524994
AAGATATACAGACTGCTAATAAGCAATGAAAAAATGCTCAACATCTTTAGTGATTAGAGACATGCAAATTAGAACCACAAGAAGGTACCATTTTGCACCCACTAAAATGGCTATAATGAAAAAAAGCAACCAGGTACGCATGCCTGTAATCCCAGCTCTTTGGGAGGCCCAGGCAGGAGGATCACTTGAGGCCAGGAGTTTACAAGATTCTGTCTCTACAAAAAATAAAAATAAATTAGAGTGGTGTGGTGGTACTTGCCTGTAGTCCCAGCTACTCAGGAGACTGAACTGAGGGGATCTCTTGAGCCCAGGAGTTTGAGGGTACAGTGAGCCATGATCACACCACTGCACTCCAGCCTGAACAACAGAGTGAAACCCTGTCTT
>CHR20:47090644-47091028
ATCTCACAAAGTTACTTTTTCTGTCTGACAAAAGCAGCTAAAATCTACTTATTTAACAAAAATCCCTAATACAATATAACTTTGTTAACTCTAATTCTTGTGTTGCACATTAGATCTCTATACTTGTCATTTGTTATGCAAGTGTAGTAGTATTGGCCAGGTACTGACATTTTCCCAAAAACAAAACATTATGCCTAGGGGAGGGTACCAGTAGAAATAGGCAAAATGGATGCCCCAAAACCGGAAGTAAGCTACTGTTGTCTTATCAAGGGAGGAAAATGAGCAAACTCACCGGTTTATACTTCTTTGAAAAAGGCAGTCAGTTGCTGGCCTGAGTGTGCTAGGTGTCTCGGTAGGATTGTCAGTGCCAGGCAGTTCAAGTAC
>CHR20:46958934-46959318
GTATATCATTGATGGGCATTTAGGTTGATTCTGTGTCTTTGCTATGGTGAATAGTGTTGCAGTGAACATACACGTGTATGTGCCTTTATAATAGGATGATTTCCATTCCTTTGGGTATATACCCAGTAATGGGATTGTGAGTCAAATGTTATTTCTGTCTTTAGGACTTTGAGGAATCGCCACACTGTCTGAGGAACCTTCATTTGTTGGAAACCACCCAACACAGAGTAGATGCTCAGGAAATAAATATGCAGTGGATGAGTAATATGTGCAGAATGACCTGACTGAGTCACAAAGACCTTTCTGGTTGCATTTGCATCTGTCATTGTGTACATAGAGCCCTTCCCCTTAGTTCAGAGTCTCTCCCCTTGGCACTGTGGAGAT
>CHR9:95853715-95854099
TGAGCTTACAGTGGTATAGTGCTGTAAGCTATTAACATCCTTATTTACCCTGAGAGGATGCAGGATAGTTAGAAACACAGATAATTGGTATTGTAAGGCCAATTGCCTATGTCTTAAGAATAATTATCATTATTTGCCTGGCATTTTATTTAGGAATAGGCTAATGGCATTCTTTATAAACAGTGCTATCTTATTCTTAAGTTTAGCTCTGTTTCTTAAATAAAGATAATTCCTTAAGATCCTTTTTTCAAAATTCTAAAAGGACCTGTCTTTTACTACAAAAACTTTAATAATTTTTATTTTTTCCAATGTTTTATTATGAACATTTTCTAACATATAGAAAATTCAGAAGAAAAATACAATGAACACTCATATCACTTAGAC
>CHR20:47186107-47186491
ACCCTATCTCATTCTGTTTCCTTCCTAGCACTTACCAGGAGATGAACTTATCTTGTTTATTTCTTATCTGTGGGTTTATCTGAGCCTCCAATGAAAGCCCCATAAGTGTTTGTGACCTGTACAGAAGGCCCCACTGGGGTCTGCCCCTGGCATCTTTATAGATCTTCCTTTGCTCACTGAGGGATTCTCAATCTGGGATGCCCTTCCCTTCAGTGACCTGCTAACTATGAAGCACTTATTCTTTTTTTTTTTTTTTTTTTTTTTTTTTTGAGATGAAGTTTCACTCTTGTTGCCCAGGTTGGAGTGCAGTGGCATGATCTCAACTCACTGCATCCTCTGCCTCCTGTGTTCAAGTGATTCTCCTGCCCCAGCCTCCCAAGTAGC
>CHR2:75093064-75093448
AACAGGCTGTGTATCTGAGAGTGGGACCCCTTAAGAGTGCAAAGGAGAAGGGGAGAGGAGAGAAGGTGACAATATGTTGCAGTTTCATTATTACAATTTACAACAGCCTACACATGTTTAATCCTGATTTTCTTCTCTTCACAAATCAGTTCTCCTGTATGACTTTCCACAGAGCAGAAAATGACTATACCTGAACACTAAAAATTTAAATTTTCCATCTTTGCATAGCATCTATGCAGCAAAAGTTTCACAGATCTCAGGAATTAGAGGCTGGGCAATGAAAGGAAGCAGAAGGCTTGTCAGTGACAGCTGTAAGCCTTGCTCTCTTAGCTAGATTTTCTCCATCAGTCAACTTGGAGCAGAATGAGTGTGATCTACTGCTAA
>CHR17:65773987-65774371
GAGGCAGGAGAATCACTTGAATCCGGGAGGTGGAAGTTGCTGTGAGCTGAGATTGCACCACTGCACTCCAGCCTGGGTGACAAAGTGAGGCTCCATCTCAAAAAAAAAAAAAAAGTCCATTTTTGGATTTAAACGATAACCAGGGCTGACTGGATCCAGGGCGGGGAATAAGAATACTACTTGAAAGTCGGTTTTATCTCCCTGCTTCCCTCACCCCCAGACTAGAAAAGAGGGATGGGGCATAATCGGGAATGAAGGAGAAAATGTTTACCTGCGGTTTTGTTCCCGAGAAAAGACCCTATTTCTTACCCTGCCTTCTCCATTAAGCCTGGGAGATGGGGAAACAATAGAAGCCCCATATAGGTCAGGGGTCCTCTGAGAGCA
>CHR17:57878861-57879245
TCACCATGTTGGCCAGACTGGTCTTGAACTACTGACCTCAAGTGATCCACCCACCTTGGCCTCCCAAAGTGCTGGGATTACAGATGTGAGCCACTGTGCCCAGCCTAGCTTCATTTTAAGCTTCCAAATTACAGAGTCTCTAACCTGGAAGAAGTTTCCAGGGACCTTGCAGTCTACCTCCCTGCCTCCAGTTATCAAACTACCTTAATGAAAGAGACTTGCTCTCATTGCTTAAAAATCCTCACAATATCCCTAGCCCAAGGATGGCAGCTAGCCATTCCATCAATTACTGATGACTGGCTGGGAATGCTGTGTTCTGTGTTAAGGAGGATCTGAGGCTCTGTCTTGACTCAGCAGGAAAGAGCACAGTGATGAATCAGCCAT
>CHR20:47379401-47379785
CAGCCTCCGGAGTAGCTGAGATTACAGGTGCACGCCACCACGCCTGGCTAATTTTTGTATTTTTAATGGAGATGGGATTTCACCATGTTGACCAGGCTGGTCTCAAACTCCTGACCTCAAGTGATCCACCTGCCTCCCAAAGTGTTGGGATTACAGACATGAGCCACCGCAACCGTGATTTGTTTTGTTTCCAGGCTGGAGTGCAGTTGGCGCCATCATGGTTCACTGCAGCCTCTACCTGAGCTCACGTGATCCTCCCATCTCAGTCTCCTGAGTAGCTAGGACCACAAGCCCACACCGCTATGCCCAGCTAATATTTTGAATTTTTTGTAGAGACAGGGTCTTGCTCTGTTTCCTAGGCTGGTCTCAAGCTCCTGGGCTCAA
>CHR17:60879007-60879391
TGTCAGGTGAATCCCATGCCTGTAAGCTGGTTTTGCCTGTTAGACTGAAAGGTATAGGATATAGAGACTGGAGGATAGGATACTGGGATGTAGGGAGCAGGTGGGACAGGGCATACTGAGATAGCATTTGTGGTAGTTCATTTGCCTGTAGCACATAGTTTTTCTACATTTATTGGTACCTAGTTCTTAAGGTAGGACCATAGCCCATGTTGAATGACAAGATCTCCACTTAATGAGGTTGTTGTTTTGATCATGCAAGCAGTTATCTTCTAAAATAGTTTGAAAAGGTTTTGTATAATACCTTTTTAGTGCATTGGTTATATGTGAATACAATGAAGGGACTGTAAAATAAGTAGAGACAGCTGTGTCCATCAGAGCAAGCAT
>CHR16:70749164-70749548
CTGGTCCCACAGCTGAGCTGTTCCCTGGCCCAGGCTTAGTGACTGAGCATGGACAGCAGTGCCCACACCAAGGGCTTCCAACCCCGCTTTCTCCCCTGCAGAGAATGTGCTTAGCCCACCTCAGTACTACTGCCTCCCACCCCACTGCAGAGCACAGCCAGCAAAGCTGCATATTTTACATTTTCAATTCTCTTATTTTAGAAAGTTTAACACCAAATGGCAAATGAATGCAAATTACACTTCAATTGCACAATTAAAGCCGGAAATGTTGTCTACAGGTTCGTTCAGTAATCCCAGCCACTCCTCTTGTGCTTACATATCATAGGATTTGTCTCTGGTCCCCAGAGGCTGGCAAAAAGCCCACAGCCCTGCCTGAGACAACAC
>CHR7:151429835-151430219
GCTGTGGGGTGGAGGGTTGGACGGCTGTTTCAGAAGAGACAGGGCCCTTGCCATGGGTGGGGAGGGCCTCCCGCTGGCAGATATGACACACAGAAGGCTCCACCTCCCTAACAAACTGGCAGAGAAATGAAAACTGAGGGCATGATTTTAAGTAAACACTCTCCCGGCTCAGAAACGGTGCAGGTGCATTTACATGTCAATCGGTTCCAGGCTCAGAGGTTTGCAGTCAGGAAAGGTGGCTGGGTTGTTGCTGGTTTTGTGGTGGCCTCTTCCGGTCCTTGATCTGATTGAAGAGAGCTGCTCAGCTGGAAGTCCTCAGCTCCGAAGCTTCTAGGGCTCCATGCTCTGTGGTTTGCAGGTGAAAGGAGGTGGGGCCAGGGCATT
>CHR8:143931104-143931488
AAGGGCTGGCAGTGCTCCTTCTATAGCACAAGGGCTGGCGGTGCCCCTTCTACAGCACAAGGGCTGGCGGCAGCTGCTGACTTCAGGCTTCCACTCACTCTGTGGCTATGGAGATGGGGGCGGCCCGGCTTGGACCGGCTGCCTCTCGGCTCCCCACATCCTGCCTCATTCCCCCCTTGGCTGACCTCTACACCTCCCATGGTGCCTCCCAACTCCTGCTGGCCCCTCCAGTTGCCCCCTAGTCTCCAGAGTACCCATGCAGCCCAGAACATCCTGCCTCATTCCCGCTTCGGCTGACCTCTACACCTCCCATGGTGCCTCCCAACTCCTGCTGGCCCCTCCAGTTGCCCCCTAGTCTCCAGAGTACCCGTGCAGCCCAGACTC
>CHR20:55895615-55895999
AGACCAGACTAGCCAACATGACAAGACCCTGTCTCTACCAAAAATACAAAAATTAGCTGGGCATGGTGGTGGGCACCTGTAATCCCAGCTACTCGGGAGGCTGAGGCAGGAGAATCACTTGAACCTGGGAGGCGGAGGTTGCAGTGAGCCGAGATTCCACCATTGCACTCCAGCCTGGGTGACAAGAGTGAAACCAGTCTCAAAAAAAAAAAAAAAAAAAAAAAAGAAGAGTTTAGCTGTCTAAACCCTTACAGCATGGAATATGCACGACAGCCCTGAAAGCTAGGTATTATTTTAACCCAGGACTCTCCCTACCCTAAACTTAAAATCATGGTGATTCTCACCTATGAGGTACATCAGAATCAACTGACCACAAGTACTAAA
>CHR20:56135331-56135715
TCAGAGACGGCCCCAAATGGACGGAACTGCTCTTTTATTACCCACATTGATAAATGTGCATCAATTTTTCATTTTGAAGCGTTATTTCCTTTTGCAATTTGCCAAGTGCCTTTTCATGCCCTGCGTGAAGACTGTCCCACGAACGAAGCTCCTTCGGGGTAGACAAGTTAATTATCTGACTGCCACTCTGATTGTTGGCTGCTGGAAATAAAAGTCTTTACCAGCCCTGATGGTGAAGCGCCAACACTGCTGGTTGACAATGATGTCAAATTCCTATAGAAGCAGTTCAGGGACAGGTAGGAGATCCACCGCTGAAAACCCAGACTTGGAATGGGGCAGGTCTGGATGCAAATTCCGTACTTCCTGGTATAACTTTAGGCAAGT
>CHR11:66786641-66787025
TGTACTGTCTTACTAATCAAACTGAAATAGGATTCAGGTACAATTTTTTCTTATTTCACAGAATGGTAATTGAATCACAGAAAAGGGGGGTTGCCTTAGGTCAGAAAGTTGATCAGTGGTGAAACTGAAGATTGACGTAAGACATCCTGGTTTAGTGCTAAGTTCATTAAACTTCAGTGTAGCATACCCTTGCTGTCCTATTATCAAGGGCTTTGTAACTGAATTAGGTTTGAAAAACAAACTAATGGCAAGAACAATATTACCCATTAAGATTGATAGCTACAATTTTTGTTTTGTTTTTTTTTTTTTGAGATGGAGTTTTGCTCTTGTTGCCCAGGCTGGAGTGCAATGGCACGATCTTGGCTCACTGCAACCTCCACCTCC
>CHR20:56293895-56294279
CAGAGAGCTCTCTAGCCCTCCTTCCAATGAGAAGACTGGGGTCTGCAACCTGGAAGAGGGTCCTCATCAGAACCTGACCATGCTGACTCCCTGATCTCAGACTCCCAGACTCCAGAACAGGGAGAAGTAAATTTCTGTTGTTTCTAAGCCACCCAGTCTAGGTATTTTGTTATAGCCCCCTGACTAAGCATAGCTTTTCTAAATAAGCTTGGGGTGATTTGCAAGTAAAAAACTGTGCCATTCACTTAGTCACCAGTCCCCTCCTTGGGACATGCTCTGGATTCAGGAATTATTTGGCTGACGTATTTGTTGAATTTCCTTCCAGCAGCATTGTCTCTTCAACTAGACTTGAAGCAAAGAGTCATATGCTTTGCCGTGTCCGCT
>CHR17:38842280-38842664
CCGGGCGTGGTGGCGGACGCCTGTAGTCCCAGCAACTCGGAAGGCTGAGGCAGGAGAATGGCGTGAACCCGGGAGGCGGAGCTTGCAGTGAGCCGAGATCGCACCACTGCACTCCAGCCTGGGCGACAGAGCAAGACTACGTCTCAAAAAAAAAGAGGTTCCCCAAATCCAGTTAGCTGACTTCCGGTCAGTCCACTTAACAATTCTCCTGCCCCACCCGAATTAACATTATTTATTTACTTATTCTTTTTATTTATTTATTTATTTTAGAGACAAAGTCTCGCTCTGTTGCCCAGGTTGTAGTGCAGTGGCTCAATCCTGGCTCACTGCAACCTGTGCCTCCCGGCTTCAAGCAATTCTCTGCCTCAGCCTCCCAAGTAGCTG
>CHR20:59097808-59098192
AAAAAATATTTAGGAGTAAATAGCCCAGTTTCTTCTTTCTATTTAGCTATGGGCTGAATTTCTGGGCAGGTAAGTCAACTGTAAAACGTAATCCTTTCCTGTGTGATTTTGGCTGCAGTGCTTGGGGACAGATTATATTCTTGTTGTTGTTTTTGCTTGTTTGCCATTCTCAGTCCAGTGAATTCTCCTCTCTAACTTCCATCCACAGTTAATTTACATTCCCAGTATTTGACGTCCTTGGATGAGATCAGAAATGGCAAACAACTTTGAAAACTTTGTGCTCATATGGCTATTAATGCTTGCCTGTTGGATGTTTTTGGTTTTGGTTCGTTTATAAGCTGATATTGGCTGTTTCTTTTTTTTTTTTTAAAAAAAAGAAGTAGA
>CHR9:137029791-137030175
CCCAAGTAGCTGAGACCACAAGCGTGAGCCACCACGCCCTGCTAATTCTTGTATTTTTGGTAGAGATGAGATTTCACTACACTGCCCAGGCTGGTCTCGAACTCCTGGGCTCATCGCCTTGGCCTTTTGGGGGACACAGAAGGCTCTCTGATAAGGGGCCGTCTGGCGGAGGCTGTAGGAACTGGGGTAGCCAGTGGGCAGCCCGGCACAGGGAGGGCTCTCAGGCGGAGGGTGAGCAAAGGCCCAGAAGTCAGGCGACAGGACCCCCCGTGGGGAACAAGCAGCCCCATGGCCGTGGGGGCGACATGTCAGGGGAGGGCAGATGCAGGCTCTGTGGCCCTGCACGGAGGTGACCCATGAGACACTGGCCAGACCCACGAGGCA
>CHR20:49252555-49252939
ACACGGTGATCTTGTGGTGTTTTAAAACAGAAAATGTAAGGTTGACAGAGTCATTTCAGTATTAAATTATTTTTATTTATATGAGACCTCTTTTGCTGGCAACTGGCAGCTTCCCAGGAGCTTTCTCCTGGGCATTTGGTAACAACAGAGGCCCAGCTTCTCACCTGGTAATTCAGACGGACAAAGGGAATGTTTACTTTCACTAGCCGTTCAAAAAGGGACACCTCAAGGTTGAAGTTCTTGGCCAGATCATACACGTTGGCACTGGGGCGCAGCTGAGAAGAGAAACATGGCTGAGGATTCTCTACTGATAAAGTCATTTAACCATCCATACTTCCATCCATCCAACCAACCATCAAATGTTTTTCAAGTGTTGACTATGTG
>CHR15:51089865-51090249
CAAGAAATGGGAATATGACTAATAACCAAATGGCACATCATTCCCAGGCTGTCCTTGCCCTTAGCAGGCCAGCCCATTTATCTTCAATCTGTCAGTAGACAAAGATTACTAAACAGCCTCTGCAAGGAACCTAGCAATGAGAATCAACAAACCCTCAAACCTCACAGTGCCTCAAAACTAATGCACCTGAGAAACTTAATGTCAAAGGGGAAAAGAATCTTTACCCCAAACACCACTGCTAAGTGCCTGAAGGAAGAGGCAGCGTCTGTGGGGTGGGGGAGCCTGTCTCCTGCATTTCCCTGCCTCCAGAGAACGTTACCCAACACAACATGTCACTGTCTCCTTCAACTCTCCCTCTCCTTTCACTGCTTTTGTACAATCTGT
>CHR17:60796078-60796462
CCACTTGATCATGGTGAAATATCTTTTTGATATGTTGTTGGATTCGGTTAGCTAGTATTTTGTTAAGGATTTTAGCATCTGTGTTCATCAAGGGCATGGGTCTGTAATTTTCTTGTTTGGTTTTATCCTTCCCTGGTTTTGGTATTAGGGTAATGCTGGCTTCATAGAATGAATTAGGGAGGGTTCCTCCTTTCTCTATCTTGTGGAATAGTGTCAGAATGATTGGTACCAATTCTTTGAATGTCTACTGGAATTCTGCTGTGAATCCGTCTGGTCCTGGACTTTTTTTTGTTGGTAATTTATAAAATTACCATTTCAGTCTTGCTGCTTGTTATTGGCCTGTTGAGGGTGTCTAATTCTTCTTGGTTTAAGCTAGGTTGTATT
>CHR18:32869952-32870336
AAAGAACAGTGATGTGAAGAAGAATATGGCAAGACATCGGATTTTGTTGAAGGAAGAGAACATGCAGCTGAGAGGAGGCTGTTCCAGAATAATTTATCAGGGAATAAAGAATGAACAGAGGAAAATAGGTCTTTTACTCAATAATAGCCCTTTGCATTGATTCTTAGGGTTCCTTTAACAGTAAAGCCCTCCTCTCTCTTCTCAGCAAACCCAAATCCTGTCTAATCTTTAGAACTCAGCCAATCCATCCTTCTCTGCAAATGTTCTCACATTGTTAGGAGCCTGAAATGAGTTGTACTCATCCTTCTCTGAATTCACTCACCAAATATTGTTTCTGCAATCATTTTGGCAATTAAGTGAAAGTCAATGACTTTTTGGTTGGCT
>CHR13:30926945-30927329
ACCCAAACTCTCAGTGATCTTGGAGGCTAGTCACTTATTCCAACAAGAATGCAAGTCCAGAAATGATTTACAGAATGAGGGAGTTTTTGTTTTTTTTTTTTTTTTTTTTTTGCCTGATGGTACTAGCTTGATTTTTGGCTAAAAGATAACACTGCTCAACTTGATCGCCTACCTTAATTATCTGTTTTACTGTTTCAAATATCCAATCTATCCTGAAAAAGCAAAGTTATGCCCCCATTGAAGAAATTCAAAAGAATGCGTGTGTCAGTTTTCAAAGGGAGTATCTAAAGAATTTCAAAAATGCTTCAAGTGATAGCAGCAGTAATATGGTTTGGCTATGTCCCTGCCAAAATCTCATCTTGAATTGTAGTTCCAATAATCCCC
>CHR1:150107634-150108018
CACCTGTAATCCTAGCACTTTGGGAGGCGAAGGCTGGCAGATCACCTGAGGTCAGGAGTTCAAGACCCCCTGCCTGGCCAACATGGTGAAACCTCGTCTCTATTAAAAATACAAAAAGTAGTCTGGCATGGTGGCGCACGCCTGTATTCCCAGCTACTTAGGAGGCTGAGGCAGGAGAATCGTTTGAACCCAGGAGGCAGAGGTTGCAGTGAGCTGACATTGCACCACTGCACTCCAGCCTGGGTGACAAGAGCAAGACTCCGTCTCAAAAAAAAAGCAAATTTGATCATAGTAACCTGTGAGAACCCCATGACCTGTGAGATTTGAGGTGTGTGAGCTGGCTTATGCTTTTCCCTCTTTTTCTCACTATGTCCCCAACTTCAC
>CHR1:84464908-84465292
TCTTTTCCAGCAGTCTGAAGTAAGACTCCAAGTGTTGTTACTTACCTTTATATTCCTGGTAAATAGCACATGAGCCATCAATGAGAATGCACACAAGAAATATTTGATGAATAAATACATAAGTGAAATTACATGCATTTACTCAAAGTTATGAGTAGGTCTCCAACTGAGGCATCACTGATCTTCTCTTATCCTGAGTATCAGCAACAAATGAGGTAGGGCCTTCCCTCAGCTCAAACACGAGGCAGGTCCACCTTAGTGTTTGTTTTCTTTGGGAAATCTTCTGATTATAATAATAAACACTAATAATTGGAGGTATTTAGTGAGAGCATATGAGTGCTAGATAGATTATGCTAAGAGCTTTTCTGTGCATTGTTGATCTCA
>CHR5:11183158-11183542
TATACACTTCAATAACTAAGTTAATAGCAAGGGCAGTTTTGCAGAAAATTATTAAATTGATAGACTGCTTGAAAATCCTAAATGATCCATGTTCATCTCATAACTACAACTGTATGTTAAATACAAATTTCTATCTCCTGTTAATTTAACGAAGCCTTAGGAAGTCTCCTGAAAAAGGCATGGAAAGTAAGGCATATTAACATGCCCCTCCACCCATACGTGTCCTTAATAAAGGATGCACGTGATTGGCTGTGCATAAGTGATTACACAGATCAGAAAATGCCCCAAGGTCAAAAGTAGAGAGGATGGCATCGACACTCTCCAGCTAGCGGGTACAGATACCCAGCAGCTAAGGCCCCACTGCTAAAGAAGAGCAAATCAATT
>CHR15:65282142-65282526
TGGGACTACAGGCGTGCACCACCACACAGGCTAATTTTTTGTAATCTTTTTATAAAGACAGGGTTTCGCCATGTTGCCCAGGCTGCTTTCAAACTCCTGGACTCAAATGACCCGCCCCAGCCTCCCAGAGGGCTGGGATTACAGGTGTGAACCACCGTGCCCAGCCAAGAGACTTTTTAACAGCTCCATACTTTCCTTCTTCAGGTAACTACAAAATGATCTAGCCAGTCCATTCCAGACCTGATTCCCTTTTCTTTAAAAGTTAGACTTTGATTCAGATACAGATCCAGATGCCCAGTTCTCTGCATCATTTCAGTAACTCATGTGACGTGGCAAAACGAGGCCTAAAGTGTGTGTTTATCTAAGAATGTATGCATGTCCCCA
>CHR19:36366531-36366915
GTCTGGAACTCCTGAGCTTAAGCGATCTGCCCACCTCAGCCTCCCCAAGTACTGGGATTACAGGCATGAGCCACCACACCTGCCCCACTTGAACAAGGTTCCAAAAATAAGCAAAATTACATTATAGTGTTCGACATCAAGACAGTGGTTACCCTGGGCAGTAGGTGGGTGGGGAGTGACTGAAAGCATCTGAGGTGATTTCCTTTCTTGACCTGATAGCATAGATGTACTCAATTTATGAAAATTCATCCAGCCATACACTTATGGTTTGTATATTTTTTTGTATATATGTCATTCCTCCACAAAAAATTTCAAAAACGTTTTAAAAATGTCATATTGTGGCCAGGTGCAGTGGCTCATACCTGTAATCTTAGCACTCTGGGA
>CHR15:52019111-52019495
CTGGAAATTCCGGCGCGTGCGGGTGCGCTGGGCAGGGCGGGGGCGGGAGAACCCGTGGAGTGAGCCTGTGACGTGAGGGGGCGTGGCACCGCGAAGCCCCGCCCCCTCTTCCTCGCCCTCTCTCGCGGGTCGGGGTTACATGGCGGCGACTGCGGCAAAGCGAGAGCCTCGGAGACGCCGCTGCCGCCAGCACAGCCGGAGACCTGAGCCGACACTGGGGGCAGTCCGCGAGCCCCGCACTCTCTCGATGAGTCGGAGAAGTCCCGTGAGTGTGTGTGTGTACGTGTGCGGGGTGCGCCGGCGGGGCGGCTCGGGAGGGCGCCGCGGCGGGCCCGGCGGCGGCGGCGGCGGCGGCGACGGCGGAGCCGGCTCCCTCCTCCATTG
>CHR1:205091026-205091410
GCCCAAGACAGGGAAATCTGCATGGTGCCTGTCCACTCCCAGAAATGTCGCTTCTGCTCACTTTGGCCCTTGCCATCTCCAACAGACCCAGGTGTGCACCAACCCCTTCATGTCTACCATCCCATGAGGCCTTTAGAACGTGTATGTAACCGACCACACCTTTGTCCCACTTTATTACTGATGTTTTTACTGCCAAGGAGCCCTAGCTCTTGGGCAATCCTTGAGCAATCACAGACAACTAGGACTGGTGATTCTGCTCACATCTCAAGTTTCTGGTCTCAGGACTGTCCTCTGGAGAGTATTTAAAGTAACTAAGAAGCATTTGATAGATAGCGCAGACTATGTTAGCCTGGTCCTTCCCAAAAGTCCCAAGCTCAGGGTTAC
>CHR5:68626748-68627132
AACAACAGTTCAGGTGAGAGATGAAGGGATTTGGCCAATGATGGTGGTGCAAAGAAGTCAGTAGGTATGAGAAACATTTACAGGATAAAATCTGCAGGCCTTATTGGTAATTGAATATGGGAGGGGTAGAGAAGCAGAGGCATAAGGATAGAACAGCTCAAAGAAGTATTGAAGAATTTGTGGCCATAGTTTAAAACCACCACAATCTGCAGCACACGGGAACGTGAGAGAAATGCAAATTCATAGAGTTCACCTAGACCCACCAAACCAGAATCTCTAGGGGTAAGGCCCAGCAATCCGTTTTTAATAAGCTCTCCAGGTGATTTTGACACTGCTCAGAGGCCCTGCTCTCATAATGAGAAACTTTTTCTATGTGTTCAGGAA
>CHR1:170738094-170738478
ATTTTTTTAATTTATATTTTCATCCTGACCAGCTTAGTTCTAATAATTTTTAGTTGTGAGTGATTAAAAAACTTTGGATCAATTTTGGTCAAACATGCCAACTTTGTAGTCTGAGTGACAGGCAAGGATTTTTGGGTTTAAGATGCACTTTTAGCACACATTTGTATTTCCCTTGGCATATCAGATTGAGCTAATGGTGATGTTATTTCAATCTAACAGCCACCAATCTGAAATTGTATTTCAAATGTTGATTCTGTAGTTCTTTAAATAATAATGAAGCTCATCTTATACATTTTGCTTTCACCAATTGATTCCTTCTTCTTTTAGCCCACTATTAAAACATTTCTTACTGAATGGTTCATGTAGGCTTGCTGAACAGCACGC
>CHR5:19880841-19881225
AGATGCCATTAACTCTCAAAAGGAATGTTTCCCATTTAGTCACTTATCTATTGTTAATCTTATCTCTAAATTCTTATTGACTCTGTTGGCTGTAATTGTTGACACTGCAAACAATTTCTATTTACTCTTACTTAGCATGAAGCCTATAGCCCTGCAGGGAGTCCCTTTGAATTCACACAGTTAATTATTTCCTGCTCTCCAGGGAAGTGTTATTCTGGCAAAAGGAGAGGTGAGAGAGTTTATTAAACGGTGCCATAAGCTAGACAATCATATTATGAAGGGATATGTATGAAGGCAGAGGGCAGATACAATATTAATAAGAAAAATTACTAACATTTGGAAACAAGGAAAAGGGAAGAGAGTAAGTCCTTTCAATGCCTTGTT
>CHR6:30710368-30710752
ATGAGGCACTGTGCCCGGCCTACATTTTCTTTTCTTTCGTTTTTTTGAGACAGAGTTTCACTCTTGTTGCCCAGGCCAGAGTGCGATGGCACAATCTCAGCTCACTGCAACCTCTGCCTCCTGGGTTCAAGGGATTCTCCTGACTCAGTCTCCTGAGTAGCTGGGATTACAGGCATGCACCACCACACCCGGCTAATTTTGTATTTTTAGTAGAGACGGGGTTTCTCCATGTTGGTCAGGCTGGTCTCAAGCTCCCGATCTCAGGTGATCTGCCTGCCTTGGCCTCCCAAAGTGTTGGGATTAGAGGTGTGAGCCACTGTGCCCGACCCCGGCCTACATTTTCTTTATCCATTCATCTGTTGATGGACATTTAGTTTGATTTCA
>CHR20:46394878-46395262
AGACAGATAAGAATAGACAGCCTTTTCTTGGTTGAGTGGTTAGCTGGAGGAGCCAGGCTACTTCTTTCTGCAGTCATCCTAGGAAGATCCCAGCATCAGCAGGGCCCAGCTACATGCTCTCTTGCTTCCTCCCCACTCATCGATGCCACCCCTTTCCCCTCAAAGGACACAATGCAAAGCCTCCTCTGTGTGGGACGACATCAGAAAATGGGGAAGATAACTGGGACAGGAAATGCTATTTTCGTCCCTACTGCCAAGGGCAAGGGCGGCTGACAACTCAAGTGGAGAGAGGTAAGGATATCCTCACACAAGGGCCCCTCTTATAAGGACAAGGCTTTGCAAGTACCTCTGACCCCCTCCCCCACTTCTCTCCAAAATAAAGGA
>CHR20:46856491-46856875
CCAACACAATGAAGAGGATGGAGCAGAAAAACAGAAGAGCCTGGGTCCTTGATGACCCTGTTGAGGGGCCAGACCAGCCCTGAGGCCACTAACCTTCAGACTTCTTATAAATGAACATAAATAGCCTCATGCTTGAAGGCACCAATGGTCTGACTTTCCATTACCTTGAGGCCAAAAGTATTGCAAATGCAGACTTATTGTAGAATTCTTGGAAATTACACAATGTTTCAAAGAAGAAAATGGACATCATCCAAAATCTCACTACCTGGAGATAAACACTATTAAATATTTTGGTATATTTTCTTATTTTCTTCTAACCATAGAGAAAAGTCTTTCTTTTTTTAAAAGTGTATTGCTTGCTATTTGGCTTACTATTAAATTAAG
>CHR7:30634307-30634691
CACTCCCATTCTAACCTCAGCCCAGGCAACCACTCCTCTACTTTCTGTCTATTGATTTACCTTTTCTATTCTTTATCTTATTCTGAGAAAATGACGCAGTGTGCAGGTACTGTGACAGCAGTCTCCAAGCAGGTGAAATGACTTCTGGAAAAGCCTGAGGTGAGGATGGGGTGGCAGGAGTGGTGCTTTAGGGCTGCTAACCCCACTGTTTGCAGATTCTCCAGGAGGGGAGGGCCTTGCCATATTTGCCTTCTATCTTAAGGCATGCTTGCACTCAGCTCCACTGGTAGCCTGGAAATCATTAAGCTCTTGATGCTAGGGGAACCCATCTCTCTCGTCTGATTTAGCAATTCCTGACCATCGCAGTGTCTTGATTCTAGCCTA
>CHR7:2374203-2374587
ACGTCTCTGACATCTCTCTGTTGGGGTCCCTGCAGCAGTGAACATTTGCTGTAAAGGGAATTCTTTGTCCAGTTACCTCAGGAAATAAGATAGTATTGTTTTGAAATACCCCTGTCGCATCTTCTTTTTTTTCCCATTTAAAGTATGGATCATGACTTAGGGGGTACTTGGCGATGGACTTTGTAAAATTGTTTTCCGAGGTGGTCCAGCATTACCAGCTCTGCCCTCATGGGCAGCATGAGCACGGCCAAGTCCTCCAGCCTTGGCTGCCCCGGCACTGTGGAAGCCCTCGCAGCTCGTGACAGGCGCGCTCTTTCCTTTCAGAGATGTTCGACAAGCAGCAGGCGAACACCATCTTCTGGAGCCCCCAAGGACAGTTCGTGG
>CHR14:102024614-102024998
TATTTTAAGACTCTAGGTACCCATTCTTTTTCATTTACAGGAAACTTCTCCCTGTGGCTTATCTTTTTTTTTTAACTCTTTTTTTTTTTTTTTTTTTGGAGATGGAGTCTCGCTCTGTCGCCCAGGCTAGAGTGCAGTGGTGCTTTCTCGGCTCACTGCAAGCTCCGCCTCCTGGGTTCACCCCAGTCTCCTGCCTCAGCCTCCCAAGTAGCTGGGACTACAGGTGCCCGCCACCACGCCCAGCTAATTTTTTGTATTTTTAGTAGAGATGGGGTTTCACCGTGTTAGCCAGGATGGTCTCGATCTCCTGACCTCGTGATCAGCCCATCTCGGCCTCCCAAAGTGCTGGGATTACAGGCATGAACCACTGCACCCAGCCATTTT
>CHR3:63253507-63253891
TTGTATTTGTTTAAAAATATTGATGTATAAGATTTTTAAATAAAAGATACATGAAAAAATGCTTATCATCACTGGCCATCAGAGAAATGCAAATCAAAATCACAATGAGATACCATCTCACACCAGTTAGAATGGCGATCATTAAAAAGTCAGGAAACTACAGGTGCTGGAGAGGATGTGGAGAAATAAGAACACTTTTACACTGTTGGTGGGACTGTAAACTAGTTCAATCATTGTGGAAGTCAGTGTGGCGATTCCTCAGGGATCTAGAACTAGAAATACCATTTGACCCAGCCATCTCATTACTGAGTATATACCCAAAGGATTATAAAACATGCTACTGTAAAGACACATGCATATGTATGTTTATTGCGGCACTATTCA
>CHR12:98909186-98909570
TGTATATATATGTATATTCTGTTTGGTTTCTATTCTTCCACAGGCCCCACCATCAGGTTCCGCACAGAGTGAACACTCAAATGTTGAGGGCTGATAAATGTGAGTAGCAACTACTAAATGAAGGAGATGAATATGCTTTTGTATAGTAACTTCAACGATGCTTTGATATAGAAATTAGTTTACCTAGTGTACTGATGAGGTACATGAGGCTCAGAGAGGCTAAGAAACTTGCCTGGCGTCACACAGCTAGTAAGCAGCAAAAACAGACATTCATGTTCCATACACAATGCCTTCCTGGTCAGTGACACTTTAGCAGACTATCTAGAGTTCTGGCATCGTATAAACCAGGCATTATCCACATATGTATATTTTAAAACCTCACTG
>CHR8:102612678-102613062
ATTTCCCCAACAAAATTCTATCTTGCCCTTAAAGATGACCCTTCTATAAAGGGTTGAGAAACATGGAGAATTCCAACCTGGTATCCTAGGAATGGCATGGTGGTGGGAGCTGTCTTTTGTCCTTTGGAGGGCAAGGTTCACAACTTCAAGTTCTCTCCTTCTGGCTGCCTCCCCAGACATGCAATTCAATGCTGAGAACACGCTGCTTTTAGTTACTGCTTGCTTGATTGGTGAAAAATCAAGTGTATCTCAGACATACTTTCTGTCTCTAAGATTCTCTGAAATTTAGGGGCATGTAATTTGCCTAGAAATGTTCTAAAGGCTTCCGGATGTCAAAACATGGTAGTTGAGTGGGTGGGGCACCCAGGTGTTTGGAGAGCTGTG
>CHR6:151996818-151997202
TATTGATTTAACTGAGCAAATCCATAAGTGCCACGCTTGGAGTAAAGTACAGGGAATCTCATTTTTTGGGTAATTTCAAACAAGTAGGAGACCATCCACTATCTATTAAGGACAAAGGAGATTTGAGTGACAAACATGTTCCAGACCATCCAATGGTGTTATTCTACTACTTCATCCCAGCTAGTAAAATGGGGCAATAAGAACCAAAAAGCAGGTACTGTCCCTATGTAAGTAGACTTCCTAGTCCTGGCCAAAACAAAAACAAAAAAAAAACAAAGCAACACAAAACAAAAACAATGTGTGAAGAGCATCTTACCGTTCATTGCTTTGGATGATTTGTGCAAATCTAGTTAATGGGGGTGGATCTGATCAGTCTTTGTAGGA
>CHR20:56173679-56174063
TTATGGACACACATTAAAGAATCTTTTCATGAGGACTGTTTTATGTGAGAAAGCCATTTGAGCAAGGAGGCACTTGGCTGCTCCTTCTAAATGAAAGTTTTCAATTAGTCTGAAGAAGTTAATTACATCGTTCTTTAATAACTGCACTTGTGATTCTACAAATCCTCTATTAATTGATTCAACCATATGCCCCCAAACTAAGAACCAGCAAACAGGTAGAAAAAGACCAGGGAAGAAGAAAGGGGGGTGAGAGAGTCAAAGATAAAGAAGGGCTGTATTATCTGCTGGGTAGACAAGTTATAAAGGCAAGCGTGGGAGAATTCTTGAAAATTGTGGGTGGTGAGAGATTTGGGAAATTCATCCTATAGATCAAATAACCTTTGC
>CHR5:177545158-177545542
TCAGCCTCCCAAGTGGCTAGGATTACAGGCGCCTGCCAATACGCCTGACTAATTTTTATATTTTTAGTAGAGACAGGGTTTCACCATGTTGGCCATGCCGGTCTTGAACTCCTGACCTCAAGTGATCCGCCTGCCTCAGCCTCTCAAAGTGCTGGCATTACAGGCATGAGCCACCACACCTGGCCATTCTTCTAATTTTGTTTTGGAAAATATAGTTTTCATTAAAAATTGTTATGTTAACAAGATAGCTTTAATATTGTCTTTCTTAAATAAATTAGTGACAAAATATTTTAAAGCTTTCTCAGCTTTAATATTTAATTTGGTAAGTATCAATAGATATAAACAACACAAACAAAAGCTCTTTGGGTTCCTCAATAATTTTTA
>CHR11:64889776-64890160
AAAAATACAAAAATTAACCAGGCATGGTGGCACGTGCCTGTAGTCACAGCTATTTGGGAGGCTGAGATGGGAGGACTGTGTGAGCCCTGGCAGGTGGAGGCTGCAGCAAGCTGTGATTGTACCACTGCGCTCCAGCCTGGGTGACAAAGCGAGCAAGACCCTGTCTCAAAAAAAAAAAAAAAAAAAAAGGAAAATTTCCTCAGAACCCCGTTGTATAAGAAACAGGTGGGGCTGGGCGCGGTGGCTCACACCTATAATCCCGGCACTCTGGGAGGCCGAGGTGGGCAGATTATCTGAGGTCAGGAGTTCGAGACCAGCCTGGCCAACATGGTGAAACCCAGTCTCTACTAAAAACACAAAAATTAGCTGGGCATGGTGGTGCAT
>CHR1:162122051-162122435
GTTACAAGACAATTAATTTCAAGGAATATTTAAGTAGAGAAGCTCCCATTGATTATTATAAGATTATTCACTGACACTTTTTCTCTAGATAATAATTAGCAAATGTAAATGATATAAAGCAAGACACGTGATCTGTTGTTGAGGGAAACTTGGCTTCTAATGATAAGTGTCCAGAACAGTGCTTTCAGATATCATCAGTGTTAAAAAACCCCAGTGCCAAAAAGTGAAATAAACTCTTTGGTGGGCATGTAACAAAATAACTTCAATTTTTATTTCACACAGGATGACTAAATCTGAAATTGAATTATAGGGAAGAGTAGACAACCCTCCAGAAGCCAACCAAGGTCACATTGTGCTACGCATGTAGTAGGTCTTTGGGAGATA
>CHR19:6088137-6088521
TAAGCCTAACCCAGGCTGGCCAGGGCCTGAAAGACAAAGAAGAATGCCACAGAGAAGGGCCAGGGCACTACAGCTTTTTTTTTTTTTTTTTTTTTTTTTGAGACGGAGTTTCACTTTTGTTGCCCAGGCTGGACAGCAGTGGCGTGATCTCGGCTCACTGCAACCTCCGCCTCCCGCGATTCTCCTGCCTCAGCCTCCTGAGTGGCTAGTATTACAGGCATGTGCCACCATGCCCCGCTAATTCTGTATTTTTAGTAGAGATGGGGTTTCTCCCTGTTGGTCAGACTGGTCTCGAACTCTCGACCTCAGGTGATCCACCCGCCTCAGCCTCCCAAAGTGCTGGGATTCCAGGCTTGAGTCACCATGCCAGCCCAGCATTTTTTT
>CHR15:83418261-83418645
CCTATAGGAAAGCTGGCGGGGGTGGGTGGGTGGAGGATGGACCATGAATAACAACATAGTTAGCAACATGCCAAACTTTTCCAGTTTTCCATCCAAGTGAGAGTGGCCCCGAATGCAGATCCTGTAATGCGGGATGGGTTGGGGTGAGGGTAGGAACTGAGCCTGGAAAAATCATTCGTTGCCCTCCTGCTTGCTGTCTGTGATTGTCAGATACGAGCAGAGCCTGCCAATATGCACTGTTCTCTGAAGTAGGCTCAGCTCGGGGAGAAATATTGATTATGACCACAGTCGTCCCTGTTTCAAAAGTTATTTTATTATGTTTGAAAGAAGTGATACGGTTGATGAAAGAAGATAAAAATATCTCTATGTGATATGACTTTGTGT
>CHR21:43203421-43203805
GCGGAGAGAGTATCTCCTGCTACTTCTGCCTTCTGAAGTCCTGAGTCTATGGCTTCAACTTCAGATTCCTGTTGAGAGTTTCTGTTCTTTTTCAGGCTCCATTAACTTGCTTTTGAGCTCAGCTCTGCCTTGTTAAACATAAAAAGATTCACCATCGATAGGAGTTCGCGTGGGGTGGCTCCAGCATGAACTTGGCCAGCAGTTCTGCCGTGTTGTCCCTCACGCCTCTGAGTGGGGCTCCTGGCTCATATTCTCACAGCAGGCCTCTCCCCTCAACCCCTAACAGTGCAGCTTTCACATAGGGCCCCACCGCCTCTTGTCTAAATGAGCATCACCCTCTTCTGCCTGCCTGCAGCTGGGTGCCTGGCCAGCCTATGCTTTGCA
>CHR5:177527395-177527779
AGTGGCAGTAGGGTGGAGAGCGGTGGACTGGTCTGAGCTATCAGCGATGTGGCATGGATAGGGCTTTTGGTGCTGGGTAGGGAGACAGAATGAGAAAAGTCAGAGAAACATTGATGGCCACTATGGCTGCCACAGCAGCCCCACTGCCTGAGAACTCACATGTGCCAGGCACTCTGCCTAACCTTTCCATGCATCGCTCCATTTCATCCCTGCAACAATCTACGACTTAGGTTCTGTTATTCTCATTTTATGGATGAAGAAACTGAGGCTTAGAGGTTAAGTGATTTGCCCAATGTCATACAGCAAGTGTGGCAGAGCCAAGTGTCAAACTGAGATCCAGTTCCAGGCATGCTATTCCAGGTCACTATGATGCACTCCCCAGGC
>CHR2:131099615-131099999
ATTAAATTTAAAAACAATTAGTTGGGTGTGGTGGCACACACTGTAGTCCCAGCTACTCTGGAGACTGAGGTAAGAGGATCACTTGAGCCCTGGAGTTCAAGGCTGCAGTGAGCTGTGGTCATGCCACCGCACCCTAGCTTGTGCAACAGAGTGAGACCGTGTCTCAAGAAATAAAAAACAGAAAGGCCAGGCGCAGTGGCTCACGCCTGTAATTCCAACACATTAGGAGGCTGAGGCAGGCAGATCACAAGGTCAGTAGTTTGAGACCAGCCTGGACAATATGGTGAAACCCCATCTCTACCAAAAAATACAAAAATTAGCCAGGTGTGGTGGCGTGTGCCTGTAGTCTCAGCTACTCAGGAGGCTGAGGCAGGAGAATTGCTG
>CHR6:137143629-137144013
TTTTGGCCTGAGCAGCTGTAAGACTGGGATTGCATTTGATCACAGGGCAAGCTCAGTCGGGCTCAAAACTGTTTGCTCCTTCCTGGCTGGAACTTCGTGTGGGCCTAAGATGTTTAACTGGAATTTCATCTGGCAGACTTAAACATTGTGTTCTTCTTTTAAAAGCTCAAATAACAAATATTCCAAAATGTAAAGCAAAAAAAGGATTTATTGAAATCATGTGACAATATATCCCTAACACCATGAAGAAGATGACAATTATGATTTCCATAGAGTATTTTGCACTTGCCTAAGCACAAAAGCAAAAACAGAGCAAGGCAAACAATATACAAACAAAACTTGATCCTATCTAATAACTTTCATGAAACAACCATAAATGAATTT
>CHR3:146670531-146670915
TAAGGCTAGTCTAATGATAATGAATTCTCTTAGCACTTGCTTTTCTTGAGAAAAACTTTATATCTTCTTGGCTTACGCAACTTGATTTAGAAAGATATGAAATTCTTGGCTGGAATTTCTTTTCTTAAAAACGCTGAAAATAGGACCCCAATCTCTCTTGGCTTGTAAGGTTTCTGCTAAGAAGTCCACTGTTAGTCTGATGGGATTCCCTTTTAGTATCTTTCAGGTCTTCTCTGCATTTCTTATATCTGAATATCTACCTCACCAGAAAGATAAGACAAATATTATTAAATTGTTTCCTCAAATATGTTTCCAGGTTGACTATTTTTTCTCCTTCTCTCTCAGTAATGTCAGTAATTTGTAGGTTAGGTCACATGACCTATA
>CHR2:238383764-238384148
TACTTTTCATGTTGCAAATTGAGGTGAATAACTTTTTGTTTGTGCTAGTTGCATTTCTCTTTTTGTGAATTCCTGTTGTTATTCTTTGCATGGTGTTCTAATTTAGTCCGTTTACACTTAGTGCAGTTGTTGATATAGGGAGGCTTAAGTCTGTCATCTTGCTCCTTGTTTCACATATCTCCCCTTATGGTTTTTGTTCCTCTTTTGCTTATTTACTGCCGTCTTTGGGGTTGACTATTTGTTAGTTTTCTACTACATTTTGTCCACTGGCTTGTTCTCTGATTCAGCTGTGGTCTTGCAGGGCCCCCCCCATCTGGATGCATCCTCCTTGGCTCAGTGGCACCCTCATGCTCCTCCATGTAGACTCAGCTCTGTGCCCTGGTC
>CHR3:196069984-196070368
ACCAACTTTAGATGTGTCATGATGTTCCTAAGCTCATAAGAGTCCAGATGAACAGCCATAAACTGACACTAACAACCAAGCCCTCAATACAGAAAGCTTGAAGTTGAACAAAAATCTTCAATGTTCTTTAACAGAACAACCTACCCATCTCTAAACTCCTGGCTTATAGGCAGCCAGGCAAAGGGATAAAGCACAAGTATCCAGAAAGGCAAGGAATCAACACAGAACTGCACCAGCCCCGAAAGGTATCCACTAGAGATACGCCTGACTTACAAATGTGATTTTTTTTTTTTTTTTGAGATGGAATTTCGCTTTTGTTGCTCAGGCTGGAGTGCAATGGCGCAATATCCGCTCACTGCAACCTCCACCTCCTGGCTTCAAGCG
>CHR13:45563451-45563835
GACAGTCCACACCACTGAAATGCCAAGGTGACTCGCTCTGTGTTCAGATCCCCCACCTGCCCCTGCCACCAAGAAAGAAACTCACTGGGGCCCTAGACTGTGCCTGCCATGCTCGGTATTTCATCCCTGGCAGCCAGGACCACATCAGCCCTGTAGGCACTGAAGTGAGTGAATGAGCCCTTCCACCTTCTTTACAGTACATGCAGAAGGGGAGAGGCGGTGGGATGCAGACAGGAGAGCCAGCACGTGGTGGAAAATGGTGGAGTGGTGCCTACCTTCACGTCTCCTCTTAATCCGTAAGATTGTTTCCTTGAACTTTTCATAATTTTTCTTCAGCCTAAAAGGAAAGTGGATCATCTTTAGAAGCCAAGACTAAGTTCACGC
>CHR4:141651701-141652085
CATATATATTCGGTAAGATTTTTCAATTTTCTTTGTTCTCACTCCGTATTTATCAAAAATTAATTTTATGAATAATTTGGTCATGTAAGTTAATAATGCAGGCTTAGTTACTCAGGGATTGCTCTGGAGCAAGAAAAAAGTTACTCACTTCTACCTTCTGTACCCCTTCATCTTTCACTCTGCCACTGCCAATAAAACCCTCCAAAGAAATCCGACATCTTAGACTACAAAAAATGCAGCCATCTTGGGAAACCTGTAGCAAGTACACCCAGCAGAAAGGGTCAAAATCTTAAAGATTGTGACAAATCTGTAATCCCACAGAAGGGATGAGGCATGCCAAGTGTTTGATGTCTACAAAAACCATTTTCCTTAGACAAAAGCTGA
>CHR20:47406155-47406539
TTTGCATTTTGCTATTATCTCTTTGATGTCTGCTTAACAGAAGAAGCTGGATTTTCATGCCTGCTTCTGCATTCAACCCATTGTGATATTCTGTTTTGCTTTAAATACACAGAAATTCTGGTCTCATACATGTATGTTGTTGCAAAAAAGAAGGCTTTGTGGACCTCTTGGAAAGGTCTTGAGGATTCAGCATTCACAACTGGAGAACCACTGACTTATATTGATTAAAACTCACTCTCTGAGGATCCCTTGAGCCCAGAAGTTTGAGACCTGAGCAACATATTGAGACTCCGTCTCTAAAATATAAAAATAGGCCAAGTGTAGTGGTTCATGCCTGTAATCCCAGCACTTTGGGAGGCCGAGGCAGGTGGATCACTTGAGGGC
>CHR6:42748540-42748924
GAAGTTTCTAAATACTTGAAGTTGGTTAGTTCGAACTTTCAAGAAAAGGAAACAGTTAAAAACAGAGCTTGACAGGTCACCCAGGTGACCCGGTGTGTTAGGGGCAGTTTCAAAGACTGATGTGAGGAGTAGTGGAAAGGGGTCAGTGAGTGATACGGTCATTGTGAAGCATTGGCTGGACAGTTCTTTACAGCCCCCCTGCACAGCTGCAGGCTGTGAGGTATGTGGTCAAGAAATGGAGATAAAGCTGTTTCTGAGTTCAAACACAGTAGGAAGGCTGCGAAATGGCTGGCATTGCCCGGCTGTGTTTGCATCCTCTCTCTGCCATTTGAGGGCAGTGGATTCAGCATGCATCTTTGAAATATATCCCAGCTTGTCAGAGGT
>CHR14:70046776-70047160
GGTGAGGTGCTGGATTTTGGGGACAGAGGACATGTTGGGGAACCATGATGGGGACATGCAGGGTGAACTGTGGACTCAAGGAAGACGGGGCTCTGTCTTTGTGGTTTATATATGTATCACAGGGCCTTGCAGGGTGTTTGACTTTAGATCTTGGCACAGATTGTAGATACAGGGAGGACTGTCAGAGACATCTAGCCCAATTCTTTTATTTTACAGGTAAGAAAAATAAGGGTCAAAGAATTTACCCAAGGTCACATAGGATGTTAGCAAGAGACTTGACCCTAAAGTCCTCATGTAAGGACCCTTTCCATACCTTCAACTATATCCAAAGAGCTTCAGCCAAAGCCACTAAATCAGATGAGTGGATCACAGGGTAACCTTCTT
>CHR20:56881428-56881812
CTACAGGTGCCCGCCACCATGCCCGGCTAATTTTTTTGTATTTTTTGTAGAGACGGGGTTTCACCGTGTTAGCCAGGATGGTCTTGATCTCCTGATCTCGTGATCTGCCCTCCTCGGCCTCCCAAAGTGCTGGGATAACAGGCATGAGCCACCGTGCCCGGCAGACACCAGCTTCTAAATGTGCCTGAACAGGCAGGATCCAGCTCTGCCACCCACTGCTTTGGGAGCCTGGGTTTTGTCATCTGCTCCCAGGAATAATGGGCTTACCTGCCCCGGGGTTGCTGTAAGGACTCAAAGAAGTGCCTGGCTTGGAGACAGCTGGCTCAGAACTTATCATGCAGAACCCGAGGCTCAGAGGCCAGGTGACTTTCTTGAGGTCACACA
>CHR16:85046205-85046589
CATGCCTTTCTGGGCAGTGCGGCTGCATCTTTCACACATGGCTATTCTCTTAGCAGTTTCTTACCCTGTACAGTTTAAAAACAAACATCTTACCTAACCTGGAGTGCTTTCTACATGCCCATGACACCTTTCTCCTTACAGAGGATGAAGAACCACGGAAAAACTTGGGGCTCCGATATTGCGAACTCCCTAAATTCTCCCACCTCCTTTCCCACATAACCTGATGCTCAGCCTACTGCTGACAAGCGTCAGCCCAGCGGAGGCCCGTCTGCTCTGCCTTCGTCATTTCTAGTCCCCTTCGGTTATGTTTCATGTTCCTCATTCTCACAAGAAAGAATCCCTTCCCTTCTACAGATGGACGGCCCGTCTGTAGGCTGGTGCCAT
>CHR8:128913008-128913392
AAGTTCTAGTCAGAGCAATTTGGCAAATAATAATAATAACAAAAGGCATTTAAATCAGAAAGGAAAAAATAAGATTATGTCTGTTAACAGATGATATGATCTTACATGTAGAAAATCTAAAGATTAAACAAACAAAAGCCCAGTTAGAATAAAAAAATTCAGCAAAGTAGTAAAATATAAAATCAACACGAAAAAAATCAGTCGCATTTCTATAAACTGTCAACACTCTCATAAGTAAATATTTTAAAATTATATCTGTAATAACATCAAAAAGAGTAAAATAGTAATCAATTAAGAAGGTAAAACACTTGCATAATGAAAAGTTCCAAATGTATCTGAAATAAATGAAAGAAGACATAAATTGAAAGACATTCTGTCTTCATA
>CHR3:63519207-63519591
GGCCCAAGTTTTCTTTTTTCATAGAGTACACAGGTTTTTAAGCTCTGAAATCAGATCCTCACTTTAATTCTGGCACCATATAATTGTGAAACCATGAAAGAGTCATTCATCCTTTCTTAATCTCATCTCTTCATCTCTAAATAGGATATGATAATAATAGTGACCTTATAGGATTGTTAAAAGGATTAATAGAGATAAAGTCTTTTATTAAGTGCTCAGTAAATGTGAATTCTTCTTTTGTTCCCTGAGTTCCCTTCTTCGTGAGCAGAGCAGAGCTTGCCCATAGCTGTGCTCCTTGTTGCCTCAGCTCACCTAATCTATAACCAACTTTCAAGCCCTCCTTGACCCTCAACCAAGCATCAGTGATGCCTCTTCTCTGACATC
>CHR11:67796674-67797058
GGGGCTCACATAGCTCAGTGGTGAACAGCTGGCACGTCTCTGGGTTGCAGATGGTAAGGGCCACATAGACTTGAGGAGCCCGCTGGTGCTCCCGGCAGGCAGCCAGCCTCCGCAGGACCCCGACCAGCGACACGATGGCTTCTGGGCTATACAGCACGTCTACGGTGAAAGCTTCAGGTTACTGAAAGGGACCAGCGGACAGTTCCAGGTCATGCTGACCTCAGCAGCAGGGCGAGGCCAGAGAGGCAGCGGTCATATGAGACTAGTAGATGCCATTTGACCATTTGGGCCATTAGATGGAAAGGCAATTACTTGGGTGAAAAAGGAGAACCCTTAGTAGAGAAAGCTGCAAAAGACCGAAGCAAAAGAAAAAAATCTCCAGAC
>CHR15:50813037-50813421
GTCCGTGGCTTCATTCTTGAAGTCAGTGAGACCAAGAACCCACCAATTCCAGACACACTTTCTCCCCTTCTTCCCTTGGGGTTGGCTGTCTGCATGCGCAGTGGCCTGCTAGCACTTGGGAGGTGAGCATGTGCAGCGTGTTTACTGGAATTGTACGCACGCTCACTTGAGCTGTTCTTCCCTTAGGAGCCACATGTCCCTAGGAGGTCATATACCAGTTAAACTCTGCCATTTCGCTTATTAGTGCGCATGTCTGAGCCCACTCCACCAACTCTTGAGAAGCTACTGATCACCAGTTTCAGGTTTTTCCTATCTGGAGGGAGACTGCCTTTCCCTGGCGCGGGCTGCAACCAATGATTTTAGATAGACAGTTAACCGCCTGAC
>CHR1:1334590-1334974
CCCTGACCCCACAGTGAGCCCTAGGCCTGGAGCACGTGGACACCCCTGTGACCATCTGGGCCCCAGAGCCAAGCTGTGTCCCTGTCCCTCTGTGCCCAGACCAGGCCTGCCCAGGTAACCCAGACCCACTGTTCTGGAAAGAGGCCCGGAGGGCTCCCAGGGTACCCGCAACCCACACCGTGAGCTCAGGAAAAGGACGCAGGGAGGCCCCGGCCAGATGGCTGGAAGCCCAAATCAGGCCCTGCCGACCTGACCATGTCCCACCAGGGCCCCCATCCTGCACCCTGCCAGGCACCACAGCAGTGGGAGGCCAGGTGGGGGCACACAGGCATATGCCCAGGGCAGAGCCCGCCGAGGTAGGGGTGGCACCCAGCTTCCTACTCT
>CHR20:55330712-55331096
GTGTGTATTTTCTGAAAACAGGAACAGTTCTTACTTAACAATAGTATGATGATCAAAATCAGGAAATTTAACATTGATAAATTACTATTATGTAATCAACAGTCTAGTTAATTTTTTAATTGCCCCAATAAATCCTTAAGCTATTTTTTCCTGGTTGAGGACACATTCAGTATCATGCATTGGGTTCAGTTTTCAGTTCTTTTTAGAATTCTTTATTGCTGAACAGTCGCATTGCCTTTCTTTGTCATTTCTGACCTTGCCATTTTGGAAGAGTACAAGCTAGTTTATTTTGTAGAATGTCACTCAATTTGGGTTTTCTTATTTTCTGCATAAATAGATTCAGATTATGCATTTTTGTACATTTTCTTATGTCTTATTTATCGC
>CHR14:24911455-24911839
TGTCCAAAGAAAGAAATCAAGCAGGAGGATGTCCAAAGAAAGAAAGAAAGAAAGAAAGAAACCAAGCAGGACGATGTCTCCACTATAGATACCAGCTTCTCAAAGTTGGAAAGCACCTTGGCAGTCATCCAGACCAATTTATATCTAACGCCTGAGTGTCCTCTCTAACAGCCCAACAGTCAGTCATTTGCCTGGCAGTGCTGCTTGGCAATTCCTTTACACAACCACAGTGAATGCCTCATTCCATTTCTCAGAGTGTTCCAAACCTTTATTCTATTATCACCCTTTTCCCAGCAGCCACATCTGCAGCAGAGCACATAGCTTAGAAAAACCAGAAGAGTTCTTTGGTTCCTCCTTGTCTTCCCTCAAATATGCACGTGCACA
>CHR3:62357555-62357939
ATTTTTATGAATCAGTCACAATAATCAGAGAGCTTTGATTTCCTTCATTTCTTTTTCCACAAACTGTGTCATGACTGAAGTTGTCTGGCAGCTTCTAGTTGTTATTAGGCAACACAACTGGTGCTAGCCTATGAGAACTTGATCTTATAGGTTAAGACTTATGAGCCTATACGAGAGCTTATGAACACATACTTCACAACATTTAAGGTTGAAGAGGTAACTTGAAAGAAAATCTGATCAAGGAAGTTGTGTTTGTTTTCTGATGTCTCTTAAAGATCAACAGTACGATATAATCCATTGTCCTTTCCTTGTTCATCTTAGGCCTTAGGAGACTCAATGTCTATTGAACCAGGCTTCTCTTTCAGTAATCTCTGTAGCTACCGT
>CHR1:156083790-156084174
CAAAAACAAAACAAACAAACAAAAAAACCCATTCAGTCCCGTTTGACTCCGGAAATTCGGTGAGAATGAAAATAAGTTTTTAAGGCTTGGAGAGTTAGGCACTTTTAGAGTTTCAGGAAGGTGGAGTGTAATGCAATTTTTTCTTCTCCCTTTACCCCATATTTTCTGCATTTATTTTATATCACCCTTTTTATGTCTGGATCTTTCCCAAGGGAAGAAGGGATGGCACTGCAGCTTGAGGGCTCGAGGTCAGACTTGAAGAAGAACTTCCATAAAGAGTTTTATAATAGTGGGTGGGTGAGCCACAGTGGTAAGGTGTCCTTTTCTGGAGTGACTTGAAAAACAAAAATCTGAACTAGTTTGTAAGATAAAGTCCTGCTGAGA
>CHR3:127877112-127877496
TACATTCATGATATTCCCTTGTTATCCTTTTAATATCTTTAAGATCTGCAGTGATGCCCCCCTTTTCATTGGAGATGTTGGTAATTGATAATTTGATTTGTTTGTTTCTCCCTTAATCTCTCTCTCTCTCTATCATGTTATGAGGGAATTTATCAATTATATTAGTCATTTCAAAGAACTTTTGTTTCTGTTGATTTTCTCTATTGTTTGTCTTTTTTTCATTTCATTGACTTCTGCCCTCATCTTCCCTTTCTTTTCTTTTCTTTTTTTTTTTTTTTTTTTTTTTTTTTGAGACAGAGTCTTGCTCTGTTGCCCAGGTTGCAGTGCAATGGCACTATCCCAGCTCAGTGTAACCTCTGCCTCCTGGGTTCAAGCAATTCTCCC
>CHR20:48598549-48598933
CCCGCGCCAGGGCACCGCTGTCCTCACATTTTCTTTCCCATCCATTAGGAGGAAATGCACTGGGGCCACAGCCGGCTTCCTGCTGAGAAATCAATGGCTCATTAGAGTTCACCTTTGCTTCCCCTCTGCCCTCAGGCTATTAAAACTGGCCAGGACAGAGCAAGACTCAGCCTACCCAGGAAGGACAGCAGGCCCCGCCCCTCCTGCAAGGCCACTCCAGCCAGGGCAGCAGCTCTGTCCCCAAGACCCCCCGGCAGCCTTGCTGAGGGCCTGGCCCCGGCCCTGGCCCTGGCCCTGCAGAAAGGAGACCACGTCAGCCTGGAGTGGAGCAGGCGCAGCTGTCCTGCATCCCCAGTTCAAATCCTGTCTCCACCACTCATGGGA
>CHR17:60500773-60501157
ACTGTTAACTTTTTTACTTAAACAAAACTGGAGAGTCGGTGTAAAATTATCAAAATAATAGCAAAGATAATGTCCAGAAAACAGAGCTGGTCAATATGGCCACCTCAAAAATCTCAGTTCAGTCCTGGTTATAACACGTCAAAAACACACCAATAGTAGAGCATGTCAATAGTAATACAGGATGGCAGGATTTCTAATTATGCCATAATCGTTTATACATTCTGACTTTTTAGAACTACAATTTAAAATAACATTTTAAGGCTGGGCGCTGTGGTTTGATCCTGTCATTCCAGCTACTAAGGAGGCAAAGGAGGGAGTATTGCTTGAGGCCAGAGTTTGAGACAGGCCTGGGCAACATAGCAAGACCCTATTTATAAAATATAA
>CHR17:62256295-62256679
CCACCATCAAAAGAGCCGCACTTAGTATGTTGGTCCACAGGTTTCCTAGCACCCTTTTCTGTTGGTGTATGCACAAAATACACAATCACATTCTGTCTACATTTTACAATTTGCCATTTTTTGATTAACACTATATATTGAACAATTTTTAAGACCTGCAACATATGTCGACAACATTATTTCAAAATAATATATTTATAAATAAACACACACACAAACTGTCTGTCTTATATACAACACGTCTTACTTTCTAATTCTCCACTCTTGAAGATTTAGGTTTTCCTAACTTTTTAATATACTCACCAGGAATCTGTAAACTTTTTTTATAAAAGGCCAAAGGGTAGATATTTTAAACTCTGCAGGCCATAGGTTTCTGTTGCAACA
>CHR2:220549771-220550155
CAAGCTTGGCAGATTGCATCAGGTTCTCTAATATTTTTTTCTAGAAATAAAACACTAGACTTAATATCTTAACTTCACTGTGAGGCAAAAAAAAAAATATCTATAATATGATTGTCTTCCAACATTTTCCTTTTATCCTGAGTGGTCTTTCCTCCTACACATCCAAACCTCATGGTTAGTGTGATATTTGGTTACATCAGTGAATCATTTCACAAGGATTTCTAGAACTTGGGATCTAAGAGTTGAAATGAATCCAATTTAGTGACAAAAGCAATAAGAATAGAATTCAGGTGCTGTGTGCTGCCATATTCCCCATAAAATAGAGAACAATCATAAGAGAAAATGATCTTCACATCCAGAGGAAACAGAAAAAAATGGAAAGAG
>CHR19:39340993-39341377
GCTCAAATCCTGCCTCTCTGTTTCAGGGTTCTGTTCAGTCCCTGTCTCCAGTGACCCTTCATACCCTCCCCGGGCTAGACCCCTAACTCCCACAGCCTCAATTACCATCTTTGACGATCCTTAAATCTTGGTCTCCAGCCTCAATTTCTCCCTTAAGCTCCAGACCCAGGGTTTGTGCACCTCCTGGACCTCGCTACTAGGCATCCACATTGGGCTTAGTATCTTCCCAACCTGCTTCTGGCGCCCAGTCTCCCGGCTAGAGGGGCCTGGTCCTAAACTTTTCTCCCCCTTCCACTCCATAGCCAGCCAGTGTCAGGGCCCGTTCGCTCTGCCTCCAGGGCGTCCCTCCCACCTGCACCTCCTTCCCTCCCCACAGTCCCTCCC
>CHR8:125764281-125764665
GATTGGTGGTTACCAGAGGCCAGGAAGGGTAGGGGAGAGGAGAGTATGAAGAGAGGTTGATTAAGGAGTAGAAATATATAGTTAGATAGAAGAAATAATGGCTGGCTGCGGTGGCTCATGCCTGTAATCCCAGCACTTTGGGAGGCCAAAGTGGGTGGTGGATCACTTGAGGTCAGGAGTTTGACCTGGCCAACATGGTGAAACCTCGGTTCTAGTAAAAATACAAAAATTAGCTGGGCTGGGTGGCACACGCCTGTAATCCCAGCTACTCAGGAGGCTAAGGCAGGAGAATTGCTTGAACCCAGGAGGCAGAGTTTGCAGTGAGCCAAGATCATACTACTGCACTGTAGCCTGGGCCACAGAGTGAGACTCCATCTCAAAAAA
>CHR20:55485369-55485753
GGGTGATACAGATTGGACATATCAGCCTTCATTCTAATTTGGTAGTTTTGCGAGTATTATCCAATTGCTTCTGAGACAGGTCAAGCTATCTCCTCTGGATGTGTGGACAGAAATACTTTCTCTATTTAATTCCTATGAGGTGGTTTTGTAACTACTCCCACTTATTGTTCAGCCTGGTTACTGTGCCAGGACTGATGAGAGGTATAAAATAAACAACAAGCAACTCTTAAAGATCAAGCCAATTTGGACTTAGGGCCTGGCACGGAATTAAGTCATAGTAAACTAGAATGAAGCTGAAGCTTCACGGGCTTTTAGGGCTGAATAGACTTTTTTTTACAGGCACAGAATTATGTATGTCAAAGAGTTCATTTAAGGTCAGAAATA
>CHR20:39692940-39693324
TTGCAGAATGTTCTATTGGTCAGTATTATTCTAGAGAAAATATAAGAGCTTGAAACAGTCCCAGGCAGTAGAAGAGGGTATTTGCAAAAGTGGGAGATATGGTAGGAGTAAAGCAGGACATTGGTGCTCCAGGAATTAGGCAGAGGTTCATAATTTAGGGTCTTGAAATGCAATATATGGAAGATCCAAACCAGGGAGTAGATTAGATGATCCTTCACCGAGACTCAAGGATGATCAAGTTGGAGGATATTAGGTGGGCAATGCTGCTCAGTGGGTGGAGCTTCAGACAGACTTTATGCCTGCATTTTGAAGGTCGACATGGGAAATATGCCATGTAGTCATCTTTGTCCCAGCTGGGTAAGGAACTGGTATGGTTGAGCCAGC
>CHR12:56511707-56512091
AATGTGAATTCCAGGATGCCTATGTTCTGTTGAGCGAAAAGAAAATTTCTAGTGTCCAGTCCGTTGTACCTGCTCTTGAAATTGCCAATGCTCACCGTAAGCCTTTGGTCATAATCGCTGAAGACGTTGATGGAGAAGCTCTAAGTACACTCGTCTTGAATAGGCTAAAGGTTGGTCTTCAGGATGTGGCAATCAAGGCTCCAGGGTTTGGTGACAATAGAAAGAACCAGCTTAAAGATATGGCAATTGCTACTGGTGGTGCAGTGTTTGGAGAAGAGGGGCTGACCCTAAATCTTGAAGATGTTCAGCCTCATGACTTAGGAAACGTTGGAGAGGTCATTGTGACCAAAGATGATGCCACGCTCTTAAAAGAAAAAGGTGACA
>CHR21:42669682-42670066
CCTCAGTTTCAACATCAGTGACATGGGGATAGAATCTGCCCAGCGGAGTTAAGTCACCGCATCCCGGAGAGCCGAGTGTCTCATAGAGGCTCCTGGTGTGGTCTCCATGCTGCTGCTCAGCACGGAATGAAGAGGTTCAGGAACTTGCCCACAGCCACGGATAATGAGGGACAGAGCTGGAATTGAGCCCGGGAACCTGCACACACAGCCCAGTGTGACCGTGCCTTCTAGAGAGAGGCCAGCCCTGGCACCAGGTGGGCATGCCAGCATCACCTTCAAGGTGTGCTTTAAGGATCCAAGATAATGTGGGTGCTTCAACAGATGCATGGCAATAAAAGGAAAGCACCATGTTTCACCTTCACACACACACACTTACACATTCAC
>CHR3:14166147-14166531
CTTCACCTCTTTTCACATACTGCTTTGTGTCATTTTCCCTTCAACATTGGCTTCCTCCCCCCCGACTAACAGCCTCCCTATTTTAATCAATAGTGCTGCCTCTCTCTCCTCACTCAGGCCTCAAACCTGAGAGTCATCTTCCCTTTCTTTCACCTCCAGCACCCAACAAGAGGTGAAAGGCACACAGCTGTCTCGTTTCGTGCCCCAGGCCTGGGTGAGGGAGGCGACCCCTCTCTAACCTCGTCACCATCCTTGCACCTCTAGATTTCTGCAGTAGCTGCACACAAAGCAACTCACCCATCCCATCACTATCCTCTCAGGCAGCCCACCATCCATCAAAGGGAAACCAAAGCCCACCCTCCCTTCACCCCCACCCCCCAACAC
>CHR8:102269646-102270030
AAATTCTTCCTGCAATACTAATCAGCATTAATGTGTTCCAACTACAGCTTGCTAACAGATAAAGTCTGCTCCAAAAGTAGTAATAATTTGTTCAAATGAAGATACAATAAATATAATGCACAGCAAATTCTTTAGCATGCAAGGAAGGTAGAATGGAGACAGTGTCCCAACATAAGGTGGGTGGAGGAAAAAATAAATTCAAGCTATACAGTTACCCTTCAGTAAACACTGCCTTATTCTCTCCTGAGCTTCCTTCTTACTGCAGAGCTAAAAAGAGTCCTCAATCATGTGGTTTTGCCAGTAGCTGACAATTTTTTTTAAACACCATCTTTAATTCAAAAGCAAAAAAATAACACAGCCAGTTAAGAGGTAACTAAGTACACA
>CHR20:46726906-46727290
AGGAAGAGCCTTCGCCTTCTGCAACAGCTTCAACTGGGCGGCCAACCTCTTCATCAGCCTCTCCTTCCTCGATCTCATTGGTGAGTCCTTCCCAGACAAGTCCGTTTTTTTTCTGTGGCCCAAGCTCCCTACTCTAAAGCAGAAATTTTTGGATTTTCCTATGTATTAGCTGCAGAACTATTATTCTGTGCAGAAACATCATCAAATGTCCAAGACGACATCCAGGACCCTCATATGCACTGTAAAACTCCCCAGGCCAGCTAATGGGTGATGGTCTACACCCAGTACTGGTGAGAGGTCATCTGAGGTCAACCGGCAGGAGTAAGAGTAGCAATGTTTATTTGCTCCAAACTGGCTTAAACTGGTTCATGACACCTGCCAGGT
>CHR1:174956089-174956473
TGTTTTAGATACCTCTCTGTTAACTCATTTAATTCTCCTGACACCATTATGAGGTAGAAATTTTGTTTACCTGCTATTTTATAGATGAAGAAACTGAGGCTAAGAGAGTTTTTTTGTTTGTTTGTTTTAAAAGACAGGGTCTCATTCTGTTGCCCAGGCTGGAGTAAGTGGCCGTCATAGTGCACTGCAGCCTGGAACTTGTGCGCTCAAGCAATTCTTCTGTCTCAACCTCCAAGTAGCTGGGACTATAGATGTGCACCACTGTCCCCTAAGAGAGGTTAAATATCTGTTTACTGAGGGCTTTTATACTACGCTGTGCTTATTTGTTTATTTTTAAAATTCTAAGAGTCCATAGGAATCTAGTCTTTTTTCAGAAAATAGTAA
>CHR1:201244376-201244760
TTGGGTGGAGCAAGATCCTCCAGAGCAACCTGCATTGGACTGAGATATGAGAAATAAACTTTTACTGTATTAGACTACTGAGATTTGGAGGTTGTCACAGCAATTAGCATATCCTAACATAGAAAATAACTTTTTAAAAATGAAAAAAACAAAATAAATGTAAAAGAACTTAGAAGAAAACAATAAAAGGCAGCAATTAATGATTTTAAAACACATTATAGAGTGGATAATCAAACTCAAATATTGTCTTTTTGAAGTGGCTATTAATATTAACAAATGTGACACGATTAATCAAAGAAAAAAGAGATGTCAAATATTATTAAGAATGAAAAAGAGGACCCCTTACATATTCAGAAGAGATAAATAATACTATTCAAAACAATA
>CHR1:145448803-145449187
GTGCTCAGAGCCCTCCAACGCCCGAGCCAAGGCCCCCCTGCCCCCACCACCCTCCCAGCCTCTCCCCTGCTGGAGCTGCTCCCCAGGGGCCACCCCACCCCAGTGGAAGGACACACTACACCCCGACTGCCCTGCAACACTCACTGCCTGCCTCGCCCAGGAGGACGCAGCCTCTGAGAGGGCAGGAACGGCCTGTGTTGTGCACTACTGTGTCCCCAGCAACTGGAACAGGGACGAGGAGGTAGTAGCTGCGCTCGACGAGCCCCTTCCTAAGGAATGAGTGAATGGATGACAAGGGGACAAAGAAGGGGTGGATGGAGGGTGGGGCAGGGGGAGTGAGAGGCTGGGGCAGCGGATGGAGGGGCTTCTAGTCCACGCACTCAC
>CHR20:50076043-50076427
CAGGTTCAAGCGATTCTCCTGCCTCAGCCTCCCGAGTAGCTGGGATTACAGGCGTCTGCCACCATGCCTGGCTAATTTTTGTATTTTTAGTAGAGACGGAGTTTCATCATATTGGTCAGACTGGTCTCGAACTCCTGAACTCAGGTGATCTGCCCGCCTCGGCCTCCTAAAGTGCTGGGATGACAGACGTGAACCACTGCACCCGGCCTCTTTTTTTGTTTGTTTTTCTTTTCTTTGTTTAGACAGAATCTCACTCTGTCACCCAGGCTGGAGTGCAGTGGTGTGATCCCAGCTCACTGCAGCTTCTGCATCCCTGGTTCAAGCAATTCTCCTGCCTCAGCCTACCGAGTAGCTGGGATTACAGGCGTGCACCACCATGCCCGG
>CHR1:174737320-174737704
AACTTCCACAAATCCCTAGGACTCAGACACGATGCAGCCAAGTTATTTGGTAGGGAATAACAAGGGTGACCTTTGCTCCAGTTCCTAATAAATTCCTCATTTTCATCTGAGACATCCTCAGCCTGGCCTTCACTGTCCATATTTCTATCAGCATTGTGGCCACAATCACCTAACAAGTCTCTAAGAAGTTCCAAACTTTCCCACATCTTCCTTTCTTTCTCTGAGCCCTCCAAACTCTTCCAACCTCTACCTGTTACCCAATTCCAAAGCTGCTTCCCACATCTTCAGGTATTAATAGCAACCCCTCACTCCTTGGTACCAATTTTTATGTTACACCATTTTTGCACATCTGTAAAGAAACACCTGAGACTTTGTGTAATTTTC
>CHR14:45718303-45718687
TCCTTATTATGCTTTGTAGGAAAATCTCAATCTTTACCCACAGAGTCTTCATTGACTAGATTCCAAAGGAAGTTTGGTTCCACTAATGACTTGGTACAAATACTCTTGGATAACTTTTCTGTTTGTGGGCCTGCACTTATTTGTCTTACACTGATCTCTGAATGCTCTGAGTTTTTCAGGCTAGATATTAAATTTTCCCATATATGCCAATTAAAGAGGCTGTTTTCTGTCTTTTTGGTAAGGAGAGTTGTTTCCTGATTGGGTTCTGAACCAAAGCAGAGTTTACATTAGGCTGAAGGACTATGGCAGCTACTCTGTGACACAGTTCAATATCCTTGGCAAAAATGGCTCATTGTTTTTCTTTTGAATCATTAAACATCTGGT
>CHR16:29123637-29124021
CTATCGTATTCATACTTATGGATACTATCATAAATGGTATTGTATTTTAAATTTCAGTATCCAGTTGTTCATTGGAAGGATGTAGCAGTACAATAGATTTTTCTTTACTGACCTTTATCCTGTGTCATTTCTAAATGAACTTGTTTTAGATTTTCTGTAGGATTTTTTAAAAATATGCATAATTATGTTACCTTTAAATAGAGTTTTGTTTCTTCCTGTAGAATTTCTATACCTTCTCTTACTTTAATGTGCTGGCCATGATCTTTATTTCAGTGTATTTTCTTTATAAAAATATTTTTGCCTTATTCCTCATCTTTGAGTGAAAGCGTCCAGCATTTCACCATTAAGTCTGATGTTACCAGTACATTTTTCCCAGATGCTCTT
>CHR2:12073062-12073446
CTGACAGGTTCCTATTTCCCCATCTCCACTGCCAACACATGCCAGACACAGGAACTGGCTTCTAAAGCTTCATCTCTAGTCCTAAAAAAGGGATTTTTGTGGCGATGATCATCATGTCCAACATTTATTGAACCTGTGTTGCGCCAGCACTTTCATATGTATATATATGTACACACAAATATATGTGTATTTCACTTATTTTATTTCACTTATGAAACACTTACATAGTATTTACTCTATGCCGAATACCACTTTAAGGACATGATACATATTCATCCATTTAATTCACACAACCACCCAATGAGGTAAATGATATTATTATCCCCATTTTACAGATAACGAAACTGAGGCAGAGAAGTTAAGCAATTTATTCAAGGTTACACA
>CHR12:64990569-64990953
GCTCACTCAGGGAGCTCAGCTCTTGAGACAGGAGTCTTGCCAATGCTCCCGGCCGAATAAACTGCTTCCTTCTTTAACTCGGTGTCTGAGGGGTTTTGTCTGCATCTTGTCCTGCTACACCTATATTGCCTGAACTTTGATTTGGGTCAAATTGATTTGGTTGGCAGAGGCTCCTGTTAGAGAGTACACCTCAGGCTTTTGGAATTTTTGGTGTTGTCCTTCTGATAGTCATCATAGTAGCTCCCCTGGTGTACCATATCCTCTCAAGTCTTAAATATTTGTATGCAGCCATCCACTGAGTGTTGAGTGGTCTCACTTTGACTTGATCATCAAGAACATAAAGAATTATTCAACTGGTGTGATGTCATGACTTGTGAATTTCAT
>CHR1:191161352-191161736
AACACTACACGACGTTACTTATATGTGGAATCAAAAACATTGATCTCACAGAGCAGAATAGTGATTATTAAGGATGGGAGGAGACCATGGGGAGATGTTTTTGAAGAGGTACAAAATTACAATTAGATATGAAGAATAATTTCTCCTGTTGTATTGCACAGTAGAGTGACTATAGCAGGTAATAATGTATCCTAAAAAACAACAAGAAAAGAGGAATGTTTGAATGTTATCACCACAGAGAAATGTTAAATGTTTAAAATTATGAATATGCTACTTACCCAGAATCGACAATTATAGAATGTATAGATGCATTGAACCATCATACTGTACACAAAAATATGTACAATTTTATGTGTTAATTATGAAAAATTTAGAGACAGCTAT
>CHR8:94968089-94968473
CGTGGACATCTCTACTGGGCTGGGAGTTGCGGGTGGAAAGGAACAGAGAGAAGTCAGTCTTCTTGTAAAACATTCTCAGAAGTGACATCCCATTACTTTTACCATATTTTATTTATTTTGAATTACTGCCAATAAGTCCAGGCCACGCTGAAGGGGAGGGGATTACATAAGGGCATGAATACCAGGAAGTTCAGATCATGGGGAACCACTTTGAGACTGCTTACCACAATATTCTAGTCAGTGGAGACAGGCAATAAACAAACGTGTATCATATGTCAGGGGTGATAAGTGCTAGGAAGAAAATCAACGCAGAGTAAGGGAAGGCCTTTATTATGAAATGTCATTTAGGTAAAACCTGGCACACGGGGCAGCAAGCCATGTGGG
>CHR14:103815479-103815863
GGCATGGTGGCTCACGCCTGTAATCCCAGCACCTTGGGAAGCCAAGGTGGGTGGATCATGAGGTCAGGAGTTCCAAGACCAGCCCAGCCAACATGGTGAAACGCTGTCTCTACTAAAAATACAAAAATTATCCTGCACGGTGGCGGGCGCCTGTAATCCCAGCTACTCAGGAGGCTGAGGCAGGAGAATCGCTTGAAACTGGAAGGTGGAGGTTGCACTGAGCCAAGATCGCACCACTGCACTCCAGCCTGGGCAACAAGAGTGAAACTCCATCTCAAAATAAAATAAAATAAAATAATTTTAAAATAATAAAAAAAAGTACGGCCAGGTGTGGTGGCTCATGCCTGTAATCCCAGCACTTTGGGAGGCCGAGGCGGGCAGATC
>CHR1:151705783-151706167
TGGAGTATGGCAAAAAATGTGCCATATCATATTCTTACCAAAACATTTGCTTTGATTGGTGGCTCGGTCAACAAAGACTTTGGCTGAGATGACGTGGCCAAAGGGGACAAACATCTGGAGGATCTCTGAGTCAGTGAACTCCTGGGGCAGGTGGTAGATGAAGATGTTGCAGCCATCAGGGCCTGGGTGGCGACAGAGACAGAAGAAAGAGCTCAGTGACTGGGAGGCACACACCCCAGAAGCAAATGTCCCAGGGAAAGCAGATCCTGGGAGTGCCCTCCAGTCCCAGTCCTTGACAGTGTGGGCCAAGTCTCCGGCCACTCCCTCCCCACTTGCTTTCATCCTGACACGTGGGCAAGAGCTGGGCTCAGCGCGGGGTGACAG
>CHR9:93675635-93676019
GCTGTGGCCTACAGCTTGAGGGGGCTGGCCCTTCTTTTCCACAGCAAGGGTCGGCCCATCGGTGCCAAGACAGGACAGGCCTGTGCGTGAGGGTACACGGGTGGCTTCCATCGAGACCGGGCTGGCGGCTGCTGCAGCTAAGTTGTCCCAGCAGGTGAGGAGGGGCGAGAAGGACACACGGCAGCCAGGTCCCTGCTACCCCCACCTGGTGGGCTCAGGTTCCCCAAGGCACCTGTTTCTCCACCCCATACACAGACCCACTGAGCCAGGGGTGGTCACAGGCTTGGGGACATTTGATTAGAGAGTGCCCTATTCCTCCAGGCCCTAAATTCCCCGTGTGGGGTCCGGGGGAGCTAGGAATTGACGACTGGGGCCCTGACACTG
>CHRX:135707758-135708142
GGTTCTGTCGCCCAAGGTGGAGTGCAGTGGCGGGATCTCGGCTCAAGGCAACCTCGGCATCCCAGGTTCAAGTGATCCTCCCATATCAACTTTCCTAGTAGTTGGGTCCACAGGTGCGCGCCACCACGCCCAGCCAATTTTTGTGTTTTTCTTTTTGGTTGGTTGGCTGTTTTGTACAGCCAGGGTCTGGCTATGTTACCCAGGCGATTTCATCCCGCTGTGTGAGAAAGTTCTGCGTTCCTCTCCCTACGTAGCTGTGCAGTTGTTACTGAAGGCCGACTGTAGAGGGCGCCAGAGTCAGCGAATGGGAGGGCTGTGCTTCCTGGTTCCCCTGGCTGGAGCCCATGGTCTTGCAGAGTACAAGCCTTCACCTCGGGACTCTGG
>CHR7:8037156-8037540
CCTGTAAAGGAAACCCCAACAGACTTACAGCAGAATGCTCAGCAGAAACTCTATAAGCCAGAAGAGGTTGGGTGCCTAATTTCAGACTTCTTAAAAGAAAAAGAAAACTGTCAGCCACGAATTTTGTATGCTGGTAAACTCAGCTCGGTAAGTGAAGGGGAAATAGTATTTCCCAGACACGTGAATGCCAAAGGAATTCATCACCACTAGACTGGTCCTACAAGAAATGCTCAAGGGATTTCTAAACATGGAAATGAAAGGTTGACACTCACCATCATAAAAACACATGAAAGGATAAAACTCACAGATCTTATAAAACAGTTCCACAACTGAGACTACAAAGCAACTAGGTAAGTTAACATTATGATAGGAACAAAACCTCAC
>CHR9:130810706-130811090
TCCCTGAAGGAAGGGAGGGTATGAGGGACCAAAAAATATATATAGAGAGAGAAAAAAAAATGGCTGAAAAATTTCCAAGTGTAATGAAAGCAGTAAACACACAGATCCAAGAATTTCAAGGAACTCCAAGCACAGGAAACATGAAGAAAAACTATATACTAAGGCACATCTTAAGCAAATTGCTTAAAACCATGGTTTAAAATGGCCAAAGAAAAAGATACATTATATACTTAAGATCAGGGTGACACCAGATTTCTCATTGGAAACAATGTAAGCCAGGTTAACAGTGGAACAATACATTTAAAGCAAAGAAAGAAAACAGTTGTCTACCTAGAATTCTTTTCTCAGTGAAAATACCTTTCAAAAATGAAGGCAAAATAAGGT
>CHR12:95611434-95611818
TTTATCAGTGGTTGTGTGTATGTGATTTTGTGAATTTTTTTTGTTTTTTTGAGACAGAGTTTCACTCTTGTTGGCCAGGCTGGAGTGCAATGGTTCACTGCAACCTCTGCCTCCCAGGTTCAAGCGATTCTCCTGCCTCAGCCTCCGAGTAGCTGGGATTACAGGCATGCACCAGCATGCCCAGCTAATTTTGTGTTTTTAGTAGAGACGGGGTTTCACCATGTTGGTCAGGCTGGTGTCGAACTCCTGACCTCAAGTGATACACCTGCCTCAGCCTCCTAAAGTGCTGGGATTACAGGTGTGAGCCACTGCACCAAGCTGATTTTGTGAATATTGCAAATGTATTTGTGGAACAAAATGGCTTGGAGTCCCTCTTAAATGAAT
>CHR20:46764449-46764833
GCACTGCTGCCACTGAAAACGACGCATGTCTCACGTCCACTTTGCCAAGCATCAGTCCTGACTTCCGCCCGTGACCACTTATGTCGAAAGTTCCTTGGGCCAGTTAGTGAAGCCTCTGGGGTTGACCTGGCATAAAGCTAGTGGTGCCATTGAAGATGCCACCTCTGGAGCGTGATCTTTTTGACAATCACCTCCAGAGAACGCATTCCTGATTAGAAAAACTGGCCGCCGCCAAAGTGGACATTGCAATGAACTAATACATGGATGTCCCCCTATCTATGCAGAAGTAGCAGAAACATGAAATAAATTAATATGTAATTACAGTTGCAATGGGTTGCGAAGGATGCTGGCAGCGTGAATAACAGGACAGGGTTGAGGTCAAAC
>CHR20:46803058-46803442
TGATCAGAGTATCCACACTCCCAGCCACAGCAATTGGTTCAGCAGTGGGCAGCTGACCCAGGCCATTTGATAAAATGTTGAACTAGCACATTAGCTGTAACTCTTTAGGAAGAGGTGTTCTCTTTTGCTAAGATTTCTAAGCTTGCAGAGTATAGCCTGAAACTCCCTGAAATGGGAGACAGAGTTGAGAGAGAGAGAGATAAAGGGAAAGAGTCAAAACTTCATTACATCATCATTGAGCTACTGGATTCAGCCATGGCTGAAGCCCAATTACCTGTTTGTTTCAACTACGTGGCTCAATAAAATCCCCTATTTGAATGAGACAGCTTGAGTTGGATTTCCATCCCATACCGCTGAACATGCAGCATGCATTGGTGAGTGAGT
>CHR7:32387237-32387621
AGTACAGAACAAAATGAAAAGTCTCCATGTCTACTTCTATCCACACAGACCCGGCAACCATCCGATTTCTCAATTTTTTCCCCACCCTTCCCGCCTTTCTATTCCACAAAACCGCCATTGTCATCATGGCCCATCCCCAATGAGCCGCTGGGCACACCTCCCAGACGGGGTCCTGGCCGGGCAGAGGGGCTCCTCACTTCCCAGTAGGGGCGGCCGGGCAGAAGCGCCCCTCACCTCCTGGATAGGGCGGCTGGCCGGGCGGGGGGCTGACCCCCCCACCTCCCTCCCGGACGGGGCGGCTGGCCGGGCAGAGGGGTCCTCACTTCCCAGTAGGGGCGGCCGGGCAGAGGCGCCCCTCACCTCCCGGATGGGGCGGCTGGCCAG
>CHR14:105583206-105583590
AGTGACCAGGACCAGGGCTGAGTGATGAGGTCCAGGGCTGAGTGACAAGGACCAGGGCTGAGTGACGAGGTCCAGGGCAAAAAACAGGAGTAGGACTCAGTGATCAGGACTAAGGCTCAGTGATCAAGGCTAGAATTAAGTGATCAGGAACAGGGACCAAGTAGTAGGACCAGAGCTCAGTGATCGGTAAACGGGCCCACTGGTCAGGACCAGGGCCCTGTGATCAGGATGAGGACCCAGTGAGGAGGACCAGGGCTGTCTAGGTTATGAGGAATAGGGATCCCATGTAGTTCTTAGGAGCAGGCTTCTTTGCCATGGTCTCTGGTGAATCCAGCATTCATCCTTGGGCCTCAGCCTCATTCAAGATCAGGTCATTTCTTGATT
>CHR2:97304046-97304430
GAAGAGCAGAGGGGTCTCTGGTTCCCAGGAAAGGGCCTGGGCCAGACTTTCTGATGGAGACAGCTGGGTGGTGAGTGTCCACGCAGACAGGACTGAGGCTTGCCTCACAGAAGATTCTCGCCACTCAAGTGAGGTGCAGAAGCAGCAGCGAGGAAGCACTTTTGAAGGGAACACCTGAGCACAACTCATTCTTTCTTGATGAGGCTTTGCTGCTGAGGAGTTCTTGCTATTAATACTTCTCTTCCTGCCAAAAAAAAACCTGGTTCCTGCACATTTACTGTGAAGGCACGTGATGGCCCTACAGCACCCCCAGAAATCATCAAAATTTGTACCAAAGATCCAGAGCAGAGGTGGTGGGTTGCTGAGTGACTGCTCACAGAGGCC
>CHR12:53773469-53773853
CAGACACAAGCAGACAAATATTGTATGATTCTATTTATATGAGGTACCCAGAATAGTCAAATTCATACAGACAGAAAGTAAAGTGGTGGTTTCTAAGGAATGGGAGCAGGAGGGAATGGGAATTTAATGTTTAATGGGCACAGAGTTTTAGTTGGGTAAGATGGCAAAGGTTTGGAGGTGGATGGTGACGATGATTGACCCTCATGTGAATGTATTTAATGCTGCATTTATTTATTTATGAGACGCAGTCTCACTCTGTTGCCCAGGCTGGAGTGCAGTGGCACGATCTTGCCTCACTGCAACCTCCGCCTCCTGGGTTCAAGCAATTCTTCTGCCTCAGCCTCCCAAGTAGCCGGGACTACAGGTGCCTGCCACCACGCCCAG
>CHR10:5931920-5932304
GTCACTTTAAGTCAGGAGTTAGAGATCAGCCTGGCCAACATGGCAAAACCCTGTCTCTACCAAAAAATACAGAAAAATTAGCTAGTCATGGTGGTGCATACCTGTAGCCCCAGCTACTTAGGAGGCTGAGGTGGGAGAATCGCGTGAACCCAGGAGGCGGAGATTGCAGTGAGCTGAGATTGTGCCACTGCACTCCAGCCTGGGTGACAGAGTGAGACCCTGTCTCAAAAGAAAAGATCAAAACTTTGTGATAAGAGAAGTCTCATTACCTCCCTGTTCACTTCAGACTGTTCTCTGCCTCCACCATTGGTAGTTATTTTAAACAATTAGCGATTAATCCTTCAGTATTTCTTTATGCAAGTATTAGCAAATTCGTAGGTATTT
>CHR20:62495483-62495867
GGCTGTGGGCGGACGGGAGCTCAGGCCGCAGGGAAGCCGTGGCCTCTTTCTGCTGTGGGGCAATCACTGCCTCCTGCAGGAAGCTCTCCTTGCCTGCCCTGGCCTCGAGGGGCCCTCACCCCACCCAGTCTGTCTGGTGAAGGCCCCTTCCCATCTTCCCAAGCAGATTAGCCCACCAAGGCCAGGCCTCGTCCACCTCCCTCACCACCTGCCACAGAGGGAGGTTTGCTGAGCACGTGTGGGTGACAGACGGAGGCTTCTGGAGGGAGGGGTACAGACAGAGGTTCCCTAGGCTCTGGCCCCTGTGGCCTCCCTGCTCCTCCCAGCCCCGGCCCGGGCTCCCGGCACCTCCCGTGGAGCTGGCGGCCCCTGGACTCACCTGGC
>CHR17:71233336-71233720
TGCCATGGGATGACCTTGGCCATATGCTGGCACCATGCTCTTGGTTTTCCCAGCCTGTAGGAAAACAATCGTGAGCCAAATTCATTTCTAGTCTTTATAAATTACCCAGTCTGTGGTATTCTGTTATAGCAGCACAAAATGGACTAAGACAGCAACTTCCTTTGTGTCTCCCGCAAGAGCCTATTAGATACTTGCTGAGTTGAATTAAACACTAAATGTGAAAGCATAGCATACTACAGCTATATTGAGTGGTGGTTGGGATTAAAATCTAGATTGTTGGGTTGATATTTTAGTGGAGCAAGTGTTTATCTTTGAATAACGATTCCAAATTCCCACATTTGGATGTGAACATTTGGCTATCATTATTGATTCCTAGGTATTTTC
>CHR17:61586232-61586616
ACATCCTGGAATTTATTTTCCACACTTAAAGCTTTACAGATGTAAGGAAGAAATGTGTAGACTAACAGACAACGAAGAAATATGTGGCCAAATCTCCCTAGAAATCAATTTATTTTTAGTAAATCGCTAGGAGTCAAGACATCTAAATATCTTTTCTATAATTGTCATAAGACCTTGTACAAGTCCTGTTCTGATTATTTCCCTGGTGTATTTGGTGAGAATAATTATTCCTGCTACTAAATCACTTTGCAGAAACCTTGGAAAATTAGTATTAGTAGACTAATCATATTGTAAGCTGCTCTGACCAAAATATCGGATAAATACATGGATAAAAAGAGGCCTGCTAACATACCAATTTGAGGCTCCTAATAATTCTCCTCTTTG
>CHR2:106504908-106505292
TCCTTCCCTAGGAGCTGCCTTTGTCCCACCTGCCGCCCTCGACCCCATCTGGGTCCCAGGAGTTGACAGAGTCACATAGCACTCTTGGGGCCCACTAAGCTGAGAAAGCGCCTGTACTTACCCTGGGCTGGGCTGGGACCTTTAGTGGTGGCCATTTAGTCACCACCTTTGCAAGTTGCTTTTCCCTGGTAGGGCAGTGACATTAGGTCCTGGGTCTTTCATGAGGCTGTTGGAAGCCATCCTGGGCCAGGGCAGCATTCCTGCATTTGATTTTTGTTCCTCAAAACAGAGACTGTTTCACATCTGCCTATCCAGTTAATTACATTTGATCCTTAGAACAACCCCCTCTATACAGAAATGTTTGGGGGAGCAAAAGTACACAAC
>CHR1:151511949-151512333
TCTTTCCTGCGTCCTGCGGTCTCAGCTGGCCGTTGTCAGCACCCTGGTGGCTTTGAGATGACTCTGAGGTGTGGGATTTTTTCCCCAGCCCTTCACCTCCGGCCGAAGGCAGTTGCGAATCAGAGACACTGAGGGGCAGATGAGAGGGCACCCTCATCTCTTCACCAGGTGTACAACCATTAGGCTTTCACTTTGTGTCCTTTGCTTTCGTGCCAGGGAGAATCGTTCCTTCTTCCTCTTGAGAGAGAGAGAGAGTACTCCCCAAGAGAGGGATATGAGGAAGCAAAGAGCCCTGCCTGGTCCTGCAAAATATTGATAAATATTAATACTTATTTCTCAGGAGGCCCCTTTCTGGGGGCGGATGTCAAACCCTTTCTCCAAGTA
>CHR16:4526308-4526692
GCAGGAGAATTACTTGAACCCAGGAGGCGGAGGTTGCAGTGAGCCGAGATCACACCGTCGCACTCCAGCCCGGGCAATAGTCTGAGAATCTGTCTCAAAATATAAAAAATAGCTGGTCACGGTGGCTCACACCTGTAATCCCAGCACTTTGGGAGGCCAAGGCAGGCGGATCACAGATCAGGAGATTGAGGCCATCCTGGCTAACATGGTGAAAACCTGTCTCTACTAAAAATACAAAAAAATTAGCCAGGCATGATGGCGGGCGCCTGCAGTCCCATCTACTCAGGAGGCTGAGGCAGGAGAATGGTGCAAACCCGGGAGGCGGAGCTTGCAGTGAGCTGAGATCGCGCCACTACACTCCAGCCTGGGCAACAGAGTGAGACT
>CHR9:88969564-88969948
TGGGCTGCTTGGAGGCAGGAATGAAGTAAGCACAGAGTTTGATTAAACCAAGTTCAAATATCTGCCAAGGACCCCACAGGTGACAGGAGAAGGGAGGGTGTAAGTTGTAGCAGGGACAGGCAACAGGGATTTATGATAATGCACGATGGACTCTTACCTGGGGGGATGGCAGGTGAGGATGTGCAGGGAGGTCGATGGCAGCACGTGGGTGGCAGGAATGTATTGAAAGATGACACTGTCCTGGCCTGCACCCAGAGGTGCTGGCTAATGGGTGTGGAGTGGCCCGAGCGTGGTATATGCAGGAGGGTTTCAAGATGCAGCTCTGTTGAGAGTTGCAGAGGCCACACAGGAGAGTGAGGGCAGGGTGGAAGTTTCTGGATCCAC
>CHR5:20714931-20715315
TCATTCTTCTGTATGTGACTAGCCAACTATCCCAGCACTACTTATTAAATAGGTAGTCCTATCCCAATTGCTTATTATTGTCCACCTTGTTGATGATCAGGTGATTGTAAGTGTGAGTCTTTATTTGCAGGTTTTTTGTTCTGTACCATTGATCTACATGTGTGTTTTTGTACAAGTATCATGCTATTTTTGTGACTGTGGCCTTACAGTATAGTTTGAACTTTGGTAGTACAATGTCTCTGGATTTGTTCTATTTACTTAGAATTGCATTGGTTATTTAGGATCTTTTTAGGTTCCATATGACATTGGTAGTTTGCTAGGAATAGTGTCAAATCTTTAAATTGCTTTGGGCATTATGGCTATTTTTATGATATTGAGTCTTCC
>CHR1:144545458-144545842
AACAAAAAAAAGAGGCTCTGTAAGAGGTGACTCTGGGGACAATGGAAAAACACTAAGGTTTTCAAGTGGTGTTAAAAGCCAGTAGGCCTTGGGGACCACTGAGCAATCTACAAAGCAGGGAAGCCTAGATCCCTGAGCTCTGCCCGCCAAGTACCACCACAGCTAACATGAGAGACCTCCCCCACAGAGACTGAAATTTGCCTCCTGAGGAAACAAGTGACTACAGACATCTGTCCCAGGACAGTAAACAAGAAAATAAGGTCTCACAAAAACAAAAACAGCTGACCACACCATACAATCACTGAGACCGGGCCTGCGACTATAGATGAAAAAAGCAAATGCTGTCTATTATTCATACCATGAAAGACCAGGGGAAAGCACGAA
>CHR20:57267291-57267675
GTGCCTTCTTTATTGCCTTCTTACCCCCGCTAGACACCCAGAGCACTGGGGCCCGGATCAGCGATCTTCTCCGCACCTCTGGTACCCGCAGTGCCTTGAACCCAGCGCCTGGTAGCCACTGTAGCTGCGCAGTCACGATTTGTTGAGTGAATAAGTGAACTGCGTGTGAGCTGGGGGGGTTCTTCCCACCTCCTCCTCTTCGGGGCCCTGTATCTTTCCAGCCACCCCTCAGCCTGAGACCAGACACCCCAGCCCCACCACTAGGGCTTCCCATCAGCCCTCCTCGTGGCAGTGCCTGGGGAGCCAGCCGCTGGTCTTCACATCCTCTTCCCCTCCAAGGGTCTGTGCCTGAGACCTCCCCATCGGCCTCCTCTCCTGTCTCTC
>CHR14:61993422-61993806
AAAAAAAATTAAAAAATTCAGAACAACAACAACAAAAAACTCAAAGTTTTTTTGTGTGTAATAGAATGATGGAAGAATTATTAAGGAAAACATGTCATTTCTGGCTTAAAAAGTTTAAGGTACCAAAAAGATGGCCGTGGGAGCTAAAGCCACTGGAATCTCAGAGAGAACCTTGTAAATCTGTGACGCACTGAAGCTTAGTAACTTACACAAAATATTTGCAGAGAAAAAAAAAACCCGAAAAACTTTGAGTGGCGAAATGGGATGTAACAAATGGCAAAAGGATCTTTACTGTTGTTACTATGCAGGGAACTTATGTGATAACATTGTTTAACATCTTTTTAACAGTTCTGGATAGAATTTATCCATCAACTTAACCAATTT
>CHR15:51643485-51643869
GAGTGCAATGATGTAATCTCGGCTGACTGCAACCTTTGCCTCCCGGGCTCAGGTGATTCTCCTGCCTCAGCCTTCCCAGCAGTTGGAATTACGGGTGCATTCCACCATGCCCAGCTAATTTTTGTATTTTTAGTGGAGATGGGGTTTCACCATGTTGGTCAGGATGGTCTCTAACTCCTGATGTCAGGTGATCCACCTGCCTCAGTCTCCCAAAGTGCTGGGATTACAGGCGTGAGCCACTGCACCCGGCTATTACCTATTTTCTAACATTACCTCTATGTAGTTGGAACATTTTTGATGATTTTTTAAATAATATAAATACACAAAGACATTTTGGGTTTTTTTGTTTTTGTTTTTTGGGCTTTTTTTTTTTTTTTTTTTAGA
>CHR7:100084804-100085188
GCACTGAATTGTGATTGTAACACTGCACTCCAGCCTGGGTGACAGAGCAAGACTCTGTCTCAAAAACAACAATAACAAACACAAAACAAAACAAAAACAAAAAAAAAGAAACGTTTAGCAAACTTAGTTCTAAAATGCGCACAATCAACTGATTCAATGTCAAAGTCATCCTTAAATTCCACAATAATCTCTTGTTTTATGAGCTGTATAATTATCTGAACAATGTTTCAAAAGCACCTGAAACAACAAGGCAAAGGAGTTCTTTAATGTGTGAGAGAGCAGTGCAAACGATCAACTTTACTAACCCTAGAATAATTCTCATCTTGTTTTTATTTTAGCCTTCTATCTAGCTGAGAAGCACTATGCTCCTTGGAAGCTGCCTAG
>CHR20:46783768-46784152
TTAAAAATGGAAGTCATCTCTGCCACTCCTCTGCTCTTTAACCCCTCACCCCTCTACAGTCAGCATCCCATCTGCAATCAGCATCAATGGCTTCCCATCTCCAATCAGCATCAATCCTAAGGTCTTTGCCATGACTTCTAGGGCTCCAAATAAACCAAAGCGCTTTTGTCCATTGACCCTACTGAGCCATCCTCGTTCCATCCACCCCACCCCAGTTACCAGTCAGACAACATTTCCTAACACAGTAAGTGTTGGCTACTGTTTCAATTTTTTTTTTTACCCTGTCTCCCAGGCTGGAGTGGAGGAACCCTCTGCCTCCCAAGTTCAAGCAATTCTTCTGCCTCAGTCTCCCAAGTAGCTGGGACTACAGGTGCACACCACCAT
>CHR20:62605183-62605567
GTTGGATGCTCCACCAACCCTGACCCCCCGGGAGCATACACCTGTGGGAGCAGGTGCACCCCACCTCCATGCACACACAGACACCTCCAAGGTTTTCCTGAGAGACAAGATTTGGCTCAGGACTCGCTGCTCAGAACCTGAAGGTGTAGAAAGTGCACACACTCCTAGCAGAGCCGACCTACTGCTATACCCTCCCAGCCGGTGCCCCAGGTCAGAGCCTGCCCCTTCCCCCAACCCTCCTGCCTCACCCACACCCCTGTAGCCTTGGGGACCCACAGAAACCACCGCAATGACCTCTTCTAGCAGGCAGGCCTGTGGTGCGCCTGCTGAGCTCAACCCTCCGTGAACTTGGCTGGCCCTTGCCAGGCGCAGCTCAGCCCTGCA
>CHR8:103754842-103755226
TCCTGAATACAGCACACTGATGGGTCTTGACTCTATCCAATTTGCCAGTCTGTGTCTTTTAATTGGCACCTTTAGCCCGTTTTACATTTAAGGTTAATATTGTTATGTGTGAATTTGATCCTGCCATTATGATCCTAGCTGGTTATTTTGCCCGTTAGTTTATGCAGTTCCTTCATAGTGTCCATGGTCTTTACAATTTGGTATGTTTTTGCAGTGGCTGGTACCGGTTGTTCCTTTCCATGTTTAGTGCTTCCTTCAAGAGCTCTTGTAAGACAGGCCTGGTGGTGACAAAATCTCTCAGCATTTCCTTGTGTGTAAAGAATTTTATTTCTGCTTCACTTATAAAATTTAGTTTGACTGGATATGAAATTCTGGGTTGGAGAA
>CHR3:145878620-145879004
TTGCTAGGTTGGAGAAGTTCTCCTGGATAATATCCTGAAGTGTGTTTTCCAACTTGGTTCCATTCTCCCCATCACTTTCAGGGTCCCCAATCAATCATAGATTTGGTCTTTTCACATAGTCCCATATATCTTGGAGGCTCTGTTTGTTCCTTTTCCATCTTTTTTCTTTAATCTTGTCTTCACATCTCATTTTAGTAAGTTGATCTTCAATCTCTGATATCCTTTCTTCCGCTTGATCAATTCAGCTATTGATAGTTCATGAATTATTGATACTTATGCTTCACGAAGTTCTCATGCTGTGTTTTGCAGCTCCATCAGGCATTTATGTTCTTCTCTAAACTGGTTATTCTAGTTAGCAGTTCCTGTAACCTTTTGTCAAGGTTC
>CHR2:104516349-104516733
ACATGCCCAGCCTAGAGCACAACAACCCCAGGGACAGATGTGACAGGAAAGTGGAAGGTCATTAACGGTTTCATCCCCATTATTATAGGCCCAAAGCCCACCCTTATGATGCACTCTGCTCTAAGAGGGCTAGAAAACCAGTATCTTTCATAGTAATGACTTCCAGTTTACAGCCTTCATTTGTTATATTTCCTCAATAGCTGTTGTGTTGAGATTAACTGCATAAATGGTCTGCAGCTGTCTGTTATGAATTAAGGGAGTTTAATCAAAGTATTTCTAATGTACAGCATAATGATAATACATGGGGGAAGTACTATTTAAGAGATAATGATGGCTTCAGAAGATCACTGTTGTAATGTTTAGTGCATATGCCTTCAGCATTGA
>CHR8:127580311-127580695
GTGGTTGAAAAATATTCAGCCACTGTGAAAAAGTTTGGCAGTTCCTCATTAGAAGTTATCATGTGATCCAGTAAGTTCATCCCTAAGTATATACCCAAGGTAAATAAAAACATTTGTGCACACAAAACCTTGTATGATAGTGTTCATAGCAGCATTATTCACAGCAGTCAAAAGGTGACCCAACTGTCCATCAACAGATGAAAAATTGTGGTGTACACACATGGTAGAATATTCAGCAAGAAAAAGGAATGAAGTCCTGATATATGTCACAACATGGAGGGATCCCAGGAACATGATGTTAAGCTGAAGAAACCAATCACAGAGGATTACATATTGTATTTTTTCATTTTTATAAAATGTCCAGATGGCAAATCCAGACTGGGG
>CHR20:40825434-40825818
TGGAAATAGAAAAGGAATGATGAGAAAATTAGAGAATCAGTCAAAGATGACCAGCATCCAAATGATGGGAGTTCTAGAAGAGAGAGCAGAGACAATGGAAGGAGAAAGTCACCAAAATTACTCAAGACAACTTCCCAGAACTGAAGAATATAAATTTCCAATGAAAAGGTTTGATAGAGAGGATGAACATGTTCTGACACTAGGCATATTATAATGAAATGTTAGGAAAATGTGCAAACCCTGGATACAAAGGGAAGATCCTGCAAGCTTCTAGAGAAAAATACAAAACAAAAGAGATCGAATAAAGAGTCGAAAATCAGAAATGCTTCAGACTTCTCAACTAGAAGACAATGGCACAGTAGGTATTGGTTATCTATTGCCACA
>CHR14:102599243-102599627
TTTACCTCGAAAGTAGCTGGGACTACAGATGTCCACGACCATGCCTGACTAGTTTTTTTGTATTTTTTGTAGAGACAAGAGTTTTGCCACGTAGTCCAGGCTGGTCTCGAACTCCTTGGCTCAAGCCATCTGCCTGCCTTGGCCTCCCAAAGTGCTGGGCTTACAGGTGTGAGCCACCGTGTTCAGCCATTATTATTACTATTTTTTAATTTTTTTTATTCTCTTTATACACGTCCTTGGTGCTTCAGAGGCGTACATTGTTAATGATGAATATTTTTGAGATAGTGGCCCTTTAAAAAAGCAACCTTTATTTTGAATGTTTAATCCAATGTATTTAATCAGATCTGAAAATTTGTGGTTGTCATTGGCTTAACTGTCACTTCA
>CHR9:85492359-85492743
AGGCAGGAGAATAGTTGAACTCGGGAGGTGGAGGTTGCAGTGAGCCGAGATCATGCTACTGCACTCCAGCTTGGGCAACAGAGTGAGATCCTGTCTCAAAAAAAAAAAAAAAAAGAGAGAGAACAATGCATACTATATTTCAAAATGGTATATTTGTATATTCTTCCAAATATAAAAGCAAAAAAATGTATTTGCATTTACTTATAAAAAATAAGATGGTCAACGGAGCTGCTCTTCAGAAATCTGTACCTTTGGAAGAACACTGGGACAAAGAACATTCGAATGCTACCTGAGGCTGCAGAGAAGGAAACAGAAACCAGTGGTCAAATAAAGATAAGGCTGGGGCTGGGCATGGTGGCTCACGCCTATAATCCTAGCACTTTG
>CHR1:218079975-218080359
AAGAGGACATGAGGCACTGATTTATTTTATTGAATGAGTAAATACTCATTCGGATTGCTGGCTTGACATTGTATTGGTGTGCTCTGACGGACTCAAGCGTCTGAATCACTTTTGTACTCTCGTGGTATCAATGAGGGAGAAAGATGATTCTCTTTTTACTATGATGGAGAAAAGAAGTTCTGGGGCAATAGCAGCAGGTTTCTGAGTCTCCTCCTGCATTAGCCAACACCACACAAGAAGGGTCCTGAATAAAATTAGAGTCTAATTGAATCACACTCCTATTCAGGGGCAAATCCACTAAAATTTTCGCTCACAGGCATACAACTCAATTCAATAATCAATTTCAGTATCTAAGGCTACAAAGGCCACCCTAGGAAATTAAAC
>CHR16:79050547-79050931
CTGCAGTCCCAAAGCCCGGGGCATGGATCCAGAGAGGAGGGTGAAGAATGGGCCCCTGACCCAAGACTGCACTTGTATTTGAGTTGCATAAGAAGCTGCTGAGGAATTTTAAGAACAGGAGTGACATGACTTCCGTTACAATTGAAAAAATCAATCTGGCGAAATGAATGGGGCTACATAGGTTGGGGGAAGGAGGTAAGAGAGGAAGTGAGGAGAATAGGGTGGGTCGAACCTGTTGAAGGCCCAGAGCTTGCTTCTCTTCTGCCGCCTTTAGGAAACGAGATGAATTGTTAAACTTCTTGCACTGAGCTTTACCAGGTGAGCTGACAGTTATCCTCTGCATTCATCAATATAAGCCCCATAAAAGGCAAAGTGGTTGAGGAG
>CHR20:46901380-46901764
CCCACTATGTTTTCTAGCATTTAAGATGCAAGGTATAAGTACTCACCTTTAAATCTCTATTGATTGGCAGCTTCCTGAAATACAGAGTCAGAGAGCGTGTCCACCACGTCCTGAGTTTGGTACCAACCCAGGTGCTGATGGAAATTCCAAGTAGGGAGAAAACGTCCTCTTCGGAGAGGCAGGGTGTCAGCGCAAAGAGGTTATTTTCTTTTGTGGGTGTGTATTATTTGCACATATCAGGACTTTTGTTTCAGGGTGTTCTAGAAACATTGATCTCTCCAGCAAAGTTCTGCGTGTCCTTCTTGGTTGGGAAGGGAGCGGAGAGGAAGGAGCCCCGAGGAGAATCGTGCACCTTTGGCCTTTTGTGTGACTCCTAGAGTAGAG
>CHR19:36605347-36605731
GTGGGTGCCAGGGGTGCTGAGGAGGCCAAGGAGGGCACTGGGAGCTCCGTTCCGGGAGAGCTGTCTAAGGACGCGGAACCGGGTGGGGAGGCCAGGGAGGTAACCAAGAGTCCGAGCCGGGCCTGGAAATTCTGAGGAGGAAACCGGGACCGCGGTATCCAGACGCTCCGATCTGTACGAGCCGGGCCTCGGGCGTGGTCCATGGGCGTGACCTTGAGGGTGACCCGGAGCGAGCTCCGCGAAGGGGGATTTTGCCCGTTCTGATCCCGCGGAAGCGCCATCGCTGGCGGCGGGTCCCCGCGCGGAGCGGGCGCTGTGTGTTCGCGCGCGCGGGCGCGCGCTGAATAGGGGTGGCCTCCTGCGCCCAACCTGCTGCATTTTAGG
>CHR15:99292544-99292928
TAGTAGAGACGGGGTTTCACCTTGTTAGCCAGGATGGTCTCGATCTCCTGACCTCATGATCCACCCGCCTCGGCCTCCCAAAGTGCTGGGATTACAGGCGTGAGCCACCGCGCCCAGCCTCGTACAGTCTTTCTATACCTACGAATCCTCTGGGTTCTACACGGGTATGTCCACATATAGCTTTCAAAGTTAGACTGATTTTTCTTTAACCCTTGTCTGTGGCAGATTTCTTTTCCCACCTCTATTTCAGTCAGGGATGATAGCAGCCGAGGATCTCTTGTCTTTGAAAATGTGCTTCTCACTCTGGAGTTGATTTACATTTCCCTATGTCCTCAGTCTCTGATGGGTTTTTATTCAGCTTGTTTTAGTTGTTAGGGTGAGAGT
>CHR14:104098434-104098818
AGCAGGGGCCTCAGGGACTCCCATTCACCGTGGGCAGGGGCCTCCAGCAGCTGTGCTCGCTGCACCTTTGGGATGAGTTCCCAGGGCTCTGTAAGAAGCAGGGTTGGGGGCAGTGGGCAGGTGGGAAGGGAAGGAAGTACGGTACCCTCCTGCCACCCAGCCACTTGCACGCCCCAGGCCCTGGGGTCCCCAGGCCCCTGCAGGCTCCGGTTAGCCCACGGGTAGGTGGCAGGGCAGGAAAGGGCCCGAGAGGGGCAGTACCTGCTCCCAGGAAGGTCTCTGCCTGCGGTGGGTGGGGTTACAGTCCCACCTCCCCCTGGGTCTGGGCACCTCATTGATGGCAGGGAGGAAGCTGGAGGGCAGATGGGTCGGGGACAGGGTGGC
>CHR20:57655453-57655837
TGCAGTCAGGGAGTGCTCAGGTTGCTACTTAAGTGCGGAAGTTGCTGGGTGACCCGTGCAAGTCATCTTTGTGGAATTAGGTTCCAAAGTGGCTTGAGAAGTCGGGGGAGGTGGGCCCAGCTTCAGAATTGTCTGGAACCTTCCCCAGCCTCTGGCTATGTCTGCCAGTCACCCCAGGTGGAGGACAAGGACAGGTTCCAATCCTACAGCCACTGCTGACGAGCCCCCTGCTCCCAGCAGCCTCCAACCACTCCCAGACTCCCAGGGCTCGGGGTGGACTCCTCTTCTTTGAAGTGGGCGCACCCAGTCCACCTGCGCCTTCCCCATTTAGATGCTTCTAGACCAAGGGTCTGAAAACTGTTTCCATAAAGAGCCAGAGAGTAA
>CHR15:51080231-51080615
ATAACTTCCATGCCTGCATTTCCTTTCTTATTCATCTTGTTTTCCCAGGAGTTAAACACTATTTTTTAATCTCCTGGTTAGTTTTTTATCTGTCTAGTGCAAATTCATTCCTAAAGTTCGTAGCAGAATAGAAAGTTCTTCTCAATAGGTTCAAACACATCAACTAATCAACTGCTTCCACTTTTTTTTTTTCTTGGAGATATCTCTGGCAGCCCTCTGTCCCCCAACTCAAGTCTGGGCATGTTTCTCTTGATGCCTGACACACGTAGTCATCCTGGGTCCTCCCTTCACTCTTTACCCCTTCTCTCCTGTGTCCATCTCCTGTTTCTTGGATCTCACAACTCCTTTTTCTTAATTTGGTCCTCGGTTCAGTGGAGCACTTGG
>CHR20:56598672-56599056
AAATAATACCTTTTACCATTTACCAAACCCCCATATATATGTGGATGGAATTCTAAACACCTTATTCTATTTTATTAAGTTTTCTGATTACCCTATACCAGTACCAGATCACTTAATTAAAATTGGTATTATTATCAAGAGGACACGTGCTTCTGGTAAATGATGTTGAGACAACACCTAGAGAGTTTAATTTCCCACCTCTCCTAACCGCACTTCCCAGAGACAAAGCTCTGGGTTAGGGTTCGCAGCAGGATTAAGGAGCAAGAGCCCAGCTGGGGTGCTGGGGAGCATGCAGGGCCTTAGGACCAGCGAAGGGAGGTTGCAATTATTTCCCCAGGGTTCTGGGTGGTCCCTGTTCATTAGCTAGAAATGATGCACCTTTGG
>CHR6:126277739-126278123
AGTTGGTTCAAAACTGTTCAACAAGGGCCTCCTGACTTGCTGAGGGAGCTACATTGACCTTTATTATGGAAGAAGCAGCTGGTGGAGAAAAGTCAGGGTAAAATAATAACATGCACATGGAAGGATACCAGAAGAGGGGTAGCTTGCAAAGAAATATGTTATTAAGGTATATCATGAATGATAGTTATCCTTATGCTCTGAGCAATTAATTTTGCATTTCCTAAAATGTCTCCAACATATTTATTAGTTATTAATAATAAACATATATGTTAGACGCTCTGCATCTCAGATTGAAAATCCTCAGTATATTTTCAAAGACCCAAAGTAGTTTGCTCTTCTTCTTCAACATTGTAGTTGCTGCCATGTTGAAACCAATCCCCTAAT
>CHR20:10414576-10414960
TTAAAAGAAGTCCCAAATATCTTTATTCTCCAACATGAAGATTTAATATTATGTTTTTATCTATAATTGTGGTTTGCTTGGAAACTTTAGGTTTGAACAGAAGTGCATTTATATCAAGTCATGTTTGTAAATAATTATAAAAACAAGATAGCTGTTGGCATGTCTACTGCAGGAACTCACTAATGTATAGTCTATATTTAGCTGAATAATTCTGCACAACACATTGTACCAAAAAACAAACCATGTTTTAAACACCTGGCTAAAGTCAGAGCTAATTTTCTATCATTTTACGTTATCAATCAATGATTTTCAGTTTTGGAAATCCTAGTCAACGAATCCTCCCCAAAGCACTGGTTAATGACAGTACATGCAAAAACCAAGGGA
>CHR12:33407189-33407573
TTTGGTTGCCCTCAGAGTCAACTGATTTCTGTTTGTAGAGTTCTGGCTTTATCCTCCCAATGCTGGTTGTTGTTTCTCCTCGTTGTAAAACAGGTTCTGTGCCCATGCTAAAATCAACACTGGAAACCTGCATTTGCCTCGGCAGGTGTCTTCGGAAGGAACTGTGGCTGAACACACACACATATACACAAAATCATTGAGGGAGATCATTTTGATGAGAATGTTATACAGTGACATATAAACTCTTCCCCACCCCCAGAATAGTGAAAAGATATCTATATCTACATAGATAGACACATACATATAATCAAAGAGGTACTTTTGAAAAAATAAAGAAGTACAATATTCAAAGAGAAGTCTCCTAAAATTCCAGAACATCTGAAA
>CHR20:54002902-54003286
TGATTAATTGCCAGTATCACCTGCTCAACTGGGCATTTGAGGACAGGCACTGCGTGTGTCTCATTCACAACAAGATCAAGTGGTTGATAAAAGTTCCAGTGCCTGACAAAGACTCCATATTCACCTCCCAGCTCCACTCACAGGTTGAGGAACCCCAGCTGGGGTCTTAGCCTCTCTGAGACAAGGTCGTCTCATGGAACACAAGATTAATAATAAACCTTGCCTGGTATAATTCGTTGTGAGTTTCCATAAGAAATAATGCATGTAAATTCCTTAGCATAATGCCTAGTATAGAAGTGTCCAATAAATGTTAGCCAAACAGACAAAAAAAAAAAAAAAAAAAAGCAATGAAAATGCCATACAATTTGCAAAGTTCCTGACACA
>CHR8:93188288-93188672
ATAATCCCAACAGTTTGGGAGGCCAAGGCAGCAGGATTGCTTGAGTCCAGGAGTTCCAAACCAGTCTGGGCAACATAGTGAGACCCTGTCTCTACAACAAATTTTAAAAAGTATCTAGGTGTGATGGCTCACACTTGTTGTCCCAGCTACTCTTGAAGCTGAAGCGGAGGATTGCTTCAGCCCAGGAGTTCGAGGTTGCAGTGAGCTATCATCCAGCCACTGACCTCCAGCCTGGGTGCCAGAGCCAGACCTTGTCTAGAACAAACAAATGAACAAAAAAACAGTGAGACGCCATATGCTCTATATGCATTAAAAAGAATGTATATTCTGCTGTTATTAAGTGTAGGGTTCTATAAATGTCAATTAAGCCAAGTTGATCGTTTT
>CHR16:88298494-88298878
GGAAGGCGAAACTCAAAATGTCTTCAGTTGTTTTAAGCTTTTCACATTAGGAAAGTCTCCTGAGGCGTGGAGAGGACATGGAGCTGCTGACGATTCTTACTCTTAAAATATTTCAGATTTAGACATTTCTGAGCTCTTGGTTATGTGCCAGAGAGATTTGGCCCTGGGACACGGAGGGAGGCAATGTTCTGGAAGGTCACACCTCCCACCTTCCTCTCCCCACTCCTCACTGGCTCTCCAGATCCCACGGGCACCTCCCGAGACAGGAGCAAGCAGACGTGCATTCCATCCTTAAATAGATAGGTCTGCTAGAAATTCCTTCCATCTTTGAAGCCAAAATCCACATCCCTGTAGGGTCCACCCAGCTGGCCCCATTTTTCCCTC
>CHR14:96878828-96879212
TTTAAAAATCATGCATATTTTGGCATTTCAAAATCATGCCAGTATTTCAGAATTGTGCTAAAAATTAGCTAATATAGCCATGATATTTATGGCTGGTGTACTTTCCCCCCTCCTGTTCATAAAATGGAGGCTACTTTTGTTGGTATTATTTTTAAGAACCTTGGATTTTGGACCATTCCTGAGGAATCTTTGGAGAAAGCATGACTAGTCAAAAAGTAGATATTTTTAAGGGAACCCTACAAAGAAATTTCCTACTTTTTTTTTCCTACTGCATTATAAAATCATAGAAAAGCATCCCAAACTTGTATGTTATTTTCCAAATATCAAATTATATACATTAGTCTTCTGATTGGACCCTTTGCCAGTAGTGTATATTATGAAAAT
>CHR3:28842800-28843184
CCACTTTGTAAAATAGTTTGGCAGGTTTTTTTTTTGCAAAGTTAAACATAAATTTATAAACCACCAATACTCCTAGGTTTCCTCCCAAGACAAATGACAGACAATGTATGTCAACACAGACATACACACAGGATTCATAGCATTATTTATAATGGAACAAAAATGGAGACAACCTAAATGTCTGCCAGCTGTGGTATAGCCCCATAGTGCAATACTATTCAGCAATAAAAAGGAAAGAACTACTGATATGTGCTACAGCACAAACCTCAAAATCATTATGCTATGGGTACAAAGACAGAAATAGAAGACAACAGAGCATGTGATTCCATTTGTACAAAATTCCTAGATCAGAGGTTGCCTGGGCTTTGGGTTAGTAGTGGGGGT
>CHR6:18503684-18504068
GAAAATGCTTTTCCGCCTCAGCTTGTGTCACGCCAGATGCACTCTGATCTCAGAGGGAAATGTGTGCTACTGGTAATTAATAAATAACCTATCACAGTTTACAAAAACCTTTCAAATCCAGCACGGCATTTGGTTCTCATGTGTTCCTCTCAGGGTGCTAGATGAAATTCTGACTCTAATTCCTCTAGTAGATGAGGAAATGAGAACACGGAGTTTCTTAAGATTACTCACTTGGAAAGTCATGGAGTTACCCGGAAGCAATATGGCTCGCCCTTGCACCAAATCTCACTGTTGACAATGACGATGGTGGGTGCTTCTCTTACTAGAATATCAGTTTATTTCTCCAGCTCTTCTCTGAGGAAAATAATACCCCTGAGGACAAAT
>CHR11:38280684-38281068
TCTTTGTGTGTGTGTCTAGATTTCCTTCAGTTCATCTCTGATTTTGGTTATATATTAACTTCTGCTAGCTTTGGGGTTGACTTGCTCTAGCTTCTCTAATTCTTTCAGTTATGACTTTAGGTTGTTAATTTGTGATCTTTCTAAGTTTTTGACGTGAGCATTTAGTGTTGTAAGTTTCCCTGTTAACAGTGCCTTAGCTGTTTCCAGAGATACTGCTTTTATTTTTGTTCTCATGGGTTCCAAAACACTTCTTGATTTCTGCTTTAACTTCTAGACTTTTCAAAAGAAGACATACATGTGGCCAACAAATATATGAAAAAAAGTTCAATATCACTGATAATTAGAGAAATACAAATCAGAATCATAATGAGATAGCATCTCACA
>CHR1:150490957-150491341
GGTGGAAGGATCACTTGAGCCTGGGAGGTTGAGGCTGTGGTGAGCCATGATCTTAACCACTGCACCCAACTTGTGTGACACAGCAAGACACTTTCTCAAAAAAAAAACAAAAAGAAAAAGAAGAAACAACTTACTTTGTTACTTGTTAGCTTTCATAAATTCAAGTTTTACTTAATCGCCCTCATTACTATTGTTCTAACTTTGTCTATCCAGATTTCCTGCATTCAACTTTTAACTTCATGCATAGAGCTTTTTCTCCAGCTGTAATATCTGTTACCTGATATCCTATTTATATTTTCTCTGAGTTTGTCTGTCTTTGCCTATAACTCTAGATTTCTCTTGAAGGACAGGACCTTACCCGCTAGCCAACAGGTGTGTCACCCA
>CHR11:66817610-66817994
GTATTTTTAGTAGAGATGGGGTTTCACCATGTTGGTCAGGCTGGTCTCGAACTCCTGACCTCGTGATCCACCCGCCTCAGCCCCCCAAAGTACTGGGATTACAGGTGTGAGCCACCACACCAGGCCATTATTATTATTATTGTAGAGGCAAGGTCTGAACTCCTGGGCTCAAGTGATCCTCCCACCTCGGCCTCCCAAAGTGCTGGGATTACAGGCATGAGCAATCGCACTGGCCTCAAGTGATTCTTAAATAGAGTAAAATTTGAAAACCACTGAGCATGAGCAGGAGTTGACTTCTGCATTTTAATCCAATAAACCCTGGGACATAAATTTAAGTGTTTCTCAATGCCCTCCTAATCTTTGAGGAAAGTTACAAGGAGAAGT
>CHR15:52261457-52261841
TGTTCCTGTGGATGTGGATGCAGCCCTCTCTCTTCCCTTTGAACCATCCTGGGCCACTTGTCAGAGTGTGCACTCACCCTGCCCCACCTCGTGTGGCCAGGGGTTTGCCTGGATGGTTGGTCCAGGAGGTACCCAGGTGTTGCTGCCAGGCAGAAGCTGGTGGGAGTCCCATGGCTGAGCTAGTGCCTCAGCTGACACGAGGGCTGGGGTGGGACTTTTCCTGAATACACAAAGTGAAATCTTGCTTCTCCCCCAAGCCAGGGCATGAGAGCTGCCCCGCTGGTCAGCAGATGAAAAAAGGGAAGAGGTGCTCCCATTTCCCTTCAGCCAGTGTGGACAAAGGGCTCCTGTCCTCAGGCAAGGATGTGACTCCCAGCTCCTCTC
>CHR17:55516246-55516630
CTCTCCTTCCCAAGACTTATTTGAACCAATTTCTCTTCTCCTTCATCATCCAAGATTTCTAAGGGTATTGACTCTCAGGAGAGACACAGCCTGGAAGAGTCAAATTCATCATTCTTGAGCTCCTTTGTAAAATTCTGTACGCTTATACCAAAGTCCATAGACTTTGAGCCAGGCATTGTGGGGGAAAGCAAAGGCCATTTTTAGAACTACAAAATATTGGCTTTGTGTATCAAGAGACCAAAAGCATAAAGTTTATATAACAGGCCAAAATGTAGGAAAGAGAAAGTGAGGAATGTGAACAGTCTTCCTTTTTTTTTTTTTTTTTTTTTTTTGAGACAGTCTCACTCTGTCACCCAGGCTGGAGTGCAATGGCACAGTCTTGGC
>CHR1:2478213-2478597
CTGGGGAGGAGTGGCAGGGCCCAGCTGAGCTGTGTGACCCAGGCAAGCCGGCACCTGGGGTGGAGGTGGCCCTGGGCTCTGGCCTTTGCCCTGTCACTGGCAGGGCGGTGTGGGCGGGGCCGGGCGAGGTGAGGAGTGGCCGTGCCTCCGCTGACGGCCGTGTTTCTCCCGTGAGGAGTGGCCGTGCCTCCGCTGACGGCCGTGTCTCTCCTGCGAGGAGTGGCTGTGCCTCCGCTGACAGCCGTGTCTCTCCCGTGTCCAGTGGAGCGGTGCATGGGTGCCATGCAAGAGGGGATGCAGATGGTGAAGCTGCGTGGCGGCTCCAAGGGCCTGGTCCGCTTCTACTACCTGGACGAGCACCGCTCCTGCATCCGCTGGAGGCCC
>CHR8:134658220-134658604
CAGCTACTCGGGAGGCTGAGGCAGGAGGATGGCGTGAACCCGGGAGGTGAAGCTTGCAGTGAGCCGAGATCACGCCACTGCACTCCAGCCTGGGCGACAGAGCGAGATTCTGTCTCCAAAAAAAAAAAAATTTGCAACTTAAAAAACTAAATCCTACCCCTCAAATGACTGAACTGCACACTGATGGCAATTAAGCAGTCTTGCTAGATTCTCTCAAATTACGCACAAGGAAAAGTTGACCACAATAGCATTTCTCAACAGCCCAGCACCTTTCAATGAAACGGCAGGAATTTGTTGCCTTTTTAAAGCCACTGAATTCCTATTTAAAGCACTCTCATTGTTCAAAAAATTTACCAATAGTTCATTATGTTCATCTCATTATAC
>CHR14:91527180-91527564
AAAATTAGTTGAGCATAATAGCACAAGCCTGTAGTCCCAGCTACTCAGGAGACTAAGTCAGGTGGATTGCTTGAGCCCAGGAATTTGAGGCTGCAGTGAGCTATGATCATGTCACTGCACTCTGGCCTGGGTGACAGACAAAGACCATGTCTCAAAAAATAAAAAATAAATACATTTCATATAGTCATTGTAGCTGTTAAGAAAAGAGTTTTATAATACGTAAGGAGCATATCAGCAGAAGTTTTTAAGAAAACACATAGCATTTAGATCTCATCCATTCCATCCATGGAAAATGTACCACTACTGCCATTACTTTGAGATTGGAATCAATTGCCCAAGCAAAGATACATTCTAGTTACTATTACTCTGTAACAAAGTCTCTCT
>CHR1:116710163-116710547
ATGTTGTGAATTTCAGGATCCTCAGACTCAGATTTAGAAATGCCCGGTGATGAAAATGTACCCACCTTAAGCAGGCTGATGGCTTGGCATGCAGAAGATGTCTTTGTGGGCAGAAAAAGCTTCACCAGGCTGAAAAAAATAGAAAAATGTGTCCCCTCTCCCCACCTGCAAGGCAGGCAGATACATTAGAAGACAGAGATCCCACTTGGTGGGCAGGTCCTTGTCAGGTAAGGGTTCGGTTAGTAGGTGGTACCTTTGTGTCAAGAAGAAGGCGTGCCTTTCTCCCAGCAAGGGCAGCCCTTGGGTGCACAGCTTGGCCACACTCTGTTGGACAAAGCTGCACTGTCTTCCTACAGGGCTCCTATCCTGTCATGTGGCATGAGC
>CHR17:63792067-63792451
TTTTCCCATAGCACAGCTCTTTAATATTTGTCATATTTATCTAACAATGGTCAGTAAGTTTGTACTGAAAACTCTTCCCTTTTAACAGAACTGGGAGCATGATTTGACTATACACTATTGAAATGGAGAATCTCTTGTGATTACTTTTTTGTAATATTGAAATTTTGCATGTATTAAGTAGTACTTAATAATTAGGTCATTAGCCAAAGCCTTGGAGGTCTCTAATTTGATCTGCATTACATCTCCTAATAATAAGATATACCATAATAAAAATGTTGTTAAATGAAAGATTTACTGACCCCAAAGTAAGCATTCACTTTACCAGTTTGCTTTCTAATTCTCAGCTATTTTGAAGATGAGGAAGAAGATTCTAGCAACGTTGAT
>CHR2:24244255-24244639
TTTTCTAGGAGACTGTTACTGCCTTGAAGTAGATTTCTCTAGAGTAATTTTTAAATTATCTGCAGAGGGGAAACTGAAAGGACCTTCATAAAATAGGCGGGGGAAAGGTATAAGACCTGGGGCCATGGTCCTGTCCTTCCTTTCAAACAGCTTTTATCTGTTCTTTATATTCCCTATTCTATGAGGCTTAATTGGAAAAAGTGTTTCAAACCACAACAACATATTCAGAAAACCATCACTTTAGATCATAGATGCTATAGAAGCCAAATGTACTGACACACCGGCATGCCTTCAGGGATCACTAGCCAAAGATCTTCCAAACCCAGTAGGTCTGAAAAGTCTTTTCCATTCTCAACACCAAGAAAGATGCCACAGCTAGTTAGA
>CHR17:56320299-56320683
GTCTAGTATAGTATCTTTGACATCCAAAATTAAGACAGTGTGAACATAAATATTATAACCTGAAGTGTGCCAATTGAGAAAATAAGGATAAATGGGCTTCATTACCAAATGTCTCCTGACTGCCCTAGAGGATATATGGGGCCGAGCAGATAAAGAATTATGATAAAATGTTGGAACTGCATATAAATGGGGCTTTGTGACCTGCTGGATAAGGTTGAGACTTAGAGCCAGACCCAGGAGGCTCACATTCCTTCCTCGGCATGGTGTGGGGGATCCTGGGCTCATACAGACAATAGGGGATTCATAGCTTGAGAATTCTAATGATGACTGAAAGGAGGGTGGCAGCCAGGACAAGAAGGCTTTTCAGAAGCATGGACTCCGATT
>CHR10:1507816-1508200
GAGAAGAGCTGGGAGCAGCCAGCCCTCCCAGTCCTGGATTTGACCATGGTGCCCTTCTTGCCGTCTTCTCCAGGGTGGGACAGGCAGCGATGGCTCTTCCACTGGCCTCTGGGTCCTTCAGAACTAGTAACGTGGTCAGGGCTGTTCTTTAATTTTAGGGATGTCTGGTCCAAGGTTCCACAATTGACGACTGTGTGACCTTGGGGAAACCTCACCTTTCTAAATCTCACAAGGGAGATCACACAATTCCCGAGTGGTGCGTTCATCAGGAAGGTCAAGTGAGGTCGCGTGTGAACGTGAATTATCCAGCAGCACACGGCCAGCGAGACCTTGACACTGGTGTTGGCGTTGGATGAATAGGATGCGTTTGAGGGCCCCTTGGTG
>CHR12:64616013-64616397
TATGGGGCATAAACATTTTCACCAGACATTTTGCCTAGGGCAAGGTGATTTACACATCTTTTCTGCATGTCTGATATGTTCTGTTCTTACACGATATTAATCCATTGGAATTTTGTGTTTGTGTGAGCAAGATTCACAAAGGCATATTCCTTTAAATGAATTTCAGAAGAAAAAGTTTCCAGTCCTATAAAGCCTCATATTTGAGTAGTATACTCCTTATCCCATTTCTTCTTCTGGCCAACTCACAAGATTTGGAATTATTTGGAAAGCAGTGACACAAAACATTTTTGAAAAGAAAGGCTAAAAATATCCAATAATGTGGTTATTCTTTTTAGACTTCCTTTGGCAGTCAGTGCATGTCATACGGTTAACATTCTTTTTCTG
>CHR20:47514637-47515021
CCCACCTCGGCCTCCCAAAGTGCTGGGATCACAGGTGTGCTGTTTTTTTGTTTGTTTGTTTTGTTTTGTTTTTTGCTTTTTTTTTTTTTTTTTTTTTGAGACAGAGTCTTGCTCTGTCACCCAGGCTAAAGAGCAGTGGTGCAATCTCAGCTCACTGCAACCTCCGCCTCCAGAGTAGCTGGGATTACAGGTGCCTGCCACTATGCCTGGCTAATTTTTGTATTTTTAGCAGAGACAGAGTTTTGCCATGTTGGCCAGGCTGGTCTTGAACTCGTGACTTTAGGTGATGCACTTGCCTCAGCCTCCCAAAGTGCTGGGATTACAGGCATGAGCCACCACACCCAGCCTCTTGTATTTTAAATAGTGTTTTGTATAAGATTTCAT
>CHR1:149894626-149895010
CTCACTGTACACTCTCTCCCCAGGTGATCACATACCACACCCCAGCCCCACCCCCATGATCTCATTTCATCTTCAACAACCCCTAACTAAGAGATGTCTCAAATATACTTCTCACATGCTAAAATTAGTGGGAAAAAACTTAATGAGAATTAGGAAAGTAGATACACTTAGAGTATCTTCCACAATTACAGACAGAAAAGGAATTTTATAGTGGAAAAGCCTGACAGATACCATCTTAATCAAGTGATCAGAACTATCACTAGTAATAACAAAAAGATCACGTGCCCTGGTAAGGTTCACAGAGAAGAATTCAACATTACTTCTGCAGTATTCCAGCCAAAAATGCATGTGCTAAATTTTAATCATAAAGAAACATCAGACAAA
>CHR8:94963916-94964300
TATCATTCAACTTCATTTTCACATTCAGCCCTCATCCTGTTAGGGCTGTGGGAAAGTCATCTTAGTCCTTCCTGGGGATTCCCCCTGCACCCAAGGCTGTGCTAAAATTCTGTGGCCTTAGTTAGCCTGAAGGGCCCTTCAGTCCCTGGTGCTGCTGTTTCTGTGACATAGGAACCCTGGCGGTAGGACCCTGTATTAGTCTTTTTAAATTGCTATGAAGAAATACCTGGGCAGGGCACAGTGGCTCATGCCTGTAATCGCAGCACTTTGGGAGGCTGAGGTGGGAGGACCCCTTGAGCCTAGGAGTTTGAGACCGACCTGGGCAACATAGGGAGACCCCATCTCTACAAAAAAATTTAAAAATTAGCTGGGCATGATGGCACA
>CHR6:43738997-43739381
GGTTGTTGCATTTCTGGAATTTAAGACTCCAAAGCCCATCCTCCCACCCCCACTCCACTGTTTACCTTCTGGCTTTGGTGATGGGCTGCACCTTTTCTGAGGACGCTGTGCAGGCCAATGCGGGTGGGCCAGACAGAACATGTCTGAGGACGGGATGTGGTCCACGGGGTGCCAGTTTGCAACCTCCTCATCCAGCCAAACTGTACTTTTTGCCATTCCGTTGTATAGGACTGTCCTATACCTGCCTCTGTGCCAGAATCGGGCTCAAATTATGGCTCTGCTCATTTATTATAGCTACATGGCTTTGGGCCTCAGTTTTCTCATCTGTAAAATGGATATATTAATAGTATCCACATCTGGTGGTAATATGAAGAATGAATGTGT
>CHR7:105199456-105199840
CTCCCCTTCCCATCCTGGACCATTAAATCCCAAGCCATGAGGCAGGGCCAATCAACAAAGGATGTCAGAGCATGAGTTAGGTGAGAAGGGAAGGGAGAGACATAGTGATGGTGACTGGTGATTCATACCATACAGGGAAATCAATCAACTAAGTCAACGCAATGAGGATGGGAAGAGCCCAGACTCTTACTATCAGAGAAAGAAACCACAAAGATGGAAAGGGAGAACACCAGGCTGAATCTTCTGGTATTAGAGGTATCAGATTAATAAACTCATGGATTTCAAAACATATGTAAATATATAAATAAATATAAACATAAAGGAAGCAGGTGCATATGTTTGTGTTCCTAGCTCTGTACTGAGATCTGAAAGTGACAAGCCAAA
>CHR1:151177830-151178214
GCATCATGTCTCAAAAAAAAAAAAAGAAAAAGAAATTGAGCTGAAGGGAGTTAGGAATCTGAAAGAAATCTCCAAGTGTTAAGGAGAGCTGTGTGAGAAAAGCAAGCAAAATGGGGCCAAGAGAACATGAGCTGAACACACAATCTCTTTTCCTCTTGAGATTCACTCACCCTTCTATGTCAACGTTCTCTTCCTTGGGGCCTGGCTCCCCAACAAGTGGCACTGTCACTGAATGATAGGTGATTATGGGCCCGGGGCACTTCCGCTTCTTATGAACCTGCTTCTTTTTATCAGCCTCGAGCCGCTCATATGTCTCTTTAGGGTCAAAGGAAGAAATGAGGGGATGATCAGAATGTCCCTTTTTCCCATATCCCAGTACTGTCC
>CHR20:56860310-56860694
AGTGTGTCCTCATTCCCCTTAGAGCAGGTCCACGGCCGGAGGCTGCCCAGAGGAGACTGGGGGTGTCTGTGCCTGTGCATGGCGGCGTCCACCCCAGAACCCCCAAATACATGCATATAAAGCTCTGAGGAGCACTGTGGCCCTTTGCTGACAGTCAAGGGTTTGCATCTGGTGGGGAAGTTTGTTTTGTTCTTTTTTTCTTCATTTTATTTGTATTTGTTGTGAAATACACAGAACATGAAATTGGCCATTAGCTACTTCTGAAGAGTACAGTTCCACCGTGAAGAGCTCATTCCCATTGTTGTGCAACCCATCTCCAGAACTGTTTTCATCTTGCAAAACTGAAACTGCAAACCCATTAAACACTAACTTCTCATCCTCCCT
>CHR1:184132956-184133340
CTGGATTCGGTTTGCCAGTATTTTATTGAGGATTTTTGCATTAATGTTCATCAAGGATATTGGTCTAAAATTCTCTTTTTTTGTTGTGTCTCTGCCAGGCTTTGGTATCAGGATGATGCTGGCCTCATAAAATGAGTTAGGGAGGATTCCCTCTTTTTCTATTGATTGGAATAGTTTCAGAAGGAATGGTACCAGCTCCTCCTTGTAGCTCTCGTACAATTCGGCTGTGAATCCATCTGGTCCTGGACTTTTTTTGGTTGGTAAGCTATTGATTATTGCCTCAATTTCAGAGCCCGTTATTGGTCTATTCAGAGACTCAACTTCTTCCTGGTTTAGTCTTAGGAGGGTGTAGGTGTCGAGGAATTTATCCATTTCTTCTAGATT
>CHR17:60687780-60688164
AGGAACACACGAAGCAGAGCTCAGGTGCTTCAGTTGTCTTCCCAGAATTTTCTCAAAAATTCTGAGTAAAAAACACCATGTCCACTAAGGAGAGAGGAAACTTGAAGACATAGTGAAAGCATATAAGCCTCATTTTGTAAGACTTATTTCCCCCTCACAGGGAAAGCAAAAAGAGGTTCAAGAATCCCAATACACTGAAAGACCTTCTTTGACCTTGTTTTGTTCTGCATATCACTCAGAAATCAAATGTCGCAAAGGAATAAGTCTGCTAAGCTGAAGAAGAATTTGAAAATGTTATTGCTTCACCACGTTAAAGGAAAGGAAAGCCTGATACAGGAAAAAAGGAAGTTGTCCTAAATGCAGGATAGCATCCTGGTTTGGATC
>CHR14:24163659-24164043
AGAACCCGTCTCTACTAAAAATACAAAAATTAGCTGTGCGTTGTGGCATCTGCCTGTAATCCCAGCTACTCAGGAGGCCGAGGCAGGAGAATCGCTTGAACCGGGGGGCGGAGATAGCAGTGAGCCGAGATCGCGCCACTGCACTCCAGCCTGGGCAACAAGAGTGAAACTCTGTCTCAAAAAAAGAGAAAAAAAATAAAAAGACACTGTGTCCGCAGGAGGAGGAGGGGGCCAGTGGGGGAGCAGTCCATTCAGACATTGGGAGCAGCAGCAGCAGCAGCAGCCCTGAGCCACAGGAAGGTACCACCTGCCCTGCCTCTTGTGTCGTCCCCCATGCCACACCCTCTGGCCCAAGACTCCCCAGTCCCACTCTGAATGACCAGT
>CHR7:99966651-99967035
TGCTTGAGGGCAGAACCAATGAGAAAATCTAGTCACATTTCTACAGCGCATCACCGTTAAAAAAAGGATTCTCTGTTATGCTAGGCAAGGAGGGATGATTATTTATTAGCTTCTACAGATTAGACAATGGGGTGGGGGTGGGCTCAAGGTGAGATGATTTTTTGGGTCCAAGTCTACTCAAGACAGGCATCCCAGTCTTCGGTCTCCAAATCCACCTCCTGTCTGTCCCCCCACACTGCTCCTCAGGCCTTGTGGATCCATTGACTGTGATTTCTGTGGTTCAGCTCCCACATCAGGCAGGAAGGGCAGCTACTGGGTCTGAGATCCCACATTGCCTCCAACCCTTGCTTCCTAGCTGGCCTCCCAGGGCACCACGAGGGGCTG
>CHR19:56310235-56310619
CTGCCTGTGTGGAGGGTAATGAACTGGGTCCTTTAAGGAATGGCACCTGGGTGCCCAGAGGCATGGCCAGAAGGTGTCTGTGGGGGCCATGCCTTAGGGGGATGCACCCAGGGCGGCTGAGAGAGCAACTGCAGGAGTTTCCCCTAAAATCTCTCCTCCAGATCGTTCTCGAACTTTCCCCACTACTTCCATAATAAAATGTATACTTGTTGAAATGGCTGAAAAGGCTGGGTTATTCCATTCGCCCAACACTGAAAACTAACAGGTATGCTGGTGGATTACCAAGAATCAAACGCTATCAGTTAACTGTGCACTTTACAGGTGAAGACACTACAGCTCAGAGAGACCGATGGCTCGTCCAACATCACACTAAGCTACACAGCT
>CHR9:138150330-138150714
CCGCTGCGAGTGCAGCGGAGCGAGCGCGGCCGCGTTTCCCGTCGGGCTGTTTGTACCTGGGCTTCACTTTGTGCAAGCGTCCCTTCATGGCGGCTTGGGCGGGTCGGGCTGTTTGTACCTGGGCTTCACTTTGTGCAAGCGTCCCTTCATGGCGGCTTGGGCGGGTCACCCCCAGCGCAAGGCCAAGATGCCGGTTACGAATGCGAGTTTGTTTCTGGGGAGAGACCCTGGTACCGGGAGAGGAGGAGGAACGCGGAGACGCCGTCGGGCGGTGGGGATGTTGGGGACTGGCAGGCGCCACAGCCTGAGGTCGAGGAAACGGGCGCCCCCGGATCAGTGCTCATTTTGTGTTTTGTTTTGTTTTGGAGACGGACTTTCGCTCTT
>CHR2:238499361-238499745
CCAAAAAGCAGGAACAGACCTGCTGTAAACGTGATAGCTGTGGGATCTTGTCTGTGTCTCATTTTTTTTTTTTTTTTTGAGACAGAGTCTCGTTCTGTTGCCCAGGCTGGAGTGCAGTGGTGCCATCTCGGCTCACTGCAACCTCCACCTCCTGGGTTCAAGCGATTCTCCTGCCTCAGCCTCCTGAGTAGCCAGGATTACAGGCGCCCACCAGGACCGGCTAATTTTTGTATTTTTAGTAGAGATGGGGTTTCACCATGTTGACCAGGCTGGTCTTGAACTCCTGACCTCGTGATCTGCCCGCCTCGGCCTCCCAAAGTGCTGGGATTACAGGCGTGAGCCATTGTGCCCGGCCTATGTCTTATCTTTAAATACCTGGTGTAT
>CHRX:15511363-15511747
AAAAATTTGCAGGTGCACCAAAGTGAAGTATGGTGCAATTATATATAAACACACCAAATATTTTCCTTTCCAGATTGTCTATAAAGATGGGCTTCTCTATGTCTATGCATCAAATGAAGAGAGCCGAAGTCAGTGGTTGAAAGCATTACAAAAAGGTAATTCAAAAAAAGAAATGTTGAAAGAGAAAGGTCAAAAAAAGCCATAAAAGAGAGTCGTTTTTTGAGGCTTGGTGGAGGAAAGACATGGCAGTAAAAAGACTCAATGCCAAGAGACAATCTACTGATTTTCCTACCAACCTCAGGGAATGTGTCAGACTCATCCTCATTTTTGCTTTCTCATTGTTACATACAGGAAGCCTGTGGATTGGATTCCCTGGCCCACACA
>CHR16:30832589-30832973
CTGTACCTGTTGTTAAGAGCGAGTCATTCCCACAAATATTAATGTTGACGTGCACTGTGTTTTATACAAATCCTACAAATGATGTTCTAATAAATAACAAGTTTTGGAAACACATAAGTCCTTAAATTGGCAATTCTCTCCCTCTCTCTTTTTTTAAGAGACACGGTCTTGCTCTGTTGCCCAGGCTGGAGTGCAGTGGTGCAATCATAGCTCACTATAGCCTCAAACTCTGGGCTCAAGTGATCCTCCTGCCTTGCCCTCCGAAAGTGCTGGAATTACAGGCATGTGCCACCACACTCAGCCTAAACTGGCAATTTCAACTCGTGATTCTGTGTAGTGTTGTTAATCTTGTCAAATATTTGAACATTTTGTTATTTAAATACT
>CHR9:133431249-133431633
CCACCACCCACGCCTGATCAGCAAATCTATTAATATTATATATTACAACATTAATTTTGACCTGGAAGTTCATTTTTTCATTTTTTTTTTTTTTTGAGACAGAGTCTCACTCTGTCACCCAGGCTGGAGTGCAGTGGCACAATCTTGGCTTACTGCAACCTCCGCCTCCCAGGTTCAAGTGATTCCCGGGCCTACGCCTCCCGAGTAGCTGGGACTACAGGCATGTGCCACCATGCCCAGCTAAGTTTTGTATTTTTTAGTAGAGACAGGGTTTCATCATGTTGGCCGGGCTGGTCTCGAATTCTGACCTCAGGTGATCCGCCCGCCTTGGCCTCCCAAAGTGCTGGGATTACAGGATAAGCCACCACACCCAGCCTAGTTCAT
>CHR8:95566466-95566850
TGCATTTCCCTGATGATTAGTGATGTTGAGTGCTTCTTCATAAAACTATTGGCCATTTGTAAGTCATCTTTGGAAAAATGTCTAGGATCTATCTACTCTCTTAGCAGATTTCAAGTATACAGTACAGTATTGTTACCTGTAGTCACCATACTATACATGAACGCTCCAGAACTTATCTTCCATAATTGAAACTGTATCCTTGACCAACATCTCCTCATTGCCTCCTCCTCCAGCCCCTGGTAACCACCATTCTCTTCTCTGTCTCTTTAAATTTGACAAGTTTAGATTCCACATATAAGTGAGATAATACATTATTTGTCTTTCTGTCCAAAAATGTCCAAAGATATTTTACCTGTTTTTACATCAGGTATTCTTCTGTTTGTT
>CHR17:65447177-65447561
CTTAAGGAGAGGGTAATAGTCAAAGCCTGCGGGAAAATTGGTCAGATAAGGACTAAACAGTGCTTACTGGATTTTGCAATAAAGAAGTCCCTAGCTTTGCTGGCAAGCATGTCAGGGAAATGGTGGGACTGGCAGCCAGCACGCAGTTGATGGATAGGAAGATGGTAGGTGATGACATGGCCTTGTGGCTGAGGACAACTCTTTCAGGAAGCTTGGCAGGGAAGGGACGGAGAGAGATAGGGCCACAGGATGGAGAGAGGGTTTAAGGCTTAGAGGTTTAGGCTGTTGTCATTTTAAGAGAGTGAAAGGCTTGGACATGTTTATAGGATGCCTAAGGACCCTCAGCAGGTGGGAAGAGGATTGATTCTGAGTTTAGAAGGCAGG
>CHR3:10027176-10027560
GGGCATTAGGGACATTGAGTAAGTGAGACTGGGTTCCTGCTCTCAAAGAGCCCCAGTCTAGTGTGAGGTAAGGGCCCCTAGGTATACCCTGTGGAGCAGGGAAGCTGCAGTAGCAAACTCCCTTAGGGATAGGAGGAACACTTTTCAAGGAAGATGACATTCGATTGAATGTTTAGATCTGAGTAGGAATTTCCAGGCAAATAAGAGCACTTCAGATGAAAAGAACACCTTTGTGCAAAGGCACTGAGACCACGAAGGTTCTGATTTACAAGATTAAAAGGTCATGTGATTCAGGCACTTCCCCCACCTCTGCTGTCTGATTTCTAACTCCACATCTCCTTGTTTCAGTATGAGTATCTATTTGCCTGGACTCCTCTTCTCCTA
>CHR16:83605801-83606185
GGCTACTCTTTTCCTTTAAAGTGACATATGAATCTGCTCAAGCACTTCAAAATACATGGTTAGGACCCTAGAGTTCTAGGGGAGAAGCAATTCTGCAGGAGAGGTGGCAGAATCTGTAAAATGCATCACTATGAGATCAGGCCTCGGGACAAAAGCGAGAGAGACCAAGAGAAACCTGCTGGGGAGAGGAGAGCTCCTAATGAGGACTGGCTCAGATGCAGTGGCCTCTAGGATATGGAAGAGGTAGGAAAACAGGATGCCCTAGAAACAGAGAGGAAAGATGGGGCTTATGATCTTGAAGTTGAAACAAATTTTAGAGATGAAAATCAAGGTTTAGTCATTCCAAAATAGAAATGGTGATCATTTGGAGTTGAGGATGTCCAG
>CHR17:65260758-65261142
CCACCCCTCTTGCCACCCCACCCCTGGCCTCCCTTAGCCTCCAGGGGTTCTGTTTTGGTGCCTTCCACGACCTCTCTTTGTGAAGAGCAGTAGAGCTCCACATCTCCCACCCCTCAGCATTGGCTTGTCTGTATTTTGCCTCTGAGACTCCACTGGCTTGCTGGAAGAGGTGGAGATGCAACCATTTGAACAGGGGTTTTCTGAGATCGAAACTCCATTCCACCAGTTTTAAAGAGTGACACTGCATAAAGCACATAAGGCTTCTTCCTGACCATCCTCACACACTGCTCTTGGAAGCATTCTTAGAATGGATTCGCTAGAAGCAGGGATTCTCATACAAGTGATTTATGGAGGGAGGCTCTTGGAAGAAAATCCTTTAAGGAA
>CHR8:102227905-102228289
AAGGCTCCACCTCCAAATACCATCACACAGCATATATAGACATCATTTTGATAGGGACAGGAGGCAGGGAAATTCTGGGCAGAAGAAGATGGTCCCCAGCGAGGACTCCACCCTCAATCCTGGAACTGCAGCCCAAAGTGACATGTATTCCTGTTTTCCCACTATAATGTTGCCCTTTCCAAAACCACCCATGGCCCCACTCCCCTACCCTGTGCCCATAAAAACCCCAGGCTCTACCAGCAGAGAAGAGGAGAGGAGAAGAGGAGAAGCAGCTGGATGTCAGAGACTACGGTTGGATGTCGGAGAGAAGCAGCTTAACTTCAGAGGGACAGCTTGACAGCATTCCTTTGGAGAGGAGTCAGCTGGGGACGGCCAGACAGACTC
>CHR12:48748535-48748919
ATTCATGATCACCAAACTCAAGCGGGTCTTGTTGTCCGCTTGAGTTTAGTGATTATCGCTGCCCAGAAGTCAAACTACATTTCCTGGTTCCATTCACTCTCCTAGTCTCCTGGAGGCCTTTTCCTACCTTCTCCTGTTTCTTCAAACCTCCAACACCTCCTCCCCCATCCTCATTCTCACATAATGAGTTGCCTTCTATTTCACAGAGAAAACAGAAGCAATTGGTAGATAATTTCCATAAGCTATCACAAACCACATCTATCCATCTACCTGCATCTGTGCCCATATATCTCCTATTATCATGAATGAATGGCCCACGCACCTATTAAGACAAACCCCCTCCATTTTTGACCAGATCCCATTTCTTTTTGCCTTCTCCAAAAC
>CHR10:3627084-3627468
CTTCCTCACACCTTCATGAGAAACCAGTCCTGTCGATGAGAGAGAATATATTTCTGCTGTTCTAAGCCACCAGTTTTGGTAACTTTGTCATGGCAGCCTTGGGAAACTAAAACAAGGGTCAAGTGGAGGCAGCACTGCCCTTGGAGGGTTGAGGCCCAGCTCACTCCATTGCTGCAAATCCTGTCTAAATCATCTCCCTTTGCTAAGTGCTCCCAAACACCCAGCTTGTCAGAAACCAAAAATAAGCCATCCTAGGAGGAGTACAGTAACATTCAAGGCCTCAGGATATTTCCACATACGCCATGTTCAGCACCATATCAAAACAACCAGGCGTAGAATAAAACAAAACGGAAACTACAGCAGCAAAAGAAAAAAAGAAGTTAT
>CHRX:122938020-122938404
ATAACCAATCTATGCTATACCCAGAAGTGGAATACTATTTAGTGATAAAAAGGAATATACTATAAATCCGGCCTGGTGCGGTGGCTCACACCTATAATCCCAGCACTTTGGGAGGCCGAGGCGGGTGGATCATGAGATCAGGAGTTCGAGACCAGCCTGGCCAATATCGTGAAACCCCGTCTCTACTAAAAAATGCAAAAATTAGCCAGGCATGGTGGGGTGCACCTGTAGTCCCAGCTACTTGGGAGGCTGAGGCAGGAGAATTGCTGGAGCCAAGGAGGCAGAAGTTGCAGTGAGCCAAGATCTCGCCACTGTACTCCAGTGTGGGTGACAGAGTAAGACTCTTAAAAAAAAAAAGAAAGAAAGAAAGAAAGAAAAGGAATA
>CHR17:65209354-65209738
AGGGGAGCCCTTCTTCTCCTTAAGATAGATATAAGAGTTCAAGGGGCTTATGTAGTCAAGGGGCTTATGTAGTCCAGAAATATGGAGTATGTTGCAGGTCTTTGTCTCTTATTGCTGCTGAAGTTCTTGGCTCCAAGCTTACGTGGGCCCTCAAAGGCAGGTGGGCTCCACTGCTCACTGCCCACTACATCACTTGGATACCTAGAGCTTTGTCCTGGCTCCTAAGGCCATGGCAGGGAGAGTTTGGTTCCAGGAATCCAGTTTGGCTTTGAAGAAGGTTCTGGCATGTGTCAAGATATTGCACATGAGCAGGGTACCACCAGCCCACCAGCCCTCTTCAGGCCTCTTCCCTCTTTCTCTGTTCACTGGGGCCTAGCTATTTTG
>CHR11:133872212-133872596
ATTGCAGAGAGAGCTCCTGCCACTGAATTGGGAAACCTAAATGAAATGAAGATAATTGGATCCTGGGATGGCAGGGCCAAGTGGTGACATAATCACCAAAGGCAAGGTGAGTGTGGTTAGTGGAATACAGAGCAGAGTCAAAGCAGTGATAAAAACAGTCTGGCTCACAGAGACTGTGACATTGTCTGGTTGTTCACGATGTCCCTAGTCTGCTGAACTTGCATTTGATTTGTATAAGTGGAAGACTTCTAGGCCAAGTAGACAGAAGTCTAACTTGAATCATAAAAACAGAGAGTCACAACCCCTTTGTCAATTCCCAGACTTGAACCAGTGTACAAAACAAGAACCCCTTGAATGAAGGACAGGCCAGATTCTCCTGAGGAA
>CHR5:171906313-171906697
AGCAACAGTCCCTCAACGGATGCCTTTCACTTGGAAAACACCAACCTAAGGTTTCAGACAGAAATGAAGTGAAAAGAAGCTCAGGTCACAAAGTCTAACATCTTTTTTCCATAAAACACCCAGGAAACAAAACAACAAAGTGACAGACACCTATATGATGTCAGAATGAATCAATTCGGGAATCAGTGGGTGAATAATTAAAATTTCCTACCAATAAATCTTACTACCTCTGGAGAAGCAGGTGTTTCCTGCCTCTCTGGGCTTTTTCTTAAGCTGCCATCCTCAGAGTACCCAATAGATGCCAGGCATATTATAACATATTATCATTAATCCTCACACAATACCCATAAAGTATTACTATTATTCCCACACAGAGGAGGAAAC
>CHR4:31226797-31227181
GAAAATTCTAGAGAGCATTATATAATACACAGTGTTGTTTCCGAAGATTTTTCTTTGTACGTGATATGTATGTATACTAGATTATGATGTAAACCAATGTTTTTATTGTAGGTAGTGGTAATGAAAGTTTGAAAGCTCTTACCCTGTAGGATATGTTAAAGCAATTTTATGCACAGGTTGCTAAAGAAAAATATTTATGATATTATTTTTCTCTTTCCCACAACTGTGCAAAATCCTTACATGGCTAGACCCACAGGAATTTATATCTACATTTTTTTTAGAATTTTCCACAAATTCTGCTGTTTATGCCATTTACATTTTGCTAAAGCATTCTTTGTTTCCTTAACTTTCTTCTCCAAATCTGACAGCTAACTTTCCATTTTT
>CHR1:20301196-20301580
TAATGCCAAAACTCAGATGCCCAGATGCAGTCATAGTGGGTGGGAGAGTGAAGCCGGAAGGATAACCCAAAGAGAAAAGGGAATGAAAGCAATAGCCAACATTTACTGGGGACCAGAAACTGGGACAAGCATTTTATAGGACAGTGTCTCCCTTGCAAGCCTCTCAATAACCCTAAGAAAGAGAAGACATTTTTACCCGCCCACTATACAGAGGGTGAAACTGAATTTCAAAGAAGCATCCAATGAGAGACCACTGGAGAAGGAAGAGGAAAGGCAGGTTCCAGGGGCAGGAATTCACTTCCAAGCCTGTCATTTTACCACTTCAAGGTTTTGCAGGCAGGCACAGCACAAGGATTTACTCTTCAACTCCCTAGAAGCCCCACT
>CHR9:110152014-110152398
TCACTTGAGGTCAGGAGTTCGAGACCAGCCTGGCCAACATGGTAAAACCCTGTCTCTAGTAAAAATACAAAAATTAGCCAGGCATAGTGGTGGGTGCCTGTAATCCCAGCTACTCAGGAGGCTGAGGCAGGAGAATCGCTTGAACCTGGGAGGCAGAGGTTGCAATGAACCCAGATCACTGCACTCCAGCCTGGGCAACAGAGCAAGACTCCATTTCAAAAAAATGAAAGAAAAAAAAGTGTTCTATAGAGTGTTCAGTGCAGGTGAGGAACTGGATGGCAGGATGTTCTCATTGAAAATGGGGCAGATTTCAGGCATCACAAGCTATTGAATCATTACAGGTGAATAAACCAATAGCAGAGCAAAGTTTGAGGGAGTAAGCAA
>CHR3:179881495-179881879
AAAATGGGGAATTAATTGTCTTTTAGGGATAAGATGAGGATTAAATGATCTAATGTATGTAAAGTGCCAGGCATACAATAGGTACTCAATAAATGTGATTTCCATTCTTTTACAGCCAATTTGTGATTTTTTCTATCCTTTTTGTTGTTGTTGTTGATGTTCTCCTATTTTCACTGCTCCTTTTTATTTGAGACAAGAATCAGATCCATACACTGACAGAAAGAGAAAATGCTACTGGGAATAAAACTGAAGATGAGACAAAGATATTGGTTCTACAGAGGATCCTATGAAGTAAATTTATCATAAAGTGGCCTGAAAGTGTCAGCTTATCTCAACAGAATCTTCCTGAGGCAATAGGAACCACTTCCCAATGCTAAGATGCCC
>CHR1:173856940-173857324
TTTGAAAGATCATTAATAGCTTAAAACTGCAGATCTTAAGTCAATATTGTTCAAATCCCCATGGCCTCACATACGCACTCATTGGAGTCTGGAAAGCACTGCTCCATAATGTTCAGCTTGTATGAAAACAGGAAGATGCCAGTGTCCTTCTGATTGCCATGGTTACTCACTTTGCTTGTTTTGTCAAAGCAAGGAAGAGTAAGAAATTCTAGGAAGCTCACCTAGATTGTAGGCCCCAACAACAGGGACTTCCTTCTGTGTTTATGGAGTTCCCTGCCAAGCACCAAATACACTGTTGAATCTGTTTTAGGGCCTTTAGTAAGCCTTTACTAGGAACACTAATCGCTGTGACAATCCAAGTAGCATGTGAACATTAGTCCTGAA
>CHR3:48700937-48701321
GGTTAATTATGCAATGCCTCATACATTGCTGGTAGCAATGCAAAGCCACTTTGGAAAACAGTCTGGCAGTTTCTTATAAAGTTAAACATATACTTATTATATACATAGCAATCCCACTCCTAGGTGTTTAACTAAGTGGAATGACAACGTGGCTGGGCGCGGTGGCTCACGCCTGTAGTCCTGGCACTTTGGGAGGCCGAGGCGGGTGGATTACTTGAGGTCAGGAGTTTGAAACCAGCCTGGTCAACATGGTGAAACCCCATCTCTACTAACAATACAAAAAATTACAGGCCACTGCGCCTGGCCCATAAGTATGTATTATTTTAATAATCAGAAAAGATTATGCTGGCCAGGAGTGGTGGCTCATGCCTATAGTCCTAGCAC
>CHR17:55694966-55695350
CTTCCTGACGGCACTCCAATTTCCTGTTGGAGAATCACCCAAGCCATTTTGTTTAATCTCGTTGGGGTTGTAAATATAAAAGGCTGCCCCTTTCTTTTCTGTATGGGAGTTTAAGGGATGCCTGGAGGCTATTTCTACCAGATCTTTTCTAAAATCTCCCTGATACCTAGGCTTGGGCAATCACACTCCATCTCTTAGGACTTTAAATATTAAGTGGATAGACATAGGCTAAGGAAATGGCTGGAGTTCATTCCAGCAGCATTTCGAAGATTGATAGTTCCTATCATATTTTAAGCCTATTTGTCCAGCTTCTCCACTGATTCTCTGACTCCTCAATTATCTCCCAGTAAATCTCCATTTTGGGCCAGCGTTGTTTTCTATTGC
>CHR19:38789795-38790179
CCTGTATCCACCAGGCTAGGAGTCCGAGGCCATTTCTGACCTCAAATCTGATGTATTCGTATTTGCCCCCGTGCCTTTGTGGCTGGGGTCCCTAAGTTTCCCTAAGCATTTGAGGTCCCTGGGTAATCTCAGGGTTCCTAGATATAGTCCTATGACTTCCATGTCTGAGTCCCAGGGAACTCTGGAAATACTCCAAGTCCTGGAGACACCCTGGACCCTGGGAGTCCTTGCCAAGCCATCCTTTGACTTCCTGGCTAAGGAACTTCGGGCCTTCTGGATTCTGAGGTACCCTGGAAATACTGGGGTTCCTGGTATTATTCTTTGTCCTGTAGAAGCTGAGGGTTCCCTGAGCATCAGGAGCACCCTGGCTATCACCCAGACCTC
>CHR20:55136679-55137063
GGCAATGGGATGGCCATATGGGGATTTTAAATAATCCTGTGGTAGTTTAGTAAACTATGGATTTGAGTGGTGTTAGCTTTAAAATGGAGATGGTCTTATCTGATCTGGGTGAGACAGGAGAAGGTGGTGCTCATCTGGGGGTGCACCTCTCCTTTTTCCCTGCTCCTTCCGCACCATGGATGAAAGACGGCTATGATTTTGTATGGTGTTAGACACATGTTTCCAGATGGTTATATGGAGAGATTTTGAAGACCAATTATGTAACTCAGGTTTGTGAAATGACCCTATGGCGTTTCTAGCCACTTTTTTTCTGTTTGTTTTTATAAATTCAATTTTATTTACCTACTATTAAATAGAGACAATTTAAGGTTATAAAATAATCAA
>CHR20:56821253-56821637
GTGGGCAAGGACGCTGAAGGTGGAGCATGGTCCAATCCTGTAGGACCCAGTGAGGCATGCTCAGAGGTTGGAAATTTACCCAGAGGGCGACAGGGAGGCACCAAAGGGTTTGAGCTGGGGAAAAGAGTTTCTTTGTAAGTTTTGCATTTTGGAAAGGTGACACTGGCTGCAGCGTGGAGAATAAATGGGAGGAGACCGTGTGTTTATTGAGCACCTACTATGTGTCAGGCATGGTTCCAGGCACTGGGGATTCAAGAGTGACCAAAACATCGTACCTTTCCCCGTGGAGCCTGCATTCTAGTAGTCATGCAAGCAGTAATCAAATAAACAAGTACATATATTCAGTAAAGTAAACAGGATTCAGTGAGTGTTCTAAAGGACCAT
>CHR20:47165966-47166350
ATCACTTGAGCCCAGAAATTCAAGACCAGCCTGGGCAACATATTGAGACCCTATCTCTATTTTTCAAAAAAAGAAAAAAAATGAATGAGGCAGGGGCTTCCCACCATCCCCCTGCAAAGCTTATATTCTCAAAGATAAATTCAAGCCTTTTGGCCAGGCACGGTGGCTCATGCCTGCAATCTTAGCACTTCGGGAGGCCAAGACTAGAGGATCTCTTGAGGCCAGGAGTTTGAGACCAGCCTGGCCAACATAGCAAAACCTCATCTCTACTCAAAATACAAAAATTAGCTAGGCATGGTGGCACACACCTGTAGTCCCAACTACTCGAGAGGCTGAGGCTTGAGAATCACCTAAACCTGGGAGGTGGTGGCAGTGAACTGAGAT
>CHR15:74934650-74935034
AAATCCAATAATGGGTAAAGCAGGATCTATTCTATTAGCTATGGACACATCCCCCACATGCTTAACTTTTTTTAGGTAAACTCTACTAGCATTCTCTGCCCCACACACCCCACCCCACTTAAGAACAGGATCTCCACCTAGTATTGAAGCTTGAAAGGCAAATTATTTTGGAAAACAATTACTCAGAGCTTTTACGTAACCTGAAAGTCCCAAAGTAAGAAAAAAGAAGCAGCTGTGAAAAATGAGGACATTTTTAGGGCTTCATCCTAAAAAGCTATTTCTAACACTGCTTTTTGGCATTCAGTTAAGCACTCCATTTAAAAACAAAAAAGGCTAACATATATAGAAAAATAAAAGGGCTCATTGATCCTTTGGGTTTAAATT
>CHR5:170725009-170725393
TTGAAGGACTAAACCTACCTTACTTCAAGACTTAATGAAAATGTGCAGTAGTCAAGATGGTAGGGAATTGGCATAAGGATAGACATATAGATCAATGGATCAAAATAGAGAGTCAAAAAAACTAAAAGTAGAGCTACCATATGATCCAACAATCCCACTGCTGGCTATATACCCCATGTAAAGGAAACCAGTATATCAAAGAGATATCTGCACTCCCATGTTTTTTGCAGATCTGTTCATAATAGCCAAGATTTGGAAGCAACCTAAGTGTCCATCAACAGATGAATGGATAAAGAAAATCTGGTACTTATACACAATGGAGTACTTCTGCCATAAAATAGAATGAGATTTAATCATCTACAACGTGGATGGAATTGGAGGTCA
>CHR17:67188821-67189205
CTCTTCCTGTGACATGTTCATTTTTCACTGTGGCAAAAGCTATCACCCTATATAACCATCAACCTTCAAACTTTCCATACTCTTCACCTACAGAAGTTTCATGTAGCCTCAAGTAGGAAGCCTTCGTAAGAGGGCAGTTACCTCTGAAAGCACTGGATTGGGTTCAAGGCTGAAGCTAACTGTTCTTAGATTTTTCATCTCCAGATACAGAAAGTACAGCAGAAGAAATGCCACAAAAAAGACAAAAACTTTTCCACTGAGCATACTCACAGAAACTTTTTACTTTGCTTCGATCTTAAACTTTGACTACTATAATTTAAGATGGGAAGCACTGCAGAAAATGCCCCATATTAAAAACCCATTATCACAGAATTTGTGACTTCA
>CHR1:16685947-16686331
AGCATACTCCTGACCATCCTCTTTGAATACCAGTTCTCTTTTTTCAGATTCATTCTCATTCTTACCCCTGCGTCTATTTTTACCTCCTTTACCTTTATTCTTGGGCATGGCGGTGGCGGCGACCTCGCGGCGTCTCTGACTTCTTTCCGGGTAGCGGCGACCGCGGCGGCTGCTGCTCCGAGGGGCGACACGAGGGAGCGCGCGGGACCAAGTAGGTGCTGGAGGCCAGGCAACGTGCGCGGGAGAGGCTGGCGACCCAGCTCTTCGGAGATCCGCCTGCGTCCACGCTCGGCGGCAGCAAAATGCTCTTCTGGTTTTCAATGTGGTGGGTGGCCCTATGGTTGTAGTCCTTTTATAATGCAAAACAAAATTATTTTTAACTTA
>CHR14:75737532-75737916
TAAGGGTTTATTCCATTTTTCTGTCTTTTATAGCGTCCAGTATCTGCACAGTTTCAGTCGTCAAAGGCCAAGCAGGTAAGTTCTAGATCTTTTGGAGACTTCTTCAAATTTTATTTTCATTCTCCAAATGGAAAGTTTTTTAGCTTTAGTTTTTCATGGTACATATTTTTATGTACCTATTTTTTTGCGCAGTTTAATAACAAAGTGAATGAAAATGAATGCATAGAAGTCTTTTTGGTTATAGGATATAAGAGTAGAGGATGCAGGAACTTAGGGATCCTCTTTTCCTGATAGTGATTATACTGAGATGGAGACAGTTGAATTTAAATGAGGAACAGGGGCTTGAAGGCATATCTATCACTTTGACCAAAATAATCCAGGAAG
>CHRX:109472956-109473340
CCATGTATGGGTATTACACACTCCTTTGAACAAAGCACAGTGAGCTGCCTGAGGTTGTACTCAGGCCACAGCCCAACCAATGGCTCAGTTCCCCTGCCCCCACCCCACCCACATTCTGACTCATGTCACTGAGGTCCCAGCATGCCTCATCTGAATCTGCCTATGTTTTGTCAAAAAACAAAGGAAAATCCTGCAGTGCAGAGCTTTTGTCTTCACTCCCTTTAATCTCTCTTTCTGAATCCCTCCTCCACTTCCTGTTGCTGTCCTTGCTATTCAAGGTCTTCGTTTGCTCCATAACCATCCTCTCTGGGTTTTTTTCTCTGCATCCTCAAAATTTCCATTCCCTTAGTGAGCAGATCTGTACTGTAATAAAGAAAACAATCT
>CHR17:54555244-54555628
AGTAGGTGGAGCAACTCCATCAGCTGCTCACAGTTCAGTTTGGGGATGCTGGACCACTGTTGGGGAGAGGTGGTTCCATGGCAGCTTAGCCTTAGGGATAAAAGGGTGTTGTGGCTATTCCATTTCACAGAGCCAAGACACACTTCAGCAGTATTTCCAGTTTCAAGATAACATAGTGTAATAGCTAGATGGGGGACAGGGAGTGGGCACAGTGTCAGCTCTTTCTCTGGAGAGAGCACAGCTGTGTGGACTCTAGGAAGCTCCCTCAGTTGGGTTTAGTGCCCATGAGGACTGCAGGGTTCCCCAGTCTTGAAAACTGTAAGTGTCCAAGGTGGTGGATGAAGGATGCTGGGGTCCTCTTGCTTACCTCTTCCCTGCTGCTGA
>CHR20:40396275-40396659
CACCTACTATGTGCCAGACATTATACTCAGTGTTGCAAATGCTGAGATAAATATATATGGCTCCTGCCTTTAAGAGATGAATACTTCAATGGGAAAATATTCAGAGTAAATGGAAATATAAGCAAATATTTATTTTTAAGTGCTCCTATAGCAGGATGAACAAGACACTTTGATGACTGCTATGATTAGCATGTAATCTGTTGCAAGGAACATAAATCCCAATTCAAATTGGCTTAAATAGGGAGATATTGCTTCTCATAAGTGGTCTCTTGGAACACAGTTGTATTTTCCTCTCTTTCTGTGTCCAGGAAAGTCATCTGCAGCCTAAACGTTTCTCTTTCTTACAGAACCTTCAAATTCATGCATCAATACCCCTATTTTTTC
>CHR17:65989100-65989484
GGTGGGCACCTGTAGTCCCAGCTACTTGGGAGGCTGAGGCAGAAGAATGGCATGAACCCAGGAGTCAGAGCTTGCAGTGAACCAAGATTGCACCATTGCACTGCAGCCTGGGAGACAGAGTGAGACTCCATCTCAAAAAAAAAAAAAAAAAGAAAGAAAGAAAAAAGAAAACACCAAACAGATTTGACCCAAATAAGACTATCCCAAGGCCTATAAACATTGGGCACTCAAAGGCCAAGACAAAGAGAGAATCCTAAAAGGAGCAAGAGAAAAGAAGCAAATAATTTAAAGAAGCTCCAATTCATTTGGCAACAGACCTCTCAGGGAAAACCATACAGCCCAGGAGGGAGCAGGATGACAGTTTCAAAGTTCAGAAAGAAAAAA
>CHR9:130661917-130662301
CGCCAGCGGAATCCAAGCCTCTAACTCTAAGCCGGGGTTCAGGACCCAAACGCTGCACCCCAGCACGGAGGATGCACAGACCTGAGGGCTTCCCGCAGTGGGACGTGGCCCTGGAGAGGGCAAAATCCTCGGGGTTGTCGTGGGGTAAAGTGATCTTACCCAAAGAGAGACCAAGCAAAGAAACCTCAGTTCACAAAGTCCAACTCAAACCATTGCACAGACAGGGACACCGAGGCCCAGAGAGGAAAGGGGCAGTCCACAGGACACACAGCAGTCCTTATCCCCCTTTGGTGTCCTGGAGGAACTGAGGTCGCTTTCGGGGCTTGGGAGCTGCCGCAGCGCTTGGCTCCTGGCAGCGCTCCCCGACGTCGTCTCCCTCGCTCC
>CHR17:63027163-63027547
AACAATTTTTTTAAAGTATTAAGTTAAACAATTTAAACTGGTTTAGTTTGGATGCTATTGCTGAAGATCGGTTACTGTAAAAATCCAAGTGTATATCAGTATGCCACTTATAATTCTACATTCATAAATTTGAGAGTGCAACGAAGAAAAAGAAATATTGAGTAATAGACTGATTTTTGATTCTTTAAAAAAGGGATTTAAATAATGAGTTAAATATATGATTTTGTCCTTAATACGCTATTTTTCATAGGTATATTTTGATATAGAACAATGTTTGTGCCAAATTAAAATGATAAATTATTTTAATACTGTCAAAATTTTCATCTGAATATATTTAGATTTTTGTTTTCTTAGAGAACTTTATTTCAAAGAAAAAAAACCTCT
>CHR17:15163874-15164258
AAAGGAGCTATAACAATATAGGAAGAAGAATAAGCTTATGAGTATACTATATGCATGTATGTGTACACATATACAAAATAGTAAGCACACATATACACTACTTGAAAACCTGATTACTACAAAAGTTTAAACATACAGCTTCATTCTTTTCAGTGGTAGAAAACCTGAATAAACAAATATATATGCAAGTACCTGAAAAAAAGTTGTTCAATATAACTCTTAAAATATACTGGATCAGATGGATTGAACAAACTTTGAAAAACAGATTACATCTCTGCTCTATAAATCGTGGTGGAGCAGGGTGGGGGAAATCCCATTGTAGGAAGCTAGCATGACTCTGAGAAAAAATCTAGCAAAAAGCACAAAATATAAAAACTAGGTAAC
>CHR9:96712225-96712609
GCTGGCACGTTTGGATTGGCAAGTGAAGGCAGTGGGTACAACACAGCGGGTTGTTTCAGTAGTCATTTGCTTGTTAACTAAAGAAAAATTCATGGCTGTGTCTAGTGGCTCATGCATGTAGTCCCATTACTTTGGGAGGCTGAGGTGAGAGGACTGCTTGAGCCCAGGAGTTCAAAACCAGCCTGGGCAACATGGCAAGACCATCTCTACAAAAATTTAAAAATTAGCAGGCATGTTTGTGTGTGCCTGTGGTTGCAGCTACCCAGGAAGCTGAGGCAGGAGGATCCCTTGAGCCTAGGAGGTCGAAGCTGTGGTGAGCCGTTGTTCATGTCACTGCACTCCAGCCTGGGTGACAGAGTGAGACCCTGTCTCAGAAAAAACAAA
>CHR12:113574411-113574795
GCCACTGACTTTGAACCTGGCCGCAGGCTGATGTGTTCAAACAATAAAGTTAATTCTGTTCTCTGGTCCAGGCACCGGGCTAAGTCTTGTCTGCATAATGGAATAATCAACTGGACAACCCCGCTAGGTAGGTACTGGCATTAGCCCCATCTTACAGCTGCAAAAGAGGTGCTCTGAGAGGTAAAGTGCCCTGCCCCAACGCGTACAACTAGAGAGCAGCCAAACAGGTGTTTGAACCCAGCTCTGCCTGACTTCAGATCTGTGTGCTTAACTGCCATGAGAAACCACTTTTCTTTGCTCCTGGCTGCAGAAATGCAATGCTGCAATGTTGCATTCATATTTATTGTTTCAGGGCTCTCTCTCATGCCAGCTCTCCAAAGGGGA
>CHR20:11681349-11681733
ATAGAGACTTCTCAGCCATTGCCCAGAGATAATTTCAGAGCTTACAGAGAAAACCTTAAGGAAAATCGTTTTTGAAGCCCTGGACATTTGTCCATCCCTTTAGTAGGGGTCATTCTCATGAATGTGGTTTTAAAAGGTTTTTTTTGGATTCCATCATCTCTCCATCTATTATCGTCCTTTGTCCTGGGCCAGCTGTGCTGTGATTGGCAGATTTACCCGTGCAAAATTCAGTTCCCTTTACAACTCTTTCCCTTTTCACCATGCTTATTTTTTCTAAATTCCTTCTTTTTCCACGCTCATCCATGAGATGGATGGTTGCTTTTTATCTGGGCAGTTCTTCTGAAAACAAAGCCTTCAAAGGATGTGAATCAAAATGTCTCTATG
>CHR20:56171079-56171463
GCGGTTCTTGTAAGGATTAAACAAAGATCTTTATCATTCTGCTGAAGTTCGAGTTTGCCTGCAGGAATTAGGCTACTGACTTCTACCCTGCTGTTCTTAACTGTCAAACATAGTTTTGCCATCACCCAAGTGTCCCTGGCCTAAGCATCCCTGTAGCCAGTCATGGAAATCTTTTTGTTGCAGCCTGTGCCCTCTGGTGGAACCTAAAACCATCTGCACCCATTGCTCCAAGGAGATGGCTCAGCTCAAGCCTGGTGAAGTTCCACGCACAGTGCAGCTGCACAGTGGCATCAGTGGATGCTATCATCATCATGAAATCCAAACTGATTTCCCTACTAGGAATTGGAATAAGGATATTGATAGGGCTGTCTTTCTCCTTCCTCA
>CHR14:85538337-85538721
ACTAAGGACATACTTTTTCTGGCAGTTTAATGGTTAAAGACCTCAGCCATTTTTGAAGCATTCACAAAGTAACTCTCTGGAGCTACTAACCATTAGATGCTCATTAGAACTGAGCAGTTTTTCCCCCCACTTTGTTCCCAGGTTACTTTTAAGGGAATGTGCAAGAAACTTGGAAAAAGGTCTTCTGTTCCCTTCAGTTCACATGTCATACTGTTATATTTCAGTTCTCTTTATTAGAGCTTTCAAGACACAGATAAAAGAATCTTCCATCTGAACCCCTTAAGAACCTGAGGGCTTTTGGATTTCAACCCACTGAAAAAATATCAGGTCCCAAAGTTTATAGATGATATTAGGCCTCAGAACAATTGAAACCACCTTCAGCAG
>CHR17:64933657-64934041
GACTCAGGGTACCCTTTCTTGGCAGGTATTTTTTAAAAGCATGTGCTATTGGCCAGGCAGGAAATGGCTTATGCCTGTAATCCTAGCACTTTGGAAGGCAAAGATGGATGGAACATTTGAGGTCAGCATTTCGAGACCATCCTGGCCAACATGGCAAAACCTCGTCCCTGCTAAAAATACAAAAATTAGGTGGGCATAGTGGCGCATGCCTGCAGTCCCAGCCACACAGGAGGCTGAGCCCCAGTTCAATAGATACACGATGCCACTGGTGTGGCAACACGTGTGTGTGGATGGAGTGAGGTGCAGAAGCAGGTGGTGGTGGGCTCTGAGAAGGGCTGATTGAATGGTCTCTTTATTCCCTTTATAAATTTTCCTCCCTTGGAA
>CHR18:2571309-2571693
AAAACGTTTCCAGGGCGAGTTGAGCGTTCAGGGCACTCCTCGGCGCTCAAGCTGCCCACAGGTCTTCCGACCTAACTTTAGGGGTCGTGCCAGTCTTCGTAGAGACGGCCACACTGGCCCACAGACCCCAGTTCCTGGGGTGACGCAGCTGGGCGCGACCAGCACGCAGCCTTCCAGCGACGAGGCGGTCGCATGGAAGTTACTGCGCGCGTCGTGCGTAATGACGTCAGCGCCGGCGGAGAATTTCAAATTCGAACGGCTTTGGCGGGCCGAGGAAGGACCTGGTGTTTTGATGACCGCTGTCCTGTCTAGCAGATACTTGCACGGTTTACAGAAATTCGGTCCCTGGGTCGTGTCAGGAAACTGGAAAAAAGGTGACTGAAT
>CHR16:13420898-13421282
CTCAAGAGATGATGGTATTACAGCTGCTCCCAGCGAAACAGCTAGATTTTGCTTCAGGGGAAAGCAGTGATCCAACTTGGACTCTTCACACATACCATGCAAGGAAAAAGTCCATTTCCACATCATTTTCAATACTAATTAAACTGGCACCAATTAATGCAAACCCAGGGAGCATTTGAAGTGATCCTTGGCCCTTTCCCTTCAATAAAAATATGCAGTTGGCTGAAAATCTTCATCCCTCAGGCCAGGTAAGAGAGGATCTGCTGCATTCAGATGTCCTAGAGACAGTGCCATTTCTTCTCTGTGTTATTACTGACAAGTACTTTCTGCATTCCATATAATTCCAATATACCATCCTTGGGCTCTGTATTAATCCGTTTTCAT
>CHR7:1503551-1503935
CAAAGTCCGGAGGATCTGAGCCGACAGTTCAGCCGCAGACCCCGTGCTACGCTACACTGTGCTGCCTCCCGCCTCCTGGCTGGGGAGACCTTCCGCTACTGTCGGCCGCCTTGCAGCTCAGCCTGAAACGAGATCACCGGGGTCCCGAAGGAAGTCGCCACTGTCCCAAGCCTCCCAGGGACTCTCAGAGCCGCTGAGGACCGAGAGCAGTGTTTCCAGACCGAATTCCTGGAAACAGCCGCGGCTGCGGAACAACCAAGCCCAACGCAGGATCCGCGGCAGCTGAGATCCCCAAAGACCCCCAAAGACCCCCAAAGACCCCCGGGCTGCAGAGCGAGGAGGGAGACGCACCTGAGGGTTTGGCCGCGGCGCTGGGCCGGCGCA
>CHR15:101243136-101243520
ATTAAGAGCTACGAGGAGCCCGCCCTTTGAGCCCAGGTTCACGGCAAACAATGGGAACAGAGACCACAAATAGGCCACTTTTGAAACATCACAATTAAAATTTGGAGTGTAAATGACAGAAGACGAATTCTGATCTCATGAGACATTTCCAAAGCTTGAAAGTGTTGGAGAGCTCCTTTCATAATTTGCATATCGCTGCTGTATCCTTAAAAGTATAAATATGCGACTAATACTTAATGATCCACATGAACCAAAAATCAGTATCGTTTAATGCAAACAATTAAACCACCCTGAACTTGTTCTGGCCGACCACTTTGCAAATCACCGTCTCCCTGAACTGAGGCACCGTCCTCTATAAAGCCCACCTAAACACAGTCACCAGCC
>CHR7:116502467-116502851
TAAAAGTTAGCTATGCCTTGATAAAATAGGTTTATCATTAATAGATTGCATTCCCATGACATGATAAGACCAGATCAAGGACAGACCTTACAGAATTGCAAACCCATTTGGGCAAGCTTTTTTTGTTTTGTTTTCTTTTTATATATATTTTTTAAAGCAGGGGCTTGTGTATTGTTTTTACCAAAAAGTTAGTGGTGACCAAAGCTAGGAAAATATGCAGTAGTGGAACTTTGAACCATGTCACAATATTAAAACAGGTCAGATTTTAGATCCTTTAAACAAACAATCAACAACAATAAAACACAGAAGTCTGGTGGTGTTGGATCCTAGACCAGAAGTACGGGCCATTAGGAATCAGTGAATTAGTTGGATTCCATACTACAG
>CHR19:6737433-6737817
GACCCTCGCGCGGCGGGCCTCACCGTCAGCGCCAGCTGGTGGATGCGCCCGGAGCAGCCACCCAGCAGCAGCACCAGAAGTAGCCGCTGCCCCCACTCCGCGGGGCTCCCGCGGCCGAGCCCCCTCCTCTCGCTCACTGCCATCTCTGGAGCCACCTCCTCCCCGACTCCGCCTCTGGCGCCCAAGCCCGCCCACCGATGAGCCAATCGCCGCACGGCGGGGCCCGGCCTTTCGGAGTTTCCAGTCCGCCAACCAATCAGCAATTGCCTCTCCGCAAGCCCGCCTGCTTGCGTCACCGACGGACAGCACCGGTTCCGAATGGGAGAGCCGATAACGCTTAACCCCCAGCTCACTCTCACCAATCGCTATAAAGATTGTCCGGAT
>CHR22:29977251-29977635
GCTGCACTCCAACATGGGTGACAGAGCAAAACCCTGACTTAAAAAAGAAAAGTGCTGTGTAAACAGATTCTATTATAATTTAGTCAGGCTTTGTGATAGATGACATTTCTCTCATGTCTTCCTATACCATAAAAATTCATAATGCAAAATATTACTTTTTAATACAAATTGTAATTTACATGTCATCTAGATGAGAATTTATTGCTTCCTCTTTTGAAATTGTCTTAACAGAAATCTATTTTGTAATATAAGGCAGAGTAAATGAAGGATAGTCTTTCATATATTTTCAACTTGGGAAATTCAGTTCTTAAGCTTACTTTTTCTTAGAAATTGTTTTCAAGCTTTCTATTATGAAAATTTCACATATAACCAGAGTAGACACAA
>CHR16:6375428-6375812
CCCTCCTAGGATGAAGCCAAAAGAAGAAAACTGGTTGTATTTCTCTAACATTTTTAGGCAGATGATCGTTTCTGGGCAGGGGGAAAATGCCAAAGCCTGTGCAGTTTCTCTTTCGGCTCATTTGAAAATACTCTAGGAAAAGACCCCTGTGGATTCTCTGCCCCTTCTGTAATGTGTGGAATCATGTGATTGCTGGACAGCCCCCTTGGAAGCCTGCCAGCCCAGCCTCTTCAGCATCCAGATGGGAACCCGGAGGCGCATCTCACAGCGGACCGTTGATTAACCCAAGGTCACCTGGCTCTGGTTTCTGACGGAGCGAGAATGAGTACCCAGAGGTTTCCAGAACCTCAGCACAAAGGGTATCCATGATGAACAGGCATTTCC
>CHR5:172751891-172752275
GGAGAAACAGCTGTGAACAAGACCGCCAAGGTCCCTGCCCTACCAGTGCCTACAGGGCCGTCAGGAAGATAACACTAAGCCACAGTCACCCTTTAACAGAAGCTGGAGCAGTGCCTGGGGCATCGCGTGCTCAGGGAATGCAGGCTGCATGGGACAGCCATGGCTGAGGGTGCTATTAACCAAGGAATGGGTGCCCAGACAGAGCAACGTAGGCCACAGGAGGTAATGCAATCGATAAGACCCTCTGAGCAGGGGGAGAAGCCAGCCTCACAAAAGGGTGTGGAGAGGGGTGGGAATATGTTGGGTGTGAGTGTGCATGCGTGTGACTACACGTGAGTGTGTATGGGAATGGGTATTGTGTGAGCAAACATATTTGAGTGTGAA
>CHR22:29198326-29198710
GAGTGAAGCCTTTTCATTCTGAGTTAGTCGTCTGTTCACAAATTTTATTCATTTATTAAGTCATTGATCAAATGTTATTGATTTGTAAAAGCTCTTTATATGTGGAGAAAATTAGCCTTTTTATCTAATTTAGACATTGCAAAAATTTCCACAATTAATCATATTACAGTTGGCATTTGAACAATATGGGGATTAAGGCACTGATCCCCCTCATGCACACTCAAAAATGTGCACATAACTTTTGACTCCCGAAAAACTTTACCACTAACAGCGTACTGCTGACCGGGAGCTTACTGATCACATAAACAGTCCATAAGGCTGGGCGCTGTGGCTCACACCTGTAATCCCAGCACTTTGGGAGGCCGAGGCAGGTGGATCACCTGA
>CHR5:72797156-72797540
AGCCCAGGAACTCTAGACCAGTCTGGGCAATAAAGTGGGACACTCTCCACAACCTTCCACCACAGTCCCTACAAAAATGAAAAAAAAAGAATGTTTTTAATTAGCCAGACATGGTGATGTGTGCCTGTAGTCCCAGCTACTTGAGAAGCTGAGGCAGAAGGATCGCTTGAATCCAGAAGTTTGAGGCTACAGTGAGCTATGATTGTGCCACTGCACTCCAGTCTGGGCAACAGAGAAAACCCTGTCTCTCAAAAAAAAAACAAACAAACCAGGAATAGAAACCAGGTCTTGCTCTGTTGCCCAGGCTGGAGTGCAGTAGCACAATCTTGGCTCACTGCAGCCTTGGCCTGCCTGGCTCAGGTGATCCTCCAACTCAGCCTCCTG
>CHR1:112392715-112393099
ACGGAGGCAGGTATTGGGATGATGTAGTTACACGCCAATGATCACTGGGAACCACCAGAAGCCAGGGGAGAGAGGCATGGGATGGAGCATCTCTCAGAGCCCCCAGAAGGAGCCAACCTTGTCAACACCCTGATTTTTTTTTGTTTGTTTGTTTTTTTGAGACAGAGTTTCGCTCTTTGTTGCCCAGGGTGGAGTGCAGTGGCGCGATCTCGGCTCACTGCAACCTCCATCTCCTGGGTTCAAGCGATTCTCCTGCCTCAGTCTTCCAAGTAGCTGGGATTACAGGCACCCGCCACCATGCCCAGCTAATTTTTGTATTGTTAGTAGAGACGGGGTTTCACCATGTTGGCCAGGCTGGTCTAGAACTCCTGACCTCAGGTGATC
>CHR12:5234126-5234510
TGCATGGACTGGCTCTACCACTCTGTCTCTGACCTTGGGAAATTTCCACTTTCAACCTTGATGGCCTTCCCTGTAAAATAAGGAACTGGTCTTGACACTCATCTCACCATCAAGCAGAGTGCCAGCTGCAATGTGGGTGCTTGATCGATGCTTGTTGAAACAGATGATCTTAGTCTGAGATTCTCGAATGGCAGAATCCCACCACAGTGCCTACCACACAGTAGGTATTCAATAAAAGTGAATTTCTGTAAGTTAATTTTCATGTGACTACAGAAAACCGGTGCAGCATGCTTGAATTAGGGATGTATTGTGTAATTCATAATCAGGGAGTTTGGGTGGTGCAGAGGGGTGATTCCAGGAACAGAGGTCCACAGACAGCCCTCT
>CHR11:67275221-67275605
GTCCACTGCAGCCCTTCCTGGAAGGACAGTGCCCAGTGGAAGCGGATAAGAGCCCCCTCTCGAGGCCGAGGTCAGAGGCCAGGCAGGGTCCACAGGCCAGGTCCGCACTGTCTGGAGCTGCTCTCCGCAGACGGCTCTTCTGGCTGAAGCTGCCATTCTTCCAGACCCTCGGGCCCAAAGCCTGGAAGCCCTCACGGGGCTGGCCTCATAACCCTTCTCCCGGTCCCCGACAGCCTGAGCCTTCTCCCACCCACCCCCTTCCCCTTCTTCCTGCCCAAGTGTTGCCTCTGCCTGGGCTTCCTCCGCGTGGCGCCTCCAGTGGAGTCGGGCCACCCACCGCCCTGGACCAAGCCTCCTGAGTCCTGCTCTCCTGCCCACTCCTTG
>CHR6:136571257-136571641
CTCTCCAATGTCCGTGTACCTTATTCTTCTTGGTCACGGGACAAGAACCCAGAACTCACTGAACTGTGGGAGTGAAAGGGATGTAGCACTCCTGCTCGCCAAGCTGTCAGCGGCAGGAGTAATACAGCTGTAACACTCCCTCCCACTTGTCGAACAATGGGAGAGAATAAGCCACTGGGTGCCACTCCCTCCCACTTGCTGAACTACAGGAGTGAAAAAACCATAAAATTATGGAATCATATACTATTTGTCTTTTTGTGACTGGCTTATTTTACTTAGCATAATGCCCTCAAAGTTCATCCATGTTGTAGCATGGGTCAGAATTTCCTTCCTTTCTAAGGCTGAATAATATTCCATTATATGTATACACCACATTTTGTTTAT
>CHR5:172882148-172882532
GTGGCTCTGTGGCGTGGGAATGGAGTCAGTATTACAGTACGTAGTGTTGAGGTGGCCACTCCCAAGGAGCCAGAAGCTTTGCTAGATTGGCAGCTTCATGGGGTGGTGTCTGCCTTGATCACTTTCATTTCCCCACTGTCTAGAACACTGCCTGGTATATTAGGTGCTTAGCAAATGGCTGTTGAATGAATTAATGAATTTTGAACTGGTCCCTGTCTTCCAGGTGACTCTCATCTGCTCTGGGGCAGCATCCTTGGAAAAGCAGATGAGCAAAACCATGAGACCTTCATCTGATTTACCAAAAAATGAGCTCTAAACTGGTGATTCCCAGAGTACGGGCAGTGGAAGGACCATGCCCTGTGGACTCAGACTTGGGTTTGAATC
>CHR9:111245973-111246357
GTCAGGAGATCGTGACCAGCCTGGCCAACATGGTGAAACCCTGACTCTACTAAAAAAAACTACAAAAATTAGCCGGGTGTAGTGGCACACACCTGTAGTCCCAGCTACTCAGGAGGCTGAGGCAGAAGAATCGTTTGAAATAAGGAGGTGGAGGCTGCAATGAGCTGAGATTGCACCACTGTACTCCAACCTGGATGACAGAGCAAGACTCAATCTCAAAAAAAAAGAACAAAGACATATAGTATAAGAACAACAGAGACAAGTAAACAAAGACAATAGGACAATAGCCAATAATGAAAATTTGATTTGGAAATATTAATGTAACCTCATGATTTTTAAAAAATATATATTTTCTAGATCTATACACTAAAAGATCCTGGAAGC
>CHR19:18393008-18393392
GTAGCTGTTCATTATTACATTAAAATCTAAATTTTTGTTTCCTCTTGAAAAATCGGAAGCTCTGGCCACGTCAGTCACATGCACACAAGTGGCTGCACCCACACTCTGTGCTCCTTCCGATGGGAAATGTTTTCACCACTGAAGCAACTGACTTTGTGGCCCTCATATATAAAAGCAAGTCTCTGAGCCTCAGTTTCTGCATCTATAGAATTGGTCAAGGAGCAGGTAGCTACTTAGGAATATTTGTTATGGTCAGCAAGACCTCCAGAGAATTTTCCTGCCTCCTGAACATTCTAATTCCAACCCAGCTCCTCTTGTAAAAAGGGCCACTGGGCCAGGTGCGGTGGCTCACGCCTATAATCCCAGCACTTTGAGAGGCCAAGG
>CHR8:144717964-144718348
CCACAGCAAGTACGTGTCACAACAGCCCTTAGAGCCACCCACAAGCCCTCCCATGCCCCGGTGCTTCCTTCCATTCTACGTAAATGTGAGGCCTGTGGGCCTCTTAAGGGAGGCATCATTGTGGGACCTTTCCAGTAGATCAGAAGGAGAAAACAATTTTAATGTACCCAGTGTGCTCATGGACAGAGCAGAAGCAGAACACAAGGTTCACATTTACGCAAAGCACATTCTTGGCACTGTTTCCTTTCTCTGCCTCCTTCACCTCTCTTCCTTCCTTCCCAAGTACATCCTAAGCACCTGTTCTGTATCGTGTGCTGGAGATAAAAAGGTGCATAAGACAACATCTCTGACAGCAGAGAGTTCTCCGTATAATGTAGGGTAACG
>CHR15:51679163-51679547
AATGTTATTTGTCTTGTAATTTCAACATATATTTTCATATTATTCCATGTTTATAGTGTTCTCACACATAAGAATCAAATATTTTAATCTTTTTATTATTAATAAAAGGGCTGTCTTCTCTTTGAAATCTTTCCTGACCATTCATTCCATTATTTGGACAGACTCTACTTGAGCTTTGCAAATACAAAAAGGACACATAACACTCTCTTGTACTTATTCATTCACTTATATTTCAATAAGAATAGTGTGTTGCATGTGAAACCTGTTCACCAAATAGTTGTTGTTATATTCACAATATTTTCTCTCTACTAGGCTATAGGACTAGCAGTGACTAGTGTCTTACTTGTCTTTGTACACCCAGCAACTATCTCAATACCTGGTACA
>CHR13:22452778-22453162
TCTGAGGACCTCTACAGTTGCTTTACAAAGCTATATGTGGGTTCTGTTTAGTAGAAATATTTCTCAGTTACTAGTTTATTGGCTCATGTACTTTGTACCTCATCCCAGGCCATTCTCCTCAGCCTGGAGGAAATTTGGTAGTCATTAAGGACATACAATGTAATAAAGTGTATATTGGTGGCAATATGTTTCCTTTCTCTGTCAGCTGAGAGAGCCCAGAAGCAATAACACCCCAGTAGCAATTAGCACACCTCCTGCCCAGATCATGGCTTCTAATACTATTCTCCAACAAAGGAAGCCCAAGCCCCTTGCAGAAATAAGTGATTCTAGGGCTGAGGCAGAAAAAGGAGGCTGAGCCTGGGGCATCTTGTAGTGTCAGTAAGT
>CHR8:101632909-101633293
AACGAAAGATCTCAAACTAACATAAATGTCCAATAATTAACTCATTATGGTAGCTCAAGTTGATGGAATATTATGCAGTCACTAAAATTTTAATTATGGAAACTACATAGCAACATGGGACCTAGTTATGATAATGTTCAGTGGAAAAAAATGTAGAATAGTAATTTGTGTTCATATTATGATCCCAAATATATAACTGAATTTGAAGGGAGCAAGAAAAATTGCAACACTTTTTACAGGGTTATGAGATATGGCTGATTTTTTCTTTTTATTTTTAGTATTATTTCTGTTATGTGATAAACAAAAAATTGTGTGAAAAAAGAAAAAATAATTATTTCCTTAGCATTAACCAGAATTGTTTTTCACCAAATCAATTGGGTTTTA
>CHR8:124780748-124781132
CGATTCTCCTGCCTCAGCCTCCTGAGTAGCTGGGATTACAGGCATGCGACCCCAAGACTGGCAAATGTTCATATTTTTAGTAGAGATGGTGTTTCACCATGTTGGCCAGGCTGGTCTCGAACTCCTGACCTCATGTGATCCACCAGCCTTGGCCTCCTAAAGTGCAGGGATTACAGACTTGAGCCACTGCGCCCGGTCCAGGTGGGTATTTTTAAGACGTGCATAGGGGATGGGCATTTGGGGCAGAGGGAAGAGTAGGGACAGTGAGGTAAAGGAAGCTTAAGTGTTTCCTGGGAAACAGGGAGTGGTTCCCAGGAGGTGGGAAGCTGCAGAAGATGGGGCAAAAGATGAGATGGGACATTATCAACCCCATTTGGTTGATGT
>CHR15:89954821-89955205
GGTCCTGCTGATGCAGATCCCCTTTATAATGTGGCCAGTGAAGTTTGTGGCCCTGATACCATCAAAGGACAAATGCATCCCGACTGGGGGATGGAAATCTTTCAAAAGTCTTTTGTTGACAGCATCTAATTGTGTTATCCTTTTGCTTTCATAAAGTCCTTTTATAAAGCCTTAACTAAAACTCTTGATTAAAACTATAGTTACTTGTTTGTTTTATCCTGAAATAAAACATAATATCATCCCTGATAATACAACCGGTGAGTTCATAATGAAATGTAATATTATAGCTGTCCTGGGTAGCCTTCTAATGCATATCTCTACTTGGTGCTAGGTGTTTGTAATAATTCCTGATTCTACTGCGGAAACACTTGTGTAGCTTGATCC
>CHR7:157901959-157902343
TTCCCGTCCGTGTTTCCTTGGTTCTGAAGTGGGACCTTCCTGTCCGTGTTTCCTTGGTTCTGGAGTGCACACTTCCCCCAGCTGAAGTGGGGTCGCAGCACGGGCCAGCACGGTAGTGACTAGGCAACTCCCGCCACCCTGAATTGGCAGTGCAGCAAGGTGCATCCTTGGAGGCCTTGGGGAGGGAATGAGTCCTTGTTTGTACTTAAGCACTTTCCACTGGGCCTCCTGTGAGGCCAGGAACGCGCTGCAGCAGAACTTCCGGAAAGGGCGTCAGCTGCGGCCAATAGTGACTCAGAGGATGATCTTGTTGGCTGCAGTGGAACACTCATGAGAAGTGTGGTGCCGCCAACCCTGCAGTGGCCTGGAGAGCACGTGGGGACC
>CHR20:58815662-58816046
CACACGACACAGCCCACCCACTTCCTGTTGGTGGTCTGTCTCTCCCCTCCAGAAGCAAGCTCCATGCAGAAAGGGCTCTTCCCTCTTCTGTGACTGCCGTGTTCCACCCACATGGCTGGGCCCTCGGGAGGGCTCGGTGTCTAATGATCCCATGGGGAAAGGGGAGCTGGAATGGGGCAGAAGCCACCAGAAGGAAGGTCAGCCTTGGAAAGGAATCACAGTGGGTTTTCCCGAGACAGAGGGGCGAGTGGCAGGTGGGGTGACAGAAGGGAGGCCAACCCTGCAGCAGGGCTGGGGGCAGTGAGGGCTGCAGGGCCTGGGGGCAGGGCTCCCATGAACTGTGCTACGGCACAGCCCAGGCATGGGGACACCCAAAAGAGAGGG
>CHR1:150492222-150492606
CAAAGTTCTGGGATTATAGACATGAGCCACCGCGCCCTGCCAGGGAATTGATTTTTATCTGCCATTGCCCTCTCTCAGTAGGACAGTTCCTTTCTCTTCACCTCTTCTGTCAGCTAAAGACCATGAGAGGGAGAAAGCTAGAAGCTGAAGATTCTGAAAATCACTAACTGGCCTCTTCTTTCTCCTAGGTGTGGCACATTGGTTGACCTTTGCCAGGGCCCCCACCTTCGGCATACTGGACAGATTGGAGGACTGAAGCTGCTATCGGTCAGTTGTGGGACAGAGTTAGGTTAAGATTCCTATTTTGAGCCGGGCATGGTGGCTCACGCTTGTAATCCCAGCACTTTGGGAGGCTGAGGCAGATGGATCATAAAGTCAGGAGTT
>CHR5:174144971-174145355
GTCAGGAGTGAAGGGTGGGGGGTCCCAGTGTGTGTGTGTGTGTGTGTGTGTGTGTGTGTGTGTGTGTGTTGTAGGCAGCAGGCATAGGGACTGTGCAGGACCTTGAAGGCTTTGGTAAGGAGTATGGGTTTCAAACTGTGGGCAGGTGGAGCCAGCATAGGGATTCAAGCAAAGGAGTGACGAGGTCAGAGGCAACCTCTAGACAGGGCTGCAGGGTGGAGAGAGGTGAGCAGCTGAGGCTGGGCACCAGGTGGTGGGTCCAGGACACCATGGCCAGGTCTGGTCCTGAGAATGGAGAGGAGGCCTATGGAGAAGACTGTTGCTGGGATTTGGGGTCAAATTGGCCTTGAGGTAGACGAGGAAGAGAAGCATCCAGGGTGACAC
>CHR9:128043899-128044283
AACGTACTGAACTTCAAATCTTTCATCTAAAGATTTTTTGAGACGCCATCAGCAAATTGTCCTCTTGGGATTTTGCACCAATTTACACCCCTCCTAACAGTCTGAGGAATGCTGTCCCCACCCCCTATCACCGCTAATGCCTTGGACCCTCTTTTTTGTCTTTGCTAGTCCAATAGGCCACCCCTCTCGCTGTTGTTTTAATTTGCACTGTTTGTCATTGAAGAGAGATTCTCAGACTCCACTGTCTGTGGAGCTTGCTAGAAAAATGGAAAGGTGGCTGGGCGAGGTAGCTCACACCTGTAATCCCAGGTAATCCCTGGGAGGCCGAGGCAGGTAATCACCTGAGGTCAGGAGTTTGGGACCAGCCTGACCAACATGGTGAAA
>CHR16:3871967-3872351
AGAATTATTTTCCCCATTAGATTTTACTATTCTTAGCAATGGTTCAACTAAACAGTCTTTTGATTAATGGAAATGAAACACCGGGGAAAATGTCACACGGGATAATATCCAAATCTTTCTTAAGGGTAAGTTTTAAAAGGAATTCAACTTTTAGAGACAGAGCTCAAAAATAGCCTTGCTTCCTAAATTTAGAACCAGAAAACACCCTAAAGGCAGTATTTTAAATACAGCCACAGTCACCGCCTATATTGTCTAGGAACTTAATAAAAAAAACTTTAAAAAGAGAGGGGCCACTTTTGTTTACTTCCATGCCTTTCACACAGCCTTGCCCAATTTGATTTGTGTGCCCTTGCTCAAATCTCTTCAAGTCACAGCTCAAATGGC
>CHR6:136556166-136556550
ATGTTTATCCAAATATAAGAAAATTAAGGAGACAGAAAAATACAGTATTCTTGGCCAGGCATAGTAGCTCACCCCTGTGATCCCAGCACTTTAGGAGGCTAAGGAGGACGGATCACTTGAGGGCAGGAGTTCGAGACCAGCCTGCCCAACATGGCGAAACCCCATCTCTACTACAAATATAAATTAGCTGGGTGTGGTGGTACACACCTATAATCCCAGCTACTCAGGAGGCTGAGGTGTGAGAATCACTTGAACCCGGGAGGTGGAGAATGCAGTAAGCTGAGATCACGCCACTGCACTCCAGCCTGAGCAACAGAGCAAGACTCTGTTCAAAAAAAAAAAAAAAAAAAGCAAGCAGTATTCTCCATTAAGATGGTCTTTGCA
>CHR3:62938494-62938878
GGGGTTGGGAACAATAAAACAGATGCATAGATCTGATAATGGATTAGTATTCAAAATACATAAAGAATTCCTATAAGAGGAAACAGAGATATGCCTTTCTAGTTTTTTCCAAAATATTTAAAAAATTGTTTTTCATTTTAAAGTCATTAAGAACATTTGTTGACATTTCTCTTTATGGCTTGTTACTTTAGGGTTTTGTTTGTATATAGCCCTGTATTCATTCCCTAGGGCTGCCATAGCAATGGATCATAAACTGGGTGCCTTAAAACAATAGGACTTTATTCTCTCGAAGTTCCGGAGTCTAGAAGTCTGAAATCACAGTGTCAGCAGGGCCATATTTCCTCTGAGGGATCTGAGAAAGAATCTTTCCTTGCTTTTTTCTTT
>CHR20:61429080-61429464
GTTACGATAGCTTACCTATGACGGTAAGCTTATATAATGACAGCTTATATTTAAATGCTCACTTTTCTCAGATACTGTTCTAAGTGCTCAGTAAAAATTAAGTCATTTTATCTTTATAACCAACCCTTGAGGTAGGGACCACCTTTATATCCATCTCACAGATCAGACACATTTGAAACTTCGAAAATTTATTCAACGTACCTAAATCCATGCAGCTGGTGAAAGGCAGAGGCAGCATCCCACATTCAGCAGGCAGCCTCCAGAGCCTACACATGCCCTGGCCATCAGGCTCTTTTTCCTAGCCTAGTGATTAGGTTCCAGTTTATAGCAAATCGTATGCCAGATACTATAGAGAGCGCAACACCCAGTGAGGTCTCTCATCTC
>CHR17:60130428-60130812
CCCACTGCTACCTTTCCCAGCCTTTGATAATCATCCTTCTACTCTTTATGCCCATGAGTTGAATTGTTTTAATTTTTAGCTCTCACAGGTAAGTGAGAACATGCGATGTTTGTCTTTCTGGCTTATTTCACTTAACATAATGACCTCCATTTCCATCTATGTTGTTTCAAATGACAGGATCTCATTCTTTTTTATGGCTAAATAGTACTCCATTGTGTGTATGTACCACATTTTCTCTACCCATTCGTTTGTTGATGGACACTTAGGTTGCTTCTAAATCTGGGCTATTGTGAATAGTGCTGCAATAAACACAGGAGTGCAGATATCTCTTAGATATACTGATTTCCTTTCTTTTGGGTACATACCTAGCAGTGGGATTGCTTG
>CHR13:21710901-21711285
TACATGGAAACAGTTTTTATAACTGTGTTCTACATTTTCAAAAAGAGACATGGAAGATACAAGAACAGATTAAAATTTGACTTCTAGAGACGAAAACTACAATGTGTGAGATGAAAAATACACTAGAATGAAGGTATTTTAAAAATGGCAATTTAAAGCAAAAGAAAAGATAAATTCTCTTGAAATTACAGCAATAGAGACTAAAATGAAAAGCAGAGGAAAGAGAATTTAAAAATATTGAACTGTGGGACAACTTCAAGTAGCTCAATATGTATGTAATTGGAGTCTCCAAAAGAGATGAGAGGGAGAAGAGGAGGAAAAAAAATTTGGATAAATAATGGTCAGAAAATTTCTAAATTTGATAAAAAACTGTAGACATACAGA
>CHR9:130814457-130814841
ATCAGCAGTGAAAGAGATGACATCACACAGATTCTAAAGATATTGAAAGTGTAATAACTGAATATTGATCAGCAATCTAGAAGAAACAGATTCCTTGAATGACACAAACTACCAAAGTTCACTCAAGAAGTAACCATCTGCCGGGCGCAGTGGCTTACGCCTGTAATCCCAGCACTTTGGTAGGCCGAGGTGGGCGGATCACGAGGTCAGGAGACCGAGACCATCCTTGCTAACACGGTGAAACCCCGTCTCCACTAAAAATACAAAAAATTCTCCGGGCGTGGTGGCGGGCGCCTGTAGTCCCAGCTACTCAGGAGGCTGAGGCAGGAGAATGGCTTGAACCTGGGAGGCGGAGCTTGCAGTGAGCCGAGATTGCACCACTGC
>CHR3:63585783-63586167
CCTCTAAGACAAGGTATAAATTCTTTATTATTTCAACTGAGGAAATAAAAGCCTATGAAGTCAAATATATTGCCAAAGGCTATGTGCCTAAGAAGTAACATAACTGAGCCTAGAACCCAGGTCTATCTTCTCCTTCCATCTGTCAGAATAAAAACATCTATGAATCCACTAGTCATCTTCTTGAGGAATGGCTTCTAATTTGTAATTCAAATGCAATATTTTTTTCTCACTTTCCACTTCACATGATAAGTGGGGAAGTGGCAAAGGAATATTTTGAAGTCAGACTGAATTTAAGCTGTAGATGGTAAAGCACAGGATAATTTCCTCCTTGGTATTTGAGAAGTTCTTCATCTTAACCATCTGTTGCAGGCTGACAGATGGGTT
>CHR14:67901716-67902100
TGGAATACTATTCAGCCATAAAAAGAATGAAATAATGTCTTTTGCAGCAACATGGATCAAACTGGAGGCCATTATCTTATGTGAAATAAGCTAGACACAAAAAGACAAATACCACATATAAGTGGGAGTGAAATAATGTGTACCCATGGATGTAGAGTGTGGAATGATAGACAGTGGAGACTGGGAAGGGTGGGAGGGGGTTGGATGATGAGAAATTACTTAATTGGTACAATGTATGTTATTCCAGTGATGGATACCTGGAAAGTCCTGACTTCATCACTATGCAATATATCCATGTAACAAAATTACACTGTATCCCATACATTTATATAAATGAAATGAAAAATGAAAGAAAATAGGAGTTTAAGTACCATATGTGTTACA
>CHR5:170914275-170914659
ACCTGTGTAAATAAGGGGTGGTATATATTTACTTCAAAAATTCTGTTTATATATTCAATTGAGTTTACTTTTCACAGTAAGTTCTTATATTTTCTGGGATGTATACTGCTTAAACTATTTGTCAAATTTTGTTTGTTTTGTCAACGTTACATTTTATTTCATGGGTGAGCCTAGAACCAGTAACTGTTGATTTAGCTCTTGCCCAGAGCCAGGACAACCTACCAATCCCTAAATACATATTTTTTTCCTACTCAGTTCCCATAGGGCCTAAGTCCAGCAGCTGACCACCACACAAGGACTTTCCCTTCTACTACCCTTCTCTAACTCTTCCTCAACCTTGCCTGGCTCCATGTCTTAGGTTTGACAGGCTGTCCCCTTCAGATC
>CHR13:46785217-46785601
TCTTTTACTATAGGTATCTAATACTACAATGATGTGAGAATGGTGAGGAATGAACTAGCAATCGATTTTATTGATCATTTCACCAGTTGAGAGAGATTTGGTTTGTTTATACTTTTTGGCTATTATAATAGTGTGCCATGAACATTCATGTGCAAGTTTCTGTATGGACATGTTTTCAATTCTATTGGGTACACAGCTAATAAAGGGCTGTTTCAATGGTCACCTTCACTTGGGAAAGATACAAATCACTACACATGAACTATCTTTTAAGATTTCAGTTTGGCTGTTTTGATTTCAGCTAATTTCTCTATTTTAGCTATATAATAATTGTGTAATCTTTCTGTCATTGTTTTCCTTAGACTTGCTGGGAAGTAAACCTTCTGA
>CHR20:61817828-61818212
CTGCGAATGCCTGGGTTGTCTCCCAGGAGGCCATAGGGAGCCAGCCAGGGTTCTGAGCAGCAGCAGGACACACGCTGAGCTCACAGTTGGGACTTCTTGACCTCCAGTAACCCAGGAATTTGGATCTTGCAGGGTTTCAGATGAAAACAGCCTCACACCTGGGGCAGCTGCCCTGTCACCTGCACTTTCTTTTTTTTTTTTCTTTTCTTTTCTTTTTTTGAGACGGAGTCTCGCTCTGTCACCCAGGCTGGAGTGCAATGGTGCGATCTTGGCTCACTGCAACCTCTGCCTCCTGGGTTCAAGCGATTCTCCTGCCTCAGCCTCCCAAGTAGCTGGGACTATAGGTACACACCACTACGCCTCTTATGTTTTGTATTTCAGCAA
>CHR17:65577810-65578194
TTTCTACAAGATGGACAGTGCTCAGAAAGGGTAAGGGAGCTGTTGAGGGTCACACAGCTCCCTGAGAGGTGGGTTCTTCCAGTAAGGCAGGGAATTCAAGATGGGCCATTGTCTTGGAAGATGTCAGTCTCTACTTGCTTAGACAAGCAAAACACACACCCAAAACACACCCAAACCAGGACACCAGCAGCCTGGAAATGCCAGACAAGAAAATGGAAGAAAATATATAATGAGGCCAGGCATGGTGGCTCATGCCTGTAATCCCATCACTTTCACACCCAAAACACGCCTAAACTAGGACACCAGCAGCCTGGAAATACCAGACAAGAAAGTGGAAGAAAATATATAATGAGGCCAGGCATGGTGGCTCACGCCCGTAATCCC
>CHR13:35468837-35469221
CCTGTAATCCCAGCATTTTGGGATGCCAAGCCAGGTGGATCAACTGAGGTTAGGAGTTCAAGACTAGTCTGGCCAACATGGTGAATCCCTGTCTCTACTAAAAATACAAAAATTAGCTGGGCACAGTGGTGCGTGCCTGTACTCCCAGCTACTCAGGAGGCTGAGGCAGGAGAATCGCTTGAGCTCGGGGGGCAGAAGTTGCAGTGAGCCAGAGATTGAGCCATTGCACTCCAGCCTGGGTGACAGAGCAAGACTCTATCTCAAAAAAAAAAAAAAAAAAAAAGAATTTTGTAAAGTTTTACCAAAATGTCAGCATATTATTAAGATTTCTGTGCTTGAAATTTTTATTTTCATCAAGATAATCTAAACCCACAAGTATTTAAC
>CHR8:123033007-123033391
TGTACCATCACACCTGGTAATTTTGTTTGTTTGTTTTTTGAGACGGGCTCTTCCTATGTTGTCCAGACTGCTCTCAAACTACCAGCCTCAAATGATGCTCCCACCTCAGCCTCCCAAAGTGCTGAAATTATAGGCATGAGCCACTGGGCCTAGCCTAGTTTCTATTCCTTTTATAACATATTTTAATAGCTGGTAAAGTTAAACAGCTAAATAATATCTCCCCCTTTTTTTCTTCAACAATTGTCACAATTTTCTTGGTTAGTCTCAATATTTTATTTTTCTAAATGAATTAGAACCATTCTTTTATTATATCCATGTGATATTGATATAATTCCCAGCCAAGAAGTTTTTCATAGCTTTTAGAGTTGTCTATAGAGCTATCTC
>CHR1:33876089-33876473
TTACTATGCCAGTTTACAGAAATAAAGAAATTGAGGCAAAGACAGATTGCCTGGTCTTAGTTGTCTCACAGCTGGGAAGCAGCAGAGATTCCAGAGTCCCTGAAAGTCAAGTGAGCATCAAGAGACAACAGAGGGAACTAAAGGGGAGAGTTTGTAATTACGGGAAGCCAGCCTGACCATGAGGGGAACTGGTCAAGAGATAGAACACAGGATTTGTAGTCAGAGATCTCTACCTTGGGAATCTGTCATTGCTACTTACTAGCCATGTGGCCCTGGGCAATTTGTCGAACATGAGAAATTCACTTTATTCTTATGTATAATGGCAACACCAAAAGCTGTTTCTCAGGGTCATATGGGAATAGAATGAGAAGACATGGCATAAAG
>CHR8:117761283-117761667
AGGCATGTGACCTAAGCTTGGCCAATTGGACTTTTTCTTCTGGCATTTTAGTTATTGAATGAAATGAAACTACAGTAGAAGATATAGTGTATGTTCATTCATTCTAGTTTTTGAGACCATATGGAGGTTCCTCGTTTCTCTCTGTTACAAGCCCAGTTTCTTCAGTTTTCCTGTCATTCTAGCAGGACAATACATCTCTCCACACTCATCACCCCCCGCATCTCCATATTTTAGCCACCATAGGATTCTGTTGCCTGCTACCAAAAAATCTTAATAATACATTAAATCTCTTACTTTACCCTGGAAATGACTTCTCCTTGAATTTCCTTCATGCTGCAATTCTGCTCTTTACCTTGAGTGTCTCATGTCCTGATTCGGAAAGCT
>CHR20:54963500-54963884
TATGATGCCTACCTTCTCACAGTTTATAGCCTAAGTGAGCAGGACCTTTGTCTGATTCATTTTTGTTTTGTTATTAGAATAATGCCTGGCATATAGTAAATGTTTCATAAATTATTGTCATTATATATTCATCGACTATTTTTTGAGCACCATTTTGTGTCTATCCTTGGGTTGGATAATGAACGAAACGGAAATGTCATCTGCTTAATGGAGCTTGTGCTTAGTGAGAGGGTTGGGCATCTGATGAATTAATAGGCGAATTGTGGTACATGCTACTAGGTCAATGTACTGAGCTCAGGGAGAGAGAAGAATGGTGGAATCTGCATGAGAATAAAGATTTTGGGAAAGACCTTTTGAGAAGAATCTTTTGATTTAAAACTGAAA
>CHR14:58356794-58357178
GGGTTCAAGCGATTCTCCTGCCTCAGCCTCCCAAGTAGCTGGGACTACAGACGCACGCCACCATGCCCAGCTAATTTTTGTATTTTTAGTAGAGACAGGGTTTCACCATGTTGGCCAGGATGGTCTCGATTTCTTGACCTTGTGATCGCCCGCCTCGGCCTCCCAAAGTGTTGGGATTACAGGCGTGAGCCACTGCGCCCGGCCTAAATTTGGATTTTTTTTCCTGGTCTAGCGATATGCAGTATGATACTCTCTCATCAGACTGTGCAGCCACAACAAACAGCTAAGAAATCATGAGACTAATCAACCAGTACTGTACAGTGTATTCAATAAATTACATGAGATATTTAAGACTTTATTATAGAATAGACTTTGTGTTAGTTG
>CHR20:40834479-40834863
CAGCAATACTTTCAGCCCCATGCACTCATCCAGTATTTTTCCACTACTCTTAAACCTAGATGGGAAGTGATATCACATGACTTCCAGGGCCAGGTTGTGAAAGGCAATGCTTCTACCTGTGCCATTACAACCCAACCACCATGCTGTGAGGAAGCCCAACTAGCTCACACAGAGAGACCCTATGAAGGAGAACTGACAGCCAGCACCTTCTGCCATACCTGTGAGTGATTCCAGCCCATCTTCCAGTCTTCCAACAGACATCATGGAGCAGAGGCAACCTATCCCCACTGTGCCCCATCCAAGTTCCTGATTCACAAAACTTTGACAGATTATAAATGAGTGTTGTGTTTTAGGCCCCTACACTTTGGGATGATTTGTTATGTA
>CHR20:47132820-47133204
TTCCATGGACTTGGCTTAAATCACCTTGGGGTGGGGGTAGCAAGAGGTGCCATCAGAAGAGAAGACAGTCTTTCCAAAGTGCTTCCTGGCAAAGCTCGACCATTGCTAAGATGTAAAGAAACACTTGGGCTTGCTCAGCAGGCCTTGTCTATGCCGCAAACACCCGTTTTTGCTTGGAATTGGCACGTTGCATGCTGAGTTAAGAATCTTTTGATTATAAGCGACAGAAATTCAATGCACATCAGCTTAGGCCAAAAAGGAGAATTTGTTCATGTCACCAAGATGTCCAAACGTAGACCTAAAGCAAGGTGGGATCCAGCTCCCTAAATATTTTCATATGAATCTGTGTGCACTGTCAGGAAGGCTCTGCCTGTAGGGTGACAG
>CHR3:5230488-5230872
ATCTATATTTACAGCCCCTCCCCTTTGCTCGCATTCCCACCTGAGCTCTGCCTCCTCTCAGATCAGTGGCAGCATTAGATTCTCATCCGAGCACAAACCCTATTGTGAATTATGCACGTGAGGGATCTACATTGTGCACTCCTTATAAGAATCTAATGCCTGATGATCTGTCACTGTCTCCCACCACCCCCAGATGGGACTGTCTAGTGCAGGAAGACAAGTTCCGGGCTCCCACTGATTCTACATTATGGCAAGTTGTATAGTTATTTCATTATATATTACAATGTAATAATAATAGAAATAAAGTGCACTATAGATGTTATGTGCTCGAATCATCTCAAAACCACACCCGCCTACCCCCAACCCCTGGGTCTGTGGAAAAAT
>CHR12:76160632-76161016
GCATATTTTTAGTTATTACCTTCCCTCCAAAGGTAAGCATATGCATACTTCTCACACTAGATTATATTTTTGCCTGTTTTGGAACTTTGCACAAATGTAATCATCCAGTATATGTTTTTTGTTTGTTGGGCTTCTTTTGCTCAATGGTAAGTTTATGCAATTCATCTATGTTGCTGCAGGAAGCAATAGACAGTGTATCCTCAGGTAGTATTACATTTTATGAATATACTACAATTTGTCAATTCATTCTACTGTTGGTTGACATTTGGGTTGTTTTCAACTTTTGGCTACTATTGAGACAGCAGGCTAGTTGATTCCCTATTTTAAGATGATCTGGAGGAAAAGGACAAAAGCCCCTCACTCAAGCTCTAGCTTATCTAATTC
>CHR13:43632342-43632726
ATCATATATATTCATCAATTATATTTTCTTTTTTTAATGTATTTCTTTTTCTAGTGTATTATATATATAGCCTTATAAGATTATAATAATGTATTTCTATTATAATCTTAATTTTTTTTTTAAATGGAGTTTTGCTCTTGTTGCCCAGGCTGGAGTGCAGTGGTGTGATCTCAGCTCACTGCAACCTCTGCCTTCCGTGTTCAAGCGATTCTCCTGCCTCAGCCTCCCAATTAGCTGGGATTACAGGCGCCTGCCACCATGTCCAGCTAATTTTTTGTATTTTTAGTAGAGATGGAGTTTCACCATGTTGGGTAGGTTGGTCTCGAACTCTTGACCTCAGGTGATCCACCTGCCTCGGCTTCCCAAAGTGCTGGGATTACAGGC
>CHR1:212458262-212458646
GCTTCCTCCATGATACCTTCTTAGCATCTCTGACATTAGTGTTAAGGGGTCCCAACCCCTAACATGAGTTTCCTGGACTGTGGGGGGCCTTTTGTGCCCTTCTGAGCCCTGGGGAGATCAAAAGCAGTTGTCTAACCCCTCGGTGGTTAGTAACTGCTCTACTCTGAGAAAGAAGGGCTGGCTTATCCTTGGAGAGGCCAGTAATTCTGTTCTCAGCTCTTCTCTCTGCGGGCCTCCACATCTCAGGAAGAAAGGACAGGTGCCATCTCAGTTCCAGTCATCTTAGCACACGCCTCCCTCTCTGCCTCCCTGCTGATCTGCACCTTAGCTGTGGCCTGGCCTGGTCTCAAAATGCTCCCAGGAGGAGAGGCCATGGCCTTCTCC
>CHR5:171571437-171571821
CAGGCTGGAGTGCAATGGCACAATCTTGGCTCACTGCAACCTCTGCCTCCTGGGTTCAAGCAATTCTTCTGCCTCAGCCTCCCAAGTAGCTGGGATTACAGGTGCACACCAATATGCCTGGCTACTTTTTTGTATTTTTAGTAGAGACGGGGTTTTGCCATGTTGGTCAGGCTGGTCTCGAACTCCTGCCCTCTGGTGATCCACCCGCCTCGGCCTTCCAAAGTGCTGGGATTACATGCATGAGCCACCACACCCAGCCTACAGTTTCAGATAGTTTTGGTTCACTTTTAAATTCAAGTCTGTCAGGATCTTGAATCCTATCATCACGAGAATGCATTAAACTACAATCCGTTTACTAACTCTTTCTTCACTATTGCTTACTCA
>CHR12:117849169-117849553
CAGTCCCTCCATTCCAGAGGGCACTACCAACCCCGCTTAGCCTGCTGCACGTCTTCTTTAATCCATAGCACTTATTCTCACACACTGCATAAGGTACGTGATCATTAAGACAATAATTCATTGTCTGTGCCCCAGCCCCCCACACTAGAAAGTAAACTTTATGGAGACACACACCTCAGCACGCATTTCTAGAGATCAGAAGAGCACCTGGCATAGAATAACCATGCAACCAATTTCGTTGAATGAGTGAATAATGGTTTTTTGGTTTCAGGACATAGCTGCCACGAGAAGGAAAGGTTAAGCTATCCTGGCTCTGGGATCCTTTGATCTTGCTAAATGAATGAATGAGTATTCTTTGGTTTCAGGCTAAGGGTGATCTAACAA
>CHR1:114549863-114550247
TGGACAGTGAATTGATACCTCTCTACTATAAAAAGTCACAACATTTTGGGGTTCCTGCTCTAAGGATGATCTGAGAACCATCCTAGAAATCTTGCAGCATTTATCTCTGCTTGCATTTCATAAAAATTCCCCCAAATTACTTTAGGAGCTAGGACTTTGAGCCAATTTCACTTCTGATACCAGTCTGTATAGATGTAAAAAAGTAATGATGGCCTGGGCATGGTGGCTCACCTGTAATCCTAGCACTTTGAAAGGCCAAGGCTGGCCAATCACTTTGAGCTCAGGAGTTGGAGAACAGCCTGGGCAACATGGCAAAACCCGGTCTCTACAAAAACTGAAAAAATGAGCCGGATGTGGTGGCTTGCACCTGTAGTCTCAGCTACT
>CHR20:46870549-46870933
GGTATATAAAATTTTAGGTGTAGAATGGTAATAATTTTGCCCAGGCAGCCTATATGCCCCCTTTCCATTTCCCACTTTTCCTTCTGAAACTCCTTTCACCAGGTTTCAATCCATGTGGTTGGGGGATAATACTGTCCCCCTACCAAGAATGAGCACATAACCCAGACCTGATTGATCAGAGAATTTGATCCCTCTGTCCATAGCAATTGGTTCAGGGATAGGCATTCAGTGCAACCTGAGCCAGTGAGACCGAAACCCAGCATTTTGTTGGAAATTTTGGGAAACAGAAGCCCTCTTTTTTGTTGGAAGCACTAGCCATGAGGGTAACATGAGCCTACAGTGGCCCAGGGGCCACCACATGGCGAGGTCCCCCCTAAGAGTAAA
>CHR8:91006074-91006458
CAACTTCTGTAACTTAAAACTAATTTTAGGATATTTGTGTTTAAAGAAAAAAAATTCTGTCTCAGAATCTTACTCCAACAGATGACCCATCATTTTGCTCTGAAGGAAAACATTCAAAAAGAAAATAAATCTAGATACCAGCTAGGAGTGTTCATGTGGTCACAGTATTTGCACTCAAATAAGTAATGAATGCTCTGAGTCCTCCCATGTTTAGCATGTGACTCTGATTCTACAAACCTTCCTCTTAGAATAATGTTTAAGCTGATTTATTCCATGTGAATTTCTATGTAAGTTGTTCCCTAAGTAGTTGATACAAATTCTTCTTCATATTAATACACTGTCTTGTGATATTTTAACAAATCACGGAGTATTCAGACATTCAAT
>CHR20:46876773-46877157
CCATCTCCATTAGCTGGGCCTGCGTCTTGGTTGACTTTGCCGTATTTATGAAACAATATCAGGTTAATTCCTATCCTCTTTGCTTCACATGATTTCATGCAAATAATCGCTGCCTACGTGCACATTTCAAAAGGGACCCTTTTAAAAATTTGATCCTTCAAACTTAACTTTGCCCTCCAAGCATTCCAGACTCACCCAGGGCCTCAATTTTTAATATATTTGCACAGAAAATTATGGAAAAAATGGAATCTAAACAATGGACTTGATTTTTAAAAATAATCAGGCAGGAATTAATGTTTCAAAATAATTGTCTAGAGGTGATTCAATTTCACATGCTCTTTAAATATGTATTTTTCAGTGCACTATGGCTTGAAGGGATGATTT
>CHR20:46387151-46387535
CTGAGAATATAACAAAATGCAAATCTTTCAGAAGCCACAGAAGACTAGAGCTTGAGGATGAAAAATCTGGCCCCAGGGAATATAAAGCTGATCTCACCAGAATGGCGATATTGCCTGTATCTCCCCTTAAGCCTTGTGAACTGGCAGCTGAGGGAGGAGAGAAAGACAGAATGTTGGAGGCCTCACCTGCTTAATAAAGGTGATTGAAACCATGTCCCAGGAGACAATGCCATGGTCCATGAGCTCTAGGAAGGCAGTCAGGGTGAATGCCAGCATCTCACTGTAGCTGAGACACGTGCAACACACACACAAAATAGACAAAGATTCAGATCGGGAAACACAGGTGTGAGGGCAGCCACAAAAAAGATGAATTTTAATGTGAAC
>CHR4:84223838-84224222
ACTTTACACATAGTTCAGTATTTAATGGCATTCTGCTCAGAGAGGTTTACTTCCTCTTTAAAGGCGAGGTGAATTTCTATGGTGCAAGGACAGGAAGAGTTTCCAAGGATAGGAAATTACTGGTTTCAGAAAGGAACAAACATCTCAGGGAGAATCAATATCAAGTCAAGAATATTTGGGCCTTGCTGTTAATTTGCATGATGTCTAGTACTGACAATCTCACAGTTTCACCCTTGTTCTTCCTATGTAAAATAAGGATACTTGGAGTTTTGTATGTATGTGTGATAGACTTCGCTGCCCCTACTTTCTCTCCTTATAAGCTAAAGGCAAAACGAGACCGCTAAATACCTTTGACACAAAGTGTGGTTTTTTTCTGATGCCTCC
>CHR2:38574935-38575319
CATATACATAATATACTGCCTCCCCGCCACCTACCATTTGCTTGTACAGTAATGACATTTCACTATCATCACACTAAATTTTCTTTTTCATGGAAGTAGAAAGACACATGGTAGACAGGCAGTGGAAACTTTTACTCTATGTATAGTGGCTAAAGTCCAAAACCTCTGAGATCTACTGCCCTAAGTAACAACCAAAATCAGTCCACAAGAATAACTGATGTTTATAATTATGACTTTGAGCCATCATTATTAAATTATCTTATCTATACTACTTAAAGTATTACCTATATTATTTAAGATAAGAAAAATCAGACGTCTTTTAAAAGTTTTCTATACTAAATTGATAATAGAAAGTCTGGGTGTTTAAAAAACTAATGCTTCAAA
>CHR20:55051700-55052084
AGGTTAGTTCATCTTTCTAAATCTCCTTTTCCCTCCTGTGTAAAATAAAGATTGCAAGACTTATGTTGAGTTAGATAAAGCACATAGCATTATAATTAGCAATTAATAGTTATAATGCTTGATGTTTTTTGTCACACACACATGAAAACATATATCTATGCCACAGCCTTTGGTAGCAAATAAAACTGACTTCCTTGCTGTCTGTTGGGAGGAGAAATGCTTGTAGAGGACCCTTAATTTATCCAGCAGGAAAAGAGCTACAAATTTATTCTCCTATGTTCTAATCATAGCACTAGAGACCAAAGAAAATTTTTGGTAAGGTAAAGGATTAGAAGCATGTGTAATTATTTTTCATGAAAGCACAGGAAAGTTGATATTAAAGGC
>CHR7:73269720-73270104
GCCCAGCCTAGTTTTTTTTGTTTTTGTTTTTGTTTTTAATTAAGAGACAGGGTCTCGACTGGGCTCACTGCAACCTCTGCCTCCTGGGTTCAAGCAATTCTCCTGCCTCTGCCTCCTGAGTAGCTGGCATTACAGCCGTCTGCCACCATGCCCGACTAATTTTTGTATTTTTAGTAGAGACGGAGTTTCACTATGTTGGCCAGGCTGGTCTCGAACTCTTGATCTCAGGTGATCCACCCACCTCAGCCTCCCAAGTAGCTGGTGTGAGTCACCGTGCCCAGCCTGTTATCTAGCTTTTTAAAACACTGCAAAGGATTTTTGAAAATTATTTTTATTTTATTTTGTAGAGACAGGGTCTTACTATGTTGCTCAGTCTGGTCTCAA
>CHR20:50261539-50261923
TCAGATGGGCTTGGGTTCAAGTTCTGGCTCATTCACTGCCTCACTTTCTCTCCTTAAGAGCTGAGTAAACTCTTGTGTGTAAAGTGTCTAGTGCCTACACGTGTCTAGAGGAAAAAAAGCCAAAATGAGAACTCGTCACTCATGATTTCGGGGAGATGGGTGATGCTGCTTAGGCCTGGCCACACCCTGGTGTTGTTACCCGGCCATTGAAAAGTATGACCCGCAGCCCTCCCAGGACCCTTCTGTTTCGTTTGTTTGCTTTTAAGTATTATTTGTTACACAAGCATTTTTTTCCCTCTAGATTTTATTTTTAATGAAAAAATTCAAGGGAAATTAGTGTATGTAATATTCCACCCTTGTTTTAAACAGGAGGTGGAAGATACA
>CHR5:7046085-7046469
GTTTTATCTTCCCCTTGGTATATACCACATTTTCAATAAACTGGAAAGTGTGACACAATCACCTGATCTATGCGTGTAATGATATGTTTGACCTGGCAAATGGTCAAACCTTTCTCCTGTGGCCATCAACGTTGTGGCTGATTTTCATAGCTATTTTGCCCTGTTATTTTTCTGAGATTTATTTCACTAGCACTTAGGGAGGCCTTTGATTTTCAAGGACGTGCACTGACAGGTTGTTATTTATCCCCAAGAGACTTTCATGTCCTAAGGGGAAAAAAACGTCCTGAGAATTTCAAACTTACAATAAGTAAAGAAAAAGAAAAAACTTTGCAGCTATCATACCTTCTTAAGAATAAAATTTTGGATCAAAGGGTATTATCAATA
>CHR17:73781158-73781542
CCTGTCTCAGCCTCCTGAGTAGCTGGGATTACAGGTGCATGCCACCATGCCTGGCTAATTTTTGTATTTTTTTTTTTTAAGCAGAGATGGGGTTTCACCATGTTGGCCAGGCTGGTCTTGAACTCCTGACCTCAGGTGATCCTCCCACCTCGGCCTCCCAGAGTGCTGGGATTACAGGTGTGAGCCACCACGCCTGGCTGCTGCCTGTCCTTTTGTATGAAAAGGCACCATTTTGGCTATCAAAGATGGTTTGCGGGTTGGACAAGAAATGTAGGGGAGTCAATGGATGGGAAGCGAAAGTGGGAGCCTCATCATTTTAACGAGATTTGTAACTAAAAAAGCAACACCTCTCTGCAGCTGCCCTTGTGGACAAGGGAAGGGAGG
>CHR5:85332266-85332650
TATTCCTTTGGGTACATACCCAGTAATGCGACTGCTGAGTTGAATGGTAGTTCTGTTTTTAGCTCTTTGAGGAATTGGCACACTGTTTTCCACAATGGTTGAACTAATTTATATTCCCATCAACACCATGGATTTTTCATAATAAAAAGTTTAATGTATTCATAATTTAATTCTTTCCTTTTTTAATTCCTATGCTACTTAATAAATCCTAACATAATTAAATTATTCAAATATTTTCTTATTTTCTTCTGGCAAACTTATACATATATTAATGTTTTCACTTATTTATATTTCTACTTTTATCTGTAATGTATTCTGATATTGGAAAACAAGAATTCAGCTTTTTCTCCACCCAAGCCTCTATGTTTTTTTCCAAGTATCCGA
>CHR2:132090333-132090717
TGAAATCATAAAGTATGAAGTTTGGTTGCTTTGTCCCTTTTCCTCTAGATTGCTTTGGTTTTTCAAAGCCTATCATAGTTTCATGTAAATTTTAGAATTGTAATTTCCATTACTGTGAAAAATGTCACTGGATTTTTAATAGAGAGTTCATTGAAGCTGTAGATCACTTTGAATCATATGGTACTTTATAATATTTATTCTTCCAGTTCATAAGCTTGAAATCTTTTTGCATTTGTTTGTGACTTCTTCCATTTCTTTCATCAATATATGTTTCAGTGAAAAGATCTTTTGCCTTCTTTGTTAAATTTATTTTTCAGAAATTTATTATTTTAATTCTATTGGAAATGAGATTGTTTTCTTCCTTTTTTATCAGATGGTTTGTTG
>CHR7:100540507-100540891
TCTAGCCTAGATTTCTGGTTATATAGTAAAGCCCCCTCCACTCCCCTCTGCACTCCTCCTACTCCCAAATTAAGATATTATTTGGTTAGATGCATGATTAACATCTGATATCAGGCCTGGATCTCTGTTTTTTAATAAGTTTGTCAAGGGATTTATTTTGACAATTTTTTAGTCTTATTTTAAGACACTGTTGTTTTTGTTTTGTTTTTTAAAAAATGCTTTCCAGCCAGGCGCTGTGGCTCACGCCTGTAATCCTAGCACTTTGGGAGGCCGAGGCAGGCAGATCATGAGGTCAAGAGATCGAGACCATCCTGGCCAACATGGTGAAACCCCATCTCTACTAAAAATACAAAAATTACCTGGGTGTGGTGGCGCGCACCTGTA
>CHR1:25580440-25580824
AGCTAGAAATTATTCACCTTGGCTAGACACTGTGCTAACATTTTGGCTTCATTATCTCAATTTAATCTTCACAATTATTATTATTTTTGAGACAGGGTCTCACATTGCCCAGGCTGAAGTGCGGTGGCACAATCACAGCTCATTGCAGCCTTGACGTTTCTGGGATCAGGTGATCCTCCCTCCTCAGCCCCCCAAGTAGCTGGGACCACAAGTGTGAGCCACCATACCTGGCTAACTTTTTAATTTTTTTTTGTAGAGATGGAGCCTCACTACATTGCCCGGGCTGGTCTCGAACTCTTGGTCTCAAGCAGTCCTCCTGCCTTGGCCTTCCAAAGTGCTGGATTACAGGTGTGAGCCACTGCACCTGGCCCACAATTATCTTTC
>CHR11:34389506-34389890
TTTTCCACTGGGTAGACACACAGTAGTGGGATTGCTGGATCAAACCATAGTTCTACTTTTAGTTCTTTAAGGAATCTCCACACTGTTTTCCATAATGGCTGTACTAGTTTACATTCCGACCAGCAGTGTAGAAGTGTTCCCTGATCACTGCAGCCACACCAACATTTACTGTTTTTTGATATTTTGATTATGGCCATTCTTGCAGGAGTAAGGTAGTATCGCATTGTGGTTTTGATTTGCATTTCCCTGATCATTAGTGATGTTGAACATTTTTTCATATGTTTGTTGGCCATTTGTGTATCTTCTTTTGATAATTGTCTATTCATATCCTTAGCCCACTATTTGATGGGATTGTTTTTTTTTCTTACTGATTTGTTTGAGTTC
>CHR17:66004890-66005274
GAAAGCTTCTCCTCTTAAATCACTTTCTTGGGTCAGTCACCGTATTGACCTTCCTCCAATTAAACTCTTATCATTCTGTACCAAATTGCCAAATGTCTTGAATATTTCTCCAACTAGACTATATGGTTCTATGGGAATGTACTGAACATTGGCTGACACATGATGGGAACTCAATATTTATTGAGTTCAGACCTCACAATAATTTATGTTTTAAGTTATCTAAATGAATCAATGTTTTTTCAGCTAAAAACTGCAAGGTCAAACCTAGTAATAGGAGAGCCCAATCAATTTAGTAAATGAATGGAGAAGACAAATAAAATCTAATATTTTAATGTATGCCTAAGTACAGTAAAACATTAAAATACTGAGTATATCATAAGACAA
>CHR8:126909318-126909702
CTCACACTCCATATGTCTTCCTCAGAAGAAGAGCTAAGAATATTTCCTTCCTTCCTTCCTTCCTTCCTTCCTTCCTTCCTTCCTTCCTTCCTTCCTTCCTTTTTTTTCTAGACAAATTTTTGCTCTGTCACCCAGGCTGGAATGCAGTGGCGTGATCTCAGCTCACTACAACCTCCACCTCCTGAGTTCAAGCAATTCTCTTGCCTCAGCCTCCTGAGTAGGTGGGATTACAGGTGTGCTCCCCAATGCTTGGCTAATTTTTGTATTTTTAGTATAGATGGGGTTCCACCATGTTGGTCAGGCTGGTCTCGAATGCCTGACATCGTGATCCGTCCGCCTTGGACTCCCAAAGTGTTGGGATTACAGGCGTGAGCCACTGTGCCC
>CHR11:73498267-73498651
GAAGAGCAGTGCGGTACAGCAGCCCACTCAAGAGCTGCACAGGGAAGGGGACCCCCCCTTCCCCCCAGCCAAGGGAGGCAGTGAATGAGCACGCTACCCAGCCAGGGAGAGTGTGCTTTTTCCACTCAACTTTGCAACCCACGGATCAGAAGATCCCACTAGCAAACCCATGCCACTGGGACACACAGATTCTTACAGCCTCTTAGCTGGAATCTGCTTAAGCCTACTGAACTCCCTGGGGGAGGGGCGACCAGCACTGGGTTGCAGTGGCCCACTGTCTAAGCCGTTTGAGCTCCTTGGGGAGGGGCAGCAACCAGCATTGGAACTCGCAACTGCCTGACATGCTAAGCTCCCTGGGCAGGGTAAGGGCAGCACCCATTTCTA
>CHRX:101914714-101915098
TCAGTAAAGAAAAGCCCGGGACCTAATTGCTAAATTCTAGTAAACATTTAAAGAACTACGACCAATCCTACTAAAACTATTCTGAAAAACAGAGGAGGAAGCAATACTTCCAAACTCATTCTATGATGCCAGTATTACCCTGATACCAAAAACAGACAAAGAGACATCCAAAAAAGAAAACTACAGGCCAAGATCTCTGATGAATATTGATGCAAAAATCCTCAACAAAATATAGCAAACAGAATTCAACACTACATTAGAACGATCATTCATCATGACCTAGTAGGATGTTTTTCCCGGGATGCAAGGATGGTTCAACATATACAAATTAATCAATGAGATACATCATAATAATAAAGGATTAAAAACCATATGATCATTTCA
>CHR7:36513343-36513727
TTTTCCAGAAATGATCCGCCAACAACAGCAAAGCCACCTGTGAGAGAGAACCCAAAGGACGAGGAAAAGGGAAATTAGGACAAATCACTTACCAACAAGATTTCCCACGTGCTTTCTGCCAGAGACAGCCTCTAGGATGGCCCCATGACTCCCACCCCCATGTCTCTGTATAACCTCCTTCCCTTGCTGGCGGTGGGACCTATCACTTGCTTCTAACAGAGGAAGTGTGGCCGTGGTGAGGAGACGCTGCTTCAGCGATGGTGTCACATTGCGTGAGGCTTGGCCTTGCTAGTGACTGGCTTCGGAGGCTCTCCTTTCTGGGCTGGAGCTGAGGGTGACCCGGTTGCCATCCAGCCTGAAGCTGGCTCCTCAGTCCTGCAGTCT
>CHR1:149999124-149999508
GTAGTTTCAATCAAGCAGCAAACATCAAGGGAAATTTGCACAGATGATTTAAATCTCAATTTTCATAATGAACTAGTATATTATACAAAATTACAAAGATGTGAGAAAGAAGGAACTTAAAGTTGTTAAAATGACAGGACACCTTGTGCCAAATAGCCAGGAATTTATTTTAGGCAAGCAAAGAAGCTAGGACACAGAAACTCTTAAGTCTAACTCTCAAATTCTATTTTCAGAGTTCTAAGAAGGGGTATGGAAAGTCTCTATTCATGTCAGTAAACAACAGGGACCAAGTATTGTTCATGTCAGAGAATCCTGTCCCTTAGAACTGATAGAAATTTTCAGGAAATTGATGGTTTCATACTTAGCCAGGTGAGCTACCAGTTC
>CHR20:55585826-55586210
TCAACACTCAGCATCTTAAGTGTTTAGCACAGTGTCTAGAAAATAAAAATATTTGGCCGGGCATGGTGGCTGACGCCTGTAATCCCAGCACTTTGGGAGGCCGAGGCGGGCGGATCACGAGGTCAGGAGATCGAGACCATCCTGGCTAACACAGTGAAACCCCATCTCTACTAAAAATACAAAAGATTAGCTGGGCGCAGTGGCAGGCGCCTGTAGTCCCAGCTACTCAGGAGGCTGAGGCAGAAGAATGGCATGAACCTGGGAGGTGGAGCTTGCAGTGAGCCGAGATCGTGCCACTGCACTCCAGCCTGGGTGACAGAGCGAGACTCCATCTCAAAATAAATAAATAAATAAAAACATTTAATTTAGGTTAGCAATAATCAT
>CHR17:55811852-55812236
CTAGAGGAGCGTGGGATGCCTTCTCCTTTAGTTGAAACCCAAGTTAAAATGGGACAATCTGGGTGAGTGACCCAAACCTGAGTCCTGATTCAACCATTATTTACTGAGCACTCAGTATGTATCAAGCATTTTCCTGTATTTTATTACATTGAATCTTCCTGGTAGCGCTCTGAGGTGGGTGTTGTGATCTGTATTTTACAGATGTGGAAGTAGATTCAGATGTGAAAGTAACTTGCCAAAGGCCATTCAGTGAGTAGAACTAAAGAGATCTGATTCCAGGTTTCCTGCCCTCATCTCCATATCAAGGTGCTTCTAGTTCACTTTGAGGTGAATAAAGTAAAGAATGGAGGGGTAATATAATAGAGATGATAATAATAATAATTA
>CHR14:55738781-55739165
TGTAGCTACAGTTATGACTCCCATTTTCTGGAAGAGGAACCTGAGGCACAGGGTGGTTAGGTAATTTTCCCAGGGCACAAGGAGTAAGTAGTAGAGTCAGGATTTGAACCAAGCAGTCTGACTCAATAGACCATAAGCATAATGGCTATACTGTGTGTTGGCATAGCAGAGCATAACTTTTCTCCTACCTTACCAGAAAATGAGCACACTGGAAGCCTCTGTTTAAGCCTGGACTTTGGCTGTCCAATGTGGTGGCCCCATGTGGCTACTGAGCACTTGAAATGTGCCTAGTACAAATTGAGATGTGTGGTAGGAGTAAAATACATACTGGATTTTGAAGACAGCATGAGAGAAAGAATGCAAAAGATCACTTTTATAATTATT
>CHR6:8560418-8560802
ACCGTGCCCGGCTTATATCAGAACTTTAAAAAAGCCAAATCCATACAGTTGACTGGAATGGAACCATACAATAATTTTTTGAACATTGTTAGGATCAAAATATTAATACTTACATTAAAAAAAAGCCTTTTTTTAAGTACATGGTATGGTACTAAGCCTTTAGTCAAGGAAATTTAAACAAAATTATCCCTGCCCTGTAGGAGTTTATAATCTAAAACAGACAGTATTGATGTAAATACATGCAATTGGTTCTCTGTTATTCGCAGGAACATTATCTGCTCTTAAATTGATCTATGGCAATTTTTAGAATGATTAAATTATATATTACTCAGTATACAACTTAACTATATTCTTCTTCCTCCAGTTGTATTACTATTTGTAAAT
>CHR1:59044429-59044813
TCCCCTCTTAAAACCCATTATTCACTGCAGGGATTCTTTTCTTGTCTTTTCTTTTTTGAAACAGAGTCTCACGGTGTTGCCCAGGCTGAATACAATCGTGCAATCATGACTCTCTGCAGACTTGACATCCTGGGCTCATCAAGCAATCCTCCTGCCTCAGCCTCCCGAATAGCTGAGACTACAGGCACCCACCACCACATCACACTCTACAAAAAATTTCTGTTTTTTTGTAGAGATGGGGTCTTGCTATATTGCCCAGGGTGGTCTCAAACTCCTGACTTCAAGTAATCCTCCTGCCTTGGCCTCCCAAGGTGCTGGGATTACAGGTGTGACCCACCACACCTGGCCAACTGCAGGGATTCTTTATTTGAAGATCATGGATAG
>CHR20:58104964-58105348
TGGGAGGCCGAGGCGGGCAGATCACGAGGTCAGGAGATCGAGACCATCCTGGCTAACACGGTGAAACCCCGTCTCTACTAAAAATACAAAAAATTAGCCGGGCGTGATGGTGGGCGCCTGCAGTCCCAGCTACTTGGGAGGCTGAGGCAGGAGAATGGCGTGAACCCAGGAGGCAGAGCTTGCAATGAGCCAAGATCATGCCACTGCACTCCAGCCTGGGTGAAAGAGTGAGACTCCGTCTCAAAAAAAAAAAAAAAAAAAAATTTCAGTGCCAGTTAGAGGAGAACCATGTTTAAAAGAGAGAGGGAAAGATGATTTTCCTCAGCCAATGCCCTTAAACTAATTAAAAACAGCACCCTTCTTCATCCAATTACTTCCAGTAAT
>CHR10:15002378-15002762
ACTTCATGATCTGGTACAAGTTATATGAAAATGTGTTGCTCCTTTTCTAGTCTGTAAAATAATCATGAAATGTGCACTAATAACTGGGAGACTACACAGATGAAATGAAACAAGTAGCATAGACCACAGAGCTCAGAGCCTGCCTTTAGGAAGCCCTCAGTAAGGGTTCATGATGCCGTGGTGTCTGTCATCATCCTCTTTATCCTCATCATCACCTTCATCATCTTTTTGTTGTTCTCAGGGAACAGTTTAGAGAGGGACTCATTCCCTGCTTGCATGGGTGAGATGTCTATGAAAAGGACAACCAGTGGGGGAGGGAAGCACAATTTTGAAGAAGATTCCTGAGAGAGACCCCCCACCACAACCAAGAACAGAAACTCCACA
>CHR1:241754575-241754959
CCAAAGTGCTGGAATTACAGGCGTCAGCCACCTTGCCTGGCCCGTGCAGGTTTGTTACACAGGTATACACGTGCCATGGTGGTTTGCTGCACCCATCAACCCGTCATCTACATTAGCCATTTCTCCTAACACCATTGCTCCCCTAGCCCCCCACCCCCTGACAGGCCCCAGTGTGTGATGTTCCCCTCCCTGTGTCTGTGTGTTCTCATTGTTCAACTCCCACTTATGAGTGGGAACATGCGGTGTTTGGTTTTCTGTTCCTGTGTTGTTTGCTGAGAATAATGGTTTCCAGCTTCATCCATAACCCTGCAAAGGACATGAACTCATTCTTTTTTTATGGCTGCACAGTATTCCATGTTGTATATGTGCCACAGTTTCTTTATC
>CHR20:61083571-61083955
CTGACCTTGAGAGTATCCTTGACCACTGGACCAAGAGGCCAGAGACTCTACAAGTGTGCTCAGGCCAGATGGCTAACTCAACTAGTGCCTGGCAGGAAGACTCAAGATGCCAGCTTCTCCCCTAAACCATGTGAACATTCAACCATTTTAAACTATAAAAACAGCAATTTCAACCAAAACACTGGACCTTTGCCTATTTTACTGGAAGTTTCTCTCTTAGAGTATGATGAAAAGAGGATTGGTTGTAAGAGACCTGGCTGCAAGGCTCACCTCCACTAAGTAGCCATAGACATTTTGGCCACTAATGTGCTGTGAGTCACCTTATTCCTCTGGTCCACAGCTTCTTCATCTGGGAAAGGAAGACATTGGATTGTAAAGTAAGAA
>CHR20:57558104-57558488
TCGTCTATACCCAGCTGGGTTGAGACCCTCAGTTTCCTCATCTATAAAATGGGAAAGATAACAAAGGTACCTACATCGGAGAAAATCATGGAATGCATCCCATTTCTGGCATGCAGAGAAAGCCCAGTATTATGAAGATTATTATGCCCGGTGCTAGAGACATAGCAAGCATTTAATAAACGTTTGAGCTGAGGCTTCCTAGAGAATATGAGATTGCAGCAAATTGGATGCAAAACTTCTCTTTACCTTTTTAAATCCGTCTAATTATCTCGTATCAGGATATAGCTGGTGTGGTCACAAAGCAGGGAAAAAGCAATCGATATCCCTGAGTAACTGCAAAACATGGAGTGGCCCCAGGAAGGTGCAGGGAGGAAGTCCCTTTTA
>CHR8:125539250-125539634
GGACTGGACCCAAGATCACAAAACTAACAAGTAGTCTGTATGGACGTGCTGACTCTCAGTCCTGTGCTCTCCCCATTAGACCAGAAAGACCATCTGGTTGGTCCTAATACTTTTACAGCCTGGAGGACCAGCAGGGTTAAGTGACTTCCCCAAGGCCACATAACAAATGGGCAGAGCAGGTGAACCCTCTGACTTGTCTCCAAAGGAAGTGTGGGCTGTTTGCTGTAAACAGTGCCTCCAGGGAATCACTTCTCAGCACCCAGCTCCTTGATGGCAGAGGCTTAGGCCTGAAAGCTTGCTTTGCTTGGAAACAGCCCAAGCCTGGCCAACAGAAGGACACGGGAACATCTTTTTTTTTTTTTTTAAATTATACTTTAAGTTCTA
>CHR19:54370572-54370956
GCAAAACTGAAAACCGCACAGGATGTGGTCTGCCAGGTGCCAGCATCACAGCTCAAATCCTTAAGAAGCTCCAGCCGCAGGCACGGAAATAAACAGCTTCTCCCTGCCCTGTATACGTCTCCGATTTTACCCAGGATGGGGCTGAGGAAGCAACACAGATTCCCAAACGTTACTTTTTTTTTTTTATTTTGCTTGAGAGCCAAGGCAATATTAGACAAGCCTTACTCCCTAATTAGTGCCTGACAAGAACCATATCTCTGTCCCAATCCTTCTATTCAAAGTAGGCACAATTTGCTTTTACCAAATGTAAAACTCATGTCAAAGCCATGCTGTGAGTATTTACACCAGAGAAATCGGCAAATGCTACACGTCGGGGTTGTTTTT
>CHR14:81977469-81977853
CATATTATGAAATTAAATGTATTGTCTTCCTAAAGGCATTCAAAGTCAAAGAATCACATTTTTTTTCTGTTTTACTGTTTAGTCTGAATCATTCTTCTTTATCTCTCAGCATAGATAATCCATTAGGCAGTCAAGAGCAAAGGAAACTTTTTACTTAATTTTTTCATATCTCCAGAATATTAGGTGCATAAAATGCACAGGATATACTTTTGTTGATTATATGGATTAGTGAATGGAATAACCAAGAAATAAAAGTAGAGTTCATTGTATTCATTACTTCATTTGACCCTAAGTCTAATCAAATGTCTCTTGACTTCCACTTAACAGATTCCCTGGATTAAACACTCTGCTTTTTCACTCTGTAAAACATTGGAGTAGATAGAG
>CHR3:55026098-55026482
ACCGACCCCCACACCTGCCCTCCTCTAAGTGTAACCTCACTGACCACAGGATAACCACTCTCTTGATTTCTAACATCATGGAATGGTTTTGCCTGTTTCTTATTGCTAACTTGTGAGATGGCAATTTGGCAGGTAAGATATGAGGGCTGATTTATTAATGATGTTGAAGGAGGTCTCTAAGGAATTCACTCAGAAAACAAATTAGGGTCATAGGAAGAAAATGTGAAGATAGCTCAGGACTTGAGTAAACATTTCTTGATCATCTGCTTGCATCCCAGACACTGGGCTGCACTTTGAGGAGACAGTGGTGAATGAGACACACAAAATTCTTGCCTTCATGGAGTTTGCAGATGAGTAACCAGGCAATGCCAATACTCCATGGTT
>CHR6:30684004-30684388
AAGTGCTCTCACCCTGGTGACCCTGCCCTCACTGATTCAAGCTCGTCACTTTAGGCTCTCCCACTGGATGGGCTGGGGCAGGTCACACTCAGGAAAGGAAGGAAAGAAAAGGGGGTTGGAAACTCAGAGCCCAAGGGAAGGGAGAATGAGCAGCCTGGCACACCCTGAAAGAGACACACCCAGAGACAGCCTTTGCTGGGGCAGGATCTTTTGGGCTCAAAATGGAAAAGGAGGGCTCTGAGAAGGAAGGGTGTATGTGCAGAGCGAGGAAGGGTGGTGGCAGGAATTAACAAGAAAGAATAGAGGAAGACAAGAAAACAGGGGTATAAAAAAGAAAGAGACCAGAGTCCAGAGAAAATTGACAAGTGGACTTCTAAGAAGTCT
>CHR2:11441585-11441969
AGCAACAACTTACTGAACATTGTATTAGTCCATTCTCATGCTGCTAATAAAGACATACCCAAGACTGGGTAATTTATAAAGGAAAGAGGTTTAATTGACTCACAGTTCAGCATGGCTGAGGCCTCAGGAAACTTACAATCATGGTGGAAGGGGAAGCAAACATGTCCTTCTTCACATAGTGGCAGGAGAGAGAAGAATGAGAGCCGATCCAAGGGGGAAGCCCCTTACAAAAGCATCGGATCTTGTGAGAACTTACTATCACGAGAACAGGATGGAGGAAACAGCCCCCATGATTCAATTTTCTCCATCTGGTCCCTCCCACAACATGTGGGGATTATGGGAACTATAATTCAAGATGAGATTGGGGTGAGAACACAGCCAAAC
>CHR3:59037092-59037476
ACTGGACCCCTTCCTTACACCTTATACAAAAATTAACTCAAGATAGATTAAAGACTTAAATGTAAAACCTAAAACCATACAAACCCTAGAAGAAAACCTAGGCAATACCATTCAGGACATAGGCATGGGCAAAGACTTCATGACTAAAACACCAAAAGCAATGGCAACAAAAGCCAAAATTGACAAATGGGATCTAATTAAACTAAAGAGCTTCTGCACAGCAAAAGAAACTATCATCAGAGTGAACAGGCAACCTACAGAATGGGAGAAAATTTTTGCAATCTACCCATCTGACAAAGGGCTAATATCCAGAATCTACCAGGAACTTAAACCAATTTACAATAAAAAAAAAAAAACTCCAGCAAAAACTGGGCAAAGGATATG
>CHR1:120578212-120578596
TATAAACTGGTGGGGGAGGGAGGTGGGGATGGGACACAAACATTCAGACCACAGCAGACAACTTGCTCTTTTAATGTGGAATGGATGACCCTCCAATATTTCCCCAGAGCACCCCATGCTCTTCTATCAGGGAACTTATTAAAATCATGTAACATGTTTCTTGGTGACAAGAATTAGGTCTTTTGTTTCTGTAACACATGCCAGATACTTAGCCCGGTATCTGGCATGTGGCATGCCCAGTAAATGTTTGCTGAATAAGTGAATCCATGTCTCTTGCTTGCCGCTATTTGCCCACTGAATCCATGAAGTGAGTTTTCATAATGGATACCACTGAAAATTCAACCCTGAAAAGAATGTCTTCGGTTGTGGGACCATAAAGTCTTA
>CHR19:41588959-41589343
CTCTGGGAGGCTGAGAGCCTGCTTTGGCCACATGGTAAGTCTCCCTGACCCTGACAATCAGGCCATTTTCTCTGCCTACAGAAGGTGGGAACTTTTCATGGTTAATTTTTGACCCCCGTGCCTGACCCTGGAACCACACACATCACGCTGCCTGGAGCATGCCCTGAGCACAGCATCCTGCTCCTCCAGCCCCAGCTGAGCCCCTGAGAAGCTGAGCTGACCAAGCCCATGGGCTTCTGTACCAGATCCTCCAAGCCAAGCCTTGTCACCCCCATCTTGCTAATTCCTGCCCACGTCACACCCACAGAGAAGACTCTGGTCCTACAGACCAGCGCTGCCCTTACAGAGACTCAGGTCCAGCCTATCCAGTGTCCCTGCTGGGCA
>CHR9:125311763-125312147
GGCTGGAGTGCAGTGGTGCAAACTTGGCCCACTTCAGTCTCCGTCTGCCTGGTTCAAGTGATTCTCCTGTCTCAGCCCCCCGAGTAGCTGGGATTACAGGTGCATGTCACCATGCCTGGCTAATTTTTTGTATTTTAGTAGAGATGGGGTTTCACCGTGTTGCCCTGGCTGGTCTCGAACTCCTGAATTCAGGCAATCCACCTGCCTCAGCCTCCCAAAGTGCTAGGATTACAGGAGTAATCCCTCATATGAAATTTTCTAATGCTTGTAAGCTCAGTTATTGGTATGGGAGACCTGTAGCAGTTACATCAATTTATAGGAAAAATAGTGAAGGTATCTTAAAAAGATAAGAAATGAGGTAATGCTTTTCTTGTCACTCCAAGT
>CHR3:5252412-5252796
TCCTTGCAAAGTAGTGGGATTAAGACAGCCTGTAAAGGAGCTGGCATGGAGCAGCTCAATACATGGCCAGAAAGACTATCATCTTCCCCTCTAGGTCCCTCCCATTCTTTGCTTCCTTTGTTTATTCTCATTCCTCAGATCTCAGTTCAAACGTTGCCTTCTTAAGGAGGACTTCTTTGACCCCTCCATCTGTTACTTACTATTACTCTTACGACCATTTTGAGCGTAATTACTTATTTGTGTTATGTACATGTTTATTCTGTCTTTCCCATCAGACTCTTAAGATGCATGATCGCGGGGACTTGGTGCTGCTTTCTGCGGTATACCTAGGGCCTAACACATAGCACACCTGCAATATATATTTACTGAATAAATCATAACTGT
>CHR2:20970097-20970481
TGTGTTGCCCAGGCTGGTCTCAAACTCTTGGTCTTCTGAAGTGTAAATTAGATTGTGTCATTCCCATGCTTGAAGGAATAAAGCTTTCTCTTGCAATACTAATACAACTGAAATTATTTGCTGGGTACAAGGCCTTACAGGACCCACCCCCATCAACTTCTGTTTTCTACTTCTCCATTCTGCTCATTCACAATATTCCAGCAGCACCGGTCCTTCTTCTCCTCTCTAATTGCCCAAACTTCTTCCTGTCTCCAGGCCTTTGCACTTGCTGCTACTTCTGCCTGGAACACTGTCCTCCAGGCCTTTGCCTGGTTTCTGTCTTATAACTCTGGTCCCAGGTCAAACATCGCCCTGTCAATGAGTCTTTCTGACCTTCCTATATTA
>CHR12:14927066-14927450
CTTTCAGTATTTGAAAGATATAATGCTTTGTATTCTGCATTCCACTGTTGCTATTGAGAAGTCAGCTGTGAACCTTATGGTTGTCCCTTTGAGAGTATTTTGATGATAGTCTCTCTTTTCTCTGACTTCTTTTAACATTTTATCTTTTGTTAAGTTTTAGATGTACTATGGCATGGCTAAGAGTGGATTATGCATATTCCACATGTATATATATTTGCATATGTGTAGGCGTATGTGTGTATATTTGTGTGTGTGTGCGTGTGTGCATGTGTGTGTGTGTGTATATATATATATATATCTAAAATCACTCTAATTCAATTTCAGGGGCTGAAATGATTTGCATCTGTGCTGCAGCCCTTGAGAGGGCTTATCTACTATGATTCA
>CHR12:129492727-129493111
TGGGGAGTTTTCTGTTTTCCACTCTCTAGAGTCACGCGAGACTGCTTTACCCTCAAGTCACTAAGGTCTACCCATGAACAAAGCACGGGCAATCGGGACTTCCTGTACTCTAAGGCTGGGGTTGGGGAGAGGCATGTGATCCAAGCCAGCTCACAGAGATGTGCATCGAGAACTTTCGCTGGGATGGCTGCTAAACAGCTAATCCCCCTTTTCCTGAAATGACTAGATGGATAGCGGCGCCAAGTCACCCCGCGGAACCTCCTGAGAATAATTAAGCTGACAGGAGGAATTCTCAGCTCGGAAATAGGGAATCCACGCCCTCCTAAACCACCTGTGCCCCTGTATCCAGCTGTACTTGAAGGTCAACATGTGCCTGTCGTTTCC
>CHR14:100640235-100640619
GAGCCCCTTCCACTGCCCGGCTATCTCCTCCTCTCATTGGTCACCCTCTTTCTAGCTGTTTCTGCCTCCAGGGAGCCTTCTAGAGCCCCTCTGCTGTGGGCTTCTTGTGCCCCACATCTCCCCGGCTGGCTTCGCACGTCATGAATGAACGAATGGGGCAATGACTTGCTTATTTCTGTCTCATCCACCGGACCTGGGTCTGTCTGTTCACTTCTGTGTCCCAGTGTGTGGAGGGATGCCTGCCCCACATAGGGCCTTGACAAACTTTTGTTGCATAAAGGAATGAGTGTTCAACAAAGATGTAGATACAAACAGACTGTGGCTCACGCCTGCACTGTGGTTAAAATCGCCAGGTGACACCCTGGTGGCGGGAGACCACATCCT
>CHR13:30476726-30477110
GTGGTGGCGTGTGCCTGTGATCCCAGATACTAGGGAGGTTGAGGCACGAGAATCACTTGAACCCAGGAGGCGAAGGTTAGAGAGAGCCAAGATCATACCACTGTGCTCCAGCCTGGGCAAAAGAGCGAGATTCTGTCTCAAAAAAAAAAAAAAAAGATTTTGTTTAATCCTAACAGTAATCCTATAAGGCCAGGATGCTTATCTGTCTTTTACAGGCAATACTAAGGGAGGCTCAGAGAGATTCGTTGAATTGTCCAAGGTCACACAGCTAGTTAGCAACAATATTGACCCAGTTCTGAGTCCAAAGCCTTGTGTTTTCTCCACTAAAGCCATATGATCTTGCGGTTATTAGCCTAGCTAATAAAATAAAAACGGTATCACATT
>CHR3:62376364-62376748
GTAAACGAGATGATTTCAGGCAGAATAATAGAGGACTGGGGAAATGTGGCGCATGGTGGAGGGAGTGCTGAGATTTCCGTTCGCTGTCCCCAAATCCTCCAAATTCATTCTTATATACAGCATCTTTTTTTTGTTTGCTTTGAGGCTGAACTGCTTTCTTTTTTTCTTTTCTTTTCTTTCTTTTTTTTTTTTAAAGAGGGACAACTATAGAAATTAAAATCTCACAGTTTTAGGGAGTCGGTGGAAGGGTTCTGTGGGATTTGGGGTGACATTTTTTCCACCTACGCATTTTCAGTAAAGGAAAATCCAAAATAACTCGACATGAAGGGCAACATGGGGCTCCAGGGCTGAGCAGATGTTTCAGGGATGTGGATTCATTTATGG
>CHR16:71751716-71752100
ACACATTTTTCTTAAACTTACACTGAACCAAGAAAGACCATATTCTGGGTCATAAAAAATATCTTAACAAATTTCAAATAACATAAATCATAGACAGTATGCTCTTAGACCACACAGAATTAAACTAGAAATCTGCAACACAAAGACAGGTGCAAAAAAATCCCAAAATATTTGGAGATTAAAAGAACATACTTCTAAATAACACATGGGTCAAAAACAACATTATAAGAGAAAACTATAAGCCAATCTCTCTCATGAATACACATATAAAAATACTCAACAAGATATTAGCAAATCAAACCCAACAAAGTTATAAAAAGAATAATATACCCTGACCACGTATTCCAGGTATGTAAGGCTGGTTAGGCATTCAAATATCAATGT
>CHR1:234746379-234746763
CTGACTGGTCCGCTGTTGAAAAGGGAGGAAAAATTAACGCATGTGTAGAAAATTTTAATGAGGAAAGATTTATTTCTAGAGTCCTTTCACAACATGTGTATATTTCAAGAGGAGAGTGACTACGCAAAGTGACAAAGACAACAATTTATATTTGGAACAGCTAGTATTGGGTGATGGGCTGATTGGTTTGATGGAAGCCAGGTTGTCACGGACTGAAAAGGAAGCAGGTGGTAGATAAATGGAGGGAGCAGTGGATGATTCATTCAAGTCATTTAACACACTGTCTTGGGAATCATGTGCGCACAAAAGCAAACAAACTTTTTGGGAGATTCCAAATTAGGCAGTTGGGTCTTGGAAAGAGGCCCCCCATGTGGGAAGCTCGAG
>CHR16:71189381-71189765
TAAAAAAGAAACTGAAACAAATGAACCTTGCTGTACATCCAGCTGGTGTCATAACCACAGAGAGAAAACAATTATTCCAACCAACCTTAAAACATAATATTTTTGGCTGGGCGTAGTGGCTCACACCCGTAATCTCAGCACTTTGGGAGGCCGAGGCAGGCGGATCACGCGGTCAGGAGATTGAGACCATCCTGGCTAACACAGTGAAACCCTGCCTCTACTAAAAATACAAAAAATTAGCTAGGCATAGTGGCACGTGCCTGTAGTCCCAATTACTCAGGAGGCTGAGGCAGGAGAATCACTTGAACCTGAGGAGTGGAGGTTGCAGTGAGCCGTGATGGCGCCACTACACTCTAGCCTGGGCAACACAGCAAGACTCTGCCT
>CHR6:138898582-138898966
GCATCACCAGAGAGCTTGCCAGAAATGCAGAATTCTCAGGCCACCCTAGCTCTACTCAATCAGAATTTGCATTTTAACAAAATCACCAGGTAAATCAGAAGCAAATTAAAGCCATTACCATATAAAGTGAGTTATAAATATGAATTATAGCAGCTTTTATGAAGAACAACCTGGAGGTCTTTGATAAAAATATACACAGCAGTCCCCCCTTATCCATGAGAATACCTTTCAAGACCCCCAGTAGATGGCTGAAACCTCAGAGTACTGATCCCTATAACATCACGTTTTTTGATATACATACATACTTATGATAAAGTTTAGTTTAAAAATTAGGTACCATAAGAGATTAACAATATTTAATAAAATAGAACAATTATAATGACA
>CHR8:88344993-88345377
CTCTGATTTCTTAGAGCAGTGGTTTATAGTTCTCCTTGAAGAGGTCCTTCACTTCCCTTCCCTTGTTAGCTATATTACTAGATATTTTATTCTTTTTGTGGCAGTTGTGAATGGGAGTTCATTCATAATTTGGCTCTCAGCTTGTCTGTTCTTGGTGTATAGGAATGCTAGCAATTTTTTGCACATTGTATCCTGAGACTTTGCAGATGTTTCATATCAGCTTAGGAAGCTTTTGGGCTGAGACAATGGGGTTTTCTAGATATAGGATCATGTAATCTGCAAACAAAGATAATTTGACTTCCTCTCTTCCTATTTGGATGCTTTTTATTTCTTTCTCTTCTTGATGTCCCTGGCCAAAACTTCCAATACTATGTTGAATAATAG
>CHR19:33487939-33488323
CTGGGGAAGCCCAGGGCCCCACCTGCCTTCCTCGGGGAACCTCAAGGAGCAGCTGGCAGAGCTCTGCTTCAGAGGCCACATCTTGAGCTCCTGGCTGGGAACCACACCCACCACACAGCTGCCAGACGTGGTCCAGGGGGGCTCAGCATTCTCTCTAGAGGAGGAGCAAGCAAAGCTCTCACCGCTGAGAAGGCCCTCGACTCACTGACATCTGGGAAACTGGGAATTGGTGATCCTGGAGCCCACCTGGCCCACCACGCAGATGGGGAGACTGAGGCACAGAGGAGCAATGGGATTTGCTGGGGTTTGCATGCGGGCAACTGTCACTGAGCACCAGCTCTGTGCCAGGCTCCAGGTGAGCATGATCTCCTCCAGTGCCCACCA
>CHR20:46779247-46779631
AATCCTCACCATCACGTTTAATCTCCACTTCATAGTTAGGCACAGAGAGGTTAAGCCAGTTGCCAGGTTTGCACAGTTAACTAGTGGTAGAGCTGTGATTTGAACCCATAGTCTGGCTCCAGATTCTGTGCTCTTGACAGCTGTCCCTCAGAGCTGATGGCTCTGTGCTGCACCTGGGAAATTTAGTCCTCAGCCATGGGGGCCCCTGAACCCACCCAAGGTTTTGTGCTTTAAACACAGCATGAATGATTGGGGCCTCCTGTCCTGGAGGGAACATGTGGGAACTAGACAACCCATTATGTAGGGACTTTGCACTGATAACAGTGCCCCCGCCCACCACTCCCATGGCTTGGGCTACCCAGGATATTCGCACAAGCATTGGTT
>CHRX:53449162-53449546
TTTTAGTAGAGATGGGGTTTCACCATGTTGACCAGGTTAGTCTCAAACTCCTGACCTCAGGTGATGTACCCACCTCGGCCTCCGAAAGTGCTGGGTTTACAGGTGTGAGCCACCACGCCCGGCCTAGGTTTAATTTTTTTAAAATAAAGCATGAAAGATCCAGTTGACTCTCCCTTGGTTCCCTTCCCTAGGTCCCCAAGATGCATCCCCTGTAAGCCCTCAGTTTCCCTTGTCCTGAATTTGGAGTTTTTCATTCCCATGCATGTTTTGTCCTTCAATTTTATATGAATGTATTCATAAATATTTTCTAGTAATTTAAAGAACATGATATGGTCTTGTTTTGTGTGTCTTGAAACCTTAGACCCGTATTGACACTGTGGGGCC
>CHR16:89630692-89631076
GCCGGGGCTGGGGGAGCCGGGGCTGGGGGTGCCGGGGCTGGGGGTGCCGGGGCTGGGGGAGTTTGGCCTGGGGAGTTGGGGCTGGGGGAGCTGGGGGTGAGACTCGTGTGTGCTTGGCTTGGGGCTCAGTTTCTCTGGGGGTGAGACTCGTGTGCCCTTGGGTTGGGGCTCAGTTTCAGCTTCTGCGACGGTGCCGGGCCCTTGCCCTTTCCTGGCCCCTGCTGCTTTGTGGGGTCTCTCAGGGCCCCCAAAGACTTCAGCGGATGAAGGTCTGCAGGGACTGGGCAGGAAGGAGGCAAGGCCACACTCCCTGGTCCCGAAGCTCAGAGTGAGGTCTGAGCCTGCGGACGTGGAGGCCCTGCGCCCCAATCTCACCCTGTGCCT
>CHR6:10404700-10405084
AGACGGCATTGCTGTTGGACTTGGACAGGGACACGGGGCCTGCGGAGACAGAGGGGAGGCCGCGTGTTGGGCGTCGTGGATCACCCCCAAATCCTGCCCGACCCCGGCCCTCATCCCGGCCAGGGCCGGATCCCAGGCTTTGGGCCACAGTCCCCGCTTTTCCGTCCGGCTCTGAAATTCTGTGGCTCTGCTACTTCCCTTCCTCGGGCTCGAGCCCTTCCCTACCTCACCCGGCGGCCGGGAGGCGGCCCTGCCCTCCCCCAGCCAGCCTGGCCTGCGTTTCTGCCTTGACCCTTTCCCCTTCGCCGTCAAGGGTGCTCTCTAGAGATGGGTGGTGAAATTGGTGACCCCTGAGGCGCTGAGCATCCGAGCGGAGTGGGCCCC
>CHR7:23053650-23054034
ATCTGCTGGGACCTTGATCTTGGACTTCTCGGACTCCAGACTGTGAAAACTAAATGTCTATTGTTTAAGCTACTCAATCTGTATTCTGTCACAGCAGACTGTATTAGTCCATTTTCACACTGCTAATAAAGACATACCTGAGACTGGAAAGAAAAAGAGGTTTAATGGACTTACAGTTCCGTGTGGCTGGGGAGGCCTCACAATCATGGTGGACGGCAAGGAGCAAGTCACGTCTTACATGGATGGTACCAGGCAAAAAGACAGCTTGTGCAGGGAAACTCCCCCTTATAATACCATCAGATCTCATGAGACCTACTTGCTATCACAAGAACAGCATGAGAAAGACCTGTCCCCATGATTCAATTACCTCCCACTGGGTCCCTC
>CHR12:125407143-125407527
TCCCTACTATAAATCATATTGAAGCACAGATTATCTGGCATGGCCCAAGACCTCAGGTAAACAAAGACACTCTTATCAGGCAAGAAATTCCAAAGGCTTAAAAGTTAGTTCTCAGGAGGTGAAGGCAAAGGCCAGACCTCTCTTCGGGCAAAGTTAATCCTTTACTGCCCACCCACTATGTAGACAACCAAACAAACCCAAAACCCTGTAGAGTGGAGTATTTAGTTCAAAAGTGGCTGGTCTAAGTAGAAGACAGAAAGATGCAGGTGTGTACTCACAGAGCAGGTTTCCTTTTGCCCAGCTAGGTGGTGGATGCTATGGGCTGGGAAAGACATATGGGGAGTGAGATGGAGAAGGTGTGACCCCGTGCCCTGTCTGTCTGTC
>CHR21:44833395-44833779
GGCGCGATCTCGGCTCACTGCAAGCTCCGCCTCCCGGGTTCCCGCCATTCTCCTGCCTCAGCCTCCCGAGTAGCTGGGACTACAGGCACCCCTACCATGCCCGGCTAATTTTTTGTAATTTTTAGTAGAGACAGGGTTTTACCGTGTTAGCCAGGATGGTCTCGATCTCCTGACCTCGTGATCCGCCCGCCTCGGCCTCCCAAAGTGCTGGGATTACAGGCGTGAGCCACCGCGCCCGGCCCCTTTTGACATTTTACATTTAAAGTGTTTAAAATGTAAAAACCAAATAAATAAATAAATAAAATAAAATAAAATGTAAAAACCATTCTTAGCTCGTAGGTAGACTGCACTTCATCCATGGGCCATCGTTTGCCAACCCTTGGT
>CHR5:88234979-88235363
CTTTTTTCACTTATGCTCAGATTATCTGCAGTGACTCTGATAATAAAGCCAATCTGATACTGTACTCTACTAAATTAATTTCTCAATGATCATTCTTATATAAACCTCTAATATAAAATATTATCAGACAACTACAACTCTTACTAAAACAGTTCAACACTGAAAAAATATGTAGCAGAAAATATAGAATGTCCTGACCTAGACTTTATTTTTAAAATTTAAGTAGCATTTATAGTGCTTTAGAAATTTTAAGAAATAAAACTTTTAGAAATTTAAAATAGAAACCTAAATGTGAGCAAACACAGAAAAGCACAGTTTTAATAGCACAAGCTAAATAAGCTTTAATACATAATCATATAAAACTCTATTTCATGATATACAACA
>CHR13:94169234-94169618
TTTTCAATATCTCATTTGTGGTGCAGAAAAATGAAATACCTCAGCCTTGGAAAATGAACGCAGAGTGAGATCACAAATTGATCTTGGCAGGAAAGAGGCAGGCAAAGGATTTTAAATACTTTAAAGTACTCTGCACCTCCAAAACACTGTCACTCTGAAAGTACAGTAATCAGGGGTGGTATTTAGAATGCCGAAAGATATACAAGAGATGGAGAAAGCCAATACTAAAATCTTAAAATACTAGAACTCAGAGGGTTAGAGGGTTAACTTCTGGAAGATTAAAAGGACAGTTATTGTGTCTCTGTGAATACTTAATAAGGCCAGAAAACATACCGAGCCAGAAATAAACAGATGCAAAGAGCATAGAGATGTGACTGACTCTTC
>CHR2:160835791-160836175
TGCAAGTAAAAAGATTAACAAACATTTTAAGTGTTGGCCTTTTTTATATTCATGTACCAAAAAGAAAATTTGTGCATCCTGTATGCCAAACATAGTCGTATAAGAATTTTCATCTTTAAAATAATCATGACAAATAATCAATTCTCTCATTTTCTCAGATATCACTATTGATTTAAGAATAATCACGCTGATATAAATAATCATTGTGTAACTAATAATACCTTACCCCAACTTTGTAGTTCAATTCTTTTGTGCCAGGTTTATTATTTTTTGAAACATCCAAAAAATGATGGTGAAGATGGAGGTAGGGTAGGATGAGTAGAAGGTTTTGGAACAAGCAATATTATGGGATATCTCTGGCTGTAGTAACACTTTTATCCAGAT
>CHR2:58851589-58851973
TTGAACAGTCAACATGTGAGCTCACAGAATGAGCTATTCAGAAAAGCAGGGTATTAGAAAATGAGAGATGATGGGAGGTATTAATAGTAATTGCCATGGACTGTATTTTTGGCTTTCCTTTATTTCTTCGATGAATGAGTAAGGGATAGAATCCCCCAATTTTCAATGAAATGTCACTTCAGGTCTGAACACATGGGTGCAGCCTTTGATAAGGTTTCACCCACAAAGCAAATATCTCACTGGGTACTCTGGCAATGGGATTCTTTTTAAAAGAAATCATAGCGTCTTCTCAATGCCCAAGCCTCTGCTTGACCACTGGTTTTCCAGTTCTCTTCATATGGCCTAGTTTTATAAAGTACAGAGCTGAGAAGGAGCTGCCCTCAG
>CHR2:176971659-176972043
CTATTGCCATGTTCACATTTCTTATTAATTTATAGGAGCTCTTTATATATTAGGGATATAATCTCCTCATCATATATTGAAAATGTCTTTTTTCCCTTTTTCTTTTTCTTTTACCTTTGTTTATGGGGTGTGTTTTTCTTGTACTATGGTTTTGTTTTTAATGTAGTTAAATTATCAGTCTTTTTCTTTCTGTTTCTGGCTTTGATGACATACAAATTTAGTGTTTTGTGTAGTTTATGAGATTTAAGATAGATTGCTCATTTTGTCAAAAATTGAGTGTCACCTGGAAATCAAATTAAAACTTTTGAAAATATTTTTAGACAATTTATTATATAACCATAGCCCTTATCATAACTTAAAAAATCCCTTAATAATGACTAAAGT
>CHR17:65234138-65234522
TATATTACTTAGAATTGCCTAAAGTTAACATTTTGCCCTAATTATTTCTAATGCTTAAAAAAAGGTAAAATTTTATCTTTATTCTCCTTTTCTCATCTACCGTCCCTCTCATCTTCTATGTCAACAATTTCTTTTTCAGTAAATGGTCAGTTAATAAATATTTTAGACGTTGCAGGCCACATGTGGTCTCTCTTCCTCCTCCTCCTTCTTCTTTCTTCTTCCCTTTCCTTCAACCACTAAAAAATGTAATATCAATCACCCTTTCCTGATAAAGGTTTAATACCCAGAATATATAAAGAATTCCTCCAACTCAACAATAACAACAAAAACAAACAACTTGATTAGAAAATGGGCAAAGGAGCAGGTGTGGTGGCTCATGCCTGT
>CHR2:65205280-65205664
CTAATACAGACACTGGTAAAGTTACTGGGACCCTGGAGACCAAATACAAGTGGTGTGAGTATGGTCTGACTTTCACAGAAAAGTGGAACACTGATAACACTCTGGGAACAGAAATCGCAATTGAAGACCAGATTTGTCAAGGTTTGAAACTGACATTTGATACTACCTTCTCACCAAACACAGGAAAGAAAAGTGGTAAAATCAAGTCTTACAAGAGGGAGTGTATAAACCTTGGTTGTGATGTTGACTTTGATTTTGCTGGACCTGCAATCCATGGTTCAGCTGTCTTTGGTTATGAGGGCTGGCTTGCTGGCTACCAGATGACCTTTGACAGTGCCAAATCAAAGCTGACAAGGAATAACTTTGCAGTGGGCTACAGGACTG
>CHR1:67948082-67948466
TTGCCTTAACTTTAACACCCTCCTCACCAGTTGCTTGCTACTGTCTTTGTCCTTCCTCCACTTATAATATGTCTATCTCAATGCCAGCCAGAGTGATCTTGTTAGAATGTAAATTAGACTATGGACTGCCTCTGCTTACAATCCTTCAACCTTTCCACTGCATTCAGAAAAAAATCCAAACTCCTTGTCACGGTCTATGTATCTCTGCTGACCTTTGCAGCTTCTTTCTTGTCCATTCCCTTCTTTGCTTTCTACATTCCTGGCATGTGAGTTGTCTCACATTTTCCCAGATGTTTCTAGTTTCTATTGCCTCAGAGTCCTTACACACTCCAATTCCTCTGCCTGCATCAGTGGACCATCCACTTTTCACATTCAAGGGTCTTT
>CHR17:39060153-39060537
AACTGTAGGCATAATTTAGCTATCTCTAGGGACCAAATGTAAAAATGTTTTATGAACATCAGAAAAATCATTCCCCACAAAATTTCTCTCTGGATTTCACAGTTGAAGTAAAGATTCTACCCCTCTTCCTTCCTCCCTGCACCTCTGGCCCCATCTTGGCGAAGGAAGTAATCCATTGTCCTCCATCCAAGAAGATAAATTAGATGGAGGCATCGCCTGGTGCTCTGTAAGGCTTGTGAGGAGTACTTCTAATTCTTCATGTGGGAGGGTCGCTAGTGTGAGCAGCGGGATGAGAAGGAGGCAGCAACAACTAGGACATTCTCAAGCTCCTGGGACTGTGCAAATAAATAGATGGTAAGCTCACAGTTTCGTGAGCCAAGAGCG
>CHR20:17969619-17970003
TGTCGGTCCTTCGGGTATTGAGTCTTGATTTATTTATAAATTTTTTTTGGAGGCAGGGTCTCGCTCTGTCGACTTTCTTAAGAAAGGGCTCTGTCCAAACATGTCGAAAAAGTTCACAATTTTGATGTGCAATATCATTCTGATGCAGCTTTCGCTTTGATGGTTGTTTTCTCTCCAATAGGAATACAAACATAAAGGCCTTCGACCGTTGCAAATAGACTAAAGTGAAAACAAATCTGAATGAAGATGAAGTTATTTCAGACCATTTGCAGGCAGCTCAGGAGTTCAAAGTTTTCTGTGGAATCAGCTGCCCTTGTGGCTTTCTCTACTTCCTCTTACTCATGTGGCCGGAAGAAAAAAGTGAACCCATATGAAGAAGTGGAC
>CHR12:131347917-131348301
TGTGTGCTTGTGTGTGTCTCTGTGTGTGCATGCATATGTGTGCATGTGTGTGTGTGAATGTGTTTGTGTATCTGTGCATGTGCGTGTTTGTGGTATACATGCATACGTATATACGCATGTGTGCATACGTGTGCTTGTGTGTGTCTCTCTGTGCACGCATGTGTGTGCATGCGTGTGTCTCTCTGTGTGCATGCATGTGTGTGCATGTGCAGATTCATGTTTCTGTGTCTGTGCCATGCACGTCTGTACATATGCACATGTGCATGGGTGCATTCATATGCACACGTGTCTTGTGTACATGCATGTGTGCCTGTGTGTGAGTGTGCGCCTGTTGAGTCAGGTCTGTGAGTCCCCCTGAGGGCCAGGAGGCCGTGGGCAGGGCTG
>CHR1:214846048-214846432
TTCTGGTGTCTGTCTCACCTTAACAGCCAGGTTCGGTTTTAGGTCAGCTCCTGTCAGCATGACCTGTTCCAGTAACTCCTGCCCAGTTCTTCCATTAGATAATGGCAATAGTCAGAAAAAAAAAAGATAGGTATTCTTAATACTCATTATTGAGTATAAGGAAAGGGAAACAAAGGTGAAAGGCTGGTCTTTGGCAGCCACTTCTTACAGGAAGAGGCCTTAGGCCATGGGTAGTACACATATCGGGAACTTTTCCAGATTCACAGTTTCCAAATGCTGTAACTCCAGAACAAACTAAATGGCAGACAATGAAATATCTGGGATAAGGTCTGGATGTTCAGGGAGTTGGTAGATTGCTGCTCGATCTTGCCCACGCTTGAAAAA
>CHR20:39990232-39990616
ATTTCTTATATGTTAGAATCTCTATATGTCTCCGCCATATTTGTACTGTTCAATATATTAGTCCCTAGCCACATGGGGGTATATAAAGTTAAACTTAACTAAGTAAAATTAAATAAAATTTAACAGTCAGTTTTTCAATCTCAATAGCCACATATCAAGTACCCAACAGCTGCATGTGTATAGTGGCTACTGAATTGGACAGCACAGATACAGAATGTTTTTATTATTGCAGAAATTTCTATTGCACTGATCTATATCTGTTAGGTGTTCTGGTATATTTTCAATCTTTCGTTTATTCTTCATTTCTGATTTTTCTTAGATTTTTGACCAATCTTTTTGTTCAATAGTTCTCTATCAACTCTTCCTAATTTGCTGTTAATTTGA
>CHR4:139831972-139832356
TTAGTAGAGACGGGGTTTCACCATGTTAGCCAGGATGGTCTCGATCTCCTGACTTCGTGATCCACCCACCTCAGCCTCCCAAAGTGCTGGGATTACAGGCGTGAGCCATCATGCCCAGCCCCTTTTTTTTTTTTTTTTTTTTTTTTTTTTGAGACAGAGTCTTTCTCTGTTACTCAGGCTGGAGTGCGGTGGGGCCACCTTGGCTCCCTACAACCTCCACCTCCCGGGTTCAAGTGATTCTCATGCCTCAACCTGCCAAGTAGCTAAGATTACAGGCGTGTGCCACTACGCCCAGCTATTTTTTTTTTTATTTTTATTTTTAGTAGACAGGGTTTTGCGATGTTGCCTAGGCTGGTCTTGAAGTCCTGACCTCAGGTGATCCAC
>CHR12:59495662-59496046
ATATATGGTAGCTGATTTTGCATAAAACTCAGAAATAAATGTGTGTCTGAGATTGAAATAAAAATAAATTTAACACTGTCTATGGATGTGAAATTCATAATCCGTGATCCTACAATGAAAGATTTGTAGAGAAAATTATCTATTCAAGTCCGTTCCCATGTGTATCCATTTAGTGAAACTTTACTTGCAAGAATCTGTAAAAATGCTAATAAACCACATTTCTCCCAGCTTAGGCCTAGCTCTTTATTTGTTTCTGGCTTTGAGATAACTTTGAATAGGCAATATGGTGTCACCATGGGTAATGAATGATGCATGTATAAAATAGTGACCTTAAAACAGCACATTTCTCTTAAAGGAATCAATTTACACACCATTGCTACTTAA
>CHR20:60819777-60820161
CACCATGTTGCCCACTTCCACTGACGGCAGCACAGCCCTTCCCTCCTGCCTCCTGCCTCCCTCCTGTCTGAAGCCTTAACACTGAAAATTCTGTTTAGTGTTTGAGTCTAGAAGAACAGAGGAAATCTGTGGTATCTCCCTGGCTTTCCTCGTGTTGTTTGCAATCTTACAAGATACAAAATAGTGCAGGCAAAATCCCCATAAGTGTAATTTCCACTTGTGAGAGGAACAACAAAGCAAAACAAACAAACTACAAAATCTTATTTAAGCCTATGTCTTTTTTTAATACATTTACACAAAAACATTTACCCTGCTCCCTATCTTTTTGTTTATCCAAAAGGAAGCCATTTTTCTCTTCCAGTATCCCCATAGAATATCATATTT
>CHR16:85779939-85780323
GGCCAGCCACATGCACAGTGGTATGAACAGAGATGGTGCAGAGTACTGAGAAACATGTGCATTTCAAACGCATGAAGAGGTATACAGAGCATAGAAGACATGGTTAATACATGGAAGGGACGCCTTTCACGTGGAATTCTGAGAAAGTTGGAGGCAGATGACTGAAGCTTTCTGAGTGGCCACAGATACATCAAAGCACAGGCCTGGGAAGAGTGTCTGTGCTCTAGCGCCTGGGGTGGGAAGACCTGTGGGTACCACTGAGGTTCCCTCTACTGCCTGGAAGCGCTGGAACACTGGGGCCTACAGGAGCCGGGGAATATGCTTGGTATCATGCTTCTGGAGAAAACGCTAACTGAAAACACAGGCGGGGTGAGAGTGGCTCTC
>CHR20:40398764-40399148
GTTCTCATAGCTCCACAGGCCTCATCATAGAATCTTCATGACGTAAACTTGGAGCTGTCTGCTTTCCTACGCTGCAAACCTTGATGATGATGTGGTATTATTTCTGCCTTCCTTCTCCAGCACAGAATCTGAGGGCTCAAGGGAATGACTGGCAGACGAAGCCTGAAGGGGATGGTGCAATTTCAAAATTCAACTAGGAAAACCAGATGTCCTACTCTTGGAGTTACGGAGTGCAGGTGAGGAACTGCCTATCACCCTTCACTGCTAATGAGCTCTTCTTCCCACCTTTCCCACAAAGTGAGGCTGAAAAAAATCTTTTCAGCCAAATTCAACTGCAGAAACACTGGCTTAAACAAATGTAAAGTGGTTCCTTTAATGGAGAAT
>CHR13:21802677-21803061
TAGGCAGATCCAATAGTTCATGAGAGGACTTGTAGGCCGTGGAGAGGACCCCTCTAATACCTGCTTGTAATTGCAAATTGAGCAACCCAGGACAATTAATTGGTTAAAAAAGTACCCACTCTCAAGAGATTTGAAAATATTTATTTATACCAAAACTTGCTATGAATGTTCACAGCAGTATGATTATTCATAATATTCCCAATGTGAAAAAAACCCAAATGTCTGTCAGCTGAGGCATGAATACACAAAATATGGTATATTCATACAATGGAATATCACTTATCCATAAAAAAGAATGAAATTCTGACACATGCTACAACATAGATGAACTTTTGAAACATTATACTGAGTGAAAGAAGCCAGACACAAGGTTTATACAGGTTT
>CHR1:202339546-202339930
TCAAGATCACGCCACTGCACCCCAGCCTGGGCGATAGATTAGGACTCTGTCTCAAAAAAAAAAAAAAAAAAAAAAACATCTTCGTCCAAACACGTACTATACATTTTTTCTTGTCATTATTCCCTAAACAATACAGTGTAACAACAATTTACTTAGCATTTTATTAGGTATTATAAGTAATCAAGAAATAATTCAAAGTATATGGGGGTGGGGCTGGGCACGGTGGCTCACACCTGTAATTGCAGCACTTTGGGAGATCAAGGCAGAAGGATCACTTGAGGCCAGGGGTTCAAGACCAGCCTGTGCAACAAAGGAGAACCCCATCTCTAAAATAAATAAAGTATATGGGAGGACATGCAGAGGTTCAAGACCAGCTTGTGAGGC
>CHRX:131165796-131166180
ATCTCTGCTCTGCTAGGCTGGAGCTGACTGTAGGAGATTAGGTTATAGAATTGAGCTTTCTAGTTTCTGTGGAAATGATAAGATTCCAGAAGAACAGAGGTCAGATGGCAGCACACAATCGCCAGAAGCCAGGTGAACACAATTATTGTAATGGTCAAGTGGCAACCAAAGTGTCCTGTCATGCAGGAATGTATGGTGATGACTAATAGATCATGGTGTTCCTAGAAGCAAGATACACAGTTGGCCAATGAGAGTGTTGTTTGCTTGACATATATAATTTATAATCATAAGTGGATGAATAGAAGTTAATCTACACTACCCCAATGAAGGGTCAAAATATTTTGCCTTGTTTTCATGCCTGAGCCAGTTGTTAGCCTCAGAAGT
>CHR2:214595952-214596336
GTATAAAATTTCAATGAAAATCCTAGTATTTGGGGGGAGGGGGGAGGGATAGCATTAGGAGATATACCTAATGCTAAATGACGAGTTAATGGGTACAGCACACCAGCATGGCACATGTATACATATGTAACTAACCTGCACATTGTGCACATGTACCCTAAAACTTAAAGTATAATAATAATAATAAGAAGAAGAAGAAGAAGAAATTGTGGCATACATATATGATGGAATACTACTCAGCCATAAAAAGGAATGAATCAATGGCATTTGCAATGACCTGGATGAAATTGGAGACTTATTCTAAGTGAGGTAACTCAGGAATGGAAAACCAAACATTGTATATTCTCATTCATAATTGGGAGCTAAGCTATGAGGATGCAAAGG
>CHR7:137484487-137484871
TACCTTTCCTCTTAACAGGGCAGGGTAAGGAGCCTTCAGATAAAAGGGCTTTAATGAGACCAGTCAAAGAGCTTTGTTTGGGCTCCTTGCAGTCGGGAGTAATACTGTGTACTAGGATCTACATCATGTCTGAGAAATCTAATGCATAAGAGGATGGCTGAAGAGATCTGTGCATCACAAGTGGGATGGGGAAGTTGGAAAGAAACTGCACCCCCAAAGTCTGCTGGGATAAAGAATAACTGAGTGTTCTCCTACAGACTTTATATGGGCCATAGAGAGATGCAGACTGGGTTTATTAGATTGTCCAAAAGACCCAGGATGAACCACTCAGATTACATTTTAAAACTGTTGCTTGATGGTTGTAGGAAGCATGTAATTCTCTTT
>CHR1:28844561-28844945
ATTACAGATGTGAGCTACTGTGCTCAGCCCTTGTTCATTTTTTAATTAACTTATTTGCTTTTGGTTGAGTTGTAGGAATTCTTTATATAGTCTGGATATTAACCCCTTATCAGATATGTGATTTGCAAATCTTTTCTCCCATTCCATGAGTGACCTTTTCATTCTGTTGACAGTGTCATTTGTTTTTGTTTTTTTGAGGGGGTGACAGAGTCTCACTGTGTTACCCAGACTGGAGTGCAGTGGCACAATCTCGGCTCACTGCAACCTCCACCTCCCAGGTTCAAGCGATTCTTGTGCCTCAGTCTCCCGAGTAGCTGGGATTACAGGTGTGCACTACCACTCTCGGCTAATTTTTGTATTTTTTTGTAGAGATGGGGTTTCAGC
>CHR1:6491139-6491523
TTCTGCCATTTAGTGGTTCCCAGTTCCCCTCTCCCAGCAGCGGGAGTTTAGAATAACTCTGGGCTCAGGACTGGGAAGGGTGTGGATACAGGGGGCCCACTCGAGGAGGTGGAGTTCAGGTCCACCAACCTGTTCCGCACTTTCAAGCTTTTTATACAGCCTTCCCCCGACCCCTTCCCAGGCCAAAACCTCCAGACTGCCCCACACAACCCTTGGGGCTGGGCCTATACTAGGGCAGCTCCTGGCTGGGCCAGGGATCCCCACGTCTTCACCTGCTCCCCCAAAACTACTTAGCCAAAACCCAGGAGTCCCCTTGCATTGTTTCTCTGGCCCTGCCCGTTTCTTCAGCTGCAGATAGCCCCACCACCTCTCTCCGGGGACCAG
>CHR9:130306922-130307306
ACCCTCTACTACACAGGTACCCAGGCCACAAGCATCACCTTACAGGAGAAGGGCCTCCTTCCCTCCCTCCTCCCTCCCTCCCATCCATCAGTATTTATGGAGCATTTACCTGTCACGCACCGGGGACACGGCAGTGAACACATGGTCCCTGTCTGGGTGGAGCTTATATTCTAAGGAGAAGGCACACACAGGCCAATGGGATGCTTCCCAATGCTGAAGGTGCTGCAAAGAACTGGGAGCCTCCTGGTGCGAGGGAGGGACGTGTGCTGGGGGCGAGGGAGAAGCGGCTGTCATGCCCAGGACTCGGTCATGACCTCTGTGAGGCAGTGACCCTTGCCTTAGGGTCACTATGGGAACAGGGTCATAGGTGGAGGGACCGGGAGG
>CHR20:48754992-48755376
TTTATCCTACAGGGGAAAATAAATCTCATATGTGGCATGAAGCTTTACCTTCAATATCTGATTTATAATTCCATCACTGGGGGTTTAGTTAAATAAATTACCATCCAGCTCAACAAGGAATGATCATGCTAAAAATAGTTTGCAGAAGTCTATTTAATAACACGGAAAAGGACTGTTGATGTATCCTTAACTAGGAAAAAAAATCAAGTTACAAACAAGTACATAAAATATAATCTCACTGTTGGTTAAATAAATTCTCTCTCCCTAGGCATAGAAAAATGAAGTATGGAAGGAAATACCCATACTACAAGAAACTATGTAGGAATGTGGCCAAAATTACTAGCTGTCCCCCAATATCATTCTCTCCTTTTCCTTTAGAAACAG
>CHR3:113233855-113234239
CCACTAATTAAGAACCACGGCGGGCTCCCAAACCAAATCCCTAAGGGAGATAGGAACGGGAATATCAGACACTCACGTATCACCTTCCCCTGCTCAAGCTCCACTTTGCAGCCGGAGTCCCACCTGGGATTCATCAGATCCAAACTCCATGGACTAGTTAGGCCTGGAAAAGACCTTAGAGGTAGGAGGTCTTTACAGCTTAGCAAACATTCTTTGAGTACCTGCTATATGTTGAGGTGGGAGACTTATAAACAAGTAAGTTACACTGCAGTGTGAAAATGACAGTGTAGATGATAAAGCTGAAGCTTAAGCGATGCTGACACATAGACTTCTGTTAGCTCTAGGGCTTTTTCCTGCCTTAACTGACAGACTTTGACAAATCTT
>CHR14:50051797-50052181
[truncated: 3,753,935 more chars]
