# Supplementary material for: CFSP: a collaborative frequent sequence pattern discovery algorithm for nucleic acid sequence classification
Source: PeerJ. 2020 Apr 20;8:e8965. doi: 10.7717/peerj.8965 (PMC7179567; doi:10.7717/peerj.8965)
Supplement: Supplemental Information 2 [file peerj-08-8965-s002.zip › ChIP-Seq/config]

SupportRatio = 0.00125
MinLength =  10
ThresholdRatio = 0.0001
MinToleranceLength = 6
