# Supplementary material for: CFSP: a collaborative frequent sequence pattern discovery algorithm for nucleic acid sequence classification
Source: PeerJ. 2020 Apr 20;8:e8965. doi: 10.7717/peerj.8965 (PMC7179567; doi:10.7717/peerj.8965)
Supplement: Supplemental Information 2 [file peerj-08-8965-s002.zip › ProteinClassification.txt]

cd biofilm 
motifTools  Gen  pos_train.txt    OUT_Feature 
motifTools  Stat   OUT_Feature  pos_train.txt    OUT_Feature_FeatureProfile
libsvmGenWithFeature   OUT_Feature   OUT_Feature_FeatureProfile   pos_train.txt  neg_train.txt   Train.
libsvmGenWithFeature   OUT_Feature   OUT_Feature_FeatureProfile   pos_test.txt   neg_test.txt   Test.

R
library(e1071)
library(LiblineaR)
read.matrix.csr("Test..libsvm")->test_M
read.matrix.csr("Train..libsvm")->train_M
m=LiblineaR(data=train_M$x,target=train_M$y);
p=predict(m,test_M$x)
table(p$predictions,test_M$y)
length(test_M$y)

cd ..

cd  integrins
motifTools  Gen  pos_train.txt    OUT_Feature 
motifTools  Stat   OUT_Feature  pos_train.txt    OUT_Feature_FeatureProfile
libsvmGenWithFeature   OUT_Feature   OUT_Feature_FeatureProfile   pos_train.txt  neg_train.txt   Train.
libsvmGenWithFeature   OUT_Feature   OUT_Feature_FeatureProfile   pos_test.txt   neg_test.txt   Test.

R
library(e1071)
library(LiblineaR)
read.matrix.csr("Test..libsvm")->test_M
read.matrix.csr("Train..libsvm")->train_M
m=LiblineaR(data=train_M$x,target=train_M$y);
p=predict(m,test_M$x)
table(p$predictions,test_M$y)
length(test_M$y)

cd .. 
