# Supplementary material for: CFSP: a collaborative frequent sequence pattern discovery algorithm for nucleic acid sequence classification
Source: PeerJ. 2020 Apr 20;8:e8965. doi: 10.7717/peerj.8965 (PMC7179567; doi:10.7717/peerj.8965)
Supplement: Supplemental Information 2 [file peerj-08-8965-s002.zip › ROCScript.txt]

cd miRNA 
cp   hairpinPattern  Anolis\ carolinensis/ 
cd Anolis\ carolinensis/ 
   libsvmGenWithFeature  hairpinPattern NULL  positive.txt negative.txt  OutFile
   rm  hairpinPattern
   R 
    library(e1071) 
    library(ROCR)
    read.matrix.csr("OutFile.libsvm")->Data 
    AllIndex = sample(1:length(Data$y))
    TestSplit = ceiling(length(Data$y)*0.9); 
    model = svm(x=Data$x[AllIndex[1:TestSplit] ],y=Data$y[AllIndex[1:TestSplit]],probablity=TRUE)
    pred <- predict(model,Data$x[AllIndex[(TestSplit+1):length(Data$y)],],decision.values=TRUE)
    pred = attr(pred,"decision.values")
    as.numeric( Data$y[ AllIndex[(TestSplit+1):length(Data$y)]]) -> label
    predtest <- prediction(pred,label,label.ordering = c(1,2))
    auc <- performance(predtest,'auc')
    slot(auc,"y.values");
    
cp   hairpinPattern  Arabidopsis\ lyrata/
cd Arabidopsis\ lyrata/
      libsvmGenWithFeature  hairpinPattern NULL  positive.txt negative.txt  OutFile
      rm  hairpinPattern
      R 
      library(e1071) 
      library(ROCR)
      read.matrix.csr("OutFile.libsvm")->Data 
      AllIndex = sample(1:length(Data$y))
      TestSplit = ceiling(length(Data$y)*0.9); 
      model = svm(x=Data$x[AllIndex[1:TestSplit] ],y=Data$y[AllIndex[1:TestSplit]],probablity=TRUE)
      pred <- predict(model,Data$x[AllIndex[(TestSplit+1):length(Data$y)],],decision.values=TRUE)
      pred = attr(pred,"decision.values")
      as.numeric( Data$y[ AllIndex[(TestSplit+1):length(Data$y)]]) -> label
      predtest <- prediction(pred,label,label.ordering = c(1,2))
      auc <- performance(predtest,'auc')
      slot(auc,"y.values");
      
cp   hairpinPattern  Arabidopsis\ thaliana/
cd Arabidopsis\ thaliana/
      libsvmGenWithFeature  hairpinPattern NULL  positive.txt negative.txt  OutFile
      rm  hairpinPattern
      R 
      library(e1071) 
      library(ROCR)
      read.matrix.csr("OutFile.libsvm")->Data 
      AllIndex = sample(1:length(Data$y))
      TestSplit = ceiling(length(Data$y)*0.9); 
      model = svm(x=Data$x[AllIndex[1:TestSplit] ],y=Data$y[AllIndex[1:TestSplit]],probablity=TRUE)
      pred <- predict(model,Data$x[AllIndex[(TestSplit+1):length(Data$y)],],decision.values=TRUE)
      pred = attr(pred,"decision.values")
      as.numeric( Data$y[ AllIndex[(TestSplit+1):length(Data$y)]]) -> label
      predtest <- prediction(pred,label,label.ordering = c(1,2))
      auc <- performance(predtest,'auc')
      slot(auc,"y.values");


cp   hairpinPattern  Epstein\ barr\ virus/
cd Epstein\ barr\ virus/

      libsvmGenWithFeature  hairpinPattern NULL  positive.txt negative.txt  OutFile
      rm  hairpinPattern
      R 
      library(e1071) 
      library(ROCR)
      read.matrix.csr("OutFile.libsvm")->Data 
      AllIndex = sample(1:length(Data$y))
      TestSplit = ceiling(length(Data$y)*0.9); 
      model = svm(x=Data$x[AllIndex[1:TestSplit] ],y=Data$y[AllIndex[1:TestSplit]],probablity=TRUE)
      pred <- predict(model,Data$x[AllIndex[(TestSplit+1):length(Data$y)],],decision.values=TRUE)
      pred = attr(pred,"decision.values")
      as.numeric( Data$y[ AllIndex[(TestSplit+1):length(Data$y)]]) -> label
      predtest <- prediction(pred,label,label.ordering = c(1,2))
      auc <- performance(predtest,'auc')
      slot(auc,"y.values");

cp   hairpinPattern  Drosophila\ melanogaster/
cd Drosophila\ melanogaster/

      libsvmGenWithFeature  hairpinPattern NULL  positive.txt negative.txt  OutFile
      rm  hairpinPattern
      R 
      library(e1071) 
      library(ROCR)
      read.matrix.csr("OutFile.libsvm")->Data 
      AllIndex = sample(1:length(Data$y))
      TestSplit = ceiling(length(Data$y)*0.9); 
      model = svm(x=Data$x[AllIndex[1:TestSplit] ],y=Data$y[AllIndex[1:TestSplit]],probablity=TRUE)
      pred <- predict(model,Data$x[AllIndex[(TestSplit+1):length(Data$y)],],decision.values=TRUE)
      pred = attr(pred,"decision.values")
      as.numeric( Data$y[ AllIndex[(TestSplit+1):length(Data$y)]]) -> label
      predtest <- prediction(pred,label,label.ordering = c(1,2))
      auc <- performance(predtest,'auc')
      slot(auc,"y.values");


cp   hairpinPattern   Drosophila\ pseudoobscura/
cd Drosophila\ pseudoobscura/

      libsvmGenWithFeature  hairpinPattern NULL  positive.txt negative.txt  OutFile
      rm  hairpinPattern
      R 
      library(e1071) 
      library(ROCR)
      read.matrix.csr("OutFile.libsvm")->Data 
      AllIndex = sample(1:length(Data$y))
      TestSplit = ceiling(length(Data$y)*0.9); 
      model = svm(x=Data$x[AllIndex[1:TestSplit] ],y=Data$y[AllIndex[1:TestSplit]],probablity=TRUE)
      pred <- predict(model,Data$x[AllIndex[(TestSplit+1):length(Data$y)],],decision.values=TRUE)
      pred = attr(pred,"decision.values")
      as.numeric( Data$y[ AllIndex[(TestSplit+1):length(Data$y)]]) -> label
      predtest <- prediction(pred,label,label.ordering = c(1,2))
      auc <- performance(predtest,'auc')
      slot(auc,"y.values");


cp   hairpinPattern   Xenopus\ tropicalis/
cd   Xenopus\ tropicalis/ 

      libsvmGenWithFeature  hairpinPattern NULL  positive.txt negative.txt  OutFile
      rm  hairpinPattern
      R 
      library(e1071) 
      library(ROCR)
      read.matrix.csr("OutFile.libsvm")->Data 
      AllIndex = sample(1:length(Data$y))
      TestSplit = ceiling(length(Data$y)*0.9); 
      model = svm(x=Data$x[AllIndex[1:TestSplit] ],y=Data$y[AllIndex[1:TestSplit]],probablity=TRUE)
      pred <- predict(model,Data$x[AllIndex[(TestSplit+1):length(Data$y)],],decision.values=TRUE)
      pred = attr(pred,"decision.values")
      as.numeric( Data$y[ AllIndex[(TestSplit+1):length(Data$y)]]) -> label
      predtest <- prediction(pred,label,label.ordering = c(1,2))
      auc <- performance(predtest,'auc')
      slot(auc,"y.values");
      
