# Supplementary material for: CFSP: a collaborative frequent sequence pattern discovery algorithm for nucleic acid sequence classification
Source: PeerJ. 2020 Apr 20;8:e8965. doi: 10.7717/peerj.8965 (PMC7179567; doi:10.7717/peerj.8965)
Supplement: Supplemental Information 2 [file peerj-08-8965-s002.zip › ReadMe.txt]

The results from the paper can be reproduced via the code from script.txt.Before running script, install CFSP software is necessary. Due to motif mine algorithm is time-consuming, So the motif files have been generated in miRNA file and piRNA files.  

 
