# Supplementary material for: CFSP: a collaborative frequent sequence pattern discovery algorithm for nucleic acid sequence classification
Source: PeerJ. 2020 Apr 20;8:e8965. doi: 10.7717/peerj.8965 (PMC7179567; doi:10.7717/peerj.8965)
Supplement: Supplemental Information 2 [file peerj-08-8965-s002.zip › Sigma54promoterROC.txt]

cd sigma54promoter

libsvmGenerate  sigma54promoter-fasta-format.txt non-sigma54promoter-fasta-format.txt OutFile 

       R 
      library(e1071) 
      library(ROCR)
      library(randomForest)
      library(Matrix) 
      read.matrix.csr("OutFile.libsvm")->Data;
      AllIndex = sample(1:length(Data$y));
      TestSplit = ceiling(length(Data$y)*0.9); 
      model = randomForest(x=as.matrix( Data$x[AllIndex[1:TestSplit] ] ) , y=Data$y[AllIndex[1:TestSplit]],probablity=TRUE);
      pred <- predict(model,as.matrix(Data$x[AllIndex[(TestSplit+1):length(Data$y)],]),type = "prob");
      as.numeric( Data$y[ AllIndex[(TestSplit+1):length(Data$y)]]) -> label
      label=label-1;
      predtest <- prediction(pred[,1],label,label.ordering = c(1,0))
      auc <- performance(predtest,'auc')
      slot(auc,"y.values");


      model = svm(x=Data$x[AllIndex[1:TestSplit] ],y=Data$y[AllIndex[1:TestSplit]],probablity=TRUE)
      pred <- predict(model,Data$x[AllIndex[(TestSplit+1):length(Data$y)],],decision.values=TRUE)
      pred = attr(pred,"decision.values")
      as.numeric( Data$y[ AllIndex[(TestSplit+1):length(Data$y)]]) -> label
      predtest <- prediction(pred,label,label.ordering = c(1,2))
      auc <- performance(predtest,'auc')
      slot(auc,"y.values");  
