# Supplementary material for: CFSP: a collaborative frequent sequence pattern discovery algorithm for nucleic acid sequence classification
Source: PeerJ. 2020 Apr 20;8:e8965. doi: 10.7717/peerj.8965 (PMC7179567; doi:10.7717/peerj.8965)
Supplement: Supplemental Information 2 [file peerj-08-8965-s002.zip › StampComparison/CFSP_PSSM.txt]

>AAACAAAGGA .
A [12.583333  12.572917  13.958333  0.781250  13.406250  13.875000  13.750000  0.000000  0.000000  13.072917  ]
C [0.562500  0.729167  0.135417  12.604167  0.177083  0.447917  0.093750  0.135417  0.000000  0.843750  ]
G [0.989583  0.916667  0.302083  0.000000  0.041667  0.312500  0.250000  14.052083  14.333333  0.468750  ]
T [0.583333  0.510417  0.333333  0.500000  0.125000  0.093750  0.635417  0.541667  0.395833  0.322917  ]

>CCATGGCAAC .CCATGGCAAC .
A [0.000000  0.000000  1.928571  0.000000  0.000000  0.000000  0.000000  1.928571  1.928571  0.000000  ]
C [1.928571  1.928571  0.000000  0.000000  0.000000  0.000000  1.928571  0.000000  0.000000  1.928571  ]
G [0.000000  0.000000  0.000000  0.000000  1.928571  1.928571  0.000000  0.000000  0.000000  0.000000  ]
T [0.000000  0.000000  0.000000  1.928571  0.000000  0.000000  0.000000  0.000000  0.000000  0.000000  ]
A [0.000000  0.000000  1.785714  0.000000  0.142857  0.000000  0.000000  1.857143  1.928571  0.000000  ]
C [1.928571  1.928571  0.000000  0.000000  0.000000  0.071429  1.928571  0.000000  0.000000  1.428571  ]
G [0.000000  0.000000  0.000000  0.000000  1.785714  1.857143  0.000000  0.000000  0.000000  0.000000  ]
T [0.000000  0.000000  0.071429  1.928571  0.000000  0.000000  0.000000  0.000000  0.000000  0.500000  ]

>CACACACACACAC .
A [0.007042  1.901408  0.021127  1.845070  0.021127  1.859155  0.014085  1.859155  0.014085  1.887324  0.021127  1.823944  0.056338  ]
C [1.894366  0.007042  1.816901  0.007042  1.845070  0.000000  1.852113  0.007042  1.838028  0.000000  1.795775  0.014085  1.774648  ]
G [0.007042  0.000000  0.028169  0.021127  0.028169  0.007042  0.035211  0.035211  0.028169  0.007042  0.021127  0.014085  0.049296  ]
T [0.007042  0.007042  0.035211  0.014085  0.021127  0.035211  0.007042  0.014085  0.028169  0.007042  0.028169  0.042254  0.028169  ]

>GGGGCAGGGG .
A [0.491071  0.375000  0.285714  0.178571  0.651786  9.258929  0.196429  0.607143  0.375000  0.517857  ]
C [0.133929  0.142857  0.116071  0.366071  10.616071  0.339286  0.098214  0.187500  0.160714  0.633929  ]
G [10.446429  10.660714  10.866071  10.169643  0.000000  0.892857  10.991071  10.375000  10.678571  9.812500  ]
T [0.330357  0.250000  0.160714  0.714286  0.160714  0.937500  0.142857  0.258929  0.214286  0.464286  ]

>CTGTCACTCA .
A [0.272109  0.217687  0.142857  0.190476  0.013605  10.700680  0.850340  0.374150  0.197279  11.027211  ]
C [10.897959  0.095238  0.122449  0.557823  11.163265  0.149660  8.965986  0.394558  10.775510  0.244898  ]
G [0.244898  0.027211  10.931973  0.129252  0.319728  0.081633  0.809524  0.054422  0.258503  0.040816  ]
T [0.340136  11.340136  0.149660  10.462585  0.074830  0.204082  0.489796  10.931973  0.190476  0.435374  ]
