# Supplementary material for: CFSP: a collaborative frequent sequence pattern discovery algorithm for nucleic acid sequence classification
Source: PeerJ. 2020 Apr 20;8:e8965. doi: 10.7717/peerj.8965 (PMC7179567; doi:10.7717/peerj.8965)
Supplement: Supplemental Information 2 [file peerj-08-8965-s002.zip › StampComparison/MEME.txt]

********************************************************************************
MEME - Motif discovery tool
********************************************************************************
MEME version 4.11.2 (Release date: Mon Oct 24 12:27:06 2016 -0700)

For further information on how to interpret these results or to get
a copy of the MEME software please access http://meme-suite.org .

This file may be used as input to the MAST algorithm for searching
sequence databases for matches to groups of motifs.  MAST is available
for interactive use and downloading at http://meme-suite.org .
********************************************************************************


********************************************************************************
REFERENCE
********************************************************************************
If you use this program in your research, please cite:

Timothy L. Bailey and Charles Elkan,
"Fitting a mixture model by expectation maximization to discover
motifs in biopolymers", Proceedings of the Second International
Conference on Intelligent Systems for Molecular Biology, pp. 28-36,
AAAI Press, Menlo Park, California, 1994.
********************************************************************************


********************************************************************************
TRAINING SET
********************************************************************************
DATAFILE= SMARCA4/seqs-sampled
ALPHABET= ACGT
Sequence name            Weight Length  Sequence name            Weight Length  
-------------            ------ ------  -------------            ------ ------  
chr2:109677983-109678083 1.0000    100  chr15:55775483-55775583  1.0000    100  
chr11:16895516-16895616  1.0000    100  chr13:52894501-52894601  1.0000    100  
chr7:127865004-127865104 1.0000    100  chr5:159059798-159059898 1.0000    100  
chr2:234792743-234792843 1.0000    100  chr13:113802131-11380223 1.0000    100  
chr2:192004793-192004893 1.0000    100  chr1:227330577-227330677 1.0000    100  
chr8:90082740-90082840   1.0000    100  chr16:74277112-74277212  1.0000    100  
chr6:35192504-35192604   1.0000    100  chr1:88648849-88648949   1.0000    100  
chr9:4339371-4339471     1.0000    100  chr4:153227565-153227665 1.0000    100  
chr6:42441926-42442026   1.0000    100  chr8:58758283-58758383   1.0000    100  
chr14:78367340-78367440  1.0000    100  chr2:4964625-4964725     1.0000    100  
chr3:172607725-172607825 1.0000    100  chr3:132870719-132870819 1.0000    100  
chr10:121710330-12171043 1.0000    100  chr16:81608947-81609047  1.0000    100  
chr2:223833010-223833110 1.0000    100  chr3:48619615-48619715   1.0000    100  
chr3:81350028-81350128   1.0000    100  chr18:57982432-57982532  1.0000    100  
chr12:3698664-3698764    1.0000    100  chr6:115876758-115876858 1.0000    100  
chr2:125581582-125581682 1.0000    100  chr21:31403842-31403942  1.0000    100  
chr14:35860623-35860723  1.0000    100  chr1:198295267-198295367 1.0000    100  
chrX:83505197-83505297   1.0000    100  chr1:46479856-46479956   1.0000    100  
chr7:143243793-143243893 1.0000    100  chr2:235989753-235989853 1.0000    100  
chr14:68254146-68254246  1.0000    100  chr4:89491796-89491896   1.0000    100  
chr10:79258890-79258990  1.0000    100  chr17:74081240-74081340  1.0000    100  
chr2:232231650-232231750 1.0000    100  chr5:145245487-145245587 1.0000    100  
chr14:82432327-82432427  1.0000    100  chr7:114178119-114178219 1.0000    100  
chr19:41219058-41219158  1.0000    100  chr22:33302123-33302223  1.0000    100  
chr17:80096728-80096828  1.0000    100  chr6:21870320-21870420   1.0000    100  
chr9:82363314-82363414   1.0000    100  chr11:46001712-46001812  1.0000    100  
chr16:47329187-47329287  1.0000    100  chr3:110470320-110470420 1.0000    100  
chr3:196979563-196979663 1.0000    100  chr7:99557389-99557489   1.0000    100  
chr3:49790248-49790348   1.0000    100  chr6:88341244-88341344   1.0000    100  
chr4:183081180-183081280 1.0000    100  chr5:74130628-74130728   1.0000    100  
chr3:115399752-115399852 1.0000    100  chr5:14204116-14204216   1.0000    100  
chr12:77947807-77947907  1.0000    100  chr7:12146912-12147012   1.0000    100  
chr17:9249262-9249362    1.0000    100  chr10:2425428-2425528    1.0000    100  
chr11:68751421-68751521  1.0000    100  chr9:94825384-94825484   1.0000    100  
chr7:11875922-11876022   1.0000    100  chr2:238357485-238357585 1.0000    100  
chr10:71539426-71539526  1.0000    100  chr1:241587159-241587259 1.0000    100  
chr10:82397894-82397994  1.0000    100  chr18:64720852-64720952  1.0000    100  
chr13:52800294-52800394  1.0000    100  chr4:88341150-88341250   1.0000    100  
chr2:29785992-29786092   1.0000    100  chr18:37400816-37400916  1.0000    100  
chr16:59211328-59211428  1.0000    100  chr12:93020361-93020461  1.0000    100  
chr11:79083048-79083148  1.0000    100  chr10:29964573-29964673  1.0000    100  
chr3:107745070-107745170 1.0000    100  chr11:46363608-46363708  1.0000    100  
chr1:78426891-78426991   1.0000    100  chr7:32174474-32174574   1.0000    100  
chr7:1723975-1724075     1.0000    100  chr2:199473945-199474045 1.0000    100  
chr8:29004143-29004243   1.0000    100  chr6:14838145-14838245   1.0000    100  
chr7:115561153-115561253 1.0000    100  chr2:23684563-23684663   1.0000    100  
chr14:56225065-56225165  1.0000    100  chr2:67650857-67650957   1.0000    100  
chr6:107869963-107870063 1.0000    100  chr2:48900422-48900522   1.0000    100  
chr3:53535156-53535256   1.0000    100  chr18:65373044-65373144  1.0000    100  
chr10:78924225-78924325  1.0000    100  chr6:125564980-125565080 1.0000    100  
chr6:151035543-151035643 1.0000    100  chr8:40761294-40761394   1.0000    100  
chr13:73842773-73842873  1.0000    100  chr6:155667430-155667530 1.0000    100  
chr10:81696974-81697074  1.0000    100  chr4:13606052-13606152   1.0000    100  
chr11:134393866-13439396 1.0000    100  chr10:35950542-35950642  1.0000    100  
chr6:97405558-97405658   1.0000    100  chr1:20220173-20220273   1.0000    100  
chr12:113057258-11305735 1.0000    100  chr11:125263407-12526350 1.0000    100  
chr1:181128780-181128880 1.0000    100  chr2:120278991-120279091 1.0000    100  
chr3:66854672-66854772   1.0000    100  chr15:46858212-46858312  1.0000    100  
chr6:64906523-64906623   1.0000    100  chr10:125691384-12569148 1.0000    100  
chr1:231924241-231924341 1.0000    100  chr1:174862578-174862678 1.0000    100  
chr16:23504849-23504949  1.0000    100  chr10:28690243-28690343  1.0000    100  
chr8:104417171-104417271 1.0000    100  chr8:65240202-65240302   1.0000    100  
chr2:216372258-216372358 1.0000    100  chr11:73040123-73040223  1.0000    100  
chr10:7264220-7264320    1.0000    100  chr1:19445962-19446062   1.0000    100  
chr2:42350835-42350935   1.0000    100  chr22:29625672-29625772  1.0000    100  
chr5:3819397-3819497     1.0000    100  chr18:48930396-48930496  1.0000    100  
chr1:164625809-164625909 1.0000    100  chr3:13103153-13103253   1.0000    100  
chr4:30912251-30912351   1.0000    100  chr6:154479441-154479541 1.0000    100  
chr8:40619027-40619127   1.0000    100  chr6:143958854-143958954 1.0000    100  
chr7:126026859-126026959 1.0000    100  chr9:5569549-5569649     1.0000    100  
chr8:101538249-101538349 1.0000    100  chrX:140157751-140157851 1.0000    100  
chr18:31596120-31596220  1.0000    100  chr9:95113142-95113242   1.0000    100  
chr18:53529777-53529877  1.0000    100  chr2:147137780-147137880 1.0000    100  
chr1:217106713-217106813 1.0000    100  chrX:18288874-18288974   1.0000    100  
chr2:147499951-147500051 1.0000    100  chr1:64038959-64039059   1.0000    100  
chr3:125226545-125226645 1.0000    100  chr10:18179867-18179967  1.0000    100  
chr7:102252348-102252448 1.0000    100  chr4:29046323-29046423   1.0000    100  
chr18:3129467-3129567    1.0000    100  chr16:21527269-21527369  1.0000    100  
chr7:108723376-108723476 1.0000    100  chr15:63857861-63857961  1.0000    100  
chr4:161364470-161364570 1.0000    100  chr5:141674689-141674789 1.0000    100  
chr17:80146221-80146321  1.0000    100  chr5:78540710-78540810   1.0000    100  
chr12:1162165-1162265    1.0000    100  chr6:167351429-167351529 1.0000    100  
chr1:36594088-36594188   1.0000    100  chr11:34693213-34693313  1.0000    100  
chr10:110701593-11070169 1.0000    100  chr1:217077071-217077171 1.0000    100  
chr10:60300078-60300178  1.0000    100  chr9:17613894-17613994   1.0000    100  
chr14:78616472-78616572  1.0000    100  chr11:119518896-11951899 1.0000    100  
chr1:22788327-22788427   1.0000    100  chr3:55512744-55512844   1.0000    100  
chr9:118786441-118786541 1.0000    100  chr7:31645717-31645817   1.0000    100  
chr8:32457563-32457663   1.0000    100  chr1:186404560-186404660 1.0000    100  
chr10:3265366-3265466    1.0000    100  chr7:159230094-159230194 1.0000    100  
chr8:8753157-8753257     1.0000    100  chr13:73974215-73974315  1.0000    100  
chr5:57696481-57696581   1.0000    100  chr8:129465937-129466037 1.0000    100  
chr10:18302156-18302256  1.0000    100  chr3:151837110-151837210 1.0000    100  
chr21:36320720-36320820  1.0000    100  chr5:122568629-122568729 1.0000    100  
chr4:158870938-158871038 1.0000    100  chr18:44130476-44130576  1.0000    100  
chr1:112934803-112934903 1.0000    100  chr4:186485230-186485330 1.0000    100  
chr5:59007485-59007585   1.0000    100  chr6:158691389-158691489 1.0000    100  
chr11:79377551-79377651  1.0000    100  chr12:51863547-51863647  1.0000    100  
chr22:48210356-48210456  1.0000    100  chr15:57237318-57237418  1.0000    100  
chr2:5365928-5366028     1.0000    100  chr11:48018664-48018764  1.0000    100  
chr1:184395200-184395300 1.0000    100  chr16:17063682-17063782  1.0000    100  
chr4:58730515-58730615   1.0000    100  chr18:52623404-52623504  1.0000    100  
chr4:76492194-76492294   1.0000    100  chr6:87067155-87067255   1.0000    100  
chr19:55301080-55301180  1.0000    100  chr3:41588045-41588145   1.0000    100  
chr3:16024675-16024775   1.0000    100  chrX:138918472-138918572 1.0000    100  
chr6:6152158-6152258     1.0000    100  chr3:147368811-147368911 1.0000    100  
chr3:77392209-77392309   1.0000    100  chr10:13672592-13672692  1.0000    100  
chr11:8337259-8337359    1.0000    100  chr3:155605659-155605759 1.0000    100  
chr1:33437068-33437168   1.0000    100  chr1:77085448-77085548   1.0000    100  
chr2:172896681-172896781 1.0000    100  chr9:68690207-68690307   1.0000    100  
chr6:161444637-161444737 1.0000    100  chr9:13759552-13759652   1.0000    100  
chr10:43138811-43138911  1.0000    100  chr3:195068414-195068514 1.0000    100  
chr22:38057054-38057154  1.0000    100  chr1:147586488-147586588 1.0000    100  
chr3:54257243-54257343   1.0000    100  chr19:1503602-1503702    1.0000    100  
chr3:50515622-50515722   1.0000    100  chr4:89221079-89221179   1.0000    100  
chr3:57949065-57949165   1.0000    100  chr12:74345632-74345732  1.0000    100  
chr9:126521444-126521544 1.0000    100  chr3:168418260-168418360 1.0000    100  
chrX:47483503-47483603   1.0000    100  chr19:8394428-8394528    1.0000    100  
chr12:4858443-4858543    1.0000    100  chr1:100164247-100164347 1.0000    100  
chr1:106864298-106864398 1.0000    100  chr10:29541979-29542079  1.0000    100  
chr21:42946235-42946335  1.0000    100  chr5:165209168-165209268 1.0000    100  
chr2:41937460-41937560   1.0000    100  chr1:96598553-96598653   1.0000    100  
chr18:36760258-36760358  1.0000    100  chr15:98694257-98694357  1.0000    100  
chr22:24631140-24631240  1.0000    100  chr1:149915947-149916047 1.0000    100  
chr3:83096547-83096647   1.0000    100  chr8:32561581-32561681   1.0000    100  
chr3:4730424-4730524     1.0000    100  chr15:78113339-78113439  1.0000    100  
chr15:28808223-28808323  1.0000    100  chr2:123000640-123000740 1.0000    100  
chr15:62637359-62637459  1.0000    100  chr13:74438464-74438564  1.0000    100  
chr17:5816923-5817023    1.0000    100  chr17:56898986-56899086  1.0000    100  
chr9:134437043-134437143 1.0000    100  chr5:126661617-126661717 1.0000    100  
chr18:57898855-57898955  1.0000    100  chr7:146434243-146434343 1.0000    100  
chr1:36609359-36609459   1.0000    100  chr2:207602300-207602400 1.0000    100  
chr3:107439462-107439562 1.0000    100  chr2:150119910-150120010 1.0000    100  
chr7:139727124-139727224 1.0000    100  chr20:48153682-48153782  1.0000    100  
chr8:69371092-69371192   1.0000    100  chr10:7891704-7891804    1.0000    100  
chr6:150692748-150692848 1.0000    100  chr12:50039309-50039409  1.0000    100  
chr13:41457319-41457419  1.0000    100  chr2:94669954-94670054   1.0000    100  
chr4:48749261-48749361   1.0000    100  chr12:71947863-71947963  1.0000    100  
chr1:197733441-197733541 1.0000    100  chr2:234341667-234341767 1.0000    100  
chr13:61415231-61415331  1.0000    100  chr1:232567773-232567873 1.0000    100  
chr1:185425247-185425347 1.0000    100  chr10:7772079-7772179    1.0000    100  
chr10:63209140-63209240  1.0000    100  chr18:5123287-5123387    1.0000    100  
chr7:43276205-43276305   1.0000    100  chr8:80158276-80158376   1.0000    100  
chr2:123061701-123061801 1.0000    100  chr2:86703863-86703963   1.0000    100  
chr2:128638941-128639041 1.0000    100  chr4:17544347-17544447   1.0000    100  
chr9:36207157-36207257   1.0000    100  chr1:2046587-2046687     1.0000    100  
chr2:42924775-42924875   1.0000    100  chr13:33090715-33090815  1.0000    100  
chr18:8176721-8176821    1.0000    100  chr8:84429099-84429199   1.0000    100  
chr9:34513623-34513723   1.0000    100  chr1:203788636-203788736 1.0000    100  
chr7:91368349-91368449   1.0000    100  chr9:119122006-119122106 1.0000    100  
chr11:133971501-13397160 1.0000    100  chr17:77506923-77507023  1.0000    100  
chr1:198222545-198222645 1.0000    100  chr12:72889863-72889963  1.0000    100  
chr21:43270853-43270953  1.0000    100  chr2:11326911-11327011   1.0000    100  
chr14:54190129-54190229  1.0000    100  chr1:64434182-64434282   1.0000    100  
chr17:76659906-76660006  1.0000    100  chr20:47998825-47998925  1.0000    100  
chr2:204315236-204315336 1.0000    100  chr14:88363754-88363854  1.0000    100  
chr3:14440612-14440712   1.0000    100  chr4:38204718-38204818   1.0000    100  
chr14:49550125-49550225  1.0000    100  chr3:13549070-13549170   1.0000    100  
chr13:95195192-95195292  1.0000    100  chr1:186202104-186202204 1.0000    100  
chr16:84726124-84726224  1.0000    100  chr4:58301573-58301673   1.0000    100  
chr1:44602890-44602990   1.0000    100  chr9:137750757-137750857 1.0000    100  
chr9:114389942-114390042 1.0000    100  chr6:56754365-56754465   1.0000    100  
chr6:75621344-75621444   1.0000    100  chr20:11573607-11573707  1.0000    100  
chr4:112966796-112966896 1.0000    100  chr2:161431993-161432093 1.0000    100  
chr10:106513545-10651364 1.0000    100  chr15:77664026-77664126  1.0000    100  
chr1:12310358-12310458   1.0000    100  chr4:24172640-24172740   1.0000    100  
chr16:56356094-56356194  1.0000    100  chr14:36584103-36584203  1.0000    100  
chr4:134694160-134694260 1.0000    100  chr2:29727269-29727369   1.0000    100  
chr3:105845636-105845736 1.0000    100  chr8:69994604-69994704   1.0000    100  
chr4:35301522-35301622   1.0000    100  chr2:134336535-134336635 1.0000    100  
chr15:37035807-37035907  1.0000    100  chr7:84997681-84997781   1.0000    100  
chr11:108497644-10849774 1.0000    100  chr3:141569737-141569837 1.0000    100  
chr13:78499913-78500013  1.0000    100  chr5:65432429-65432529   1.0000    100  
chr8:33455680-33455780   1.0000    100  chr4:150173444-150173544 1.0000    100  
chr3:182292610-182292710 1.0000    100  chr10:23461668-23461768  1.0000    100  
chr6:220037-220137       1.0000    100  chr5:127428837-127428937 1.0000    100  
chr11:65275129-65275229  1.0000    100  chr13:69199770-69199870  1.0000    100  
chr5:173729391-173729491 1.0000    100  chr2:205698966-205699066 1.0000    100  
chr12:68423238-68423338  1.0000    100  chr12:122001701-12200180 1.0000    100  
chr13:67100034-67100134  1.0000    100  chr10:99940033-99940133  1.0000    100  
chr9:137760004-137760104 1.0000    100  chr3:10366713-10366813   1.0000    100  
chr5:71904717-71904817   1.0000    100  chr16:48020676-48020776  1.0000    100  
chr2:172181918-172182018 1.0000    100  chr6:157051015-157051115 1.0000    100  
chr1:179703248-179703348 1.0000    100  chr16:50354885-50354985  1.0000    100  
chr11:47033566-47033666  1.0000    100  chr5:79743933-79744033   1.0000    100  
chr3:55122374-55122474   1.0000    100  chr10:87642556-87642656  1.0000    100  
chr18:71846668-71846768  1.0000    100  chr4:123505800-123505900 1.0000    100  
chr16:24670649-24670749  1.0000    100  chr18:65767615-65767715  1.0000    100  
chr12:57834562-57834662  1.0000    100  chr3:21617597-21617697   1.0000    100  
chr8:107495142-107495242 1.0000    100  chr1:89802119-89802219   1.0000    100  
chr2:47557551-47557651   1.0000    100  chrX:17834981-17835081   1.0000    100  
chr10:11456579-11456679  1.0000    100  chr7:85054320-85054420   1.0000    100  
chr6:136962737-136962837 1.0000    100  chr19:14364762-14364862  1.0000    100  
chr18:54700750-54700850  1.0000    100  chr6:18022949-18023049   1.0000    100  
chr12:11609035-11609135  1.0000    100  chr10:75542072-75542172  1.0000    100  
chr15:26115602-26115702  1.0000    100  chr13:94925381-94925481  1.0000    100  
chr10:121600773-12160087 1.0000    100  chr17:9378854-9378954    1.0000    100  
chr4:94577198-94577298   1.0000    100  chr13:97856000-97856100  1.0000    100  
chr11:81043414-81043514  1.0000    100  chr5:175902285-175902385 1.0000    100  
chr3:158279251-158279351 1.0000    100  chr3:17482359-17482459   1.0000    100  
chr1:231184027-231184127 1.0000    100  chr22:36538638-36538738  1.0000    100  
chr7:21755060-21755160   1.0000    100  chr1:193216983-193217083 1.0000    100  
chr7:1422989-1423089     1.0000    100  chr6:165836473-165836573 1.0000    100  
chr15:48282372-48282472  1.0000    100  chrX:13131771-13131871   1.0000    100  
chr1:39132733-39132833   1.0000    100  chr2:151165379-151165479 1.0000    100  
chr12:49198904-49199004  1.0000    100  chr15:71782551-71782651  1.0000    100  
chr6:162480152-162480252 1.0000    100  chr1:203325006-203325106 1.0000    100  
chr10:34190664-34190764  1.0000    100  chr12:24395815-24395915  1.0000    100  
chr2:11984579-11984679   1.0000    100  chr1:56229391-56229491   1.0000    100  
chr6:138493511-138493611 1.0000    100  chr4:150683879-150683979 1.0000    100  
chr7:83405644-83405744   1.0000    100  chr20:20199668-20199768  1.0000    100  
chr3:197168742-197168842 1.0000    100  chr4:89892502-89892602   1.0000    100  
chr10:26164649-26164749  1.0000    100  chr10:83540041-83540141  1.0000    100  
chr9:132833719-132833819 1.0000    100  chr2:237739073-237739173 1.0000    100  
chr1:182614810-182614910 1.0000    100  chr9:136687305-136687405 1.0000    100  
chr3:181710423-181710523 1.0000    100  chr22:29103208-29103308  1.0000    100  
chr2:39642434-39642534   1.0000    100  chr7:69994941-69995041   1.0000    100  
chr17:8745897-8745997    1.0000    100  chr2:162840692-162840792 1.0000    100  
chr13:101760315-10176041 1.0000    100  chr13:29356510-29356610  1.0000    100  
chr18:56252641-56252741  1.0000    100  chr12:132103460-13210356 1.0000    100  
chr13:34627597-34627697  1.0000    100  chr8:94249021-94249121   1.0000    100  
chr11:110209396-11020949 1.0000    100  chr3:114100708-114100808 1.0000    100  
chr18:36711419-36711519  1.0000    100  chr16:800796-800896      1.0000    100  
chr22:24934151-24934251  1.0000    100  chr14:22391894-22391994  1.0000    100  
chr5:68356780-68356880   1.0000    100  chr21:40345867-40345967  1.0000    100  
chr11:2156485-2156585    1.0000    100  chr17:79137810-79137910  1.0000    100  
chr2:148483729-148483829 1.0000    100  chr21:33684151-33684251  1.0000    100  
chr7:157498769-157498869 1.0000    100  chr6:130927348-130927448 1.0000    100  
chr8:96252692-96252792   1.0000    100  chr1:223622443-223622543 1.0000    100  
chr3:164208799-164208899 1.0000    100  chr1:164690134-164690234 1.0000    100  
chr1:207911049-207911149 1.0000    100  chr12:105006424-10500652 1.0000    100  
chr13:101289891-10128999 1.0000    100  chr13:78773045-78773145  1.0000    100  
chr5:131214664-131214764 1.0000    100  chr22:40683009-40683109  1.0000    100  
chr1:227917092-227917192 1.0000    100  chr2:236853601-236853701 1.0000    100  
chr2:120934260-120934360 1.0000    100  chrX:37841053-37841153   1.0000    100  
chr4:13367117-13367217   1.0000    100  chr7:36188354-36188454   1.0000    100  
chr12:6253916-6254016    1.0000    100  chr22:49936101-49936201  1.0000    100  
chr8:142002750-142002850 1.0000    100  chr2:39107150-39107250   1.0000    100  
chr17:31696229-31696329  1.0000    100  chr8:64744311-64744411   1.0000    100  
chr6:157126160-157126260 1.0000    100  chr3:59539139-59539239   1.0000    100  
chrX:77749863-77749963   1.0000    100  chr9:14062971-14063071   1.0000    100  
chr12:5428855-5428955    1.0000    100  chr7:158031841-158031941 1.0000    100  
chr22:25054854-25054954  1.0000    100  chr19:17967585-17967685  1.0000    100  
chr6:8837373-8837473     1.0000    100  chr10:76302983-76303083  1.0000    100  
chr3:107776091-107776191 1.0000    100  chrX:21728368-21728468   1.0000    100  
chr3:168484342-168484442 1.0000    100  chr5:167626849-167626949 1.0000    100  
chr1:205998629-205998729 1.0000    100  chr13:42855404-42855504  1.0000    100  
chr5:2461777-2461877     1.0000    100  chr8:49172096-49172196   1.0000    100  
chr1:25784878-25784978   1.0000    100  chr10:123346833-12334693 1.0000    100  
chr21:39036812-39036912  1.0000    100  chr14:56341011-56341111  1.0000    100  
chr11:28559519-28559619  1.0000    100  chr2:235054553-235054653 1.0000    100  
chr18:59389679-59389779  1.0000    100  chr21:29719663-29719763  1.0000    100  
chr15:80379798-80379898  1.0000    100  chr6:157455915-157456015 1.0000    100  
chr9:91885153-91885253   1.0000    100  chr5:54098351-54098451   1.0000    100  
chr4:26377457-26377557   1.0000    100  chr2:76279938-76280038   1.0000    100  
chr12:104494262-10449436 1.0000    100  chr14:103087589-10308768 1.0000    100  
chr19:8525475-8525575    1.0000    100  chr20:11942588-11942688  1.0000    100  
chr14:89577068-89577168  1.0000    100  chr4:186765739-186765839 1.0000    100  
chr3:158405608-158405708 1.0000    100  chr2:99881941-99882041   1.0000    100  
chr4:109444087-109444187 1.0000    100  chr5:52356328-52356428   1.0000    100  
chr10:29254634-29254734  1.0000    100  chr6:164151806-164151906 1.0000    100  
chr8:81997878-81997978   1.0000    100  chr8:24966035-24966135   1.0000    100  
chr9:7172288-7172388     1.0000    100  chr18:46283605-46283705  1.0000    100  
chr4:67546022-67546122   1.0000    100  chr2:85772463-85772563   1.0000    100  
chr20:39006687-39006787  1.0000    100  chr8:102341362-102341462 1.0000    100  
chr10:23980135-23980235  1.0000    100  chr7:144835249-144835349 1.0000    100  
chr20:61845146-61845246  1.0000    100  chr15:39692980-39693080  1.0000    100  
chr11:67374155-67374255  1.0000    100  chr17:81057110-81057210  1.0000    100  
chr20:36719653-36719753  1.0000    100  chr11:15863504-15863604  1.0000    100  
chr12:109348853-10934895 1.0000    100  chr10:54665076-54665176  1.0000    100  
chr8:103269221-103269321 1.0000    100  chr5:124035056-124035156 1.0000    100  
chr7:86274006-86274106   1.0000    100  chr3:22725792-22725892   1.0000    100  
chr17:76048883-76048983  1.0000    100  chr1:3909422-3909522     1.0000    100  
chrX:39651045-39651145   1.0000    100  chr13:111492716-11149281 1.0000    100  
chr3:54668291-54668391   1.0000    100  chr18:67634151-67634251  1.0000    100  
chr18:23716580-23716680  1.0000    100  chr11:66280474-66280574  1.0000    100  
chr13:75200882-75200982  1.0000    100  chr1:41864745-41864845   1.0000    100  
chr5:158696909-158697009 1.0000    100  chr2:216645110-216645210 1.0000    100  
chr16:47985188-47985288  1.0000    100  chr7:102742406-102742506 1.0000    100  
chr7:113841080-113841180 1.0000    100  chr3:157631582-157631682 1.0000    100  
chr18:61791644-61791744  1.0000    100  chrX:73728749-73728849   1.0000    100  
chr16:54448149-54448249  1.0000    100  chr15:86236878-86236978  1.0000    100  
chr5:106257530-106257630 1.0000    100  chr3:64385387-64385487   1.0000    100  
chr16:89364011-89364111  1.0000    100  chr15:77688413-77688513  1.0000    100  
chr4:120332196-120332296 1.0000    100  chr19:30360893-30360993  1.0000    100  
chr1:164771756-164771856 1.0000    100  chr20:58619481-58619581  1.0000    100  
chr7:24921299-24921399   1.0000    100  chr8:30541534-30541634   1.0000    100  
chr2:168518714-168518814 1.0000    100  chr9:107008040-107008140 1.0000    100  
chr1:233020511-233020611 1.0000    100  chr7:110515285-110515385 1.0000    100  
chr6:3328192-3328292     1.0000    100  chr2:132645811-132645911 1.0000    100  
chr5:2112094-2112194     1.0000    100  chr1:20711399-20711499   1.0000    100  
chr7:16494645-16494745   1.0000    100  chr2:75501109-75501209   1.0000    100  
chr2:26922801-26922901   1.0000    100  chr2:221731571-221731671 1.0000    100  
chr4:6944326-6944426     1.0000    100  chr3:71672487-71672587   1.0000    100  
chr3:143734939-143735039 1.0000    100  chr1:183032097-183032197 1.0000    100  
chr6:6332804-6332904     1.0000    100  chr3:30669609-30669709   1.0000    100  
chr6:19976505-19976605   1.0000    100  chr18:36583102-36583202  1.0000    100  
chr7:121604487-121604587 1.0000    100  chr6:73566188-73566288   1.0000    100  
chr8:107803640-107803740 1.0000    100  chr17:57993699-57993799  1.0000    100  
chr1:168613839-168613939 1.0000    100  chr19:44753418-44753518  1.0000    100  
********************************************************************************

********************************************************************************
COMMAND LINE SUMMARY
********************************************************************************
This information can also be useful in the event you wish to report a
problem with the MEME software.

command: meme SMARCA4/seqs-sampled -oc SMARCA4/meme_out -mod zoops -nmotifs 5 -minw 10 -maxw 12 -bfile SMARCA4/background -dna -revcomp -nostatus 

model:  mod=         zoops    nmotifs=         5    evt=           inf
object function=  E-value of product of p-values
width:  minw=           10    maxw=           12
width:  wg=             11    ws=              1    endgaps=       yes
nsites: minsites=        2    maxsites=      600    wnsites=       0.8
theta:  spmap=         uni    spfuzz=        0.5
global: substring=     yes    branching=      no    wbranch=        no
em:     prior=   dirichlet    b=            0.01    maxiter=        50
        distance=    1e-05
data:   n=           60000    N=             600    shuffle=        -1
strands: + -
sample: seed=            0    ctfrac=         -1    maxwords=       -1
Letter frequencies in dataset:
A 0.265 C 0.235 G 0.235 T 0.265 
Background letter frequencies (from SMARCA4/background):
A 0.264 C 0.236 G 0.236 T 0.264 
********************************************************************************


********************************************************************************
MOTIF  1 MEME	width =  12  sites = 338  llr = 2337  E-value = 2.0e-031
********************************************************************************
--------------------------------------------------------------------------------
	Motif 1 Description
--------------------------------------------------------------------------------
Simplified        A  45a:aa643444
pos.-specific     C  :1:6::::2222
probability       G  43:2:::64322
matrix            T  21:2::4::112

         bits    2.1             
                 1.9   * **      
                 1.7   * **      
                 1.5   * **      
Relative         1.3   * **      
Entropy          1.0   * ****    
(10.0 bits)      0.8   * ****    
                 0.6   ******    
                 0.4 * *******   
                 0.2 *********** 
                 0.0 ------------

Multilevel           AAACAAAGGAAA
consensus            GG    TAAGCC
sequence             T       C GT
                                 
--------------------------------------------------------------------------------

--------------------------------------------------------------------------------
	Motif 1 sites sorted by position p-value
--------------------------------------------------------------------------------
Sequence name            Strand  Start   P-value                Site  
-------------            ------  ----- ---------            ------------
chr10:54665076-54665176      +     22  2.28e-07 gaggacaagc agacaaaggaaa agaatgaatt
chrX:37841053-37841153       +     44  2.28e-07 GGGCACTTAC AGACAAAGGAAA AGAGAACCAA
chr14:78616472-78616572      -     26  5.50e-07 GACGGCCCTC AAACAAAGAAAA GCCTACAGAT
chr7:158031841-158031941     -     67  1.45e-06 CATGAAGAAG AAACAAAGGAGA CCCAGAGACT
chr2:237739073-237739173     -     70  1.45e-06 ACGCAGCCAG AAACAAAGGAAC AGGGTCAGCA
chr18:36711419-36711519      -     24  2.35e-06 ATTCAAGTGG AGACAAAGGACA ATTATGCAAG
chr10:63209140-63209240      +     68  2.35e-06 TAACAAAACA AAACAAAAAAAA CACCTAGATT
chr1:193216983-193217083     -     61  3.63e-06 CCTGGGAGGG AGACAAAGGAAC ATTTCCTGTT
chr4:58301573-58301673       -     30  3.63e-06 TTTCTAACAA AAACAAAGAACA TTCCTAACAC
chr18:3129467-3129567        +     79  3.63e-06 TTATAGGATA GAACAAAGAGAA AAACATTAGG
chr3:195068414-195068514     +     37  5.24e-06 GGGATTTTTT AAACAAAGAAAC TAGAATGCTT
chr13:73974215-73974315      +     50  5.24e-06 ctgaacttca agacaaaaaaaa aagaattctg
chr2:132645811-132645911     +     57  7.42e-06 ATTTGCACAG GAACAAAAGAGA ACACGGACTC
chrX:73728749-73728849       +     52  7.42e-06 GTTGTCAGAA GAACAAAGGGAC TCAATCTTTA
chr6:75621344-75621444       +     23  7.42e-06 TACAAAAAAT AGACAAAGGCAA CCAAATTAAA
chr1:186202104-186202204     -     68  7.42e-06 AATAGAACAA GAACAAAGGGAC TCAGTACACA
chr3:41588045-41588145       +     73  7.42e-06 TGGTGAGGGa aaacaaaacaaa acaaaacacc
chr15:63857861-63857961      -     72  7.42e-06 CCCTGTCTCT AAACAAAACAAA TCTATGCCTG
chr6:143958854-143958954     -     45  7.42e-06 TTTGTTAAAC AAACAAAGGACC TAAAGCTGTG
chr1:88648849-88648949       -     65  7.42e-06 GAAATGGGAG GAACAAAGAAGA ATTCTTGAAA
chr7:24921299-24921399       +     14  1.05e-05 CATTGTCTGC AGACAAAAGAAC AACATGAATA
chr9:91885153-91885253       +     54  1.05e-05 GCGGGAAGGC AAACAAAGAGCA AAGGGCACCG
chr4:13367117-13367217       +     33  1.05e-05 ATGGATTATT AAACAATAAAAA ACAGGGGCAC
chr3:17482359-17482459       +     25  1.05e-05 TGTTGAAAGA GAACAAAACAAA TGTTGGCTCA
chr12:68423238-68423338      +     78  1.05e-05 gtcatttgta aaacaatgagaa caatacattc
chr2:172896681-172896781     +     18  1.05e-05 ATTTTCCTCC AAACAAAGACAA GCTTGTTGGA
chr18:52623404-52623504      -     77  1.05e-05 CTTGTTGGAA GAACAAAACAAA GAAAGCAATA
chr16:47329187-47329287      +     44  1.05e-05 GCAGCAGAAA GGACAATGGGAA AGATACTGCT
chr18:56252641-56252741      +     31  1.44e-05 tttatcctga gaacaatgagaa gccaccaaag
chr7:83405644-83405744       +     23  1.44e-05 GCCTTGAGCT GAACAATAGGAA GGAACCAGAC
chr6:18022949-18023049       -     89  1.44e-05          . AGACAATGGAAC GGCAGGGTGA
chr18:71846668-71846768      -     66  1.44e-05 GGGACTTAAT GGACAAAGAAAC CACAGGATGG
chr12:122001701-12200180     -     53  1.44e-05 AGCCCAGAAG AAACAAAAGGAC GGACAGAGCG
chr3:105845636-105845736     -     36  1.44e-05 TTTCAAAGTT AAACAAAGGGAG TCTGTTAGGG
chr2:4964625-4964725         -     23  1.44e-05 CTTGGCAAAT GAAGAAAGGAAA TCAACCATAA
chr18:67634151-67634251      -     49  1.93e-05 TAATTAAAAA GAACAAAAGGGA TGTTATACAG
chr7:21755060-21755160       +     45  1.93e-05 TGGAATGCAG AGACAATGAGAA CCTGTTGGCA
chr10:87642556-87642656      +     10  1.93e-05  CCTCCAAGA TGACAAAGAAAA GAAGGAACAA
chr16:50354885-50354985      +      3  1.93e-05         TG GAACAAAGGGAG ATAATTTAGA
chr5:126661617-126661717     -     35  1.93e-05 CGCTGCCAGA GAACAAAGAGGA TGCTCTCTTT
chr13:73842773-73842873      -     62  1.93e-05 CTCACAGAAT GAATAAAGGAAA GGGCATTTCA
chr15:48282372-48282472      +     23  2.54e-05 CCAAACTAGA GGACAAAGAGCA TGGCAACCAG
chr1:89802119-89802219       -     14  2.54e-05 CCCTCGAGGA GGACAATGAGAA TCACATGGAA
chr1:100164247-100164347     -     54  2.54e-05 GCAAGGAAGT AGACAAAAGAAG CAGATTTGAA
chr15:57237318-57237418      -     34  2.54e-05 AAAGGGCTTT AGACAAAAAAGA AACAATGGAC
chr12:113057258-11305735     -     53  2.54e-05 ATTCGGCTGA GAACAATGGGGA ACCGAAGGGG
chr10:29964573-29964673      +      3  2.54e-05         aa aaagaaaagaaa aggccaacat
chr6:6332804-6332904         -     83  3.31e-05     GCCTGA GAACAAAAGTAA AAAACATATT
chr18:59389679-59389779      -     15  3.31e-05 TCAGCAGCCA ACACAAAAGAAA CTTTCTCTGA
chr8:94249021-94249121       +     89  3.31e-05 AAAAGAAAGA AAACAATAGGCA           
chr22:29103208-29103308      +     51  3.31e-05 GAATGTTTAG GGACAAAGCAGA ATCTGGCTGA
chr1:203788636-203788736     -     76  3.31e-05 TGATTGGATT GAACAATACAAA CTATTGATCC
chr2:41937460-41937560       -     61  3.31e-05 GGAAGGAGCA GGACAATGGCAA GAGGAGGCTG
chr5:57696481-57696581       -     68  3.31e-05 GAAGCTCCAG GGACAAAGCAAC TGGGAAAGTG
chr3:66854672-66854772       -     24  3.31e-05 GAGTCCCAGA GAACAAAAAGCA CTTCCATCTA
chr1:227330577-227330677     +     85  3.31e-05 CTGTCTGCCA GAACAAAGCCAA GTCA      
chr2:234792743-234792843     +      7  3.31e-05     GGTGCG GGACAATGGCAA GCCCGGCAGA
chr3:30669609-30669709       +     21  4.25e-05 tacacatggc tgacaaagagaa gggaagatgg
chr3:157631582-157631682     -     37  4.25e-05 AAGTGAAGAT AAACAAAAGGCC CCGCTCAGAT
chr3:114100708-114100808     +     71  4.25e-05 TATGGGAGTA ATACAAAAGAAA GGATCATTGC
chr1:203325006-203325106     -     83  4.25e-05     CCAACC AAACAAAAGGCC CAAGCCCAGC
chr2:47557551-47557651       +     46  4.25e-05 CTGCCCGGCT GAACAATGCACA TCAAGGAGCT
chr12:71947863-71947963      -     60  4.25e-05 AAACAGGCCA TGACAAAAGGAA AAGCGTCCTG
chr10:60300078-60300178      +     18  4.25e-05 GTCCGGATCG GAACAAAACAGA AAGGACAGTC
chr6:154479441-154479541     +     27  4.25e-05 CCAAACTCAA GCACAAAAGAAA GCGGGGGTAA
chr11:46363608-46363708      -     29  4.25e-05 GTCACCCAGA AAACAAAAGGCC ACAGTCAGTG
chr17:80096728-80096828      -     16  4.25e-05 AGCACAATTA AGAGAAAGAAAA GCCGGGCAGG
chr12:3698664-3698764        -     73  4.25e-05 CAGGCGGGCT GAACAATGCACA TAAAAGCCAT
chr3:48619615-48619715       +     18  4.25e-05 ACTGCCATAG AAACAAAGGCAG CTAGGGCGGC
chr8:58758283-58758383       +     48  4.25e-05 CAATGGGCCT GAACAAAGAGAG GATAAATAGG
chr15:39692980-39693080      -     85  5.36e-05       AAGG AGATAAAAGAAA TTTCTTAGTC
chr11:110209396-11020949     +      8  5.36e-05    attaggt aaacaaagcagc cgggaagctc
chr4:150683879-150683979     +     36  5.36e-05 gtagagacct gaacaatgagac aaagacagtc
chr10:99940033-99940133      -     25  5.36e-05 CCCACTGCAC AAACAAAACCAA TTCACTGAGG
chr8:40761294-40761394       -     49  5.36e-05 GCCTTAGAGG GAACAATGAGGA AGGCCTGTGG
chr14:56225065-56225165      +     27  5.36e-05 TGGTAAGGAT GAACAATGAGGA TGGAGGTCTG
chr6:35192504-35192604       -     54  5.36e-05 TTTCTCCACA GAACAATGGCCA TTAACAGGCA
chr17:57993699-57993799      +      1  6.69e-05          . TAACAAAGCACA CAAGGCTCTA
chr16:89364011-89364111      +     55  6.69e-05 AAAAGAAAAG GAAGAAAAAAAA GACATGGAGC
chr5:158696909-158697009     -     48  6.69e-05 TTGGATGCCT TAACAATGCAAA TCATATTCAT
chr20:36719653-36719753      +     88  6.69e-05 TTTCAAGAGG GGACAATGACAA T         
chr11:67374155-67374255      -     27  6.69e-05 ACAAGCGGCG GGACAATAGGCA GGGGGGGCGG
chr22:24631140-24631240      +     16  6.69e-05 agcatttgtt taacaaagcaca tcctgcacag
chr7:159230094-159230194     +     43  6.69e-05 TTGATGACTG AAAGAATGGGAA TGAAAGAGAC
chr7:16494645-16494745       +     27  8.29e-05 AAACAGTCTG AAACAATGAAGT GTTTCTCTAC
chr3:54668291-54668391       +     78  8.29e-05 TAGGGACCAA GAACAATGAAGC TGACATGTGG
chr5:52356328-52356428       -     81  8.29e-05   CAGTTAAA AGACAAAAATAA TCTTTAATGG
chr4:186765739-186765839     -      3  8.29e-05 ATTACAAGGA AGACAAAAGGCT AA        
chr10:123346833-12334693     -     77  8.29e-05 ATCTGACTCC AGACAAAGAGCT CTGTTCTTAA
chr7:157498769-157498869     +     46  8.29e-05 CCTTCGTGGG AGACAAAGAAGG ATGGGGCGTC
chr3:141569737-141569837     -     32  8.29e-05 ACAAAGATGG TAACAATAGACA CTGGGGGTTC
chr3:155605659-155605759     -     75  8.29e-05 TTGTTCATGG AGAGAAAAAAAA TCAATAAATG
chr10:78924225-78924325      +     72  8.29e-05 TGTTATATGT AAACAATGAGAG CCCTCGCACT
chr10:71539426-71539526      -     16  8.29e-05 TGCGTCTAAC AAACAAAGCCAC AAGCAGAGAA
chrX:83505197-83505297       +     42  8.29e-05 ATGTGAAGCT GAATAAAGAGAA GCTGCAGAAA
chr2:168518714-168518814     -     55  1.01e-04 ATCTGTTAAC AGAGAAAGGCAA CTTAGAAAGA
chr4:120332196-120332296     +     89  1.01e-04 CTGGGGCCCA GAACAATGACCA           
chr6:157455915-157456015     +     41  1.01e-04 CTTAGGCCTC AGAGAAAGAACA GAGGAAATGG
chr14:56341011-56341111      -     13  1.01e-04 AGAAGCTGTT AAACAAAGGTCC AAATGGCTAA
chr10:121600773-12160087     -     50  1.01e-04 GGAAAATTGC GAAGAAAAGAGA CCTCAGTAGG
chr15:26115602-26115702      -     29  1.01e-04 AAGTTTCAAA AGACAATAGTAA CCACACAGCA
chr2:172181918-172182018     -     84  1.01e-04      TCAAG AAAGAAAACAAA CAGAACCTTT
chr2:42924775-42924875       +     39  1.01e-04 AGGGGGCTGG GGACAAAGGCCC CGGAGTGAGA
chr2:94669954-94670054       -     31  1.01e-04 AAACAAGTGC AGACAAAGCAGT GGTTTCCCTG
chr4:161364470-161364570     -     57  1.01e-04 AACTACCGGG GAACAAAGATGA ATGAGATACT
chr11:79083048-79083148      +     41  1.01e-04 TAAGTGCCGT AAAGAAAGGGAT TCTCCAGGGC
chr7:99557389-99557489       +     51  1.01e-04 ctgtcaacag gaacaatagata gacatcacca
chr3:71672487-71672587       -     49  1.22e-04 GATGAGATGG ATACAAAAGAAC TACAACTCCC
chr13:75200882-75200982      +     71  1.22e-04 AAGACCCCTC AAATAAAAGAAT AGGGTCAGGC
chr9:7172288-7172388         -      1  1.22e-04 TTATTCTGTG AGACAATAAAAG           
chr20:11942588-11942688      -     61  1.22e-04 GAAGCAAATT TGACAAAAGAAG AGGCTTGAAA
chr1:164690134-164690234     -     14  1.22e-04 GATGTGGCAG AGATAATGAAAA TCTGCGGCCT
chr1:39132733-39132833       -     65  1.22e-04 TCTCCCATGG GAACAAAACAGC TTGGGTTCAT
chr3:158279251-158279351     +      4  1.22e-04        aat acacaaaagaat gagtgtggct
chr13:94925381-94925481      -     68  1.22e-04 AGTCATCTCT GAACAAAAAGCT AGCTGAAACC
chrX:17834981-17835081       -     84  1.22e-04      CGGAA GAACAATGGTGA TCACTCACTG
chr4:24172640-24172740       -     22  1.22e-04 TGTCTGCCTG AGAGAAAAGAGA CTGACAGTGA
chr1:197733441-197733541     -     77  1.22e-04 CAAACAACGA AGACAAAGACAG AGCTTTTGTT
chr8:69371092-69371192       +     47  1.22e-04 GCCAGAGTAA GAACAATAGGCC TTAACGAAGT
chr16:17063682-17063782      -     68  1.22e-04 TAATAACTCA AAACAATGGTAT TGCTTGTGCC
chr11:48018664-48018764      -     87  1.22e-04         GA GAACAAAGCAGG AAATAAAAGG
chr1:164625809-164625909     -     51  1.22e-04 ACAAATCCAG AAACAAAGACCT ATTATGCAGA
chr10:125691384-12569148     -      4  1.22e-04 TTTCCGCAAT GGATAAAGCAAA TGA       
chr15:46858212-46858312      +     82  1.22e-04 GCCACAGATG GAAGAAAAGAAT CTGCTGC   
chr6:155667430-155667530     +     86  1.22e-04 TCAGTGTTTT AAACAATGCTAA TAT       
chr3:107745070-107745170     -     55  1.22e-04 TGAACAAGTC TGACAAAAGAAG ACTTTGAAAA
chr12:77947807-77947907      -     61  1.22e-04 TTTGTTCTTT TAACAAAACACA CTGCCTCTTA
chr3:168484342-168484442     -     87  1.47e-04         AG AAATAATGAGAA GGAGAGGCCT
chr2:120934260-120934360     -     66  1.47e-04 CCAGGCAGGA GGAGAAAGGAAG GCTGAGATAC
chr5:131214664-131214764     -     29  1.47e-04 CAATGCCAGG GAACAAAAGCCT GGTCCCCTTG
chr10:11456579-11456679      +     40  1.47e-04 tgacacagcc atacaatggaac agcattcagc
chr11:65275129-65275229      -     84  1.47e-04      GTAAT AGAGAAAACAAA ATCCTTGCCT
chr2:11326911-11327011       +     32  1.47e-04 cccctatgga gaataaaagaat tgcaatgcag
chr10:7264220-7264320        -     34  1.47e-04 GGAAATCCGT AAATAAAGGACT AGCAGTCACG
chr10:35950542-35950642      +      4  1.47e-04        CAT GAATAAAGAAAT CTCTTACACA
chr6:88341244-88341344       +     42  1.47e-04 TGAAGCCAGC TAACAAAAAGGA CAACTACCAG
chr2:223833010-223833110     -     34  1.47e-04 ACCACATTGT GAACAAAACAGT AGAGCCACCC
chr1:183032097-183032197     +     81  1.75e-04 TCATGAAATA AAATAAAGCAGA CTTCTCTC  
chr5:2112094-2112194         +     31  1.75e-04 TGTTGTGGGA GAACAAAGGTGT TCTGGCTTGA
chr3:64385387-64385487       +      6  1.75e-04      GAGGG AAACAATGAGCG CTGTGTATTT
chr8:81997878-81997978       -     13  1.75e-04 TACATCCAGA GAATAAAGACAA GTGACATCTG
chr12:5428855-5428955        -      3  1.75e-04 CACTGAACAG AAACAAAACGGC AA        
chr6:130927348-130927448     -     15  1.75e-04 GCCATTGAAG AGACAATGAGCT TTTCTTCTAT
chr10:34190664-34190764      +     64  1.75e-04 cctgggaggg tgagaaaagaaa aaactctctg
chr17:5816923-5817023        -     22  1.75e-04 GAAAAAAGAC AAATAAAGGAGT CTCCAGAGAT
chr16:59211328-59211428      +     54  1.75e-04 TGGCCAAAGA AAATAAAGAGGA GGGCAATGGC
chr14:68254146-68254246      -     89  1.75e-04          . AAAGAATGAAAC GACTTGAAGA
chr3:81350028-81350128       +     65  1.75e-04 GCTGTTGCCT AGAGAATAAAAA TAGCTTTATT
chr3:132870719-132870819     +     63  1.75e-04 GAACAGCAGC TGACAAAGGGGC AAAGAATCCG
chr9:14062971-14063071       +     87  2.06e-04 TATCTGATAT GGACAAAAGATT CT        
chr8:107495142-107495242     +      5  2.06e-04       ACAT TGACAATGACAA AAGATATGCA
chr9:119122006-119122106     -     65  2.06e-04 GAGACACTAT ACACAATGAAAC CCTGAATGAC
chr2:128638941-128639041     +     87  2.06e-04 CTGGGAACTA GGACAATAGGGC CT        
chr12:50039309-50039409      +     28  2.06e-04 CAGCCACCTG GGAGAAAGGACT TTGGGCCACC
chr9:13759552-13759652       +     18  2.06e-04 AGGTTTCCTG AAAGAAAAGACT CCACATCACT
chr4:158870938-158871038     -     66  2.06e-04 TTTAAGCATC AGATAAAAAACA AACCACATGT
chr8:129465937-129466037     -     49  2.06e-04 AGACTGAGGT GCACAAAGGCCA GATGGCTTGT
chr7:32174474-32174574       +     53  2.06e-04 ctcagaggcG TAACAAAGCAGC TCCTGAGGCT
chr3:110470320-110470420     +     37  2.06e-04 ATTTTAAATG TAacaataaaat acagaaatct
chr2:235054553-235054653     +     33  2.41e-04 TCATTGACAA GAACAATGCCAT TTGAGAGTGA
chr14:22391894-22391994      -     53  2.41e-04 GGAAAGTGGG AAACAATGAATT CTTAGCATGA
chr3:181710423-181710523     +      1  2.41e-04          . AAACAAAACTAC CTATTTGTAA
chr11:47033566-47033666      -     61  2.41e-04 ATTGAGCCCC AAACAATAGATT CCTGCTGGAG
chr7:126026859-126026959     +     14  2.41e-04 TGAAACTGGA GAACAAAGCATT TCATTCAATC
chr3:196979563-196979663     -     74  2.41e-04 CCTGCGCTCC TGAGAAAGGAGA CACAAGGAGC
chr2:232231650-232231750     -     62  2.41e-04 AAAAAGAAAG TAACAAAAAATA CAGGGCAGGC
chr8:30541534-30541634       -     39  2.80e-04 AGATTCCTCT TGACAAAAGAGG CTCTTGACCA
chr7:113841080-113841180     +     17  2.80e-04 CTTCCTTTCC AGACAAAAGGTT TTCTGCTGCT
chr8:64744311-64744411       -      7  2.80e-04 GCCTATGTAA TGAGAAAAGGAA AAAAAA    
chr12:105006424-10500652     +     64  2.80e-04 ttgaccttag agacaaagcatt gatggaacca
chr5:175902285-175902385     -     71  2.80e-04 CAAGTGGGTT TAACAATAGCCA CCCAGTTCAA
chr4:94577198-94577298       -     10  2.80e-04 GGATTATCTC AGAGAATGGACC TATCCACAC 
chr5:141674689-141674789     -     33  2.80e-04 AGAACGTTTT GGACAAAGAGTC AAGACATATT
chr18:53529777-53529877      -     80  2.80e-04  TTGAATGGT GGATAAAAGAAG AGGTTGAACT
chr1:231924241-231924341     +     30  2.80e-04 ACAGCTGTAC ATACAAAGGAGG CTGTGTGTTT
chr6:97405558-97405658       -      7  2.80e-04 ATTCACGATT TAACAAAAGCAG GGACCT    
chr2:29785992-29786092       -      1  2.80e-04 AAAATGGAAA TGACAATGGCGA           
chr1:3909422-3909522         -     72  3.23e-04 AATCAGGTTC ATACAATAGGCA TTAGTTCCGG
chr3:22725792-22725892       -     50  3.23e-04 TGTGGGCAAA GAATAATAGCAA CAATTCATGG
chr21:39036812-39036912      +     85  3.23e-04 ATCAATAATG GAATAATAAACA aact      
chr3:107776091-107776191     +     65  3.23e-04 GGTCCTAGGG GAATAAAGCAAG CATTGAGGCT
chr7:69994941-69995041       +     22  3.23e-04 GGCTTCCAAA TGACAATGGGCT GTACCGGGCT
chrX:13131771-13131871       -     32  3.23e-04 GAACCTCAGC ATACAATGGAGC ATTGACAAAC
chr13:69199770-69199870      -     27  3.23e-04 TCTTTGACAT TAACAATAAGAT TAGAGCCAGC
chr10:106513545-10651364     -     70  3.23e-04 TTTCAGAAGG TAACAATGAACG GAATCACGCC
chr14:49550125-49550225      +     69  3.23e-04 tgtcattagc atacaaaaagac acttaccact
chr15:28808223-28808323      -     72  3.23e-04 GCTCTGGCTT ACACAAAAGCAC GATGGGGTCA
chr3:57949065-57949165       +     75  3.23e-04 tggatttgct tgacaatagact actgcattcc
chr11:79377551-79377651      -     38  3.23e-04 CTTATTTGCA TAACAAAAAAGG GAGAACAGAA
chr11:34693213-34693313      -     39  3.23e-04 AATTAGAACC AAATAAAGAGCC TAAAAACAGA
chr9:5569549-5569649         +     46  3.23e-04 gaaatatctg acacaATAGGGA ACTATAAGAG
chr18:65373044-65373144      +     40  3.23e-04 GCTACCCCTT GAACAATGGTGT TCAGTCACAG
chr12:93020361-93020461      +      8  3.23e-04    gcgttcc taacaatggcag ggactgatgg
chr4:89491796-89491896       -     19  3.23e-04 GAGGGCCTAA TGAGAAAGGCAA TGATTTCTGT
chr1:46479856-46479956       -     44  3.23e-04 CGCTTTTGCC AAACAAAGCTGC CAGGAGGGGC
chr9:4339371-4339471         -      6  3.23e-04 CATTCTTTAA AAATAAAGACGA AACTC     
chr2:192004793-192004893     -     88  3.23e-04          A ACACAAAAAACC TTAAAGGCAT
chr13:111492716-11149281     +     39  3.70e-04 GGTGACAGGC GCACAATGGCCA CACTCCTGTG
chr13:97856000-97856100      +     37  3.70e-04 AATTCTGATG GAAGAAAGCACT AATGCTAATG
chr7:43276205-43276305       -     47  3.70e-04 GGACCCCCAC ACACAAAGAGCT TATGAGTCTT
chr12:74345632-74345732      +     20  3.70e-04 TACACAACTG TTACAAAAGAGA AATGATTTGC
chr5:122568629-122568729     +     64  3.70e-04 GTTCCAAGTT TAACAAAAAGTA TTATCTGCCT
chr2:238357485-238357585     +     33  3.70e-04 GGAGCCCTTT TAACAATAATAA CTGGAGAATG
chr7:114178119-114178219     -     43  3.70e-04 ACATCATAAT GAATAATGCAAC AGAGAAAATA
chr16:81608947-81609047      -     37  3.70e-04 AGGACATTTC TAACAATGCTAA GTTGTTACGC
chrX:21728368-21728468       +     64  4.20e-04 tgactagcta aaagaatgaatA TGTGAATGAA
chr13:101760315-10176041     -     26  4.20e-04 AGGCATCATT TAACAATAGGTA TTGATAGGGT
chr11:81043414-81043514      +     37  4.20e-04 tcctaaaata ggacaataatga agttttctgc
chr5:71904717-71904817       +     73  4.20e-04 TGAGGTGAAT TGACAATGAACG GCACCAAAGA
chr3:10366713-10366813       +     49  4.20e-04 AAGTCTTGAC GTACAAAGCACC GCAGACCACA
chr9:114389942-114390042     -     23  4.20e-04 CCCGCCCCTT GCACAATGGCAC ACATGGCCTC
chr8:84429099-84429199       -     69  4.20e-04 AGCAGTCTAT TCACAAAAGCAA TGCTCAGAAA
chr3:4730424-4730524         -     80  4.20e-04  AAACTCAAG TTACAAAGGGAT CTCACATTAC
chr6:167351429-167351529     -     43  4.20e-04 TCATTTCGCG GCACAAAGCAGC TCACAGCGCA
chr16:21527269-21527369      -     19  4.20e-04 ACCTGGAGAC AGAGAAAGGCCC AAGCGGCCAG
chr9:95113142-95113242       -     88  4.20e-04          C AGACAATGGGTG ACACACCTAT
chr22:29625672-29625772      -     82  4.20e-04    AGTTGGA AGAGAAAAGGCT GTCTTTAAAA
chr2:120278991-120279091     +     10  4.20e-04  CTTTCTTTC TGACAAAAGCCC AGGGGAGGAG
chr4:88341150-88341250       +     38  4.20e-04 AGAAGGTCTT AGACAAAAATCT TAGCATCAAG
chr18:64720852-64720952      +     13  4.20e-04 agaagtgagg atacaaaaggct gtcacactgg
chr5:145245487-145245587     +     46  4.20e-04 AACTTAAGAG TGAGAAAAAGAA TGAATGACAA
chr4:153227565-153227665     +     61  4.20e-04 CAGCTATTGG ACACAATGGAGG GTGCACGTCT
chr6:3328192-3328292         -     81  4.74e-04   TGGCCTCC TAACAATGCCAC TTTTCTATCA
chr15:77688413-77688513      +     22  4.74e-04 GCGGGCAGCA GAACAATGCTAG TCCTGACCCT
chr7:102742406-102742506     +     58  4.74e-04 caagaaaaaa agagaaagagta tcgggattcc
chr20:61845146-61845246      +     80  4.74e-04 CTCTAGGCTG GGACAATAGTCC TGCAAGCTT 
chr17:9378854-9378954        +     50  4.74e-04 tgtcattcaa gtataaaggaac agacaggcca
chr13:95195192-95195292      -     27  4.74e-04 ACCATTAGTA ACACAAAAGTAC AACAGTAGAA
chr1:185425247-185425347     -     88  4.74e-04          T GGAGAAAGCTAA CCATCTGTCT
chr13:61415231-61415331      +     23  4.74e-04 TCAAAGAGTG GCAGAAAGGCAA GAGGGCAGAA
chr13:74438464-74438564      +     17  4.74e-04 TAAAATTCTT TTAGAAAGGAAA GAGAGCCCCA
chr2:123000640-123000740     +      4  4.74e-04        CAG GTACAAAGGTAT TATAATCTTC
chr4:89221079-89221179       -     58  4.74e-04 GACTGGCAGG AAAGAAAACAGC ACTCCCGAGA
chr9:68690207-68690307       +     43  4.74e-04 AAGGAGCTAG AGATAAAGAGGC GGGTGGCTGG
chr3:147368811-147368911     +     81  4.74e-04 ATTTGCGCAA ACATAAAGGCAA AGGTCAAG  
chr16:74277112-74277212      +     38  4.74e-04 ggcctgcatc acacaatagagt catacatatt
chr2:216645110-216645210     +     73  5.32e-04 GTGTCAGGCA GGATAAAGGGGG TGGGGGTAGG
chr12:11609035-11609135      +     61  5.32e-04 aaatttacat ttataaaggaaa tttccatttg
chr3:182292610-182292710     -     33  5.32e-04 TTTGTACCAA TAACAAAGAGTT ACTGTCAGAA
chr13:78499913-78500013      +     86  5.32e-04 TAGTGGATGA TGAGAAAGCAGA GGA       
chr16:56356094-56356194      -     21  5.32e-04 GCTGTGTGTC TTACAAAGGCCA AAAGGTCATG
chr18:5123287-5123387        +     49  5.32e-04 cgatcaagtg gaagaaaggatg tcagtgattg
chr19:8394428-8394528        +     63  5.32e-04 agctgttcag ggagaatgataa tatttacatc
chrX:47483503-47483603       -     63  5.32e-04 GCAGCAGCCG GAATAAAGCGCC CATGGCCTTG
chr1:186404560-186404660     +     84  5.32e-04 TGTGCAAACA AGATAATACACA GAATC     
chr8:32457563-32457663       -      4  5.32e-04 CTTCAGTTCA AAAGAAAAGATT AAA       
chr5:78540710-78540810       +     13  5.32e-04 TCCTTGGGGC AGACAATGGCTT ATTGAAGCGG
chr2:147499951-147500051     +     44  5.32e-04 ATTGACAGCC AAAGAAAGCTCA TTGGTCATAA
chr1:181128780-181128880     -     49  5.32e-04 CCCCGCAGGC ACACAAAAGGGG ACAGAGGCAC
chr7:115561153-115561253     +     87  5.32e-04 AGCCAGTACC AAATAATGAGCC TT        
chr6:115876758-115876858     -     76  5.32e-04 CATAGGTTAA ACAGAATGGAAC TGGCCACAGT
chr20:39006687-39006787      +     87  5.92e-04 AGactcattc atagaaaacaaa ta        
chr1:205998629-205998729     +     83  5.92e-04 ATACACAAAT ACACAATAGCAT TGTCAG    
chr2:39107150-39107250       +     45  5.92e-04 actacaggaa ggataatagact gagtgctgca
chr10:75542072-75542172      +     26  5.92e-04 CACCAAAACC TGACAAAGGGTG CTGACAGTCT
chr1:33437068-33437168       -     74  5.92e-04 CCCAGATCAA TTACAAAGAACC CTCTGGGGAC
chr19:55301080-55301180      -      3  5.92e-04 ACAAATAGCT ATACAATGACGA GC        
chr13:52800294-52800394      -     43  5.92e-04 AAGACCAGAA ACACAATACCAA GCATGCCTCA
chr10:2425428-2425528        +     75  5.92e-04 ACACTCAAGT GTACAAAAACAC CGCATGCTTT
chr5:167626849-167626949     +     46  6.56e-04 GCTTTCCCGA AGACAATGACTC TCTTTCTGAT
chr12:24395815-24395915      -     79  6.56e-04 CACTTCTTAG AGATAAAGAGGG CATTCCATTC
chr8:33455680-33455780       +     78  6.56e-04 TCCTGGTGTT AGATAAAGGCCG CTGATCATTG
chr10:43138811-43138911      -     54  6.56e-04 TGCCATCTAC AGATAAAGAGGG GCTGAGGGCA
chr3:55512744-55512844       -     37  6.56e-04 TGTTCGATTG AAAGAATGGCTA CACTTTTTGA
chr15:71782551-71782651      -     55  7.24e-04 AACTATGGAC TGAGAAAAAGAC ATCAATCATC
chr10:23461668-23461768      +     50  7.24e-04 cacagcagga tgacaatagcct ccctattcta
chr1:198222545-198222645     -     63  7.24e-04 GAAAGGAAAT GGAGAATAGAGG ATCGATGTTA
chr3:16024675-16024775       -     13  7.24e-04 CTTGGTGTGC AGACAATGCTGT TCACCCCTAC
chr2:48900422-48900522       +     41  7.24e-04 AGCTGGGCAC AGATAATGCAGC CTGTCATTTC
chr19:41219058-41219158      +     73  7.24e-04 AGCCAGGGGC GGAGAAAGGGTT GCCCAAGTCT
chr1:223622443-223622543     +     53  7.92e-04 CAGGTAAAAA ACACAAAAACCT TTCAGCGCAA
chr7:91368349-91368449       -     84  7.92e-04      TTACA TGACAAAACTAT AGTAATGGAG
chr8:80158276-80158376       +     45  7.92e-04 CCAGAGTGGT GGATAATGGGGG TGAGGGAGAT
chr6:150692748-150692848     +     84  7.92e-04 GTAGAAAACA GTAGAAAGGCCA TCCAA     
chr5:165209168-165209268     +     71  7.92e-04 AATAAATCTA TCAGAAAAAAAA AATGGTCTGT
chr6:107869963-107870063     -      3  7.92e-04 AGGAGGGATT AGAGAAAACAGG TG        
chr8:29004143-29004243       +     20  7.92e-04 AGATGGTTTG AAAGAATGGTCT GGTACCCTGG
chr5:14204116-14204216       +     57  7.92e-04 CTGCTTGACC TCACAATAAAAT ACTGATTTTG
chr10:121710330-12171043     -     24  7.92e-04 CTATTGCATT AGAGAAAGCCCC GTAACGCAAT
chr16:47985188-47985288      +     65  8.62e-04 agcagttttg gtagaaaaaaat atgcacttaa
chr1:227917092-227917192     +     85  8.62e-04 CTGTCACTCA GAAGAATGGTCT CATT      
chr2:205698966-205699066     -     21  8.62e-04 CCTCTTGTTA GGAGAAAACCAT TATGTAGGTG
chr10:7772079-7772179        +     20  8.62e-04 ACATACAGGA TCACAAAAGTCA CTTAATAGTA
chr1:96598553-96598653       +     63  8.62e-04 CAGTGAATCC AAATAATAGCCT ATTGAAGTCA
chr4:29046323-29046423       -     82  8.62e-04    AGTGCCC TTACAAAAGAGG CTGCAGAGAG
chr9:94825384-94825484       -     33  8.62e-04 CTTGTTTAAC AAATAAAGATGT ATGTTTCCTG
chr18:36583102-36583202      -     23  9.34e-04 CCCACTAATT GTACAATGACCC TAAAATGCCT
chr17:76048883-76048983      +      3  9.34e-04         AA GCACAATACATA AAGGCAGCCT
chr21:29719663-29719763      -      7  9.34e-04 TGCTTAATAT GCATAATGGGAT TTTTAT    
chr5:2461777-2461877         +     73  9.34e-04 CTCGCGGTGT AGAGAAAAGTTA AACAATTGTC
chr12:57834562-57834662      -     76  9.34e-04 GCTGTCAAGG ACACAATGCTGA GTGCTGGCTG
chr2:29727269-29727369       +     21  9.34e-04 TGTCATTTCA GGATAAAGAGTC TATCCTCTAA
chr7:146434243-146434343     -     26  9.34e-04 CGCTTATAAA TAAGAAAACTAA TAAGATTGCC
chr6:87067155-87067255       +     69  9.34e-04 CCAGAAGAGA AAATAATAATGA GCTTTTCATT
chr1:164771756-164771856     -      6  1.01e-03 TGGCTGCTAT TAACAATAAGTT GCCCT     
chr14:88363754-88363854      +     39  1.01e-03 ATTGACAGTG GAAGAATAGATG GAATGCTCTT
chr9:17613894-17613994       -     54  1.01e-03 GGAGACAAGA GTATAAAGGAGG CACAAAACCC
chr1:36594088-36594188       -     50  1.01e-03 AACATCTGTT GAATAAAAAATG AACACGTGAA
chr5:159059798-159059898     +     20  1.01e-03 TGAGATAAAT GAATAAAACATC CCTCTCCACA
chr22:24934151-24934251      -     15  1.08e-03 CAGTGACCTT ATACAAAGGCTG GAATGTAACA
chr10:26164649-26164749      +     72  1.08e-03 agggagtgca caacaaaggaat gagagtagga
chr1:231184027-231184127     -     41  1.08e-03 CTGCTGGTTG GAATAAAGACTC TTTTTAAAAA
chr3:21617597-21617697       -     40  1.08e-03 GACCTTGGCC ATATAATGGAGT GGCCAAGAGC
chr7:143243793-143243893     -     83  1.08e-03     TGTCAG TGACAATGCATG GGCTGCCTGT
chr6:19976505-19976605       +     62  1.15e-03 ATAGACAGGC AAAGAATACGGG CACCTGACAG
chr11:15863504-15863604      +     86  1.15e-03 agtatggcaa agataatagtcc tgt       
chr13:29356510-29356610      +     65  1.15e-03 ATAGAAGTAG TAACAAAGATTG ACAGCACGAG
chr9:132833719-132833819     -     81  1.15e-03   TTGCGCTT TAATAATAGTCA GGAGGGCAAA
chr1:56229391-56229491       +      9  1.15e-03   GATAATGT ACAGAAAGGTAG CAGCCATGAT
chr18:54700750-54700850      -     73  1.15e-03 AAACTTCTGG AAAGAATACATC CAAATCCTCT
chr19:14364762-14364862      +     42  1.15e-03 cttgactcag caacaatgaaaa aGTGACAGGG
chr10:29541979-29542079      -     57  1.15e-03 ATCAAGCTGT GAAGAAAACGTC AGCTGAACTA
chrX:138918472-138918572     +     45  1.15e-03 TCCCCAcatt tgataaagggtc actgatcact
chr1:241587159-241587259     +     40  1.15e-03 cctgtgcagt tcacaatagggt tcacgctcct
chr12:72889863-72889963      +     35  1.22e-03 TACAGACCCT TGAGAATAAAGT AATTGAGGAA
chr18:57982432-57982532      -      3  1.22e-03 GAATGGGGTT TGATAAAGCGGT GT        
chr3:172607725-172607825     -      3  1.22e-03 GACATACACA GAATAATGCCTA AA        
chr9:107008040-107008140     -     57  1.29e-03 CTCCCCAACT GCATAATGAGAG GGGGGTGGGG
chr1:41864745-41864845       +     15  1.29e-03 GCTAACATAG GCATAAAGACAG AACGACCCAC
chr3:164208799-164208899     -     67  1.29e-03 ACACACCCAG GAACAATACTTT GTATCCTTCA
chr14:36584103-36584203      +     34  1.29e-03 GTTCAGTCCG GAATAATGCATG ATTGACGTCT
chr1:233020511-233020611     -     66  1.36e-03 CACTGGCCTT GCAGAATGAGGC GCGAACAACC
chr7:102252348-102252448     +     68  1.36e-03 AAACGGTTCC ATATAAAACACT AACACTTAAT
chr10:18179867-18179967      -      8  1.36e-03 TCTATACCAA GGAGAATACTAT GAAAAAT   
chr1:78426891-78426991       +     39  1.36e-03 GTTATGGTCT TTACAATAAGCT TTGCTGGTTT
chr1:168613839-168613939     +     84  1.43e-03 GCGACACATT ATAGAAAAATAC TTTCA     
chr6:162480152-162480252     -     37  1.43e-03 TAACATCCTA GTACAATGCGTT CCTCGTGTGC
chr1:179703248-179703348     -     87  1.43e-03         AC ACATAATAGTCA TACACATTCA
chr12:1162165-1162265        -     55  1.43e-03 CAGTGATTTA TTATAAAGATAA GAAATTTACT
chr18:8176721-8176821        +     49  1.49e-03 ACCTCGGCAA TAATAAAGGCTG CCACTCTGTC
chr6:138493511-138493611     -     30  1.56e-03 GGTCTGGCTT GTAGAAAACGCT TTCGTGAAGG
chr9:137750757-137750857     +     42  1.61e-03 CCTGTGACAT GTATAAAGGTCG ATTGTAAGAC
chr14:35860623-35860723      +     86  1.61e-03 TGTGAGGTCG GTACAATAATGG AAG       
chr10:3265366-3265466        +     42  1.67e-03 GTTTATCTGA GTATAAAGATGC ACTtgtccac
chr2:151165379-151165479     -     33  1.82e-03 GCTCAAATAT ACATAATAATAG TTTAAATGTA
chr5:173729391-173729491     +     74  1.82e-03 cagccacatg gtataataaccc ctgcctcccg
chr15:62637359-62637459      +     88  1.91e-03 TCTTACGGTT CGACAAAAAACG A         
chr3:125226545-125226645     -     51  1.98e-03 TGCTGAGCCT TTATAATACAGT GACAGCTTGT
--------------------------------------------------------------------------------

--------------------------------------------------------------------------------
	Motif 1 block diagrams
--------------------------------------------------------------------------------
SEQUENCE NAME            POSITION P-VALUE  MOTIF DIAGRAM
-------------            ----------------  -------------
chr10:54665076-54665176           2.3e-07  21_[+1]_67
chrX:37841053-37841153            2.3e-07  43_[+1]_45
chr14:78616472-78616572           5.5e-07  25_[-1]_63
chr7:158031841-158031941          1.4e-06  66_[-1]_22
chr2:237739073-237739173          1.4e-06  69_[-1]_19
chr18:36711419-36711519           2.4e-06  23_[-1]_65
chr10:63209140-63209240           2.4e-06  67_[+1]_21
chr1:193216983-193217083          3.6e-06  60_[-1]_28
chr4:58301573-58301673            3.6e-06  29_[-1]_59
chr18:3129467-3129567             3.6e-06  78_[+1]_10
chr3:195068414-195068514          5.2e-06  36_[+1]_52
chr13:73974215-73974315           5.2e-06  49_[+1]_39
chr2:132645811-132645911          7.4e-06  56_[+1]_32
chrX:73728749-73728849            7.4e-06  51_[+1]_37
chr6:75621344-75621444            7.4e-06  22_[+1]_66
chr1:186202104-186202204          7.4e-06  67_[-1]_21
chr3:41588045-41588145            7.4e-06  72_[+1]_16
chr15:63857861-63857961           7.4e-06  71_[-1]_17
chr6:143958854-143958954          7.4e-06  44_[-1]_44
chr1:88648849-88648949            7.4e-06  64_[-1]_24
chr7:24921299-24921399            1.1e-05  13_[+1]_75
chr9:91885153-91885253            1.1e-05  53_[+1]_35
chr4:13367117-13367217            1.1e-05  32_[+1]_56
chr3:17482359-17482459            1.1e-05  24_[+1]_64
chr12:68423238-68423338           1.1e-05  77_[+1]_11
chr2:172896681-172896781          1.1e-05  17_[+1]_71
chr18:52623404-52623504           1.1e-05  76_[-1]_12
chr16:47329187-47329287           1.1e-05  43_[+1]_45
chr18:56252641-56252741           1.4e-05  30_[+1]_58
chr7:83405644-83405744            1.4e-05  22_[+1]_66
chr6:18022949-18023049            1.4e-05  88_[-1]
chr18:71846668-71846768           1.4e-05  65_[-1]_23
chr12:122001701-12200180          1.4e-05  52_[-1]_36
chr3:105845636-105845736          1.4e-05  35_[-1]_53
chr2:4964625-4964725              1.4e-05  22_[-1]_66
chr18:67634151-67634251           1.9e-05  48_[-1]_40
chr7:21755060-21755160            1.9e-05  44_[+1]_44
chr10:87642556-87642656           1.9e-05  9_[+1]_79
chr16:50354885-50354985           1.9e-05  2_[+1]_86
chr5:126661617-126661717          1.9e-05  34_[-1]_54
chr13:73842773-73842873           1.9e-05  61_[-1]_27
chr15:48282372-48282472           2.5e-05  22_[+1]_66
chr1:89802119-89802219            2.5e-05  13_[-1]_75
chr1:100164247-100164347          2.5e-05  53_[-1]_35
chr15:57237318-57237418           2.5e-05  33_[-1]_55
chr12:113057258-11305735          2.5e-05  52_[-1]_36
chr10:29964573-29964673           2.5e-05  2_[+1]_86
chr6:6332804-6332904              3.3e-05  82_[-1]_6
chr18:59389679-59389779           3.3e-05  14_[-1]_74
chr8:94249021-94249121            3.3e-05  88_[+1]
chr22:29103208-29103308           3.3e-05  50_[+1]_38
chr1:203788636-203788736          3.3e-05  75_[-1]_13
chr2:41937460-41937560            3.3e-05  60_[-1]_28
chr5:57696481-57696581            3.3e-05  67_[-1]_21
chr3:66854672-66854772            3.3e-05  23_[-1]_65
chr1:227330577-227330677          3.3e-05  84_[+1]_4
chr2:234792743-234792843          3.3e-05  6_[+1]_82
chr3:30669609-30669709            4.3e-05  20_[+1]_68
chr3:157631582-157631682          4.3e-05  36_[-1]_52
chr3:114100708-114100808          4.3e-05  70_[+1]_18
chr1:203325006-203325106          4.3e-05  82_[-1]_6
chr2:47557551-47557651            4.3e-05  45_[+1]_43
chr12:71947863-71947963           4.3e-05  59_[-1]_29
chr10:60300078-60300178           4.3e-05  17_[+1]_71
chr6:154479441-154479541          4.3e-05  26_[+1]_62
chr11:46363608-46363708           4.3e-05  28_[-1]_60
chr17:80096728-80096828           4.3e-05  15_[-1]_73
chr12:3698664-3698764             4.3e-05  72_[-1]_16
chr3:48619615-48619715            4.3e-05  17_[+1]_71
chr8:58758283-58758383            4.3e-05  47_[+1]_41
chr15:39692980-39693080           5.4e-05  84_[-1]_4
chr11:110209396-11020949          5.4e-05  7_[+1]_81
chr4:150683879-150683979          5.4e-05  35_[+1]_53
chr10:99940033-99940133           5.4e-05  24_[-1]_64
chr8:40761294-40761394            5.4e-05  48_[-1]_40
chr14:56225065-56225165           5.4e-05  26_[+1]_62
chr6:35192504-35192604            5.4e-05  53_[-1]_35
chr17:57993699-57993799           6.7e-05  [+1]_88
chr16:89364011-89364111           6.7e-05  54_[+1]_34
chr5:158696909-158697009          6.7e-05  47_[-1]_41
chr20:36719653-36719753           6.7e-05  87_[+1]_1
chr11:67374155-67374255           6.7e-05  26_[-1]_62
chr22:24631140-24631240           6.7e-05  15_[+1]_73
chr7:159230094-159230194          6.7e-05  42_[+1]_46
chr7:16494645-16494745            8.3e-05  26_[+1]_62
chr3:54668291-54668391            8.3e-05  77_[+1]_11
chr5:52356328-52356428            8.3e-05  80_[-1]_8
chr4:186765739-186765839          8.3e-05  2_[-1]_86
chr10:123346833-12334693          8.3e-05  76_[-1]_12
chr7:157498769-157498869          8.3e-05  45_[+1]_43
chr3:141569737-141569837          8.3e-05  31_[-1]_57
chr3:155605659-155605759          8.3e-05  74_[-1]_14
chr10:78924225-78924325           8.3e-05  71_[+1]_17
chr10:71539426-71539526           8.3e-05  15_[-1]_73
chrX:83505197-83505297            8.3e-05  41_[+1]_47
chr2:168518714-168518814           0.0001  54_[-1]_34
chr4:120332196-120332296           0.0001  88_[+1]
chr6:157455915-157456015           0.0001  40_[+1]_48
chr14:56341011-56341111            0.0001  12_[-1]_76
chr10:121600773-12160087           0.0001  49_[-1]_39
chr15:26115602-26115702            0.0001  28_[-1]_60
chr2:172181918-172182018           0.0001  83_[-1]_5
chr2:42924775-42924875             0.0001  38_[+1]_50
chr2:94669954-94670054             0.0001  30_[-1]_58
chr4:161364470-161364570           0.0001  56_[-1]_32
chr11:79083048-79083148            0.0001  40_[+1]_48
chr7:99557389-99557489             0.0001  50_[+1]_38
chr3:71672487-71672587            0.00012  48_[-1]_40
chr13:75200882-75200982           0.00012  70_[+1]_18
chr9:7172288-7172388              0.00012  [-1]_88
chr20:11942588-11942688           0.00012  60_[-1]_28
chr1:164690134-164690234          0.00012  13_[-1]_75
chr1:39132733-39132833            0.00012  64_[-1]_24
chr3:158279251-158279351          0.00012  3_[+1]_85
chr13:94925381-94925481           0.00012  67_[-1]_21
chrX:17834981-17835081            0.00012  83_[-1]_5
chr4:24172640-24172740            0.00012  21_[-1]_67
chr1:197733441-197733541          0.00012  76_[-1]_12
chr8:69371092-69371192            0.00012  46_[+1]_42
chr16:17063682-17063782           0.00012  67_[-1]_21
chr11:48018664-48018764           0.00012  86_[-1]_2
chr1:164625809-164625909          0.00012  50_[-1]_38
chr10:125691384-12569148          0.00012  3_[-1]_85
chr15:46858212-46858312           0.00012  81_[+1]_7
chr6:155667430-155667530          0.00012  85_[+1]_3
chr3:107745070-107745170          0.00012  54_[-1]_34
chr12:77947807-77947907           0.00012  60_[-1]_28
chr3:168484342-168484442          0.00015  86_[-1]_2
chr2:120934260-120934360          0.00015  65_[-1]_23
chr5:131214664-131214764          0.00015  28_[-1]_60
chr10:11456579-11456679           0.00015  39_[+1]_49
chr11:65275129-65275229           0.00015  83_[-1]_5
chr2:11326911-11327011            0.00015  31_[+1]_57
chr10:7264220-7264320             0.00015  33_[-1]_55
chr10:35950542-35950642           0.00015  3_[+1]_85
chr6:88341244-88341344            0.00015  41_[+1]_47
chr2:223833010-223833110          0.00015  33_[-1]_55
chr1:183032097-183032197          0.00017  80_[+1]_8
chr5:2112094-2112194              0.00017  30_[+1]_58
chr3:64385387-64385487            0.00017  5_[+1]_83
chr8:81997878-81997978            0.00017  12_[-1]_76
chr12:5428855-5428955             0.00017  2_[-1]_86
chr6:130927348-130927448          0.00017  14_[-1]_74
chr10:34190664-34190764           0.00017  63_[+1]_25
chr17:5816923-5817023             0.00017  21_[-1]_67
chr16:59211328-59211428           0.00017  53_[+1]_35
chr14:68254146-68254246           0.00017  88_[-1]
chr3:81350028-81350128            0.00017  64_[+1]_24
chr3:132870719-132870819          0.00017  62_[+1]_26
chr9:14062971-14063071            0.00021  86_[+1]_2
chr8:107495142-107495242          0.00021  4_[+1]_84
chr9:119122006-119122106          0.00021  64_[-1]_24
chr2:128638941-128639041          0.00021  86_[+1]_2
chr12:50039309-50039409           0.00021  27_[+1]_61
chr9:13759552-13759652            0.00021  17_[+1]_71
chr4:158870938-158871038          0.00021  65_[-1]_23
chr8:129465937-129466037          0.00021  48_[-1]_40
chr7:32174474-32174574            0.00021  52_[+1]_36
chr3:110470320-110470420          0.00021  36_[+1]_52
chr2:235054553-235054653          0.00024  32_[+1]_56
chr14:22391894-22391994           0.00024  52_[-1]_36
chr3:181710423-181710523          0.00024  [+1]_88
chr11:47033566-47033666           0.00024  60_[-1]_28
chr7:126026859-126026959          0.00024  13_[+1]_75
chr3:196979563-196979663          0.00024  73_[-1]_15
chr2:232231650-232231750          0.00024  61_[-1]_27
chr8:30541534-30541634            0.00028  38_[-1]_50
chr7:113841080-113841180          0.00028  16_[+1]_72
chr8:64744311-64744411            0.00028  6_[-1]_82
chr12:105006424-10500652          0.00028  63_[+1]_25
chr5:175902285-175902385          0.00028  70_[-1]_18
chr4:94577198-94577298            0.00028  9_[-1]_79
chr5:141674689-141674789          0.00028  32_[-1]_56
chr18:53529777-53529877           0.00028  79_[-1]_9
chr1:231924241-231924341          0.00028  29_[+1]_59
chr6:97405558-97405658            0.00028  6_[-1]_82
chr2:29785992-29786092            0.00028  [-1]_88
chr1:3909422-3909522              0.00032  71_[-1]_17
chr3:22725792-22725892            0.00032  49_[-1]_39
chr21:39036812-39036912           0.00032  84_[+1]_4
chr3:107776091-107776191          0.00032  64_[+1]_24
chr7:69994941-69995041            0.00032  21_[+1]_67
chrX:13131771-13131871            0.00032  31_[-1]_57
chr13:69199770-69199870           0.00032  26_[-1]_62
chr10:106513545-10651364          0.00032  69_[-1]_19
chr14:49550125-49550225           0.00032  68_[+1]_20
chr15:28808223-28808323           0.00032  71_[-1]_17
chr3:57949065-57949165            0.00032  74_[+1]_14
chr11:79377551-79377651           0.00032  37_[-1]_51
chr11:34693213-34693313           0.00032  38_[-1]_50
chr9:5569549-5569649              0.00032  45_[+1]_43
chr18:65373044-65373144           0.00032  39_[+1]_49
chr12:93020361-93020461           0.00032  7_[+1]_81
chr4:89491796-89491896            0.00032  18_[-1]_70
chr1:46479856-46479956            0.00032  43_[-1]_45
chr9:4339371-4339471              0.00032  5_[-1]_83
chr2:192004793-192004893          0.00032  87_[-1]_1
chr13:111492716-11149281          0.00037  38_[+1]_50
chr13:97856000-97856100           0.00037  36_[+1]_52
chr7:43276205-43276305            0.00037  46_[-1]_42
chr12:74345632-74345732           0.00037  19_[+1]_69
chr5:122568629-122568729          0.00037  63_[+1]_25
chr2:238357485-238357585          0.00037  32_[+1]_56
chr7:114178119-114178219          0.00037  42_[-1]_46
chr16:81608947-81609047           0.00037  36_[-1]_52
chrX:21728368-21728468            0.00042  63_[+1]_25
chr13:101760315-10176041          0.00042  25_[-1]_63
chr11:81043414-81043514           0.00042  36_[+1]_52
chr5:71904717-71904817            0.00042  72_[+1]_16
chr3:10366713-10366813            0.00042  48_[+1]_40
chr9:114389942-114390042          0.00042  22_[-1]_66
chr8:84429099-84429199            0.00042  68_[-1]_20
chr3:4730424-4730524              0.00042  79_[-1]_9
chr6:167351429-167351529          0.00042  42_[-1]_46
chr16:21527269-21527369           0.00042  18_[-1]_70
chr9:95113142-95113242            0.00042  87_[-1]_1
chr22:29625672-29625772           0.00042  81_[-1]_7
chr2:120278991-120279091          0.00042  9_[+1]_79
chr4:88341150-88341250            0.00042  37_[+1]_51
chr18:64720852-64720952           0.00042  12_[+1]_76
chr5:145245487-145245587          0.00042  45_[+1]_43
chr4:153227565-153227665          0.00042  60_[+1]_28
chr6:3328192-3328292              0.00047  80_[-1]_8
chr15:77688413-77688513           0.00047  21_[+1]_67
chr7:102742406-102742506          0.00047  57_[+1]_31
chr20:61845146-61845246           0.00047  79_[+1]_9
chr17:9378854-9378954             0.00047  49_[+1]_39
chr13:95195192-95195292           0.00047  26_[-1]_62
chr1:185425247-185425347          0.00047  87_[-1]_1
chr13:61415231-61415331           0.00047  22_[+1]_66
chr13:74438464-74438564           0.00047  16_[+1]_72
chr2:123000640-123000740          0.00047  3_[+1]_85
chr4:89221079-89221179            0.00047  57_[-1]_31
chr9:68690207-68690307            0.00047  42_[+1]_46
chr3:147368811-147368911          0.00047  80_[+1]_8
chr16:74277112-74277212           0.00047  37_[+1]_51
chr2:216645110-216645210          0.00053  72_[+1]_16
chr12:11609035-11609135           0.00053  60_[+1]_28
chr3:182292610-182292710          0.00053  32_[-1]_56
chr13:78499913-78500013           0.00053  85_[+1]_3
chr16:56356094-56356194           0.00053  20_[-1]_68
chr18:5123287-5123387             0.00053  48_[+1]_40
chr19:8394428-8394528             0.00053  62_[+1]_26
chrX:47483503-47483603            0.00053  62_[-1]_26
chr1:186404560-186404660          0.00053  83_[+1]_5
chr8:32457563-32457663            0.00053  3_[-1]_85
chr5:78540710-78540810            0.00053  12_[+1]_76
chr2:147499951-147500051          0.00053  43_[+1]_45
chr1:181128780-181128880          0.00053  48_[-1]_40
chr7:115561153-115561253          0.00053  86_[+1]_2
chr6:115876758-115876858          0.00053  75_[-1]_13
chr20:39006687-39006787           0.00059  86_[+1]_2
chr1:205998629-205998729          0.00059  82_[+1]_6
chr2:39107150-39107250            0.00059  44_[+1]_44
chr10:75542072-75542172           0.00059  25_[+1]_63
chr1:33437068-33437168            0.00059  73_[-1]_15
chr19:55301080-55301180           0.00059  2_[-1]_86
chr13:52800294-52800394           0.00059  42_[-1]_46
chr10:2425428-2425528             0.00059  74_[+1]_14
chr5:167626849-167626949          0.00066  45_[+1]_43
chr12:24395815-24395915           0.00066  78_[-1]_10
chr8:33455680-33455780            0.00066  77_[+1]_11
chr10:43138811-43138911           0.00066  53_[-1]_35
chr3:55512744-55512844            0.00066  36_[-1]_52
chr15:71782551-71782651           0.00072  54_[-1]_34
chr10:23461668-23461768           0.00072  49_[+1]_39
chr1:198222545-198222645          0.00072  62_[-1]_26
chr3:16024675-16024775            0.00072  12_[-1]_76
chr2:48900422-48900522            0.00072  40_[+1]_48
chr19:41219058-41219158           0.00072  72_[+1]_16
chr1:223622443-223622543          0.00079  52_[+1]_36
chr7:91368349-91368449            0.00079  83_[-1]_5
chr8:80158276-80158376            0.00079  44_[+1]_44
chr6:150692748-150692848          0.00079  83_[+1]_5
chr5:165209168-165209268          0.00079  70_[+1]_18
chr6:107869963-107870063          0.00079  2_[-1]_86
chr8:29004143-29004243            0.00079  19_[+1]_69
chr5:14204116-14204216            0.00079  56_[+1]_32
chr10:121710330-12171043          0.00079  23_[-1]_65
chr16:47985188-47985288           0.00086  64_[+1]_24
chr1:227917092-227917192          0.00086  84_[+1]_4
chr2:205698966-205699066          0.00086  20_[-1]_68
chr10:7772079-7772179             0.00086  19_[+1]_69
chr1:96598553-96598653            0.00086  62_[+1]_26
chr4:29046323-29046423            0.00086  81_[-1]_7
chr9:94825384-94825484            0.00086  32_[-1]_56
chr18:36583102-36583202           0.00093  22_[-1]_66
chr17:76048883-76048983           0.00093  2_[+1]_86
chr21:29719663-29719763           0.00093  6_[-1]_82
chr5:2461777-2461877              0.00093  72_[+1]_16
chr12:57834562-57834662           0.00093  75_[-1]_13
chr2:29727269-29727369            0.00093  20_[+1]_68
chr7:146434243-146434343          0.00093  25_[-1]_63
chr6:87067155-87067255            0.00093  68_[+1]_20
chr1:164771756-164771856            0.001  5_[-1]_83
chr14:88363754-88363854             0.001  38_[+1]_50
chr9:17613894-17613994              0.001  53_[-1]_35
chr1:36594088-36594188              0.001  49_[-1]_39
chr5:159059798-159059898            0.001  19_[+1]_69
chr22:24934151-24934251            0.0011  14_[-1]_74
chr10:26164649-26164749            0.0011  71_[+1]_17
chr1:231184027-231184127           0.0011  40_[-1]_48
chr3:21617597-21617697             0.0011  39_[-1]_49
chr7:143243793-143243893           0.0011  82_[-1]_6
chr6:19976505-19976605             0.0012  61_[+1]_27
chr11:15863504-15863604            0.0012  85_[+1]_3
chr13:29356510-29356610            0.0012  64_[+1]_24
chr9:132833719-132833819           0.0012  80_[-1]_8
chr1:56229391-56229491             0.0012  8_[+1]_80
chr18:54700750-54700850            0.0012  72_[-1]_16
chr19:14364762-14364862            0.0012  41_[+1]_47
chr10:29541979-29542079            0.0012  56_[-1]_32
chrX:138918472-138918572           0.0012  44_[+1]_44
chr1:241587159-241587259           0.0012  39_[+1]_49
chr12:72889863-72889963            0.0012  34_[+1]_54
chr18:57982432-57982532            0.0012  2_[-1]_86
chr3:172607725-172607825           0.0012  2_[-1]_86
chr9:107008040-107008140           0.0013  56_[-1]_32
chr1:41864745-41864845             0.0013  14_[+1]_74
chr3:164208799-164208899           0.0013  66_[-1]_22
chr14:36584103-36584203            0.0013  33_[+1]_55
chr1:233020511-233020611           0.0014  65_[-1]_23
chr7:102252348-102252448           0.0014  67_[+1]_21
chr10:18179867-18179967            0.0014  7_[-1]_81
chr1:78426891-78426991             0.0014  38_[+1]_50
chr1:168613839-168613939           0.0014  83_[+1]_5
chr6:162480152-162480252           0.0014  36_[-1]_52
chr1:179703248-179703348           0.0014  86_[-1]_2
chr12:1162165-1162265              0.0014  54_[-1]_34
chr18:8176721-8176821              0.0015  48_[+1]_40
chr6:138493511-138493611           0.0016  29_[-1]_59
chr9:137750757-137750857           0.0016  41_[+1]_47
chr14:35860623-35860723            0.0016  85_[+1]_3
chr10:3265366-3265466              0.0017  41_[+1]_47
chr2:151165379-151165479           0.0018  32_[-1]_56
chr5:173729391-173729491           0.0018  73_[+1]_15
chr15:62637359-62637459            0.0019  87_[+1]_1
chr3:125226545-125226645            0.002  50_[-1]_38
--------------------------------------------------------------------------------

--------------------------------------------------------------------------------
	Motif 1 in BLOCKS format
--------------------------------------------------------------------------------
BL   MOTIF 1 width=12 seqs=338
chr10:54665076-54665176  (   22) AGACAAAGGAAA  1 
chrX:37841053-37841153   (   44) AGACAAAGGAAA  1 
chr14:78616472-78616572  (   26) AAACAAAGAAAA  1 
chr7:158031841-158031941 (   67) AAACAAAGGAGA  1 
chr2:237739073-237739173 (   70) AAACAAAGGAAC  1 
chr18:36711419-36711519  (   24) AGACAAAGGACA  1 
chr10:63209140-63209240  (   68) AAACAAAAAAAA  1 
chr1:193216983-193217083 (   61) AGACAAAGGAAC  1 
chr4:58301573-58301673   (   30) AAACAAAGAACA  1 
chr18:3129467-3129567    (   79) GAACAAAGAGAA  1 
chr3:195068414-195068514 (   37) AAACAAAGAAAC  1 
chr13:73974215-73974315  (   50) AGACAAAAAAAA  1 
chr2:132645811-132645911 (   57) GAACAAAAGAGA  1 
chrX:73728749-73728849   (   52) GAACAAAGGGAC  1 
chr6:75621344-75621444   (   23) AGACAAAGGCAA  1 
chr1:186202104-186202204 (   68) GAACAAAGGGAC  1 
chr3:41588045-41588145   (   73) AAACAAAACAAA  1 
chr15:63857861-63857961  (   72) AAACAAAACAAA  1 
chr6:143958854-143958954 (   45) AAACAAAGGACC  1 
chr1:88648849-88648949   (   65) GAACAAAGAAGA  1 
chr7:24921299-24921399   (   14) AGACAAAAGAAC  1 
chr9:91885153-91885253   (   54) AAACAAAGAGCA  1 
chr4:13367117-13367217   (   33) AAACAATAAAAA  1 
chr3:17482359-17482459   (   25) GAACAAAACAAA  1 
chr12:68423238-68423338  (   78) AAACAATGAGAA  1 
chr2:172896681-172896781 (   18) AAACAAAGACAA  1 
chr18:52623404-52623504  (   77) GAACAAAACAAA  1 
chr16:47329187-47329287  (   44) GGACAATGGGAA  1 
chr18:56252641-56252741  (   31) GAACAATGAGAA  1 
chr7:83405644-83405744   (   23) GAACAATAGGAA  1 
chr6:18022949-18023049   (   89) AGACAATGGAAC  1 
chr18:71846668-71846768  (   66) GGACAAAGAAAC  1 
chr12:122001701-12200180 (   53) AAACAAAAGGAC  1 
chr3:105845636-105845736 (   36) AAACAAAGGGAG  1 
chr2:4964625-4964725     (   23) GAAGAAAGGAAA  1 
chr18:67634151-67634251  (   49) GAACAAAAGGGA  1 
chr7:21755060-21755160   (   45) AGACAATGAGAA  1 
chr10:87642556-87642656  (   10) TGACAAAGAAAA  1 
chr16:50354885-50354985  (    3) GAACAAAGGGAG  1 
chr5:126661617-126661717 (   35) GAACAAAGAGGA  1 
chr13:73842773-73842873  (   62) GAATAAAGGAAA  1 
chr15:48282372-48282472  (   23) GGACAAAGAGCA  1 
chr1:89802119-89802219   (   14) GGACAATGAGAA  1 
chr1:100164247-100164347 (   54) AGACAAAAGAAG  1 
chr15:57237318-57237418  (   34) AGACAAAAAAGA  1 
chr12:113057258-11305735 (   53) GAACAATGGGGA  1 
chr10:29964573-29964673  (    3) AAAGAAAAGAAA  1 
chr6:6332804-6332904     (   83) GAACAAAAGTAA  1 
chr18:59389679-59389779  (   15) ACACAAAAGAAA  1 
chr8:94249021-94249121   (   89) AAACAATAGGCA  1 
chr22:29103208-29103308  (   51) GGACAAAGCAGA  1 
chr1:203788636-203788736 (   76) GAACAATACAAA  1 
chr2:41937460-41937560   (   61) GGACAATGGCAA  1 
chr5:57696481-57696581   (   68) GGACAAAGCAAC  1 
chr3:66854672-66854772   (   24) GAACAAAAAGCA  1 
chr1:227330577-227330677 (   85) GAACAAAGCCAA  1 
chr2:234792743-234792843 (    7) GGACAATGGCAA  1 
chr3:30669609-30669709   (   21) TGACAAAGAGAA  1 
chr3:157631582-157631682 (   37) AAACAAAAGGCC  1 
chr3:114100708-114100808 (   71) ATACAAAAGAAA  1 
chr1:203325006-203325106 (   83) AAACAAAAGGCC  1 
chr2:47557551-47557651   (   46) GAACAATGCACA  1 
chr12:71947863-71947963  (   60) TGACAAAAGGAA  1 
chr10:60300078-60300178  (   18) GAACAAAACAGA  1 
chr6:154479441-154479541 (   27) GCACAAAAGAAA  1 
chr11:46363608-46363708  (   29) AAACAAAAGGCC  1 
chr17:80096728-80096828  (   16) AGAGAAAGAAAA  1 
chr12:3698664-3698764    (   73) GAACAATGCACA  1 
chr3:48619615-48619715   (   18) AAACAAAGGCAG  1 
chr8:58758283-58758383   (   48) GAACAAAGAGAG  1 
chr15:39692980-39693080  (   85) AGATAAAAGAAA  1 
chr11:110209396-11020949 (    8) AAACAAAGCAGC  1 
chr4:150683879-150683979 (   36) GAACAATGAGAC  1 
chr10:99940033-99940133  (   25) AAACAAAACCAA  1 
chr8:40761294-40761394   (   49) GAACAATGAGGA  1 
chr14:56225065-56225165  (   27) GAACAATGAGGA  1 
chr6:35192504-35192604   (   54) GAACAATGGCCA  1 
chr17:57993699-57993799  (    1) TAACAAAGCACA  1 
chr16:89364011-89364111  (   55) GAAGAAAAAAAA  1 
chr5:158696909-158697009 (   48) TAACAATGCAAA  1 
chr20:36719653-36719753  (   88) GGACAATGACAA  1 
chr11:67374155-67374255  (   27) GGACAATAGGCA  1 
chr22:24631140-24631240  (   16) TAACAAAGCACA  1 
chr7:159230094-159230194 (   43) AAAGAATGGGAA  1 
chr7:16494645-16494745   (   27) AAACAATGAAGT  1 
chr3:54668291-54668391   (   78) GAACAATGAAGC  1 
chr5:52356328-52356428   (   81) AGACAAAAATAA  1 
chr4:186765739-186765839 (    3) AGACAAAAGGCT  1 
chr10:123346833-12334693 (   77) AGACAAAGAGCT  1 
chr7:157498769-157498869 (   46) AGACAAAGAAGG  1 
chr3:141569737-141569837 (   32) TAACAATAGACA  1 
chr3:155605659-155605759 (   75) AGAGAAAAAAAA  1 
chr10:78924225-78924325  (   72) AAACAATGAGAG  1 
chr10:71539426-71539526  (   16) AAACAAAGCCAC  1 
chrX:83505197-83505297   (   42) GAATAAAGAGAA  1 
chr2:168518714-168518814 (   55) AGAGAAAGGCAA  1 
chr4:120332196-120332296 (   89) GAACAATGACCA  1 
chr6:157455915-157456015 (   41) AGAGAAAGAACA  1 
chr14:56341011-56341111  (   13) AAACAAAGGTCC  1 
chr10:121600773-12160087 (   50) GAAGAAAAGAGA  1 
chr15:26115602-26115702  (   29) AGACAATAGTAA  1 
chr2:172181918-172182018 (   84) AAAGAAAACAAA  1 
chr2:42924775-42924875   (   39) GGACAAAGGCCC  1 
chr2:94669954-94670054   (   31) AGACAAAGCAGT  1 
chr4:161364470-161364570 (   57) GAACAAAGATGA  1 
chr11:79083048-79083148  (   41) AAAGAAAGGGAT  1 
chr7:99557389-99557489   (   51) GAACAATAGATA  1 
chr3:71672487-71672587   (   49) ATACAAAAGAAC  1 
chr13:75200882-75200982  (   71) AAATAAAAGAAT  1 
chr9:7172288-7172388     (    1) AGACAATAAAAG  1 
chr20:11942588-11942688  (   61) TGACAAAAGAAG  1 
chr1:164690134-164690234 (   14) AGATAATGAAAA  1 
chr1:39132733-39132833   (   65) GAACAAAACAGC  1 
chr3:158279251-158279351 (    4) ACACAAAAGAAT  1 
chr13:94925381-94925481  (   68) GAACAAAAAGCT  1 
chrX:17834981-17835081   (   84) GAACAATGGTGA  1 
chr4:24172640-24172740   (   22) AGAGAAAAGAGA  1 
chr1:197733441-197733541 (   77) AGACAAAGACAG  1 
chr8:69371092-69371192   (   47) GAACAATAGGCC  1 
chr16:17063682-17063782  (   68) AAACAATGGTAT  1 
chr11:48018664-48018764  (   87) GAACAAAGCAGG  1 
chr1:164625809-164625909 (   51) AAACAAAGACCT  1 
chr10:125691384-12569148 (    4) GGATAAAGCAAA  1 
chr15:46858212-46858312  (   82) GAAGAAAAGAAT  1 
chr6:155667430-155667530 (   86) AAACAATGCTAA  1 
chr3:107745070-107745170 (   55) TGACAAAAGAAG  1 
chr12:77947807-77947907  (   61) TAACAAAACACA  1 
chr3:168484342-168484442 (   87) AAATAATGAGAA  1 
chr2:120934260-120934360 (   66) GGAGAAAGGAAG  1 
chr5:131214664-131214764 (   29) GAACAAAAGCCT  1 
chr10:11456579-11456679  (   40) ATACAATGGAAC  1 
chr11:65275129-65275229  (   84) AGAGAAAACAAA  1 
chr2:11326911-11327011   (   32) GAATAAAAGAAT  1 
chr10:7264220-7264320    (   34) AAATAAAGGACT  1 
chr10:35950542-35950642  (    4) GAATAAAGAAAT  1 
chr6:88341244-88341344   (   42) TAACAAAAAGGA  1 
chr2:223833010-223833110 (   34) GAACAAAACAGT  1 
chr1:183032097-183032197 (   81) AAATAAAGCAGA  1 
chr5:2112094-2112194     (   31) GAACAAAGGTGT  1 
chr3:64385387-64385487   (    6) AAACAATGAGCG  1 
chr8:81997878-81997978   (   13) GAATAAAGACAA  1 
chr12:5428855-5428955    (    3) AAACAAAACGGC  1 
chr6:130927348-130927448 (   15) AGACAATGAGCT  1 
chr10:34190664-34190764  (   64) TGAGAAAAGAAA  1 
chr17:5816923-5817023    (   22) AAATAAAGGAGT  1 
chr16:59211328-59211428  (   54) AAATAAAGAGGA  1 
chr14:68254146-68254246  (   89) AAAGAATGAAAC  1 
chr3:81350028-81350128   (   65) AGAGAATAAAAA  1 
chr3:132870719-132870819 (   63) TGACAAAGGGGC  1 
chr9:14062971-14063071   (   87) GGACAAAAGATT  1 
chr8:107495142-107495242 (    5) TGACAATGACAA  1 
chr9:119122006-119122106 (   65) ACACAATGAAAC  1 
chr2:128638941-128639041 (   87) GGACAATAGGGC  1 
chr12:50039309-50039409  (   28) GGAGAAAGGACT  1 
chr9:13759552-13759652   (   18) AAAGAAAAGACT  1 
chr4:158870938-158871038 (   66) AGATAAAAAACA  1 
chr8:129465937-129466037 (   49) GCACAAAGGCCA  1 
chr7:32174474-32174574   (   53) TAACAAAGCAGC  1 
chr3:110470320-110470420 (   37) TAACAATAAAAT  1 
chr2:235054553-235054653 (   33) GAACAATGCCAT  1 
chr14:22391894-22391994  (   53) AAACAATGAATT  1 
chr3:181710423-181710523 (    1) AAACAAAACTAC  1 
chr11:47033566-47033666  (   61) AAACAATAGATT  1 
chr7:126026859-126026959 (   14) GAACAAAGCATT  1 
chr3:196979563-196979663 (   74) TGAGAAAGGAGA  1 
chr2:232231650-232231750 (   62) TAACAAAAAATA  1 
chr8:30541534-30541634   (   39) TGACAAAAGAGG  1 
chr7:113841080-113841180 (   17) AGACAAAAGGTT  1 
chr8:64744311-64744411   (    7) TGAGAAAAGGAA  1 
chr12:105006424-10500652 (   64) AGACAAAGCATT  1 
chr5:175902285-175902385 (   71) TAACAATAGCCA  1 
chr4:94577198-94577298   (   10) AGAGAATGGACC  1 
chr5:141674689-141674789 (   33) GGACAAAGAGTC  1 
chr18:53529777-53529877  (   80) GGATAAAAGAAG  1 
chr1:231924241-231924341 (   30) ATACAAAGGAGG  1 
chr6:97405558-97405658   (    7) TAACAAAAGCAG  1 
chr2:29785992-29786092   (    1) TGACAATGGCGA  1 
chr1:3909422-3909522     (   72) ATACAATAGGCA  1 
chr3:22725792-22725892   (   50) GAATAATAGCAA  1 
chr21:39036812-39036912  (   85) GAATAATAAACA  1 
chr3:107776091-107776191 (   65) GAATAAAGCAAG  1 
chr7:69994941-69995041   (   22) TGACAATGGGCT  1 
chrX:13131771-13131871   (   32) ATACAATGGAGC  1 
chr13:69199770-69199870  (   27) TAACAATAAGAT  1 
chr10:106513545-10651364 (   70) TAACAATGAACG  1 
chr14:49550125-49550225  (   69) ATACAAAAAGAC  1 
chr15:28808223-28808323  (   72) ACACAAAAGCAC  1 
chr3:57949065-57949165   (   75) TGACAATAGACT  1 
chr11:79377551-79377651  (   38) TAACAAAAAAGG  1 
chr11:34693213-34693313  (   39) AAATAAAGAGCC  1 
chr9:5569549-5569649     (   46) ACACAATAGGGA  1 
chr18:65373044-65373144  (   40) GAACAATGGTGT  1 
chr12:93020361-93020461  (    8) TAACAATGGCAG  1 
chr4:89491796-89491896   (   19) TGAGAAAGGCAA  1 
chr1:46479856-46479956   (   44) AAACAAAGCTGC  1 
chr9:4339371-4339471     (    6) AAATAAAGACGA  1 
chr2:192004793-192004893 (   88) ACACAAAAAACC  1 
chr13:111492716-11149281 (   39) GCACAATGGCCA  1 
chr13:97856000-97856100  (   37) GAAGAAAGCACT  1 
chr7:43276205-43276305   (   47) ACACAAAGAGCT  1 
chr12:74345632-74345732  (   20) TTACAAAAGAGA  1 
chr5:122568629-122568729 (   64) TAACAAAAAGTA  1 
chr2:238357485-238357585 (   33) TAACAATAATAA  1 
chr7:114178119-114178219 (   43) GAATAATGCAAC  1 
chr16:81608947-81609047  (   37) TAACAATGCTAA  1 
chrX:21728368-21728468   (   64) AAAGAATGAATA  1 
chr13:101760315-10176041 (   26) TAACAATAGGTA  1 
chr11:81043414-81043514  (   37) GGACAATAATGA  1 
chr5:71904717-71904817   (   73) TGACAATGAACG  1 
chr3:10366713-10366813   (   49) GTACAAAGCACC  1 
chr9:114389942-114390042 (   23) GCACAATGGCAC  1 
chr8:84429099-84429199   (   69) TCACAAAAGCAA  1 
chr3:4730424-4730524     (   80) TTACAAAGGGAT  1 
chr6:167351429-167351529 (   43) GCACAAAGCAGC  1 
chr16:21527269-21527369  (   19) AGAGAAAGGCCC  1 
chr9:95113142-95113242   (   88) AGACAATGGGTG  1 
chr22:29625672-29625772  (   82) AGAGAAAAGGCT  1 
chr2:120278991-120279091 (   10) TGACAAAAGCCC  1 
chr4:88341150-88341250   (   38) AGACAAAAATCT  1 
chr18:64720852-64720952  (   13) ATACAAAAGGCT  1 
chr5:145245487-145245587 (   46) TGAGAAAAAGAA  1 
chr4:153227565-153227665 (   61) ACACAATGGAGG  1 
chr6:3328192-3328292     (   81) TAACAATGCCAC  1 
chr15:77688413-77688513  (   22) GAACAATGCTAG  1 
chr7:102742406-102742506 (   58) AGAGAAAGAGTA  1 
chr20:61845146-61845246  (   80) GGACAATAGTCC  1 
chr17:9378854-9378954    (   50) GTATAAAGGAAC  1 
chr13:95195192-95195292  (   27) ACACAAAAGTAC  1 
chr1:185425247-185425347 (   88) GGAGAAAGCTAA  1 
chr13:61415231-61415331  (   23) GCAGAAAGGCAA  1 
chr13:74438464-74438564  (   17) TTAGAAAGGAAA  1 
chr2:123000640-123000740 (    4) GTACAAAGGTAT  1 
chr4:89221079-89221179   (   58) AAAGAAAACAGC  1 
chr9:68690207-68690307   (   43) AGATAAAGAGGC  1 
chr3:147368811-147368911 (   81) ACATAAAGGCAA  1 
chr16:74277112-74277212  (   38) ACACAATAGAGT  1 
chr2:216645110-216645210 (   73) GGATAAAGGGGG  1 
chr12:11609035-11609135  (   61) TTATAAAGGAAA  1 
chr3:182292610-182292710 (   33) TAACAAAGAGTT  1 
chr13:78499913-78500013  (   86) TGAGAAAGCAGA  1 
chr16:56356094-56356194  (   21) TTACAAAGGCCA  1 
chr18:5123287-5123387    (   49) GAAGAAAGGATG  1 
chr19:8394428-8394528    (   63) GGAGAATGATAA  1 
chrX:47483503-47483603   (   63) GAATAAAGCGCC  1 
chr1:186404560-186404660 (   84) AGATAATACACA  1 
chr8:32457563-32457663   (    4) AAAGAAAAGATT  1 
chr5:78540710-78540810   (   13) AGACAATGGCTT  1 
chr2:147499951-147500051 (   44) AAAGAAAGCTCA  1 
chr1:181128780-181128880 (   49) ACACAAAAGGGG  1 
chr7:115561153-115561253 (   87) AAATAATGAGCC  1 
chr6:115876758-115876858 (   76) ACAGAATGGAAC  1 
chr20:39006687-39006787  (   87) ATAGAAAACAAA  1 
chr1:205998629-205998729 (   83) ACACAATAGCAT  1 
chr2:39107150-39107250   (   45) GGATAATAGACT  1 
chr10:75542072-75542172  (   26) TGACAAAGGGTG  1 
chr1:33437068-33437168   (   74) TTACAAAGAACC  1 
chr19:55301080-55301180  (    3) ATACAATGACGA  1 
chr13:52800294-52800394  (   43) ACACAATACCAA  1 
chr10:2425428-2425528    (   75) GTACAAAAACAC  1 
chr5:167626849-167626949 (   46) AGACAATGACTC  1 
chr12:24395815-24395915  (   79) AGATAAAGAGGG  1 
chr8:33455680-33455780   (   78) AGATAAAGGCCG  1 
chr10:43138811-43138911  (   54) AGATAAAGAGGG  1 
chr3:55512744-55512844   (   37) AAAGAATGGCTA  1 
chr15:71782551-71782651  (   55) TGAGAAAAAGAC  1 
chr10:23461668-23461768  (   50) TGACAATAGCCT  1 
chr1:198222545-198222645 (   63) GGAGAATAGAGG  1 
chr3:16024675-16024775   (   13) AGACAATGCTGT  1 
chr2:48900422-48900522   (   41) AGATAATGCAGC  1 
chr19:41219058-41219158  (   73) GGAGAAAGGGTT  1 
chr1:223622443-223622543 (   53) ACACAAAAACCT  1 
chr7:91368349-91368449   (   84) TGACAAAACTAT  1 
chr8:80158276-80158376   (   45) GGATAATGGGGG  1 
chr6:150692748-150692848 (   84) GTAGAAAGGCCA  1 
chr5:165209168-165209268 (   71) TCAGAAAAAAAA  1 
chr6:107869963-107870063 (    3) AGAGAAAACAGG  1 
chr8:29004143-29004243   (   20) AAAGAATGGTCT  1 
chr5:14204116-14204216   (   57) TCACAATAAAAT  1 
chr10:121710330-12171043 (   24) AGAGAAAGCCCC  1 
chr16:47985188-47985288  (   65) GTAGAAAAAAAT  1 
chr1:227917092-227917192 (   85) GAAGAATGGTCT  1 
chr2:205698966-205699066 (   21) GGAGAAAACCAT  1 
chr10:7772079-7772179    (   20) TCACAAAAGTCA  1 
chr1:96598553-96598653   (   63) AAATAATAGCCT  1 
chr4:29046323-29046423   (   82) TTACAAAAGAGG  1 
chr9:94825384-94825484   (   33) AAATAAAGATGT  1 
chr18:36583102-36583202  (   23) GTACAATGACCC  1 
chr17:76048883-76048983  (    3) GCACAATACATA  1 
chr21:29719663-29719763  (    7) GCATAATGGGAT  1 
chr5:2461777-2461877     (   73) AGAGAAAAGTTA  1 
chr12:57834562-57834662  (   76) ACACAATGCTGA  1 
chr2:29727269-29727369   (   21) GGATAAAGAGTC  1 
chr7:146434243-146434343 (   26) TAAGAAAACTAA  1 
chr6:87067155-87067255   (   69) AAATAATAATGA  1 
chr1:164771756-164771856 (    6) TAACAATAAGTT  1 
chr14:88363754-88363854  (   39) GAAGAATAGATG  1 
chr9:17613894-17613994   (   54) GTATAAAGGAGG  1 
chr1:36594088-36594188   (   50) GAATAAAAAATG  1 
chr5:159059798-159059898 (   20) GAATAAAACATC  1 
chr22:24934151-24934251  (   15) ATACAAAGGCTG  1 
chr10:26164649-26164749  (   72) CAACAAAGGAAT  1 
chr1:231184027-231184127 (   41) GAATAAAGACTC  1 
chr3:21617597-21617697   (   40) ATATAATGGAGT  1 
chr7:143243793-143243893 (   83) TGACAATGCATG  1 
chr6:19976505-19976605   (   62) AAAGAATACGGG  1 
chr11:15863504-15863604  (   86) AGATAATAGTCC  1 
chr13:29356510-29356610  (   65) TAACAAAGATTG  1 
chr9:132833719-132833819 (   81) TAATAATAGTCA  1 
chr1:56229391-56229491   (    9) ACAGAAAGGTAG  1 
chr18:54700750-54700850  (   73) AAAGAATACATC  1 
chr19:14364762-14364862  (   42) CAACAATGAAAA  1 
chr10:29541979-29542079  (   57) GAAGAAAACGTC  1 
chrX:138918472-138918572 (   45) TGATAAAGGGTC  1 
chr1:241587159-241587259 (   40) TCACAATAGGGT  1 
chr12:72889863-72889963  (   35) TGAGAATAAAGT  1 
chr18:57982432-57982532  (    3) TGATAAAGCGGT  1 
chr3:172607725-172607825 (    3) GAATAATGCCTA  1 
chr9:107008040-107008140 (   57) GCATAATGAGAG  1 
chr1:41864745-41864845   (   15) GCATAAAGACAG  1 
chr3:164208799-164208899 (   67) GAACAATACTTT  1 
chr14:36584103-36584203  (   34) GAATAATGCATG  1 
chr1:233020511-233020611 (   66) GCAGAATGAGGC  1 
chr7:102252348-102252448 (   68) ATATAAAACACT  1 
chr10:18179867-18179967  (    8) GGAGAATACTAT  1 
chr1:78426891-78426991   (   39) TTACAATAAGCT  1 
chr1:168613839-168613939 (   84) ATAGAAAAATAC  1 
chr6:162480152-162480252 (   37) GTACAATGCGTT  1 
chr1:179703248-179703348 (   87) ACATAATAGTCA  1 
chr12:1162165-1162265    (   55) TTATAAAGATAA  1 
chr18:8176721-8176821    (   49) TAATAAAGGCTG  1 
chr6:138493511-138493611 (   30) GTAGAAAACGCT  1 
chr9:137750757-137750857 (   42) GTATAAAGGTCG  1 
chr14:35860623-35860723  (   86) GTACAATAATGG  1 
chr10:3265366-3265466    (   42) GTATAAAGATGC  1 
chr2:151165379-151165479 (   33) ACATAATAATAG  1 
chr5:173729391-173729491 (   74) GTATAATAACCC  1 
chr15:62637359-62637459  (   88) CGACAAAAAACG  1 
chr3:125226545-125226645 (   51) TTATAATACAGT  1 
//

--------------------------------------------------------------------------------

--------------------------------------------------------------------------------
	Motif 1 position-specific scoring matrix
--------------------------------------------------------------------------------
log-odds matrix: alength= 4 w= 12 n= 53400 bayes= 8.80895 E= 2.0e-031 
    71   -473     60    -39 
    80   -115     45   -123 
   192  -1504  -1504  -1504 
 -1504    140    -29    -50 
   192  -1504  -1504  -1504 
   192  -1504  -1504  -1504 
   124  -1504  -1504     51 
    71  -1504    127  -1504 
    34    -13     93  -1504 
    71    -46     14    -96 
    67      2    -11   -112 
    66    -15    -59    -31 
--------------------------------------------------------------------------------

--------------------------------------------------------------------------------
	Motif 1 position-specific probability matrix
--------------------------------------------------------------------------------
letter-probability matrix: alength= 4 w= 12 nsites= 338 E= 2.0e-031 
 0.431953  0.008876  0.357988  0.201183 
 0.458580  0.106509  0.322485  0.112426 
 1.000000  0.000000  0.000000  0.000000 
 0.000000  0.621302  0.192308  0.186391 
 1.000000  0.000000  0.000000  0.000000 
 1.000000  0.000000  0.000000  0.000000 
 0.624260  0.000000  0.000000  0.375740 
 0.431953  0.000000  0.568047  0.000000 
 0.334320  0.215976  0.449704  0.000000 
 0.431953  0.171598  0.260355  0.136095 
 0.420118  0.239645  0.218935  0.121302 
 0.417160  0.213018  0.156805  0.213018 
--------------------------------------------------------------------------------

--------------------------------------------------------------------------------
	Motif 1 regular expression
--------------------------------------------------------------------------------
[AGT][AG]ACAA[AT][GA][GAC][AG][ACG][ACT]
--------------------------------------------------------------------------------


Time 20639.00 secs.

********************************************************************************


********************************************************************************
MOTIF  2 MEME	width =  10  sites =  45  llr = 483  E-value = 5.1e-017
********************************************************************************
--------------------------------------------------------------------------------
	Motif 2 Description
--------------------------------------------------------------------------------
Simplified        A  ::8:4:1aa:
pos.-specific     C  9922::8::a
probability       G  1:::6a::::
matrix            T  :1:8::1:::

         bits    2.1          *
                 1.9      * ***
                 1.7      * ***
                 1.5 **   * ***
Relative         1.3 ** * *****
Entropy          1.0 **********
(15.5 bits)      0.8 **********
                 0.6 **********
                 0.4 **********
                 0.2 **********
                 0.0 ----------

Multilevel           CCATGGCAAC
consensus                A     
sequence                       
                               
--------------------------------------------------------------------------------

--------------------------------------------------------------------------------
	Motif 2 sites sorted by position p-value
--------------------------------------------------------------------------------
Sequence name            Strand  Start   P-value               Site 
-------------            ------  ----- ---------            ----------
chr1:20711399-20711499       +     44  8.39e-07 AGCCGGGTCA CCATGGCAAC CAGCTGGGAT
chr14:103087589-10308768     +      1  8.39e-07          . CCATGGCAAC TGCTTCCCAG
chr3:197168742-197168842     +     91  8.39e-07 AGACTTGTTT CCATGGCAAC           
chr12:49198904-49199004      -     71  8.39e-07 AGCCAGTGCA CCATGGCAAC CTTCCCAGTC
chr4:94577198-94577298       +     86  8.39e-07 AGCACTGCTG CCATGGCAAC TTTGG     
chr9:137760004-137760104     +     71  8.39e-07 GAGTCGGTAA CCATGGCAAC GTGGGCTAGG
chr3:14440612-14440712       -     48  8.39e-07 CTCTCTATCG CCATGGCAAC CACGAGCTAC
chr17:56898986-56899086      -     55  8.39e-07 ACCCCTGTCT CCATGGCAAC AGCATGGCTG
chr22:38057054-38057154      -      2  8.39e-07 CCGGCGGTTG CCATGGCAAC G         
chr9:7172288-7172388         +     23  1.78e-06 CACAGAATAA CCATAGCAAC GGTGCATAAT
chr16:24670649-24670749      -     78  1.78e-06 GTGGCTGTCA CCATAGCAAC AGCAGCAGCT
chr20:48153682-48153782      -     28  1.78e-06 TGCAGGGTTT CCATAGCAAC CAGCAGAGGC
chr3:4730424-4730524         -     21  1.78e-06 CTAGCAGTTA CCATAGCAAC TGATGCATCA
chr11:125263407-12526350     +     77  1.78e-06 ATGTCGGTTT CCATAGCAAC CAGCCAACGG
chr10:121710330-12171043     +     55  1.78e-06 GTGGCCTTCT CCATAGCAAC CGTGATTAAA
chr3:59539139-59539239       +     34  3.28e-06 TAATGTGTTA CCACGGCAAC AGGAGAATCA
chr14:49550125-49550225      +      6  3.28e-06      ggtat ccctggcaac cagcaccccc
chr21:43270853-43270953      +     36  3.28e-06 AGCACAGTTT CCACGGCAAC CCCATGAATG
chr2:94669954-94670054       -     16  3.28e-06 GCAGTGGTTT CCCTGGCAAC GAGAACCATG
chr7:1723975-1724075         -     42  3.28e-06 GCCTGAGTTC CCACGGCAAC TAAGTGGTGG
chr15:37035807-37035907      +     13  4.12e-06 ATGTCATTCA GCATGGCAAC ACACAAGTTG
chr9:14062971-14063071       +     64  6.74e-06 GCTACATTTG CTATGGCAAC GTTTATCTGA
chr7:91368349-91368449       +     52  6.74e-06 ctcctccagc ccctagcaac cactgatctg
chr4:17544347-17544447       +     38  6.74e-06 GGCTGACAGG CCACAGCAAC TGACCTCCTC
chr1:22788327-22788427       -     64  6.74e-06 GCAGCACAGG CCACAGCAAC AGCTGGTGTC
chr7:12146912-12147012       +     67  6.74e-06 gttatggtaa ctatggcaac cttgcctttg
chr6:162480152-162480252     -     55  8.61e-06 GATGTCTTCG CCATGGTAAC ATCCTAGTAC
chr13:78499913-78500013      -     54  8.61e-06 TAGCATGTCT CCATGGTAAC AGACAGTTGC
chr2:109677983-109678083     +     68  8.61e-06 GTGCAGTGTT GCATAGCAAC ACCTCCCCAC
chr2:216645110-216645210     +     40  9.66e-06 TGAGCAGTTG CTATAGCAAC AGTGGTGGGA
chr5:74130628-74130728       +     16  9.66e-06 AGAGCGGTTG CTATAGCAAC TTTATAGCGA
chr15:80379798-80379898      +     29  1.06e-05 CACTGGACAA CCATGGAAAC CAGTAGCAAA
chr10:3265366-3265466        +      4  1.06e-05        TCC CCATGGAAAC ACTCATTGCA
chr8:104417171-104417271     +     62  1.17e-05 GGGACAGTTA CCATAGTAAC TAAGTGCTAT
chr12:109348853-10934895     +     70  1.25e-05 AATACTGTCA CCTTGGCAAC TGGTAACTCA
chr1:20220173-20220273       -     56  1.25e-05 CTCAGGGTAT CCTTGGCAAC TGTTTAGGAG
chr22:24934151-24934251      -     79  1.52e-05 ATGCAGGCCT CCATGACAAC TGTTTCAGCA
chr15:86236878-86236978      -     46  1.76e-05 CCCAACATGT GCCTGGCAAC TTGGCGCCCC
chr7:126026859-126026959     +     47  1.76e-05 TTCTTAAAAG GCACGGCAAC TTTTTGTCAC
chr11:47033566-47033666      +     91  2.11e-05 atggcttttt ccataacaac           
chr13:101289891-10128999     -     12  2.54e-05 CACTCAGGCA GCCTAGCAAC GAGCTTCAGG
chr5:127428837-127428937     +     89  2.54e-05 TTCAGCCATT GCCTAGCAAC TT        
chr10:18302156-18302256      -     90  2.72e-05          G CTACAGCAAC AAAGCGCCCC
chr16:47329187-47329287      -     79  3.38e-05 TGACTAAGCA CCCTAGTAAC AGACAGTCCT
chrX:83505197-83505297       +      3  3.95e-05         CT CTATGGAAAC CCAGATCATG
--------------------------------------------------------------------------------

--------------------------------------------------------------------------------
	Motif 2 block diagrams
--------------------------------------------------------------------------------
SEQUENCE NAME            POSITION P-VALUE  MOTIF DIAGRAM
-------------            ----------------  -------------
chr1:20711399-20711499            8.4e-07  43_[+2]_47
chr14:103087589-10308768          8.4e-07  [+2]_90
chr3:197168742-197168842          8.4e-07  90_[+2]
chr12:49198904-49199004           8.4e-07  70_[-2]_20
chr4:94577198-94577298            8.4e-07  85_[+2]_5
chr9:137760004-137760104          8.4e-07  70_[+2]_20
chr3:14440612-14440712            8.4e-07  47_[-2]_43
chr17:56898986-56899086           8.4e-07  54_[-2]_36
chr22:38057054-38057154           8.4e-07  1_[-2]_89
chr9:7172288-7172388              1.8e-06  22_[+2]_68
chr16:24670649-24670749           1.8e-06  77_[-2]_13
chr20:48153682-48153782           1.8e-06  27_[-2]_63
chr3:4730424-4730524              1.8e-06  20_[-2]_70
chr11:125263407-12526350          1.8e-06  76_[+2]_14
chr10:121710330-12171043          1.8e-06  54_[+2]_36
chr3:59539139-59539239            3.3e-06  33_[+2]_57
chr14:49550125-49550225           3.3e-06  5_[+2]_85
chr21:43270853-43270953           3.3e-06  35_[+2]_55
chr2:94669954-94670054            3.3e-06  15_[-2]_75
chr7:1723975-1724075              3.3e-06  41_[-2]_49
chr15:37035807-37035907           4.1e-06  12_[+2]_78
chr9:14062971-14063071            6.7e-06  63_[+2]_27
chr7:91368349-91368449            6.7e-06  51_[+2]_39
chr4:17544347-17544447            6.7e-06  37_[+2]_53
chr1:22788327-22788427            6.7e-06  63_[-2]_27
chr7:12146912-12147012            6.7e-06  66_[+2]_24
chr6:162480152-162480252          8.6e-06  54_[-2]_36
chr13:78499913-78500013           8.6e-06  53_[-2]_37
chr2:109677983-109678083          8.6e-06  67_[+2]_23
chr2:216645110-216645210          9.7e-06  39_[+2]_51
chr5:74130628-74130728            9.7e-06  15_[+2]_75
chr15:80379798-80379898           1.1e-05  28_[+2]_62
chr10:3265366-3265466             1.1e-05  3_[+2]_87
chr8:104417171-104417271          1.2e-05  61_[+2]_29
chr12:109348853-10934895          1.2e-05  69_[+2]_21
chr1:20220173-20220273            1.2e-05  55_[-2]_35
chr22:24934151-24934251           1.5e-05  78_[-2]_12
chr15:86236878-86236978           1.8e-05  45_[-2]_45
chr7:126026859-126026959          1.8e-05  46_[+2]_44
chr11:47033566-47033666           2.1e-05  90_[+2]
chr13:101289891-10128999          2.5e-05  11_[-2]_79
chr5:127428837-127428937          2.5e-05  88_[+2]_2
chr10:18302156-18302256           2.7e-05  89_[-2]_1
chr16:47329187-47329287           3.4e-05  78_[-2]_12
chrX:83505197-83505297              4e-05  2_[+2]_88
--------------------------------------------------------------------------------

--------------------------------------------------------------------------------
	Motif 2 in BLOCKS format
--------------------------------------------------------------------------------
BL   MOTIF 2 width=10 seqs=45
chr1:20711399-20711499   (   44) CCATGGCAAC  1 
chr14:103087589-10308768 (    1) CCATGGCAAC  1 
chr3:197168742-197168842 (   91) CCATGGCAAC  1 
chr12:49198904-49199004  (   71) CCATGGCAAC  1 
chr4:94577198-94577298   (   86) CCATGGCAAC  1 
chr9:137760004-137760104 (   71) CCATGGCAAC  1 
chr3:14440612-14440712   (   48) CCATGGCAAC  1 
chr17:56898986-56899086  (   55) CCATGGCAAC  1 
chr22:38057054-38057154  (    2) CCATGGCAAC  1 
chr9:7172288-7172388     (   23) CCATAGCAAC  1 
chr16:24670649-24670749  (   78) CCATAGCAAC  1 
chr20:48153682-48153782  (   28) CCATAGCAAC  1 
chr3:4730424-4730524     (   21) CCATAGCAAC  1 
chr11:125263407-12526350 (   77) CCATAGCAAC  1 
chr10:121710330-12171043 (   55) CCATAGCAAC  1 
chr3:59539139-59539239   (   34) CCACGGCAAC  1 
chr14:49550125-49550225  (    6) CCCTGGCAAC  1 
chr21:43270853-43270953  (   36) CCACGGCAAC  1 
chr2:94669954-94670054   (   16) CCCTGGCAAC  1 
chr7:1723975-1724075     (   42) CCACGGCAAC  1 
chr15:37035807-37035907  (   13) GCATGGCAAC  1 
chr9:14062971-14063071   (   64) CTATGGCAAC  1 
chr7:91368349-91368449   (   52) CCCTAGCAAC  1 
chr4:17544347-17544447   (   38) CCACAGCAAC  1 
chr1:22788327-22788427   (   64) CCACAGCAAC  1 
chr7:12146912-12147012   (   67) CTATGGCAAC  1 
chr6:162480152-162480252 (   55) CCATGGTAAC  1 
chr13:78499913-78500013  (   54) CCATGGTAAC  1 
chr2:109677983-109678083 (   68) GCATAGCAAC  1 
chr2:216645110-216645210 (   40) CTATAGCAAC  1 
chr5:74130628-74130728   (   16) CTATAGCAAC  1 
chr15:80379798-80379898  (   29) CCATGGAAAC  1 
chr10:3265366-3265466    (    4) CCATGGAAAC  1 
chr8:104417171-104417271 (   62) CCATAGTAAC  1 
chr12:109348853-10934895 (   70) CCTTGGCAAC  1 
chr1:20220173-20220273   (   56) CCTTGGCAAC  1 
chr22:24934151-24934251  (   79) CCATGACAAC  1 
chr15:86236878-86236978  (   46) GCCTGGCAAC  1 
chr7:126026859-126026959 (   47) GCACGGCAAC  1 
chr11:47033566-47033666  (   91) CCATAACAAC  1 
chr13:101289891-10128999 (   12) GCCTAGCAAC  1 
chr5:127428837-127428937 (   89) GCCTAGCAAC  1 
chr10:18302156-18302256  (   90) CTACAGCAAC  1 
chr16:47329187-47329287  (   79) CCCTAGTAAC  1 
chrX:83505197-83505297   (    3) CTATGGAAAC  1 
//

--------------------------------------------------------------------------------

--------------------------------------------------------------------------------
	Motif 2 position-specific scoring matrix
--------------------------------------------------------------------------------
log-odds matrix: alength= 4 w= 10 n= 54600 bayes= 11.7913 E= 5.1e-017 
 -1214    188    -82  -1214 
 -1214    188  -1214    -99 
   160    -60  -1214   -257 
 -1214    -60  -1214    168 
    60  -1214    135  -1214 
  -257  -1214    202  -1214 
  -199    184  -1214   -157 
   192  -1214  -1214  -1214 
   192  -1214  -1214  -1214 
 -1214    208  -1214  -1214 
--------------------------------------------------------------------------------

--------------------------------------------------------------------------------
	Motif 2 position-specific probability matrix
--------------------------------------------------------------------------------
letter-probability matrix: alength= 4 w= 10 nsites= 45 E= 5.1e-017 
 0.000000  0.866667  0.133333  0.000000 
 0.000000  0.866667  0.000000  0.133333 
 0.800000  0.155556  0.000000  0.044444 
 0.000000  0.155556  0.000000  0.844444 
 0.400000  0.000000  0.600000  0.000000 
 0.044444  0.000000  0.955556  0.000000 
 0.066667  0.844444  0.000000  0.088889 
 1.000000  0.000000  0.000000  0.000000 
 1.000000  0.000000  0.000000  0.000000 
 0.000000  1.000000  0.000000  0.000000 
--------------------------------------------------------------------------------

--------------------------------------------------------------------------------
	Motif 2 regular expression
--------------------------------------------------------------------------------
CCAT[GA]GCAAC
--------------------------------------------------------------------------------


Time 41227.08 secs.

********************************************************************************


********************************************************************************
MOTIF  3 MEME	width =  12  sites =  18  llr = 221  E-value = 1.6e+002
********************************************************************************
--------------------------------------------------------------------------------
	Motif 3 Description
--------------------------------------------------------------------------------
Simplified        A  19:a3a:a:917
pos.-specific     C  9:8:5:a:8:83
probability       G  ::1:2::::12:
matrix            T  111:::::2:::

         bits    2.1       *     
                 1.9    * ***    
                 1.7  * * *** *  
                 1.5 ** * *** *  
Relative         1.3 ** * *****  
Entropy          1.0 **** *******
(17.7 bits)      0.8 **** *******
                 0.6 ************
                 0.4 ************
                 0.2 ************
                 0.0 ------------

Multilevel           CACACACACACA
consensus                A   T  C
sequence                         
                                 
--------------------------------------------------------------------------------

--------------------------------------------------------------------------------
	Motif 3 sites sorted by position p-value
--------------------------------------------------------------------------------
Sequence name            Strand  Start   P-value                Site  
-------------            ------  ----- ---------            ------------
chr16:89364011-89364111      +     16  5.85e-08 tgatttaaaa cacacacacaca cacactcaAT
chr18:59389679-59389779      -     86  5.85e-08        ACA CACACACACACA CTATAAATAG
chr5:65432429-65432529       +     54  5.85e-08 CACTTAATCA CACACACACACA CAAaatctat
chr15:77664026-77664126      -     64  5.85e-08 CACACACACA CACACACACACA CTGCTCCTGT
chr2:75501109-75501209       +      9  2.93e-07   TCTTGACC CACAAACACACC CTCCTCTTCA
chr3:164208799-164208899     -     82  5.43e-07    ATACCCT CACAGACACACC CAGGAACAAT
chr1:203788636-203788736     +     52  5.43e-07 gcaacacctt cacagacacacc caggatcaat
chr7:36188354-36188454       -      2  6.67e-07 CAGAAGGTGC CAGACACACACA A         
chr2:41937460-41937560       +      1  8.43e-07          . cacacacacaGC ATGCAAGCAC
chr3:172607725-172607825     -     17  9.74e-07 AAAACATCCT CACAGACATACA CAGAATAATG
chr2:147499951-147500051     +     61  1.05e-06 GCTCATTGGT CATAAACACACA CACTAAAACA
chr1:183032097-183032197     -      1  1.58e-06 CCTAGAAGAG CACACACATAGA           
chr3:141569737-141569837     -     49  2.09e-06 ACTGGGTATG CACAAACACAAA GATGGTAACA
chr1:231924241-231924341     -     43  2.63e-06 CAACATCATG AACAAACACACA GCCTCCTTTG
chr5:122568629-122568729     -     23  3.21e-06 CATGTAATCA CAGAAACATACA ACTGACAATT
chr6:154479441-154479541     +     68  4.04e-06 CCATATTTCA CATAAACACAGA TCTCACTGCG
chr6:138493511-138493611     +     10  7.58e-06  CTATTCAAA CTCACACATACC TTCACGAAAG
chr2:42924775-42924875       -      2  1.07e-05 CCCGCGTGCC TACACACACGCA C         
--------------------------------------------------------------------------------

--------------------------------------------------------------------------------
	Motif 3 block diagrams
--------------------------------------------------------------------------------
SEQUENCE NAME            POSITION P-VALUE  MOTIF DIAGRAM
-------------            ----------------  -------------
chr16:89364011-89364111           5.8e-08  15_[+3]_73
chr18:59389679-59389779           5.8e-08  85_[-3]_3
chr5:65432429-65432529            5.8e-08  53_[+3]_35
chr15:77664026-77664126           5.8e-08  63_[-3]_25
chr2:75501109-75501209            2.9e-07  8_[+3]_80
chr3:164208799-164208899          5.4e-07  81_[-3]_7
chr1:203788636-203788736          5.4e-07  51_[+3]_37
chr7:36188354-36188454            6.7e-07  1_[-3]_87
chr2:41937460-41937560            8.4e-07  [+3]_88
chr3:172607725-172607825          9.7e-07  16_[-3]_72
chr2:147499951-147500051            1e-06  60_[+3]_28
chr1:183032097-183032197          1.6e-06  [-3]_88
chr3:141569737-141569837          2.1e-06  48_[-3]_40
chr1:231924241-231924341          2.6e-06  42_[-3]_46
chr5:122568629-122568729          3.2e-06  22_[-3]_66
chr6:154479441-154479541            4e-06  67_[+3]_21
chr6:138493511-138493611          7.6e-06  9_[+3]_79
chr2:42924775-42924875            1.1e-05  1_[-3]_87
--------------------------------------------------------------------------------

--------------------------------------------------------------------------------
	Motif 3 in BLOCKS format
--------------------------------------------------------------------------------
BL   MOTIF 3 width=12 seqs=18
chr16:89364011-89364111  (   16) CACACACACACA  1 
chr18:59389679-59389779  (   86) CACACACACACA  1 
chr5:65432429-65432529   (   54) CACACACACACA  1 
chr15:77664026-77664126  (   64) CACACACACACA  1 
chr2:75501109-75501209   (    9) CACAAACACACC  1 
chr3:164208799-164208899 (   82) CACAGACACACC  1 
chr1:203788636-203788736 (   52) CACAGACACACC  1 
chr7:36188354-36188454   (    2) CAGACACACACA  1 
chr2:41937460-41937560   (    1) CACACACACAGC  1 
chr3:172607725-172607825 (   17) CACAGACATACA  1 
chr2:147499951-147500051 (   61) CATAAACACACA  1 
chr1:183032097-183032197 (    1) CACACACATAGA  1 
chr3:141569737-141569837 (   49) CACAAACACAAA  1 
chr1:231924241-231924341 (   43) AACAAACACACA  1 
chr5:122568629-122568729 (   23) CAGAAACATACA  1 
chr6:154479441-154479541 (   68) CATAAACACAGA  1 
chr6:138493511-138493611 (   10) CTCACACATACC  1 
chr2:42924775-42924875   (    2) TACACACACGCA  1 
//

--------------------------------------------------------------------------------

--------------------------------------------------------------------------------
	Motif 3 position-specific scoring matrix
--------------------------------------------------------------------------------
log-odds matrix: alength= 4 w= 12 n= 53400 bayes= 12.9388 E= 1.6e+002 
  -225    191  -1081   -225 
   184  -1081  -1081   -225 
 -1081    172   -108   -125 
   192  -1081  -1081  -1081 
    34    108    -50  -1081 
   192  -1081  -1081  -1081 
 -1081    208  -1081  -1081 
   192  -1081  -1081  -1081 
 -1081    172  -1081    -25 
   184  -1081   -208  -1081 
  -225    172    -50  -1081 
   145     24  -1081  -1081 
--------------------------------------------------------------------------------

--------------------------------------------------------------------------------
	Motif 3 position-specific probability matrix
--------------------------------------------------------------------------------
letter-probability matrix: alength= 4 w= 12 nsites= 18 E= 1.6e+002 
 0.055556  0.888889  0.000000  0.055556 
 0.944444  0.000000  0.000000  0.055556 
 0.000000  0.777778  0.111111  0.111111 
 1.000000  0.000000  0.000000  0.000000 
 0.333333  0.500000  0.166667  0.000000 
 1.000000  0.000000  0.000000  0.000000 
 0.000000  1.000000  0.000000  0.000000 
 1.000000  0.000000  0.000000  0.000000 
 0.000000  0.777778  0.000000  0.222222 
 0.944444  0.000000  0.055556  0.000000 
 0.055556  0.777778  0.166667  0.000000 
 0.722222  0.277778  0.000000  0.000000 
--------------------------------------------------------------------------------

--------------------------------------------------------------------------------
	Motif 3 regular expression
--------------------------------------------------------------------------------
CACA[CA]ACA[CT]AC[AC]
--------------------------------------------------------------------------------


Time 61154.19 secs.

********************************************************************************


********************************************************************************
MOTIF  4 MEME	width =  10  sites =  23  llr = 252  E-value = 1.6e+004
********************************************************************************
--------------------------------------------------------------------------------
	Motif 4 Description
--------------------------------------------------------------------------------
Simplified        A  ::4:::9:::
pos.-specific     C  ::::27::::
probability       G  aa5a531aaa
matrix            T  ::::3:::::

         bits    2.1 *      ** 
                 1.9 ** *   ***
                 1.7 ** *   ***
                 1.5 ** *  ****
Relative         1.3 ** * *****
Entropy          1.0 ** * *****
(15.8 bits)      0.8 **** *****
                 0.6 **********
                 0.4 **********
                 0.2 **********
                 0.0 ----------

Multilevel           GGGGGCAGGG
consensus              A TG    
sequence                 C     
                               
--------------------------------------------------------------------------------

--------------------------------------------------------------------------------
	Motif 4 sites sorted by position p-value
--------------------------------------------------------------------------------
Sequence name            Strand  Start   P-value               Site 
-------------            ------  ----- ---------            ----------
chr11:110209396-11020949     +     90  6.00e-07 gcagcaccct gggggcaggg c         
chr12:3698664-3698764        +     43  6.00e-07 GGAAGCCTGA GGGGGCAGGG CTGTGTCTCC
chr1:25784878-25784978       +     75  1.94e-06 cctaccctac ggggtcaggg agggcctctc
chr2:236853601-236853701     +     52  1.94e-06 AAATGACACT GGGGTCAGGG AAGGTCACAC
chr10:18302156-18302256      +     61  1.94e-06 GAAGTTTGAT GGGGTCAGGG GTGGGTCGGG
chr17:9249262-9249362        -     53  1.94e-06 CGTGTTAGCA GGGGTCAGGG GGCCAAGCAC
chr2:75501109-75501209       -     38  3.29e-06 TTCCAGCAGA GGAGTCAGGG ATGAACATGA
chr6:220037-220137           +     12  3.29e-06 AACTGGAGCC GGGGCCAGGG GCTGAGCCGC
chr1:147586488-147586588     +     74  3.29e-06 GGTCTGCTCC GGGGCCAGGG GACCCGCCCT
chr10:110701593-11070169     +     24  3.29e-06 AGTGGGAAAG GGAGTCAGGG ATTTCATGGT
chr8:65240202-65240302       -     11  3.29e-06 TTTGCCTGGG GGAGTCAGGG AAGTCTTCAG
chr22:29103208-29103308      +     26  4.56e-06 AGACCCAGCA GGAGCCAGGG GGAATGAATG
chr11:68751421-68751521      +     73  4.56e-06 ACAGGAACCT GGGGGGAGGG GAAGAGGCGC
chr22:33302123-33302223      -     44  4.56e-06 TCCAGTGTGT GGAGCCAGGG TGCCCCCATG
chr16:54448149-54448249      -     60  5.23e-06 AACTGCCAAG GGAGGGAGGG AATGAATCAT
chr9:114389942-114390042     -     72  5.23e-06 TAATGACCAG GGAGGGAGGG TGAGTGAGTG
chr17:74081240-74081340      -     66  5.23e-06 CTGGGAGCTG GGAGGGAGGG CAAGATCAGA
chr13:113802131-11380223     +     61  5.23e-06 CTGGGCAGGA GGAGGGAGGG AAGGGGCCCC
chr22:38057054-38057154      +     89  9.06e-06 AGATGGCGGC GGCGGCAGGG CA        
chr7:1723975-1724075         -     24  1.33e-05 ACTAAGTGGT GGGGCCGGGG CCTAAGCCAA
chr21:31403842-31403942      +     63  1.78e-05 atgggatcac ggaggcaggA GCAATTAATC
chr18:64720852-64720952      +     77  3.03e-05 tcacacaaaa gggcggaggg cccactgagc
chr12:113057258-11305735     +      7  4.57e-05     GGGAAA GCGGGCGGGG CGACCCCGTA
--------------------------------------------------------------------------------

--------------------------------------------------------------------------------
	Motif 4 block diagrams
--------------------------------------------------------------------------------
SEQUENCE NAME            POSITION P-VALUE  MOTIF DIAGRAM
-------------            ----------------  -------------
chr11:110209396-11020949            6e-07  89_[+4]_1
chr12:3698664-3698764               6e-07  42_[+4]_48
chr1:25784878-25784978            1.9e-06  74_[+4]_16
chr2:236853601-236853701          1.9e-06  51_[+4]_39
chr10:18302156-18302256           1.9e-06  60_[+4]_30
chr17:9249262-9249362             1.9e-06  52_[-4]_38
chr2:75501109-75501209            3.3e-06  37_[-4]_53
chr6:220037-220137                3.3e-06  11_[+4]_79
chr1:147586488-147586588          3.3e-06  73_[+4]_17
chr10:110701593-11070169          3.3e-06  23_[+4]_67
chr8:65240202-65240302            3.3e-06  10_[-4]_80
chr22:29103208-29103308           4.6e-06  25_[+4]_65
chr11:68751421-68751521           4.6e-06  72_[+4]_18
chr22:33302123-33302223           4.6e-06  43_[-4]_47
chr16:54448149-54448249           5.2e-06  59_[-4]_31
chr9:114389942-114390042          5.2e-06  71_[-4]_19
chr17:74081240-74081340           5.2e-06  65_[-4]_25
chr13:113802131-11380223          5.2e-06  60_[+4]_30
chr22:38057054-38057154           9.1e-06  88_[+4]_2
chr7:1723975-1724075              1.3e-05  23_[-4]_67
chr21:31403842-31403942           1.8e-05  62_[+4]_28
chr18:64720852-64720952             3e-05  76_[+4]_14
chr12:113057258-11305735          4.6e-05  6_[+4]_84
--------------------------------------------------------------------------------

--------------------------------------------------------------------------------
	Motif 4 in BLOCKS format
--------------------------------------------------------------------------------
BL   MOTIF 4 width=10 seqs=23
chr11:110209396-11020949 (   90) GGGGGCAGGG  1 
chr12:3698664-3698764    (   43) GGGGGCAGGG  1 
chr1:25784878-25784978   (   75) GGGGTCAGGG  1 
chr2:236853601-236853701 (   52) GGGGTCAGGG  1 
chr10:18302156-18302256  (   61) GGGGTCAGGG  1 
chr17:9249262-9249362    (   53) GGGGTCAGGG  1 
chr2:75501109-75501209   (   38) GGAGTCAGGG  1 
chr6:220037-220137       (   12) GGGGCCAGGG  1 
chr1:147586488-147586588 (   74) GGGGCCAGGG  1 
chr10:110701593-11070169 (   24) GGAGTCAGGG  1 
chr8:65240202-65240302   (   11) GGAGTCAGGG  1 
chr22:29103208-29103308  (   26) GGAGCCAGGG  1 
chr11:68751421-68751521  (   73) GGGGGGAGGG  1 
chr22:33302123-33302223  (   44) GGAGCCAGGG  1 
chr16:54448149-54448249  (   60) GGAGGGAGGG  1 
chr9:114389942-114390042 (   72) GGAGGGAGGG  1 
chr17:74081240-74081340  (   66) GGAGGGAGGG  1 
chr13:113802131-11380223 (   61) GGAGGGAGGG  1 
chr22:38057054-38057154  (   89) GGCGGCAGGG  1 
chr7:1723975-1724075     (   24) GGGGCCGGGG  1 
chr21:31403842-31403942  (   63) GGAGGCAGGA  1 
chr18:64720852-64720952  (   77) GGGCGGAGGG  1 
chr12:113057258-11305735 (    7) GCGGGCGGGG  1 
//

--------------------------------------------------------------------------------

--------------------------------------------------------------------------------
	Motif 4 position-specific scoring matrix
--------------------------------------------------------------------------------
log-odds matrix: alength= 4 w= 10 n= 54600 bayes= 10.8193 E= 1.6e+004 
 -1117  -1117    208  -1117 
 -1117   -244    202  -1117 
    72   -244    115  -1117 
 -1117   -244    202  -1117 
 -1117    -12    102     20 
 -1117    165     15  -1117 
   179  -1117   -144  -1117 
 -1117  -1117    208  -1117 
 -1117  -1117    208  -1117 
  -260  -1117    202  -1117 
--------------------------------------------------------------------------------

--------------------------------------------------------------------------------
	Motif 4 position-specific probability matrix
--------------------------------------------------------------------------------
letter-probability matrix: alength= 4 w= 10 nsites= 23 E= 1.6e+004 
 0.000000  0.000000  1.000000  0.000000 
 0.000000  0.043478  0.956522  0.000000 
 0.434783  0.043478  0.521739  0.000000 
 0.000000  0.043478  0.956522  0.000000 
 0.000000  0.217391  0.478261  0.304348 
 0.000000  0.739130  0.260870  0.000000 
 0.913043  0.000000  0.086957  0.000000 
 0.000000  0.000000  1.000000  0.000000 
 0.000000  0.000000  1.000000  0.000000 
 0.043478  0.000000  0.956522  0.000000 
--------------------------------------------------------------------------------

--------------------------------------------------------------------------------
	Motif 4 regular expression
--------------------------------------------------------------------------------
GG[GA]G[GTC][CG]AGGG
--------------------------------------------------------------------------------


Time 80148.66 secs.

********************************************************************************


********************************************************************************
MOTIF  5 MEME	width =  10  sites =  35  llr = 362  E-value = 1.7e+000
********************************************************************************
--------------------------------------------------------------------------------
	Motif 5 Description
--------------------------------------------------------------------------------
Simplified        A  1::::93:1a
pos.-specific     C  92:2a1419:
probability       G  ::a:::::::
matrix            T  :8:8::39::

         bits    2.1   * *     
                 1.9   * *     
                 1.7 * * *   **
                 1.5 * * ** ***
Relative         1.3 ****** ***
Entropy          1.0 ****** ***
(14.9 bits)      0.8 ****** ***
                 0.6 ****** ***
                 0.4 ****** ***
                 0.2 **********
                 0.0 ----------

Multilevel           CTGTCACTCA
consensus             C    A   
sequence                   T   
                               
--------------------------------------------------------------------------------

--------------------------------------------------------------------------------
	Motif 5 sites sorted by position p-value
--------------------------------------------------------------------------------
Sequence name            Strand  Start   P-value               Site 
-------------            ------  ----- ---------            ----------
chr1:227917092-227917192     +     75  9.39e-07 GGTTTCACTG CTGTCACTCA GAAGAATGGT
chr9:114389942-114390042     +     58  9.39e-07 CCCTGACACC CTGTCACTCA CTCACCCTCC
chr18:36760258-36760358      -     52  9.39e-07 GTAGCCGTCT CTGTCACTCA CTCAGATCCC
chr14:88363754-88363854      -     27  1.99e-06 TATTCTTCCA CTGTCAATCA ATCTCCACAA
chr2:123061701-123061801     +     67  1.99e-06 TGTTGTCTGC CTGTCAATCA TTTGCAGCTG
chr1:184395200-184395300     -     38  1.99e-06 CAATGACAAG CTGTCAATCA ATCAATAACT
chr5:122568629-122568729     +     84  1.99e-06 TATTATCTGC CTGTCAATCA AATGTTA   
chr2:147499951-147500051     -     32  1.99e-06 CTTTCTTTGG CTGTCAATCA GTTAAGAATT
chr10:82397894-82397994      +     81  1.99e-06 CAGTTCTGAC CTGTCAATCA CTAGGTTAGA
chr4:186765739-186765839     -     73  3.04e-06 TGGTGAAGGC CTGTCATTCA GCTGTCTGCA
chr19:8525475-8525575        -     69  3.04e-06 CGTGGTCTGT CTGTCATTCA ACTCCCTGAC
chr17:9378854-9378954        +     39  3.04e-06 cctagccaag ctgtcattca agtataaagg
chr19:44753418-44753518      +     51  3.88e-06 ACGTCAGCAC CCGTCACTCA CTCGCAGCCT
chr7:159230094-159230194     -      2  4.72e-06 TCCTCTGATC CTGCCACTCA A         
chr9:13759552-13759652       +     62  5.66e-06 TTAACTTGAC CCGTCAATCA CAGGAATTTG
chr2:221731571-221731671     -     50  8.47e-06 TGTCGCATGC CTGCCATTCA CTTAATTCTG
chr7:102742406-102742506     +      1  8.47e-06          . ctgccattca cttctaagta
chr13:69199770-69199870      -     84  8.47e-06    GATTACT CTGCCATTCA CTGGAGCCTA
chr1:22788327-22788427       +     83  9.31e-06 GCCTGTGCTG CTGTCACCCA GATGTGAG  
chr11:46363608-46363708      -     43  9.31e-06 CCTGATGCTA CTGTCACCCA GAAAACAAAA
chr11:68751421-68751521      -     57  1.11e-05 CCCCAGGTTC CTGTCCCTCA CCCTTCCCCC
chr8:64744311-64744411       -     41  1.51e-05 GTGGCAAATT CTGTCCATCA CTAGGTTGGC
chr10:83540041-83540141      -     66  1.51e-05 CTGGGGAGAC CTGTCATCCA GGGCTGCAGG
chr3:50515622-50515722       -     18  1.51e-05 TGTGACAGGG CTGTCCATCA CCCAGGCCTC
chr3:195068414-195068514     -     68  1.51e-05 CTTGGAAGAC ATGTCACTCA TGGGCTAGTA
chr18:53529777-53529877      -     43  1.51e-05 GCCTAGTGAA CTGTCACTAA TTCACTCTGT
chr4:112966796-112966896     +     69  1.84e-05 TGAGCGAGCA CTGTCAATAA ATGTAAGAAA
chr2:234341667-234341767     -     36  2.00e-05 GCTGACGCTT CCGCCACTCA TCTCCTGCTG
chr10:26164649-26164749      -     32  2.32e-05 GTGCCTGGAC CCGCCAATCA TCTGCGTCTC
chr15:37035807-37035907      +      3  2.32e-05         TA ATGTCATTCA GCATGGCAAC
chr4:38204718-38204818       -     69  2.32e-05 CTCCCTCTGG CTGTCATTAA TCAGCACATC
chr10:29254634-29254734      +     37  2.48e-05 CATTAATCAT CCGTCACCCA GACAGACTCT
chr11:46001712-46001812      +     10  2.64e-05  TTCACAGGG CTGTCACTCG TACTAGAAAA
chr16:56356094-56356194      -     83  3.94e-05   ATACACAG CCGTCAGTCA CTCTGGGGTC
chr2:29785992-29786092       -     67  4.24e-05 TAAAAGGGGA ACGTCAATCA TCCTTAGTCT
--------------------------------------------------------------------------------

--------------------------------------------------------------------------------
	Motif 5 block diagrams
--------------------------------------------------------------------------------
SEQUENCE NAME            POSITION P-VALUE  MOTIF DIAGRAM
-------------            ----------------  -------------
chr1:227917092-227917192          9.4e-07  74_[+5]_16
chr9:114389942-114390042          9.4e-07  57_[+5]_33
chr18:36760258-36760358           9.4e-07  51_[-5]_39
chr14:88363754-88363854             2e-06  26_[-5]_64
chr2:123061701-123061801            2e-06  66_[+5]_24
chr1:184395200-184395300            2e-06  37_[-5]_53
chr5:122568629-122568729            2e-06  83_[+5]_7
chr2:147499951-147500051            2e-06  31_[-5]_59
chr10:82397894-82397994             2e-06  80_[+5]_10
chr4:186765739-186765839            3e-06  72_[-5]_18
chr19:8525475-8525575               3e-06  68_[-5]_22
chr17:9378854-9378954               3e-06  38_[+5]_52
chr19:44753418-44753518           3.9e-06  50_[+5]_40
chr7:159230094-159230194          4.7e-06  1_[-5]_89
chr9:13759552-13759652            5.7e-06  61_[+5]_29
chr2:221731571-221731671          8.5e-06  49_[-5]_41
chr7:102742406-102742506          8.5e-06  [+5]_90
chr13:69199770-69199870           8.5e-06  83_[-5]_7
chr1:22788327-22788427            9.3e-06  82_[+5]_8
chr11:46363608-46363708           9.3e-06  42_[-5]_48
chr11:68751421-68751521           1.1e-05  56_[-5]_34
chr8:64744311-64744411            1.5e-05  40_[-5]_50
chr10:83540041-83540141           1.5e-05  65_[-5]_25
chr3:50515622-50515722            1.5e-05  17_[-5]_73
chr3:195068414-195068514          1.5e-05  67_[-5]_23
chr18:53529777-53529877           1.5e-05  42_[-5]_48
chr4:112966796-112966896          1.8e-05  68_[+5]_22
chr2:234341667-234341767            2e-05  35_[-5]_55
chr10:26164649-26164749           2.3e-05  31_[-5]_59
chr15:37035807-37035907           2.3e-05  2_[+5]_88
chr4:38204718-38204818            2.3e-05  68_[-5]_22
chr10:29254634-29254734           2.5e-05  36_[+5]_54
chr11:46001712-46001812           2.6e-05  9_[+5]_81
chr16:56356094-56356194           3.9e-05  82_[-5]_8
chr2:29785992-29786092            4.2e-05  66_[-5]_24
--------------------------------------------------------------------------------

--------------------------------------------------------------------------------
	Motif 5 in BLOCKS format
--------------------------------------------------------------------------------
BL   MOTIF 5 width=10 seqs=35
chr1:227917092-227917192 (   75) CTGTCACTCA  1 
chr9:114389942-114390042 (   58) CTGTCACTCA  1 
chr18:36760258-36760358  (   52) CTGTCACTCA  1 
chr14:88363754-88363854  (   27) CTGTCAATCA  1 
chr2:123061701-123061801 (   67) CTGTCAATCA  1 
chr1:184395200-184395300 (   38) CTGTCAATCA  1 
chr5:122568629-122568729 (   84) CTGTCAATCA  1 
chr2:147499951-147500051 (   32) CTGTCAATCA  1 
chr10:82397894-82397994  (   81) CTGTCAATCA  1 
chr4:186765739-186765839 (   73) CTGTCATTCA  1 
chr19:8525475-8525575    (   69) CTGTCATTCA  1 
chr17:9378854-9378954    (   39) CTGTCATTCA  1 
chr19:44753418-44753518  (   51) CCGTCACTCA  1 
chr7:159230094-159230194 (    2) CTGCCACTCA  1 
chr9:13759552-13759652   (   62) CCGTCAATCA  1 
chr2:221731571-221731671 (   50) CTGCCATTCA  1 
chr7:102742406-102742506 (    1) CTGCCATTCA  1 
chr13:69199770-69199870  (   84) CTGCCATTCA  1 
chr1:22788327-22788427   (   83) CTGTCACCCA  1 
chr11:46363608-46363708  (   43) CTGTCACCCA  1 
chr11:68751421-68751521  (   57) CTGTCCCTCA  1 
chr8:64744311-64744411   (   41) CTGTCCATCA  1 
chr10:83540041-83540141  (   66) CTGTCATCCA  1 
chr3:50515622-50515722   (   18) CTGTCCATCA  1 
chr3:195068414-195068514 (   68) ATGTCACTCA  1 
chr18:53529777-53529877  (   43) CTGTCACTAA  1 
chr4:112966796-112966896 (   69) CTGTCAATAA  1 
chr2:234341667-234341767 (   36) CCGCCACTCA  1 
chr10:26164649-26164749  (   32) CCGCCAATCA  1 
chr15:37035807-37035907  (    3) ATGTCATTCA  1 
chr4:38204718-38204818   (   69) CTGTCATTAA  1 
chr10:29254634-29254734  (   37) CCGTCACCCA  1 
chr11:46001712-46001812  (   10) CTGTCACTCG  1 
chr16:56356094-56356194  (   83) CCGTCAGTCA  1 
chr2:29785992-29786092   (   67) ACGTCAATCA  1 
//

--------------------------------------------------------------------------------

--------------------------------------------------------------------------------
	Motif 5 position-specific scoring matrix
--------------------------------------------------------------------------------
log-odds matrix: alength= 4 w= 10 n= 54600 bayes= 11.9921 E= 1.7e+000 
  -162    195  -1177  -1177 
 -1177    -24  -1177    160 
 -1177  -1177    208  -1177 
 -1177    -46  -1177    165 
 -1177    208  -1177  -1177 
   179   -146  -1177  -1177 
    38     66   -304     -4 
 -1177   -104  -1177    174 
  -162    195  -1177  -1177 
   188  -1177   -304  -1177 
--------------------------------------------------------------------------------

--------------------------------------------------------------------------------
	Motif 5 position-specific probability matrix
--------------------------------------------------------------------------------
letter-probability matrix: alength= 4 w= 10 nsites= 35 E= 1.7e+000 
 0.085714  0.914286  0.000000  0.000000 
 0.000000  0.200000  0.000000  0.800000 
 0.000000  0.000000  1.000000  0.000000 
 0.000000  0.171429  0.000000  0.828571 
 0.000000  1.000000  0.000000  0.000000 
 0.914286  0.085714  0.000000  0.000000 
 0.342857  0.371429  0.028571  0.257143 
 0.000000  0.114286  0.000000  0.885714 
 0.085714  0.914286  0.000000  0.000000 
 0.971429  0.000000  0.028571  0.000000 
--------------------------------------------------------------------------------

--------------------------------------------------------------------------------
	Motif 5 regular expression
--------------------------------------------------------------------------------
C[TC]GTCA[CAT]TCA
--------------------------------------------------------------------------------


Time 99274.22 secs.

********************************************************************************


********************************************************************************
SUMMARY OF MOTIFS
********************************************************************************

--------------------------------------------------------------------------------
	Combined block diagrams: non-overlapping sites with p-value < 0.0001
--------------------------------------------------------------------------------
SEQUENCE NAME            COMBINED P-VALUE  MOTIF DIAGRAM
-------------            ----------------  -------------
chr2:109677983-109678083         1.14e-02  67_[+2(8.61e-06)]_23
chr15:55775483-55775583          8.13e-01  100
chr11:16895516-16895616          2.43e-01  100
chr13:52894501-52894601          7.31e-02  100
chr7:127865004-127865104         7.61e-01  100
chr5:159059798-159059898         5.01e-01  100
chr2:234792743-234792843         3.23e-02  6_[+1(3.31e-05)]_82
chr13:113802131-11380223         1.96e-02  60_[+4(5.23e-06)]_30
chr2:192004793-192004893         2.95e-01  100
chr1:227330577-227330677         2.59e-02  84_[+1(3.31e-05)]_4
chr8:90082740-90082840           3.25e-01  100
chr16:74277112-74277212          1.85e-01  100
chr6:35192504-35192604           2.40e-02  53_[-1(5.36e-05)]_35
chr1:88648849-88648949           1.87e-02  64_[-1(7.42e-06)]_24
chr9:4339371-4339471             1.08e-01  100
chr4:153227565-153227665         3.56e-01  100
chr6:42441926-42442026           2.36e-01  100
chr8:58758283-58758383           2.19e-02  23_[-5(5.67e-05)]_14_[+1(4.25e-05)]_\
    41
chr14:78367340-78367440          7.42e-01  100
chr2:4964625-4964725             4.03e-03  22_[-1(1.44e-05)]_66
chr3:172607725-172607825         1.03e-02  16_[-3(9.74e-07)]_72
chr3:132870719-132870819         2.13e-01  100
chr10:121710330-12171043         4.11e-03  54_[+2(1.78e-06)]_36
chr16:81608947-81609047          1.99e-02  84_[+2(8.33e-05)]_6
chr2:223833010-223833110         2.29e-01  100
chr3:48619615-48619715           1.22e-04  11_[+2(1.42e-05)]_79
chr3:81350028-81350128           1.30e-01  100
chr18:57982432-57982532          3.59e-01  100
chr12:3698664-3698764            1.32e-05  42_[+4(6.00e-07)]_20_[-1(4.25e-05)]_\
    16
chr6:115876758-115876858         1.27e-01  100
chr2:125581582-125581682         3.14e-02  77_[+4(9.16e-05)]_13
chr21:31403842-31403942          4.32e-02  62_[+4(1.78e-05)]_28
chr14:35860623-35860723          5.72e-01  100
chr1:198295267-198295367         7.43e-02  100
chrX:83505197-83505297           2.38e-02  2_[+2(3.95e-05)]_29_[+1(8.29e-05)]_\
    47
chr1:46479856-46479956           1.26e-01  100
chr7:143243793-143243893         3.32e-01  100
chr2:235989753-235989853         1.49e-01  100
chr14:68254146-68254246          4.55e-01  100
chr4:89491796-89491896           2.22e-01  100
chr10:79258890-79258990          4.20e-02  100
chr17:74081240-74081340          3.51e-02  65_[-4(5.23e-06)]_25
chr2:232231650-232231750         3.35e-01  100
chr5:145245487-145245587         2.18e-01  100
chr14:82432327-82432427          5.62e-01  100
chr7:114178119-114178219         1.89e-01  100
chr19:41219058-41219158          1.22e-03  60_[+4(4.56e-06)]_30
chr22:33302123-33302223          4.04e-02  43_[-4(4.56e-06)]_47
chr17:80096728-80096828          1.56e-02  15_[-1(4.25e-05)]_73
chr6:21870320-21870420           3.87e-01  100
chr9:82363314-82363414           6.04e-01  100
chr11:46001712-46001812          8.21e-02  9_[+5(2.64e-05)]_81
chr16:47329187-47329287          7.51e-05  43_[+1(1.05e-05)]_23_[-2(3.38e-05)]_\
    12
chr3:110470320-110470420         5.98e-01  100
chr3:196979563-196979663         2.87e-02  100
chr7:99557389-99557489           4.94e-03  100
chr3:49790248-49790348           2.38e-01  100
chr6:88341244-88341344           2.87e-01  100
chr4:183081180-183081280         9.27e-01  100
chr5:74130628-74130728           1.11e-01  11_[-2(9.66e-06)]_79
chr3:115399752-115399852         1.36e-01  100
chr5:14204116-14204216           1.14e-01  20_[-3(7.62e-05)]_68
chr12:77947807-77947907          4.77e-02  75_[+1(5.36e-05)]_13
chr7:12146912-12147012           2.08e-02  66_[+2(6.74e-06)]_24
chr17:9249262-9249362            2.29e-03  52_[-4(1.94e-06)]_38
chr10:2425428-2425528            1.96e-02  100
chr11:68751421-68751521          1.31e-03  56_[-5(1.11e-05)]_6_[+4(4.56e-06)]_\
    18
chr9:94825384-94825484           3.34e-01  100
chr7:11875922-11876022           4.15e-01  100
chr2:238357485-238357585         8.32e-02  100
chr10:71539426-71539526          8.67e-02  15_[-1(8.29e-05)]_73
chr1:241587159-241587259         9.24e-01  100
chr10:82397894-82397994          2.90e-03  80_[+5(1.99e-06)]_10
chr18:64720852-64720952          1.93e-03  76_[+4(3.03e-05)]_14
chr13:52800294-52800394          5.27e-02  100
chr4:88341150-88341250           1.74e-01  100
chr2:29785992-29786092           5.35e-03  66_[-5(4.24e-05)]_24
chr18:37400816-37400916          4.46e-03  53_[+4(3.69e-05)]_37
chr16:59211328-59211428          1.76e-01  100
chr12:93020361-93020461          1.30e-01  100
chr11:79083048-79083148          6.93e-02  100
chr10:29964573-29964673          2.96e-02  2_[+1(2.54e-05)]_86
chr3:107745070-107745170         5.88e-02  100
chr11:46363608-46363708          1.70e-04  28_[-1(4.25e-05)]_2_[-5(9.31e-06)]_\
    48
chr1:78426891-78426991           5.83e-01  100
chr7:32174474-32174574           4.35e-01  100
chr7:1723975-1724075             9.06e-05  23_[-4(1.33e-05)]_8_[-2(3.28e-06)]_\
    49
chr2:199473945-199474045         5.20e-01  100
chr8:29004143-29004243           4.65e-01  100
chr6:14838145-14838245           9.26e-01  100
chr7:115561153-115561253         2.20e-01  100
chr2:23684563-23684663           5.06e-01  100
chr14:56225065-56225165          6.46e-02  26_[+1(5.36e-05)]_62
chr2:67650857-67650957           5.35e-01  100
chr6:107869963-107870063         1.18e-01  100
chr2:48900422-48900522           5.34e-01  100
chr3:53535156-53535256           1.64e-01  28_[-4(7.79e-05)]_19_[+4(6.89e-05)]_\
    33
chr18:65373044-65373144          2.08e-01  100
chr10:78924225-78924325          7.58e-02  71_[+1(8.29e-05)]_17
chr6:125564980-125565080         1.49e-02  100
chr6:151035543-151035643         7.59e-01  100
chr8:40761294-40761394           5.56e-02  48_[-1(5.36e-05)]_40
chr13:73842773-73842873          8.78e-02  29_[+1(2.54e-05)]_20_[-1(1.93e-05)]_\
    27
chr6:155667430-155667530         5.07e-02  100
chr10:81696974-81697074          7.17e-01  100
chr4:13606052-13606152           6.22e-01  100
chr11:134393866-13439396         5.78e-01  100
chr10:35950542-35950642          1.34e-02  63_[+2(9.78e-05)]_27
chr6:97405558-97405658           3.74e-01  100
chr1:20220173-20220273           3.48e-02  55_[-2(1.25e-05)]_35
chr12:113057258-11305735         1.42e-03  6_[+4(4.57e-05)]_36_[-1(2.54e-05)]_\
    23_[+4(4.56e-06)]_3
chr11:125263407-12526350         1.35e-03  76_[+2(1.78e-06)]_14
chr1:181128780-181128880         1.05e-02  5_[-4(2.04e-05)]_85
chr2:120278991-120279091         4.06e-02  100
chr3:66854672-66854772           3.11e-01  23_[-1(3.31e-05)]_65
chr15:46858212-46858312          1.54e-02  100
chr6:64906523-64906623           9.83e-01  100
chr10:125691384-12569148         2.69e-01  100
chr1:231924241-231924341         3.34e-03  42_[-3(2.63e-06)]_46
chr1:174862578-174862678         8.93e-01  100
chr16:23504849-23504949          8.87e-02  84_[+5(2.98e-05)]_6
chr10:28690243-28690343          1.17e-01  100
chr8:104417171-104417271         1.32e-02  61_[+2(1.17e-05)]_29
chr8:65240202-65240302           9.06e-03  10_[-4(3.29e-06)]_80
chr2:216372258-216372358         2.21e-01  100
chr11:73040123-73040223          5.34e-02  100
chr10:7264220-7264320            6.03e-03  100
chr1:19445962-19446062           4.99e-01  100
chr2:42350835-42350935           2.00e-01  100
chr22:29625672-29625772          9.42e-02  100
chr5:3819397-3819497             3.44e-01  100
chr18:48930396-48930496          4.35e-01  100
chr1:164625809-164625909         2.11e-03  100
chr3:13103153-13103253           9.52e-01  100
chr4:30912251-30912351           7.93e-01  100
chr6:154479441-154479541         1.22e-03  26_[+1(4.25e-05)]_29_[+3(4.04e-06)]_\
    21
chr8:40619027-40619127           1.80e-01  100
chr6:143958854-143958954         1.15e-03  44_[-1(7.42e-06)]_44
chr7:126026859-126026959         2.47e-03  46_[+2(1.76e-05)]_44
chr9:5569549-5569649             6.62e-01  100
chr8:101538249-101538349         3.82e-01  100
chrX:140157751-140157851         6.31e-01  100
chr18:31596120-31596220          6.56e-01  100
chr9:95113142-95113242           6.46e-02  100
chr18:53529777-53529877          2.23e-02  42_[-5(1.51e-05)]_48
chr2:147137780-147137880         7.95e-01  100
chr1:217106713-217106813         2.82e-02  13_[+2(7.76e-05)]_77
chrX:18288874-18288974           3.75e-01  100
chr2:147499951-147500051         2.38e-05  31_[-5(1.99e-06)]_19_[+3(1.05e-06)]_\
    28
chr1:64038959-64039059           7.41e-01  100
chr3:125226545-125226645         3.68e-01  100
chr10:18179867-18179967          4.61e-01  100
chr7:102252348-102252448         6.77e-01  100
chr4:29046323-29046423           7.05e-01  100
chr18:3129467-3129567            2.63e-04  15_[-2(5.86e-05)]_53_[+1(3.63e-06)]_\
    10
chr16:21527269-21527369          6.86e-02  100
chr7:108723376-108723476         1.71e-01  100
chr15:63857861-63857961          5.56e-03  71_[-1(7.42e-06)]_17
chr4:161364470-161364570         1.36e-02  35_[-5(6.94e-05)]_55
chr5:141674689-141674789         3.43e-01  100
chr17:80146221-80146321          8.63e-01  100
chr5:78540710-78540810           1.85e-01  100
chr12:1162165-1162265            3.68e-01  100
chr6:167351429-167351529         6.73e-01  100
chr1:36594088-36594188           8.66e-02  80_[-4(2.44e-05)]_10
chr11:34693213-34693313          7.83e-02  100
chr10:110701593-11070169         1.03e-02  23_[+4(3.29e-06)]_67
chr1:217077071-217077171         5.06e-01  100
chr10:60300078-60300178          3.11e-01  17_[+1(4.25e-05)]_6_[-1(6.69e-05)]_\
    53
chr9:17613894-17613994           6.72e-01  100
chr14:78616472-78616572          2.14e-04  25_[-1(5.50e-07)]_63
chr11:119518896-11951899         1.36e-01  100
chr1:22788327-22788427           1.35e-04  63_[-2(6.74e-06)]_9_[+5(9.31e-06)]_\
    8
chr3:55512744-55512844           3.53e-01  100
chr9:118786441-118786541         8.97e-02  100
chr7:31645717-31645817           1.19e-01  100
chr8:32457563-32457663           1.66e-01  100
chr1:186404560-186404660         5.36e-01  100
chr10:3265366-3265466            1.93e-03  3_[+2(1.06e-05)]_13_[-3(9.09e-05)]_\
    62
chr7:159230094-159230194         6.42e-03  1_[-5(4.72e-06)]_31_[+1(6.69e-05)]_\
    46
chr8:8753157-8753257             6.83e-02  100
chr13:73974215-73974315          5.35e-02  49_[+1(5.24e-06)]_39
chr5:57696481-57696581           2.32e-02  46_[-1(6.69e-05)]_9_[-1(3.31e-05)]_\
    21
chr8:129465937-129466037         1.66e-01  100
chr10:18302156-18302256          9.03e-05  60_[+4(1.94e-06)]_19_[-2(2.72e-05)]_\
    1
chr3:151837110-151837210         8.41e-01  100
chr21:36320720-36320820          8.00e-02  2_[+4(2.59e-05)]_88
chr5:122568629-122568729         1.76e-05  22_[-3(3.21e-06)]_49_[+5(1.99e-06)]_\
    7
chr4:158870938-158871038         2.49e-01  100
chr18:44130476-44130576          1.29e-01  100
chr1:112934803-112934903         3.70e-01  100
chr4:186485230-186485330         6.98e-01  100
chr5:59007485-59007585           4.50e-01  100
chr6:158691389-158691489         7.67e-01  100
chr11:79377551-79377651          1.63e-01  100
chr12:51863547-51863647          6.85e-01  100
chr22:48210356-48210456          3.24e-01  22_[-4(6.89e-05)]_68
chr15:57237318-57237418          3.58e-02  33_[-1(2.54e-05)]_55
chr2:5365928-5366028             5.62e-01  100
chr11:48018664-48018764          4.21e-02  100
chr1:184395200-184395300         2.44e-03  37_[-5(1.99e-06)]_53
chr16:17063682-17063782          2.91e-01  100
chr4:58730515-58730615           6.49e-01  100
chr18:52623404-52623504          3.23e-04  76_[-1(1.05e-05)]_12
chr4:76492194-76492294           4.09e-01  100
chr6:87067155-87067255           6.16e-01  100
chr19:55301080-55301180          3.18e-01  100
chr3:41588045-41588145           1.12e-02  46_[+1(1.44e-05)]_14_[+1(7.42e-06)]_\
    16
chr3:16024675-16024775           5.14e-01  100
chrX:138918472-138918572         3.18e-02  100
chr6:6152158-6152258             2.77e-01  100
chr3:147368811-147368911         2.38e-01  100
chr3:77392209-77392309           3.27e-01  100
chr10:13672592-13672692          4.15e-01  100
chr11:8337259-8337359            4.41e-01  100
chr3:155605659-155605759         7.82e-02  74_[-1(8.29e-05)]_14
chr1:33437068-33437168           4.17e-01  100
chr1:77085448-77085548           8.98e-02  81_[-5(6.94e-05)]_9
chr2:172896681-172896781         4.46e-02  17_[+1(1.05e-05)]_71
chr9:68690207-68690307           3.91e-01  100
chr6:161444637-161444737         8.93e-01  100
chr9:13759552-13759652           5.81e-03  61_[+5(5.66e-06)]_29
chr10:43138811-43138911          2.27e-02  45_[-4(3.69e-05)]_45
chr3:195068414-195068514         5.95e-04  36_[+1(5.24e-06)]_19_[-5(1.51e-05)]_\
    23
chr22:38057054-38057154          1.20e-04  1_[-2(8.39e-07)]_22_[-4(7.79e-05)]_\
    45_[+4(9.06e-06)]_2
chr1:147586488-147586588         8.58e-03  73_[+4(3.29e-06)]_17
chr3:54257243-54257343           4.28e-01  100
chr19:1503602-1503702            1.72e-01  63_[-4(9.92e-05)]_27
chr3:50515622-50515722           8.98e-02  17_[-5(1.51e-05)]_73
chr4:89221079-89221179           9.65e-02  70_[+5(4.24e-05)]_20
chr3:57949065-57949165           2.19e-02  7_[+4(3.77e-05)]_83
chr12:74345632-74345732          2.47e-01  100
chr9:126521444-126521544         7.51e-01  100
chr3:168418260-168418360         8.42e-01  100
chrX:47483503-47483603           2.25e-01  100
chr19:8394428-8394528            3.35e-01  100
chr12:4858443-4858543            8.84e-01  100
chr1:100164247-100164347         1.75e-02  53_[-1(2.54e-05)]_35
chr1:106864298-106864398         3.47e-01  100
chr10:29541979-29542079          2.82e-01  100
chr21:42946235-42946335          5.37e-01  100
chr5:165209168-165209268         9.63e-02  100
chr2:41937460-41937560           2.25e-04  [+3(8.43e-07)]_48_[-1(3.31e-05)]_28
chr1:96598553-96598653           9.99e-02  100
chr18:36760258-36760358          2.68e-03  51_[-5(9.39e-07)]_39
chr15:98694257-98694357          7.30e-02  100
chr22:24631140-24631240          1.62e-02  15_[+1(6.69e-05)]_73
chr1:149915947-149916047         1.54e-01  100
chr3:83096547-83096647           9.37e-01  100
chr8:32561581-32561681           3.15e-01  100
chr3:4730424-4730524             2.35e-03  20_[-2(1.78e-06)]_70
chr15:78113339-78113439          1.98e-01  100
chr15:28808223-28808323          1.98e-01  100
chr2:123000640-123000740         1.80e-01  100
chr15:62637359-62637459          5.03e-01  100
chr13:74438464-74438564          3.00e-01  100
chr17:5816923-5817023            9.16e-02  100
chr17:56898986-56899086          1.40e-03  54_[-2(8.39e-07)]_36
chr9:134437043-134437143         8.73e-01  100
chr5:126661617-126661717         1.77e-03  19_[+1(4.25e-05)]_3_[-1(1.93e-05)]_\
    54
chr18:57898855-57898955          6.71e-01  100
chr7:146434243-146434343         7.02e-01  100
chr1:36609359-36609459           3.79e-01  100
chr2:207602300-207602400         8.12e-01  100
chr3:107439462-107439562         2.60e-02  73_[-5(5.11e-05)]_17
chr2:150119910-150120010         9.52e-01  100
chr7:139727124-139727224         6.38e-02  100
chr20:48153682-48153782          6.74e-03  27_[-2(1.78e-06)]_63
chr8:69371092-69371192           2.76e-01  100
chr10:7891704-7891804            5.50e-01  100
chr6:150692748-150692848         5.34e-01  100
chr12:50039309-50039409          1.66e-01  100
chr13:41457319-41457419          2.22e-03  62_[+4(6.00e-07)]_12_[+4(3.69e-05)]_\
    6
chr2:94669954-94670054           2.68e-03  15_[-2(3.28e-06)]_75
chr4:48749261-48749361           1.26e-01  82_[-2(8.33e-05)]_8
chr12:71947863-71947963          1.95e-02  59_[-1(4.25e-05)]_29
chr1:197733441-197733541         1.26e-01  100
chr2:234341667-234341767         6.81e-02  35_[-5(2.00e-05)]_55
chr13:61415231-61415331          9.74e-02  100
chr1:232567773-232567873         5.30e-01  100
chr1:185425247-185425347         1.08e-01  100
chr10:7772079-7772179            3.29e-01  100
chr10:63209140-63209240          4.66e-03  67_[+1(2.35e-06)]_21
chr18:5123287-5123387            5.19e-01  100
chr7:43276205-43276305           3.44e-02  49_[-3(6.29e-05)]_39
chr8:80158276-80158376           7.97e-03  52_[+4(5.90e-06)]_38
chr2:123061701-123061801         3.41e-03  66_[+5(1.99e-06)]_24
chr2:86703863-86703963           6.88e-01  100
chr2:128638941-128639041         1.59e-01  100
chr4:17544347-17544447           1.96e-02  37_[+2(6.74e-06)]_53
chr9:36207157-36207257           1.94e-01  100
chr1:2046587-2046687             4.30e-01  100
chr2:42924775-42924875           6.51e-04  1_[-3(1.07e-05)]_87
chr13:33090715-33090815          5.39e-01  100
chr18:8176721-8176821            1.84e-01  100
chr8:84429099-84429199           5.75e-01  100
chr9:34513623-34513723           6.77e-03  66_[-4(5.43e-05)]_24
chr1:203788636-203788736         8.86e-06  36_[+2(4.67e-05)]_5_[+3(5.43e-07)]_\
    12_[-1(3.31e-05)]_13
chr7:91368349-91368449           2.51e-04  51_[+2(6.74e-06)]_39
chr9:119122006-119122106         3.63e-02  100
chr11:133971501-13397160         1.98e-01  100
chr17:77506923-77507023          8.44e-01  100
chr1:198222545-198222645         6.79e-01  100
chr12:72889863-72889963          4.08e-01  100
chr21:43270853-43270953          4.47e-03  35_[+2(3.28e-06)]_55
chr2:11326911-11327011           8.55e-02  100
chr14:54190129-54190229          4.45e-01  100
chr1:64434182-64434282           4.04e-01  100
chr17:76659906-76660006          3.92e-01  100
chr20:47998825-47998925          4.99e-01  100
chr2:204315236-204315336         2.71e-01  100
chr14:88363754-88363854          3.89e-03  26_[-5(1.99e-06)]_64
chr3:14440612-14440712           1.13e-04  23_[+4(3.69e-05)]_14_[-2(8.39e-07)]_\
    43
chr4:38204718-38204818           1.17e-01  45_[+5(2.32e-05)]_13_[-5(2.32e-05)]_\
    22
chr14:49550125-49550225          7.21e-06  5_[+2(3.28e-06)]_5_[-4(3.03e-05)]_\
    70
chr3:13549070-13549170           2.08e-01  100
chr13:95195192-95195292          2.06e-01  100
chr1:186202104-186202204         2.00e-03  67_[-1(7.42e-06)]_21
chr16:84726124-84726224          2.50e-01  100
chr4:58301573-58301673           1.07e-02  29_[-1(3.63e-06)]_59
chr1:44602890-44602990           1.09e-02  14_[-4(1.27e-06)]_47_[-4(1.33e-05)]_\
    19
chr9:137750757-137750857         3.46e-01  100
chr9:114389942-114390042         3.86e-06  57_[+5(9.39e-07)]_4_[-4(5.23e-06)]_\
    19
chr6:56754365-56754465           5.86e-01  100
chr6:75621344-75621444           9.57e-02  22_[+1(7.42e-06)]_66
chr20:11573607-11573707          6.83e-01  100
chr4:112966796-112966896         1.27e-01  68_[+5(1.84e-05)]_22
chr2:161431993-161432093         4.42e-01  100
chr10:106513545-10651364         2.52e-03  8_[-4(7.32e-05)]_8_[-5(7.44e-05)]_\
    64
chr15:77664026-77664126          4.49e-04  63_[-3(5.85e-08)]_[-3(5.85e-08)]_\
    [-3(5.85e-08)]_1
chr1:12310358-12310458           6.74e-02  100
chr4:24172640-24172740           8.48e-02  100
chr16:56356094-56356194          2.13e-03  30_[+3(2.28e-05)]_40_[-5(3.94e-05)]_\
    8
chr14:36584103-36584203          8.88e-02  43_[-5(4.24e-05)]_47
chr4:134694160-134694260         6.25e-01  100
chr2:29727269-29727369           1.95e-01  100
chr3:105845636-105845736         2.19e-03  35_[-1(1.44e-05)]_53
chr8:69994604-69994704           3.25e-02  72_[+4(3.43e-05)]_18
chr4:35301522-35301622           2.27e-01  100
chr2:134336535-134336635         4.90e-01  100
chr15:37035807-37035907          5.01e-04  2_[+5(2.32e-05)]_[+2(4.12e-06)]_78
chr7:84997681-84997781           3.63e-01  100
chr11:108497644-10849774         4.31e-01  100
chr3:141569737-141569837         3.06e-04  31_[-1(8.29e-05)]_5_[-3(2.09e-06)]_\
    40
chr13:78499913-78500013          2.65e-02  53_[-2(8.61e-06)]_37
chr5:65432429-65432529           3.28e-04  51_[+3(5.85e-08)]_37
chr8:33455680-33455780           5.99e-01  100
chr4:150173444-150173544         1.45e-01  100
chr3:182292610-182292710         4.63e-01  100
chr10:23461668-23461768          4.49e-01  100
chr6:220037-220137               2.94e-02  11_[+4(3.29e-06)]_79
chr5:127428837-127428937         1.32e-01  88_[+2(2.54e-05)]_2
chr11:65275129-65275229          9.21e-03  10_[+4(9.16e-05)]_38_[-4(9.16e-05)]_\
    32
chr13:69199770-69199870          2.64e-02  83_[-5(8.47e-06)]_7
chr5:173729391-173729491         8.68e-05  59_[+5(5.46e-05)]_14_[-4(1.27e-06)]_\
    7
chr2:205698966-205699066         8.85e-01  100
chr12:68423238-68423338          2.50e-03  5_[-4(8.16e-05)]_62_[+1(1.05e-05)]_\
    11
chr12:122001701-12200180         4.59e-03  27_[-1(4.25e-05)]_13_[-1(1.44e-05)]_\
    14_[-1(9.34e-07)]_10
chr13:67100034-67100134          5.55e-02  100
chr10:99940033-99940133          8.45e-03  24_[-1(5.36e-05)]_64
chr9:137760004-137760104         2.27e-05  8_[+5(5.38e-05)]_34_[+4(2.59e-05)]_\
    8_[+2(8.39e-07)]_20
chr3:10366713-10366813           2.11e-01  100
chr5:71904717-71904817           6.18e-02  100
chr16:48020676-48020776          1.31e-02  58_[+4(1.94e-06)]_32
chr2:172181918-172182018         9.06e-04  12_[-5(3.05e-05)]_78
chr6:157051015-157051115         1.96e-01  100
chr1:179703248-179703348         8.80e-02  100
chr16:50354885-50354985          1.75e-01  2_[+1(1.93e-05)]_86
chr11:47033566-47033666          4.25e-02  90_[+2(2.11e-05)]
chr5:79743933-79744033           5.24e-01  100
chr3:55122374-55122474           4.24e-01  100
chr10:87642556-87642656          1.07e-01  9_[+1(1.93e-05)]_79
chr18:71846668-71846768          1.57e-01  65_[-1(1.44e-05)]_23
chr4:123505800-123505900         3.78e-01  100
chr16:24670649-24670749          9.63e-03  77_[-2(1.78e-06)]_13
chr18:65767615-65767715          8.43e-01  100
chr12:57834562-57834662          3.14e-01  100
chr3:21617597-21617697           4.35e-01  100
chr8:107495142-107495242         9.60e-02  100
chr1:89802119-89802219           1.09e-02  13_[-1(2.54e-05)]_75
chr2:47557551-47557651           1.64e-01  45_[+1(4.25e-05)]_43
chrX:17834981-17835081           1.66e-01  100
chr10:11456579-11456679          1.66e-02  32_[+3(8.83e-05)]_56
chr7:85054320-85054420           3.61e-01  100
chr6:136962737-136962837         2.20e-01  100
chr19:14364762-14364862          1.88e-01  100
chr18:54700750-54700850          2.54e-01  100
chr6:18022949-18023049           4.88e-02  88_[-1(1.44e-05)]
chr12:11609035-11609135          3.15e-01  100
chr10:75542072-75542172          1.48e-01  100
chr15:26115602-26115702          2.04e-02  100
chr13:94925381-94925481          1.56e-01  100
chr10:121600773-12160087         8.75e-02  100
chr17:9378854-9378954            3.67e-03  38_[+5(3.04e-06)]_52
chr4:94577198-94577298           3.40e-03  85_[+2(8.39e-07)]_5
chr13:97856000-97856100          8.04e-02  13_[-5(9.16e-05)]_77
chr11:81043414-81043514          7.46e-02  100
chr5:175902285-175902385         2.55e-02  100
chr3:158279251-158279351         3.15e-02  100
chr3:17482359-17482459           1.32e-01  24_[+1(1.05e-05)]_64
chr1:231184027-231184127         4.70e-01  100
chr22:36538638-36538738          9.52e-01  100
chr7:21755060-21755160           2.54e-03  44_[+1(1.93e-05)]_44
chr1:193216983-193217083         1.18e-03  60_[-1(3.63e-06)]_14_[+4(7.79e-05)]_\
    4
chr7:1422989-1423089             2.61e-01  54_[+4(3.51e-05)]_36
chr6:165836473-165836573         4.82e-01  100
chr15:48282372-48282472          1.04e-03  31_[+2(4.12e-06)]_41_[+1(8.29e-05)]_\
    6
chrX:13131771-13131871           2.27e-01  100
chr1:39132733-39132833           2.72e-02  100
chr2:151165379-151165479         1.81e-01  100
chr12:49198904-49199004          5.89e-04  16_[-4(1.40e-05)]_44_[-2(8.39e-07)]_\
    20
chr15:71782551-71782651          1.77e-02  100
chr6:162480152-162480252         1.70e-02  54_[-2(8.61e-06)]_36
chr1:203325006-203325106         5.80e-03  82_[-1(4.25e-05)]_6
chr10:34190664-34190764          1.49e-01  100
chr12:24395815-24395915          7.89e-02  100
chr2:11984579-11984679           1.59e-02  [-5(2.98e-05)]_90
chr1:56229391-56229491           4.53e-01  100
chr6:138493511-138493611         1.58e-02  9_[+3(7.58e-06)]_79
chr4:150683879-150683979         5.37e-02  35_[+1(5.36e-05)]_53
chr7:83405644-83405744           5.53e-02  22_[+1(1.44e-05)]_36_[-1(8.29e-05)]_\
    18
chr20:20199668-20199768          7.76e-03  88_[+5(4.61e-05)]_2
chr3:197168742-197168842         2.24e-02  35_[+2(6.74e-06)]_45_[+2(8.39e-07)]
chr4:89892502-89892602           8.34e-01  100
chr10:26164649-26164749          2.75e-03  31_[-5(2.32e-05)]_59
chr10:83540041-83540141          1.95e-02  65_[-5(1.51e-05)]_25
chr9:132833719-132833819         5.77e-01  100
chr2:237739073-237739173         8.29e-03  69_[-1(1.45e-06)]_19
chr1:182614810-182614910         7.50e-01  100
chr9:136687305-136687405         4.78e-01  100
chr3:181710423-181710523         2.12e-01  80_[+1(8.29e-05)]_8
chr22:29103208-29103308          7.55e-05  25_[+4(4.56e-06)]_15_[+1(3.31e-05)]_\
    38
chr2:39642434-39642534           7.07e-01  100
chr7:69994941-69995041           2.83e-01  100
chr17:8745897-8745997            1.09e-02  8_[-4(5.23e-06)]_82
chr2:162840692-162840792         5.00e-01  100
chr13:101760315-10176041         6.08e-02  100
chr13:29356510-29356610          2.42e-01  100
chr18:56252641-56252741          4.62e-02  30_[+1(1.44e-05)]_58
chr12:132103460-13210356         2.21e-01  100
chr13:34627597-34627697          3.47e-01  100
chr8:94249021-94249121           3.25e-02  79_[+1(2.54e-05)]_9
chr11:110209396-11020949         1.70e-04  7_[+1(5.36e-05)]_70_[+4(6.00e-07)]_\
    1
chr3:114100708-114100808         8.25e-02  70_[+1(4.25e-05)]_18
chr18:36711419-36711519          4.21e-04  23_[-1(2.35e-06)]_65
chr16:800796-800896              7.47e-02  52_[+4(3.03e-05)]_38
chr22:24934151-24934251          9.08e-02  78_[-2(1.52e-05)]_12
chr14:22391894-22391994          2.03e-01  100
chr5:68356780-68356880           2.51e-01  100
chr21:40345867-40345967          3.70e-01  100
chr11:2156485-2156585            3.15e-01  100
chr17:79137810-79137910          3.16e-01  100
chr2:148483729-148483829         2.22e-01  100
chr21:33684151-33684251          6.10e-01  100
chr7:157498769-157498869         9.04e-02  45_[+1(8.29e-05)]_43
chr6:130927348-130927448         3.38e-01  100
chr8:96252692-96252792           5.23e-01  100
chr1:223622443-223622543         1.87e-01  100
chr3:164208799-164208899         8.76e-04  81_[-3(5.43e-07)]_7
chr1:164690134-164690234         6.68e-02  100
chr1:207911049-207911149         5.13e-02  66_[-4(3.03e-05)]_6_[+4(2.44e-05)]_\
    8
chr12:105006424-10500652         1.53e-01  100
chr13:101289891-10128999         1.05e-01  11_[-2(2.54e-05)]_47_[+2(5.44e-05)]_\
    22
chr13:78773045-78773145          5.73e-01  100
chr5:131214664-131214764         1.83e-02  100
chr22:40683009-40683109          8.28e-02  84_[-4(3.03e-05)]_6
chr1:227917092-227917192         1.11e-04  22_[-4(4.99e-05)]_42_[+5(9.39e-07)]_\
    16
chr2:236853601-236853701         1.14e-03  51_[+4(1.94e-06)]_39
chr2:120934260-120934360         4.01e-02  100
chrX:37841053-37841153           1.14e-03  43_[+1(2.28e-07)]_45
chr4:13367117-13367217           2.13e-02  32_[+1(1.05e-05)]_56
chr7:36188354-36188454           2.73e-03  1_[-3(6.67e-07)]_55_[-3(5.61e-05)]_\
    20
chr12:6253916-6254016            4.70e-01  100
chr22:49936101-49936201          5.26e-01  100
chr8:142002750-142002850         2.52e-01  100
chr2:39107150-39107250           4.50e-02  87_[-3(6.84e-05)]_1
chr17:31696229-31696329          3.27e-01  100
chr8:64744311-64744411           8.78e-03  40_[-5(1.51e-05)]_50
chr6:157126160-157126260         7.88e-01  100
chr3:59539139-59539239           6.28e-03  33_[+2(3.28e-06)]_57
chrX:77749863-77749963           9.63e-01  100
chr9:14062971-14063071           1.85e-03  63_[+2(6.74e-06)]_27
chr12:5428855-5428955            1.10e-01  100
chr7:158031841-158031941         1.36e-02  66_[-1(1.45e-06)]_22
chr22:25054854-25054954          9.30e-01  100
chr19:17967585-17967685          1.04e-01  76_[+4(7.79e-05)]_1_[+4(2.11e-05)]_\
    3
chr6:8837373-8837473             8.65e-01  100
chr10:76302983-76303083          2.83e-01  32_[+2(5.44e-05)]_58
chr3:107776091-107776191         3.28e-01  100
chrX:21728368-21728468           3.18e-01  100
chr3:168484342-168484442         1.52e-01  100
chr5:167626849-167626949         4.23e-01  100
chr1:205998629-205998729         2.49e-02  75_[+3(4.84e-05)]_13
chr13:42855404-42855504          1.09e-01  100
chr5:2461777-2461877             6.72e-01  100
chr8:49172096-49172196           4.15e-01  100
chr1:25784878-25784978           2.09e-02  74_[+4(1.94e-06)]_16
chr10:123346833-12334693         3.66e-03  76_[-1(8.29e-05)]_12
chr21:39036812-39036912          2.36e-01  19_[-1(5.36e-05)]_69
chr14:56341011-56341111          2.89e-02  100
chr11:28559519-28559619          1.82e-02  10_[+3(2.17e-05)]_78
chr2:235054553-235054653         3.21e-01  100
chr18:59389679-59389779          5.29e-05  14_[-1(3.31e-05)]_59_[-3(5.85e-08)]_\
    3
chr21:29719663-29719763          6.67e-01  100
chr15:80379798-80379898          5.73e-02  28_[+2(1.06e-05)]_62
chr6:157455915-157456015         7.49e-02  100
chr9:91885153-91885253           5.52e-02  53_[+1(1.05e-05)]_35
chr5:54098351-54098451           3.91e-01  100
chr4:26377457-26377557           4.78e-01  100
chr2:76279938-76280038           2.71e-01  100
chr12:104494262-10449436         9.78e-02  100
chr14:103087589-10308768         1.35e-03  [+2(8.39e-07)]_90
chr19:8525475-8525575            1.23e-02  68_[-5(3.04e-06)]_22
chr20:11942588-11942688          2.74e-02  100
chr14:89577068-89577168          2.73e-01  100
chr4:186765739-186765839         2.53e-04  2_[-1(8.29e-05)]_41_[-4(9.75e-05)]_\
    7_[-5(3.04e-06)]_18
chr3:158405608-158405708         7.21e-01  100
chr2:99881941-99882041           8.92e-01  100
chr4:109444087-109444187         4.28e-01  100
chr5:52356328-52356428           2.11e-01  80_[-1(8.29e-05)]_8
chr10:29254634-29254734          4.30e-03  36_[+5(2.48e-05)]_54
chr6:164151806-164151906         1.82e-01  100
chr8:81997878-81997978           1.72e-02  100
chr8:24966035-24966135           7.41e-01  100
chr9:7172288-7172388             1.56e-03  22_[+2(1.78e-06)]_68
chr18:46283605-46283705          7.20e-01  100
chr4:67546022-67546122           1.90e-01  100
chr2:85772463-85772563           3.80e-01  100
chr20:39006687-39006787          5.62e-01  100
chr8:102341362-102341462         4.64e-01  100
chr10:23980135-23980235          7.03e-02  100
chr7:144835249-144835349         6.07e-01  100
chr20:61845146-61845246          2.04e-02  100
chr15:39692980-39693080          9.14e-02  84_[-1(5.36e-05)]_4
chr11:67374155-67374255          2.73e-02  26_[-1(6.69e-05)]_62
chr17:81057110-81057210          1.41e-01  100
chr20:36719653-36719753          8.21e-03  87_[+1(6.69e-05)]_1
chr11:15863504-15863604          2.24e-01  100
chr12:109348853-10934895         8.17e-02  69_[+2(1.25e-05)]_21
chr10:54665076-54665176          1.42e-02  21_[+1(2.28e-07)]_67
chr8:103269221-103269321         2.15e-01  100
chr5:124035056-124035156         1.51e-01  69_[-2(9.45e-05)]_21
chr7:86274006-86274106           1.20e-01  100
chr3:22725792-22725892           2.09e-01  100
chr17:76048883-76048983          2.39e-01  100
chr1:3909422-3909522             2.71e-01  100
chrX:39651045-39651145           3.92e-01  100
chr13:111492716-11149281         5.70e-03  100
chr3:54668291-54668391           8.15e-02  77_[+1(8.29e-05)]_11
chr18:67634151-67634251          2.96e-02  48_[-1(1.93e-05)]_40
chr18:23716580-23716680          4.64e-01  100
chr11:66280474-66280574          2.12e-02  100
chr13:75200882-75200982          5.86e-03  52_[+5(3.94e-05)]_38
chr1:41864745-41864845           6.87e-02  100
chr5:158696909-158697009         1.39e-02  47_[-1(6.69e-05)]_41
chr2:216645110-216645210         4.61e-04  35_[-2(9.66e-06)]_35_[+4(2.44e-05)]_\
    10
chr16:47985188-47985288          4.89e-01  100
chr7:102742406-102742506         5.69e-03  [+5(8.47e-06)]_90
chr7:113841080-113841180         1.39e-01  100
chr3:157631582-157631682         2.40e-02  36_[-1(4.25e-05)]_52
chr18:61791644-61791744          6.62e-01  100
chrX:73728749-73728849           2.87e-02  51_[+1(7.42e-06)]_37
chr16:54448149-54448249          4.80e-02  59_[-4(5.23e-06)]_31
chr15:86236878-86236978          2.88e-03  16_[+4(8.46e-06)]_[+4(8.46e-06)]_9_\
    [-2(1.76e-05)]_45
chr5:106257530-106257630         6.80e-01  100
chr3:64385387-64385487           8.02e-02  100
chr16:89364011-89364111          3.34e-05  15_[+3(5.85e-08)]_18_[+1(5.36e-05)]_\
    43
chr15:77688413-77688513          8.39e-02  100
chr4:120332196-120332296         2.74e-02  76_[-4(6.25e-05)]_14
chr19:30360893-30360993          3.09e-01  100
chr1:164771756-164771856         8.74e-02  100
chr20:58619481-58619581          7.73e-01  100
chr7:24921299-24921399           1.28e-01  13_[+1(1.05e-05)]_75
chr8:30541534-30541634           1.12e-01  100
chr2:168518714-168518814         2.51e-02  100
chr9:107008040-107008140         1.29e-01  45_[-4(8.16e-05)]_22_[+4(2.59e-05)]_\
    13
chr1:233020511-233020611         2.95e-01  100
chr7:110515285-110515385         5.63e-01  100
chr6:3328192-3328292             4.76e-01  100
chr2:132645811-132645911         7.41e-03  56_[+1(7.42e-06)]_32
chr5:2112094-2112194             1.91e-01  100
chr1:20711399-20711499           7.57e-03  43_[+2(8.39e-07)]_47
chr7:16494645-16494745           7.78e-02  26_[+1(8.29e-05)]_62
chr2:75501109-75501209           4.04e-05  8_[+3(2.93e-07)]_17_[-4(3.29e-06)]_\
    53
chr2:26922801-26922901           4.05e-01  100
chr2:221731571-221731671         1.82e-02  49_[-5(8.47e-06)]_41
chr4:6944326-6944426             5.12e-01  100
chr3:71672487-71672587           1.93e-01  100
chr3:143734939-143735039         2.97e-01  100
chr1:183032097-183032197         1.83e-03  [-3(1.58e-06)]_88
chr6:6332804-6332904             9.88e-03  62_[-3(6.99e-05)]_8_[-1(3.31e-05)]_\
    6
chr3:30669609-30669709           1.45e-02  20_[+1(4.25e-05)]_68
chr6:19976505-19976605           4.34e-01  100
chr18:36583102-36583202          5.69e-02  68_[-3(2.76e-05)]_20
chr7:121604487-121604587         5.45e-01  100
chr6:73566188-73566288           2.64e-01  100
chr8:107803640-107803740         8.32e-01  100
chr17:57993699-57993799          2.69e-02  [+1(6.69e-05)]_88
chr1:168613839-168613939         2.19e-01  100
chr19:44753418-44753518          2.29e-03  50_[+5(3.88e-06)]_9_[-4(7.54e-05)]_\
    21
--------------------------------------------------------------------------------

********************************************************************************


********************************************************************************
Stopped because requested number of motifs (5) found.
********************************************************************************

CPU: localhost.localdomain

********************************************************************************
