# Supplementary material for: CFSP: a collaborative frequent sequence pattern discovery algorithm for nucleic acid sequence classification
Source: PeerJ. 2020 Apr 20;8:e8965. doi: 10.7717/peerj.8965 (PMC7179567; doi:10.7717/peerj.8965)
Supplement: Supplemental Information 2 [file peerj-08-8965-s002.zip › biofilm/pos_test.txt]

mnvwyvhpyaggpgvgrywrpyyfskfwnqaghrsviisagyhhllepdekrsgvtcvngaeyayvptlrylgngvgrmlsmliftmmllpfclilalkrgtpdaiiyssphpfgvvscwlaarllgakfvfevrdiwplslvelgglkadnplvrvtgwierfsyaradkiisllpcaephmadkglpagkflwvpngvdssdispdsavsssdlvrhvqvlkeqgvfvviyagahgepnaleglvrsagllrergasiriilvgkgeckeqlkaiaaqdasglveffdqqpketimavlklasagyislksepifrfgvspnklwdymlvglpvifackagndpvsdydcgvsadpdapeditaaifrllllsederrtmgqrgrdavlehytyeslalqvlnaladgraa
madttnisirldvelkkqaeqlfselgmnmttafniflrqavrqqripfdvaleapnaetiaameeaerisrdpsvkgytdaeqmmkelltdv
mvidyagnelfeyivqhgrlseaearrffqqiiaavdychrhkivhrdlkpenllldehlnikiadfglsnimsdgnflktscgspnyaapevisgklyagpevdvwscgvilyvmlcgrlpfddelipalfkkisngvytiphdlspgakhlltrmlvvnplnritvkeimddpwfkvdfpdylkpkddstpkdvkgkgvdedvvsalssamgysrqeildaikagrkpeteeildsyelmrnnrvlvddikkqakdgngvptqqaxaqqklqqiktpsegavseqkawrtptqpgsvvtssyvpqsniavlpsslpqihraymvqmhpelssvmpvsakksrtrwhfgirsrsypldvmgeiyralknlgaewqkpxeedlwtikvrwryypndlaidngksqspdnskgipdmmrlqiqlfqlepnnylvdfkfdgwdnxdgnevenxglpxddevssfsaypflhlctrlimelavnsqg
mahstmlhvrvddelkaqasealeamglsvsdavrillkrvvndqafplelkvpnaqtraameearammkaraarfesadaliddlqktrqq
mattnlnirtdkeikeaaekiysslglnmttainmflrasiresgipfglkldipsdetikaieegrviakdknvtaydsmddlrealev
matiridddlkrdadkmfedvgmntsaavkifltkfvktgkfpfeietmpfqptdetlqafketenliksknvvnhedlnsyfarmekeadeeahael
mhfskiiagsalssvalaefqngtvtthvtatgyttycpypttitlticeeenictkrpivvsepttvtvtepciistsyettevvvtttlpsslspssvapanvtsfegagsknvasalvgvvaiaaamm
mktemlstridpdtklaftkvceemglstsqalklfakavinyggipfelkaktpnaltaaaineleagkgqtaesidellndlnmsepk
malngvvrarvdqqlksevekifeeiglntsqainiflkrvvmergipfdvkapspqlkkaiveaennegtfhnsiedfmkdlks
mdfvahlsndlewkggnmaanafvrarideglkdeaaavladmgltisdvvrivltkvaknkalpfemlvpnkitvetleksergeeiyhakdasdlfeqlgi
mlhirmdndlkakatealaamgltasdavrllfhriavdqafplelkvpnaetraaldearaiiaerrarfadpdtmfaeldgkeg
mdeyspkrhdiaqlkflcetlyhdclanleesnhgwvndptsainlqlneliehiatfalnykikynednklieqideylddtfmlfssyginmqdlqkwrksgnrlfrcfvnatkenpaslsc
meanmrsatvrariepdlknqaehifkalgilpaeairlfyhqsvlsrgipfklqipnektlaavaeldskkkhkrfhsvkkvleslend
mevfcmattnlnirtdkaikdqaeeifnelglnmttavnmflraaicehgipfglklevpndttaaaieegrkmmkdssapcyssmdalkevldv
msastfvraridveikeeaaivleamgltvsdavrmlltrvarekalpvelmtpnpatiaslkearagglrkfgsvsdlmadlndedd
mlhvrvddevkaqasealaamglsvsdavrillkrvvndqafplelkvpnaptqaaieesrammkarqarfetaealfddlektrqr
mtsqtsmlhvriddetklqaqqalksmgmsvsdavrifltrvvaeqaipfdvrvpntttvvamneadaliqakkarfetvedlfndlekns
mfypynysnvnvsaipvlpgisafdrssdqeeivelnperkyqtllpvltnshvvenelkhklnktafdfryhnrsedssenvepkylttpnlqmrsvsfdssslqynsdsseksplsqlnanssiirqtdsgtvsnddydnmgniryslktrkqrtdpkntlsdeedleqrrkyickicargfttsghlarhnrihtgeknhccpykgctqrfsrhdnclqhyrthlkkge
msdnvrqmervmktemlsaridhdtkvafshicdevglspsqaiklfaravinhggipfeikvpqpnetstaamqelregrghraesldslleeltdgkiahaqp
mtiadtyvraridmatknkasdaleamglsisdvirmlmlriaderqlpfavkvpnattrkamaelesgkgkrfksskdlmadlhagd
mrtaadtsiraridsetkrkaslalqsmglsisdairmlmvriaeekcmpfdirtpnkstqdaieeleaghgkkvagvndlmadlnadd
maaeqskepaqrigkyqivktlgegsfgkvklayhistgqrvalkiinrkvlaksdmqgrvereisylrllrhphiiklydvikskeeiimvieyagkelfdyivqrgkmeenearrffqqiiaavdychrhkivhrdlkpenlllddqlnvkiadfglsnimtdgnflktscgspnyaapevisgklyagpevdvwscgvilyvmlcgrlpfdddfipelfrkisngvytlpsflnesarnlltkmlvvnplnritireimedewfkvefpdylnpenllpkpkdvpvdddvihalsvamgydkqeildairtgrkpdetnevfdayelmkenktlvddiksqnveksdsmdkivsqgsavtyhalnpspehiptnstiailpsslpqihrayminkadknnqplnkinpvstkksktrwhfgirsrsypldvmgeiylalknlgaewikpseeelwtikvrwkykpnadeqqnikvtpdlmkmqiqlfqlepnnylvdfkfdgwensdestaefkddddissfsaypflhlatrlimelavnsqg
mnavaplipcivsggsgtrlwpvsresmpkpfmrladdqsllqktflriaglpdvarlltvtnrdllfrtlddyravnrsglaqdlllepvgrntapaiaaaalhvqehfgdqaqllilpadhlirdeqafaaavaearglaaqgylvtfgitperaetgfgyieqgaplgngfrvarfvekpdqataqsyldsgkylwnagmfcfqaatvlqelerhapevliaaraaladgsslengqcrqrelaagafaeapdisvdyalmersdkvavvpcsigwsdigswqalrelsaadengnqvrgesvlhdvsncyidspkrlvgavgvhdliivdtpdallvadaarsqdvkfvaqelkrrghdafrlhrtvsrpwgtytvleegrrfkikrivvrpkasltlqmhhhrsehwivvsgmalvengerefllntnestfipaghshrlsnpgiidlvmievqsgeylgeddivrfndiygrapasdekka
meksatvhariepktkkkaegvlkklgmspteairlfynqiclcggipfpllipnettkktlkkssqdedvqsfdsleemfdswek
mltteirsriepklkdeaqavlgrvglnisdairlflrqvvvarglpfevreypnavtqaamlearqararydtakdlfdelegkrakkkrsrkavr
msrsatvrariepdlktdveklldriglstteainlfftqirlrqglpfpveipnettsetfkqtdrgenlhsydsleemfraldnc
mkttnlnvridkevkhdaeaifnelglstsaainmffkatirnnslpfstkldtpnketllamkeaeellkdpntkyyssfkelletldd
mttnlnkirtnvyldattkekaqeifkqyglglseafnifltqsvlqrgipfeikipndetleaikdarakknmskvnledlkedikcln
mkkvstldllfvaimgvspaafaadlidvsklpskaaqgapgpvtlqaavgaggadelkairsttlpngkqvtryeqfhngvrvvgeaitevkgpgksvaaqrsghfvaniaadlpgsttaavsaeqvlaqakslkaqgrktendkvelvirlgenniaqlvynvsylipgeglsrphfvidaktgevldqweglahaeaggpggnqkigkytygsdygplivndrcemddgnvitvdmnsstddskttpfrfacptntykqvngaysplndahffggvvfklyrdwfgtsplthklymkvhygrsvenaywdgtamlfgdgatmfyplvsldvaahevshgfteqnsgliyrgqsggmneafsdmageaaefymrgkndfligydikkgsgalrymdqpsrdgrsidnasqyyngidvhhssgvynrafyllanspgwdtrkafevfvdanryywtatsnynsgacgvirsaqnrnysaadvtrafstvgvtcpsal
makktssvsfridadikkqadelfaklglnmttafniflrqsiregripfditlntpnavtvaalleaeqiannsdakrysdveealrelks
msnnsrvesgsghrhhhhhhhhhghgsgqrstladgsrignyqivktlgegsfgkvklayhvttgqkvalkiinkkvlaksdmqgriereisylrllrhphiiklydvikskdeiimvieyagnelfdyivqrdkmsekearrffqqiisaveychrhkivhrdlkpenllldehlnvkiadfglsnimtdgnflktscgspnyaapevisgklyagpevdvwssgvilyvmlcrrlpfddesipvlfknisngvytlpkflspgaaglikrmlivnplnrisiheimqdewfkvdlpdylipadlkhqqpeneeaqtaaengphqeeidddlvnalsktmgyekdeiyeslesghdssalneirdaynlikenkslikdlksdkstcdeldtflaqspptfqqrstsdvnnqtnaavgaqapqqqassrkmaaqqrtyhqtsfndqskeedstisilptslpqihranmlaqglpaaskisplvnkksktrwhfgirsrsypldvmgeiyialknlgaewakpseedlwtirvrwkydvaqnknnekipdlmkmviqlfqietnnylvdfkfdgwesshgeatkesnvsedemstfsaypflhlttrliimelavnsqgg
mtanavvrarineqtkqeaaavlaamgltvsdafrmllvriakekalpfeplcpndetiaaikaardgkltsvdsvdtllenldeed
mttadtyvraridsrtkkrataalgamglsisdairllmvrvaderrlpfevkvpnaetrdainelesgkgrpfssvaslledlnadd
mtadaiiraridsvtkqkaiaaldamglsvsdairllmlriaeekrlpfelkvpeadvapatdrhsrrldsgedlfrdleh
maattfvraridealkneaaavlagmgltvsdvvrialtriakektlpfemrvpnrqtaqtlaksergedvhhakdandlfgqlgi
mlqstpkswkdflkspkkptspttppgsvtitpnttppsvpcasprpakipsrdpfqtinpglnlsfanilnkslanhetcficgellstvfaserilklncgdsthsecfkayfkedipharihgktitfaktcrglncsgtrnvvvdvnnwhlvsarklslipkrpapphpnsvninalkttlqnsdiptrspspdptvstttevdayevetvrnqlikylldscpkinlsrlvslgnlrvadelsvcvepsdyfqtryvylfenymliwnsvdypvfvpmqniqissrgssilqvrqkddglstliqstsstvvekwvvaisdahlqlpapditstidtspsdsdsdidsdeeviqqaltknnwadlmieidnalltsdp
mpanslvqtridaaikeeastvlqaigltvsdavrlmltrvahekalpfeplipneatiaamkearggkletvtlddlqavldadn
masndpsirvridahtkkvatetldamgltvpdvirillrrvaeekclpfdvqvpnkssrkalakvaagevktaatiadlmtdlnadd
masnalvqtridtqvrgraaavlesmgltvsngvrislirtaneealplelisgcethdawfrskilealndtrpsvpddevmahfekrrtaarlkaaarks
msaiararmddelkneaesilnsvgitpseairmlykqivnrhafplelrvpnqttldafsevdndngeletftsfdellnadd
msaadsyvraridtetkeraaralkvmglstsdairmlmmriaeeqrlpfevkvpnaatqeamrelaegkgkkfdsvadlmadlnadd
mtaiansfvrarvnkimrddaeavlrdlgltisevmrmtltriakdkavpfelfvpnaatrqamleaeeimatrrqrfanaqdmlnglekdsedatv
maqtvinfntdaklkseakqvldemglnfsialnaylrrliiekrieftvpeipnarlikafkdaekeyksgkmkvykthedlekhllsl
maktamirartdedvktdaedilkglgltvsdavnlflnqvrlhrglpfevkipnkttletfkktdkgkelvkckdaddmfkklgi
mevfhmsttnlnirtdkdvkekaekifnelglnmtsavniflrtairergipfelkldvpnettiaaieegrkmasdpssprysnidelrdalek
mssstmihvrvdpetkskakgildelnislseafklylkqiilhkgipfevkiptaltdrtlrkseagqglhrvsgvdelfqelnd
mpktsmsirldsevkeqaqqvfnhlgmdmttainiflrqaiqyrglpfdvrldenqkllqvvmdvdqnrnmsqsfesvsdlmedlra
mwhnkamktsavhariepqtkkkaedilrslgltpteairifykqislrgglpfpiaipnrltastleksrrgedvqefesleamfnswkk
mktsiinarvkpelkgdveqilsklgitttqaitmffeqiklnrgipftlqlpndeteqamlearennnleplnvsklkr
maisatatatasatatktaaktasinvrvtkevkaqaeelfnsfgitlsdainmflhkslmveglpfdlkqpkynketiaafkeydymkahpeeykrydnvtealedalk
mpnnpvvraridehikaeaeavlsaigltvsdafrmmmiriakekalpfeplvpnketinamkavrrgdfewtgsadklldhlnadn
mkkirmfviatllssgaainatavaktatstitvvnncdititpatnrdvnvdrsanidlsftirqpqrcadagmrikawgegnhgqllikpqggnksagftlasprfsyipnnptnimngfvltnpgvyqlgmqgsitpamplrpgiyevvlnaelvtn
msekerlksvsipqihdqmycicieneldlykeevihmanavlqtridkatkdeaeqlfeslgldittairlflkqainqrcipfeivppqrefsdstlaaieeakslarnpkakryssakelledck
mgynrkkgsvmsktqttirleesdykeareilnfigmsysqavnmfnrmivlnkglpfeakipndktvaamkealelegeyvtlddlkreheavsn
matkgnmtlriepelkkeaaalfqslgldlstatgifyrqalryhglpfeirldepnaetreaidevqrmkkdpaigktytdvdammkella
msktatiqtriepgiknevekvlktlgittseaigiffrriimeqglpfpvkitnpetimaieeaiegknlskvynt
maqtnvcirmdgnlknefdnicrelglttsaaftvfaravvrcggipfemvidqpnaktiaaieearaaeknkspgkvytdagemmkells
manavlqtridkatkdqaedlfeslgldittairlflkqainqrcipfeivppqrefsdstlaaieeakslarsprakryssakelledck
mknemlstridhdtklaftnvcesmgistsqalkifakavinyggipfelkaktpntltaaaidelesgkantannieelfndleigklkda
mqlsfiltssvfilllefvkasvisnpfkpngnlkfkrggghnvawdydnnvirgvnlggwfvlepymtpslfepfqngndqsgvpvdeyhwtqtlgkeaasrilqkhwstwiteqdfkqisnlglnfvripigywafqlldndpyvqgqvqylekalgwarknnirvwidlhgapgsqngfdnsglrdsynfqngdntqvtlnvlntifkkyggneysdvvigiellneplgpvlnmdklkqffldgynslrqtgsvtpviihdafqvfgywnnfltvaegqwnvvvdhhhyqvfsggelsrnindhisvacnwgwdakkeshwnvagewsaaltdcakwlngvnrgaryegaydnapyigscqpmldisqwsdehktdtrryieaqldafeytggwvfwswktenapewsfqtltynglfpqpvtdrqfpnqcgfh
matktamlhiriepeikeeadyifgqigittsdavkiflhkaiyssgfpfevtaptynaetiaamkeakriahdpnvkgytdmdelmkdllade
maktamirarvegnlkkdvenildhlgisaseainifyhqiklskglpfpvkipnkvtqktfestdkkksiksfkskdelfkklei
maatttmvhvrvdenvkaqaaetlasmgltvsdairvfltrvvadkelpfalkapnatsrvaiaeakeiiksrrarfatadallnaleeasrk
mktetlstridadtklaftnvcedmglstsqalklfakavvnyggipfelkvrqpnditaaaiaeleagnassakdveelfsnlnigklr
mradavvraripadmkdkaiatlermglsasdlirltflrvaeegrlpfdvqvpnrttrkamkeleagkgkrfdnaedlfkdlgi
mattmihvrvdeqlknnagqalaamglsisdavrllltrvaadqqfpfalkvpnettlramkeadsiinarfntadelfhalek
mtetpsiharinghlnaqamavldalglaapdavrllfyrivadqaflvelsvpnaegcsamdqscrtmmnihtgrmrsrrvlqtptt
matksanlyariepdvkeqaeeilaalgipasnainmfykqiilqrglpfevkmpsarpvdvsalseaqmnaelekgyadmqagrtrsaksvftdirkdysl
mstvvtniridkelkaqatelfndlgltlsqaftvflkqavlhhglpfavtrppskelleaikegeqlahdpnaktyatpqelwdelgisks
mtanavvraridenvkeeasvvlssmgltisdafrmmltriavekvlpfdimipnaetidairaskagetqsfdtvgglmddlnaad
marstmlhirvddeiktqasealaamglsmsdavrillkrvvndqafplelkvpnartraateearamtkaraarsgsadaliddlekarqq
msktatinmrvspevkadaesifsslgmtlteainiflhksviegglpfevrqphynaatekamkeaqdimagkvkavsydsidamfealdk
mattninirvdselkqsaeelfndlglnmssaitmflksavsydgipfelkrntpntktkialseyeemkrnpekykrynsfdeivkevleda
miimanirvddklkkeadkkfsligmstadavkifltqfvqtgkfpfqievpteqpndetlaafteteqilsqnhsdnkerltdyrrrmrqevkdetghvel
mnapssmlhvrldnelkaratealaamgltasdavrllfhriavdqafplelkvpnaetraaleevaqmkadrrvrfanademfaaldgkaq
mtanayvraridqelkddatavldslgltvsdvmrmmltriarekalpieltrpnaetlaameeareiaarkhgrfktsqalhdaldsedk
mqrpfllaylvlsllfnsalgfptalvprgssegtscnsivngcpnldfnwhmdqqnimqytldvtsvswvqdntyqitihvkgkenidlkylwslkiigvtgpkgtvqlygynentylidnptdftatfevyatqdvnscqvwmpnfqiqfeylqgsaaqyasswqwgttsfdlstgcnnydnqghsqtdfpgfywnidcdnncggtksstttsstsesstttsstsesstttsstsesstttsstsesstsssttapatptttsctkekptpptttsctkekptpphhdttpctkkktttsktctkktttpvptpsssttesssapvptpsssttesssapvtssttesssapvptpsssttesssapvtssttesssapvtssttesssapvptpsssttesssapvtssttesssapvtssttesssapvtssttesssapvtssttesssapvptpsssttesssapvtssttesssapvptpsssttesssapvtssttesssapvptpsssttesssapaptpsssttesssapvtssttesssapvptpsssttessstpvtssttesssapvptpsssttesssapvptpsssttesssapaptpsssttesssapvtssttesssapvptpsssttesssapvptpsssttesssapvptpsssttesssapvtssttesssapvtssttesssapvptpsssttesssapvptpsssttesssapvptpsssttesssapvtssttesssapvptpsssttesssapvptpsssttesssapvptpsssttessvapvptpssssnitssapsstpfssstesssvpvptpsssttesssapvsssttessvapvptpssssnitssapssipfssttesfstgttvtpssskypgsqtetsvssttettivptktttsvttpstttitttvcstgtnsagettsgcspktvtttvptttttsvttsstttitttvcstgtnsagettsgcspktitttvpcstspsetasestttspttpvttvvsttvvtteyststkpggeitttfvtknipttylttiaptpsvttvtnftpttitttvcstgtnsagettsgcspktvtttvpcstgtgeytteattlvttavtttvvttesstgtnsagktttgyttksvpttyvttlapsapvtpatnavpttitttecsaatnaagettsvcsaktivssasagentapsattpvttaipttvittessvgtnsagetttgyttksipttyittlipgsngaknyetvatatnpisikttsqlattasassvapvvtspsltgplqsasgsavatysvpsisstyqgaanikvlgnfmwlllalpvvf
mldteisirirtnralkqkaakelklmgltvsdavrmylhfiatekklpteldnnamlisvakekrvstr
mqkktysycndnvntklsrkqektmsktaviqtrvdpktkeraqiilkklnismseaismylsqitlhkgipfeikipnevtaetlkaseegedlhpvdsvdalfqelea
mtanayvraridqdvkddatavldslgltvsdvmrmmltriarekalpieltrpnaetlaaieearaiaaekrarfstsnelfnvldgskp
maanafvraridetlkneaaevladmgltvsdliritltkvakekalpfdmripneltaktiadsekgidihkakdaddlfnqlgwvsdshettgn
matiptqiridetvkaqatslfndlgmdmssavniflrqcvlrggipfavevpnynaktleavaeakrisrdnsvvsydnmkdlkkalea
masnalvqtridadvkekatavlenmgltvsdavrilltrtanegmlplelvsnsqaydswfrekvrqaladtrpdiddseveahfaqrrtaalrkapeqer
makiqtslrieekslkeakvilnslgmnfseavnvftsmvvqtkglpfevkipnkltskviqeaklgvnvdefsvdeir
mklkrlmaaltfvaagvgaasavaaidpalpeyqkasgvsgnlssvgsdtlanlmtmwaeeykrlypnvniqiqaagsstappaltegtanlgpmsrkmkdvelqafeqkygykptavpvavdalaifvhkdnpikgltmqqvdaifsatrlcgskqdvktwgdlgltgdwakkpvqlfgrnsvsgtygyfkeealckgdfrpnvneqpgsasvvqsvsqslngigysgigyktasvktvalakkegaafvedneqnalngtyplsrflyvyvnkapnkpldpleaqflklvlsktgqqvvvkdgyiplpakvaekaikelgl
mldsavnfrtqadikeqafnviksygltpaqvlnmfltqiaktntiplsldyqpnevtrramedslsgevlhassfeefqnqmgdlcks
msinavvraridpairdeatevlaqfgmtisdvmrmtlayvakeralpfemrlnattietiekaeagievhrasdakdlfdqlgm
msskppstamgvdsglhqqkaairypkifsepvnirevhlpvikrwieeklneivpdddvivdyvyellvssdtpdvktmyshvreflgedsmrfmaklwklllaaqadkngippelvekqkqlmkanpnlkqefqrthpshrdrrepdrsrdpyrrlerdgtqksnrntphsssastndqattedghhhhhhhhhhqssnaahgsgssgnhtnpqpatpidpninpanrigryqiiktlgegsfgkvklaehlttgqrvalkiinrktlaksdmqgriereisylkllrhphiiklydvikskdeiimvieyagnelfdyivqrgkmpedearrffqqiiaaveychrhkivhrdlkpenlllddkynvkiadfglsnimtdgnflktscgspnyaapevisgklyagpevdvwssgvilyvmlcgrlpfddefipalfkkisngvytlpnylspgakhlltrmlvvnplnritiheimedewfkqgieqyllpqdigkeknnidvdedvlsalthtmgyerdeivgsinrynnaptpqqksneivdayllmrdnhalvkdlkkhktdqmdgflsssppppwdtnninnnvlshrtpsiqqsltyqtlaqvpdlstlpnstiailptslpsihraymmenttstnqskispistkksktrwhfgirsrsypldvmgeiyralknlgaewakpteeelwtirvrwkysptnsgmevdeslsdmmkmqiqlfqlepnnylvdfkfdgweksnstdntnpdemssfsaypflhlstrlimelavnsqns
mskgkrapytrpcdscsfrkvkcdmktpcsrcvlnnlkctnnrirkkcgpkkirdrtreainnlsnkedpktnsfiphfqldklqpcletyqtwyygiwpvlsisdlnmkitkrdvsayalacalsaailnqidfisnngtycipedvkkldfigecirartfmnyqmtptletiltsfflhvaevnkgskpaaiiylreaitmaqiiglhnestykskpvaeahrmrkiyfmlmvterfmciddlipvvlensikefslddeqysvlidgfkelvkvfsipskaifdrfiqmndsismppetagllnkiqlelesicispvapdiqkaniivskywmkaltwkitrknnllddfvttlcvkypielseqflgeiksiplrafesngpgvvfkllsiatvlidsinlsndvsgyeslqrmfdlisklkktdmiiprreydrikealtkmeidiffssaqsggyisevesngsldafltdplvfysgsndnptpsyipdyqk
masttmvhvrvdeqikaqatetlaamglsvsdavrvflmrvvadkqmpfalkvpnvetrtamieadeiararrtrfetaselfddleknsgk
mttqkkanlnvkidpqlkteaetifedmgltttaavnmfikrviddrelpfkprvtstldkalddiennrvetydtaadwkaslkeyvqs
mtqslhgkvvaalvtdgfeqveltgpkkaledagatvrilsakagevrgwnhhqpadafrvdgtfedaslddydalllpggvinsdqirslakaqelairaeqaskpvavichgawllisaglvqgrtltswpslkddinnagghwvdqevavdgklvssrkpedipafnrrfieilag
magtttnisirmdadlkaqadelfndlgmnlttafnifvrqslreggipfeikkerpnketiaamleaeriakdpsakhytdldelfadlka
mnssivkarvspeikaaamenakalgldlstvirmvikqlaatgeipegllkpnkktlqaikdfergigvhransiddlkkelew
mtehtaptapvadvclllegtwpyvrggvsswvnqlilglpdltfsvffiggqkdaygkrhypipdnvlhieehfletawsspnpqtrqgssetekalrdlhrffhypetpdveegdalldllaegrigredflhskasweaitagyeryctdpsfvnyfwtlrsmqapvfmlaeaarrmprarmlhsistgyagllgcilqrrwgcryllsehgiytkerkidlaqanwiaenpdeqlstgldaevsyirrlwirffervglltyraanpivalyegnrqrqvldgaeprrtrvipngidldawtgalerrppgippvvglvgrvvpikdvktfiramrgvvsampeaegwivgpeeedpdyasecrslvaslglqdkvkflgfrrigevlpqlglmvltsiseaqplvileawaagapvvssdvgscreliegadaedralgragevvaiadpqatsrailallrnpqrwqaaqavglqrveryytealmlgryrglyreateia
mnisnvinlnynviatqlqeifimshsnfnmrldddlkasafsvleqygltptqavrmffneiahtksiplsldwasytpntetvkaikqgredyqagklagyqadeltdalvdreng
mstetyvrtridpaikqeatdvladigikmsdflriavtmvakekalpfeikkipnrvtieamnearsamnarfnnaddliydiekdrsk
mpktatiqaridkktktqathilkelnitpseaivmyfrqiifrrgipfelrvpneetlralkdvemgkglktfgsadelfedldg
mimndatinvrvskevkanaesvlkalnismsgaidlylreiafhrglpfavripneetlkamreveqgadlegysdpdemfqalgisqfak
msgttttvnvrmnaelkkqaeelfgelgmnlttavnifirqslrqggipfnvsldepnretvsamleakriardgnvkgyrdlnalfkdlda
masnalvqtridaevrdrasavlesmgltvsdvvrilltrtanegalplelisgseahdawfrskvlealhdtrpdvpddevtahferrraaarlkaaalks
msspsilskniedksstteiappptqpqsqpvtttttttrrsktftgcftcrsrkikcdltkpqcekctraglicagydiklrwsdpiqyiptktgnvksqpikftnkddeqldennnsknnnnssseffqrrkvgfvkwdepyetyedmdsdlsilhgsgedpivklsgetklkgpfgvfkgepspqqqnniisqeislkskkrrlnnshndtnviatttttttttgttsnvsntytngssplvhghnfttttttesnsqphgynletgiphsdqpqdsqwisnelkdaalvtaaaldtqfldlmfnfnsniptddtsnninnntttnththtdnqtnnnnnntghssimdefnnpdflnllfhknsqlaittpqphigttthtttpqlshsnssislanilnqnqgannnsnsilmdptyysnfsnffynnpyqsnenleidlhaksidhdhdhdhdededdespeevdgndskllqfimkivknptnlpfdlslpsnsneqqqqqqqqqqqehhhhhqigipvnalqvqpltryllnyyvtnvadlmtvipltespwktiyfpralmalgelsalgktstaknallnallavsafnlqskfpknsepmrfylnlgialrnqaslfikqllhnkrnnkrnktngieycinhekykdvlcavlsmisvdlvwgtmqdtriyitwcgkviiakmqnkkklstkasilhrifsnlkliqdstcldidsinedfetnyygigigtgtgigydvsgdkyvqqkldnsdgdatttttavvddhkkvrktridfivnntftnkkqtktttttttnkskssittspsfvnkklintmkndesfatdalyglpyslivlfsetvellrtkiyyrdnpkaaariamklsnhekefndrieelneklenwtldwqlyeqqqqqqqnmtttkaktrsttptssptptdgkpeneepttvgddndnddnnefdhkfyspmhkatyhhimsfyhalmiyfnrlikqipaenlqnqvkktlqhlnaiqkliddkeaniiplfwqgfiagceaiepdlqlafkqwgadiakylgsywgarqimmevwrrkraneikddwisvihdwemnlmla
mpaksqikprstakrtanppakvagrkpaktgyinarvepklkksaeavfdkiglstteavtiflkqvvaqkgipfavnvpnretiralrdaeagrterftgsadelfahilgkkhr
matettvrariderikneatvvlesmgltmsdaiklmlvrvaeegrlpfaplepsletiaaaraaregnletvtldelraairadd
mananinvrvdaelkrsaeilfedlgltmssaitiflksavkhegipfeirryapnaetraalaeykemkknpgnykryksfddmadevfada
maqtvinfntdaklkseakqvldemglnfsialnaylrrliiekrieftvpeipnarlrkaikdaeqeykdgklkfytdikemrkslgv
mpsngmihvrmdedekneaaavlasmglsasgvvrlmlkrvarektvpfdlrvpnaetraamaeaqtiiesgrarfatsrelfddlekggk
mntvvrariseevkneaaavleamgltvsdafrimmtriarehalpfeplipneetiaamraaregkaeivtieqlqavldadd
msadevnidtasleelrdilinktgntklanrfralfnlksvgsedsdkerahkaikyiaecfnddsellkhevayvlgqtkdlyaapylrevlendnqqcmvrheaaealgalgdkeslpllekyfkedplleirqtcelaierihwensekaknevlekslytsidpapplatndstskveklkeilndqdkplferyramfrlrdigtdeaclalasgfddpsalfkheiayvfgqmcnpvtvpslikvlkdeseagmvrheaaealgsiatdeclpvlqsflndsepvvrdsaivaldmyeyensneleyatvk
masrsrinvevdtetkdralrvinsmgldmssainmylkhisdsgelpftpeiivegqlqtaeadveagrtksfktidallkdlhndvdd
mahtsmlhvrvddklkadaankladvgltvsdavrilltrvckegglpaglttdekahdlwfrekvlealadtgpgnshqqvidearavierkqsndrhtlvgagsr
mlsnfkikprtllrglataaadpaanpnrvhgglkdqdrifqnvygtyghdlksaqkmgdwyktkeiilkgdkwiidemkksglrgrggagfpsglkwsfmnppgweknvgprylvvnadegepgtckdreiirkdphklvegcllagramnataayiyirgefynetvvlqnaineaykagligknacgsgydfdiyihrgmgayicgeetaliesiegkagkprlkppfpagvglfgrpttvanvesvsvaptilrrggdwfasfgrernagtklfcisghvnepctveeemsiplkellekhcggivggwdnllgvipggssvpimpketcdnvlmdydalrdvgsglgtaavivmnkqtdiiraiqrfshfykhescgqctpcregttwlqrmmdrfytgqatekeidqifeltkeieghticalgdaaawpvqgliksfrpvmvdrikefqqkhagehleyggwvdggkvkngvvidnplpsghh
msadnviraridsetkerataaleamglsvsdairllmlriaeeqrlpfvvqvpnattskameeleagkgkrfdspdalfedldi
mssdavvraridretkerataaleamglsasdairllmiriadeqrlpftvqvpnsttaaamdelesgkgkrsesadglfedlgi
mssqtatvqsrvtpeikneadallksiglnsssflrlvltnlvrtreiphelleipnaetiaamrasergevtllsaggiralakqirkeseltha
msetyiraridngikdeataalkamgltmseflriavtrvakeksipfdvkvpnavtlqamqeaqeilaekralksaealfdelensth
matnpvvrariddhvkaqaeavlasigltvsdafrmmmiriakekalpfeplipndetieamkaarrgklttagtpdrllkklnagd
mskvqtslridekslneakvilnslgmnfteavnvftsmvvqtqglpfevkipnketveaikqarkginidafsvdelk
mtmssvtirvdsetkaqaaaiaeelgidlsaatrmfykqiirehgipvtlsladtpnaqtrksieegrallataqrghkdadelfdslgi
msadtvvraridsetkerataaleamglsvsdairllmlrvadekrlpfavqvptattttamdeleagkgkrfdsadalfddlgv
mimartsnifarvepevkeqaeqvleqlgipmssavsmflkqvvlqrgipfemklpkdtppsyssltkeqfnaeiekgmldieagrtypmksveeemkrdygl
mktemlgtridhdtkaaftlvcdeiglspsqaiqlfakavisyggipfevkvrqpnkqtveaiaelesgkghkaasvkqlfdelgegkldna
mlpdnlvparyriptpdnhpsgeqnsenltqgkpkleeyetdilsgkslagqsgnvlleerdrhikarllsvvkieaytkvlnnlvednaisaeelaeliatktaqineagnkiwlnlitqekdapvfykled
msnekretrlsiridpalkeaaqnvandmgmdlstavnmflakivkdhalpftptslpaetlqalkeakssrvlkryrtpevmwkdlev
maantvvraridehtkeeatvvlaamgltvsdafrimltriarekalpfeplvpneetinamkqarsskgltkvksvddlmadlnadd
mgtittsirtdaalkreadrlfadlgmnfstavntflrqavreqglpfkpsrnvpnadtraamieadhiatdpnahgyhsadelfedlda
masttnfsvrmdseikkqseslfselgmnlttainvflrqslrvggfpfdvkleqpnretvaamleaeriahdpnvkhysdveealrelkr
manadtyvraridtatkeratdalqsmgltisdairlmllrvaderrlpfevkvpnaatrkaiteleagkgkrfasvddlmadlhadd
mktsttiliktdkavknaakkaaeeigiplstilnaylrafardrrvefefphipnattrkaiadaragrglktfskfedladylral
maatafvrariderlkeeaavvladmgltvsdvvrivltrvakekalpfemrvpnkltsetlaksergedlhhakdaddlfgqlgi
masttmvhirvdeklkreacaaldgmglslsdavrlllvrvaaekalpfeirvpntstiramedvnvgtlesfksvtalmasidenn
mntvdirlrvsanikteaeeifkqigmtmseairiflnqcinsgglpfkphikipnketlesfkqaengkfenynlkqfekfldditk
maksttnisirmdselkaeaeslfnelgmnlttafnifvrqslreggipfdvnlrvlnketitamteaeriakdsavkgytdldelfadlkr
maattmvhvrvdetlkaqatetlasmgltlsdairvfltrvaadkelpfalkapnaasrvaiaeaneiinsrrthfataddllnaleeasrk
mkfqaivlasflvmpyaladdqgglkqdaapppphaiedgyrgtddakkmtvdfaktmhdgasvslrgnlishkgedryvfrdksgeinvvipaavfdgrevqpdqminisgsldkksapavvrvthlqk
mlqwnhkntkgiymalnsvvrarvdsslkveveeifkslgintsqainmfltrvrseggipfelkvpnektlsamreaknmdgfvsstleelkeernakii
mrilwilpyspwpttsggktrqyhllrslaarghritvllhskqpvsaedrqalepflerlvvlprrplrslstllaalfapypllasvnglsaelqrtatellrepwdvvqvehsysfqpyerplrdagqpfvltehnvesslgaatydrlpgwalpfvrydqwryrrwerrvmsqaaavvavtekdarqlgamlgrpvpvvvngvdcehfatarptpeaqrvlflgnyeyapnvdavewmldeilprvwahcpearmsvcgyalpaewaqrwsdpriewqgfvpdllqlqssssvflaalrhgggsklkvlealaaglplastaqgvsglelrdgedylggesaeqlanavvrllqdpaqaralgengrayvrrahdwsvaasqleqvyaglaegapaca
maavlkttdvrcrieadlkeratavlqscglsvsdamrlflrqvvatqglpfevrmpsekttralaqareirrqfdsvdemlreldgeageeakargta
mkttnvnikmdpeikkqasllfkefgmtmssainlfvrtaieqndipfeydreitnketleafeegerlladknakryssfkeildsldd
mkksatirarmepdlkdraeyifrklglsttqaltlfyrqvelrkglpfeiaipnetthrtfedtdsgreivlckdvddmfnklgi
mstallqvrvdeelkhrvdkklkrmglttssavnlllhqidiqgkipfeivdrpndlhhavqdieagvglskvyqdtdelykdlgi
mlhvrmdedlkargnaalaamglsaadavrilyhrivadqafplelkvpneetraamaeasdivarnkarfaapddmiaslee
mttlqtritddvklkadalfaemgisttdavrmflmqsinlgrlpftprgktpnaetlqalneeggqsftnaqelfetwk
mtksafirarvdpelkeeaenvldelgitptqavtmlykyvarehkwpttikipnavtlktfestdnkigliasnntkkmfkklgi
mktakeysdtakrevsvdvdallaaineisesevhrsqndsehvsvdgreyhtwreladafeldihdfsvsevnr
