# Supplementary material for: CFSP: a collaborative frequent sequence pattern discovery algorithm for nucleic acid sequence classification
Source: PeerJ. 2020 Apr 20;8:e8965. doi: 10.7717/peerj.8965 (PMC7179567; doi:10.7717/peerj.8965)
Supplement: Supplemental Information 2 [file peerj-08-8965-s002.zip › bootScript.txt]

library(e1071)
library(ROCR)
ACC=1:256
for( I in 1:256)
{
  read.matrix.csr("OutFile.libsvm")->Data;
  AllIndex = sample(1:length(Data$y));
  TestSplit = ceiling(length(Data$y)*0.9);
  model = svm(x=Data$x,y=Data$y,probablity=TRUE);
  pred <- predict(model,Data$x[AllIndex[(TestSplit+1):length(Data$y)],]);
  result=table(pred, Data$y[ AllIndex[(TestSplit+1):length(Data$y)]]);
  ACC[I] = (result[1,1]+result[2,2])/(result[1,1]+result[2,2]+result[1,2]+result[2,1]);
}
x = ACC
B = 1000
n = length(x)
boot.samples = matrix( sample(x,size=n*B,replace=TRUE), B, n)
boot.statistics = apply(boot.samples,1,mean)
se = sd(boot.statistics)
require(ggplot2)
pdf(file="boot.pdf")
binwidth = diff(range(boot.statistics))/30
p = ggplot(data.frame(x=boot.statistics),aes(x=x)) +geom_histogram(aes(y=..density..),binwidth=binwidth) + geom_density(color="red")
plot(p)
dev.off() 
