# Supplementary material for: CFSP: a collaborative frequent sequence pattern discovery algorithm for nucleic acid sequence classification
Source: PeerJ. 2020 Apr 20;8:e8965. doi: 10.7717/peerj.8965 (PMC7179567; doi:10.7717/peerj.8965)
Supplement: Supplemental Information 2 [file peerj-08-8965-s002.zip › gkmSVM+homer.txt]

  R 
  
   library(gkmSVM)
   negfn="non-sigma54promoter-fasta-format.txt"
   posfn="sigma54promoter-fasta-format.txt"
   kernelfn="kernal.txt"
   gkmsvm_kernel(posfn, negfn, kernelfn);  
   read.table("D:/kernal.txt",head=F)->M %% organize the kernel.text, fill the up triangle part of the matrix.
   
   for(i in 1:dim(M)[1])
     for(j in 1:dim(M)[2])
     {
        if(i<j)
        M[i,j]= M[j,i]
     }
  
   M_1 = M[1:161,1:161]
   H=hclust(dist(M_1))
   memb <- cutree(H, k = 6)
   set1 = which(memb==1)
   set2 = which(memb==2)
   set3 = which(memb==3)
   set4 = which(memb==4)
   set5 = which(memb==5)
   set6 = which(memb==6)
   length(set1)
   length(set2)
   length(set3)
   length(set4)
   length(set5)
   length(set6)
   
   
   library(Biostrings) 
   readDNAStringSet("sigma54promoter-fasta-format.txt")->fasta_S
   writeXStringSet(fasta_S[set1], 'Set1.fa')
   writeXStringSet(fasta_S[set2], 'Set2.fa')
   writeXStringSet(fasta_S[set3], 'Set3.fa')
   writeXStringSet(fasta_S[set4], 'Set4.fa')
   writeXStringSet(fasta_S[set5], 'Set5.fa')
   writeXStringSet(fasta_S[set6], 'Set6.fa')
   
   findMotifs.pl   Set1.fa  fasta motifResults_set1/ -fasta non-sigma54promoter-fasta-format.txt 
   findMotifs.pl   Set2.fa  fasta motifResults_set2/ -fasta non-sigma54promoter-fasta-format.txt 
   findMotifs.pl   Set3.fa  fasta motifResults_set3/ -fasta non-sigma54promoter-fasta-format.txt 


   FeatureGen sigma54promoter-fasta-format.txt  OUT
   
   
