# Supplementary material for: CFSP: a collaborative frequent sequence pattern discovery algorithm for nucleic acid sequence classification
Source: PeerJ. 2020 Apr 20;8:e8965. doi: 10.7717/peerj.8965 (PMC7179567; doi:10.7717/peerj.8965)
Supplement: Supplemental Information 2 [file peerj-08-8965-s002.zip › gkmSvm.txt]

## miRNA

cd miRNA 


cd Anolis\ carolinensis/ 
   libsvmGenWithFeature  hairpinPattern NULL  positive.txt negative.txt  OutFile
   rm  hairpinPattern
R
library(gkmSVM)
gkmsvm_kernel('positive.txt','negative.txt', 'ctcf_1x_kernel.out')
gkmsvm_trainCV('ctcf_1x_kernel.out','positive.txt','negative.txt',svmfnprfx='ctcf_1x', outputCVpredfn='ctcf_1x_cvpred.out', outputROCfn='ctcf_1x_roc.out',nCV=10)

cd .. 


cd Arabidopsis\ lyrata/
      libsvmGenWithFeature  hairpinPattern NULL  positive.txt negative.txt  OutFile
      rm  hairpinPattern
  R
library(gkmSVM)
gkmsvm_kernel('positive.txt','negative.txt', 'ctcf_1x_kernel.out')
gkmsvm_trainCV('ctcf_1x_kernel.out','positive.txt','negative.txt',svmfnprfx='ctcf_1x', outputCVpredfn='ctcf_1x_cvpred.out', outputROCfn='ctcf_1x_roc.out',nCV=10)
cd ..   


cd Arabidopsis\ thaliana/

   libsvmGenWithFeature  hairpinPattern NULL  positive.txt negative.txt  OutFile
   rm  hairpinPattern

  R
library(gkmSVM)
gkmsvm_kernel('positive.txt','negative.txt', 'ctcf_1x_kernel.out')
gkmsvm_trainCV('ctcf_1x_kernel.out','positive.txt','negative.txt',svmfnprfx='ctcf_1x', outputCVpredfn='ctcf_1x_cvpred.out', outputROCfn='ctcf_1x_roc.out',nCV=10)

cd ..


cd Epstein\ barr\ virus/

R
library(gkmSVM)
gkmsvm_kernel('positive.txt','negative.txt', 'ctcf_1x_kernel.out')
gkmsvm_trainCV('ctcf_1x_kernel.out','positive.txt','negative.txt',svmfnprfx='ctcf_1x', outputCVpredfn='ctcf_1x_cvpred.out', outputROCfn='ctcf_1x_roc.out',nCV=10)
cd .. 


cd Drosophila\ melanogaster/

  R
library(gkmSVM)
gkmsvm_kernel('positive.txt','negative.txt', 'ctcf_1x_kernel.out')
gkmsvm_trainCV('ctcf_1x_kernel.out','positive.txt','negative.txt',svmfnprfx='ctcf_1x', outputCVpredfn='ctcf_1x_cvpred.out', outputROCfn='ctcf_1x_roc.out',nCV=10)

cd .. 

cd Drosophila\ pseudoobscura/

  R
library(gkmSVM)
gkmsvm_kernel('positive.txt','negative.txt', 'ctcf_1x_kernel.out')
gkmsvm_trainCV('ctcf_1x_kernel.out','positive.txt','negative.txt',svmfnprfx='ctcf_1x', outputCVpredfn='ctcf_1x_cvpred.out', outputROCfn='ctcf_1x_roc.out',nCV=10)
cd .. 

 cd   Xenopus\ tropicalis/ 
    
    R
library(gkmSVM)
gkmsvm_kernel('positive.txt','negative.txt', 'ctcf_1x_kernel.out')
gkmsvm_trainCV('ctcf_1x_kernel.out','positive.txt','negative.txt',svmfnprfx='ctcf_1x', outputCVpredfn='ctcf_1x_cvpred.out', outputROCfn='ctcf_1x_roc.out',nCV=10)
cd ..
