# Supplementary material for: CFSP: a collaborative frequent sequence pattern discovery algorithm for nucleic acid sequence classification
Source: PeerJ. 2020 Apr 20;8:e8965. doi: 10.7717/peerj.8965 (PMC7179567; doi:10.7717/peerj.8965)
Supplement: Supplemental Information 2 [file peerj-08-8965-s002.zip › miRNA/Anolis carolinensis/negative.txt]

>283
GUGCGCCGGCCACGACAACAACCAGCCGGACUCCUUCGCGGCCCUCCUGACCAGCCUGAAUGAACUCGGAGAACGGCAGCUGGUCCAUGUGGUGAAAUGGGCAA
>284
UUUUUGGGGCAACCUGCCUGGCAUGAACAGGCCACUGGUUGCUUCCAAGAC
>285
UCAAAGAUGUGCAGACCCGAAGUCAGUAUUACAACUAUGCCAUAGACUGGCAAACAGGGGCUGGUUGCAAUACAGCUGGCUUCUUUACCGUCUUUGC
>286
CUGCUGAGGAAGAUUAUCUAGUCACCAAAGUGGUGGCAGUGGAUGCUGAUUCUGGACACAA
>287
CUGUAUGGGUCAAAUCAUUUGCAGUCUUGGUGACAAUCUUGGCUCUGAUUUACCUAGUACAC
>288
CUGCAAGAUAGAGGGAUUUUCUGCCACGCUGGGGGGUAUGGUAAGCCUAUGGUCUUUGGCAGUUGUAGCCUUUGAAAGAUACCUAGUAAUCUGCAA
>289
CGGUGUACAUCCUGAAGAUGAAGCAAAGUAUUACUGUGGCCAAUACUAUAGUAGACCUUCCACUUUUGGAGCGCCA
>290
ACAGGAGAGCUUUACUGGACAAAAGUCAGAGUCAACUUUGAUAACGUUGGUGCCGGCUACCUGG
>291
UACAUCAUCAUAUCUUUCUUAGUGGUGGUAAACAUGUAUAUAGCUGUAAUUUUGGAGAACUUCAGUGUGGCAACAGAAGAGAGUGCCGAACCUUUAAGUGAGGAUGAUUUUGAGAUGUU
>292
UGAGUUAGGCUAUUUAGUGACCAAGGUGGUGGCAGUAGAUGCUGAUUCUGGACACAAUGCCUGGCUCU
>293
ACUGCAGAGAAUAUUUACUGUAAUCAGAAGUCUAAUGUGCCUUUGACAACUGGUGAAGGAAAUAAUCUAAUUACAGA
>294
UUCAGUUGGGCUUUCCUGGCCUUAUUUCGCCUCAUGACUCAGGAUUUUUGGGAAAACUUGUAUCAGUUAACCUUGCGAGCGGCAGGAAAAACCUACAUGAU
>295
GGAGGAAGGUCUUCCGCUUGCCAGACAACAGGUUAGGGCGGAAACUUUCCAUCA
>296
CCCAAGAUGGAGGCUCCCCUCCCCUCAGCAGCACUGCCAUUGUGAAGGUCUUCAUCCUGGA
>297
UGUGAUCCUUACUUCCAUCUCCAACCCCAUUCCCGAAGAUCUUGAACCUGGAGCUGUGAUAGCACUUAUCAAGGUACAUGACAGGGAUUCUGGAGAAAAUGGGGAAGUCAGCUGUCACC
>298
GCCACCAGAACGCAAAUGGCUCCAAGGGAAACUGUGGCAGCCCUGCGGUGGGGA
>299
UGAGACUGGUACCCUCUAUUCUCAGCGAUCCUUUGACUAUGAAGAAUUCAGAGAGUUCCAGCUCC
>300
UUCCGGAUGGAGUCCCAAAGCCAUGGAGACUAUUUAGAGGUAAAUGUCCAGAAUGGGAUUUUAUUUGUUAAUUCCCGGAU
>301
GAUGCUGAUAUUGGUCCUAAUGCUUUUCUAACCUACAAGCUCAGGCCCAAUGAUUAUUUCAGUAUA
>302
CGUGGUGCCGGCAACAAUCUUUAUGGUCAAACUGUGGCUGAACGAGAUGCUUCCCCCGACCUUAUGCACCACG
>303
CUUUCACUAUCAGCGGUGUACAUCCUGAAGAUGAAGCAAAGUAUUACUGUGGCCAAUACUAUAGUAGACCUUCCACUUUUGGAGCGCCAACCAAGUUAAUGGUGAAAC
>304
CUGGGCACUUAGUGGGCAAGAUCCAUGCCAUGGAUGCUGAUUCAGGCUACAAUGCAUGGAUGCGCUAUGAGCUACAUGAGUUGACCAA
>305
CAUGUCCCAUUUAAAUUGGUGUCUUCCUUUAAGGGACAUUAUUCACUAGUGACCAAUGGCCCCCUGGAUCGAGAGAAGGCUGCUGGAUAUA
>306
UGAGUCAGGGUAUCUAGUGACAAAAGUGGUGGCAGUGGAUGCUGACUCUGGACACAAUUCUUGGCUCUCCUUCCACCUGCUUCAAGCCACAGAGCCCUCUCUCU
>307
ACAGAAUAGAUCGUGAGGGAAUUUGUGGGGAGAGCACAAACUGUCACAUCGAUUUUGA
>308
AGGGAAAGUAAUUUUGCCAGGGUUCAGGUCAGUGAAGUGCCCUGGACACAAUCGGUUUCCA
>309
GGACAGCGAGGAGACGGUGGUCUUGGUCAACGGAAACUGCGGGGAUCCGUCAGAGGACAAAGCCAAUGCUGCUUUGGAUGUCA
>310
GCUGUGGAUGGAGGAGGCCUAAGAGACAGAUCAAAGGUUUUGAUCUUCGUUACAGA
>311
UGAAGAUGAGGGACCCUUGACUAUGUAUUUGGUGAUCUGCCUGGCAUCUGUCUCUUUUGUGUUUCUUCUUUG
>312
CGGGGGAAGUGCUAAUCUUGAUUUCCAAGCAGAGGAGCCUGCAAAUGGCCGUCUGCAAGGACAUGGUCAGGGUUCUCCUCCCCCU
>313
AUGGUCUACAUGUUUCUAGGAGUGUCGAUUAUAGCCGAUCGCUUCAUGUCAUCAAUAGAAGUGAUUACGUCCCAAGAGAAAGAGAUCAC
>314
GGAAGACUGCUUCAGGAGCAAACAAGGUCUGUGUUUUUUACUAUUCCUUUGUGUUACUGAUGUACUGUGUGUCUCA
>315
GGACAAAGUCUUCACGUACAUCUUCAUCCUGGAAAUGCUUCUGAAGUGGGUGGCCUAUGGCUUUCAGAUGUAUUUCACUAAUGCCUGGUGCUGGCUGGACUUCCUCA
>316
CAUGGAGGAGUUGAUUGCUGGGCAACAUUUAUCCUACCUUGGGGACCUAAAGCCUAUGUCACCUGGAUAACCUUGACUGUCUACAUCAUCCCCAUG
>317
ACCCGGACGUGGGCCCCAACGCCCUGCGGACCUACCGCUUGGGCCCCAACGAGGGC
>318
AGCUGACUGAAUAUGCACUGGCGGUUGUGGUCCAAGACCAAGGGGAGCCAUCAUUGUCAGCUAGCAGCAGCC
>319
GUGGGAAGCUAUAUGCUUUGCAGCCCUUGGAUUAUGAGGAGCUGAAGCUUUUGGAGUUCCAA
>320
ACUCAGGCCGCAGCCUCCNNAUUAAUNCUAUUUUCAAGCAUAACAAAUGCUUGAAAUACCGGCUCAUGAGA
>321
GGAGGGUUGGCCGGACGUGGAGGACGUGGUCCUGAGGGUGAAGGCCUCGCUCUACUCAGCCGUCG
>322
AUCAUGUUAAAUUCUACCACAGGAGAAAUCAUUGUUGUGGGGAACUUUGACUAUGAA
>323
UGGGGAUCUUUUUCUUUGUUAGCUACAUCAUAAUCUCCUUUCUGAUUGUGGUAAAUAUGUACAUUGCCAUCAUUUUAGAGAACUUCAGUGUGGCAACAGAGGAGAGUGCUGAUCCACUG
>324
AGUUUUGUGAUCAGGUGCAAUCUCGCCCCAGUCCAAGAAUACUCUCGGGAUGUCGGCACGAAGAUGGACCUGGUGACCAUGAACC
>325
GUGGAUGAGAAUGAUAAUGCACCUGCAGUGACUGGGCAGACAGAAGACAACUCUAUUCUUCUAGUGGUCCCUGUGUCUGCUGGUCACAUGUUGGGUAAGAUCCAUGCUCUUGAUGCCGA
>326
CUUCCAUCGAGUCUCUAAACUAAUAAAUAAUUUGUUUCAUUUGAAUGAAAUGACAGGAGAAAUUAGUGUUUUGGGAGAAAUUGAUUAUGAAA
>327
AAGAUCUUAAACUGGGAAUUGGGGAGCUCUCUGCUCGCAGAGCCCAGCUUGUGUCUC
>328
CCUGGAGCCCGGUGGUCGAUCUGACAGAGAAGGCCAACUCAAAAAACUGGGCCACCUUUGCCGUUGGUCCGGGCCACGGGGUCCAGC
>329
CUGGACACCAGCGGCAGCUACUCCUUCCCGGCCAUGCGCAAGCUCUCCAUCCAGAACAGUGAUGCCUUCGCUUUGGUCUAC
>330
GGCCUCCAAGGUAGGCUGCGACCACAUGGACACCAGCAACACGGUCGACUGCCUUCGGCG
>331
AGUACCAUUCGCUCUGUGGAUGAGGCAGAGGGAAACAGAAAUCACAACCUGCAUGUAGUUGUAAAGGAUCAUGGCAACCCUCAAUUAUCAACCACAGCAACACUGAGUGUAUC
>332
CUUCAGUGUCUGGGUCCCCAGGAGAGAUGUUCACACUCUCCUGCACCAAAGGCAGUGGAA
>333
UGGCUAUUCGGACCUGGCUGUCUGCGAGGAGGGCAACUCGCAGAUGUUUGGAUGCUU
>334
AUCACAAGAUCACUUCUGGCUCCCAUGAUCUUCCCAAUUGUUUGGAAGACACUCAGUCAAGAGAACAGGUGAG
>335
AACCAGUUUUUCAUAUUGGAGGUAAAAAAUAGUCAUGUUGAACAUAAAUAUGCAGAACUGGUG
>336
ACUGGAAAGGCUUUAAAUUUUAUCACCGAACAAACCUCGACUACAAGCCGUAGAGGAAAACGGCAAGCACCAGAGUUUGUUUACAUGGUGACUUCAAACUCUGCCACAGA
>337
GGCGGGGCUCCCCGCGGAGCUCCGGGACUGGCUGUGCUGCUCUUGGGGCUGUCGUGGUACUGCCUGGCG
>338
AGGCUAUACAUGUGUAAAAGCUGGUAGAAACCCCAACUAUGGCUACACAAGUUUUGACACCUUCAGCUG
>339
GAUGAGUUGGAAGCUAUAAUGCAAGGAAAGGGAUCAGGCCUUCAUCCAGCUGUUUGCUUGGCAAUCAGAGUCAAUACUUUUCUCAGCUGUAGCCAAUACCAUA
>340
AAAGCACAGAAAAACUAGCAAGGCACUUUCAAGGCAAGUAUUGCUUCUCUUCCUAUUUUCAUUCAAUUGCUGGGGUGCUUC
>341
UGUCAGUGCCUGUGCCAGAGGACUCUCCGGUGGAGACCGUGGUGGCUCUGAUC
>342
ACCAGUAGCAACUCCUCAGAACAGAGACUUCUGGGGUCAUCUUUGGGGACAGUUGUGGACGGGA
>343
GUAGAGCGCAAACCCCGCAGUGACUUGGAGCAAGGGAAAAGUCUCCCCCUCAUUUAUGGAGACCCUCCUCCAGAACUUCUUGGGGUGGCCCUGG
>344
ACAGGGCAGAGAAUUUCAAGUGGAAGUGAGGGCCCAAGAUGGAGGCUCCCCUCCCCUCAGCAGCACUGCCACUGUGAAAGUCUUCAUCCUGG
>345
GCUUAGGACUUUAAGAGCUUUGAGACCUCUGAGAGCCUUGUCACGGUUUGAAGG
>346
CGGGUCAGAACUCUUGGCUCUCCUAUGAACUCCUGAAGGCCACAGACCCUGGUCUUUUCAGCAUAGGAGCCCAGAAUGGAGAAGUGAAAACCA
>347
UGGCUUUUCUGAUCCUUACCUGAAGGUGGUGGAUGUCCGUCAACAGGUCCCGGAAGAUGAGGGAACCU
>348
CUGGUGGAUGGCUUUUCUGAUCCUUAUCUGAAGGUGGUGGAUGUCCAUCAGCAGGACCAUGAAGAUGAGGGAACCUUGACUAU
>349
AUGCACGAAGUUCAUACCUUUGUCUCCAGCUGCCCUGGGAUUGAUUCGACCAUUGCCGCCGAGCUCCUGAAUCACCUGUUGGAGUCCAUGCCUCUGAACGAAGGCAG
>350
GGUACAGGUGAAAGCCACAGACAGAGAUGCAGGUUCAAAUGCACAGAUCAACUAUGGCUUCAGAAACAUCCCUGAACG
>351
GGAGCCAUAUUUCCCCCAAAUUAUGAGGAUGGGACUUUGCCUUAUUCCUACCAGAUCUGCCUGUCCUCUGAAUCCAGGAGAAAUGAGUUUG
>352
GUCAAAAACUGUUUAUGUGGACUAUAAGACAGAAGAUGGUUCUGCCAAUGCUGGGGCUGACUAUGAGUUUACAGAAGGGACUGUUGUUUUGAA
>353
AGGCGGGGGAAGAAAGAAGGGACAUCUGUGCAGUGGGGUCCUCUCGAAUCUCUGGAGACGGCCAUCCUGCCCAAGCACCGCACCAUGAAUCCUUGCCC
>354
CAUAGACUGGCAAACAGGGGCUGGUUGCAAUACAGCUGGCUUCUUUACCGUCUUUGCCAGUGAACUAUC
>355
ACCAGAAGCCUGUUUUACUGAAGGCUGCAUGCGGAAAUUCGAGUGUUGUCGAGUCAGUGUUGAAGAUGGGAAAGGA
>356
UUGCUGCACCACCGCCCGCCCCACCUGGGCCCUCCGCCGCCCCACCAAGGCCACUGGGGCUCCAUGGCUGGGCAGCAG
>357
ACCCAAAGGCCAACUGAAGCAAUAUUUUUAUGAGACCAAAUGCAACUCAAAGGGUUACACGAAAGAGGGCUGCAGGGG
>358
AUGGAUUCCUUCUGAAGAACCCUGCAAGAUCUGUGUGUGCCUGGACAAUAAAAUUACAAAUUGCACCCUUCAGACCUGUCCAC
>359
GCAGAAGCUGGCUACUUGGUCACCAAAGUGGUGGCUGUGGAUGGAGAUUCUGG
>360
ACUAGCAAAAGGAUUUUGGAGUGAUGUUUACAGCACAGAUGCAGCCUGCCCAGUAAACCUUUCUCCUGCCUCCGUGAAAGA
>361
UUGCUCUUGUUGUGGUUGCCGCUGCUCUCGGGGCAGCUGCGCUACGCAGUGGAGGAGGAACGACCCCGGGGCGCGGUGGUGGGCGACGUAGCAG
>362
AGCUUCCAGGAGGCCCUUCCAGAGAUCAACUCCCAACCUAAUGACUCAGAGUCCCCUUUGGAUAUACAGUUUUACUUGGUGUUGGCUUUGGCUUUGGUGUCCUUCCUGUUCCUAGUG
>363
AGGAAAGGCCUUUAUGAGGGCACCGGACGGCUCUUCUUUGAGUUCUACCGCCUCCUGCAUGAGGCCCGGCCC
>364
AUGAGGAUGAAUUUCACAAAUCUGAAUCGGAGGAUAGCAUCCGAAGGAAAGGCUUUCGAUUCUCAA
>365
CGCCUGGGCGCUCAGCUUCGUGCUCUCCACCCCGCAGUACUUCAUCUUCUCGCUCAGCGAGGUGGAGCGCGGCUCGGAGGUCUACGACUGCUGGGCGCACUUCGUC
>366
GAGGAAGGUUAUCUGGUGACCAAAGUGGUGGCGGUGGACGCAGACUCUGGUCACAAUGCUUGGCUCUCCUA
>367
AGAUUCUGUACCCUUCUCAAACACCCGAGGGUUCUUCUGUCUUUGAGAUGGUGCCUCGAUCA
>368
AGGUUGAAAUAAAAGUAUUAGAUGAGAAUGACAAUGCCCCGGAAGUUAUUCUUGUUUCCUUGUCCAGCCC
>369
CCCAAGAUGGAGGCUCUCCUCCCCUCAGCAGCACUGCCACUGUGAAGGUCUUCAUCCUGGA
>370
AGCGCUGAUAACCUUUCGGCACCAGACGAGGAUGGGGAGAUGAACAACCUGCAGCUUGCCUUUGCCCGCAUCAACCGGGGGCUGAACCACGCCAAGCGCG
>371
AGUGCGGAUUUUGUGUUCCGGUGUAAUUUGCCUCCCAUCUCAGAAAAAUACAUUGCUGACGUUGGAGUAAAGACUGACAUUGUGACAGUUAAUCCCAGCAUA
>372
CCCAGGCUCUUGUUGCUCUUGUUGUGGUUGCCGCUGCUCUCGGGGCAGCUGCGCUACGCAGUGGAGGAGGAACGACCCCGGGGCGCGGUGGUGGGCGACGUAGCAGCCGACCUAGGCCUGGA
>373
AGAUGGUAGUAGUGAUGGUGAUGGGCUUCCUGGUUUGCUGGCUACCAUACGCCUCCUUUGCGCUGUGGGUAGUAACACACCGUGGGGAGCCUUUUGAUGUUCGCCUGGCUUCCAUUC
>374
GACUCAGAAAACAAAUUUGCUGAAGAAGAACACAAGGAGCCAAGUGGAGACAUACAGGAACAGCAAAAACAUUUUGUUUGCUCUGAGUA
>375
UGGGAAGCUCUACGCCUUGCAACCACUGGAUUAUGAGGAGCUUAUGUUGCUGGAGUUCCAGGUCAAUGCUAAAGAUGCUGGGCUUCCUG
>376
GAUUUUUAAGAUAAACUCCAAUACAGGAGAAGUAACUGUAAGUGGAAGAGUAGAUUUUGAAGAUA
>377
UCGCUUCAGUGGCCAAGGAAGUGGCACUGACUUCACAUUCACAAUCAAUGGUGUCCAGUCUGAGGAUGAGGGGGAGUACUAUUGUUGCCAGCGCCAAAGCUAUCGGUUCACUUUUGGAGCGC
>378
UGAAAUCGGUACCACCCAGUUAUGUUAGUCACACAGGAGGAAGGCUCAGCCUGACUGGUAGCUCUCCCAUUUCC
>379
AUGGAAAGUCUCCACUCUCAGCCACAGUGAUACUGAACCUUGUGGUUGCCGAGAACUUCCAA
>380
AUCUGCCAUUAUGUAUUUGCUAGAGAUUGUGAGGAGAACAAAUUUUCUGUCUUUAUAGAGACAGUUCAGUGUGCAGAC
>381
AUGACAAUGCUCCCGAGGUGUCAGUCUCAUCCCUGUCAGUGCCAGUCCCAGAGGACUCCCCACCAGGGACAGUGGUGGCCCUCAUCAGCGUGUCAG
>382
GCUCAGUGGCACUGUGCAGCUGGUGAUUUCUGUGCUUGAUGAAAAUGAUAAUGCGCCUUCUUUUAAUCAGUCAGUGUAUAAGGUCCAAAUGGCUGAGG
>383
GGAGUCCGGGCCUUUCUUCAGUCUUAUUGCCAUGAGGUGUCUCUAACCACAGGCUCUAGGAAGAGCCAGCUUA
>384
GGAGCCUGAAAAUGAGGGAACAUUGACUAUGUAUUUGGUGAUCUGCUUGGCAACUGUCUCUUUUGUAUUUCUCCUUUGCAUUGUUUCCUUUGUUGGGAUCA
>385
AUCAUGGGGGUCAACCUCUUUGCCGGGAAGUAUUAUCGUUGUGUCAAUACUACCACGGGAGAGCUCUUUGAAAUCAGUGAA
>386
CGGCUUUGUCUCACGGCGACACAGACUCCAAUGGCGAGGAGAAGACCUGCGCCGUGUGCGGGGACCG
>387
GGGCCCUUGCAGGGUUAGCACUGUCAGCCGACCCAAUAGUGCUGCCUCUGCCACCUGCCG
>388
UCCCCGAAACUCUCUCAGAUCUGAGCAGCAUCUCAGCUCCUAUAGAACCUGCUUCAGAUCUUACCUACUACUUGGUGGU
>389
AGCUCUCAGAUGUCAUGAUCCUGACGGUCUUUUGCCUAAGCGUCUUUGCGCUAAUUGGGCUGCAGCUUUUCAUGGGCAAUUUGAGGCA
>390
CCAGCCGUGUCGGCAGCAACGGGAUCCCCAACGGAAAUCAUGAUCCUGGGCUUCUGAGAGGUUGU
>391
GGAGCCUGAAGCUGCCGCCUAUGCGCCUCCCCCGCCAGCCAAAAAGCCGAGGAAAAGCACAGCCGAGAAGCCCAAGGUCA
>392
GCAUCUGCUUUUUCUGCACCUACAUCAUUGUCUCCUUCUUGAUUGUGGUCAACAUGUACAUUGCUAUCAUCCUGGAGAACUUCAAUGUAGCCACAGAGGAGAGCAGUGA
>393
CUCCUUGCAGGGCUGAACUUGGGCAAUGUUGCAAUGCUUCUGUCCAGCUAGUCCUAACCAAGGAA
>394
AGCAUGUUUCCUUCUUUCUCAAAUUGUGCUUCAAAACCCUCUGAAGAUCUACAGUGUAGAAACGAAGGUAGAGGAUGUA
>395
UGGGCGGAGGUGGGGAGGGCCUCUUCGGCGUGGCGCCCCACUCGGGAGAGAUCCGCACUUUGCGCGGCUUCCGAGAGGGAGACCCUGCGAGGCACCGGCUCUUAAUCCAAGUCCGAGACCA
>396
ACUGCAGAAAAGGAAUCCUGCAAUGCCUUAUUGUCAUGGGGUUUUCUUGGAAGGCAAUUUCUGGGCAGA
>397
UCUGCUUUUUCUGCACCUACAUCAUUGUCUCCUUCUUGAUUGUGGUCAACAUGUACAUUGCUAUCAUCCUGGAGAACUUCAAUGUAGCCACAGAGGAGAGCAGU
>398
GCUGUCCAGCUGGGCAGUCAACUACCAACCGGUCAAGUACACCAGCUUGCUGGCCGACAAGGUGGGCUGUAAUGUGCUGGACACGGUGGACAUGGUGGACUGUCUGCGGCAGA
>399
AGAAAUUAACAGCCAACCCAGGGACUCAGAAUAUCAGUCAGACCUCCAGUUCUAUUUAGUCCUUGCCUUGGCUUUGAUUUCC
>400
ACCACGGACCUGACCGAAAAGGCCAUUACGGAUAACCUGAGGAGAUGGGCCACUUUCGCCGUUGGGCCGGGC
>401
CGAUAUAUCAGAAUGGGAGCCAUAUGUGCCAAAGGGAAACAUCAGCAUAAAACUGGGCCGAUGUGCUGUUGUGUCU
>402
AUCUCCGUCCAAAGGAGCCAAGGGGCCGUUGUGUGCAACAGUGACCUCAUUGGUGGGCCAAAGAGAG
>403
CAGGCAGUAGUACUGUGGUUGUGCCAAUCAGUGACAUCAAUGACAAUGCACCUGCUUU
>404
AAGAGAAAGAAGACACAUUUCAAGAAAAAUAUUCAUUGCUUGCAACACAGAAUAAAGUUCUUGAAGAUGAAAAUAAUUCUCUA
>405
AUCGUCACAGUCACAUCCUGGCAGGAGUGAGUAGUGAAGCUGGCAUCAAGAAUGACCUCAUGGUUUUUAGUCCCAACAUUCUUCCUCCUCCAGGCAGUGAAAAUCAGGAA
>406
UUGGUAGAAGUUGAGGACUUGAAUGACAAUUCCCCAGAAGUUUCAGUCAUAUCAAUCAACAACCCCUUGCCAG
>407
UGAGCACUGGGGAUCAAGCAGCUAAAGGAAACUAUGGGCUUCUUGAUCUCAUUCAGGCUUU
>408
GGUUAUAAUUUGAGCUCAACUGCAUAUUUCCAACUAGAUGUGCAAGAGACCAAAGAUGGUGACA
>409
UGAUUCUGGCCAUUCUGACAAAGCUCCGAAGAUCAGGGAAACCCAAGUUUUUGGAGUGUUUUGGCCCAGUUCC
>410
GUCCAGGCUGAAGAUGAGGCCUAUUAUUACUGUGCAUGGUGGUAUAGCACAGGCAGUUCGUUCGUCUUUGGAGGUGGAA
>411
AGAUUCUGUACCCUUCUCAAGCACCCGAGGGUUCCUCUGUAUUUGAAAUGGUGCCUCGAUCA
>412
ACAUUGGCCUCCUCCUUUUCCUCGUCAUGUUCAUCUAUGCGAUCUUUGGGAUGUCCAACUUUGCUUACGUGAAGAGAGAAGUUGGAAUCGAUGA
>413
AUGAUGGUGGAAACAGAUGACCAGAGUCCAGAAAAAGUGAACAUUCUUUAUAAAAUCAACAUGGUCUUUGUGGCCAUCUUCAC
>414
UCUGUCUCUUUUGUGUUUCUACUUUGCAUUGUUUCCUUUGUUGGCCUCAAAAUGUGCAAGAAAGACCACGGAAGCAGU
>415
AGGAGUGAGUAGUGAAGCUGGCAUCAAGAAUGACCUCAUGGUUUUUAGUCCCAACAUUCUUCCUCCUCCA
>416
UCUUCGGGGGAAAGGCAACAUCUACAGUGGCAAGUAAGAGCUUUGCUUUUGGUUUCUGUCUCCCUCCGGAGU
>417
AGGGAUGAUGAUGAAGAGAGCAAACCAAAACCAAACAGCGACUUGGAAGCUGGGAAGAGUUUGCCUUUCAUCUAUGGGGAUAUCCCG
>418
GAACUUGAAGAGUCCCGACAGAAGUGCCCACCAUGUUGGUAUAAAUUUGCAAACAUUUUCUUGAUCUGGGACUGCUGUCCAUGUUG
>419
AUGGAGAUUCUGGUCAGAACUCAUGGCUUUCCUAUGAACUCCUGAAGGCCACAGACCCUGGCCUUUUCAGCAUAGGAGCCCAGAAUGGAGAAGUGAAAACCAGGAGACCAC
>420
GACUGGCAAACAGGGGCUGGUUGCAAUACAGCUGGCUUCUUUACCGUCUUUGCCAGUG
>421
CAGGCUGGAUAUCAGUGAAUUAACCUUGUCAGGAGCUACAUUUAUCUUAGAGGGAGCCGAAGAUCCUGACAUUGGUGUGAAUGCUUUACAGGAUUAUCACCUA
>422
CUCUUCUCUCAAGCCAUGCCACCAUCAUGUGAAUGUAGCCCAGAAGUCCGGAACUUCAAGGAGACCAUUCAGCAACUGGAAGGUCGUUUGGUGAGACAGGAU
>423
GUGGUCCCCGUAGGUGGCUCCCGUUACAAGUGGCAAGGCAAGCGGUGGGAGGCCAGUGGCAAAGCUGAAUUACCUCCUCCCGACCGUGUCUACAUCCACCCUGAUUCGCCUGCACCAG
>424
UGAGGAGCUGAAGCUUUUGGAGUUCCAAGUGAAUGCCAAGGAUGCUGGGCUGCCCUCC
>425
GUUUCAACUUGUGGUAUCUCAGCUCUCUGGUCCUUGGCCGUUAUAUCUUGGGAACGCUGGGUCGUUGUCUGCAAGCCCUUUGGAAA
>426
UUAUCUCCUGCCUAUUUUUGACCUUCCUCCUUGUGCUAUUGGCCAUCAAGUUGCACAGAUGGAGAAUUUCUCAGUUAUUAGAGCCUGGAAAUAU
>427
AGUGGUGAACUAGACAUCCUGAGGCAGCAGAUGGAAGAGAGGUUUGUGGCUUCUAAUCCUUCCAAAGUGUCUUAUGAGCCUAUCACAACCACA
>428
GGUGGCUGAGCACUUGGAUCGGGAAAACAUGGCUGAAUAUGAAUUGAUGGUAAUGGCCCACGACCACGGGGUGUCAUCUUUGUCAGCCAGCAGUACUGUGGUUGUGCCAAUCAGUGACA
>429
UCAGUGUGUCAGACAAGGACUCUGAGGCCAAUGGGCAAGUGACCUGUUCUAUAAGGCCUCCUGGCCUUCCCUUCAAACUGG
>430
UUGGGUAUCAUCACAGACCAUUCGCCUGAGCCAUCUUUCAUUAACCCCUUAAGCGCUUUACAGUCCAUUAUGAAUACCCAC
>431
AGAGAUUCAGGAUGAUCUCCAGUUCUACUUAGUGCUGGCCUUAGCUGUGAUCUCC
>432
GCCUGAAGCUGCCGCCUAUGCGCCUCCCCCGCCAGCCAAAAAGCCGAGGAAAAGCACAGCCGAGAAGCCCAAGGU
>433
GUCAUAGGCAAAAUUCAUGCCUUGGAUGCUGACUCAGGCUACAACGCAUGGUUGCGCUAUGAA
>434
AGCUAAAGCAGUCAGACAGCGGGCACGCUUGAUCACGGAGAUCACAUCACAGCAGGUGCGUCAGAUCUCACCGUUCAGUGAGCCCACUGGGGUGGCUGUCACGGAAGCA
>435
CAGAAGGCAGAAGGAGAAUGGCUGGGCAUUUACAAGGCAAGUAUGGCUUCUCUUACUGUUGUCUU
>436
UGGAGGGAUACACUGUUUCAACUUGUGGUAUCUCAGCUCUCUGGUCCUUGGCCGUUAUAUCUUGGGAACGCUGGGUCGUUGUCUGCAAGCCCUUUG
>437
UUUGUACUGUUAACAUGGAAGUAGUAGUUGAAAAUCCUUCAAAUGUCUUCUAUAUAACAGUGGCAAU
>438
AAUCCAUGUAUCAACGACCACUGUGCCGAAAAUGGUACUCGGAUGUCUGCUCGAAUGGAUG
>439
ACAGCCUGGGAGAUGGGGAAUGGCCAGCUCCAUUAUUCUGUGCCGGAGGAAUCCCAGCAUGGCACCUUUGUGGGCCGCAUUGCCCAGGAUCUGAGGCUGG
>440
GGGCCCUCCAGCCCCACGGAGGAGCAGGCGCCCAAGAUGUCCAUGACGCGCAUCGAUGGCGUGGAGUGCCAGCCCAUCUUCCUCAACGUCCUGGAGGCCA
>441
CCCGCUAUAGCACCCAGCUAGCACAGCUUCAAUGCAUGAUCAGCACCAUAGAAGGCCAGUUGGGUGACCUCCGGA
>442
AUGACUUGGAUGCUGACAGUUUUUUGGGUGGACUCAAAUGGUACAGUGACCAAUCAG
>443
AUGGAAUUGCAAAAGAAGAACCUUGCAAUGCUUUAUCAUCAUGAUGUCUCUUUGGAAGGCAGUUUCUGGGCAGAUCCAC
>444
UGAGAGUGGAAGGCUCUAUGCCUUGCGGUCCCUGGAUUAUGAGGAACUGAAGUUGCUGGAGUUCAAAGUGAAUGCAAAAGAUGCUGGGCUGCCUUCCCUGUCC
>445
AUUUUGAGAUGUUCUAUGAGGUCUGGGAAAAAUUUGAUCCAGAUGCAACCCAAUUCAUCGAGUUUUGUAAACUCUCAGAUUUUGCUGCUUCACUGGAUCCUCCUCUUCUUAUAGCAAAAC
>446
GCAAGGGCAUUCACGGGAAGCGGUUGUCGACGGGCCUCUUCCUGGUCAGUGCCGCCUUGG
>447
UGGCAAUGCAGCUGAAUUUUACAAGAUAUUCCAGUUUGAGAUUGGUGAAGUCUACAAAAACACUGAUGCAUCAAAAGAAGAGAGAAGGAGAUGGCAGUCAACCCU
>448
UGCUCAGAACAGAAAACUCUGCCUGGCGUUUGGGACUUCUGCAUGCCUUUGCUUUCUGUUUGUUUCUGAGUG
>449
ACCUUCAAGAAUUACUACUCUCUUGUUCUUGAUGUAUCCUUGGAUCGGGAGCAAGUACCUGAAUUUGUGUUAGUGGUGAAGGC
>450
CCGUUCACUCAGAGAGUGGGAAGCUAUAUGCUUUGCAGCCUUUGGAUUACGAGGAGCUGAAGCUUUUGGAGUUCCAAGUGAAUGC
>451
UGCCUCGCUCAGCUGAGGAGGGUUAUCUGGUGACCAAAGUGGUGGCGGUGGAUGCAGACUCUGGGCACAAUGCUUGGCU
>452
CCUGAAGAUGCAGCGGAGUAUUACUGUGGCCAAGGCUAUAGCACACCUCUCAUUUUUGGA
>453
UGCCAUUUGGACGGCCACCUAACAGCGAAGAAGGGAAUCCCUAUUUUGGACCUGGCUACCAAGGGAUGGGCG
>454
AGCCAGUGUGGAAUGGUUGAUAAAUGGAGAAGUGGAGCCAAAGAAAGUGGAGGCAGAACUGACUGCCGAUAAAGACAAUGGUUUCUCUAGCUUUGUCCGCCGGAACAUCAGCA
>455
CGACUCCAACAGAUGUGCUGUUGCCACCGCAGACAUCACCAUCUGAAGAAGUCA
>456
AUAAUGUCAACAUCUACCUCAUCAUUGCCAUCUGUUUGGUAUCUAGCUUGUUUCUGCUGGCCAUCAUAGUAUACAUGGCUCUUAGAUGUCAUUGC
>457
AGGAGUUUCAGGUGGAAGUGAGGGCCCAAGAUGGAGGCUCCCCUCCCCUCAGCAGCACUGCCACUGUGAAAGUCUU
>458
UGGAACUAUCUAUGCUCAGCGCUCCUUUGACUAUGAACAGAGCAGAGAAAUUCAAGUGAAAGUGAGGGCCCAAGAUGGAGGUUCCC
>459
GUUCUGGUAGAGGUUGAGGACAUGAAUGACAAUGCCCCUGAAAUAGCAGUCAUCUCCAUUAACAGCCCUUUGCCAGAAG
>460
CAUCAUAUCUUUCUUAGUGGUGGUAAACAUGUAUAUAGCUGUAAUUUUGGAGAACUUCAGUGUGGCAACAGAAGAGAGUGCCGAACCUUUAAGUGAGGAUGAUU
>461
UGAUGACCAUGCAGGUAUUUUCACCUUUGAGUGCGAUGUGAUACAUGUCAGUGAGAGCAUUGGAAUAAUGGAGGUGAAAGUUCUUAGGACAUCU
>462
UACUUCUAGUCUGUCUAAUAUUCUGGCUGAUCUUUAGCAUCAUGGGUGUGAAUCUGUUUGCUGGCAAGUUCUACCAUUGUGUUAACACCACAACAGGCGAAAUGUUUAACAUCAGUGAAGUU
>463
UCUUUUGUGUUUCUACUUUGCAUUGUUUCCUUUGUUGGCCUCAAAAUGUGCAAGAAAGACCACGGAAGC
>464
UUUGUCAGUGCCUGUGCCAGAGGACUCUCCGGUGGAGACCGUGGUGGCUCUGAUCAGU
>465
UUGUGUGUGCAAAAAAGAGGCAUGCAGUCUGCCACCUGCUUUUGCAUGCCCACCACAC
>466
AGCAUAAUUGAGGGCCUGGACACCGCUGAUCCUCUCCGCGUCCGCCUUGUGUCUCACCUGAAUAAUUAUGCC
>467
AGCUGAGGAGGGUUAUCUGGUGACCAAAGUGGUGGCAGUGGAUGCAGACUCCGGGCA
>468
CCUCAGUCACAGUCACAGUGGUGCUGGCAGAAAACAUUCCAGACAUGCUGAGUGAUCUGAGC
>469
AUGGAGGAGGGUUGAGUGACAGAUCAAAAGUUAUUAUUACUAUUACUGAUCUGAAUGAUAAUGCACCUGAACUGAUAGUUAACUAUUUCAC
>470
UGAAACUGGAAAUGUUUAUGCUCUCCGGUCUCUGGACUUUGAGCAAAUAAAAAAUUUCAGAGUCA
>471
AAGAAAUUGCCUUCAAGCUCUUCACUGAUGCUGAGCUUUUGAGGGAAGGGCGAUUCUG
>472
CUUUUGUCAGUGCUGGCCCUAUCUUUGUCCUGGUUGGGGUUGAACAUGAAAAUGGCACCAAUCCCCUGGAGACAAAUGAGUGCCGAACCACAGAGU
>473
CUUCACUAUCAGUGGUGUACGUCCUGAAGAUGAAGCGGAGUAUUACUGUGGCCAAGACUAUAGCACACCGUUCACUUUUGGAGCGCCAACCAAGUUAAUGGUGAAA
>474
AAGGGAGAAGGGCUUUCUUGUGGGGUCUCUUGCUAAGGAUUUGGGUCUAAACAAGAGAGACUUAUCAAAGAGGAAGCUCCGUCUUGUCUCUG
>475
ACUGAACAAAGGGAAAGCCAUCUUCCGGUUUACAGCCACCCGUGCUCUGUGGAUCUUUAGCCCUUUUCAUCCAAUCAGA
>476
CAUUGCCAUGGAUUUGCCAAUGGUGAGUGGGGACCGGAUCCACUGCUUGGACAUCCUGUUUGCUUUCACCAAACGCGUCUUGGGUGAUA
>477
CCUCCUGUCCACCCUGAGCUGCGGACGCCGACCGCAAGCUGCGCAAGGAACCACGCCAGCCGCCAUCAGCAGCCCCCGCGGCCGUACUUUGGAGGGGAGU
>478
UGGCUCAAUUAAGGCUGUUGAUCUGGAUACAGAGCAGAAUGCCAAAUUGACCU
>479
UGGAUAGGAAUGACAACAGCCCCCAGAUUCUGUACCCUUCUCAAGCACCCGAGGGUUCCUCUGUAUUUGAAAUGGUGCCUCGAUCAGCUGAAUCAGGCUAUCUG
>480
ACAACGUCAAACCUCGCCCGGGAUUCCACGCCAUGCCUUCAGAAAUCUUCAACUUUCUCCAUAUGCACAGCAAAGGGAUUUUGAGGGUUCACACGGAUGCCUGCAAUUGCUGUUGA
>481
GUAUCUGCCUCUGACCCAGAUAUGGCUGAGAACAGCUUAAUCAGUUACUGGAUAGAUGA
>482
UGGUACGGCAGUGGUAGCGUAUGUCUUCGGCGGCGGGACCAGCCUGUUAGUCCU
>483
UCCACCUUGUUUGAAAUGGUGCCUCGUUCUGCUGAGGAAGAUUAUCUAGUUACCAAGGUGGU
>484
UGGAAGAUUGCUUGAAGAACAAACAAGGUCUGUAUCUUUUGCUAUUGUUCUCUGUGACUGAAGUAUUGUGCGUUUCAAUUCAGUAUUCUGUGCCU
>485
AGUCUUAACCUGGUGUUUGCUGAAACCUUCCAAGAAGCCCUUCCAGAAAUUAACAGCCAACCCAGAGACC
>486
AGAAUGACAAUGCUCCAGAAAUCCUCUAUCCUUUUCCUCCCACUGAUGGCUCCACUGGGAUAGAGCUGGCCCCUCGUUCC
>487
GUGCUGGGUACCUGGCCCUUCUUCAAGUUGCCACCUUUAAAGGCUGGAUGGACAUCAUGUAUGCAGCAG
>488
GGACCGGGCCACCGGCUACCACUUCCACGCCAUGACCUGCGAAGGCUGCAAGGGGUUUUUCCGGCGGUCUGUCA
>489
CGGAUUCCGGCCAGAAUGCCUGGCUCUCCUACCAGCUGAUCAAGGCCACGGAGCCAGGGCUCUUCACUCUGGGACUCCA
>490
GUGCUGGAGUUGACGGUGAAACGGGUUCAAGGCAUCCUGCUUCAGAGCAGGUCUCCAGAUGACGACAAGCUGCAGCGAGAGGCCAGCGA
>491
UGAAAAGACAGAUUAUACCUUUUACUUAGUUGAGAACAACCACAGAGGUUCCCUGAUCUUUUCC
>492
CUCUUGGCUUUCCUAUGAAAUUCUGAAGGCUACAGACCCUGGUCUUUUCAGCAUAGGAGCCCAGAA
>493
CACUGCCUUUAUGUUGUAGGAGGCCACACAGCAGCCACUGGUUGUCUUCCAGCAUCUCCUUCAGUA
>494
CAGAAGUAGGCAUUAUUGAUGGACUGUCAGGCAUACAACAUUUGGUUGAUGACUACCCAGUGGACACAAUUGCAAAGAGAUUCCGAUAUGAUGCAGCUUUGGCUUCUG
>495
CGCGUGCGGCUGAGGGCCCCGCUGGACUACGAGCGCGCGCCGCUGCACGAGCUCUUCGUUCAGGCCAAGGACAGGGGCCCCUCCGCCGUCGCC
>496
CCAUGUUGAAAGUUUCUUGGAUGGCACUCUGGUCCUCGAGGUAGACGAGAAGGAUCAAGAUGA
>497
CCAAGAGGCCCUUCCAGAAAUUAACAGCCAACCCAGGGACCCAGAGUAUCAGUUAGACCUCCAGUUCUAUUUGGUCCUUGCCUUGGCUUUGAUUUCGUUCUUAUUCCUCUUGA
>498
UGGAGUGUUUUGGUCCAGUUCCUCAUUCAAACAAUGCUGUCAUAUUCCCACCAAACUACGAAGAAGGAACUUUGCCUUAUUCUU
>499
CGACAACGCGCCGCGCUUCUUGCAACCCUCGUACCGCGUCUAUGUCGCGGAGAACAACGCUCCCGGCGCCUCGCUUUGCUCU
>500
CUUGCUGCAAGUAGCUACAUUUAAAGGAUGGAUGGAUAUUAUGUAUGCAGCAAU
>501
UGCUUGGCCGAAGUAGCCCGCUACCUGAGCAUAAUUGAGGGCCUGGACACCGCUGAUCCUCUCCGCGUCCGCCUUGUGUCUCACCUGAAUAAUUAUGCCUCCCAGCGGGAAGCAGCAAGCA
>502
UGGUUGGAACAUUUUUGAUUUUGUAGUUGUCAUUCUCUCCAUUGUAGGGAUGUUCCUGGCAGAGAUAAUUGAGAAAUACUUUGUGUCACCCACCUUGUUCCGUGUGAUCCG
>503
ACGCUCAAUGUACUUCUGGUGGAUGGCUUUUCUGAUCCUUAUCUGAAGGUGGUGGAUGUCCAUCAGCAGGACCAUGAAGAUGAGGGAACCUUGACUAUGUAUUUGGUGA
>504
UGCCCUCCUUGUGUGGCAAUGUGACAGUGCAAGUCUUUGUGAUGGAUGAGAAUGACAAUGUGCCAGCCGUGACUGUGCCAUCUGAGGAGAGCC
>505
AUGGGCAUGGUGUGGGCAAUAAUAUCAAUUGGUUUUCUAGGCUUUAUCGUUUGAGCCCACCACAUGUUUAC
>506
AUUGUAGGGAAUCUUGCUAAGGAUUUGCGACUCAAUGCCAGAGAACUAGCAAAACAUAACAUGCAUGCUAUCUCUGUGGCUAAAAUGCAGUAUUUUAGUAUCAAUGCAGA
>507
AAACUCUAUGCUUUGCAGCCUUUGGACUAUGAGGAGCUGAAGCUUUUGGAGUUC
>508
GCGGUGGAGUAGCAUCUCACUCUAAGGUUGAAAUAAAAGUAUUAGAUGAGAAUGACAAUGCCCCGG
>509
AGCAAGAGAUGGUGGUGGAUUAGCAACUCACUCUAAAGUUGAAAUAAAAGUAUUAGAUGAGAAUGACAAUGCCCCAGAAGUGGUUCUUGCC
>510
AGCGUGGUGCCGGCAACAAUCUUUAUGGUCAAACUGUGGCUGAACGAGAUGCUUCCCCCGACCUUAUGCACCACGUC
>511
UUCUUCAUUCUCUUCCUCCUCAGUGUGUGCUAUAGUGCAACCGUGACCCUAUCCAAAGUGAAAUGGCUUUUCUCCAGCAUGGUGAACAUGAAAAGGCAACCAACAGGCCCUGAUUAUAAGAA
>512
CUGGCCCUAUCUUUGUCCUGGUUGGGGUUGAACAUGAAAAUGGCACCAAUCCCCUGGAGACAAAUGAGUGCCGA
>513
UGCCCCAAUAUCACUCAUUUUCCUAACCAUAAACAACUUAUCCACCUCAAUUUUUUUAUUAAUAGGUCUUCUGUCUUCACUGGUUGGGGGGUGGGGCG
>514
AGGAUGGGGUGCUGGUGGUGCCCUUUCUGGAGGAUGGGGUGCUGGUGGUGCCCUCUCUG
>515
GCAUGGUGAUAUCAAACUGGAGAUCAGUGAAUUAACUUUGCCAGGAGCCACAUUUCUCCUUGAGCAAGCUGAGGAUCCUGAUAUUGGGAUGA
>516
AGGAGCUCAUUGAGAGAAAUGAAACAGCCCGAUGGAAAAAUGUGAAAGUCAACUUCGAUAAUGUGGGACUUGGUUAUCUCUCCUUGCUUCA
>517
AGCUGUGUCACUGGUGGUAGUGGUGGAAGGGCUAAUUCUGGAAGAUGUUCCUCCCCUGCUAGAUGCGGCA
>518
AUGCCAGUAUAGCUUCAAUUCUCAACGGUUUGCAGAGCUGCUGGCUACAAAAUUCCGUUACAGAUAUGCAGGCAA
>519
UGCUGUGAUCAAUGUAAAUGACAAAGAUACUGGUGAUAAUGGAAAAGUGACUUGCUAUUUAAAAGAUGUUUUGCCAUUCAAAAUUCUUCCCUCAUCUAACAACUAUUACAAGCU
>520
AGUGACAGGAUUGGAUCCUGAGGCCAAGUACCUACUUCUAGUGGAUGUGGUCCCCGUAGGUGGCUCCCGUUACA
>521
ACAGCCCGACUUCCGGGUCAUCGGCGACUACCUCAAGGACAAAUACGACAGCGCCUCGGAGAUGGUGGUGGAGAAGCACCGGGAGUCCCGUGGCUGG
>522
AGUGGAUGGUUUUUCUGAUCCUUAUCUGAAGGUGGUAGAUGUCCGUCAACAGGAGCAUGAAGAUGAGGGAGCCUUGACCACG
>523
AGACGGCCAAGGAACUGGUGGAGCAGGACAUCCAGCCGGCCCGCUAUCACGUGGCCUUCG
>524
GCUAUAUGCUUUGCAGCCCUUGGAUUAUGAGGAGCUGAAGCUUUUGGAGUUCCAAGUGAAUGCGAAGGAUGCUGGG
>525
UGCAGACAUCCUACACAGUCUUUGUGAAGGAGAACAAUCCACCUGGUGCCCAUAUCUUCACAGUGUCUGCU
>526
CUGGAAAGUUUGGGAAGUGCAUCAACAAGACAGAAGGGGAUGAGCCUUUGAACAACACAAUUGUCGACAACAUGACCGAAUGCCAA
>527
AUGGAGAUUCUGGUCAGAACUCUUGGCUUUCCUAUGAACUCCUGAAAGCCACAGACCCUGGUCUUUUCAGCAUAGGAGCGCAGAAUGGAGAAGUGAAAACCAGGAGACCAC
>528
AUCCAGUCGAUGGCACAAUCAUACUUAUAGAACAUUUAGAUUUUGAGGAAUCCAAAGAAUAUACAAUGACAGUGGCAGCAAAAGAUGGAG
>529
AGUGAGGGAUGCCAGCCCCUUUUUGGCCAAGUGUGUCAAGUCGUGGCUAAUGUUCUCCCAUCCCACGAACGGGCACCGGCGAGUGGACCUGGGCAUCUACCUGAACACG
>530
ACCCAGCUUCUGGAAAUUUCCAUGGUGGUUUAUCCUUUGACCCAUCCCUCUUCUCUCAAGCCAUGCCACCAUCAUGUGAAUGUAGCCCAGAAGUCCGGA
>531
GAUGUUCUAUGAGGUCUGGGAAAAAUUUGAUCCAGAUGCCUCCCAGUUCAUAGAAUAUA
>532
UGGCAAUCCUCGCUUUUGAGAGAUACCUUGUGAUCUGCAAACCGGUGGGAGAUUUCCG
>533
UUCAUGUGGUUGGAGCUGGCGGGCGCCGAGGAGCUGGGGGCGGCUGUGCUUCCUUCACCUUUCCCGAGACCCAGUUUCUGACGGUCACAGCCUACCAGAAUCCACAGAUCACCCAAAUGAA
>534
GGCCCAGGAUGGUGGGUCUCCUCCUCUCAGUAGCAACACCUCUGUGUCGGUUUUUAUUUUGGAUGAGAAUGACAAUAGUCCUCGGGUA
>535
GGGACAGGAUCCAUUGCUUGGAUAUCCUCUUUGCUUUCACCAAAAGGGUGCUUGGAGACUCCGGAGAGAUGGAUACCCUUAAGGUUCA
>536
CGGGACAAGCGGCAUGAACUGCGGAGUGGGCGGCGGCUCAGCCCCCAGCGCAGCGCGGCCAAUGACCUG
>537
CUUUAGUGACAGAAAAAAGCUUGGAUAGGGAAGAAGUGGCAGUUUACAAUAUUACAAUUACAGCAGUUGAUGAAGGGACUCCAGCACUCUCUACCUCUGAGAUUAUGUCGCUGAAA
>538
UGUUGAAGUAGAGAUCAAGGAUAUCAAUGACAAUGCUCCUGUAUUUCCAGCAUCUGAGCAAAUCUUGAUGAUUUCUGAAUCCAGACUUCCGGACU
>539
AGAAUGACAAUGCUCCAGAAAUCCUUUACCCCUCCCCUCCCACCGAUGGUUCCACUGGGAUAGAGCUGGCCCCUCGUUCC
>540
UGGCAUCGGCUUGGGCUAUGGCAUCGGCUCUGGCAUCGGCUUGGGCUAUGGCAUUGGCUCUGGCUAUGGCCU
>541
ACUUUGGAAAUGUCAUGGAAAGUACCCCAAGAGAAGGCAAAUCUGUUGUCUAUAGUGAGUGCAAUACAUCGAAGAGACCAAGGC
>542
UGAUGGCUCAAGACCAAGGGCUCCCAUCUUUGUCAGGCAGUAGUACUGUGGUUGUGCCAAUCAGUGACAUCAAUGACAAUGCACCUGCUUUUGCUCAGUCAUCC
>543
AUCCAGGCUGAAGACGAGGCCGAUUAUUACUGUGUGUGUUGGCACAACACUGACAGGUCGUUCGUCUUUGGAGGUGGAA
>544
GAAGCUGUGGAUGGAGGAGGCCUAAGAGACAGAUCAAAGGUUUUGAUCUUCGUUACAGACUUG
>545
UUGGCUUUCCUAUGAAAUUCUGAGGGCUACAGACCCUGGUCUUUUCAGCAUAGGAGCCCAGAAUGGAGAAGUGAGAACCAG
>546
UUGAUGCAUUUGAUGGCCAAAUCGGGUCUCUCUCUACAGCAGCAGCAUAGGCGACUGGCUCAGCUUCUUCUCAUUCUUUCCCAUAUCAGGCACAUGAGCAACAA
>547
UUGCUCUGUCUCAGCCCGCGACCCAGAUGCCCAGCAGAACGGGUAUUUAUCCUACGCGCUGGCUGAGGGCCGCAUCCGGGGCAU
>548
CCUGACAAAGCUUCGAAGAUCUGGGAGUCCCAAAUUUUUGGAGUGUUUUGGUCCAGU
>549
ACUCAUUUUCCUAACCAUAAACAACUUAUCCACCUCAAUUUUUUUAUUAAUAGGUCUUCUGUCUUCACUGGUUGGGGGGUGGGG
>550
ACAGAGGCUUGUGGUUGUGGUGAAGGACAAUGGACAGCCUUCUCUCUCAGCCACCGUCACCCUGA
>551
GAGAAGGUGUUCCUAUUCUUGCAUCCUUUCUCCGAAAGAACCAGCGCGCUUUGAAACUUGGGACACUUGCUG
>552
GUGCCUCGGAUGUUUCGUUUGGUCUCAAAAGGACAAAAGAGCUUCUUUGAGGUAA
>553
GUGUGCAGAGUUCUUGGGAAUACAUGACAUUGAAGAAUCUUGCUUUCAGUUUCUCAAAUUCAAGUUUCUGGACAA
>554
CAGCAGUGGAUGCAGACUCAGGUCAUAAUGCCUGGCUGUCUUACUCCUUGCUU
>555
UUGAUUUUGUAGUUGUCAUUCUCUCCAUUGUAGGGAUGUUCCUGGCAGAGAUAAUUGAGAAAUACUUUGUGUCAC
>556
ACAGGCACUAUUAUUACUAUAACCAGCCACCACUGACUUAUGGCCUGAGUGGGCUUGG
>557
ACCAACCGGUCAAGUACACCAGCUUGCUGGCCGACAAGGUGGGCUGUAAUGUGCUGGACACGGUGGA
>558
CCUUCCAGAUCAUCACAGGAGAAAAUGCUGCCCGUCUCUGCUACGUGACUAGUUCUGACCAAGGCAUCAGCUGGAGCCACGUGACGGACCUCACUCAGCAUGUGAUUGGCAGG
>559
AUGUCCCCCAUGGAGAAGGGCUCCUGGAAAGGCCCUUGGGUGCUGAACAAAGGGCCCAGCGGCUAUUCGGACCUGGCCGUGUGCAA
>560
AGGAGGAGCAUCGGUAAAGGCACCGGCAUCAGUCACCCUCUUGUCCGAUGUUUCCCA
>561
GCUAGUGUCCAAAAGCUCUAAGCAGUAUUUCCACCUUGAUAGCCACUCUGGGAAUCUGCUGAUAAGUGACAAAAUAGA
>562
CCUUCAUCAGCAAGGGGCCUUGAAACUGACGGUGGGGGCCUGUGAUGGAGC
>563
AGGCCCCUCGCUUUGUCCAUUGCAAUGGUUGCAGCAGCGGGGGACCA
>564
AUGGUGAUCGGGAAUUUGGUGGUGCUGAACCUGUUCCUUGCCUUACUGUUGAGCUCCUUCAGCGCUGAUAACCUUUCGGCACCAG
>565
GUGCUGCGAUCCUUCCGACUGCUGAGAGUCUUCAAGCUGGCAAAAUCCUGGCCAACUCUUAACAUGUUAAUAAAAAUCAUCGGUAA
>566
CUUCAAAAGCCACUUGAUCGGGAAAGUGAGCGCUCACUUCACUUCAUUCUUAUGGCCCUGGAU
>567
AGCGUCCAGAGCUAUGUGCUCAGCCCUGAGGAACACUUCCGGCUGGCCAUGCAGACACGCG
>568
GGCAAGAUCCAUGCUCUUGAUGCCGAUUCAGGAUACAAUGCAUGGCUGCGCUAUGAAUUGUAUGAAGGAAAUAGUGGACCUUGGCGUGUGGGUCUGUA
>569
AGAAACUGAGGUAUUUGCUGGAUUAUUCCAAUCUCCUUGACUGGAUAAUUUAUACUACAAGCAUCACUUUUGUAUCA
>570
GAAACUGAUUGGAGUAAGCAGUUCCCAUGUUGCAGAGUAAACACCAGUAAAUUUCCAGGUAGAACUUGGUGGAAUUUUAGAAAAACCUGCUACAAAAUUGUAAAGCACGAUUGGUUUG
>571
ACACUCGCUUUGUGCCCAUCCGAGAUGCUGGUGCCAAUGCCUACGUGCUGCAGAUCCAGGGAGUGCGCACAGAAGACAGUGC
>572
ACGGAGCUCUGCCGCACUUUCCACACCAUUGGCUUCUGCCCUUACGGGCCUCGCUGCCACUUCAUCCACAAUGCUGAGGAGCGCCGG
>573
UGGGAGAGCUGGUCUGGGGGAAGAUCCGGGGCUUUGCUUGGUGGCCGGCCAUUGUCGUCACCUGGAAGUCCACCUCCAACCGCCCGGCGGCUCCUG
>574
GAGUCCCAAGCCUUGCUUUUGGUAGCAGAAGUGUUUCUUCCUCUUCCAUUAAGCUGGGAUGUGGGAACUA
>575
AAUGCUCCCGAGGUGUCAGUCUCAUCCCUGUCAGUGCCAGUCCCAGAGGACUCCCCACCAGGGACAGUGGUGGCCCUCAUCAGCGUG
>576
UGGCAGGAGUAGGCGGAGAGUCUGGAGCCAAGAAUGAUCUUAUGGUUUUCAGCCCCAACAUUCCCGUCUUUGCUG
>577
AUGUUUGUCCUGAGUGUCUGCUAUGGCUUGAUCAGCUUCAAAAUCUGGCAGAACAUUAAAUUAAAAACAG
>578
CUCUUUGUGUGGUAACGUGACUAUUCAGGUCUUUGUGGUGGAUGAAAAUGACAAUGCACCUGCAGUGUCUGGACCAACAGAAGAC
>579
AUUUUCAAAGGCAGCGAGCGGUGAGCGCCGUCAGUAUCAUCACUAGUGCCAUGGAAGAG
>580
AUCUGGAGAGGCCCCUCGGUAUGUGCAUGCCAAUGGCUACAACAGGGGACCAGGGAUCCCGGAU
>581
GACCACUGACUGAACGUGACUCCAGCAAACAAAGGCUUGUCAUUGUCGUCAAAGACAGUGGUG
>582
UGAAGGUAACCGUUGGAGCAAUUCAACCAAAGGACUCUUUCAAAGGGCAAUUGCUCAAAGCGGAACGGCUCUCU
>583
AUCAUGCUGCCCGUCUGGUUCACGGACAACUUGGAAAUCGUUGCCGGCUAUGUCCAGAACCAGAGUGAA
>584
UGGUGCCUCGGAUGUUUCGUUUGGUCUCAAAAGGACAAAAGAGCUUCUUUGAGGUAAAUGUGCAGAAUGGGAUCUUGUUUGUGAAUUCCAGAAUAGACAGGGAGGAGCUG
>585
UCUAUGAGGUCUGGGAAAAAUUUGAUCCAGAUGCAACCCAAUUCAUCGAGUUUUGUAAACUCUCAGAUUUUGCUGCUUCACUGGAUCCUCCUCUUCUUAUAGC
>586
UGCUGAGAAUGAAUUUGUAACUCUUAAAAAGGAUGUUGACUGCAUAUACAUGCAUAAGGCGGACCUGGAAGGCAAGGUGGAAAGCUUAGUG
>587
UUGAGGAAUCCCAACAGAAGUGUCCUCCCUGCUGGAAUCAUUUUGCCCUGAGGUUCCUCAU
>588
AGGAAACAAGUACAGCCCUGGCUGCGGUCAUGGGAUCAAUGUUUGCAGUUAUUAGUCUUGCCUCGGUUUCUG
>589
AGUGGCAGCUACAGUGGGACUGACUUCACCUUCACUAUCAGCGGUGUACGUCCUGAAGAUGCAGCGGAUUAUUACUGUGGCCAAGGCUAUA
>590
CAAGGGGUGCGGGCCAAGCGCAUCAGCACCGGCCUGAUCCUUGUGACGGCAGCGUUGGAGCUGUGCGAAGAAGUGCACCUUUUU
>591
UGCUUUGCAGCCUUUGGAUUACGAGGAGCUGAAGCUUUUGGAGUUCCAAGUGAAUGCCAAGGAUGCUGGGCU
>592
CUGGAGAGUGCUUCUGAUGCAGAUAUUGGGACAAAUGCUCUGUUAACUUACAGGAUCAAUCCAA
>593
CCCAACUGUGGUGAGCAGGAGACAGAGGCCAGCCUGGAGCUAGUAUGUCUCCUUCGGAGUCUUGGU
>594
GAGAAGACAACAGCAGGCUGGAUUACCAUUUCCCUUCAAAGAUACAUCCCCAAAGAGGGGAAUUUACAGGAAUCCAGCUGAAAUGGGUGUUAUUUG
>595
UGAGCUGAAGGCACGGGUGAACAUCCGAACCAUUGAUGGCAAAGAAGCCCCCUUCUCUAUCCUUGGAUGGGAAAAGCAUGUGCCCCAGAUUUCUCU
>596
UUAUUGAACACACUGAUAUUGGCCAUACAGCAAUUCAGGUGGCUGUUCUUCAGUAUGGAAAUGUCAAUAC
>597
GCCGGGGAUGCCGCAGGGCGGGCCCUUCCGCGGGCACCACCAGAAGCUGCUCCAGAGCGACUACCUGCAGGGCAACGGGCACCCCCUGGGACACCACUGGG
>598
AGGUUAGGAAUGGGAAGGAGCUGCUGCCUGAUUCAUCUAGAGAGGUGAGUCCCAAGCUGCCCUUAGAAUUCUGGAAUUG
>599
CUGGACAGAGAAAGGACUUCUGAGUAUAAUAUCACUAUCAUAGCGACUGACAAAGGAAGCCCUCCUCUUUCCAC
>600
GCCAGGAGUUUCAGGUGGAAGUGAGGGCCCAAGAUGGAGGCUCCCCUCCCCUCAGCAGCACUGCCACUGUGAAAGUCUUCAUCCUGGA
>601
GGGUAGUUAUAUGGCUUUAUAUAGGCUUAAGGACAAUCAAAAGCCUAAGUUACUUAUAUAUGAUGUUACCA
>602
UGGUAUCUUGUGUAAUGAUGAUUGUUGUAGGAGCCAGGUGCUUCAAAUCUGGCCUCUGUAUUCCUAACUGGUUCAUGUCACGGUGCUG
>603
GACACACAGAGCAAGCAGAUGGAAGAGAUCCUCUACUGGAUCAACCUUGUCUUCGUUAUCUUUUUCACUUGCGAGUGUGUA
>604
CACUCCAACUAAGUCCAAAAAGUUUUGCCUCCAAAAUGUAUGGUCUUUGUGGGGUU
>605
AGCUAUAAUGCAAGGAAAGGGAUCAGGCCUUCAUCCAGCUGUUUGCUUGGCAAUCAGAGUCAAUACUUUUCUCAGCUGUAGCC
>606
GCCCUGGCAACCCUCUUUCAAAUGGCAAGUACAGGGUUUGUUUUUGCUGUUCAACUGGGUGUUGGUUCCAGGACAGAUCCAGUAUUCUGUGGUGGAGGAAUCGGAGCUGGGGA
>607
UGGUUCCUGUGCCAGCUGGGCACAUGGUGGGCAAGAUUCAUGCUCUUGAUGCCGACUCAGGAUACAAUGCAUGGCUGCGCUAUGAACUGCAUGAAGCGAACAGUGGACCU
>608
UAUCCUUCUCAGGGAGUGGAGGGCUCAACCUUGUUUGAGAUGGUGCCUCGCUCAGCUGAGGAGGGUU
>609
AGCUGGAUCCGGAAAGGUGACCCUUUUCAGCCAGAAGAAGCGAGGAGGACUCACCUACCGCAUCCCAGCA
>610
GGGAGUUGGAGAGCUCUCUGCUCGCAGGGCCCAGCUAGUGUCCAAAAGCUCUA
>611
UCCAGCUGGGCAGUCAGUUUCCAGCCUGCAAAAUAUGCAAGGAUGUUGGCUACAAAAGUUGGU
>612
AUCAAAGAGAAAAGGUAAGAGAGGAUUUAUCUAAACACCUUGAACACUUAUCUUUGGAAAAAUCUUCUCUACAAAAUCAAGUUGAG
>613
GUGCCGCUGUGGAACUGUGUGAGAAUGUGAAGCUGUAUGGCUUCUGGCCUUUCUCAAAAAGCAUAGCAGGCAA
>614
GGGAGGGAGGACUUGCAGCAGCUGGGGGGGCUCUUGCACCACCGCUCGCCGCCUCACCACCA
>615
UGCGCUACGCAGUGGAGGAGGAACGACCCCGGGGCGCGGUGGUGGGCGACGUAGCAGCCGACCUAGGCCUGGACCCGGGGCUCUUGGCCUCCCGCGGGGCGCG
>616
UGCUGAUGGCCCCUGUAAUGGCUGGGCAUGUCAUAGGCAAAAUUCAUGCCUUGGAUGCUGACUCAGGCUACAACGCAUGGUUGCGCUAUGAACUACAUGCAGGGUCCAAUGGUC
>617
CCAAGACCAAGGGGUCCCGUCUUUGUCAGCCAGCAGUACUGUGGUUGUGCCAAUCAGUGACAUCAAUGACAAUGCCCCUGGUUUUGC
>618
UCUUUACUGAUCAUCAGUGGGUGGCACCAGCUGUUGCCACUGCCGACCUACAUGCUCAGUAUGGC
>619
CGGCAUGUCUGCAAGGAGCUACUGUGGUGGAAUGAGUUAUGGGGGAAGUGGCAUUGACAGUAGCUUUGCUGGAGGUGCUU
>620
ACUCUUCUGUUUCCCAAGAACAUCCUGAGUGUUUGGAUGACAAUAAAGCAGGGGAGCAGGUGAGA
>621
AGGCCAUGCACCGCCUGGCCCUCACUGCUAAGGAUGGAGGUAGCCCUCAACGCUCCGGCGAGGCCCGGGUGGUGGUCA
>622
GAUCAGGAUAUCCAGCCGGCUCGCUACCACAUUGCUUUCGGGCCCGUGGUGGAUGGGGAUGUGGUGCCGGAUGACCCGGAGAUCUUGAUG
>623
AUUCAUGAUGGUGACACCCGUUUUGAAGGGACCCCAGAUCGCUUUAGUGGCAGCUACAGUGGCACUGACUUCACCUUCACUAUCAGCGGUGUACGUCCUGAAG
>624
ACUUUCAUGUCAGAAGGUGGGAAAAUUUUGGGACUUUCAUCUUUUUUCACUUUUGGUGGUAUACGUGUAAAGA
>625
UGGAAGUGGAGGUCAAGGAUGUGAACGACAACGCCCCGCUUUUCUCCGAGGGAGAGGAGGCUUUGAGCAUCCCUGAAUCCGUCCU
>626
CGUACUGCAGCCUGAAACUGAUGAGAGACCUAAACCCUUUUGCAGCCCACCUACCAUUUCUCUAUGCAGUCAGCCUAUAGGUUGCCAGCAGCA
>627
AGGAGGAAGCAAAUGCCCUGCGUUCAAAACUUGGGGCCAGAGUUAAUGUGGAGGUGGAUGCUGCUCCA
>628
CCGCUUUGGGCAUCUUGGAGGUGGAUUUGGCAUUUGCAAUGAGGCACCUUUGCUCUCCUGUGA
>629
UUCCUGGGGGCGGCCGGGGUGGGCAAGACGGCCCUGAUCCAGCGCUUCCUCCAGGAC
>630
GGUCUUCUUGCUGGUCAUGGUGAUCGGGAAUUUGGUGGUGCUGAACCUGUUCCUUGCCUUACUGUUGAGCUCCUUCAGCGCUGAUAACCUUUCGGCACCAGACGAGGAUGGGGAGAUG
>631
CCAUCUGGUCCAAGCCACAGAGCCAGCACUUUUCUCCAUUGGAUCUCAUACCGGGGAGAUCAGGACAGCCAGGGCCUUUGUGGAGAAAGAUGC
>632
CUUGCUCUUGACCCUGCGAGCUGUGGCCGCUCAGCAAAAAGAGAUGGCCACAACGCAGCAGGCCGAGAGGGAA
>633
UGGUUAUUUUAGUGAAGGAUAAUGGAAGUCCAGCUCUUUCAGCUACUGUAACUC
>634
CAUUGGAUUAUGAGGAGCUGAAGCUUUUGGAGUUCCAAGUGAAUGCCAAAGAUGCUGGGCUGCCCUCCUUGUGUGGCAAUG
>635
UGGUACCAGAUUCCCAUUAGAGGGAGCCUCUGAUGCUGAUAUUGGUCCU
>636
AGAAGGAAUGAACAACCCAAAUAUGAAGAUAACAUCUAUAUGUACAUCUACUUUGUCAUCUUUAUCAUCUUUGGAUCCUUCU
>637
CUGUUCAAGUCUUUGUGGUGGAUGAGAACGAUAAUGCACCUGCAGUGACUGGGCAA
>638
UUAGUGGCAGCUACAGUGGCACUGACUUCACCUUCACUAUCAGCGGUGUACGUCCUGAAGAUGCAGCGGAGUAUUACUGUGGCCAAGACUAU
>639
GAAUUAGUAUGCCAGUAUAGCUUCAAUUCUCAACGGUUUGCAGAGCUGCUGGCUACAAAAUUCCGUUACAGAUAUGCAGGCAAGAUUACUAAUUA
>640
AAAUUGAUUGGGAUGGUCAUGGAAGUCUUAUAAUGAAGUUGUCUUCAGAAUAUACUGAACGGACUUGUGGCUUAUGUGGUAAUUA
>641
CUCCACCUCCGUCGCUUUGCUGCUCUCCUUAGUGGACGGCGACGCGGAAGAGACGGGAC
>642
CGGACCUGACCGAAAAGGCCAUUACGGAUAACCUGAGGAGAUGGGCCACUUUCGCCGUUGGGCCGGGCCAUGGCCUCCAGUUGAGCUCGGGCCGAUUGGUGGUCCC
>643
AUGACAAAAAGAAUGGCAUCGUUUUCCUCUUUUUCAUCUGCGUUGAAACCUAUAUUACCGAGUUGUACCAGAUCCGGACGGGGAGGAACGCGGCCAGGUUGUGUUAC
>644
GGUCUAAAAAGCCUCAGAAGCCUAUACCUAGACCUAACAAAUACCAAGGUGUGGUCUUUGAUUUUGUGACA
>645
UCCCUAUGCUGGAAAAGUGUUGGUACCCGGCCUCCGUACCUAUCUUGUAUCCCAGCCUCCCAACUUCCACUGCAGCACUUUCAGGGU
>646
AUGACCAUCAACCCCAGCAUCCUUAAGGAGAAAUUCCAUUUCUUGCAGAAAGAAUGGGAUCUCUUUGUAGAUGCCCUGAACCCGUACGUCAA
>647
CUCCAUCGAGUUGGUCUGCAUUUUAUCAAAUUUCUACCCAAAAGAAGUAAGUGUGGAAUGGCUGAUAGGUGGAA
>648
CUGGGGGAAGAUCCGGGGCUUUGCUUGGUGGCCGGCCAUUGUCGUCACCUGGAAGUCCACCUCCAA
>649
AGAAAACAGGGACUGCACAGAUAUGGAUUAACAUCACUGAUGCAAAUGACAACCCCCCUGUUUUCA
>650
CUGGUCCAAGUACAACCCCCGAGACCAGCUCUACCUGCACAUCGGUCUGAAGCCCCGUGUACGGGACCAU
>651
UGUGGAUGGAGAUUCUGGUCAGAACUCUUGGCUUUCCUAUGAACUCCUGAAAGCCACAGACCCUGGUCUUUUCAGCAUAGGAGCGCAGAAUGGAGAAGUGAAAACCAGGAGACCACUCACU
>652
CUGGUGGUGGUUGUGAAGGAUAAUGGGCAGCCUGCUCUCUCAGCCACCAUCAC
>653
ACAAAUAUGUAGACGUCUAUUAACUUGUUUAAUAAAGAUGGAGAUUCUUGUUCAGGAACAGUUGAGGAUUUAUACUGCAGAAAUUGA
>654
UGGCAUCAGUGUCUUUUGUGUUUCUCCUUUGCAUUGUUUCCUUUGUUGGGAUCAAGAUGUGCAAGAAAGACCACGGAAGCAGUUUUAUUGUUGCUC
>655
AGAGACUCAGGAUGAUCUGCAGUUCUAUUUGGUGCUGUCUUUAGCUCUGAUCUCC
>656
UUCAUGAUUCUGCUCAGUAGUGGAGCUCUGGCAUUUGAAGAUAUUUACUUGACUGAGAAACCAAGAAUUAAAAUGAU
>657
ACUGGAACAAUCUAUGCACAGCGUUCCUUUGACUAUGAGCAGUUCAGGCAGUUCCAGA
>658
GAGACGGUGGUCUUGGUCAACGGAAACUGCGGGGAUCCGUCAGAGGACAAAGCCAAUGCUG
>659
AGGAAUGACAACAGCCCCCAGAUUCUGUACCCUUCUCAAGCACCCGAGGGUUCCUCUGUAUUUGAAAUGGUGCCUCGAUCAGCUGAAUCAGGCUA
>660
AUGGUAUAUGGACCUGGAACAGCUACUCUAGUCUGUGCAAGUGAAGUGGGCAGCUGGUCCUAUUCAAAUCGCCAC
>661
UGUCCUGAUGAUGAAGGGGAGUAUUACUGUGGCCAAGGCUAUGACUACCCUCCCACCUUUGGUGUUGGGACC
>662
CCCAUGGUGAGCGGGGAUCGGAUCCAUUGCUUAGACAUUCUCUUUGCUUUCACCAAAAGAGUGCUCGGGGAAUCUGGAGAGAUGGAUGCCUUGAAAAUACAGAUGGA
>663
AGCUACAUCUCAGUACACUCAGAAAGUGGGAAACUCUAUGCUUUGCAGCCUUUGGACUAUGAGGAGCUGAAGCUUUUGGAGUUCCAAGUGAGUGCUAAAGAUGCUGGCC
>664
GCUGAGAAUGCCCUGGUCAGUUACUGGAUAGAUGAGAACCAUGGGACUCUCUCCAGCUACAUUUCAGUGCACUCAGA
>665
AGAUGGUGGUUGUGGUGAAGGACAAUGGGCAGCCUCCUCUCUCAGCCACCAUCA
>666
CUUGAUGACCAUCAACCCCAGCAUCCUUAAGGAGAAAUUCCAUUUCUUGCAGAAAGAAUGGGAUCUCUUUGUAGAUGCCCUGAACCCGUACGUCAAU
>667
UGGCUCAUGGAGGAGUUGAUUGCUGGGCAACAUUUAUCCUACCUUGGGGACCUAAAGCCUAUGUCACCUGGAUAACCUUGACUGUCUACAUCAUCCCCAUGUUUGUCC
>668
CAGAGAUUAACAGUCCAUCCAGGGACCCAGAAUAUCAGUCGGACCUCCAGUUCUAUUUGGUCCUUGCGUUGGCUCUUAUUUCUU
>669
GGACAUGGAGCCAGACCACGGACCUGACCGAAAAGGCCAUUACGGAUAACCUGAGGAGAUGGGCCACUUUCGCCGUUGGGCCGGGCCAUGGCCUCCAGUUG
>670
AGGCAGACAUGGCUCGCCAGCUGCGGGAGUAUCAGGAACUGAUGAAUGUCAAGCUGGCCUUGGACAUUGAAAUUGCCA
>671
CGACAUGCUCCCACUGCGGACUUACGGCAUGUUUUCCAUGGAUUUCACUGAUGAAACAGCCACAGAGUCCCUCAAUGCAGGAAAAGUCA
>672
AUGAGAAUGAGGAGGAGCUGAAGCACUUGUGGAUGACCAUCUUCAUUUUCUUCAUUCUCUUCCUCCUCAG
>673
UGAUUCUGGCCAUCCUGACAAAGCUUCGAAGAUCUGGGAGUCCCAAAUUUUUGGAGUGUUUUGGUCCAGUUCC
>674
UGUACCCUUCUCAAACACCCGAGGGUUCUUCUGUCUUUGAGAUGGUGCC
>675
CAGGCAAGAGACUUAGAGAUUCAGGAUGAUCUCCAGUUCUACUUAGUGCUGGCCUUAGCUGUGAUCUCCUUCUUAUUCCUU
>676
GGCGGCGGGGCUCCCCGCGGAGCUCCGGGACUGGCUGUGCUGCUCUUGGGGCUGUCGUGGUACUGCCUGGCGGCG
>677
GGGUAGUUAUAUGGCUUUAUAUAGGCUUAAGGACAAUCAAAAGCCUAAGCUACUUAUAUAUGAUGUUACCA
>678
CGUCUCCCAAAAGCUGACGUUGGUUGCUCCGCCGGGGGGGCCGAAUGUCAGUUCGAGCGGAGGGACC
>679
AUGAGCAAUUCAGGGAGUUCCAUAUUCAAGUGAAGGCCCAGGAUGGUGGGUCUCCUUCUCUCAG
>680
UUGGACCGAGAAGAGACCUCUGACUAUAAUGUGACUAUCACAGCCACGGAUAAAGGAGUUCCUCCUCUCUCCAC
>681
AGAAGGGACUUUGCCUUAUUCUUACCAGCUCUGUUUAUCCUCUGAGUCCAGGAUACAGGAAUUUACCUUUCC
>682
CUUUGUUCAGCAAAGCUGCCUCAGAACACAUUCAGUAUUCCAUUCCAGAAGAACUUGAGAAGGGCUCUUUUGUGGGAAACCUGGCCAAAGAUCUGAGGUGGAACACAGAACAAAU
>683
CUGAUGCCCAUCUUCCUAGAACUCGGGGCAGUCCAAAGCCCUUGGCGGAGAACAUCAA
>684
AUGAAAGCGCACAUGUGGAUCUCAUCUUGGAAAAACCACUAGAUAGAGAGAAAGAACCACAUUUUGUGUUGACAC
>685
AUCGACGGCUGCGACCUCUUGUGCUGCGGCCGGGGCCACAACACGCGGACUGAGAAGCGGAAAGAGAA
>686
UGGACCUGUUCCUCAUUCAAAAGCAGGGGCCAUCUUUCCCCCUAAUUUUGAAGAUGGGACUUUGCCU
>687
UGGCCGGACGUGGAGGACGUGGUCCUGAGGGUGAAGGCCUCGCUCUACUCAGCCG
>688
GGCUGAAGUAUGCAAGUGUGCAGAGUUCUUGGGAAUACAUGACAUUGAAGAAUCUUGCUUUCAGUU
>689
UUGGGAUCAAGAUGUGCAAGAAAGACCAUGGAGGCAGUUUUAUUGCUGCCCCUCCUCACUUUCCACCUACUAUUCCAG
>690
AGUGCCUGAACAGCAAGUUUGCCUGUUUCAUUGACAAGGUGAGAUUUCUGGAGCAGCACA
>691
GGAGUAGGUACUGGCCCCAUGGCUUGAAGACCUCAUGCGGUCCAGAUGUAUUCA
>692
ACGUGUAAUGUUUGGCUGCCUCCUUACUGGAUUUCCUCCAGAGGUUUUAGAUAUCAUAUGG
>693
AUGAUGAGCUGACUGGCAUGGUCUUCCUGUUUUUCAUUGCUGUCCUGGGCAGGACCCCUGAAGCCUUCCAGAUCAUCAC
>694
ACUUACUCAUUCUAUCAAAUACCUGAAGAUAUACAGAGUUUGUUUCAUUUGAAUGACGUGACUGGAGAAAUUACUGUUUUGGGAGAAAUAGAUUAUGAAAAAGA
>695
CUCUUUCAAAUGGCAAGUACAGGGUUUGUUUUUGCUGUUCAACUGGGUGUUGGUUCCAGGACAGAUCCAGUAUUCUGUGGUGGAGGAA
>696
GCACUCAGAGAGUGGGAAGCUCUAUGCUUUGCAGCCUUUGGACUAUGAAGAGCUGAAGUUGCUGGAAUUUCAAGUGAGUGCCAAGGAUGCUGGGCUUCCCUCUUUGUGUGG
>697
UCAGUGUGUGGGUUGCYAAUAAAACCACAGCAACAGACAUCAAAGGUAAAGAGGUGACUGUGAUGGUGGAUGUCAACCUCAAUAACAAUGC
>698
ACCCGAGUCCUUGGCUGCGAUCGAGAAGCGAAUCGCGGAGAAGAUCGCCAGGAAUGCCAAGCAGGAAUAUAGGGA
>699
AAUCUGGAGAGGUCCCUCGGUAUGUCCAUGGCAAUGGCUACAACAGGGGACCAGGGAUCCCGGAUC
>700
GCCGGGGAUGCACCACCACGGCCUGCGGGAGGCGCACGAGGAGCCCCCUCCGCCGCCCCCGCCGCCCCCGCCGCCGCACCACCCGGA
>701
UGGCCCACGAGCGGCUCAGCUACGCCUUCUCCGUCUGGCGCAUGGAAGGCGCUUGGUCCAUGUCGGCCU
>702
AGAAGUCCGGAGAGCGUCCUCGCUUUGUCCAUUGCAAUGGCUGCAGCAGGGGAGCAGGAAUCCCGGAUCGAUUCA
>703
GGCUCUGGCAUCGGCUUGGGCUAUGGCAUCGGCUCUGGCAUCGGCUUGGGCUAUGGCAUUGGCUCUGGCUAUGGCCUUGGGGGCA
>704
AUGGAGUCCGAGCAUUUCUUCAGUCUUAUUGUCAUGAGGUUUCACUGACUUCAGGCUCUCGGACAAGCCAG
>705
GUCUGCGUCUGGAUUCAGAGUCCCUCUGAUGGAAGCUCAUGAUCUAGAUUUAGGG
>706
AGUUUGAAGGAUUCAUGGUCUCUCUGACAGGGAUUGUGGGCCUUUGGUCUUUGGCAAUCCUCGCUUUUGAGAGAUACCUUGUGAUCUGCAAACC
>707
UGUGUCUUAAAAUUAGAAGUUGUGGCACAUAAUCCUUUGAAUAUUUUCCACAUAAAUAUUUUUAUCCAGGAUGUGAAUGAUAAUGCCCCACACUUCUGGAAAGAAACU
>708
CUGGUGCACGCCGAGGCCGCGCCGGGGAUGCCGCAGGGCGGGCCCUUCCGCGGGCACCAC
>709
CUGCUCCAGAACAGAUUCAGUAUUCAAUUCCCGAAGAACUGGAAAAGGGCUCCAUUGUAGGAAAUCUUGCCAAAGAUCUGAGACUAAAUGCUGAAGAAAUAACAAGUAA
>710
GUGUCCAAAAGCUCUAAGCAGUAUUUCCACCUUGAUAGCCACUCUGGGAAUCUGCUGAUAAGUGACAAAAUAGACAG
>711
AAGUGGCGAACCUUUGAGUGAGGAUGACUUUGAGAUGUUCUAUGAGGUCUGGGAAAAGUUUGAUCCAGAUGCAACUCAGUUUAUGGAAUUUGAAAAGCUCUCCGAGUUUGCAGCUG
>712
CGCAUCCCAGCGUUGCUGUACCUGCCGUCUGAAUCCGCUUUCCUGGCCUUUGCGGAAGAACGCUCCUCGCCCAGAGACGAAGAUGCCAGGUUCCUGGUGAUGCG
>713
AUCCACCUCAGUUUUUCUACUAAUAGGCCUUCUAUCUUCACUAGUCGGGGGAUGAGGCGGAC
>714
UGGGCUUUCCUGGCCUUAUUUCGCCUCAUGACUCAGGAUUUUUGGGAAAACUUGUAUCAGUUAACCUUGCGAGCGGCAGGAAAAACCU
>715
UAGCCAUAAAACUUGGACUAGCCCCACUACACUUCUGACUACCAGAGGUAAUCCAGGGGUCAGCUAUAACCACGGCUU
>716
CACUGCCAGCACCAUGAUCAUCCGCAGCCGCGAUGACGGUGUCACGUGGAGUG
>717
AUCAUUGCCGCCAUCGGGGAGCAGAACGAGGAGAAACUUCAGCAAUUGCUCUUGCAACCUGUCCGGAGGGUCUACCCGGCCUCAGCCGAGCGCAAGGUCAAGGAG
>718
UGGUUUGGCUGUUGGGGAUAUUGCAGAGGUACAGAAAUUUGCUGUGUUGAAAAGAAUAGCAAUGCAGGUCAAUCUUCACACAAACUU
>719
UACAGAAGGUGAAGAGUGACCACUUUAAUGCCAUUCUGAUGGUAAGCAGGGUUGUUACUUUUCAGAAAUGUCUGUU
>720
GUGCCAAACUUCCUCUUCUAUGGGUAGUUAUAUGGCUUUAUAUAGGCUUAAGGACAAUCAAAAGCCUAAGUUACUUAUAUAUGAUGUUACCAACCGUUUUGAAGGCAC
>721
AUCUGAUCUUGAGGCACAACUUGAGUCCCUCCGGGAGGAGCUGUGUUGCCUCAAGAAGAA
>722
CCCUAGGCUGAGUACAGGGCCUGCGCUGGUCGGCACAGGCAUUACGUCAGCAGAGGU
>723
UGGAACAUUUUUGAUUUUGUGGUUGUCAUCCUCUCCAUUGUAGGUAUGUUUCUAGCAGAGAUCAUUGAGAAAUACUUUGUGUCACCCACCUUGUUCCG
>724
AGAUAUCUCUGUUUACAAUAUCGAAGUUGAGGCAAAGGAUAAAGGUAGCCCUCCUUUGUCUGGACACUGCACUAUCCUUGUUGAAAUUUUAGAUAUGAAUGACAAUGCACCUGAGUUGUCA
>725
CAGCCAACCCAGGGACUCAGAAUAUCAGUCAGACCUCCAGUUCUAUUUAGUCCUUGCCUUGGCUU
>726
ACAAAUGUCCAGGCCGGAGAUGAGGCCAAUUAUUACUGUGCGUGGUGGUACAGUAUAGGCAGGUCGACGUUCGUCUUUGGAGGUGGAACCCAUAUGA
>727
AGGAAUCUCAAAGAAAAUGUCCCCCUUGCUGGUACAAAUUUGCCAACGUCGUCCUCAUUUGGGAGUGCCA
>728
GGCGCUCAGCUUCGUGCUCUCCACCCCGCAGUACUUCAUCUUCUCGCUCAGCGAGGUGGAGCGCGGCUCGGAGGUCUACGACUGCUGGGCGCA
>729
AAGCAUGUGCCCCAGAUUUCUCUAAAUAAACUAUAUCCAAAUGGGUUUGGAAGCUGUGCUGUUGUGAUGUCUGCUGGUGCCAUACUG
>730
UGGAAAACGUGACCUUUGAUAUGACCUUAGUGGACCCAGCCGUGGCUGCAGGAGCCUUGGUCAAAUCUGGCCUCGUCUUCUU
>731
UUGACAGCCAUGAGUUUGUUAUAAGGUGCAAUCUAGCUCCCGUGGUGGAGUUUGCUGCAG
>732
UGGGUGUUGGGCCUGGCAAUAACAACAUGAUGCCCAAUGGAGAUGUCGGAAACCUUGGCAAGGGGGCAGGAUUAUUACAAGUGCCAGCAUCCU
>733
AGCUACAGUGGCACUGACUUCACCUUCACUAUCAACGGUGUACGUCCUGAAGAUGAAGGAGAGUAUUACUGUGGCC
>734
CCGGCCUUCAUGGCCAAAGGAGGGAAGGAGCGCGUGGAGUGGGUCAAUGAGCUCAUCCUCAAGAAUCACAUCAACGUCCGCACUGCCUACCCGUCGUUGCGCCUCUUGCACGCCGU
>735
AGUUAAUUCCCAUGUUGAAAGUUUCUUGGAUGGCACUCUGGUCCUCGAGGUAGACGAGAAGGAUCAAGAUGAUGAGGAAGCG
>736
UGGUUUUUGCGGCCGGCCUUUGCGUCAUCCUGGGAUGCAUCCUGGUGCUGAAAUACCU
>737
CGGUCUCUUUUGUGUUUCUCCUUUGCAUUGUUUCCUUUGUUGGUAUCAAGAUGUGCAAGAAAGACCA
>738
AGGCCCCUCGCUUUGUCCAUUGCAAUGGUUGCAGCAGCAGGGGACCA
>739
AUCACCAAUGUCCAGGCUGAAGAUGAGGCCUAUUAUUACUGUGCAUGGUGGUAUAGCACAGGCAGUUCGUUCGUCUUUGGAGGUGGAACCCAUAUGAC
>740
AUUCUGUGCUUGAGGAAUCCCAGCAUGGCACCUUUGUGGGCCGCAUUGCCCAGGACUUGGGGCUGGAUGUGAGUGAGCUGGUGCCUCGGCUUUUUCGGAUGGAAUCCCAAGGUGAUGGAGA
>741
AGGCUGGAUUACCAUUUCCCUUCAAAGAUACAUCCCCAAAGAGGGGAAUUUACAGGAAUCCAGCUG
>742
UAGUGUGCCUUCUUUUCAGCAUCCCGCAGCUCCAGAUAUUUUCCUUGAAGGAGGUGGCUCAUGGAGGAGUUGAUUGCUGGGCAACAUUU
>743
AACUCUGAGACUGGAACAAUCUAUGCACAGCGUUCCUUUGACUAUGAGCAGUUCAGGCAGUUCCAGAUUCAAGUG
>744
UUCUUCGGAUGUUUCGGGUGCUGAGAGCUUUGAAAACAAUUUCAGUCAUCCCAGGUCUGAAGGU
>745
CAUCCAGAAUUAUCAACUUAGCUCCAAUAUGUACUUCACUUUGGAUGUUGAAGAGAGUCAGGAUG
>746
AGUCACCUCGGGUUUUGUUCAGCACUCAGCCACCGCCUUUGUCAAGGGAUGGUCAGAGUGUGGAAUUCCUAGACA
>747
CCCUCUGAUGGAAGCUCAUGAUCUAGAUUUAGGGAUAAAUUCUAUACAGGGCUACCAACUCACAGGA
>748
AAGUAAAGAAAUGGAAACCAUUUUAUCGAGGAUUAACCUGGUCUUCAUUAUCCUCUUUACUG
>749
CUGAACUCACAGGCACAGUCCAGCUUCAGAUCACCGUGAUGGAUGCCAAUGACAAUGCUCCUGUGUUUAA
>750
ACAUUGGCCUCCUUCUUUUCCUUGUCAUGUUCAUCUACGCAAUAUUUGGGAUGUCCAACUUUGCCUAUGUGAAGAGAGAGGUUGGAAUCGAUGA
>751
CUCGUGGCCAGUGGUUUCCAGCACAACGUCACCUCCGUCUCCCAGUGCUGCACCAUCGCCAAGAU
>752
GCUGAGAAUGCCCUGGUCACUUACUGGCUGGAUGAGAAGCUCUUGCCACUCUCAAGCUAUAUUUCAGUGCACUCUGAGA
>753
ACAUGGAUGCUGUUGUUGGGGUUAGCAAGCUUGGACUGGCAUUCAUGA
>754
AGCAGUUUCCAUUUAACUCUUAUGGCUCUGGAUGGAGGGAAGCCACCCAAAACGGGGACAGCGAAAAUAUGGAUUGCA
>755
UGUAUUCAUGAUUCUGCUCAGUAGUGGAGCUCUGGCAUUUGAAGAUAUUUACUUGACUGAGAAACCAAGAAUUAAAAUGAUGCU
>756
AGGCAGAAGGAGAAUGGCUGGGCAUUUACAAGGCAAGUAUGGCUUCUCUUACUGUUGUCUUUCUCCA
>757
UCCCACAUUGUGACAUAUUAUGCCGGUAAAAAAGAGCCGUUUGGCUAUAUGGGCAUGGUGUGGGC
>758
GAUUCUCCUCCACACAGCCUGGGAGAUGGGGAAUGGCCAGCUCCAUUAUUCUGUGCCGGAGGAAUCCCAGCAUGGCACCUUUGUGGGCCGCAUUGCCCAGGAUCUGAGGCUGGAGGUGAGUG
>759
UGGAUGAACUUUUUGCUGUACCUACAAAGAUUUGAAAAUUUUGGAAUAUAUGUUGUGAUGUUUUGGGAGAUUCUAAGGACUUUGAUCCGGAUUGCGAUCGUGUUCUUCUU
>760
ACAGGAAAGGCUGGUUGGCAGUGCUCAUCUCAAGCUCGGGGGAAGUGCUAAUCUUGAUUUCCAAGCAGAGGAGCCUGCAAAUGGCCGUCUGC
>761
AUAUUGGAUAGGAAUGACAACAGCCCCCAGAUUCUGUACCCUUCUCAAGUACCCGAGGGUUCCUCUGUAUUUGAAAUGGUGCCUCGAUCAGCUGAGUCAGGGUAUCUGGUGA
>762
AGUGCACUACUACAUUCCUGAGGAAGUUCAGAAAGGCUUUUUUGUGGGGAAUAUUGCACA
>763
CACGUCUGCGCGAUGGAGGCCUUCCUGGGAUCGGUGGCAGGCCUGGUCACCGGCUGGUCGCUGGCCUUCCUGGCCUUUGAGCGCUACAUCGUC
>764
CUCUUCCAGCGCUCCCUUAAGCAGGCUUCCUUCUUAUACCGCCAACAAGCUUGCAACCUUGGGGACGAUGCGCCCGAGAA
>765
CCACACAGCCUGGGAGAUGGGGAAUGGCCAGCUCCAUUAUUCUGUGCCGGAGGAAUCCCAGCAUGGCACCUUUGUGGGCCGCAUUGCCCAGGAUCUGAGGCUGGAGGUGA
>766
AAAUGGUCCUGAAAAUAAUAGCCAUGGAUCCUUAUUAUUAUUUCCAAGAAGGCUGGAACAUAUUUGAUGGCAUCAUUG
>767
CGGGCUGGUUUUUGCGGCCGGCCUUUGCGUCAUCCUGGGAUGCAUCCUGGUGCUGAAAUACCUGGCCCU
>768
CCGUUCACUCAGAGAGUGGGAAGCUAUAUGCUUUGCAGCCCUUGGAUUAUGAGGAGCUGAAGCUUUUGGAGUUCCAAGUGAAUGC
>769
UGAUCUAAUGGUCUUCAGUCCCAACAUCCCUGCUUCUGAGAAUGGUAAACAGCAAGACCUCCUCUGUGGAACGGUUAGUAUUAUUCAUGGUAGGUUUUCUUUCCUGACAUUGGAUUU
>770
ACAGCAGUGUCCUCAUUCUGGCCUUCAUUAGCUUAGACCGGUACCUGGCUAUCGUCCAUGCCACCAACAGCCAGAGACCCAGGAAGCUGCUGG
>771
CGGUUGAUCAUUGAGGUUUUGGAUGUCAAUGACAAUGCUCCCGAGGUGUCAGUCUCAUCCCUCUCAGUGCCA
>772
CAGGGUCUGUCUGUCCUGCGUUCUUUCCGUCUGAUGAGGGUUUUCAAGCUUGCCAAAUCCUGGCCAACUCUCAACAUGCUGAUCAAGAUCAUAGGCAAUUCAGUGGGUGCCCUG
>773
ACUCAUUUUCCUAACUAUAAACAACUUAUCCACCUCAAUUUUUUUAUUAAUGGGCCUUCUGUCUUCACUAGUUGGGGGGUGGGG
>774
UGUUUUUGGUCUCUGUGUCUAGAGUAAUGUGUAUUUCAAUUCAUUAUUCCGUGCCUGAAGAGAAGAAGACU
>775
CACAGCUUAGUAAGACGACCGUGCUGUCUGUUGGUCAUGAGGAGAGGAAGACAAAGCAGCCUGGUUUGCGGCUGUU
>776
CGAGCAUUUCUUCAGUCUUAUUGUCAUGAGGUUUCACUGACUUCAGGCUCUCGGACAAGCCAGAUUCUCU
>777
CAGGCAAGGGACUUAGAGACUCAGGAUGACCUGCAGUUCUAUUUGGUGCUGGCCUU
>778
CUGACAAAGGUUCGAAGAUCAGGGAGUCCCAAAUUCUUACAGUGCUUUGGUCCUGUUCCCCAUUCGAAUAAUGCUGUCAU
>779
AUGCAACAUUGAAGGCUUCUUUGCCACUCUGGGAGGCGAGAUGGGCCUAUGGUCUCUGGUAGUGUUAGCUGUGGAAAGAUAUGUGGUGAUCUGCAA
>780
GAUGUCUUUGCCUGCCUUGUUCAACAUUGGCCUCCUGCUCUUCCUAGUUAUGUUCAUCUUUUCCAUCUUUGGGAUGUCAAACUUUGCUUAUGUCAAACAUGAGGCUGGCAUUGAUGACAUG
>781
AUUCCAGGGACCCCAACCAUGCCUUCCAGUAAGGAUGGGCCCCUUUUCCUGGAAC
>782
AUGUUCCAUACAGAUUUCUAGAGCAGGUUCAGCUUUGUCGGAUAACAAGUGCUGAAUUUCUUGAGUCUAUCUGGAGACAG
