# Supplementary material for: CFSP: a collaborative frequent sequence pattern discovery algorithm for nucleic acid sequence classification
Source: PeerJ. 2020 Apr 20;8:e8965. doi: 10.7717/peerj.8965 (PMC7179567; doi:10.7717/peerj.8965)
Supplement: Supplemental Information 2 [file peerj-08-8965-s002.zip › miRNA/Anolis carolinensis/positive.txt]

>1
CUUGUCGUACAGGUUGGAUGUCCCUUAUCCGAAAUAUCUGUGGACGAUUGUGGAAUUCCGGAUAAGAGACGUCCAGCCUGCACCACUUU
>2
UAACACUGGACAGUUAUGAAGAGGCAGGUGUUCAGGUAACCCCUGUUUCUUCUCCUGUUCCAGUGGUG
>3
AUGUGUUGUGUUACUUGACAUUUUUCUACUCGUAUGGUACUACUUUUUUGGAAUGAGAUCUCGAGUAGCUUAGCAAAG
>4
GAUUUGCGUUUUGAGUUGGUUCAGAAGAGCUUAUGAGAAACAAUUUAUUUCUACAUAUUCUCUUUUUGAACCUUCUCUAGACCAGCUU
>5
CUGCACUGUGGGAUGAGGUAGUAGGUUGUAUAGUUUUAGGGUCAUACCCACCACUGGGAGAUAACUAUACAGUCUACUGUCUUUCCUAAAGAGGCAGAAAA
>6
UAGCUCUGGCAAGGUGAGGUAGUAGGUUGUGUGGUUUCAGGGUAGUCAUUUUGCCCCAAUCAGGAGAUAACUAUACAACCUACUGCCUUCCUUGA
>7
GUGUGCAUCCGGGUUGAGGUAGUAGGUUGUAUGGUUUAGAGUUACACCCUGGGAGUUAACUGUACAACCUUCUAGCUUUCCUUGGAGCACACUUGAAC
>8
CCGGCGUGCCUCGAGUUGAGGUAGUAGGUUGUAUGGUUUAGAAUAACACCAUCAGGAGAUAACUGUACAGCCUCCUAGCUUUCCCCGGGGCAACGCCAC
>9
GUGGGCUCCUAGGAAGAGGUAGUAGGUUGCAUAGUUUUAGGGCAGUGGUUUUGCCCAAAAGGAGUUAACUAUACAACCUGCUGCCUUUCUUAGGGCU
>10
AUGCUGUCCUUGAGGCUGAGGUAGUAGAUUGAAUAGUUGUGGAGCCUUAUUCUCCCUCUGAGCUAACUAUACAAUCUACUGUCUUUCCUAAGGAGACAGUAA
>11
UCCUGGGAUGAGGUAGUAGAUUGUAUAGUUUUAGGGUCAUACCCGGUCUUGGAGAUAACUAUACAAUCUACUGUCUUUCCUAUG
>12
UUCUCUUUAUCAGGUUGAGGUAGUAGAUUGUAUAGUUGUAGGGCAGUUAUUUUGCCCUCUUCAGGAGAUAACUAUACAAUCUAUUGCCUUCCCUGAGGAGUAACAUU
>13
UUGCCUGAUUCCGGGUUGAGGUAGUAGUUUGUACAGUUUGAGGGUCUAUGAUACCACCCGGUACAGGAGAUAACUGUACAGGCCACUGCCUUGCCUGGGGCAGAGCUUU
>14
GCACCACGGCCCUGGCUGAGGUAGUAGUUUGUGCUGUUGGUCGGGUUGUGACAUUGCCCGCUGUGGAGAUAACUGCGCAAGCUACUGCCUUGCUAGUGCUGGUGAUGAUCGG
>15
CUUCCUGCUAGUUGCCACAAACCCGUAGAUCCGAACUUGUGCUUCUAUGUUACACAAGCUUGUGUCUAUAGGUAUGUGUCUGCUUGGCCAAUUCA
>16
GCUGCCCUGGCUCAGUUAUCACUGUGCUGAUGCUGUCUAUACUAAAGGUACAGUACUGUGAUAACUGAAGGAUGGCAGC
>17
ACUGUCCUUUUUCGGUUAUCAUGGUACCGGUGCUGUAUAUCUGAAAGGUACAGUACUGUGAUAACUGAAGAAUGAUGGUGCCAUCACAAUGAG
>18
CUUCUCUUUGCUUUCAGCUUCUUUACAGUGUUGCCUUGUGGCAUGGAGUUCAAGCAGCAUUGUACAGGGCUAUCAAAGCGCAGAGAGUCGA
>19
UAUUUCUCGCUGCCUUCAGCUUCUUUACAGUGCUGCCUUGUUGCUUAUGGAUCAAGCAGCAUUGUACAGGGCUAUGAAGGCAUUGAGUACUGCUUCA
>20
GUAUGUACCCUGUAGAUCCGAAUUUGUGUAAAAGAAACUGCGUCACAAAUUCGCGUCUAGGGGAAUAUGUAGUAGACACAAAC
>21
GUUGUCUAUAUAUACCCUGUAGAACCGAAUUUGUGUGGUAUUUACACAGUCACAGAUUCGAUUCUAGGGGAAUAUAUGGUCGAUGCAAAA
>22
AGUCGUUUAUAUGUACCCUGUAGAAUCGAAUUUGUGUGAGCACCUCAAUCACAAAUUCGUCUCUAGGGGAGUAUAUGGACGAUGCAGAG
>23
UCCUGCUGGAGCUGUGGAGUGUGACAAUGGUGUUUGUAUCCAAUCCGUCAAACGCCAUUAUCACACUAAAUAGCUACUGCUAGAG
>24
GCGGGACCGGAGGCGCUGCCUCUCCGUGUUCACAGCGGACCUUGAUUUAAUGUCAUACAAUUAAGGCACGCGGUGAAUGCCAAGAGCGGGGCUGGAAG
>25
CCCUCCCGGGCCCUUCUCUGCGUGUUCACAGCGGACCUUGAUUUAAUGUCCAUACAAUUAAGGCACGCGGUGAAUGCCAAGAGAGCGGCUCUCAAGACAUC
>26
CCCCCCAGGGCUUGGCCCUUCGUGUUCACAGUGGACCUUGAUUUCAUGUGGACACAAUUAAGGCACGCGGUGAAUGCCAAGAGCCCAGCCCCUGCCCUCCG
>27
CUGGCAAAGGCCCCUCUCUGCGUGUUCACAGCGGACCUUGAUUUAAAUGUCCAUACAAUUAAGGCACGCGGUGAAUGCUAAGAACGAGGCUGGAAGAGCUU
>28
GGGCAUCUUCUCUGUCCCUGAGACCCUUAACCUGUGAGGAAGCCCAGAGGUCACAGGUGAGGUUCUUGGGAACUGAGCGGAGAGCCACCC
>29
UGCGCCCCUCUCUGUCCCUGAGACCCUAACUUGUGACGUUUAGUUUUUAAGUCCACGGGUUAGGCUCUUGGGAGCUGUGAGUUGUGCCAC
>30
CAGACUUUUCCUAGUCCCUGAGACCCUAACUUGUGAGGUUUUUAGUAACAAUCACAAGUCAGGCUCUUGGGACCUAGGCGGAGGGGAACC
>31
CGCUCCCCGCGGUCCAUUAUUACUUUUGGUACGCGCUGUGCCACUUCAAACUCGUACCGUGAGUAAUAAUGCGCUGAGGGACAGCACCC
>32
CAGCAAUGUACAGUUGGAAGGGGGGCCGUUACACUGUAAGAGAGUGAGUAGCAGGUCUCACAGUGAACCGGUCUCUUUUCCUACUGUGUCACAUCU
>33
AUUCCUGAGCUGUUGGAUUCGGGGCCGUAACACUGUCUGAGAGGGUUACAUUUCUCACAGUGAACCGGUCUCUUUUUCAGCUGCUUCCUAGCUU
>34
UUUCUCUCUCGGAUCUUUUUGCGGUCUGGGCUUGCUGUUCCUCCAGUCAGCAGUCAGGAAGCCCUUACCCCAAAAAGUAUUUGCGA
>35
CAGGGUCUUCCCUGGGUCUUUUUGCGGUCUGGGCUUUCUGGGUCUGUCCAACCCCCGUAUCAGAAAGCCCUUACCCCAAAAAGCAUCCGGGGCUGGACGAGGGCAUCGCCGCGA
>36
UCCACCACCUCCCCUGCAAACGUCCAGUGACGCAGAGGUAAUGGACGUUGGCUCUGGUGGUGAUGGACA
>37
UGCAUGGCCCCUGUCCAAGGCUCUUUUCACAUUGUGCUUCUGUCUGUGCCCGACCCAAGCAGUGCAAUGUUAAAAGGGCAUUGGGUGGGUGGCUGC
>38
CACGAGGUGUCUGUCCACUGCCCUUUUUAUGUUGUACUACUAGUGAACAUGCGCAAAAAGCAGUGCAAUGUUAAAAGGGCAUUGGCCAGCAAUGCUC
>39
ACGGGGCGUCUGCCCACUCUUUCCCCUGUUGCACUACUGUCCAACGUCACAGCUAGCAGUGCAAUAAUGAAAGGGCGUCAGCCGCUCC
>40
UGUUGCUGUCCGGAGCCCUUUUUCUGUUGUACUACUGGCAAGUAUGAGUAGCAGUGCAAUAUUAAAAGGGCAUUGGCUGGCAGGCUA
>41
CACGGCAACCGUCUCCAGGGCAACCGUGGCUUUAGAUUGUUACUGUGCGGACGUGGGUUUGGUAACAGUCUACAGCCAUGGUUGGUCCGGCGGACGCAA
>42
GCAUCGGACUGUAGGGGUACAGUGAUCAGGUUACGAUGGAUUUCUCUAGUAACAGCCUCGUAGCUUGAUCACCAUCUCCCUAUGAUUCAGAUU
>43
GAGGCCCAGAAUGCUUUGCUAAAGCUGGUAAAAUGGAACCAAAUCAACUGUUCAAUGGAUUUGGUCCCCUUCAACCAGCUGUAGCUGUGCAUUGAUC
>44
CUUAAUGUCGAUGCUUUGCUAAAGCUGGUAAAAUGGAACCAAAUCACCUGUUAAAUGGAUUUGGUCCCCUUCAACCAGCUGUAGCUAUGUAUUGAUC
>45
AGUAUGCCCCAUUGUCUUCUAUGGCUUUUUAUUCCUAUGUGAUUAUAUCACUAAUUUCAUAUAGGGAUUGAAGCCAUGUAAUACGCUGGGGAUUU
>46
UAAAUUCACUCUAGUGUUUUAUGGCUUUUUAUUCCUAUGUGAUAGUAAUAAAGUCUCAUGUAGGGAUGGAAGCCAUGAAAUACAUUGUGAAAAA
>47
AAGCCCUCUGCUGUGGUCUAUGGCUUUUUAUUCCUAUGUGAUUGCUUUUCAUAACUCAUGUAGGGCUAAAAGCCAUGGGCUACACAGAGGAAUAA
>48
AGCUUCCUGACUCUCUUCGGUGACGGGUAUUCUUGGGUGGAUAAUACGGAUUACGUUGUUAUUGCUUAAGAAUACGCGUAGUCGAGGAGAGUACUCGC
>49
ACUGACUAGCUCCCUUCAAUAACGGGUAUUCUUGGGUAUAUAAUACAGAUGGCGUUGUUAUUGCUUGAGAAUACGCGUAGUUGAGGGGAUGCUGAUU
>50
AGUCACGGUAUUGUUGCUGCAGCUGGUGUUGUGAAUCAGGCCGACAAAAAGCGCAUCUUACUAUCCGGCUAUUUCACUACACCAGGGUUGCAUCAUACC
>51
CCAUAUGGCUUGGUGUAGCAGCUGGUGUUGUGAAUCAGGCCGUUGCCAAAGAGAGAACGGCUACUUCACAACACCAGGGUUGCCCCCUGCC
>52
AGGUGAGGAGUUUUUUGAGGACUGUCUAACCUGAGAAUGGUGAAUCAUGAAGGUCAAUCUCAGGUCCGUCAGCCCACGAGAAGCUGCCUCCAGAGC
>53
CUGGCUGUAUUCUACAGUGCAUGUGUCUCCAGUGUUUUCCAGCGACUGGAGAUACGGCCCUGUUGGAAUAACAGCCAG
>54
CUGUGAUGUGUGCAUUGCAUUGCGAUGGGUUACAUCACUGGUCAUAGCAUGAUGUAACCCAACGCAGCAUGGUGUAAGCAUCGUAA
>55
CCUUCCUCUCUCUGUGUCCUUCCAGUGGUUUUACCCUAUGGUAGGUUACGUCAUGCUGUUCUACCACAGGGUAGAACCACGGACGGGAUGCCGGGGCUCUCUGCG
>56
GGACAGUGGACUCAUCCAUAAAGUAGAAAGCACUACUAAACGCCUGUGCCCAAGUGUAGUGUUUCCUACUUUAUGGAUGAGUGUACUGUG
>57
AUGUCUCCCAGCCCAAGGUGCAGUGCUGCAUCUCUGGUCAGUUGUGAGUCUGAGAUGAAGCACUGUAGCUCGGGAAGGGAGGAAC
>58
CGAAGUCUCUGGGCCGGAUAUCAUCAUAUACUGUAAGUUGGAAUGAGACACUACAGUAUAGAUGAUGUACUACCUUCACCUAAAUUCU
>59
UACUGUGUCCUCGGGGUCCAGUUUUCCCAGGAAUCCCUUAGAUGAUAAGAGGGGGAUUCCUGGAAAUACUGUUCUUGGGGUCAUGGCUCAGCAACU
>60
CCUAGCUCUGAGAACUGAAUUCCAUAGGCUUUAGAAUAAUUGAAACGCCCCGUGGAUUCAGUUCUACAGCUAGGCAGCAACUAAA
>61
GUUCCAAGCUUUGAGAACUGGUUUUCGUGGACUGGUUUCCAUUUAGUCUUCUCAGUCCAUAAUGCUCAGUUUUCCAGCUUGGCUGCACC
>62
UCUAUGAAUCUAGUGGAAUCACUUCCGCACAAACUAGAUGAAUGAAACCAGUGUGCGGAAAUGCUUCUGCUACAUUUUUAGGG
>63
CAGAUUUGGUCUCUGGAAGCAAAGUUCUGUGACACUCGGACUCUGAUUAUGAUAGAAGUCAGUGCACUACAGAACUUUGUCGCCGGGGGCCGU
>64
AGUUAAUGCAGCGCUUGAGGUGAAGUUCUGUUAUACACUCUGACUGUGGCUAUGUGGAAGUCAGUGCAUCACAGAACUUUGUCUCGAGAGCUUGCCA
>65
AAACUCUCUUUCCCUCUCUCCCAACCCUUGUACCAGUGCCAACUGUAGUCCUCACUGGUACAGAGGAUGGAAGGGUGGGCCUGCAGAGAUGAGACA
>66
CUAAUUAGCGGUUGCCAGUGUCAUUUUUGUGAUGUUGCAGCUAGUAAUAUAAGCCAAGUUGCAUAGUCACAAAAGUGAUCAUUGGAAACUGUGACUCUG
>67
UCAGUGUCAUUUUUGUGAUUUGCAGCUAGUAAUCCUGGCCCAGUUGCAUAGUCACAAAAGUGAUCAUUGGCCGCUGUGC
>68
CACACGUUGUUAAUGCUAAUCGUGAUAGGGGUUUUUAUCUCUGACUGACUCCUACAUGUUAGCAUUAAGAAUGUGUAGUG
>69
CCCGGAGGUGAUGUAGCAGCACAACAUGGUUUGUAGGGACACAGAAGAUACAGACCGUUCUGGGCUGCCUCAUUACCUUUU
>70
GCUUUAAAGUACUCUAGCAGCACAUCAUGAUUUGUAUGUCAUAGUAAAUAUGCAAGUCAUUAUUUGCUGCUUUAGAAUUUUAAAG
>71
ACUGUGGGCUUGACAUCAUCCUACUUGAGAUGUAAUGUAAUGCAAAGUCCCAAGUAGGUUGAUGUCUGGCCCAAGAUGG
>72
UGGUAUAAAGUGUUAAUCCUCCCCUAUUGAAAUCAAUGGGAUGCCUGCCACUGACUUCAAUAGGAGUAGGAUGACACUAUAUGAUG
>73
CUUAGGUCCUGAACCAAAGCCCCUCGAGGACAAUGUGAGUCUUUCUAUUGACUUCAGUGGGCUUAGGAUCAGGCCCUUAA
>74
UACUUGUUCCGCCCUAGCAGCACGUAAAUAUUGGUGUAGUAAAGAUAAUCUUAACCCCAAUAUUGUUGUGCUGCUUAAGCGUGGCAGGGAUU
>75
UGUCCGCCCGGCUCUAGCAGCACGUAAAUACUGGAGUCUAGGAUGAUACAUUUGCCCUCCAGUAUUGCUUUGCUGCUUUAAUCGGGUUUGAUGUU
>76
AUGUCAAAGUGCUUACAGUGCAGGUAGUGAUAAGUAGAACCUACUGCAGUGAAGGCACUUGUAGCAU
>77
UGUAACCUCCCUGUGCUGGGCUUGUUUUCAGUUGCCUGCGGCUGAUUAAUAGGGACUCAGGCAGCUAAAGCAAGUCUGAUACAUGAAAGGAGAACC
>78
GGAACAUUCUAGGAGUUGUAGUCUUUCAAACAGAGCUUUGCAAGUACAUACCUGUAUUGGAACACUACAGCUCCAGGAACUUUC
>79
GUGGUUGCUUCAGUGAACAUUCAACGCUGUCGGUGAGUUUGGGAUUAAAGUGAAAACCAUCGACCGUUGAUUGUACCCUCCAGCUAACCAUCC
>80
AGGAUAGCUUCAGUGAACAUUCAACGCUGUCGGUGAGUUUGGAAUCGAGAGCAAACCAUCGACCGUUGACUGUACCUUGAGGUUUAUCACUGAC
>81
UAAAAGGUCUUGGGAAACAUUCAACGCUGUCGGUGAGUUUUGUCAAUGAAGUCAAACCAUCGACUGUUGAGUGUACCCUGCGGCUUUUACAAA
>82
AUAACGGCUGCAAUCAACAUUCAUUGCUGUCGGUGGGUUUUAGGUUCAGUCAGCUCUCUGACCAAUGAAUGCAAACUGCAGACCAGA
>83
CAAAAGGUCACAAUCAACAUUCAUUGCUGUCGGUGGGUUUAACUAUGUGGACAAGCUCACUGAACAAUGAAUGCAACUGUGGCCCCAC
>84
GUUUUCUCCGGCUGUUUUUGGCAAUGGUAGAACUCACACUGGUGAGGUAUCAGGAUCCGGUGGUUCUAGACUUGCCAACUACGGCCCGAGGGUCA
>85
CUGGAGCCGCUCACGUCCCCUUAUCACUUUUCCAGCCAGCUUUCUUGUCAUAACCGUUGGACGGAGAACUGAUAAGGGUUUGUGGGUGAGACCUG
>86
UGUGAGACCUUUGGCUACAACACAGAACAUGGGCGCUUUCUUGGACCCUCGUGUCUUGUGUUGCAGCCAGAGGGGCACAUCUUGGCA
>87
AGUGACUGCUUUUUGUUCUAAGGUGCAUCUAGUGCAGAUAGUGAAGUAGAUUAGCAUCUACUGCCCUAAGUGCUCCUUCUGGCAUAAGAAGUUGUG
>88
GAAACAGCUUCCUGUGCUAAGGUGCAUCUAGUGCAGUUAGUGAAGUAGCUUAGAAUCUACUGCCCUGAAUGCUCCUUCUGGCAUAGGAGGCC
>89
UUUCCUGCAGGGCUCUGUGUGAUAUGUUUGAUAUAUUAGGUUGUAAUUGAGCCCAACUAUAUAUCAAACAUUCCUACAGGGCCCCGCUCUGUCUCCAG
>90
CCUCCCCCUGCUUCUGCUGAUAUGUUUGAUAUUAGGUUGUUCUACUGGGAAACCAACUAAAUAUCAAACAUAUUCUUACAGCGCCAGGGCCC
>91
GUUUGAUAGUGGGCAACGGAAUCCCAAAAGCAGCUGUUUUCCUCUUAAAGUUCCAGCUGCACUUGGAUUUCGUUCCUUGCUUUCCUACCC
>92
AGUUUCCUUGGGGGUCUGGGCCUGGGUCUUUGCGGGCGAGAUGAGAAGUUUCCUGCCUUCAACUGGCCUACAAAGUCCCAGUCCUCGGCCCCUGACUU
>93
AUACAGUGUCGUCAAGUGUAACAGCAACUCCAUGUGGAAUAAGUAGAUUUCCAGUGGAGGUGCUGUUACUUUUGAAGCUACUGAC
>94
AUGGUUCCCAUCGGCUGUAACAGCAACUCCAUGUGGAAGCAGUCCGGCCGUUCCAGUGGAGCGGCUGUUAUAGUCGGUGGGGGCUGC
>95
AAGAACUGGUCGGUGAUUUAGGUAGUUUCAUGUUGUUGGGGCUAUGGCUCUCUCUUUCUCGACAGCACGAAACUGCCUUCAUUACUUCAGUUUCUAAUCAU
>96
UGAUCCGUGGUUUAGGUAGUUUCAUGUUGUUGGGGUUGGCUUUUAACUCGGCAACAAGAAACUGCCUUAAUUACGUCAGUUAGUCUUCAUCAA
>97
CCUAGAACUGUUCUGUGGAUUAGGUAGUUUCACGUUGUUGGGAAUUCAUUUUUAACACACAAGAACAUAAAACUACCUGAUUUACUCCAGUUUAU
>98
GACCAGCCCCGCCUUCCCAGUGUUCAGACUACCUGUUCAGGAAGCUACAAAGGUGUACAGUAGUCUGCACAUUGGUUAGACUGGGCUUGGGUGAGCA
>99
AUCCUGCUCCGUCGCCCCAGUGUUCAGACUACCUGUUCAGGACAAUGCUGUUGUACAGUAGUCUGCACAUUGGUUAGACUGGGCAAGGAAACGCAGCGA
>100
CCUCCACUCCGUCUGCCCAGUGUUCGGACUACCUGUUCAGGACUACGAGAUUGUACAGUAGUCUGCACAUUGGUUAGGCUGUGCUGGGAUAUACCGCA
>101
GCAGUCCUCUGUUAGUUUUGCAUAGUUGCACUACAAGAAGAAUGUAGUUGUGCAAAUCUAUGCAAAACUGAUUGUGGCCUGUUA
>102
UGGUUAGUUUUGCAGGUUUGCAUCCAGCUGUAUAAUGUGUUGCUGUGCAAAUCCAUGCAAAACUGACUGU
>103
AUUAAACCUGUUGAGAGCACAUACUUCUUUAUGUACCCAUAUGAAGAUACAAUGUUAUGGAAUGUAAAGAAGUAUGUAUUUUUGAUAGGUACAAAC
>104
UUACCUGCUUGAGUGACAUACUUCUUUAUAUGCCCAUAUGAACCUGGCAAACUAUGGAAUGUAAAGAAGUAUGUAUUUCAGGUAUGGACC
>105
UGCCUCCCUCUUGAGCCUACAUACUUCUUCAUAUGCCCAUAUGGAGUCGGCCAGAUUUAUGGAAUGUUAAGAAGUAUGUAUCGUUGGGAUGGGAUUGGA
>106
ACGAUGAUGGUCCUCUGUGGACAUCUUACUAGACAGUGCUGGAUUGUGUGCUCUGAUUCUAACACUGUCUGGUAACGAUGUUCAAAGGGUGAG
>107
AAACCAUCUUGGGAGGUCAUUGCCAUCUUACUGGGCAGCAUUGGAUGUUUUCUGUCUUUCUAAUACUGCCUGGUAAUGAUGAUUGUGGCCUUCUCACGCC
>108
CUCAUUGUUCCUUUUUCCUAUGCAUAUACUUCUUUGAGAAUCUGAUCUAAAGAGGCAUACGGCAUGGGAAAAUGGGGCAAUUGAGGUA
>109
CAAAUCCAAGCCUGCUGGGUGCAGUGGUUCUUAACAGUUCAACAGUUCUCUAUUAUAAUUGUGAAAUGUUUAGGACCACUUGAUCCGGCGGGCCCAGG
>110
GGAUCACAUGACCUGUGGGCUUCCCUUUGUCAUCCUAUGCCUGGAGAUCGCAGAGAGGCAGGGACAGCAAAGGGGUGCUCAGCUGUUGUCUCUAAC
>111
AGUACCUAUUCAUGUGACCCGUGGACUUCCCUUUGUCAUCCUAUGCCUGAGAAUAUAUGAAGGGGGCUGGGAAGGCAAAGGGACGUUCAAUUGUCAUC
>112
GUUCUAUUGUCCUUCAUUCCACCGGAGUCUGUCUCAUAUCUAAUCAGAUUUCAGUGGAGUGAAGCACAAGAGACA
>113
CUUGGGUGCCCUUCAUUCCACCGGAAUCUGUCACCGCAAAAACCGGAUUUCUGUGAAAUGAAGCCCACCAGGCA
>114
UUUGUCUUUUUGAGAUUACAUGCUUCUUUAUAUCUCCAUAUGAAUUGCCUUGCUAUGGAAUGUAAGGAAGUGUGUGGUUUCAAGGAGAAGAAC
>115
GUUUCCUCUAACAAGGAAGCUUUUGGCUCGGGUUAUAUUUUAGAAUGGCAGUGUAUAAGACGAGCAAAAAGCUUGUUGGUUGGAGGAGAA
>116
CCUGUAGCACUAAAGUGCUUAUAGUGCAGGUAGUGAUUAAUAAUCUACUGCAUUACGAGCACUUAAAGUACUGCUAGCUGUA
>117
CUCGCAGUGUCAAAGUGCUCAUAGUGCAGGUAGUUAAUGCACCCAAAUCUACUGUAAUGUGGGCACUUACAGUACUGCCGGAU
>118
CGGAUAGCUUAUCAGACUGAUGUUGACUGUUGGAUGUCAUGGCAACAACAGUCGGUAGGCUGUCUGA
>119
CCAGUUCUCCAGGAGCAGAUGAGCCACUGACUAACGCACAUUGUGCUUCUCGUGUCCCCACUGUGCGUGUGACAGCGGCUAACCUGCUUUUCGGAC
>120
CCAGCGUGCCGGGACCUUGGCUCUAGACUGCUUACUGCGAAAUCCAAGGGGCGAAACAGUAACAGUCCACAGUCAUGGCUACUGACGGCUGGCGGUGGC
>121
CAGAGUUGUCAUGUGUCUGCCUGUCUACACUUGCUGUGCAGAACAUCCUCUCACCUGUACAGCAGGCACAGACAGGCAGUCACAUGACAACCCAG
>122
AAAAUGGAGGCUUAGGGUAAUGACCUAUGAUUUGACAGACUGUGCUUUCUAUGUCUGCCUGUCAUUUCUGUAGGCCAAUACUCUGUACGCCCUCAC
>123
AAGGAUGGCUGUGAAUUGGUUUAAUCUCAGCUGGCAACUGUGAGCAGUUUCCAAAUCCUCUCACAGUGGUUUCUGGGAUUAUGCUAAACACAGCAAUUUCA
>124
UCAAAGUCACAGACUGAGAAAUCUCUGCAGGCAAAUGUGAUGUCUUGACCAGCAAUCUCACAGUUACCAGCAGAGGUUCUGCAAUCUGGACUGCU
>125
UUUUGAUGUCGCAGAUACUGCAUCAGGAACUGAUUGGGGAAUAAUCAUGUACCAUCAGUUCCUAAUGCAUUGCCUUCAGCAUCUAAA
>126
UAACUUAGCGAGAUUUUCUGUUGUGCUUGAUCUAACCAUGUGGUUGCGAGGUAUGAGUAAAACAUGGUUCUGUCAAGCACCAUGGAACGUCACGCAGCU
>127
CCUGUUAAUGGGAUUUUCCUUUGUGCUUGAUCUAACCAUGUGGUAGAACAAUACAAAUUGAACAUGGUUCUGUCAAGCACCAUGGAAGGCUCCAUGCU
>128
GGACAUCAUCACACUUGUGGUCAAGGUCCAACCUCACGUGUCCUGUAUGCGAUAAAAGAGGGAUGCGUGUGGUCAGACCUAGCCCACAAGCCCUGUAUG
>129
UCCAGAAGGAACCUUUGCUCCUGAUUGUCCAAACGCAAUUCUUGUCCAGAAAACAUGCAAACCAAGAAUUGUGUCUGGACAUCUGUGGCCAAGUCU
>130
GGAGCGCUGACCGCUGGGUCCUGAUUGUCCAAACGCAAUUCUUGUCUCCGCUCCACCGAGAGUUGAGUCUGGACAUCAGGAGCCGGAGG
>131
GCGCAGCAGUUCUUCAGCGGCAUCGCUUUACGUCCCUUUUAAGAAGCUAAAGCUGCGCAGUUGAAGAACUGUUGGCC
>132
UUGGGGCCUGAACCUGGCAUACAAUGUAGAAUUCUGUUUGUUAAGCAACAGCUACAUUGUCUGCUGGGUUUCAGGCUGUCU
>133
UGUAGCUGUUCCUCAGUCGCUCAGUAGUCAGUGUAGAUUCUGUCUUCUCAAUCAGCAGCUACAUCUGGCUACUGGGUCUCUGAGGACAUCUUGU
>134
ACGCAGGGCUUCCCUCCGUGUAUUUGACGAUCUGAUCGCACACUCCGUCUGCACCAGAGUGUCAGUUUGUCAAAUAUACAAAGGGCGGCCUCU
>135
CCGCUGCCAGCUGGGGUUCCUGGUGAUGUGAUUUUAUUUUGGUGUUCAGAAUCACAUUGCCAGGGAUUUCCAACCAUCAGUGAGCUACCGCA
>136
GUUUUGGUUGUUUGGGUUCCUGGCAUGCUGAUUUGUGACUUAAGAUGAAAAUCACAUUGCCAGGGAUUACCACAUAACCAUGACAC
>137
UGCAGGGCUUGGCCUUCCGUGCCUACUGAGCUGAUACUCAGUUGCUUUAGAUAAACUGGCUCAGUUCAGCAGGAACAGGAGUCCAGCCCAGUC
>138
GGAUGGACCCGUCCUCCGGUGCCUACUGAGCUGAUAUCAGUUCUGAUUUUACACACUGGCUCAGUUCAGCAGGAACAGGAGUCGAGCCCUAAA
>139
GUAACAGGACUGUGGCCAGUUUCAAGUAAUCCAGGAUAGGCUGUGGGUACUGAUGUCAGCCUGUUCUUGAUUACUUGGCCUUGGAGGCAGCCGGUG
>140
AGAGGCUGUGACCUGCUUCAAGUAAUCCAGGAUAGGCUGUGUGCAUUCUUAAUGGCCUAUCCUUGAUUACUUGCACUGGGAAAUAGCCACAGCG
>141
AGCCGUAGGGCUUAGCCCACCUGUGAACAGCAUUGGAUUCAGCCAUGUUCACAGUGGCUAAGUUCCGCUGCUU
>142
UGAGGUGCAGAGCUUAGCUGAUUGGUGAACAGUGAUUGAUUUCCUCUUUGUUCACAGUGGCUAAGUUCUGCACCUA
>143
AGAUCUGUCACUGCAGACAGUCAGUAGUUGGUCUGGCAUAAGCAGAAAGUUUCAGAUCACCUCUUGGCUGUGAGUAGUGUGGAGCC
>144
GUCACCCCUUUAAAGGAUGACUGAUUUCUUCUGGUGUUCGGAGUCUAGUUCUCUUUCUAGCACCAUUUGAAAUCGGUUAUAGUGAUUGGGGAAUAUC
>145
CGUCUCUUACACAGGCUGACCGAUUUCUCUUGGUGUUCAGAGUCUUAGUUUUUGUCUAGCACCAUUUGAAAUCGGUUAUGAUGUAGGGGGAAAAGC
>146
GUGUGUCUUCCUCUGGAAGCUGGUUUCACAUGGUGGCUUAGAUUUUUCCAUCUUUGUAUCUAGCACCAUUUGAAAUCAGUGUUCUAGGAGCAAGAAUUACA
>147
CUGGAGCUCCCUCAGGAAGCUGGUUUCAUAUGGUGGUUUAGAUUUAAGUACACAAUGUCUAGCACCAUUUGAAAUCAGUGCUCUUGGAGGAAGAAUGGCA
>148
UUCCUGCUGCGGACAAGGGCUCUGACUUCAUUGCACUACUGUACUUCCCAACUAGCAGUGCAAUAGUAUUGUCAAAGCACUUGCAAGCAGAACUGACA
>149
AGGCUGCUGGGAUUGAUGGCUCUGACAGUGUUGCACUACUGUCUACACAAAUUAAGCAGUGCAAUAAUAUUGUCAAAGCAUUUGGUUCCAGUCC
>150
GACUGCUUCUACUUUAACAUGGAGGUGCUUUCUGUGCAUAUAAAAAGUAAGUGCUUCCAUGUUUUAGUAGAGGUGAA
>151
UGUUGACGGUGAGCGACUGUAAACAUCCUCGACUGGAAGCUGUGAAGCAGUAGAUGAAGCUUUCAGUCGGAUGUUUGCAGCUGCCAACUGCCAC
>152
UACUGAUUUUUAGUUCAUGUAAACAUCCUACACUCAGCUGUAUCACAUGAAAUGGCUGGGAGAUGAAUGUUUACUUCAACUGAUUUGG
>153
CCAAGUGACAGGUAAUGUAAACAUCCUACACUCUCAGCUGUGUAGAUAAGAAGAAAGCUGGGAGAAGGCUGUUUACUCUCUCUGCCUUGGAAA
>154
ACAGUAGUCUGUUGUUGUAAACAUCCCCGACUGGAAGCUGUAAAUUUCAGCUUUCAGUCAGAUGUUUGCUGCCACCGGCUAUUCA
>155
UAGGCAGUUGUGCUCCUGUAAACAUCCUUGACUGGAAGCUGUGCAAGGCUCAAAGGGGCUUUCAGUCGGAUGUUUACAGCGGCAGGCUGCUGC
>156
AUUCAGAGCUGGAGCGGAGGCAAGAUGUUGGCAUAGCUGAUGAGUUAAGAACCUGCUAUGCCAACAUAUUGCCCUCUUUCCUG
>157
GGGAUAUUGCACAUUACUAAGUUGCAUGUUGUCACGGGCUCAGUGCAAUUUAGUGUGUGCGAUAUUUU
>158
UGCUGGGUGGCAGCUGUAGUGCAUUGUAGUUGCAUUGCAUGUUCUAGCAGUAUUUGUGCAAUGUUUCCGCAGUGCAAUACAGAGGCAUACCGUAUCUCUCC
>159
AGCUCAAGUGGCAGUUUCGGGGGUGCAUUGUAGUUGCAUUGCAUGUGUGGCCAAGCUGUGCAAUGCCCCUCCAGUGCAGCCCUGAGGCCGUCCUCUACCAGC
>160
GCUCCUUGUCCUCAACAAUAUCCUGGUGCUGAGUGAGUGGCACUCAAAGACUCCAGCAUCAGUGAUUUUGUUGAAGAGGGUGAGC
>161
UUGCCAGGCAGUGUAGUUAGCUGAUUGACGAGGCAACAGUCACUAACAACACGGCCAGGUGA
>162
UCUUUGGCAGUGUCUUAGCUGGUUGUUGUGCGCAGUGAUUGAGGAAGCAAUCAGCAAGAAUACUGCCCCAGA
>163
UGGUUUGUAGGCAGUGUAGUUAGCUGAUUGUGAGGUUUCCUUGGCAAUCACUAGCUUUACUGUCAUCAAAACA
>164
CUUGUGUUUUGCUGUUGUCGGGUGGAUCACGAUGCAAUUUUGAUUAGAUUAGCAGGACGAAAAUUGCACGGUAUCCAUCUGUAAACCGCAGGACCUUCG
>165
AAGAAAAAUGAGGGACUUUCAGGGGCAGCUGUGUUUUACUAACCCAGUCAUAAUGCCCCUAAAAAUCCUUAUUGUUCUU
>166
CCUUUACUGUUGCUAAUGUGCAACUCUGUUAUGUAUAAUCUGGAAUUGCACUUUAGCAAUGGUGAUGG
>167
CUGGGCUACUGCUGUGCUUGCCUCGCGUCGAGCCCCACGCACAAGACCUGACGUGAAUGUUUUGUUCGUUCGGCUCGCGUUAGGCAGGUCCAGCCUAUCU
>168
CUCCUCAGAUCAGAAGGUGAUUGUGGCUUUGCUUUUAUAUGAAACAGCCACAGCACUGCCUGGUCAGAAAGAG
>169
GCAGGAAUGGUUUUGGAAUGACACGAUCACUCCCGCUGAGCGAGCAGAGCCACGGCCACGGGGAUGUCGUGUCUGUCCAAAACUAUUUCAAA
>170
AUUCCCACCGCCUGCUGAUCGCUGUCUUACCAGACAAAGUUAGAUCUUAGCUAUCCCCGUCUAAUACUGUCUGGUAAUGCCGUCGAUCGCAUUGGCAAUG
>171
UGUGUGGUGGAAUGGCAGUGUAUUGUUAGCUGGAUGAGUAUCUCAAUGCCCCCAGCUGACAUUCAGCUGCCAAUCUACGGCACAUAU
>172
GACUGUGUCGCUUUGGCAGUGCACUACUAGCUGGCUGUUGAGAUAUAUUCAUUUUUACAGUGGUUAGUUGCACUCCACACUGAUGCAGUC
>173
UGACCGGUGUGUUGGCGAAACCGUUACCAUUACUGAGUUUAGUAAUGGUAAGGGUUCUUCUAUCACGCCGACU
>174
CCCUGUGAGAACUCUGAGGAUAAGACCCUAUCAAUAUUGCCUCUGCUUCUGUGCUGGAUUCAAGUAGUGCAAUAUUGCUUAUAGGGUCUUUUCUUUGGGGAGGC
>175
UCCCUGGCGUGGGGGUAUGUGCCCUUGGACUACAUCGUGGGAGCCAGCACCAUGCAGUCCAUGGGCAUAUACACUUGCCUCAAGGUUUAUUU
>176
UGUUAUGUGUAUGUGUGAGCAGGCAUCUUCUCAGCCUACAUGUGGAUUCCUAAAUCUGCAGGCUGGUUAGAUGGUUGUCAUACAUUCAUCUAAUGUC
>177
GGCCGGUCCCGCUCCAGCAGCACUUCAAUAUUGGCAGUGUCCACCCCCUCCGGCCGCCAGUAUUGCCUGUGCUGCUCCAGGGGGGCUCGGCA
>178
GUGCAGAUGGCAGCGCCAUUUUUGGAGCUAUAAACACUCUCACUGUCAUAGCUCUUUGAAUGGUACUGCCAUAUGUAC
>179
UGACCUUAUAGGACCUGCAUUGUACACACUGUGUGUAUGGACUGGAGGUGCACAGCGCAUACAAUGUGGAUGCUAUAGAAGUCA
>180
GGACUCCAUCUUGCCCUCAUUGUACAUGCUGUGUGUAUUCCUUUGGCGUACACAGCGCAUGCAAUGUGGACAGGAGGGAGGCCG
>181
GUGAUGGCUUGGUGGUCGUAUGUAUGACGUCAUUUACUUGUUCUUUUAGGAGUGACAUCAUAUGUACGGCUGCUAAACUGCCACAUGGGAC
>182
UGAUAUGUUCAUGCCUCAACACCAUGGAUCUCCAGGUGGGUCAAGAUUAUAGAGAAACACCAACCUGGAGGACUCCAUGCUGUUGAGCUGUUCACAAGC
>183
GGGGUUCGCACCAGCAGCACAACAAUGGUUUGUCGGGGAUCAGGAGUCCGCAAGCCGUUUUGUGGUGCCCACGCGAGCGGC
>184
CUUGAGGGGGAGGCAGUUAAGACUUGCAGUGAUGUUUAGAAAAUUUACUACAUGAACAUCACUUUAAGUCUGUGCUACUUCUUUCCUUAUCU
>185
CAGUGGCUCCAGAAAUCAAGGUUGGGUGAGACCUCGUGAACAGACUGGAAGGCGACCCAUACUUGGUUUCAGGAGCUUCGAGGAUUUAUUC
>186
UGUGGCUGGUUUCUGGGUGGAAGACUAGUGAUUUUGUUGUUCUGACUUAUAAUUUAGACAACAAAUCGUAGCCUGCCGCCCAGCGACCACAGCCGAGCAC
>187
UGUUGGCCUAGUUCUGUGUGGAAGACUAGUGAUUUUGUUGUUUUUAGAUAACUAAAUUGACAACAAAUCGCAGUCUACCAUAUGGCACAGGCCAUAACCUCU
>188
UUGCCCUGCUUCUUAUGGAAGACUAGUGAUUUUGUUGUUCUGUAGUUCAUCUCACGACAACAAGUCACAGUCUGCCUUAUGGGGCCUGGCCUC
>189
GCUUUCUGGGCGCUCGUCAGGAAUUCCGCUAGUUCUGAACUAUUUACAGUUAGAAAAAGUUCACUACUAGCAGAACUCGGCCGCGCGCUCUUCACUCUU
>190
UUGCCCUGUAUGUCAUUUUCAGUCUUCAAUUCCUCCCAGCCCGUUAAAUGGAAAAGGUGAGUUGAGGCGAGUUGAAGACUAAAAAUGCUGUGCAGAUUCA
>191
UGUUUAGUGGUACAAUACCUCAGCCUUAUCAGGUGUUGUAUAUAUUCACCUGGAAGUACUGAGGUUGAGUUUCACUGAAC
>192
GGAAGCGAGUUGUUGUCUUUGGUUAUCUAGCUGUAUGAGUGUGUUGGUCUUCAUAAAGCUAGAUAACCGAAAGUAAAAACUCCUUCA
>193
GAGGGCCGUUUCUGUCUUUGGUUAUCUAGCUGUAUGAGUGUAAUCGACCCAUCAUAAAGCUAGAUAACCGAAAGUAGAAAUGACUCC
>194
CAGGGCCGGCUCUUCUCUUUGGUUAUCUAGCUGUAUGAGUGCGCCUGGUUUCAUAAAGCUAGAGAACCGAACGUACGAACCGGCCCGA
>195
UACACAGGUUGGGAUUGGUUGCAAUGCUGUCUAUGUGUAUGUGGUAUUGCACUUGUCCCGGCCUGUUG
>196
GGAGGAACUGACUUCUCCCUGGGUUGGGAUUUGUUGCAUUACUUGUGGGUUCCCUGAACAGUAUUGCACUUGUCCCGGCCUGUGGAGGAGGAGCGGAGA
>197
CCAUUUACUUCUGUUGGGGUGAGGUAGUAAGUUGUAUUGUUGUGGGGUAGGGAUUUGUGCCCCAAAUCAGAGAUAACUAUACAACUUACUACUUUCCCUAACUGGGG
>198
GGCAUAAACCCGUAGAUCCGAUCUUGUGGUGAAGUAUAAUGCACAAGCUCGCUUCUAUGGGUCUGUGUC
>199
GCCAUAAACCCGUAGAUCCGAACUUGCGGUACAACUGAUUCACACAAGCUCGAGUCUGUGGGUAUGUGUC
>200
CCAAGCUGACCAUGAACCUCUGUCUAAGCUCAUGGCCUUUGUGAUAUUAACUUGGACAGAGCUAAAUGGCCAGCUAGG
>201
GGGAAAUGAAUUCACCCCAAUUGGACUAGUUGCCUCUGUAUGCCUCUGUAUCUAUAUCAAAAGACAACUAGUCCAAUUGGCAGGAUUAUUUCCC
>202
AGAGUGUCCGCACAACCAGCAAGAAGAUGGGAAGAUCUAGCCACUCCUUCUUGUUGGUCAUGUUGGCAUACA
>203
AGUUGUUCGCAGCUCUCAUGUUACGCAGAAGUUUGCUUCAUCAGGCUGAAUAUGCCCUGCCUGGUAAAGCCUUCUGCCUAACCUGCAAGCUUGCAAGCUUC
>204
GUAUGGGUCCUUCUGUUAAUCUCGGCAACUGCUUAUUAGUAAGUGGACAGUCACUGGGAUUGACAGAAGGAUCGAUCC
>205
GUUGGCCAGAAGACCAGAUUAUUUGUUGCUGUGCAAUUGUUUUGUAUAAAAUUGCAAGAGAAAUAGUCUGACAUUCUGACUUAU
>206
UUGGAUGAGGUGGUUGGAAUCAUCUCCUGCAGAGCUCUAGUCCAUUCUCCUGAGCAUUAGCACUCUGCAGGAAAGAACGCUAAGCACCUCAUUAAA
>207
GCGGGGCGGCCUCUGGGCCGAGGAGGCGCCGCCGGAGAGCCGUAUCUUCGCCGCGGUGCUGCUCUUCUCGUGGGCCGUCUACC
>208
AUACCUUUGUGAGUUUUCUUCUCUUGGUCUACAGAUCCGAUGUUUAACCGUUCUGUAGCUCUUGGGACUGAAGAACUUGCAAAGGCAC
>209
GUGAUGGUUUGGCAGUGUACUCUUAGUUAGCUGUUGUAUAUAUUACAGCAACUAAAUACACUUCCAUAUUAUUGC
>210
CUGGGGCAAAGGAAACGGAAAAGAGAUAAGGAAUGCUUUUGGAUCAGGAAUUCCUUCUCACUUUCCCCUUUCUGUUUGUCUUUC
>211
CAAAGGAGGCUCCGGACUGGCACGGCUGGUAUCUAGGCCUAGCCCACCCCCCGUGCCCUCCAGACUUCUUAUC
>212
GUGGGCAAUAUUGUUUUAUUUGCCUUCCUGUUUAGAAAUCAGCAGAACAGGGAGACAUCUAGGACAAGGUUGCCAGG
>213
ACAGUUCUUCCUUUUAGACUGGCACUCCUAGAAUCUCUCCGAACAUCUAGGAGCGAAACUCUAAAAGAAGAACCUC
>214
GACGGUUCUGUCUUUCGGAUUUUCAGUCACAGUUUCCUUUGUUCUGGCGUCUGUGUGGGAUAAUCCGAAAGAGAAACCCUU
>215
AGAGGGUUUGGACUCUAUCUCCCAUAAUGCUUAGCCGUAGCUCCGAGUGGCUAAGACUUCUGGGAGUUGAAGUUCCAACCCCCU
>216
ACUAUACUAUAGCUGCUUGUAUGGCUGAACAGGCAAGCUGCCUUAAGCUCAUGAGUAGCUUGAGUGUUCAGCCUUUUAAGCAACUAUAGUAGAA
>217
UCCACCGUUGUCGCGUUCUGAGAUGUCCAGCUUGUGCCUGGAUUUCAGGCUGACAUCUCAGAACUCGAGAACAGUACA
>218
CAUGCCAGUUCUUUCAGCAUAGGUUAUUCCAAUAUGUAUUUUAAAACAUAUAUUUGGAUAUCCUAUGCUUAGAGAAUUGGUAGG
>219
GUGGCAGAGAAGGGUCCAGGUUUUUUUCUUGUGAAUUUAAUUAAAGGAAAAUUUCUGGGUGCUUUUCUGCUGU
>220
GAAACAUGAUCAGAAAUAGUUUUACCAUUGCAUUGGAGAUGGAAUUUUUUCUAAUGCAACGGUAGAACUAUUCCUGAUCAUGUAGC
>221
UGCACGGAUGGGGGAAACCUGUGACUCAAGGACUACAUAUCCCCCAUAAGUCUGGUUCUUGUCCUGGGCUCCCCCCGUAUG
>222
CUUGGCAAGUGUCAAUGAAGGGGUGCCAAAACUGAGAGAGUGUUUCCCCGCCCCUCAGUCUUGAUAUUGAUCGUUC
>223
AGCCGGGCCUUGAAUCCUUUUCUUUUUUUCCUUUGCAAAGUUGGAAAAACAGCAAAGGAUCCGAGUCCUGAAU
>224
UGGCCGGGACUGAGGAGAGAAGGCGUGGGAAGGAGCGGGCUCCGGCGCUCAUCCCAGCCCCUUUUCUCCCCUGGACU
>225
GUCAUAGCAAGCAAUCGAACAGAUAAAUGAAGAGAGGAACUGGGCAUCCUUCCUUUCUCAAUCUGUUGCAUUGCAUGCUGUCUU
>226
AAUCGGAUUGUCUCUAUAAUCAUACUACAUUCUUGAAUGCUUAGGAGUGUAGUAUGAUUUUAUAGAGACAAUCUGCUU
>227
UACUGCUCAAACAGUAGCACUCUCCUCUUAUGGCAUUUUGGGAAAGUGCUACAUUGUUUGGGUACUU
>228
AAGUCUGGAUGCAGUCUUCUGUCAUUUACUUGUGCUUUGCUUAUAGUGAACAGUGAGUGAAGAAGGCAGUCUCCAAAGAACC
>229
CUGAAGGAACAUUGAGGAGGAAACCAAGGGUUGAUGCUAGCAUAAUCAAAUCAGCAUUGGUAUCCUCCUUCUUGUUCCUUUCC
>230
ACAACUCUAAUAUCUUGUAGUUGUGAACUCCACAGUCUUACUAUGUGUUGUGUUCUAGAAGACUGUAGGAUGUUGGUGUGGU
>231
AGAUGCAGAUUUGGAUGGUUGUUGCCCGGUGGGUGGGGCUACAGGCCCAGGGUCGGCUGCCAGGAUGGCUCUCGCGCUCU
>232
GCAGGGCAACAGAGUCACCGCUUCUGCCAAGCUUUCUGGUGAAACACAAGCUUGGCAGAAGGGAUGACUCUGUUGCCCCCU
>233
GCAGUGCAGAUGCACUCUAAGUCUACUUCCACAGUCUUCACUUCAUGCAUCUGAGGAAGUAAACUUGGACUACAAAUGCAUACG
>234
GGAGACGGCGGGGAGAAGGAGAAGGGCAAGGCUCCGGAGGUCAGGCUCUCCAGUCUGGCCCUUCCUCUUCUUUUCCUCUCUCC
>235
GGCAGGUUCCCUUUCUUGACUUCUAACUAGCCUCCAGCUGCCACUUGUUUUGCCUUGGCAGCUGGUGGCUAGUUAGGGGUCACGAAAGGGGCAUCAUCAGA
>236
ACAUGUUAUUUUCUAGGAAUCUCUAGAUCCCCCAGUGUGAUUCUAUGGUCAAUUUUUCUAUAGUCAUGCUGGAGGACCUCGAGAUUUCUAGAGAGAACAU
>237
ACAGGAUGAGUCAAGAAAACAAAUGAGCAUCUCAAGUCUUUAUUAUAAAGAUUCAAGAUGCUCAUUUGUUUCCUUGCCUUCCAAA
>238
UGAAUCCUUUUGGUAGAUCCAACUAGAAGAGAUCAAUUAGAUCAAUAAGCUUUUCUACUGUUGGAAUUACCACUAGAAUGCA
>239
AGCAGGUCAUGAAAGAAGCACUACCGUCCUCUGCUCUUCAUGCCAAGCUACAGCAGAGAAGGUCAGUGCUUAAUUAUGAUCUACU
>240
AGUUGCCAGGACCAGAGGAGACUGUCAUAAACUUCUACAUAUAUUGUUGAAAUGUUUAGGACUGUCUCCUCUGGUUUCUGACAGUU
>241
AACCAUACAACACAGUUGCAGUACUAUGAUUCUGCUUUAACUACCGCUAAGUGAAAUUAGAGUACUGUAACUGGGUUGUGUGUAA
>242
AAUUGUGCUGGAGGAUCUAGCAAUGUCUGUAGAGAUGUUCUUUCAAGGCAUUUCCUUGGUCUUCCAGCAUGACU
>243
UUGCUGGCCUCAAGCAGCUCGCUGGCAGAGACUUUCUGGUGAAGUCAGACAGCAAGUCUUUGCCAGGGAGCUGCUUGUGGUCAGUGA
>244
UCCACUUGAGUCUGUUAAUAGACUUUUCCACUUCAUCUCAGUUAAUAUUCAGAUGAAGUGGGAAAGUUUAUGAAUAGCCUCAAGUAAC
>245
UUUUUCAUCGGGAUGUUUUGUUAUACGGACAUCUUAUGAAGCAAGAGCUUUCUUUUGUGCCCAGAGGUGUUUGUGUAGCAGGGUUGGCGGAUGAAUGCAGC
>246
GCUGAGGCGAAGCAGGGCUCAAAGGAGAAGCAGCGCCGGCCUCGUCUCGCUUCUCCUCAGAGCUCCGCCGCCUCUCC
>247
CAGUUGCCAUUACAGUGGUCCUUCACUCCUCCUGGCAUGCCAUUUCUACAUGUCAGGAGGACUGAAGGACCACAUUAAUGGCAGUCG
>248
UUCUCUCAGACUGGCUCUUGAAGCCUGAGUACUAAUAGAAGUCUGGGCUCUUUUUAGUACUCGGACUUCAAGAGCUAAUUUGGGACUA
>249
CAUGGCCUGAUGAAGGGGCACAGUUUCCCCAUGUCUAUUAGCCAAGGCAAAACAGCUGACAGGCAAGGGGAAGCGGUACUUCUCCAUCAGGCUGCC
>250
UGACUAAGCUGUCAAUCAAAGUACUUGUUGUACAUGACUGUGACACUGAAUCCAUGUAGAACAAGGAUUUUGAUUGGCAGUUGGAAA
>251
AGGUGCUUCUUUCAGGUUCUUUCAGCAAGGAUUAAGGUCUGAGAGUCCAAGAGUUUAGUCCAUGCUGGAAGAGCAUGAAGAAAGCAGCA
>252
UAAUGAAGUACCUAGAAUUCUCUGCUUGAGAGCUCUAGUGUAAUUCCUCUAACCUAAGUACUAAGAGCUCUCUGGAAGAUAAUUUUGUGUACUGCAGUAA
>253
UCUUAACUUUCAAAGGCCUAUUCAGGGUGAUGAAUCCAUCCCAAUAAGAUUCAGAACCUUGAAUAGCCCCUUUAAAGGUUGGAA
>254
GACAUCAACAGUAGAUUUACCUGCCUCCACAACAUGUAUGUAAUAUAAUACCAUGUUGUGGAUGCAGGAAGUCUACUGUUGGUAUC
>255
CUAUUUUUCCACUACUGACAUGUCUUGUUAGUAUCUGAUUGUUGAGUAAAAACAGAUACUGACAAGACACAAUGGUAGUAGAAAAACCU
>256
CUCUAGGAAUCUUUAGAUCUUCCGGUGCAAUUUUAUGGUCAGCAUCCAAUUAAAGUUGUCCAUAGGGUUAUGCUGGGAGACCUAGAAAUUCCUAUACA
>257
UGCUUUGAGGGAUUAGAGUUCUCAGAAUCUUCCAAUUGGCACAUAUACACUGGAAGAUUUUGAGAACUAUGGUCUCCAAAAAC
>258
UCCGGGCCUUUCGGACCACAACUCCCACAAUCCUUUGUCAUAGGCUCGACUGGCUGGGGAUUCUGGGAGUUGGAGUCCCAGGGGCCUCAA
>259
AUUUAACAUUUAGCUCUUUAAGAUCUUAGUCCAGUUGCACUGACAGGACAACUGGACUAAGAUCUGAAAGAGCUAAAUGUUAAA
>260
GAAGGGGGGCACCUUUGGCCCUCCUGUUGCUGCUGGAGUCCAGCUCUCAAUCCAACAACAGCCGGAGGGCUGGAGGUUCCCCACCUCA
>261
UGUUUUGUUAGACUGUAACUCCCAAGAAUCCUGCAGCCAGCAUGUUAUGGUUGGUUGGGGAAUUCUGGGAGAUGUAGUCCAAACAAGUAA
>262
AAAUGGGGUCACACUGCAUUCAUUCCAGUGUAGAUGCACUCAUUGUUUGUAUCAUCCCCACUGCAGAAUGAAUGCAGGGUGGCCCUACUU
>263
UAUAGCCAUCCAUGACUGAGCAGUGGUAGGAUGAUGUUUACUGUCCCAGAAUAUCAUUUUACACUGCUCUAUCAUGAAUGGUUUCU
>264
UGCUUGUACAGGGUAUUUGAAAAAGAAGUCCCUAGUUCCCAUUAAUUUAUACUUAAAACUAGGGAGUUCUUUUUCAAACACCCUGUAUAAAAA
>265
CUAGGGUCUGUAGCUGAGCGAGGCACAAUACUCAAAAUAGCAUUGUGCCUCGCUCAACUACAACUCCCACG
>266
GUCCCAGCUAGGGUAGACCUAUUGAAUCAGUGUGUUAAGUGUUUACUCGCCAUUCAACAGCUGAUUCAUUGGAUCUACUCUGGUUGGUUU
>267
CGAGGCUUUCAAGGGAUCCACGGGGAUGCUGAGCUUUGUCUUUCCUAAACCUCAGCAUCCGUAUGGAUUCAUUGGAAGUCCCA
>268
CUGGGAAUCUCUAGACCCUCCAGCAGAACUCUUAUGGGGGAAAUUGAUCACGGAGUCCUACUGGAGGACUUAGAGAUUUCUGG
>269
GCAUGCUUCUUUCAAGCUCUGUUAGCAUGAACUAGGCUUCAAGAUUCCAAAAGCCUAGUUCAUGUCAAGAGAGUGUGAAGAAAGCAAGA
>270
CAUGGACAGGAAGCCACUGAGCCUUUCCAGUCAUGGAGAGUGACACUCAAAUGACUGAAAAGGCUCAGUGGCUUCUUGUCCUUG
>271
AAACCAGACUUGAGCAGUUGUAGGGCUAUGCAUUAGGACCCAGAAUGUAAUCUCAAUGCACUGCACUGCACUGCUUAGCUUUGGAAC
>272
CAGAGUCAUUCUGGAUGACCUAGAAAAUUCCUAGAGAGGUAUCAUAUUUAGGAAUUUGCUAGUUCUUCCAGGAAGACUGCA
>273
AUGGAGUCAUACUGGAGGAUCUAGCAAAUGCCUAGAAAAAAUAACUUUAGGCAUUACUAGGACCUCCGGCUCGUCUGU
>274
GAAACCUGGAAUCACUUUGCACAACUAGCCUCUCCUGUCGUAAAUGGGGCUACUUGUGAGGAAGUGGCUUCCAUGAUUGAA
>275
UGCACUCCUCAGCCACUGCCAAGAUCUAAAUCUCCAGAUCUGAACCCUGGAGGUUUAAAUCAUGCCAGCGGUAAAGGAGUGCA
>276
GAUGGCCUCUAUCUUGCCGUUCUUACCGAGGCAAUAAAGUAGAUGAGAUUUUUGCCUAAGUAAGGACUUCAGGAUUAGGCCCAA
>277
UUUGAUUGGAGAGAGAACUAGAUCCACAUCUGUCUCAACUAAAGACAGAUGUGGCCCUAGUUCUCUCUUUAAUCCUA
>278
UUAAUGAUAGGUGGAUGAUGGGCAAAGAACUGCAAAAUACUUUUCUGCAGUCCUUUGCCCAUCAUCCAAAACUCUCGUGGA
>279
GUUGUCAGGACUCGAGGAGUGAAGGCCAUGGGAAAAUCUGGCAUAUUACAAUGUUCCCAUGGCCUUUACUCCUUUAAUCCUGACAAC
>280
UCCUCCAGAUAUUGUUGGAUUGCAGCUCCCAUAGCCAGAUGUGUGGGAUUAUUGGAGUGUAGUCCAGCAACAUUUAGU
>281
CUCUUACAGGUUUCAUAAUGUAUUUUGGAUUUCAGGUUAUGGGAUGUUUAACCUGAACUUCAGACUACAUUUUUAAAUGUGUAAUGG
>282
UUCUCUCUUCCCACAGGAUAUGAGUAACUCUUGUUGAAAUUAAGAGGGAGUUAUUCAUAUCUUGUGGUAGGAGAACA
