# Supplementary material for: CFSP: a collaborative frequent sequence pattern discovery algorithm for nucleic acid sequence classification
Source: PeerJ. 2020 Apr 20;8:e8965. doi: 10.7717/peerj.8965 (PMC7179567; doi:10.7717/peerj.8965)
Supplement: Supplemental Information 2 [file peerj-08-8965-s002.zip › miRNA/Arabidopsis lyrata/negative.txt]

>692
GGAGGAUUUGCUGCUCAGAAGAUUAUUGGCACUGGACGGCGUAAGUGCGCAAUUGCUAGAGUUGUGCUUCA
>693
AGAACUCGAUUUAGGGUUUUGGAGAAGAGCUCUUGAUUCAAGAACAUCUUCUCUCGUCUCUAAUUCAAGCUCA
>694
GGUGCUUUCUUAGAAUUGCUUGAUAGGAAAUGGAAUCAUCACAACAAAGCGUUGCAAAUGAUUAUGGAUCGGACUUACGUUUCUAGUACUAAGAAAAGGCAUG
>695
CCAAGCUCUUGUUUUGGCUCCUACCCGAGAACUUGCCCAGCAAAUUGAAAAGGUUAUGAGGGCACUUGGUGACUAUCUUGGCGUCAAGGCUCAGGCUUGU
>696
CGAGUCAACUCGGUGAUUUGGUUAAUCUCAAUUACCUUAAUUUGAUUAAUAAUGAAUUACAAGGUUUGAUUCC
>697
UGCUUUUCAAAGGAGAGAAUGGGAACAAACAUUGCAAAUGGUGUCAUUACCUCAGCUGUUUCCCAACUUCUAAAUGGACCUGCU
>698
GAUGUUGGUUCUUGGGUUCGUGAAGCUGCAAUCCAUGGACUUGAGAAGUGUACAUA
>699
UGGGAUUGAUAUUAGCAGUGUUUUAGGAAUUCGUAUAAGGUUGAUUAUGAGGAUAAGGAAUCCUUGUCGACGAUCUACAGUCUGGGAUUUGAUUUCGAUUUUU
>700
UUGAGCCUCUUGAGCAGUUUACUCGACCACCUAGGUCGAGCAGCCGGUUUGUGGUUACAU
>701
AAUUCUCGAACCUUGGAAUGUAUACACAUGGGGUAGAUGUGACAUAGGCGCUCCAGGAAACGGUGACGAGAAUG
>702
AGUCUUUGUGAUUCAGAUGACUCUGAUUCUGAUUACUUCAUAAAUGGCCCAAGUAAGUCAGAUUCAGACAUUUCUGUUGACAAGAACA
>703
UGCCUGUGAGAGAUCUUGUGGCUUGGAGUACUCUUGUUUCUAGCUGUCUCGAGAAUUGUGAGGUG
>704
GGCGUUUGGUGGUGGUGCAAGACUAUGUGCAGGAGCAGAGUUUGCUAGGCUUGGGAUGGCUAUAUUUCUUCAUCAUCUAGUCACAACGUA
>705
ACUACUAAAAAGGCAUGUGUCUCUUCCCUUCUUGGUGACAUUGAGAAGGAAGAGAUUGAAGGUGGC
>706
UGGUUCUUUCAGUGUUUUGUGCUGUUAGGAGCAGAUUAACUAUGGAGGAACGGAAUAGCACUGGAACAACCG
>707
AUGCUUUUAGUCACAAGAAGGCUGUUCUCUACAGAAGCCUUUUCGGUGAUUCAGCAG
>708
UGGCUGAGGAAAGAUGAUGGUUUGAUGCUGUAUAGAUACAUGCCCAAAGGAAGCCUGUACGAUGUUCUCCAUGGUGUUAGCCC
>709
UCCUUGAGUGUCUACAGAAAACCUCUCCACCGGUUUUAAUAUUCUGUGAGAACAAAGCUGAUGUUGAUGAUAUUCACGAGUACUUGUUACUGAAAGGAGUGGAAGCAGUGGCCAUCCAUGGA
>710
CAGCAUCACGGCUCAGCAAGUUGGCUCAGGGUACCAUGGCCUUGGGGUUGGAGCCUUCACUCUUGACUGGGCUGGUAUCUCUGCUU
>711
UUUGAGUUUUGUGAAAUAUAGGACUUUGUCUCCGGUGGAUAGUUUCUCAUCUGAACUUGGGAUCCACUUUGACAUUGUUUAUUUGGCUCCACAUGUGAUUCGAG
>712
UUGCUUUGCAAGAUAAGUUAUGGUCAAUCUACGCAGCUGGAAACACAGUACCAAUACCAUUCUUGAGAGCAA
>713
AGAGAUGUCUCUAUCGACAGAAACAGCUUUAUCCGCGACGUGGUUUUUCUUCUGGUCGCUCUUUGCUGUCUCGGUUUGAUCAUCUUC
>714
ACCAGUUGAAGACUUCAAGUAGAUACUUCCUUCUUCGAAUAACUCCUGAGAUGGAAACACAGUUAAGGUUUUUGCUUGGAAAUGUGAAAUUGGG
>715
CGCAAUGGAGGCGAGAUUUGGGGUAAGAUUGAGUGGUCCGGUGUUGUUUUUGAAGUUGAUUCUUUAUUACACUCAUCAUAUGGCUUUAAGGUCUUAUUUUCUGCUUCUGUCUAUGUA
>716
UCAAGCGGGGAUUUCUCAUACAAACUUGAAACUCGGGGGUUCCCUGAAUUUUUUCUAUUGUGGAGAAACUCACGAGUGU
>717
CUCAUGUUCGCUGCUCAAAGGAUGCCAAACAUCGAGAAACUUGUUUUACCGCGUUGGUGCUAUCACAACAAGAAGUCAUUUCGUUUUGCGUUCAGUCGAUGGAA
>718
AUGGUGUACGAUAGAGACUGGUUCUCAAGGGAUGAUAAGAUGGGAGAUGCGGUUUUCCACAUUGAUCCGUUCCUCGAAGCCAUCAGAAUCCAAAAUCAG
>719
AGGAUCUAGCUUUUGGAGUAGCCCGUUUCAUUCAAAAGGGUGGAUCGUAUAUAAACUACUACAUGUACCAUGGAGGAACAAACUUUGGACGCACAGCAGGAGGUCCA
>720
ACUGCAAGUCUUUAUGUUUGCUUUCUUUAAGGUUCCUUAUAAACUUUCUAAGAAGAUGAAGAGAUUUGUUACAAGGAAGAGGUUUCGAGGAAAGAAGAGAAGAAACGCGGA
>721
UGAGGAGUUCUGUUACAUCACUGAUAAUACAUAUCUCAAAGAUGAGGUUCUUGAUAUGGAAUCUGAUGUUCUGAAUUACUUG
>722
UUCCAAUAUCAGGCUCUUUUUGAUUUUUAUGAUCAGAUUCCAAAGAAAAUCCAUGAUUUUAAUAUGAAAAUGAAUAUAGAUUCAAAUCAAAGUAUGAUUUUGGAU
>723
GAUCCUUUCACGUUAGGGUUUUCCGGCGAUUGUUUCCCGGGGGAUCUUAUAGCGGUCAUGGAUA
>724
GGAAGACGCAUUUGAUGGUCCAAAUCAUGGAGUUUUGAUGCAAGGUAUAAAUGAUCUCGGAGGAGCAAGAAUCGAUCUUCA
>725
GGUUCACAUCGUCUUCUAUUGAACGUUACAACGAUUUCUCUCGGUUGAACCCUGCAAUAGUUGGAUGGCAUGUUCACG
>726
AGUUGAGUCAUCAAAUGAUAAAUAGCAUAAAGCUUCAUGGCAUUCUCUUAUGGGUUUCUAUGGGCUUUCUUAUGCCAUUGGGGAUUAUCUUCAUUCGAAUGACCAAUA
>727
ACAUAAUCUGCCCUCCUGAUGCUGUAUACGAUACUGUAAAGCUGAUUCCAGAACAUCUAGCUACUUUCAAAGUUUUAGGGUCACCCGGAGGUCCACAUUAUGG
>728
UGCCCUUACUCAGCAAAGAGUGGUGGAGCUAGGUGAGAACUCAGCUUCUCUACAAGUUGCUGUUGAAGAAUCGGCU
>729
UGAUGACGAAUGUGCUAUAUGUAGGGAGCCAAUGGCUAAGGCUAAAAGACUUCACUGCAACCACCUUUUUCAUCU
>730
UGGUAUCGCUCCUAGAUUUUUUAUAGCCACUAGUUAUUUUCCCUUUUUAAUAGUUUGUUCGGACUAUACCGGUAGUAACGUUACGGCUGCGAACUUCUAUGCGGUACUC
>731
GACCGGUGUGGUGAAGGAGCUGUCCCUUGGUCGUCAAUGUCUCACUAGUCUCAUGGCUAAUAGUAGCCUCUUCAGAUUCCAACACCUCAGGUA
>732
UGCUCCAAUCGGAUUUGAUGGUCAUAUGAUUCAAUAUCAAAAUCAAGAUCAGCAAAAGCCGGUUAAGUU
>733
UCCGAAUUUACGCUGCCGACGGUCAAGAUCUAUUUGUUCGAUUGGCACCAGCAGAGUUCGGU
>734
CGACAUCUUCCGAUGGAGAUUGGUAACUUAAAAUCUCUUGUCACACUUAAGCUAACGGAUCCAUCUGGGAUGUCC
>735
CGUGGUAAGACACUUUGGGACCUAGCUCUAUGGAAAUGGGAAGUGAUGGUUCUUGUCUUGAUAUG
>736
ACCGAUGUUCAAGAGAUCGUUGACGUAUGUUAUGCAAAACGAUUCGGAUUUCGGA
>737
AUGGACUAGACUCUUUUGAUGCUGUUAAACAACGUUUCAAGGAUCGAUCAAAGAAAGUUGUUCAGACAAGAGAGUUAUUGUCUAA
>738
GAUCCUUCUCUCAUUUUACCUCUUAUUGAGGCUCUUUCUCUCAAUUUACCUCUUAUUGAGGCUCCUUUUCACAGAAUUCCUCGCGAUGAGGUUAUUUCUUGCUACACGGAUG
>739
AUUUGCGGUAGAUUUAGAUUCGAUCCGUGAUGGUUGUGAAGGAAUUAAGGAUUUGACUGCUGUGGAA
>740
AGCUCUGAGGCCCUAAAGAGUAUGGGUUGCAUGAAGGGUUUGCAUAUGAUCUGCCAUUAUUACCCUCCCUGUCCACAACCUGACCUAACUUUAGGCACAAGUAAGCA
>741
AGAUAAAUACCGUGUUGUGGGAAGCGAUAACAUUGUUCUCAUCAUGACAAGUGUUCUUAUCA
>742
AGCUAACAUUGCGGGUUCCAGUAGCCGAAAACGCAAACGUGGAAACCGCGGUGGAGGUG
>743
AUUCAUGCACACGCUGUUCGAAAGCCAUAUUAUCGGGAUUGAGAUGGUUUUGCGAGAAGUGCAAGAAU
>744
AUCUCUUUUCUCAUCACUCUCCUGUUGGCUGCAGCUGUCUGCAUCCACGGAGGCGAACCGGUGAACGACAAGGAC
>745
UGCUUAAAUCUUAUACGUGAGCAGAAAAGUCUUAGUGACGAUAAAGUGUUGGAGUCCAUAGGCCUUCUGAUAUUAGUGGUCACCCACAAGGUUCUUCUAAUCGAUUCAAAGAUUUUGCU
>746
UGUUGGACUUGGUUCAGGGCCUCGUUUUCAAGUUUCAGGACAAAGGCCUACCUCUAACU
>747
UUGUGUCUCACUGUCAUCACCAGUUACUCCCCCAUUGUUCUCUGUACCCAACAAGGUGUGAAGUCUCAAUUGGAUUAUCUUCAGCAGGGGUUGCCAGCCUAUGAUCAAUUUGGCAUAU
>748
CCGAUGAUAUCACUUCGACAUCGAUGGAAAAGUUUUGUGAAAUAGCCGUGAGAUGUGUUCUAGAUCGCGGUAUCGAACGGCCAUCGAUGAACGACGUCGU
>749
CGGGCUCAUCUGGAGAGUGGGGGAUUUAACAUCGCCCCACUAAAGCCCCGGAAUGGAAGGCCUA
>750
AUUGCUAGCUGUCAAGUUGUCGGUUACCCAGCAAUGAUCAAAGCAUCGUGGGGAGGUGGCGGUAAAGGCAUUAGGAAG
>751
AGAUCUCAGACCCAGAUGAUGAUGAUGAGGAAUCUUCUUCGUUUCCGAUCCCUAGAGCUUCUCAUUCUCUCAACUUUGUUAAUGAUCA
>752
GUCAGCUUCCUACGAACAUGGAGAAGCUCCAGAGCCUUGUGGUAUUGAAUAUGAAAGACUGCAAAAUGCUGGAGGAAAUCCCAGGUCGUGUUAAUGAGCUGAA
>753
ACGGUCGCGGCUUCGGGAAUGUUAAUGGUGAAAGGGACACCUUAUGAUAAUGUAGAUGACUUAGGUGAUAUGGAGGAUGAUUCUGGACCGUUGAUCUCUGAGAAUGUGAUUGG
>754
CAGAAGUCCCUGAUGACGUCCUGCGACUGGUCUCUUCCACUGGAAUCGUUCUUAAUCACGUCGCCACGGAUUACUU
>755
AGUUCGUGAGUGUACCAGGUGGACAUCUCGAAAUGGCAGAUCAUGAUGUCCUCAAAUACAUCGUCCCGUAUCUUCAGAAUC
>756
CAUGUAGGUGCAAAGUUUGCUCAGUCACUAAUUCUGGAGUCAUUGAAUGUAAGGAUUCUCAGAGUGUCAGGAGUGAUAUUGACAGGGUCUUGCAUCUACAUU
>757
AGAUAUAGUUCCACCUACAUUCUCAGUUGGUCUAACCCAGCAAGCAGUGGGUGGACCUGUGUUG
>758
GGAGAAUACUAUGUGUGGUUAUACUGCUCACAAUCAAGGGCUUAUCAUUGGUUGUCACGAGCCAGUUCAUGAUGUGGUUGAGUCUCA
>759
GGUCGUCUAUAGCCCGUACAACUCGAUCCCGGAGGCUUGGCCAUCAAGAGAAGGCGUUGAAGAAGUGGUGUCAAAGUUUAUGGAGUUGUCGAUGAUG
>760
AUAGCUCCCUGCUUGACUUCAAGGUUUCAGCUUCCAAAUGUGUCUGACCCUGGAUCAGCUGGACCAAUUUAUCGGCCUUGUAUGUCAUUCAGAAGGUGGCUAU
>761
UGAUUGGUUCUAAGGAUUCUGAAGCAUUGUAUAUGAUCAACCCUGAAGGUAGUGGUCAGGGCACAGAACUUAGUAUCUAUUUUCU
>762
UGGCAGCUCUGUUCUUUCAGAAAUUGUUGGAGAAGGACAGUAGUGCUG
>763
AGUUGGGAUGAAAGUGGUCAAGAGGAUGAGAAAGAUGGCCAAACGUUUUAUUGCUGUCCACUUGAGAUUUGAGCCUGACA
>764
CUUGUGCCUAGUUUUGAUAAAGGAUCAUGCUUGAGCAGGUAUGAGGCGAGUUUAUAUCGAAAGGAAUCGCCUUUUAAGCAAUCCUCUUACCUGGAUAACAGA
>765
GUUGUUGAGAAGGAUCCCACCACGCAGCCUAAAGCGGUGCAUUAUACUCGAGGAGGGCCUUGGUUUGAUGCUUGGAAGGAUUGCGAGUUUGCGGAUCUCUGGCUUAAUGAG
>766
UGCCAUUGUAUCAAAACCUCCUCAUUUAAGUAAAUGGUUUCCGGACUAUGUCUAUGAAUCACCGAUGUUGGAUACAUGUUAUGGUU
>767
CUCAUCCGGCCAUCCGAUGCGUUCACAAGCUGCUAGCCACAUCUAUCUUCGCCCGCACCGCUCAUAACAAUGUACUUGGCGAUGAG
>768
AGGUAAUGCAUUUAGAACUCCCCAGAUAAGCAUGAGUGCUGCUGUGUCCUUGCUGCUAAACCCGGUUAUGUUCUCUGCACCA
>769
ACGAGUCGCGAGUUUGAUUGAAUGCGAACCGGCGUUUAGGAGAUCGAAAUCUAUGGCGGUUCCGAUUAAACCGGAUUCGG
>770
CAAGAAGAUGCCUAUAACAAACCUUGUCGCGAUUGGCAAUGCUAUUUCGCAGGUUGCUGUUAUCAUAAAGGAUGUUCUUA
>771
AAACAGUGUAUGGAUUCGAGAUCAACGACGGAUAUUGUUGGAGAUUAUCAGAAACAACCAUCAACGCUAGUUC
>772
ACGUACUGGUUUGCGGAGAGUGAAUCUCCGGUCACCGCCAUUGACUCAUCUCUCUUCACCCACCUAUUUUGCGC
>773
CCCUAUCCGUCUACCGAUGAUUCUAGACGUAGUUCUGGCCAAAGAAAGGCUCGGAAACAUCAUUCAUCUGGUAGCGAGGA
>774
CCUUACGGUUUUGCAAUUCAUCAUGCUGGGUUAACAAGGGGUGAUCGUGAGAUCGUUGAGA
>775
CGGACUCAAACUAUUGUGGAACAUAGAGAACAGAGAUGCUGUUUUGUCUUUUGCUGGUGGGAUGUCCA
>776
AAGACCAAUGCGAUGAUUACAAAGAGUGUGGGGUUUACGGUUAUUGCGAUUCAAACACUUCACCGGUUUGUAAUUGUAUUAAAGGGUUUA
>777
GAGUAUGUAAUAACCGGCCAUCUCAAAACACAUUGCGAUGUCUAUAGCUUUGGAGUUGUUUUGUACGAGAUCAUCACUGGUCGUCGCACAUUG
>778
UCUCCCUCAAUCUAUACGAAGAAGGAGAGAGCCCCGAGACUGUGGAGAUGGAGCGCGGUGAUCUCUACUUCAUACGUUACAAGAUUGUAAAAGGAGC
>779
CUCUCAAGGUUGGGACUUUGGUAGAUUCAUCAAAACAUUGUACUUUUUCAACGGAGCACCAUCUCCGUUAAAGUUUGUUUCAUCGGUGUUUGAGAAACUUACUAACGGAUCAACGGAGGA
>780
UUCGAGAUUUAAUGUUCGGUUGUCUCAAAGGGGAGACGGAUGUGUAUCAUCUUGAU
>781
UCAGCUUUAGUUUGCGAGGUGAGAAAAUAGGAUGGACUUGCUUUUACAUCGGUGUGACUGCUGUUGCUUUUGGAUCGUCUUACUAUCAUCUUCACCCAAAUGAUGCUGC
>782
AUUUUGGCUCUGAGUUCUGGGACCUCUUCUUUUCAGCAGUGAACCCCUUAAUUAAGAGUUUUAAGCAGGAGGGUUCUAGUAGUCAAAAA
>783
ACAGACUGUAAAGGCUCAAAAUGAUCAAAGUUCUGUUGAUUUUGCUGCGUCGAUUACUGCGUCUGC
>784
CGUAAGCGUGGUGAUUACCAGCCUGCAAGUGAUGCAACAUCAGGGUGGCUUCCACUUUCUCUGUAUGGAAACUCACAUUCUGCUGGCUCGGCCAAGACCAACACAACA
>785
AAGCAGAGCCAGUACGAGACUGUCUAUAAAGUUGAAGAAAACAUCCGUGAUAUUCUCGACUCUGCUA
>786
GUCUUGUCGGCAAGAGAAGGAAUCGAAGCAGUGGGAGGACCAUAUAUUCCUUUGAAGACAGGAA
>787
GCCAGCUUAGUGUUGGACUCUUUGGAAGGGUUUUACCCUAUGGAGGCACCAACCGCUGAUGGA
>788
CGCUUAUUAUGCUGUUGCUCCAUGGACUAUGGAAGCUGUCCUGGAGUAUAUAAAGCAGAGCU
>789
AUGCUCUCUCCAAGUGGCUACCUGUUCAUGUCAGGAAAUUCACUGAUGAGGAGAUAGCAG
>790
GAUGAUCCAAAUCAGUGAAGCAACCAAUUCUCGUGUUAGAGCAUUUAGGUGCAAAAUUGAGAAGAUCAUA
>791
AGAGGUUUGUUGAAUUGUGAUCUUAUUGGAUUCCAUACGUUUGAUUACGCGCGGCAUUUCUUG
>792
UCUUUCAGCUGACAUAUCCACACAUGAGAGACAUUGCAGUGACAGAGGAGGUUGUGAGGUUGGAAGC
>793
AAGGAAAAUGUCAGAUUUGUUGAUUGAAGUUUAUUGCACUCAGUUCAAGCGUGAUGGUUGUUAUUUAGCUCUUGAUGUAUUUCCUG
>794
CCAUUGGUGGAGAUAUGGCUACCCAGCUGUUUUGGCCUCAGAGCAGGUGUAGCCCUGAAUGUUCCCCUGUGC
>795
CUGGAAGAGUGUGGUCAGAUUCUGUGGAGAAAGGAAACUUCGGCCGGAGAUUCUGUUUUAUGAAGCUACUCGAUCCAU
>796
AUGGGUAAUAAACAGGUACCGUUUCUCUUUGGUUUUUCUUCCAUUGAGAAAGUUGCAGGUCUCAUUAUCCAC
>797
UAGAAGCUGGGAUUUAUGACUUACCAGUGGUUUAUGCGGAUGAAUCUCUUCCUAGGCUAUACGAAAAUUCUAGAAUCUC
>798
AGGUACUGAUGCUCGAAAGCUCCUACUUGGAAAUGUUGUUCCUCUUCGACUUGGAUACGUGGGAGUUGUAAAUCGUUGCCA
>799
CGAAAUUCCGGUUCAUCUCCAAAGACUACAGUAUGUUACCUUCGCAACGUAUUUGGGUUUGGUUCUUUGUCUUUUCUGGAAUAUCA
>800
CGGCCAUUCCCGCCUCUCUUCAACUUCAAACAAGAAGUAGCUGGAGCAUCACCUGAACUGGUCA
>801
UGGCUGCAACCGCUGCUGGCUCGUUUGUCGCGGACGCAAGCUACUUAGCUCUCGGGAGAGGAACCGCUAGAGGUGGAGCCC
>802
CCAUGGGUUCUCUUUCGUAUUUGAAUGUAAGUGGUAAUUCACUUACUAUGUCGAUAGGAGAUAUCUUUGC
>803
GGAUCAGAUUCAGGCCAUUAAUGAGUUUCCAUUAGACUCGCCGAGGUUAGGGUGGAUGCAAGAUUUGGAAGUGACUGAUUA
>804
CAUGUCGUGGGCUCAAACACAUCACAAGUUGGUUCUUUAAGAGAAGAAACCAUGAACUUGUUAUUGUGUUCAGACCUAUGGUCAUC
>805
UCAUAGAAAAUGGUAAAUCGAGGAAAACAACAUUCACCAAAAGGAAGAAAGGGAUGAUGAAGAAACUCGAGGAGCUAGUCACUCUAUGU
>806
GUUCCGGCGAUCGUUGUGAUCUGGAUAUCGGUGGUUGUGACGAUGGCGUUCGCCGGAAA
>807
GUCUUGUGGAGUGAUCUUGUUCGUGUUAAUGGCGGGGUUUCUACCUUUUCAUGAUCGGAAUGUUAUGGCUAUGUAUAAGAA
>808
UUUAGCUCCCGUGAUGGGCGGAUUUGCGGGUCCGGAUACGAACUCGGGGAUUGGUGAUUUGAGGAUGGCUAAA
>809
UCGUGUUCUCGAAAAACUUUGUCUCUUCAAGCUGGAACCUGCAGGAGUUGGUGGAGAUCGCAACGUGUGGGAAAACGU
>810
UAUGGAUGAGAAUUCGAAAAAAGACAAGGCACCACCAUUCGGUAAUGGUCAACCAGUGGACGAUAAUUGUCUGUUUCAUGAAUUAUUCACCCGUC
>811
GGAUAACGCCGUUAUGACUGAGAAACCUCCGUUAAGUGAAGAGACGGUGUUAAGUAACGGCGUUAUUA
>812
GGGAUUCUCUAAAGCUGUGGAACUCAUAAGGAGCCGACGACAUCAGGCAUAUCCUAAUUCCGGUUUCAUUUGCAGCUCCAACAAUUUGAAAAAUCCA
>813
GCGUUCCAGCUCUAUGAUUCGGGUAUAUUUGAUGGAACUUGUGGAACACAACUAGACCACGGAGUUGUGGCGGUUGGAUACGG
>814
ACCUAAUCACAACUGAAUCCUCCUCUUCUAGUAGCAGCUUUGAUCCAGAACGUUUUGCAGAAAACAUCAAAAGUCUGUUUCAAGAAGUGCAAAGAGGGCUUGAGGUUAGGA
>815
AAGAAGCCGCGACUUCUCUGUUUAAGAUUCUCCUCAAGUAUAGGCCUGAGGACAAAGCAGCCAAGAAGGAGCGUCUUCUC
>816
GGAGUUGCAGGUCCUAGAUAUCAAGUUUCUGUAUGGAUGCACAAAGCCAACAAUUGCAGUACUUUAUCAGGACAACAAAGAUGCUCG
>817
AUGUUAUUUUUAGUCUAGUGUUAGCAGGAAGGGACACCACAAGCUCAGCUCUCACUUGGUUCUUUUGGCUUCUUUCUAAGAAUCCUCAA
>818
UGGAAAAAGAUGUUUUGUAGUUUCAUCUGAUGGAACAACUGUUAGUAGAGUACGCAAUGGAUCUAUCUUGCAUCAUUUCCC
>819
CUGGUCUAAGGUUUGACGGAGAGCUUUUCAUGGUGGAGCUUGUUCUUGGCUUCUCUGACCUAGACCAU
>820
AAGUUAACUUCUUCUUUGGAGAGCAAUGAUGAUCAACCUCGUCCAAACCGGAGGCUAACUG
>821
CCUCUUUCAGAGCUCAAGCGAUAAUUGCAAAUCCUCCUGCAUAUGGACAUGUACAUGUUGCCGAAGCUCUUGGAGU
>822
UUGUCCUGUUGAAGAAGAUAUGAAGAAUGAACUUGAUACAGAUCUAAGAAAGAUGACAUUAGGAGCAUUGUUCAGUUUUCUGGAGGGUCAU
>823
AAAGGAGGAAUGGGUUGGUGAAGAAGGCUAAAGAGAUCACAGUUCUUUGUGAUGCAAAAGUUGCUCUCAUAAUCUUUG
>824
AGUUACUCGGUGUGAGAAUUCCAGACAUAGAAUCUACUCGAUGUGCAUAUGAAUCUUACAAGAUGGAACUAUAUACGCAUAAAGUUCUUGUUGUUCUCGACGAUGUGAGUGACA
>825
AAUGUGGGUUUUAGAGGAUGCAGAGAAACAGGAAUGGUCGAGUUAUAACCUUUUACCUCUUUCUCACUAUGAUCCGGGUU
>826
AUUUCGUUGAAGCUGGAUAAGGUCUGGGAUUUAGAUGCUCAAGGGGAGGUCCAAGUUCUUCCAAUUAUUCCUGCCAAUGAGGA
>827
GGAGAGAGUUUCGUGAUGUUUAUGUUGUGUUUGAGUUGAUGGAAUCUGAUCUUCAUCAGGUGAUUAAAGCUAAUGAUGAUUUAACUCCUGAGCAUCAUCAGUUUUUCUUG
>828
UGCAUUGUUUAUCUCAAUAAACACUAUGGUUCUUGCCUUCACCGCGUCAAUGAUAUUGAUCCGCAGAGUCGAUGAACCUGUGUGGAGAUUAAUCCUCAUCGUUUGCC
>829
ACUUUCUUCUUCUUUGGCUUUGCACUAGCGAAACAGAGCUUUGAACCAGAGAUUGAAGCUUUAAGA
>830
AUCUUGGCGUCGUGUUGACCUUUGCUGUGUAUGACACGAGCCUACCGCCCGAUGCUACAGAA
>831
AUUAACGUUAUAAGCAAUGAGAACUGCUUUUGGUACGAUGAAAAUCGUGAGAAAUGGACAGUGGUCAGAGGUUUAGCUACGUUGAA
>832
CCCAUAUUAGCCAGACGGAUGAAUGUAUCGUAGCUAUCCAACAAGCGGCUUCGUGGGUGUUGUCGGUCGAUAGAUUGCGUGGUUUAUUUGUUAUGCUGAUGGA
>833
GGGCAUUCCGGUUCCGGUGGAGAAAUAUCAUCCGAAGAUGGCUUAGAUGGUGGAGACCGUGGCAUCUUCUUCAGUCUCCAAGAACUUGAAGUUGCCA
>834
CAGGGUCUUGCGCUUCUUUACAUGGCAUUCUCACUGUUGAAACUGAAGGUCAGUUGAUGAUGUGUAACCCUA
>835
AUGCCAAAGGCAACCCAUUAUUUCUCAAGGAAUUGGGUGUGGAGCUUCUUGGCAA
>836
GCUCAACUUCUUGCAACCAUUGUCAUUCCCUUCUUUGUCUUCUUUUGAGGAGAGGUUCCAUGAUUUGACAAGUGCUGAGAAAGUAGAGG
>837
AGUUUCUUAGACAGCGUGGAGAGCUUGAGAUUGUUAUGAUUGAGAGGGAUUUGAGCACUCAAGCAGCUGAAACUGCUAGUAAACA
>838
CGUGCUGUUAAGAGGAAAAGCACAAAAAUGGUCGAACUACUCAUUCAUUACUCGGUUAAUCCCUCAGCACU
>839
CUGGUGUACCCUGAUUUUGUUACCCUCUGCACCCUUCUCCCAGGUGUUGUCAAGGCUGGUUUAAUCGAAGAUGCUUACAAAAUCAUCGCCAA
>840
CGAUCUUAAGCCCGCCAACAUCUUGCUUAAUCACAACUUUGUCAGCAAAGUAGGAGAUGUUGGUCUUUCCACAAUGAUCC
>841
UUUCGUGCGAGGUCAACCUCACCUCAUAAAUAAUACUAUAAGUUGUGUAAUAGAGGGGAGGGUUCUAUAUGAUCAAAGUAUGGAU
>842
UUCUUAGACUGUAUUCAACCGGGCUGUCCAUCACGGUUUGCGAUUCCAAGCUCGGAGAAAGUAAGGUUAAAGAU
>843
CGUUGGGGAUAUGGAGUUUUGUAUAACGUGGGAGGUUCCAUCGACAAAGCUCUCUGACG
>844
UGCUCCAAUCGGAUUUGAUGGUCAUAUGAUUCAAUAUCAAAAUCAAGAUCAGCAAAAGCCGGUUAAGUU
>845
UGCAACAUCUAAGUGCUGGAGAUUUGCUCAGGAGAGAAAUCGCAAUGCACACGGAAAAUGGGGCU
>846
AGGAGUGGCCAUCUAAGUAUUCAAAGUUCUUAGUCCAGCUUGAUGAUGGUCUGGAGCUUUCCAUUACUGAUAAGAGGAGAUUGGCCAAAGUUCG
>847
UCAGGCUCUUUUUGAUUUUUAUGAUCAGCUUCCAAAGAAAAUCCAUGAUUUUAAUAUGGAUAUGAAUAURRAUUCGAAUCAAAGUAUGAUUUUGG
>848
CUGAUCCAUCACCUGGUGAAUUUGUGGGUCAGAUUACACCGCAAGUGCCAUCACAGGGGUUUAUUAU
>849
AACCGUUGAUUGUUGGAGGAAUCCCAGAAUCUGCAACACUUCUUAAGGUUUCCUCAGUCGAUGAUCCGGUU
>850
GUCCGGUUCAUAGAGUGGUGACGAACAGAGAAAAGGAAAGGAUCUCUGUGGCAACGUUUUGUGUUCCGGGG
>851
AUCUUGCUCGACGGCUUCUUCUUUGGUUCCUCUCUCUGUCUCCUGGUGUCUGUAACACAAACCUAAUCAUUGAGAGUCUUGUGAAAAUUGGAGAGUCCGGUUUGGCCAAGAA
>852
CCAUGCCGUGACUUUUUAGUCCAUCUCUUUUGCACCCCAUGUGCUAUAUGCCAAGAGUCCCGGGAACUCAAGAACCGCGGCGCUGA
>853
AUGCUUGUAAGGCUGUUCUAAUGGAGGAUCAUAUGGCUAGAGAGGUUGGUGAAAUGGUUGGGGAUGUCGGGUUUUGGAACGAGGUAGAAGCGG
>854
ACUGAGAAGUUCUCAUGUUUGGUUAUGGAGUUCUGUCCUGGAGGUGACUUGCAUACCCUUCGACAAAGACAGCCCGGGAAGCGAUUCUCAGA
>855
AGGACUGGAUUUCGUCUACCUGCAAUUAUGGUGAAUCAUUUAUAUCUUCCAUAAGAAGGGGAAAUGUGCAUGCAGUCCA
>856
ACUAUUGAACAGAUGCCUAUGAGUAGUCGGAUUUGUUAUUCCGGUGAUGGUCCGGCCAGAACUUACAGGAAAUGGG
>857
AUGUUCCUGGACUUAAAUUACGCACCAGUGAAUUCCCCAAUCCUUGUGAAGAAGGCUUCGCAAGGUUUAUGGACAGAUUUAUGGAGUUUAACUGCCAGUCACAC
>858
AGGUUGCUCGCAAAGCUGCUCAAGCAAAGCCUGUUCAAGGAGGUUUUGGGAUGUCCUCAGAGAAGGUGAAGGCUAUACAGGCAAGAAUUGAUGAGUUCACCA
>859
UGUGACUUUGCCCGGUCUCUCCUCUGGGUCAAUCAUGAGAGGUGGCGCUCCAAAGGCGCACAUAGCUAUGUAUAAAGCAUGUUGGGAUGUGGAAGGAGGGAUGUGUUCAGUUGCU
>860
AUGACGAGGAUGUUGAUUUGGUGGCACCACUUAUUGCUAACAGUAUUGACAUGGACGUCAG
>861
CUGGCUGAUUGUGGUGAUUGUUCCAAUUUUGGGUUUGGGAGCUUUUCUAUGGUGGGCACAA
>862
AUGGCCUUCCAAUUGAGUUGAAAGUUCUGCAGUCCCUGGAUCAGGAAGUAAGAAAGGAACUUACACCAUUAAAAUUAAGGGCAA
>863
CCUUUGUGAUAUGUGGUCUUUUUGUGAGUUUGCUAGAUUUAUGUGGAGUUGUGGUCUAUGUGUCUGAAAUUAAAAGGAUGACUUAUGUUCCCGGAGA
>864
AAGAAGUGGGGAUAACGCUAAUAAACCUGAUGCUUGGGCGUUUGAGGAAGGUCCUCAUUCUG
>865
CAUCAUCAUCAUCAUCAUCAUCAUCAUCAUGGCAGAAACAGAAGAAGAGCUUGGUGCAGUAUAGUAGUAUGGUGAUAUUAGUGGCGGUGAUA
>866
UGUGGCGUCGUAUACUACAACAUCUGGUGAAACUAAAACUAGUCUUCUCUUAACGUCUGGAUGGUGGGGUUUGGCUCGUCAUU
>867
AUCGCCGUCGCAGCGUUUUACAAAGAAGUGAUCGGACAAGCUGACAUGGCGGUGGA
>868
CUGGGAGCAUCGAAAGGUUGGGUCGCUUCUUUCAAGGAGAAAGACAUUACCGUGCAUCUCAC
>869
AGAGGGGGGGGAAGGCAGUAGACGGUGAUCCAUGUGGUCUAAGAGAUUGGUCGUUAAGUGAGCAUGUUUACAAAUCUACAUCACUCUUCUGCCUUAGUUACCACUCG
>870
AGUGAUUGGGAAAAUGCUUGUCGGGGAAGUGUUUGGUAGCUGUUGCAUGCUAAAGGGUCCUGAUGCUUUAACCAAGUUCAUG
>871
UCCUCCGAUAUCGUCUCCGCUGUUCUCGCUGACGGUAGUGCUAACGGUGGUCCUAAGCUCUCGGUGGC
>872
AGAUCGAUUUCUUUCUAAAAGAACAUUUUACUCCUGCGAAUAUGAGGAUCUAUUGGCUUGUAAAGACAUUACCGGAAAAAGAAGUUUGUCA
>873
CGAUUCGGAUUGUGAGGAAGAAGAUGAAGGUACGAAUUGCGAUCUUUUCAGCUGUCCAAAACUCGAAUCA
>874
ACGGUAAAUCUCGAGAUGACCCUAAGGGCAAGUUUUCCGAUGGCAAAAUUGUCCCGGACUUUAUUGCAAAAUUCAUGGGGAUUCCACACGAUUUACCGC
>875
CGAAACACCUCCUGAAAUGCAUGUGGAGAUUCUGGCACGGUUGCCUCUGAAAUCCUUAAUGAAAUUCAUGUCCGUCUCA
>876
GGGACGCAUAAUGCAUAUGGUUGUGGUUUACCUAACGUGCACUCGAAGUUAUGCGAAUAUCAAAGAUCGUACCUUUACUUCGAUGCACGCCACAACACAGAGAAGGCACAAGAAGCGUUCG
>877
UGCGUUGGCUAAUAUGAGGUGGUUUGGUGCUGGAAGUAGGGUCAUAGUGACCACUGAAAACAAAGAAAUUUUGCAGCAGCAUGGUGUUAGCGCU
>878
AUUUGAAUCCCUUUGUUCAUGAGUGGAAGAUUAAAGUUAAAAUACUAAGAAAAUUUUAUUUGUAUGAGACGUUGGAACUAAUAUUGGUGGAUGAAAAGGGUCAAAA
>879
UGGAGUCGGAAAGGGUUGUUAUCUGGAGAAGUGGUACGAAGUUACAUGUAAUAAUACCUCUACUUCUGGAAAGCUCGUCCCUUUUCUUUCCG
>880
AUCUAGAGAGUCCUUACGCUCAGGUGACGGCGUUUUAUAAUUACUGGUUAGGUUUUUCCACUGUUAUGGAUUUCUGCUGGGUGGAUGAGUAUGAUGUGAUGGCUGGAC
>881
UGUGAUUGUACCAAAGAGGAUUACGACAAGGAGAUUCAUUGAACCUUCUGAUGUUCCUGAAAGUCUUCAACUACUUGCAAGAGCU
>882
CAGCAGCUGAAACGAAAGAACCAUCAGAUUUGGAGACCGCAACGAGGUUUGCCUGAGAAGUCUGUAUCGGUUCUACGGACUUGGAUGUUC
>883
AGUUUUUCAGAAAUUUUGCAAGCGAUCUCUACCUCUGGAUCCCCGAAAGAAUUGGCUAUAUCUUAAAAAGAGGCGACACAACUGCAUUCCUGAUGAACA
>884
UCACAGUCAAGCUUAACGGAAACCCGGUUUGUGCAAAUGUUAAUGCGGGUAAGUUAGCUGAUCUAUGUGG
>885
AGCGAUGGACUCUAAAGCUUCUGCACCUGGGGGGGUUCAGCCACAUGGGGAUGAUAUGGCAGAGCAAGGGAUGCAGGAGAUAGGUGCAGUUGCG
>886
GGAUCAUCUUCUUAAGAAGAAAGUUGCGGUUGUUCUUGAUGACGUGCAUGGCAAGGAACAAGUAAAUGCGCUUCUAGGGAAUUGUGAUUG
>887
UGUGGAUCUUAGAUGGCGGUCGUGGAGGUCGGCUUCAGUGGAUUUGAUUGAGCCGUCGGUCCCUGGAUUCGCC
>888
CCGUGAAGAGACUAACGAGAGGUUCAGGGCAAGGAGAUAUGGAGUUUAAAAAUGAGGUUUCUCUAUUGACAAGACUCCAACAUAGGAAUCUGGUUAAGCUUCUUGGGUUCUGUAAUGA
>889
AGCCAGCUCGGCGAUGCUGCGAGAGAGCCAGCUCGGCGAUGCUGCAAGAGAAAGCUGCGACGCUGCGAGAGUGCCACGACGCUGCGAGAGAGCCAGCUCGGCG
>890
GGGUUGUCUCGUGCUCUUCCUGUUUCUUGGUUUUCAAAGUUAAGUGGUUCUUCUGACUUGAAACCUGUAAAAGAGAAGAAGCAAGAUGAAAAAGCUA
>891
AUCCCUCUCGUGCAAAAGAGUUUCUUUUCAUUUCUGGAACAAAGAUGCGAACUUAUGCAAGAACAGGGGAG
>892
CUACUUGGGCUAGGUAUGUGCUUUGGUCUAUGGCGGAACUUGCUUUGAUUGGUGCUGAUAUUCAAGAGGUUAUUGGUAGUGCUAUUGCUAUUCAGAUUCUUAGCCGUGGUGU
>893
GAAGCAACGACGGAAGCUUGGUGAAGAAGAACAAGCCGCUGUUUUACUCAUGGCUCUUUCUUAUGGCUCUGUUUACGCUUA
>894
AGCUGAUAUUUGGCUCGAGAAAUGCAUGUUUCGCUACACAAGUCGAAUCAUUUUAGGUCAAAUGGAGCC
>895
UCUCCUCUGGGUCAAUCAUGAGAGGUGGCGCUCCAAAGGCGCACAUAGCUAUGUAUAAAGCAUGUUGGGAUGUGGAAGGAGG
>896
GGAGACAGAGAUUCCAAGGUCAACGGAGAUAUCAGAGACAUUGUUGUUACCUGCGACAAAUCUCGAUCCCGAUGAAGAUGUACCCGAGUGGAAGGACCAGAUCA
>897
UUCAUGUACGAGGUGGUUUUGAAGGCGUUCAAUAUAUCAAAUUUGAUUAUGUCAAUAGUGGAAAAGCCCAAGAAGGAUCAAUCCAUGGU
>898
CUCUGCCUCUGAGACUGGCUUCACUCCGUAACCUUCUUCCCAAAAAAACAACACCUCUUGGAGCAGGAAGUAAGCAGAAGGAAGUCACAGAAGCCGAA
>899
CGUUGAAGUCACUGACGGGUUUCUGCUGACAAACUUACCGUCAGAGCUUAUAAACUCAACA
>900
UAGUCCUUUAAAAGGGUUCAUGAGAGAAGAUGAGUAUCUACAAAGUUUGCAUUUUAAUUCUCUUAGAUUAAAAAAUGGGACUU
>901
UGUAGGUGGGAACAAAUGGAGAGACAUGUGAAAUACGUUGACCUCAUGAGUGCAGCUGAGAUUCCACAUAUCCCUGAUGUUGUACAUCAUCAACU
>902
CUUUUGUGACCAGAUGCUCAUGAUCCGUAGUAUAGCCUUGACUCUGGAUAGGAAGUAUGUGAUACAAAAU
>903
UGGUCAUGCUGGUGUAUGUGCUCUUGGUGCUGUUGCAGCCAAGCAUUUGGGUGAUAACCAGUUGCUGGAUCG
>904
AUCACGGCGAUGUGAUGCUUUUGUGUGAUAGUUGUAAUAAAGGUUGGCAUAUAUAUUGUCUCUCGCCACCAUUGGAGCAUAUCCCACUUGGGAACUGGUAUUGCCUUGAG
>905
AUGGAUGGUUUUAUGUCUCUUACCGGUUCUUCCUCCCGAGUUGAGACCCAUCAUUCAG
>906
CGCUGAAGCGUCUCCUCAAGAAGCGUGGGUGGCACUUUUCCCUAUUUCCUGUGUAAUAACAAAAAACGGGAGGUUCCCUGCUAAAGCCACCAAUAUUUCGAAACGAUAUAGCC
>907
AUGUUGGUUUAUACCUCAAUUCAUCCAAGGAACCAGACCCUCUCCCAAGGAUUGCUGAGGAAUCUAAUGUUGACGGAUGGGAUAUUUGUGUGACUUCAAGUGAUGGAGAGUUUCAACAG
>908
CGUGCUGGUCGCGACGGGAGGUUGUCUUAUUGUCAUCUCUUUUAUGAUAAUGACACAUAUCUAAAGCUUCGGAGCCUUGCACA
>909
GCGAUCUAUGGUGGAGCUUAAGCUGUCUGGCUGUACAAGUCUUGAUCCCAGAAGCAUGGAAGCUACAUUGGACGA
>910
UUGCUGUUUCUGCGUGUGAGCUCUCAGACUCUGAAAAACCUUGGUUUAUAUUUUGCGACAUAUAAGGGUGAUACAGAUUUUUCAGUUGAGAUUGAUGCUCCACGACUCAAGUAU
>911
CCCGAGGCGUGUGUGCUUAGGAGCGUGUAUAGAGAUGAAAGUACUUUUCCAGUUGGCACUUCCGGC
>912
AUCCAAGCCGUUGUUCGUGAUGAAUUAAUUGAUAAUUAUCUUUCAAGAUUGAUAAUCGAUGAGUGGGUGAGCAUUAAAAAUUUUGAUGUAUCACGGGUUAACAGCAUAUUGAGAC
>913
AAUAGGAGAAUGUUUGCCUGAUGGUGUGUCCUUGUAUGAGACAUGGCAGGGUUUUGUGAUGGACACCGUCGGUGAUUGUCUUAUG
>914
GGGAAGGGAAUAAAUUUUUUGGAGCGGUUCCUAGUUCAUCUACUUAUGAUGAAAAAGGUGCCAUGAAAAGUUACAGUCAAGAUCUA
>915
CGUCAAGUGGGUAUGUUUUGGCUGCAGUCCCAAGUCCCCAAGACCCGGAUAAACGAGACCCAGUUUUUCCAGGUCUCGUGGUGAUUGGUUCUAAUAUCUACAACAUUGCCCCACGUAGCC
>916
CGGUGACAAAAUCAAUAAGUUCAGCGGGAUGAUUGAAGGGCUUAUAUGGUCACCA
>917
UUACUGCAUAUGUUGGGUUUUACGAAAUAUGUUCUCCGAAGAAUGGAGAGACUGUUUUUGUCUCAGCUGCAUCUGGUGCAGUAG
>918
ACCAGGGUUUCAUACUUGUGUUGGAGGUGGUGGAGAAAGGCAGACACCAGACUGGUAUAAGGAGAAAGGGA
>919
CGUCUUCGUCGCUGCGGCCGAACGGUUGGAUCGAUGUAAUCUCGGCGGCUAACGAUUUGGAUU
>920
AGACAUGUUCUUGGCUAAGUGUUACGCAAGAUAUUCCACUGAUGGUGCACAACACUAUGCCAAGUCUCAUAGUUA
>921
UGCUGGUGGAGGAUUUGGCGGUGGUGCAGGAGGUGGAGGAGGCCAUGGUAGUGGUGCUGGUGGAGGAUUUGGCGGUG
>922
CGUGGCAGAGGUUUUGGAGAUGUUCGAAGGUUUGCUCGGGAAAGUAACAGAGAAAGAGAAAGCGUCUCUGCAGCGAUCCAUGGGACUCAAGAUUGAACAGCUAAAAGCUGAGCUUCAACA
>923
CCUGAAGUUGACAUGGAGGAUGUUUUGUCUGAGGAUGGAGAAUUCCUGGACGAUAAGAUUGAACUAACACCCGUCCAAACAACACCAGU
>924
UGAUAAGUAUCUCAAUGGUCUUAUUCGUAGGGUUGAGAUCCUUACGGAGAACGGUGAGUCUUCUUCU
>925
UGUUGCUGAUAUGACCAAGAACAAAGAAACCACUUCGGCGUUUUCAGGAUCAGUCGACAUAAUGAUUGAAGGAAAAGCUGUUAACACAUCUGAGUUACCUGUCUUUUGUCUCAAUG
>926
UGGGUGGAUCGGCAAGUUAAAGAGUGUCGUUCGGUGUGUCAAGGAGUAUCGUUCGGCGGGUCGAUUGACAGGUCAAAGAGUGUCAUUCG
>927
UGCUGGCACAUUUGGCUAUAUGUCGCCGGAGUAUUUCAGAGAAGGACUAUUCUCGGCGAAAUCAGAUGUGUUCAGCU
>928
UGGCGAGUUGGGCCGCCGUUUACUCGACUGAGUUACAAACUAAGUCGACUCGGCGGUUAACACCGCCU
>929
CUCACCACUUUCGGCUACGUCUUCAUUUAUUUCACCAUUCUGUAUACGAGGCGCCGUCUAGGCAUUGUGACAAAUGAAAUGAUGGCUGUACCCAAAUGGAGAU
>930
GUUUCCUGGAAAGUGUGAAAAGGAUUUCUCAGGAUCGCCGUGAAGAGUUAAUGAUACGGAUUCAGGAAGA
>931
AGACGGAUUGUUGCUGUUUUACGAGUCGGGUCACCUGAUUGCAAAGCGAUUGCUGCUACUCUGUUA
>932
AUGGCUGACUUGGAUACCCGAAGGACCGAGGUCUUGGGAAGAUCAGCUAG
>933
AACGAGAACCCGACCCGGUUUUAUCUCCUUCAACCCGGAUCCGAUCAACCGGAGCUCGUGAUCGUG
>934
CAAGAUAUUCGUAGAACAUCGAAGGAGCUCGGGUUGGAUUGCUUGCCUGCAUUACUCUUGGAAGAGUUACUCGGUGUGAGAAUUCCAGACAUAGAAUCUACUCGAUGUGCAUAUGAAUCUUA
>935
AUGUGCAUGGUGGGUGAUAGGCUAGAUACUGAUAUCUUGUUUGGACAGAAUGCUGGCUGCAAAACUCUCCUCGUCCUAACAG
>936
GGCCCUUCGCCAGCUGGUACCCGGGUCACCUUUACGGACACUGUGCCUGCUGGUUGCAGGGCA
>937
CCGUGGAAGGGAAGAUAGUGAGAAGCUCUGUUUCUAUGGCGCUUUCCGAUUUCUACGC
>938
AUUUGUAGUCUUCGAUGACAAAAGCAGUCAGGAAAAGGUGCUCGAGCUUAAAAUCAUCACCACUCGAGUAUGUCAAGCUUUGGAAAUCUGGGAUGGUGAACAAGA
>939
AGACAAGAAUCUUCAUAUAAGUUUUUGGCGUUUAACGCUGGUCCAAGAACUUGCUUGGGGAAAAGGUUA
>940
AGUUUGGGAGAUGUCAAUAGCGCUACUGGUUUGGAUGAGAGUUUUCUGUAUGAGAUCAUAUCUGGUCUUCGUUCGGCAUGUAUCGAUGUUGCAAGUUCUUCUUCUGCA
>941
CUCGUGCUGAUUACAACGGACUUAAAACUGUUGGUUAUGAUGAGUUUGGUGAAAGUAAUAGCAUGAA
>942
AGAUUGCCUGUGAAAACCCUAGCGAUAUGUCUAUGUGUGUCCAAGCUUUUGGCCUCAAUCAUCCGCAGUCG
>943
GAGAGGCUCUUAAUCUAAAACGGGCUGGAAAUGUCGUAGAGGCCAUGGCUACACUAAAGAAGGCAAAAUUACUUGAGAAGGAACUAGAGGCUGCUG
>944
UGUCAUAGCGUUGUUUUUCGAGCCACACUAUUCAUUGGGGAGAAUUAUAACCACUAAAGCUUCCCAAGUUACAAUAGUUAUGGAUGAUGCAUGUGAUG
>945
UCGGUGAGGUCCACCGUCGUCGUAGCCGCCGGAACCACCACUGGAGAGAGGGUUUCCGCCGCCGU
>946
GAUCAGAGCGCAGCUCUCUGAGGCUUUUUCUCCUGAUUUAGGUUUGGAUUCUCAGGCUGUGAAAUCUCGCGAUA
>947
UUUCUCAUAACAUUUCAAGUAAAGGAUCCUGCUUUUCCAAGCUAGGAUUCGCUACUCUUUCGUCGAUGAGAGC
>948
CCCGUACAACUCGAUCCCGGAGGCUUGGCCAUCAAAGGAAGGCGUUGAAGAUGUGGUGUCGAAUUUUAUGGA
>949
CAGCCUGCAAGUGAUGCAACAUCAGGGUGGCUUCCACUUUCUCUGUAUGGAAACUCACAUUCUGCUGGCUC
>950
UGAGGAGUGGAAAAUGGGAAACUGGACUGGUGCUUGUGUGAGGCGUACCGUACUAGAUUGUUCUAAAUGCCACCAACGUUGCCUCC
>951
GUAUUGGAUCCAGAGACCACUGUAGUGUCCAUCUUCCCAUCUCCAAUGCUCUAUGCUGGUCCGACUGAGGUUCAGUGG
>952
AAGGUUGAGUUCGCUGAUGCGAUGGAUGGAGUUGCAGAUGCGAUGUUCUAUAGACAUCUCAAGCCGGCUUUCCUG
>953
UGGCAGACAAGGGCCGCCCGUUGCCAAAGUUUGGCGAAUGGGAUGUGAAUGACCCUUCAUCAGCUG
>954
CGCCCUCUGAAAAAGAUAAAGCUAAAUGAGGAUUGUGCGGAGUCUAACGAGUCGCUCAAGGAAGCUUCAUCAGUAAAAGAAAGCA
>955
AUCUGACGAAAGAAGCCGAAUCAGAGAAGAAACCCGGAGGAAUCUCUCUCCGAAUCUGGCCACCGACUCAGAA
>956
CAAGGACCCCAAGGUACUCCUUAUGCCGGUGGCAUGUUUAGCAUCGACAUUGAGUUUCCUGAAGAUUAUCCUUU
>957
AAACAAUUGCCUCGUGGUGGUUCCGGUGUUUUACCCAGUCACGAAAUCGUUUGUGAAGAAACAAAUCUGCAAUUUGGGCGAUGUUA
>958
AGAUUUAGCCACCUUUUUGAAGCUUAGUCAAAGGCAAGUUGAGGUGUGGUUUCAAAAUCG
>959
CGUUCACGCAGUCUUAGCUCAACGAUUCGACCCAAAGAUCGAUCCUUUUUCUUCCGGGUCGGGUUUAAUCAGCUCCGAUUUGCGUUACA
>960
AUCUCCCACUUGCAUGGAACGAACCGAGUUCAGUUCCUGGUUGCUUGUCUUAUCUUUGAGUGGGAGAA
>961
AAGAUGGCUGAUGUAUGGUCUUGUGGUGUGACUCUUUAUGUUAUGCUGGUUGGAGCAUACCCAUUUG
>962
ACUCUAUUUUAGGCGGUGCGUUCUUUGUCUCUAGCUUCGUUGUUGGGACGAUUUGUGUGUUGAUUGGAUCUAGAGA
>963
CUCUUCAGGAUGACACAUCUGUGCCACCUUUCUACAAAGGUAGCUUGCCUGAGUGGCCACCAGAGGAU
>964
UUGAUGAUAAUUGUAUUGGAUAUGAUAAAUGGUUUCCAAGUCCACCAAAAGUGGAGAAACCUAGAUCUGUCUUCAAUGCUGCCUCAUUAG
>965
AGCUUCCAUGUUAUUACAAAAUGUUCCACCCUCAAUUCUUCUGCGGUUCUUGAGGGAACAUAGGCAAGAAUGGGCAGACAAUAGCAUUGAUGCA
>966
UUCUUGAUAGACAGCCGUCGAUAAAGACAGUAAAGUCUUUAAAAACAGCAAAGUCUUUCAAGGC
>967
UGUGCGGUCAUCAAUAGCCCGUACAACUCGAUCCCGGAGGCUUGGCCAUCAAAGGAAGGCGUUGAAGAAGUGGUGUCGAAUUUUAUGGAGUUUUCGGUGAUAGACCGGACC
>968
ACUUUAAUAUGAAAAUGAAUAUAGAUUCGAAUCAAAGUAUGAAUUUGGAUUUGAAUCAAAAUGUUAAUGUUGGAGA
>969
GUCUUCAUCAAAAAUCUUUGUUGGAGGUAUCUCCUAUAGCACUGAUGAGUUUGGCUUAAGAGAAGCUUUUAGCAAAUAUGGAGAA
>970
AAUUUAUGCUCUUGGCGGGUUCGACUGUUGGAGGAGGUACCGCGGUUAACUGGUCCGCAUCUAUA
>971
AUGAUAUUCAACGAUCCACAAGAAGUUAAGCUUUUCCUCAACGCCGUCGAUGAAAUCCAAAAGUUUGUAUCUUCCGGUGGAGAAAUUGAGAAUCGA
>972
CAGCCUGGUUCCGCGUUCUUCAUUCAGUUCAUUACUCGGUAUCGGUAUGGAAAUGGAGGAAUGAGGAAACGGGUUA
>973
UGGGAUGCUCGCGGCGCAGAUCACGUGUGUGAUUGGCAUGAUGGCGGCGACGUGUAGGACCG
>974
GGAAUCAACGGUGAUAAGGACAGGAGAGGAAUGAAGUCUUCGACUUUUAUAGGUAUCGUUGUUGGUUCA
>975
AGCUUGAGAUGUUGAAGCGUCGUAACAAAGGACCACCAAAGAAGGGUCAUGGAAAACGUGCUGCGAAGCGUAACAAGUA
>976
UGUCAAAAUCCUUCUGAGUAUGUGAAUUGGGAUGGUUAUCAUUUAACCGAAGCCACCUACCAGAAAAUGGCUCAGGAUUUACUCAACGGUCCCUAUACAACUCCUGCUUUCGACU
>977
CAUGGUGGUGAAGGAAUGUCGCUUUGGGAAGCUCUCCCAACCGUCGCUAUCGUU
>978
UGCACAUUAAUCGUCCAACGUCUAGCAAAUUGGGGUUUUUGAUCUUGAGGGAAAGUGGAUCAACUGUUCAGUGCG
>979
UGAGAAGUGGAUGGGGCAGGGCAAGCGAACUUGUGGUAAAUGCCGAAGCGUUAUUCCGGAGAAAAUGGCUAAGAAUCCCCGUAUCAACUCG
>980
CUCUCAAGUUGAAAGCACCAAAACCAGUAAAACAUACAGGAUGUUGGAGUUGGUUUACGAAGCAUGUCAAAGUAGAGAA
>981
GCCAGAAAUGGAAGUAAGGUGCUAGUUUCUAAACUAGUGGGCAAGACUAUAGGGUUGUACUUUGGUGCCCACUGGUGUCCGCCUUUUAGAUCUUUCACUUCUCAGCUCCUGGA
>982
AGAGAACUGAUGUUGGAACUGGACAGGAGGCUCGACCUGAGGAGAUUCGUGUAAGAAGCAGCCAACAUGAGACUCA
>983
GUGAGUUGGAUUUUCGUGGAACACCCUGACGUUGCAGUGAAUUUCAAACCAAAGAACCAAUUACUAAAGACAACGUACAUGAAUAUCCUCCUCGG
>984
CCAGCAGUCUUAUCUCGACUAAAGCAGUUUUCGCAAAUGAAUAAGAUUAAGAAAAUGGCCUUAAGGGUAAUUGCUGA
>985
AACAAUCGGAUAUUUUGCGGUGGCUUGAUGAGCAACCGCCAAAAUCGGUUGUG
>986
AUUCGGCGUGGUUGGGCUCGUUUCAAAAUCUAGAGAAAGCCGAGACAAUUGCUGAGA
>987
ACGGAGACGAAGGAGUUCGUGUUGACCUUGGAUCACACUAACUUCACCGAUACCAUCAACAAACACGAUUUCAUCGUCGUCGA
>988
CGAUCAGUGCUUCGAAUUCGCAAUCCAGUGAGGACCCGGAGAAGCAUCAGAUCCGAGCGGCGACGCUUCUGAGCUUAGGAAGCCAUCAACGGAUGGAUUCAAAGAGGGAUUCAUCG
>989
CAAACAAGAGUAUUCAAGAUCUAUUGAAAAUAAGUUAUGGUGAACUUAGUGAACAGGAGAAAGAUAUGUUUCUUGACAUUGCUUGUUUC
>990
CGGGAUUUUCUCCGGUUCCGGUUCCGGUCGCGGCGACGGGAAAGGGUAAAGGUUGGAAUUUUCCG
>991
CCUCCAUGGUAUCUCUCAGUUGUCGGUGGGGCCCUCUAUAAAGCAUCAGCGACCAGUGCUGCUGUGGUUUCAGAUUACGUUGGUUAUCUGGAGA
>992
GGUUUGUGUAGGCAGCGGAGAGCUUCUACGAAGAUGGGGAUUUACGUUGACACUCUGACUGACGACGACGAAUA
>993
AUUCUGCCUUAUGAGUGUAUUCCACAUCUUGGACUGAAAUAUAGAGUACCUGUACGUGCAGCAAAUGACUGUCCAAGGAUGUGCAAGCACAAGUUUAAAGAAU
>994
CCUCAAUAGCAUGUUGUUGCUCAGUGAUAACCAUAAAACUGGAAACAAAUGUUAUAGGGA
>995
CAGUAUGCAUGUCCUUCUCGUACCAAUACCUUUAAGAGUGAUGUUCUUUGCAAGAUUUGUGGUGAUGGUGGACACCCUACUA
>996
CCCUGGGCUUUCUAAUAAAUAUUUUCUCCGCCAGAGCUGGGAUGAUGAAUCUGAAGGUUCAGGU
>997
GAUUGGUAGUUUCUUUUAUUUUCCAUCUACAAAUUUUCAGAGAGCUUCUGGUGGGUAUGGAGGGAUUAUUAUCAAUA
>998
ACGAGAACCAUCCCAUGAUACUCAUCAAGAAACGUGCUCGCUUUUGGAGCUUGAGGACAGAUCUUAUGUGCCGGGACAUAGCAGUUUCAUCGAUGGUGAGUGGUCACAAAAACUUUUUGA
>999
UGGGUGUGAUUCGAGGCUUAAGGAUCACGAAAGUACAAGUUCAUCUCUUGAUUCUACAUCCU
>1000
CUGGGCAAAUCUGACAAAGCUCGAGACGUUAGACCUAUCACGUAACAAGCUGUCAGGUCAAAUCCCAC
>1001
UGGAUAUGUUUAAGGUGAGAAAAUUAUUUGAGCGGCAAGUAAAAGAAGUAGAGGAUCAAUUGCCACCUCAUAACAGUUAUCCAACCUCAAAACGUCCU
>1002
ACUUAACCUUAACAAUCUCAAACGUCAUCAACCUGGAUCAACUAGAAGGCUGGUACAAGAAAGAUGAUGUGGUUGCUGAGUGGAAGA
>1003
GGUCACGGGACACACGUGGCUGCAACCGCUGCUGGCUCGUUUGUCGCGGACG
>1004
UGCAGCUUCCACAAUCAUACCGCAUAUCGAAGGAACAAGAUGGUUCUUCACAACUGUUCUUUCUAUCUCUACCGUGAUGCUGGGAGGUUUGUU
>1005
UUGAGAGAUUGCUUAAGAUCUCUGCUUGUAAAGUGACGACUGUUGAGAGUGGGACUAGGGCUCUUCAG
>1006
AGCAGCAGCAACUACUACAACAGCAAGCAGGACAAGGUUCAGUUCCAAUGAGGGAGAACAAUUAUUCCCAUGUGGAUAAGAAACCCAGAUUACAAGUGAAGCAAGAGGAUAUGUUGCAGCA
>1007
AGAACGUCCUCUUGCGGUUUACGUGGUGGACAUGGUAUUGUUGCCGGAAGAGAUGUUCG
>1008
AGCCGAAGCCAGCUCUCUCAAAUAUCCUUAUGAAGUGCUCUUCAGGAGCUUGCACAAGCUACUUAUGGAUACAGCUACUUCUGAGUAUAUAUUUUGUGAUGAUUUCUUUGGUG
>1009
GCAUUGUCGAGGAGAAAAAGACAUUGAUUGAUAGAAACCAAGACUGCCCCGAUACAGUGAUUUUAUUACAACAUUCUCCUGUUUACACAAUGG
>1010
AUUGAGACUUUGAGUACAAAGGAGCAAAUCAGUUUGGUUAAGUCAGCUCUUAAACCGGGAUUUCUCUUUUUGGUUAAAGAAUUAAA
>1011
ACGGGCUGUAUGUCCCUGUUGUGAAGGACGCAGACAAGAAGGGUCUGUCCACAAUUGGAGAAGAAGUUCGG
>1012
UGAAUUCCGUCGGUAAUUCGUCGGUAAUUUCCGACGGAUUGUUGUCUGUCAGAAAUACCGUCAGGAGUUGCUGUGUUUUCU
>1013
CAAGAGGUUUCGUUAGAUGAAUUGAGCAGUCUCUCUUCUUCUCGAAGUGUCUACCAGAAAAACGGCAACCUCUUC
>1014
ACUAGUGUGAUUUCUGCUUGUGGUAGACCUUCUAUGGUCUGUGAAGCAAGCCAGGUCCAUGCUUGGG
>1015
GGUGGAGUUGUGCUACCAGACAAAGCCUCCCUGCAUCUUACAGCCAUAGAGGAUUCGGAGUACAAAGAAGACA
>1016
AGCACAACAAUGAUAUUCUCAAAUGUGGUUGGUCCAGCUGAAGAAAUUAGCUUUUUUGGCCAUCAAAUAUCUUACAUUGCUGCA
>1017
CCUCCGAGAUGACGUCUGCUGCAAGUAAAAGUUUAUUUACCACGUUUCUGCCUGCGCCAAUCUCGCAGA
>1018
UGAUGAACGUAGGUGGUGCAGGUGACAUCAAGACCAUGGCCGUGAAAGGUAGCCGCACAGGCUGGAUCAACAUGAGCCAUAAUUGGGGAGCUUCGUACCAAGCCUUUUCUUCU
>1019
AUCACAGAUGAGUUGAAACAGCUAGCAGAAGAGGUACGAGACAGUAUAAGGGACAAGAGUUUAGGCAACAAAAUGUUUGUGGA
>1020
UUCAAAGAUAUAAGAUAUUGGUGUGUGAUAGAGGAUGUAAUGUACUCUUGCACUUACGUUGGGUCUUUAAUGUGGUAUGACUCUGAG
>1021
AUGCUUCCAGAUGAGAUCUAUACUGGACAUUCCUCGCUUUCAGUUGCAGCUCACAUCGUUGGAGUCAA
>1022
CGCGGAAAAAUCUUAUGGUGUGAGCUAGAUGAAUUGGAUUGGAAGGAAGUUAAAGGUUUGGAAGAUUUGCAACACUCUCUCUCUAGUUCGAGACAUUCCUUUAAUAUCAACAAACUCUGCA
>1023
AUUGGUGUACCGACUUGGAUCUCUCCUGGUACGAGGUUAAGAAUGUGGGAAAGAUCCAUGGCGGAUUCAUGAAA
>1024
UAGCAUCUAAUAACUCUAACCAGCAGGAAGAUGAUCGAGAAGCUUCAGCCCUGCGUGAUGAAUUAGAUAUGCUU
>1025
CGGACUGGGAAUAACGGUUUUUGGAAUGGCUUACAUGUUCGUCCACGAUGGACUCGUGCACAAGAGAUUCCCUGUCGGUCCCAUUGCCA
>1026
GGGGGCUUCCUGAAUCAUUUGGAGACUUGAAAUCUCUUCACCGUCUGUUCAUGCAGGAAACUUCG
>1027
UCGGCUAUUUUCCUGGGUGGUGUUGAUGCAACAAUAGCAAGCAUCACACUUUACAGUUACCGAAAUAGUUGG
>1028
CCCGGUUUAACUCAGAACCGGAUUGUGAAUUCGUAUUUGGAUUAUACCGGU
>1029
UAACUUUUAUCUCUCUUCUUGUGAAUCGGUUGUCAGGGGAAAUUCCGAAAGAGUUCGGAAACUCUUCUACACUAACUUACUUGGAUCUCGAGUCAAAUGAGUUU
>1030
GGAGAGGUGCCUUUGGGAUAGAAACAGGAAUCUAGCAAUCUGUGGAGAUUUCUGUGUCAGCCCAAAUGUCGAAGGUGCCAUUCUCA
>1031
AGAGAUCAUCAUCACUUGCGUCUCCGUUUCAACCGCGUUUCUCCACCAAGAAGAGGACACAGAGAACGCAGUUCUCC
>1032
UUUGAACUUGGAGAUAUUGAAAGAAUUGAUUGCUUUGUGUGGGAUUGGAUAUGCUAUGUAUGCGUUAAGAGUGUUGUAUUACCAGAGUGAGAG
>1033
UCUAUUGUGGUCCGGGUCGCUUGGUUGAGGUUGAUAGAGUAUCUUUCGAGACUAGGAGAAGCUACAACAGC
>1034
CGAUUGUAAUUGUACAGCCUUUGCAAAUAUGGAUAUUCGAAACGGUGGUCCAGGUUGUGUGAUUUGGAUCGGAGAGUUUCAGGAUAUCCGAAAGUAUGCUUCCGCUGGUCAAGAUCU
>1035
UUCAAGUCACCGGGGGAGAAGAAGUCUUUCACUGUUACAGUCUCUGGCAAGAGUCUUGCUGGUAUUUCUAGUAUUGUGUCGGCGUCUCUUGUUUGGUCGGAUGGAU
>1036
ACUUCAGCAUUUGGUGGUGGUUGUGUUGCCAUUAGCGGUGGUGACAACGGUUGUGGUGCUAGUCAUAGUGGUGGUGGUCACAGUGGUGGUGGUGGAUGUGGUGGUGGGGG
>1037
AGCCCUUGCAAGACCAGCUGGUGAUAACUUGGUUCAUUAUGUCGUUGAUCAUCCGUCCGCUGUUUGGUUUGUUGGUC
>1038
UGAAGUUCAAGCUAAUCAAUUCGGAAGGCAGAAUGCUGCUGUCAGCGAUGUGUUAGCCAAGCCUCU
>1039
GUGACUCGUGCUCUGUCUCGUACUCGGGAAGAAGAUGUGGUUCAGGCUGUGGCUCCUGCUCAGCCUGUGACUCGUGCUCUGUCUCGUACUCGGGAAGAGGAUGUGGUUCAG
>1040
AUCUCCUGAUCUUGCAACCCGGUCUGAUGUCCGAGGUUGCUGGAAUUGGGAAGAU
>1041
UUGAUGAGUUCAGAUCAGGGCUACCAACCGAUGGCGUUGUCUUGACUAAUCAU
>1042
UUCACGACCAACAAUGAAGUCGCAAGAAGGGAGUAUUGCAGCCCUAGGAUUAGGGGCAGCGAUUAUGGGACGAGUAAUAGGUGGAGCUUUAAAUGGGUGA
>1043
UAUGUUGAAAGCAAUAGACGAAGCGAUUCACGAUGGUGUAGACGUUUUGUCAAUCUCGACAUC
>1044
UUUGGACCUAUAGGAACUACAGUCGGCACUAAUGGGCCUAGUGCUGUUAGUAUUCUUUCCAGU
>1045
UGUUCCUCCGAUUGUGCAUAGAGAUAUUAAGUCGAACAAUAUUUUGAUCGAUGGAGAUUAUGGUGCAAGAGUUGCU
>1046
GGUCAGGGUCUCGAGUAAGGCAGAACUGAGACGGUUUAAUAAUCCGCGUGGGGAAGGGAAAUUGUUCAGUUUUGAUCUCCUUGAUGCUGAUG
>1047
AUUUGCUACUUUUUGGAGGCAAAAACAGCUUGCUGCUGCUAGUGCUACUUUUUGGAGGCAAAA
>1048
GUUGGUGGAUCUUGUGGCUGAGGAAGGGACUGGAAUGGCGGAGAAAGCGAUGGUUGUUUUGAGCAGCUUGGCAGCGAUUGACGAAG
>1049
CUGAUCAGAAAUUGGAGUGUAAUCUCUACUUAAGGCUUCUUUACUCUUAUCUGAAAGCAUUUGUUCCUGUUUUCGACUUAAACGCACACCAGCCUUAUCGUAGCUCUCUUUUGCAUUAC
>1050
GUUUGCUAGGUUUCGUAGCCGUCAUGAUUGCACCAGGUUGUCCAUAUCUAUGGGAAGGCCUAUGCAACAAAGUGCAAGAGUUACGAGAUAAGUGGAA
>1051
UGUGUGGAGAGGUCCUAUGGUAAUGAGUGCUCUUGCUAAGAUGACAAGAGGAGUUGAUUGGGGAGAUCUUGAUAUU
>1052
ACCAAGGAAUGUUAAGGGAAACGAAAGCAAAUCUGUGUUGUUCGAGGCUAGGGCACUGGCGAAAGAACUCAACAAGAUGCGUGAAGAAAACAUGUGGA
>1053
GGUCGCCGGCAGCAACGAUUUGGCUAUUACAUACUAUGGUCAAGGUGCUCAAUUGCUCAAAGACG
>1054
GCCAUCUAGGAGAGCAUGGAACAAAUAAUCAGGUGUCAUUAGGCACAAUCAUAAUUUGUCCAAAACGCCGUCGUUCAAUAAUGGA
>1055
AGCAGCUAAGAUGUUGUGGGGUCCUAGAGGUGGUUCGAAUAUCCCGGUCUGGAUUUCCCACAAGAAUGUCUCAUCAUAAAUUUGCC
>1056
CCUCCGAUCUCGGUUUCGCCGUUGCUCCUCCUCCGUCGCAGGAAGAAUUACAAAGUUUGGCGUCUUCUAAUGGCGAAAGAGGUGACGAUUUGAUUAGGGUCUUGAGA
>1057
UGAUUAGGGGUCGUGAUCGUAUGGAAGGUUCCAUUAGGAACGGUACUCGUAAUCG
>1058
UGUGAUCCAACAGCUUGAAGAAGAAGAGAUCACAUGCGCUCUACAAUCAGAUCUCGUUAAGCAUGUCUUCACC
>1059
GUCAUGUGACUACACCGAGUUUGACAACUUCUCUAAGUGGCUCGGUUUGAGUCAAUGA
>1060
CUCCCGAGAUUCCAGGGCUCGCGCAUGUAAUCGAACACAUGCUUUUUUGCGGUUCUCAAAAAUUCAGGGGC
>1061
AAUAUUGCAGUUUCAGGUAGGAGUUUUGGGAACACGUUCCCGGUCAUACCUGAGCCGUUAUAUA
>1062
AUGCGUCAUACAUUUUCCAAUGAGUCUGAAAGCAAUCUUGUUGGUUUGGAGAAAAAUGUUGAGAGAUUGGUUAAGGAAUUGGUGGGAAAUGAUGAUAGCAG
>1063
CAUCCCUGGGAAAAUUUGUGGAUGGGAGUGACAGUUACCGUGACGCAAGAUUUAAGCUGAUCCCAAGUAUUGUUCAGGGAUA
>1064
CGAGACUAAGGCAUCGGUACUGCGGUCUUUCUCCUCAUAGACUUGUCUCUACUUUUGAUGGCAAACCUUCUUCUCU
>1065
UGAGCGUUACGGUACUUCUGAUUAUAAGCCGAUAGUCUUGAUCGAUCGUCUUGUUCC
>1066
AUGCCUUUGCUGACGGAAGCAGCUUUAUCUGUCUGCAAUGCGGUGGUCUGGUGAGCAUCCAUAGGAGAGAUGAACACUAUGCGUACUGGUGUAGCAAUAUGUAA
>1067
UGCCUCGCGCGAAUCUGACUGUGUUGUGUUUAUGCUGACAAAAUAUGGGAUUCCUAGGCAAGCGCUGGCU
>1068
AAUGGAGGAACAAUAUCACCAUUUUUGUUCAAUAAAAUACCAAAGUGGAUGAUUGACUCAUUCCAUA
>1069
CUCCGAUGAUGCGUCUUUCCAGAAACUUCCGGUGCCGGAAAGUAGGUCAGGCCCUGAAGCUUUCGCCUUUGAUUCCACCGGAA
>1070
GGUUGAGGUUUUGGACCUGCUUAGUGCCAAGGAGAUUGCUGUCCGUGCAUGGGACGAGACUCUUAACA
>1071
ACUUAACUUUGUUUGGUUGUUGAUGGCUCACUUCGGAUUAGGAGAUCAGUUUCAGAUCAAUAAAGGAGAUGCUAGAGCUAAACUCGUUGUAGG
>1072
GUGGCGAAGAUGGAUUCUUCAGGUAAAUUCAUCGUUAGUAGAUUCUCCGGGAAGAAUCUUGUGCCGG
>1073
CUGCAGCUCUUGAAGCUAUUCCUGUUAGCGAAGGCACAUCGUUGUGCAACGCUUGAUGGGUCGAGGCUCGAGCAAGGCAC
>1074
AGAGACUCAAGACUAAAGAUCAUUCACCGUGACCUAAAAGCUAGCAAUAUCUUGCUAGACACGGAAAUGAAUCCAAAGAUUUCAGAUUUCG
>1075
UUAUCGCCGUGUGGAGCUACAACACUGACAUGGUGGUGAGUCCCGAGUUCGACUCGGUGAUGA
>1076
CCUCGCCGCCAAGUUGGAGGAGCGGCCGUAAUAUCGAUGGAGGCGAGGCCGUUGCUGUCGGUGAGAAGGAUGAUGCUCACUCCCGUUAAGGCCUUUGCGAGA
>1077
UGCUAGAUUCCCAAACAUGUCGGCUGGUGCAGUCGAUUUGCUGGAGAAAAUGCU
>1078
GCUUCUGCUACAGGUUUGGCUGCCUUGAUGAACAAGAUUCAGCCGUCACAGCUUGUGGAAGAGCAGAGGA
>1079
AGGGUAUAGCCAAGAAAACGAAUCCUAUGAAAAUUUUCAGCUUUGGAGCUUGUCCGGUGAGUCUUGCCCG
>1080
GGUCGGGAGUUCUGACGGAAUGGCCAUGGAGUCCCCUUGGUGGUUUCAAGUACCUCUUGGUGGCCCCGUUGAAGAUGGCA
>1081
CUGGGUUUGGAUACCAACAGCAGCUUGUUCCUGGAAUGAGACCUGGUGGGGGCCCUGGACCCAA
>1082
UUGAGCGAGUAGGAGAGAAUAAAGUCAGGAAUAUAUUAUUCAGUGAUUUAUCUCCUGGGGAUCCUCAU
>1083
AACUAUCCAGAUGUUACUUUGGUUAUUCAGGUCGGUAUACCGAGUGACAGAGAACAGUAUAUACAUCGGCUUGGUA
>1084
CCUGGUUCUGUUACUGAGAUGAAAGCACAUUUUGAGGCUCAUUUCAAGAAGAAAGGAAUCCGAUUUCCGGCUUCUCUUGAAUCUCAAACUUGGGGAGUUCAUCAAACAAGUGGUGAACCGGA
>1085
GUGUUCAACACGCUAAGACCAGAAAGCUCUCGUUUCAAGGUCCGUGUGUUAACGA
>1086
CCCGGCGAUAGGAGAGGUAGGCAAAAAGAAUCCGAGGAUGAUGAUGAUUCGCUUGAUAUCUCAGCUAUUAGGU
>1087
UGGUUCGUUUAAUUGAAACUGCUACGGUGCCAAUAUUGGCGGUUGAUUCUGAUGGACUG
>1088
GGGGAAGAUUAGGCACAAGGGAGUCGUGAAGAUGAUUGGAUGUUGCUGUGAUGGAGAUGAAAGGUUUCUUGUUGCAGAGUUUUUGCCAAAUGAUACUCUUGCUAAGCGUUUCUUG
>1089
CUGGAUCGCCUUGUUUUGAUUCUCAGAGGAGAAGGAACCUGUUUUGAUGGCAGAGAGUUCACGUCUAGAAUUGAAGAAGCACUGAGGAAGGUAGAUGACAA
>1090
UGACUGAAUAUGUUGUUACACGUUGGUAUCGAGCUCCAGAGCUGCUCCUUAAUUGCUCAGAAUACACAGCAGCAAUCGAUAUUUGGUCU
>1091
AACAUGGUGCUGUUCCGAUUUUUGUUCAACUCUUGGCUUCUCAGAGUGAUGAUGUUCGUGAGCAGCUAAUAUAUGUG
>1092
GAUCUUAAUCUCCUCGGUUUUGUGUGGAGGCAUUGGAAGGAAGGAAAAGGGCUAGAGAUUGUAGAUCCGAUCAACAUAGAUUCUUCGCCAUCAACUUUGCGGACACAUGAAAUCUUAAGAUG
>1093
AGGUUAUUAUUUGGAGGAUUUAUUCGAGACCCUGAUCAAAUAUGAUUUACUCGAAUCCCUUGGGAACGCCG
>1094
ACCUGGUAAAAGCUGGAUUGAACUCAGAAGCAUUAUCACAGAGUUUGUCUCAGGACAUGAUGAUAAUGAUGAGCAGCUGAUGAUGGG
>1095
UGGUGGGAGCCUGAUGACACUGAUUUACGCUUUGUUGGACUAACUAGAACAGGCGAAAUCGUGUUGUCUCCGUACUU
>1096
UAAACUAUAUCUACCAUGUGGGUUAUCCGUCUGAAGAAGAAGCUCUUGAGAUCUUAUGUCUAUCUGCUUUUCAGAAAAAUUCUCCACUGGUUGGUUUU
>1097
CCUUGUAACUUUUCAGACCAAGGUUGUUAACGAAGGCCGUUAUAAAAGCAAGACCCUGACUGUCUCUAUUGCAAGA
>1098
CGGCUCAGUUUACAAGGGAAAUUUGCAAGAUGGGAAAGAAAUUGCUGUAAAGCGGCUUUCUAGCAGCUCGGGCCA
>1099
CCUCAGGAAUUCUCCAUGAGAGCAACAUGGGAAGUGAUCUUGUCAUUGGUUUUCUUGACUCAGGAGUAUGGCCAGAGU
>1100
UCUUCUAAGUCAGGUUGUCAAUGCAAAUGUUUCACUACAACGCAUUGAGGAACUACUUCUAAGU
>1101
ACUGUGUUCUCCUCUAAUUCUCUGCUUUCUAAAAGCUCCGCCGUUUCAGAUCUCUUUAGCGGUGGCGUUGAUGAUCGCAAGUCGGAGAAGAAGCAUCAGC
>1102
UGGCGACACAGCCUUGGAAGUGGCAGGAAACACAGCAAUGCGGGUAAAGCAAGCCAAAACUGAACUUGUGUCAGCUAGUAAAGUGGCUUACCGCUUCCUUUCAAAUGUUACCU
>1103
UUUGGCUUGCGCGGUGGUAGAUUCUGAAAUUAUUUCCAUAGAUCAUAUUUCAUUUCUCAUCGAGGUAAAUUGUCAGU
>1104
CCUUUGAUGCUCGUGUUGUGCUUAACUAUUCCAAUGAGUCUAAUAUCUAUGGAAGUUUGGUUAAGGGAGUGUUAGAGA
>1105
CGUUGGUGCGUGUUUGGUGAGCCAAAAUGGUGUCAUUCUGGGGAUUGGCUAUAAUGGUUUUCCAAGAGGCUGCUCUGAUG
>1106
GCGCUGGACUUUACGACAGUGUGAUAAUGGAUGAAGCAGAGGAAGUAGUGGUGGAUUACUCAAGAGAGCCGCUAAUAAUGGACAAAUCCUAUCAAGUGCGUCUGUUCUCAGCGA
>1107
AGUACCCAAUAGCGGAAGAUCUACCCAGGGUUGAUAUUUCUACCAUAGGUAUAACCAGCUUUGAGGGACC
>1108
UCUCACCCCGGACUUCGUUGAAGGCAAGAGAGCUCUCUAUUGGACCUUCAGAUGCGCCUUGUUUGGGGGAGG
>1109
AAUUGGGGGAUGCCUUCAAUUGUCGAUAUCUUUAAGAAUUACAAUGCAACUCCUCCAUCAAAGCAAGAGACUCAAGAAGAUUCCACAGUAUCAUCAACCAGUA
>1110
UUAUGCUGACAAGCUCCACAAGGAACAUUUUGAGGUACUGACUGCGUUCAAUGACUCUCGUAAUGUAGGAGCUCAGCAUAU
>1111
AGUUUUAUGACGUUGCCAAUGGGAAAGAUUGUUAGAUUGAUGGAGAUGCAUCAGAAGUCACAAUCAAUAUCAAUAGGCUGUUUCAACA
>1112
UGACGUUGCAGAGAAGAUUCAGAAAUCAGGAUUGAGGGAUCUAACGACGAGUAGGACACCUGAAGCCUCUGUUGCUGCUGCGUUGUCU
>1113
AUAUCUGGAAAGCAGGAAAAUGAUGCUUCUGUUCAUGCAUCAGAGUCAUCAGAGAAUUUCUUCGCUAGUCUUCCUAGUAA
>1114
AGCUCCAAGGAAUAGUCAUCCUCAAUCUUCUGGUCCUGGAGAUGAUUUUUUGGUGGUU
>1115
GUUUGCUGAGAUUAAAGCAGCCACUAAAAACUUUGAUGAGUCCCGGGUGCUUGGUGUUGGAGGUUUCGGCAAGG
>1116
AUUUUGGAUAAUGAGGAAAGCAAAAAUCUUCAACUUCAUGCUGGAGCUAUGAUUGUAUCCCGGUCUUCAAAAUCCAAGGA
>1117
CGGGGUCUACCACCGGUGACCUUGUUGAAGGUCCUGACCGGAUUUUUGUUGGCGGGCUUCC
>1118
UGUGCACUACGAGAUUUCUUUUCUGCUUUUGUCUCGGAGAAGAUAAAAGACGAGGAACUCUAUGGUCACC
>1119
AGUAUAUUCAAAGUCUUAGGUGAGGUGGUGAACCAUGUUGCGUAUGAGAUGUUGAUCUGCC
>1120
UGAAAGAUACGAUCAACCAACAUUUAUCGAAUUUGAAAAAGAGUCAGAAGAAAUGGUUCGAUCCUCUUAUUUUUCU
>1121
GAGUUGUGAUUGUGGAUGAUACUGCUCAAGUUUGGCCUGAUCACAAGAGGAACCUGCUAGAGAUCACCAAAUACAAUUA
>1122
CUCUAUACUUCCCUUGGAGAUUGGGGCAUUGGUCGGGAGGCGGUUUCUUUUUAAAGUGAGUAUAGGU
>1123
UGAGCAAGAUCUAAGUAAACUUGAUGUAACAAAGUUACAUCCUCUGUCUCCCGAGGUCAUUUCUCG
>1124
ACAGAACAGAGGAAAAGGCUUACUAUUGCAGUUGAGUUGGUAGCAAACCCAUCAAUAAUCUUCAUGGAUGAGCCAACAUCUGGUCUGG
>1125
AAUCCAAUAACAAAGAUGGUGGUAAUAAGGUUUUGUGGCAAAGUUUCGAUUUUCCAACAAACACUUUACUUCCAGGGAUG
>1126
AUGCAGCAAAUCUUGGAGAACUUGGAAUUCACCAGAGCUCAUCUCAGUGUCACCUGUAGCUGUGGUAGCUGGUGAAGAAACAAGUUUGGUUGUAA
>1127
GGGGAAGUUCAUAGAUUCAUGAAGGAUGAUACGUCUCACAAACUCUCAGUAAAGAUAUACAAGAAGGUCCACGAGAUGACUUCAUUCUUUAUGGAUAUUGACUACUAUCCA
>1128
AUUCUCAAACAAGACAACAGGGGUUUCAUCAUGAGCUAUCCAGAAGCUCUUGUUAGAAUCUUUGGGAAA
>1129
AUCUUGAUGGAAAUGAUCUUCAAGAUUUGAGUUUAUUGAUUGAUAAGUAUCUCAAUGGCCUUACUCACAAGAUUGAGAUCUUUACUGAGAA
>1130
CGACGGAAGACUCCAUCUCCGCCACUUUAAACUCGUCCACCACCUCGGAACUGGAAAUCUUGGCCGUGUUUUCCUCUGUCA
>1131
GGUGAAUCUGAAGAAGAUGUGUUGAGGGAUUCAACACUCCCAGAAGAUGUCCUCGCAGAUUUACA
>1132
AGAUGAACUUCCUUCUGACAGGACUGGAAACUUCGAUACGAUAUAUAAUUUCCUGAGAGAGAACUGGAAGAUUGUUA
>1133
UUUUUGUAUCAAAGAGGAACUCAUAAUCAAUGGAUCAUUAACGAGGCUAUGUCAUGUAAAAGAAGGUUUGUGUUUGAUGCCACUUCAACCAUAUCGAGCUUUUUCCUAGGCAAUGCAGAGA
>1134
UGGACAAUUUACUUUCAUGGUUCAUUUCUUCUUUUCAACUCAAUUUCCGAAGCAGCAACCAACCCUAAUGCUUCAGAGUUGUCAGCAUUUAAACCAAUCGAGCGUGCCG
>1135
ACUAAUUGCAGAUCUGCUUCUCACAAGCUGUUCAAGGAUAAGGCUAAGAACCGUGUUGAUGAUUUGCAAGGCAUGCUUUUGGA
>1136
CUAAUCGAGGAAUCUCCAUGUUUGACAAAGUUAGAGUACCUAUCUUGGGACUUGUGGAGAACAUGAGUUGCUUCGUUUGU
>1137
CGACUUUGGCUCUGUCACAAAGGAGUCCCCUGUGAUCAAGGCAGUUUAUGGAACUCUUUUCGAGGCAGAGCAUCGGUCU
>1138
CGUUGAUUUCUAUAGGAAAAUCCCGAGGGAUUUGACAGAAGCGUCUCUGUCUGGUGCUGGAUUGUCCAUUAUAGCAGCC
>1139
UGUUGAAGGUUGUCGGCAAUCGGACUGUGCUCUCUUAGGAGGAGAGACUGCAGAGAUGCCCGACUUUUAUGCA
>1140
GUUCCCGAUACUCAAAGUCUCCUACUUGCUCACUAAUCGAGCUAUACUUGAGGCUAUGGAAGGAGAGA
>1141
AGUGUGGUUGAACCAAUCCAUCUAGAGCCCCAUAAUCUAGCAUUGGAGGACAAAUCAGACA
>1142
GGCCCUUAUCAUCGGUUUCUGUAUGUUUGGUGCUUACCGCAGACGUAAGCGUGGUGAUUACCAGCCUGCAAGUGAUGCAACAUCAGGGUG
>1143
AGGGUUCCCUGCAGGAAUCUGCCCCGGUCUCGGUGCUCGUGGGCAUUUUAGCGGUGGAGGUUA
>1144
GAGCGCUAGUAAAAGCUGGAUAUGGAUCAAAAGUUUCUCCUUUUGUUAAACCGGCGACAGUGGCUA
>1145
CCAAACCACGGGUAUGGUAUAUUAGUCUCUGCUGUGCCCAAAGACAGCAAUGCCUUUUACUCGCUUUGU
>1146
GAGAGUGAUGGCCAUGGUGAUUCGUCUGAUUCAGAUAUCGAGACUGAUGGCCUGAGAGAUGGUGAUUCGUCUG
>1147
GGGGCUUCUGGCAUCUUGAACGCUCCCUAUGGAGAUUACUGGAAGUUCAUGAAGAAGCUCA
>1148
CGAGUGUUUCCGAUUAUCAAAUGAAUAUCGUCUACUUCCACCAAACCAUGAUUCAAAAAAUGACAAGUUUGAGAUAAAGAAGAUGAUAGUGUUUGCAAUGGACCAUGCUCU
>1149
UGGAUCUUUUGGUACUGCUGCAUGGGAGCUUGGUCGUGAACCGGUUUUGGCACCGGACCUAUACCAUCCU
>1150
ACUUGAUCAGUCUGGCUUGGAGAUCUAUAAAGACUGUGAACCUCAUGCCAAGACUUGCAGGG
>1151
CUUGGCUCAAAAUUUCAGUCUUUUCUCCACCAUCUCAACGAGUGAGCUGGUGCAAGUGUGAGGUUACAGUUGAA
>1152
GCCGUUUCCGUUACGAUAUGCUUGUGAGUUCUUGACUCAAGUAUUUGGCGUGCAGGUCAACAAAGAAGCGGA
>1153
CUGGUCUGUGGAAACUGUGUAGUCUGGAAAGGUGCUCCAACUACACCGUUGAUCACUAUUGCAAUGACCAA
>1154
CUGUCUCAGAUUACCUUAAAAGGUCCAUCCAUGACUCACUGUGGGUUAAGAUCUUUCAAUAUGCUGGAUAA
>1155
AUCUCUAGUGCGGUUGUGAUGAAAGAUCAGAGUGGGAACUCGAGGUCUUUCGGGUUUGUGAACUUUGAGAG
>1156
GCUCAAGUUUUGCAUAAUCAUCUUAGACUUUUCGAGUCGGAUUCGGUUUUGUGUCUUGAGA
>1157
CCGUAUCCUCUUUCGAAGCUGAAUCCUGAUACCAGCGAGUGGCGUAUUCGCGCAAAGGUUCUUGCUAUUUGGCAAGAGUACUACGA
>1158
ACCCUAAUGGUUACAUCACGCCGGAUAAUUCCAACGUGGCAGUAUCUCCUGUAUCAGAUUUGUCGGAUUGUCAUAUGAGUAGUGAAGUGGGGA
>1159
UUGUCCGAGAUGGUUAGUGUAGGCACUCUAAUGGCAUUCACUGCCGUUGCAGCAUGUGUGCUAGUUCUUAGAUAU
>1160
CCCAUGUUCUUAAGCAGCGGUCUAAACCCAGGAAGGUUCGCCUCUGGCUUUGACGGUUUGUAUGAAAAUGGA
>1161
UUUUGGUGUUGUUGGUGAAGAUGAUCUCUGUGAAGUGGUCUUCGAUUACAAUGAUCAAAU
>1162
GUAGCAACUCAACUGGUUUUUGUGAGCAAGGUUGUGAUGCAAUCAUGGACUCAGGAACUUCACUACUUGCUGG
>1163
AUGGAAGCAUCGUUCACGUAACACAGUGAUAUGUAUUAUCAAGUUUGUGAAAUUAGAGCUAUCAC
>1164
ACGGCCGUCGUCGAGGAGGUGGAGCUUCCUGUGAUUGACGUCAGCCGU
>1165
GCACGACCGAGUCCAUGGAACCUGGGCAUCCUAGAUCUAAGGCACUGUAUGUGGUGG
>1166
AGAGACUUACUCAAUACAGACCGUUUCUUACUUCCGAGGCCAUUUGUUUGAGGAAGAAUCG
>1167
AGUACAUGCCCAACGGUUCUCUUCUAGACGCACUCUCUGCGAGGUUUAGACAACCGUUAAGUUUGGCG
>1168
UUCACUCAAAUGAACCGGAAAUUGCUGAAUCUCACACUCUAUUUAGGUGUUUCUGUAUGUCCUUUUCUGGAAUCUGGGGUGAU
>1169
CUGUGUGUUGACUCUUUAUCCUAUGAGUUGGAUAACAGAAUCAGCUGCAA
>1170
CGGUCAGGCUCUAUUCAGUGACGGCGCUGCCGCACUCAUCGUGGGGUCGGACCC
>1171
ACUCUCCUUGGCUGCAGUACUUGCACUCUCUCUAUGCCUGUUUUUUCUGGUAGAUUCUUUGAAGUGCUGAUUGGGGUGAGA
>1172
ACUGGUUAUGAUUUUUCUGACUUUGAGUGGGAUGCUGUUGAGAGUCCUGAUGUCGAGGAAGAAACGAUAGAUGAGG
>1173
CGUAUUGCUGGAGUCUACCUUCACAUUGAUCCUUUGAGUUGUGGGUGGGGAAAGGUUGAAGAACUUCGAAGGCAUAUAUU
>1174
UGUUUUAAAUCUUUAUACCCAAGUCAAGGAAUUGCUGCCCUGGGAGAAGGGAUAUUUCCAUUUGGCUAAGUAUUAUGAUGAACU
>1175
AUAUGCUCCAGAUGAAAAUGACCGUAGUUUCCAGGGAAUACGGGUUACAGACACUGUUGAGCGUAC
>1176
CAAGGAGGGUAUGAUGAUGAGAAGAAAGCAGCGAGGGCUUAUGAUUUAGCGGCUCUGAAGUAUUGGGGUCCUACCACUCACUUA
>1177
ACCUUGGUUUAGGCUAUCAAAUAUUUCAUACCCUGAGGUGUCUGAUUCUCUUCAAGCCCUGAAGGA
>1178
AGAAUUACGAUCUCCUCCUCGUCACCAUCUUCACAUCGUCGGCGAGGUUUAGAUCCCGGUUCA
>1179
GGGGUAUGCCAGGCAUAGGGAAGACGACACUUGCUAAAGCGUUUUUUGACCAAAAGUCUGGAAAAUUUG
>1180
CUCCUUGAGGCAAUCACAGAGAGUAAAUUUAAAGGUUUGAGUGGUGACUUCCAAUUAGAUGAUAGGAAGUUGUUAUCAGACAAGUUUGAGAUUGUGAAUAUGAUAGGAU
>1181
CGCGUUUAAAGCGAGUCAUCUCAUCACCGCAGCUGAUGACAUCUUAUUUGGCUCACAAAACGCU
>1182
UCGUUGCCUCUUGCUGGAGCAUAUUUCUGAACCUGAAAGCGCGAUCUCCAGCGAUCAAGAACGC
>1183
UGAGGAAGGAAAUGGUUCCAAAAGCUCAAUUGAUGCCUUUCUUCGACCGACCUUUCCUCC
>1184
CGCUUCCUCCACAUCAUCACCGACAAGUACGCAUCGUACGUGGCGAGACGGGGGAUAGCA
>1185
AUUUGCUACCUCAAACAACAAUGAAGAUGAUGAGGCAAAUAGUAAAUCUCCUUCUUGGGUAGUAGAG
>1186
GGAACAAGUUGCACCGGUUAUUCCCGCUGCAUCAUUAACAAAUAACGGGGAAAGCAAAUCAUCAGCUGGUUCA
>1187
UCGUUGAAGGAUCUCCAACUUUGAAUCUUGCCUUUGUGGCACAAAUAUUCCAUGAAAGGAAUGGUCUAAAUACCGAUGGUAAGUAUUCAUUUGCGGAGAUGAUGACCGAAGAUGU
>1188
CCGUCGCCAUCACCAUCCAUGCGAAGCCAGGUUCCAAAGCCGCCUCCAUCACCGAUGUGAGCGACGA
>1189
CGUUGAGACUGACGACGCUAAAACGCGCCGUGGUUGAAUCCCGGCGCAUUUUAGAAUUCCGAAGCUUCAACC
>1190
UGUAACAUUUUCAAAGGCGGUGUUUUUCGGCAAUGGCCUUGUUGCAAUUAUCGCUGGAUUGUUUGGGAACCUGCUUGUGGAUACCUUCUCUCUUGGGCCUGUUGCG
>1191
GUUUGCUGAGAUUAAAGCAGCCACUAAAAACUUUGAUGAGUCCCGGGUGCUUGGUGUUGGAGGUUUCGGCAAGG
>1192
GUGUUGUGAUGUUGGAUCUUGAGUGUGAUGCGCUUCUUAUUGAGAUGUUCCAGCAUUUUCUGAAGGCUAUAAGGGACCAUCAUUCAGCGA
>1193
CGGUUCUACGAGUGCUUCAACGAGGAGUUGUUCAUGAAGUUCUACGCGUUUGUAUCUCGACCGUUGAUCUUGCGUGUACGCCUUGCAGCAGUAGCACCA
>1194
CGGCAUUUGAUUCGGUUGAUGGCAUAAGUAUUGGUUCUCUAGAUGAUAUACCUGGUAGCUCUGUCACCAAUUUCUUCAGGUCCA
>1195
GGGAAUGCAUUAAGGCAUUUAGAAAAGACGAAUUUUGGCCGCUUAAACACGGGCAUCAUUAUGAGAGUCCAAGUUCUGCUUGUUUUCCUUAUGGCAAUCCA
>1196
UGGUAACAAAGAGAUGGUAGCAUUAGGAGCAAUGAACGUGAUCGGUUCGAUGACCUCUUGCUAUGUAUCCACCGGUUCGUUCUCAAGAUCCGCUGUCAACUUCAUGGCCG
>1197
AGCCUUCUUCAUCUAUUGCUCCGGAAGCUCUUCAAUUUGUCAACAGUGAUGCAAAUAAGUUAAGGGAUGAUGAUGAUGUGGUGAGAUCGGGGGUGGAUGAUAUGCC
>1198
GACAUCUUCAUGUACAGAGGAGACACACCGUUCUGUAGUGAAGAGUGUA
>1199
ACUGGUCUUGACAGUUCCACCACUUUUCAAAUCGUCAAGUGUCUGCAACAAAUUGUUCACCUCAAUGAAGCCACGGUGCUCAUGUCUCUUCUCCAGC
>1200
UUGACUUCAAGGUUUCAGCUUCCAAAUGUGUCUGACCCUGGAUCAGCUGGACCAAUUUAUCGGCCUUGUAUGUCAU
>1201
AACUAGGCCAAAUGUAUGAAGGAGGCAGCUCUAGAGAAACACCACAAAUGCCCCCGGAGUUUCGUGCAAGGCCGAGUC
>1202
UGGUAUACACCUAUCUUAUAUGUCAAUCCAGAGUUCUUGGACAUGUUUCUAUCACUAUUCACAUUCUUUUAUGUUUGGUUCCAGCUCAUGUACCGAUACUUGGCAUUAAUACCG
>1203
UCCCUUAACUCUUUUGUCUCGCUUGCCGGGUUAUGAAGUCUUGGUUCUUGGUUUCAAGAGAUCAGCUCUCAUCGUGAUAGGAGGAGGUAGAUGUUAUUUUUGGGU
>1204
CAGCUGAGCAAGUUUUUAUUUUUCAUUUAACUUCUAAUUAUGAUAGAAAAGCUGAGGAUGCUGUUGAUUAUGAGGAUAUUGAUGAAGAGUAUGAUGGGCCCGAAGUUC
>1205
UUGUAUUCUUUCCGGUGAUCCAUGCCAAUUAGCACCUGUUGUUCUAUCUCGUAAAGCUUUAGAAGGUGGGCUUGGUGUAUCCUUACUGGAAAGAGCUGCAU
>1206
CCGCUCUAGCUAUGAAAACUCCAACUCUGAUGACAGCUCAGUAGCAUCCAUAGAGUUCCCGGAGUAUAGAGUAGAUGAGAUCGA
>1207
UUGGGAAAAUCCGUGAGCUGUCUUUGUUGGAUAUCUCGAGGAAUUCUCUCAC
>1208
UUUGCCCUACAGCUAUAUAUCCCUCUUCAUAAGGGAGAUUGAAGAAGCAGAUAUAUUAUCUUUGGAAAGGCAAC
>1209
AGCUAGAGAGACCAUUGGAAGAGUUGCUCCUGGAGCUUUGGCCAAGAAAAUUUUGAAGCAAUUUGCAGGAACUGAGAUUCUUGCCUAUGUCUCGCAAGUC
>1210
CUCCACCUCCACCGCCUAAAAAAGGACCUGCUGCGCCACCACCACCUCCUCCACCGGGUAAGAAAGGAGCUGGAC
>1211
CGUUGACACAUUCUUGAAUUAUAGAGACAAGGCUAACGUUGGGGACGAUUCGUUUGCGUCGUAUGCCAAGAACUCAAACUUCGAGAAGGUCGACU
>1212
CUACCAAGCUUGUGUUGCGUUAGCCGUUGAAGCUCUAGGUUUCUCUAAUGAUGACACAAGUGGUGU
>1213
CUGUUUGCUCCAAAUCUUGUCUUCCUACGUAUUUCAGAUUCAAGAGAAGUGGAAGAAAUUAUAAACAAAGAGAAAGCAACCAA
>1214
GAUGCUUGUGGUAUUUGUGGAGAUGGAGGUGAUUUAGUUUGCUGUGAUGGUUGUCCCUCAACUUUCCACCAAAGAUGCCUAGACAUA
>1215
GAAGCCAAAUAUUACGAGGUCGCUGUUGAAACCCAUGAAUGUGAAAAGGAUCUUUUGCCAUAUUUAUUGCACGGGAAAGACGAGAUCUUUGCUGGCUUA
>1216
AGUUGAAGCAGUUUGGUGAUGCUGGUGGUUCAUCAAAUGAAGCUGCUAACA
>1217
AUUCUAGACGAUGGAUCUGUCGGAUUUCGACAGCCUCUGCUCGCUAGGAA
>1218
AAUGAGUUACCAGAAAUCAUACGGACUCCAUUGCAAAAGCUAUGCCUGCAUAUUAAAAGUUUGCAAGUUGGAUCCAUAUGCUCAUG
>1219
CUUUACUUAGCCAAAGGCAAUUUGGUAAUCCGUAAUUACGAGAAUGCCUCCGGAUUGGUGAAC
>1220
AGUGGUCACUACAUGCGAGAGAGGAGAUUAUCUUCGAGCUUCUCCAGCAUUUGAGGGGAAACACA
>1221
UUACACCACCAACACGCUUCUGGACACUGUGACAGCUGCAAUGUUUCAGGCCAAGGAGAUCGGAGGAAGUAG
>1222
AAAGCUGUGGCUUCGAGGCGUUCGACUGAUGAUCUUAGUGGGUUUCAUAGAUUGAAUCCUUUGGCACCUCAGUUUA
>1223
CGUCAGCCUGGAUCUCAUCCUUCUCCUGGCUCGGUCGUUAGUCUUCACGGAAGGUUCGAGAUUCUCUCUCUCUCUGGCU
>1224
ACCUUUAAUUCGGAGUUUCUCGUCGAGUUAACCAUGCAUGACAGCAAGCUUCAGAAACUAUGGGA
>1225
CUGAUCCAAUUUCUGAACACACUGUCGUUUCUAAUUUUGUGAAGGAAAAUUCAGAAAAUUAUGGUGCGUAUCAUAUGGGUCAC
>1226
AAAUAAUGCUUGGGAUUGUGAGUCCGCAAGUCUUGCAGUCGCCAAAUAUUGUUC
>1227
CCCAAGGUUACAUGCAAGUACAGAUGCAUUGUUCGGGUUGUAGCUGCAUAUCCUUGGC
>1228
CUUUCUUGUGCUCUCAAAGGGGAUGAAGGCAAGAAUGUGGAGGUCAAGCUGAGAACUUUUGGUCCCGAGCUACAAGGGAA
>1229
GAUCACACAAGGCUUCUCAAAGUAUAAUUUCCUCGGUGAAGGAGGAUUCGGGGAAGUCUUCAAAGGUUUUGUUGAUG
>1230
GCGUUGAAGGCAUGCAGGCUGUAAUGGCAAGUGACUUCUCCAUAGCUCAAUUUCGGUUUCUCGAGAGACUACUUGUUGUCCACGGACAUUGGUGCUACAAACGA
>1231
ACUUUUCUCAUCUUUGGAGUGAUCUCAGUCAUUGCUCUUCUCUUUGUUGUGGUUUGUGUUCCGGAGACAAAAGGAAUGCCAAUGGAGGAGAUUGAGAAGAUGCUUGAAGG
>1232
ACAAGAGGUAAAUCUGGGAUUCUCGUUGAUGUUUUAAUGGAAUUUGAGAGAAUCUGUACUGAAUUGG
>1233
AGCCUGGGACAAGUGGUUACGUUGGGUUUGUUCACCUAUUUGGAUAAAUAUCUACUUGCUCAAGGUA
>1234
UGUGAUUAGGUGUGCUCAGGUUAAGGAGUGGAAAGGUAAUUGGACUAUAUCUAAUGCUAUGGGCGCAACACGUGUAUUACU
>1235
AUCCGACGGCGGUAUUUGAUCCAGUGGUUAUGGAGCCACGUGGUUAGUUACUGUACCGGAC
>1236
AAACUGAUAACGAAGUGCUGCCCCGGGUUGGUGCUGUGAUAGAAGUUCUGAUAGGCCGCAUGAGUAAAGAUCAAGUUG
>1237
CCUUAUCUCGAAACCGAGAUCGAAUGCUUCGGGUAUCCAAAGAAGUAUAAAAGAUUCAGUUUCAAAGAGUACAAAGA
>1238
AGGAGAAGCCAUUUCACUGCUUAUUUCACUAGAGGGAUAAUGAAGAGAUUGAAUACAAUUGUUGCUAUUGGUUUGAUUGUGCUUAUGAUUGUUGGUUCUUUG
>1239
CGUUUAUUGAAGAAGAUGAAUUCUACACUAUUAUGAAUUUCAGAGUUGUGGAGAAUUCGGGAUUCACUAAACU
>1240
CGGUGAGGUCUUCGAGCUUGGUUUCUUCAACCCCGCUGCAACUUCUCGAGAUGGUGAUCGUUGGUAUCUAGGAAUUUGGUUCAAGACAAACCU
>1241
CGAUUACCAAGUACAUUGGAUUGGUAGCUACUGGCAUUACAGCUGAUGCAAGGUCUUUGGUUCAACAAGCAAGGAAUCA
>1242
GUAUUGUGGAGGUCUUUGGAAUUGAUGCUCUUGAGCAAAUGCUUGAAGAUCUGUUUGUUCCAUCAGAGACUCCUCCCAGUAA
>1243
GUGGCACGUCGUGACAAUGCGGGACCUAUGAGGACAAGCCGUUCUUUAGAUUACCGUAAGCUCUCACGUGGUCCAA
>1244
GAGCUGGUUAAAUCCAUGGCUGAUAAGCAUGUCGGUCUCGUGAGACCAGCUG
>1245
UAGGGAUUAGAGAAGAGAAAGAUAAUGAAGCUGAGAAUGCGAAGGUAUAUCUGAUACAGAGAUGUGAUUGCAUUGAAAGUCUUGUCUUGUUUUUGGUUGGUGUAUUUCUAUGUCCUUU
>1246
GCCAUGGAAAAGCUUACCGGAUGGUCAAAACACGAGGUGAUUGGGAAAAUGCUACCCGGUGAAGUCUUUGGA
>1247
GGGUCUUGUUCAUGACACUUACGUGGUCCGACAGUUAAACCACAGAGACGGUUUACAACUUUUUCGCUAUCAUGCCUUUCAUGAUGAUCAAGCCA
>1248
AGCCGCUCUCACUGGUUCUCUCUAUUACGUCGCUGCUUCCCCUAAAGAUCCAACUUAUAUAAUGGCACCUGUCUUGAAAACUCGCUCUGCCCGUGAUGAGCUGAAGAAGUUGUUUGCAGCG
>1249
GCUGAAGUGGAGAAGCUGAUUCAAUGGGCUAUAGACGCCGCCCGUCUUGAUCCUUCUCCGCCUUCAGA
>1250
GAUCUAUUGGAGAAGAUGAAUCAGAGAGUUGCGUCGGAGUACGAUGAUAUGGGUGACGUGGCAGCUGGGCUCAGAGUUUUCGCAGAACAGAUG
>1251
AGCUGAAGGAUAUUGCUAAGGAUUACGAAGUCGGUUUCGAUUCGGUUCUGACUGUUUUGGCUUAUGUUUACAGUA
>1252
ACCAAGCUCGUUACUCUAGAUUUGUCUGAAAAUGGAUUCACUGGUAAGAUCCCAGAUACUCUCGAUAGCUUGAAGAGCUUGGA
>1253
ACUGGUGGUGCUCUUACUCUACUUCUUGUGUUCUUGCUCGGAGGCUUCCUUCUUCCGAAAAAAGAGAUUCCUGACUGGUGGGGUUGGGCUUACUGGG
>1254
CCAUCGCCGAUGAUCGUGUUUAGAGAUAUGUGUGGACUAAACAGUGUGAAGAUCGCGAUGU
>1255
AGGCUAAAGAGCUUCAAGAGUACUUUAAACAGAAGAAGCUUGAAGCUGCUGGUCA
>1256
UUGGGGAGGAUCUUGCCUCUGCAGCUUACAUGAACGGUGUGGACCGCGAGUCCCACCCAG
>1257
GAGGUCCUGUGAUUGAUGAGGCAGCUCUGGUCGAACAUCUCAAAGAGAACCCGAUGUUCCGAGUUGGUCUCGAUGUGUUUGAGGAAGAGCCAUUCAUGAAACCAGGGCUUG
>1258
AGCUAGGACCAACCAACUGGGGAGGUGUGGCUGCUAUUGUCGACGAACUCCCUUACAUCGAACUGUUUCUAGCA
>1259
GCCAUAAGGGAAACAUUGCAAGGGGAAACACUGAAGAGCUCACUCUGCACUGUUUCUGUUCUAGGA
>1260
CCUGCUUUCUCCAUGGACCGCCUCAAGGCCAUGACAAAACCGAUGGGGGAUUGUACCUUGAGGAUGUUUGAGGAGUGGAGAAAACAGA
>1261
UCUGUGGCAUGACCCAUUUGCUCGCUGGUUUCACAUACGGGCCUCACUGGGCUUGGGUCAUGACAGC
>1262
AAGCAGUUCCUGUGGUGUUGCAGAUGAGAUGUUGGAAAAGUCGGUGUGUGAACAAAAAACAGAGCAGAAUUGCUA
>1263
UCUAAUGCUUGGGACUCCUGCUUCCCCAUUGAGAAAAAUCUUAUUGGGAAGCGGUUUAGGAGAAGCUCUUGUUAAUAGU
>1264
UGUUAAUGCUCACGUGUCGUUUUGUGGCAAGUUUAACGCUAACCCCGCAGAACUUGUCGCCGACGGCAUGAGACAGAUGCU
>1265
AGGCGUAUGUCAACGUUGUUAUCACAUCCUCCUCAAAGAUGUGCUCAAGUUGAUCUCCCCAAGCCC
>1266
AAGGUUGAAUUUUUCUGUCUCUUACCUCGUUGCUUCAUUGGGUUUAACUAAAGAAGUCGCAGAAUCGAUCUC
>1267
UUCUAAAUCGCUUAAGCAGCUCAAAUCGGUUCACUUCCGACGGAUGAUUGUCAGUGACUUAGAU
>1268
GAUUCCAUUACAGGUCGAAUGGGAUAAGGCUCUGAAUUCGAGGGGCUUAUCAUCAGUCCACCAGUCCAGGAAUA
>1269
AGGAAACAAUUUUAGAAGAAACUCUAGUAACAGAAGUUGUAAAUGCUCCUGGUAACCUUGAUUCUUUGUAUAUUGCCGUUCCA
>1270
UCCUGGGGACAGCAACUUGGUAUGAUGCUUUGGUUUGGGUUUUCCACCAUUGUGUUUGCUCACAGGG
>1271
AGAUGUCCCUCGGGUUAACGGACAGCUAGCGGUUUCUCGUGCUUUUGGGGACAAAAGCCUCAAAACACAUCUACGGUCAGAUCCAGACGUUA
>1272
UGCUUUGAUGCCAUGCAGUGAGCAAGAUCAGUUUUAUGAGGUUCAGGAGUCAGAGAUCCGAGAACACAACUGGCUUAAUCUAUACACUGAAAUCGCGUUAUACUCGCU
>1273
AGUGGGGUUACCGGGGGCCUGUACAAAUUGUUGCUGUGGCUGCAAAUAAGAAUCGGGUGAAUUCCACA
>1274
AGCGUCAAAGAGUAUCUCGAUGAUGUGUCUGAUGCAGUUGAUCUUUCUUCUGUCCUGCAUGUCGAGGCCAGUGCUGCAUUUCUAUCGUUAGAUGAGUUCAAGGAUGUG
>1275
UUUGACAUACUUAGCUGAAUUCUAUGACUUGCCUUACGAUCCUGUUAUGGAGUCUCCACAGUCUGAGGCAUCAAU
>1276
GAUCUCAUGGGUCGAUCCGGGCUUCUCCAAGAUGCUUAUGGAUUGAUCAAAGAGAUG
>1277
GAUCACUCUAAUAUCCCUAUAUGGUCUACGAAUACUAAAGGAGAUGUGAGGUCUCCGAUAGUGGCAGAGCUUCUCGAUACGGGCAAUUUAGUGAUA
>1278
CGCCGCCGAUGUUCUUGGAUCUGGAUGGAUGUUUUAUGUAGUGAUCUUUAUUCAAACAGCUAUCAACACUGGAAUUGGUAUUGGCGCU
>1279
GGAAGAGGAGGAGCAAUGUUGGGGCGGUGGAGUGGUGGAGGAGAUGACGUGGAGCUCUGUGUGGUUGCCUUUUUG
>1280
UUGGCGGAUUCAAGAACAAGUAAUAAUGAUUCGAGGAGGAAGACGAAGAUUGUGUGUACGAUUGGACCGUCAU
>1281
CUUGGAAUGAGUGAUGCUGAGUGUGAAGCCGCUGUUGCUGCUGGAAAUGUUCCUGAAGCUCCUCCGGUUCCACCUAAACCCGCUGCUCCAAU
>1282
GGCUAAGCGGAUGAUCGAUUUGGGCGCCAAUUGGCUUCACAUGGACAUUAUGGACGGGCAUUUUGUUCCGAAUCUAACGAUUGGUGCUCCUGUCAUCGAGAGUUUGAGGAAGCA
>1283
ACUUUCUUUUUGUUUCAAAUCAUCCCGGUCAAGUUUUACGAUCAAUAUGUGGGAGAUUGAUGGCAUGGUUAAGAAGGGAAGG
>1284
CGGAUGACUUCUUAGGCUUUCCUAUUGGACUCAGUAGUGGGAAAACUGAGAACAGCUCCA
>1285
AGAAUGGAGAAUGGUGUGAUUGUUGGUAAAGGUUUCGCGGAAUUCAAGUCAGAGAUUGCGGUUUUAACAAAGGUUAGGCAUCGUCAUUUG
>1286
AGUGGUUUUAGCAACAAUAGGAGCUAUACUGUCUUUAAGAACAUUGGAGAACUCUUUUGACAACAACCAUCAAAGACUUGGCUUGGCUCUUUAUGCUGCCAUG
>1287
GGCAGAAGAAAAGUAACUACGAAAAGCAGCAGAAGCAGCAAGCUUGAAAAGGCACAACAGCCUCUGGGUUUGGAGCGACGCUGGAGAGAUGCUGUGGUUGGUGGAGUCUCUGUA
>1288
UCCCGUUAUUUCAAAGCGUUUGUCUGAUACAAUUUUAAGUUCUGGUAUGAUUGAUCUUAAAGAACUGUGUCUAGUUAGUGGAAAAGCUGCGUGGAUGGGU
>1289
AGGUCUAUUGUCAAUGUUUGGUAGUCGACAGUAUGGAGCAGGAGUUGAUGUCUGGGCUGCAGGCUGUAUCUUUGCUGAGCUAUUACUUCGUAGACCA
>1290
AUGCGGAUGAACUUCUUGAAAGCUUCCUGGAGAAUUUCCCUGAGGAGCCAGCACAAGUCCAACUGCAG
>1291
ACGUUUAGUACGAUCAUGAGCCAGAGAAGCGAGAUCGUUUCAUACAACGGCGGAGAUCAAGGGUACCUAAACGA
>1292
GUUGGAGCAUUUAGGAUCAUCUUUAGUAGAUUUGUUCUUCGUGCCUGAUAAAGAAGGAUUGAGUUGGGUUGAGUUUGCUAGAGGUUAUGUUAAAUGUUGUGGA
>1293
UGGCGGCAAGUGGAGUAGAGCAUGAGGAACUUUUAAAAGUUGCUGAGCCAUUAGUUUCUGACCUUCCUAAUGUACCACGCCAAGUGGAGCCC
>1294
GGGAGACGCUUGCUUGGAGAGAAAGAGGACUUGGAACUUCCACUCACGGAGUUUGAAACUGUUGUCAUGGCCACCGACAAUUUCUCUG
>1295
UUCUCAUCUGCUACUGGUUCAGUUCUCUCGGAGCAUUUCGUAGUCGGAUGGAG
>1296
GCUAUAGCUAGUCACAUGGACGUUGAUAAGGUUGCUUUCACCGGGUCUACUGAUGUUGGGAAGAUUAUUCUUGAGUUGGCCUCAAAAAGUAACCUUAAGGCAGUGACUCUUGAGCUUGGA
>1297
GGCUGGGGAUGGAACCGUGAGUGUGAUGAUGGCGACAUUGUUGUUUAUUAUCCCAAGCA
>1298
GCUGCUCGAGGACUAUGUUUUUUGCACGAAGCUAAUGACCAAGUCAUUUACAGAGACUUCAAAGCAGCAAAUAUCCUUCUCGAUUCAGA
>1299
GUGCAACGAGUGUAAAUGCAGAGAGUUCAAGGUCACAUUGCGUAUUUACUUGUGUUGUUGAAUCUCGGUGCAAGAAUGUUGCAG
>1300
AUGAUCCUGCAUCUGUUUGGGGAUAUGUAGAGGUUCACAUCGAGCAAGGGCCGGUGCUUGAAUGGGUUGGUUAUCCUCUAGGAGUAGUAAAAGGAAUUGCAGGACAG
>1301
GUGGUCCUCUGCAAGGUUUGUGCUAUUUUACUUUCCAAACCACCCUUGGAAUCCACGGACGACCUUCAAGACAAGAGCCAA
>1302
CCGAUGCUUCUGCUGUGGAAAGCCUCUCAAGCCUGGAGGUUCACGCGCUCUUGCCCUCGU
>1303
AACUAUGAUGGUCCACCUUCAGUUGAAGCAGCUUCCGAUGAUCGACAAGGUGAAGAGUUUUCUACUGAAGGACACUCUAUAGUA
>1304
UGGGAAUGUAUUUUUAGGCAAGGACCUGCCAUGGAAUAUUCAUUUGACAUUGAAGCAUACAAAGCAGGACCAAGACUUAUUCCUC
>1305
UGUGGAGAUACAGAGCGAAACAAAAUGAUGCAUGGAAGAAUGAUAUGGAACCACAAGAUGUCUCAGGCGUAAACUUCUUUGCGAUGCAUACCAUACGAACUGCCACC
>1306
UGAUCCUUCCAGAGCUAAUUCCUACGUUGAAGCUGCGGCAUCUAAUCUCGAACAAUCUACACCUUAUGAGCAAGCGGUUUACGAGGCUGUUACUUACCUGAUCU
>1307
AGGAGAGGCCGAAGACGGAGUGGCGGGUACCGAGUUUGCCGCAGCAAACUUCUACCCACCAGCCAACGAGGCCUUUAAGUUUCCG
>1308
CCAGAAUCACUAUAUCUGAGUUAAGUUAUGCAAACUGUGGAUGCACCUAUGGUUACACAGGUAACCCAUAUAUUUUGGAUGGAUGCAAAGAUAUUGAUGAAUGU
>1309
UUCAAUUUGGUGCAAAGAAGUGACUCCAUUUGCUGCAAGGUUGAAGAUGGUUCAUGUUCUCCAAAUAGUGAG
>1310
AGUAGAUUCUCAGAAUGGCUCAAAAGAUAGAAUGAAGGAGAAUGACUUAAAGUCAGCAGAGAAAGUUAAAGGCGUUGAAUCAAAUAAAAAAUCUACC
>1311
ACGUGGUUCUCAACAAUGCACUGGCUGAUAUUGAAGUAAGCCUUGUCGAGUGCCACGC
>1312
AUCGAAGGGUGGGCUAGGGUUACUUCUGGUUGAUGAUAAGGGUAAUCAGAUCGAAGCGCUUAUUUGUUCGCCGUUGAC
>1313
ACGAAGAGGGAGAGCGUUUGCAGUGUCGUUUACCAAAUGAAUACUCGAAUGCGUUCUUUAACGA
>1314
AGAUUAAAAGGCAUGUUCGCCAGUCGAAAUGUUUACAGGACAAGAUGACUGCUAAAGAGAGUGCGAUUUGGUUG
>1315
CGUCCGAUCGAAUCAAGGCCUUGGUUCCUUGUUACCGUCUAGCUUCCCUUAUACCUUUGCUUGCAGAUCGGUGUACUACGAGGCCUUUAUGCUACAACGACU
>1316
ACAAAAGGUUAGGCUUUGCUGUGGAAGAUGUAUGGGUAAUCUUCAAGAAGUGGCCUUUCUCUUUGA
>1317
UGGAGGACUCCGGCGCAUCCGUGGAGAGUUGAUCCACGGUUUAAGCUAACCGGAGUACCAACUCUU
>1318
UUGAUACUCCUGGUUUGUUUGAUUUGUCCACUGCAGCUGAUUUUAUUGGGAAGGAGAUUGUGAGGUGCAUAAGUUUGGCAGAAGAUGGGAUUCAU
>1319
UUCGAAGCUUGAUAAGAAUGAUAUUAGCUCUGUGGAGAAUCAGAAUCGUCAAAGUUCUUGUCUUGUUGAGAG
>1320
GGGCUCCUUUAAGUCUGAUAUUUCUCCUUCUCAGGAGUUAGAUUUGGAGUCA
>1321
CUCCGUCCCCGCCGUGUAGGUCGUCUUCGUCAGCUGGAGCUUGUGGCGUCUGGAGUGGUCUUCGGGGGCUGA
>1322
AUGCUAUUAAGCGCGGGAAAUUACCCUUGUUUCUAGAUAUGCCGUUACCUCCAAUGCUUGAUUCAAGCAA
>1323
AUGGAAAAAGGUUGGUCCAGUUUCAGAAAGGGCAUAACUUUAGUGUCUCAGUGAAGCUUUUCCAAAAUGUAUUCUCUGCUUUUUCCAA
>1324
AUCAACAUCAUCUAGAGAAGAUCAUCAAGUGAGGACCGUUGCUCAUCGUCAUAGAUUUGAGAGCGUUAACAAAUUUGAUGCAUUGUGUCUUUUAGAAGAUGAUUGA
>1325
UUGGCAUCAAAAUAAGUACGUCUCUGGCUUCUGUUGAGGCUCGAAUACUGCCUCCACCAUGGCUUAAGUACCACGAGUCUGGAAGGGAAGGGACUUGUCUGCCAC
>1326
CUCCGGUUGCUGGUAGUGGAAUGUACGCGCCACCGCAGGCGUGGCCGGCAGCGGCUGGUGACGGGGAGGAUGAGGGUGCGGAUAAUGAAGGAAACGGCGGCGGAA
>1327
AAGUUGGUGAAUUCUCGUGUCAUAUAUCAACUACUUUUCAUGAACGUGCUAUCGUGUAUAAAUCGAUGAAGUCGCUAACUG
>1328
GAUUCAACUGAGACUUGGGUUAACGAGGUCCCUAGAUUUAUGGAGUCUCCAAAAUGCCCUUCUGACUCAGAGAAUA
>1329
UUUUUUUGCCUGCGAAAGGUUUUAAGACGUUACGACAAGGGACACUACAAAGCUGCGGUUGUUCUCGCUGUAUCUUUGGUCUGCGUGAUCUUACUCUCCUUUGCCAAAAAGC
>1330
AUGAGUUCGAGGGGGGCAGAGAUUGGAUCGAGUUAGCAACUCGAUACCGCAGAUUAGUUGAGCCUCUUGAUAUUGCAA
>1331
GUUGUCUGUUCAAUAAUGGCUUUUCUUCGGUCUCUUCAAGUUGAGGAAAUGGCCUUGACAUCAAA
>1332
AGUACGGUGCUGUGUAUCAUGAGAUCAGUAUUAGUCCUCAAGCUUCUUUUGGGGAGCUAAAGAAGAUGUUGACUGGACCAACGGGUAUUCAUCAUCAAGAUCAGAAGCUAAUGUAUA
>1333
UGCUGGUUCGACUGCUUCGACUGCUUUGCUUAUAGGGGAUAAGUUGAUUGUUGCUAAUGUCGGUGAUUCUAGAGUUGUAGCGUCGAAAAAUGGUUCAGCU
>1334
ACUUGUUUGGUUCUUUCUCCUACACGAGAAUUGGCUGUUCAGAUUUCUGAUGUUUUGAGUGAAGCUGGAGAACCUUGUGGUUUGAAAUCGAUUUGUGUGUAUGGUGGAAGCUCGAAAAGG
>1335
GCAUUGGGCCAAGCUAUGUGCGACUUGAGUGAUCAUGAUCAGAAACAUGGAUUUGAUUUAGGAGCAUUAGUCGGAGACUUGGCUUUUGA
>1336
AGUGUUGUGAGAUAAACUACGCCUACUCAUCCUACAUUGCAGAGUUCUAUAACACUAUCUCCAAUGUCCCUGGAAUCCUGUUGGCUCUCAUUGGUCUUGUCAAUGCA
>1337
UGAGGUAGAUGUUCUUGAAGUUAUUGGCACAUUGGAUGUGUCAGUGAAAUCUAAAGAGUCAAGCCGCCCUCU
>1338
AGAAGUAUGAAGUCCGAGGAGUAGAACUCUUUGUUCUUUCAUUGCUUCG
>1339
CACGGUUGCAUUGGCCCUUAGCAUUGUAUCACUCUUUGAAGGGACCAAUUCAUCUCUUACAGCAGCUGUA
>1340
GGAAACAUGAACCUGUACCCUGCAACAGCUUUCCCCAUAACUUGCUUGUUGUGUAGAUGUCACAUGUGCUUUGUUUUGUCAAGUUUCA
>1341
GUUUACCACCAGAGAAGAUCUUAUUGAGAUGGAUGAAUUUUCAGUUAAGAAAAACUGAAUACAAAAAAACCGUCACAAACUUCUCCUCUGAUGUAAAG
>1342
AAUCGCCAAUGCUGGAUACAAGUGAUGAUCUUGGAUUGUUUGUUUUUGGAAAAGAUGAAUGUAUAGAAGAGACGAUAAUCGAGAAAGAGAUCACAAAUUUUGAAAGUACAAUCGAUG
>1343
UGGAAUUGAUGAUUUUUUGAUGACUUUACCGGUGGGCUAUAUACAAGAGACAGAGAAAAAUCGUUUCUUCCU
>1344
CAGUGGAGCGUAGCCGGAGAAAACUGAUGAAUGAGUAUCUCUCUGUUCUCCGCUC
>1345
CUUGUUGUUGUCUCUUUGAGUAUGGCAAGUAUUGCUUUGCUUGGGGAUGUUGCCCACUAGAAGCAGCCACUUGCUGUGAUGACAACUAUAGU
>1346
UGGUGCUCUCUUUGGAGUUGUCAAAGGAAUGGCUCUUGUUGUAUCCACUGCAACAGCUGGUGCUUCCUCUUGCUAUUUUCUCUCGAAGCUCAUCG
>1347
AGUGAAUCUGAAAGAAGCAGCGAAUUUUCGGAAGAAUCUUGUAUGCUUUCAGGUAGCC
>1348
UCUGACAUCAAAAACAGAUUCGCGCUUCCUCGAGGUCUAACAUUGAAGAACUUCGAAGGGUUGGAUCUUGGGAAAAUAGACAAGACCAAUGACUCAGG
>1349
CUCCACCAUAUCUUCCUCUGUCACCGCCUUCUCAUCGAGAACAAGAGUCAGUGGAAGCUCGGGUGGAU
>1350
AUCCUUGCGUCUCAAACAAAGAACAUUACUCGGCGGUACAAGAAUCUGUGAAUAACUAUGAGUUGAAUCAGUUGAUGCAGAAGGAG
>1351
AGUACGGUGAUGUUGAGACACCUAUCCAAGUCCUUGGUGGUGCUCCUGGCUUAACCGUUAAGCA
>1352
GCGAGUUCGUUCAGGAUCAUUUUGCUCCCAGUGGUUAUUUCAAAAACCCUAUGGAUAUGAAGAGGUACCUGGAAAACUCGA
>1353
AGCGAAUCCUCAAGGAGGUUCCAUGGUCCCUGCAAGGGAGCAAGAAAGAGAAGCGAGUCAUCAAGGAGGUUCCCUGGUCCCGUCCAUGGUCCUUGCAAAGGAUUUAGUA
>1354
CGAGGGUGUGUCUGUGACUGUGAGCUGUAUUGCACCUAUGGCUUCGGAAGCACUCAACCUCUCA
>1355
GGUCCCGUGAGAGAAAGCUCUUUUGGUGAUGUAGUAAAAUUACAGACUGAUUUUGAACACUACAACCAAGAGCUGAAGAAGCUAGAGGAGACA
>1356
GCAGCAACGUAGAUUUUGUCCAGUUUAAGGCAUCCACAGCUCCCGAGGUAUCCGUUGCCUCAGCUGAAUCAGAUCUUUGUUUAAAACUAGGAAAGCGGAAAUACUCUGA
>1357
AAAAGAAGAUAUGUUCGUGUAAAUUGCAAUUGUGAUGGUCGAACAGAUAUUUUCUUUG
>1358
AUCUUCGUCGCGGUAUUCAUCACUUAUGUCUGCUUUUAUGAAGCACAAAUCCGACGUGAAAAACGGCGUGAAGAA
>1359
CGGGCUCCGGUACUUUCUCCGGCGGUUCACGGCUCAAUUCGCCGGAAUGGAAAGUCGCAGCUUG
>1360
GAUGCAGUCAAGAGCACAUAUGAUUCGCUCAGUUCCAACGAGAAGAACAUAUUUCUUGAUAUUGCGUG
>1361
AGUUUGCUCUAUGCAAAAAACUUUCUUGGAUCCGCAAUGUUUGUUCUUUCGGAUUUCGGAAGGUAUUCAUCCGCGAACG
>1362
GCCGAGGCUGCAAGAGAAGGUGCGUCCAUGAAGAAGGAAGCACACUCCACUGAGAUUGGA
>1363
AGUAUAUGAUGAAGAUUAAUUAUUACCCGCCGUGUCCUCGGCCGGAUUUAGCUUUAGGUGUACC
>1364
UAGGGAUGCUGCUUGGUUCAAACUCAAAUCUUAAUCAUGGUCUGUUUGCUGUACUUGGUGCUGCGUCCUUU
>1365
CGAAUUUUUUUCUCAGCUGAUGCAAAAACUUUCAGAUGGAAACUCGUUACCUUUGAUCAAACUAUCCCAGUUUCGUGUUUUAGCUUUACUGAAAGUAUUCU
>1366
ACUCGAUACUGCGCAGAGGUUCUUCCCAAUCCGUAUAUUCCUGGUUUAAAAAGCAUUGGAGUUGGUAAUGAGAAUGUGCCAGAUGCAGAGA
>1367
UCUUAACGUUCCAGUGCCACCGGCGGUGUUGAGAUAUUUUCCAUAUGGUACAGGGAGCGGCUCUGGGAAGGAGG
>1368
AUAUUGAAUGGAGAAGUGUCGAGUGAGAUAGAUUUGAUGCCAGUGCUACAAGUAACGGAAUUGAAGAUGAUUCAAAGCAAUCGAUAUAAGUUUUUGUUAUCAGAUGG
>1369
AGAAAUAUAUGUUACAUCAGUUAUUCCAAUAGGUGCAAUGUUUGCAAUGACUCUGUGGUUAGGAAACACUGCUUACCUCUACAUAACUGUUGCAUUUUCC
>1370
CAAGAUCUUGGCAGAAGCAUUUCCUGGACAAGUUUGCUGGAAGAGAACACCGGAUACACAAGGUCUCAACUUUCUAGCUUUAACCGGAGGCUUACCUGAUCUUA
>1371
UGGGAUAUAGAUAUGAAAACGACGAAUACAAAAGGUAUUAUCUUAAAGAGGAUGGUGCUGAAUCUCGUCGUGGCUCGAUCAUUUCUGUUCCCG
>1372
CAGAGAGGUGCGGUUUUAGCUACCGAAUUGAAGAACAAUGGGAACAAGUUGGCUAAAUGGACUGCACAAGCUCUA
>1373
AAGUGAGUACAGCACGAGCUGAGGAUUUGACAGUAUCGAAGCCACGUGCUCGGCGUUUGUCGCUG
>1374
GCCCUUUUGGGUUUGAUGCAUUUUCUGACAUGUUUAAAAAUCAAAAGAACAAGUCUGAUUCAUCCAAUAAUAAGGGA
>1375
AACUGUACCUGAAUCUUCUCUCAAACAGAGUGCUACGCUGGCUCUUGGUCCGGGAAGUUCGGGAAGUA
>1376
CUAUGUGUGUGUAGAGAGGAUUCGUCGAAUCUCUUUGGCCAGUUACUCAAGGAUUCUCCUAACUUACGAAUAU
>1377
GGUGGUGGAGGAGGAGGCGAAGGUCCACGACAGCUAGAUCAGACCCCGACUUGGGCCGUUUCUACAGUUUGUGGUGUUAUCAUCUUGAUCUCCAUUAUU
>1378
GCAGCGAAGAAUCUGUGGGAAUGGUCAAGUUUAAGUACGUCAAUGGAACGGAGAUUGUAUUGGGAGACGCUCGUGGGCAUACUUCACAGCUUCCGUUGG
>1379
AGUUAAUUUUACUGAAGAAAAUGAAUGGGACAGGCUUCUGCGUAUGAGGUUGGAGUUUCCUCUUUCUCUGAGUUCAGCGACUUGGCUCUGUUAUUUCUUUGGUCUUGGCA
>1380
CUUGUAUGAAGCUGCUCACAUGGGGACGACAACAGAUUAUAUAUUGGAUGAAGCCUUGAGCUUCACAUUGAGUAACUUGGAGUCGCUAGCUGCAAGUGGGACAUGCAAA
>1381
GUGGCAGAUUGGGGAGAUUGAAGGUAAAAGUGGAGGAGACAGUUUAAUAUGGCCUGGUCUUGAGAUCUCAAUGCAAACCAACGAUGUUAA
>1382
CACAUACUUCCUCCCUUGCAUCAUUUGGUUAGCCAUCUACAAACCCAAAAAAUUCGGCUUGUCUUGGUGGGCCAACUGGGUAUGUA
>1383
UGCUAGCAUUGUAGAUCCUGAUGGUCACAGAACGAUAGGUGUAAUCACAAAGUUGGAUAUUAUGGACAGAGGUACUGAUGCUCGAAAGCU
>1384
ACGCCGGAUUUGUCUGAACAGGAUUGUAAUGAUUGUCUAGUUUUUGGGUUUGAGAAUAUCCCAAGUUGUUGUGAUGCUGAGAUUGGUCUUCGGUGG
>1385
AGAGGUGAGAGCUGGGACUUGAAGCUUUCUCAGCUUAGGAAGAACAAGCAGUGGCACGUUG
>1386
AGAGUUCCUGUGGGGAAGCCCUAGUUCUUCAGCCUGGCCUGUGAAUCCAUUCUCUUCAAACGUAAAAAAUAACAGGUUUCCUUACUCGGCUCAGAACGGGUCGCUCCACCAGCUCC
>1387
CUCCAAUUUUGUCUGAAAGUGUUGUGUCCGAGUCUGUUGGCUAUGUUUCAGGAGGCCCGGCUUCCAAGCUGGCGGAGCCAAAAUCUCAAUCUGACACCAUACCAACAGACAAGUCAGGGAC
>1388
UUGCUUUGGAUGAUGAAGGAGUUAGAUUGCUCGAGUAUAUUAUCGCAGAGCAU
>1389
UUGGAACUGCAGUUUUUGUCUGAUGAGCUUGAGUUAGGCAUCACAGACAGUGCUGAAACCCCAG
>1390
ACUGUUGAGGAUGAGGCUUUUGUUGGCAUGGGAGCUACACUACUUGAUGGUGUUGUGGUUGAGAAACAUGCCAUGGUUGCUGCUGGUUCCCUUGUGAAACAGA
>1391
AGCAACGACUCUCUCAACUCCUUCUCACAUAGAGUCCAAUGGACAAUAUGUGAGAAAGGAUUGGUGCA
>1392
UUUCAAGAAAUUACUAGAACAACAUCAUAGCGAAAGGGAAAAAUGGGAAAGAGCACUUAAGUUUGUGACCAGUAAGCUAGGCGUGAGAGUGGAUGAAAAGAGUUUUGAGU
>1393
UGUUCUUCAAGAUGCACUUGAGGCGGCGACAUCGUUUCAAGGUUUAAGUCAGUAUCAGAAGAAUU
>1394
AGCUGCUGCAAUUGUAAUGAGAGCUGUGAAGAACAUCGCCGAGACUGGCAGAACUGUUGUUUGCACAAUUCACCAGCCAAGCA
>1395
CGUGACAAAUCAAUCAUCCUCUGGAAACUCACAAAGGAAGACAAGUCUUACGGUGUUGCUCAGCGGAGGAUGACUGGUCACU
>1396
AGGUCUAGGACUUGAGAUCACAGAGCUUCGAUUGGGUCUUCCAGGAGAUAAUUAUAGCGAAAUCUCAAUUUGGGGAUCG
>1397
UACAGAUGUUUUGCUCAUCGUCAGCUGAUUUCACGGAUGAAAUUAUAUUGAGGUGUAUCAAGUCGUCUGUU
>1398
AACUCUAUGCUUCGGGAUCAGGGAGAAUUCUCCAAACGACCAAACAAUCCUAAUCGGAGCUGUGGGUA
>1399
ACACCCUUCACUUUCUCAGUCAAUGGGGGACGCAUUGUUGGCAUGAGCAGUAGGAGUGG
>1400
UGCCUUUUGGUAUCAUGCAACCUAGAUCAGAUUUGGAGUUAAAGCCACUUUGGUCAAGUAGUAGUUUGAGGUCAAAGAGCG
>1401
UGAUCCGGUUUCGAUUGGCAAAAGUUUUGCUUGGGUUUCGAUUGGAAAUGGGGAAAUCAGUCGGUGGAAUUGGGUUU
>1402
GAGCACUUGGAUUCAACCAUGUGAAAGGUGUACUUGGAAACGCUGCUAUAUUCGCCAUUAGCAUGGUCGCUAUGCUA
>1403
AGAGUAUUUGGUGAAGGAGAUGAAUUGGCCACUUAAGGCUGUGGCUUCAAUCCCUCAGGUACUUG
>1404
GUGGUGCUGAUGAAUCAGAUGAUGAGUUAUCUGCACUUAUUAAUAGUAUGGAUGAUGACAAAGAAGAUGAUCUGUUAGCUCAA
>1405
AGGUAGAUAAGCUUAGGCUGAUUGAGGUUUGUGGAACAUCAGAAUCUGAAUUCUCUUGUGUCUCAACCUCCAUGACAGAUCUUUGCUUUGACUG
>1406
AGUUACAGACGCCUCUCUAUGAAGAAUUCUACAACGGUAUGAUCACAUGCUCUCCCAUCUGCAUGGAGAGUAACAUCAAUAACA
>1407
GGUGUCUAUGAGUGCCAAGGAAUGGAAUUUGUUGAAGUACAAUAGAGUUCCUUCUGUGGCUAUGCAGAAUUACAGGACACG
>1408
AAGCUGACUAGGUUGCCUGCGAAGUUUCUGAUGAAGACACACCAAAAGAAACUCCUUUGCCGAGUCGAAUCCCUGGUUUUGUUG
>1409
GGAGGAAGUAUGGUGUUACUGAGAAGAUCACUCAAGGAGAGGUGUUCCUUGGUAAAAAACACACAUAUGAUUAUCUCA
>1410
UGGGAUCAUUGUUGAUUUGUUUGCUGAUGGAAAGGUCUUAGAUCAGCUUCAACAGGUCCCU
>1411
GGUUGCUGGUGUCUACUUUAGCUGUUGCUCGAGCGUUUUUGUAUUUGGCUGAAGCAAGAGUUGAUAAGAGGAAUA
>1412
GGGAAACAGAGGAGAUACUAAACCGGCGAUUAUGAGGAAAUCAAGAUCCAUAGCGGUCGCCGGAGAAUCGGGAUUUUCUCCGGUUCCG
>1413
UAGGAACAAUGCUAGGGAUUAUUCAGCAACUGAGGAGGAAAGGCUUCUGGUAGAUGAGACGUCCCAGGCAGAAUUAUCCUU
>1414
AAGCAGCAUUCCAAGGUUGCUGAAGAUGCUGUUUCAGGUUGGGAAAAAGCUGACACGGAAGCUUUGACAUUGAAAAACACCCUGGAGUCUGUUA
>1415
UGACUCUUGAUCGAUCUGGUCCUUUUUACUUCAUAAGUGGUAAUGAAGAUCACUGUAAAAAGGGACAGAAACUGAUCGUCG
>1416
UUGUGAAGCUUUUCAGAUAUUAGAUGGAAUUAAGGGACAUUUGGUUGGGUUGUCUGAAGAUCCUUCCAU
>1417
AGCAUUCAUAGUGCUCACGGGGAUUGUCUCCGAGCUUUACUAUGUGACCCUUUCGAGGGCCAAAGACUUUCAGCCUCCUAGAGAUCCCGGUAUCCGAAUGAGUAGCA
>1418
UUCAGUUUCGCUUCCUCUUUAGCUGCUUGUGCCCGUCUUGGAGAUCUACACCAUGCGAAGUGGGUGCAUUCUCUGAUGAUUGAUGGUGGGAUUGAG
>1419
AUGAUCAGGACGACGCAGAUUCUUCAACAACAGUCUAGGCGUCUUCUUGCUAAUCAUA
>1420
ACGUUUUCGUCCUCUUACUGGUGGUUAUAAAGAAUUACUUGAAGAAGUAGGAGGAAUAAACGA
>1421
GUUUCUUCAUUGACGAGGAGAAGAAAGUUGCUGUGGUUUUUGAAAAAGAAGGAAAACCAAUAUGCGACAUUAUUAAUAUCAUUGGAGAGGA
>1422
ACUUAUACAGAGCCUCUUUUAACUGGGUGGAAACCUCCUUUGCAUAUUAGGAGGAUGUCGAAUAAACAGAGAGAUUUGAUUAGGA
>1423
GGCUUUGGUCUCGCCUUCAGACUCUUCGUAUACAAGGCAGUCUCGAGGGAUCACACCAGAGUG
>1424
CUCCGGCGGCGGUGGUGGGUCGGAUUUUCACGGUGGUGGUGGUAGAUCUAUACCUGGAGGUCCCGGAA
>1425
UUUUGCUGAUGGAUACAAAUGCCCAGCUUUGGUACAUUAUUCGAGAAUACAUAUCGAAUGCUGAGGAGCGAGAUGUAGAACCAGCAGAC
>1426
GCGGUCGAUGAGAGGUGAUGAGGCUAAAGCUGUUUGUCCUCAGAUUCAAUUGGUUCAAGUUCCUGUGGCUCGUGGUAAAGCUGACCUUAAUUUAUAUCGUGGUGCCGG
>1427
GUUUUGGGAUACGCUGCAGGAUCGUACACUAACCUCCACAAGAUCUUCCCUUUCACGGUGACUAAAGCAUACGACAUCUAUUGCGCAAAUCUCAAGAG
>1428
AUCGGAGUCGAAUCGUGUUAACCAUCGCUUUUUUUUUUCAGAUGAAAGACCGAAGCCGGAUGUCUUUGUUGAUUCGUUUAUGAA
>1429
GCUCCUUUUGCUCAUUAUGGUCGGAGUUUGAUAACUGAUUUCAAACUAGAUGGUAUCACUCAUGAUGGAGA
>1430
CGCGGCGGUUGAGAAUCUAACUUCUGAGGAGAAAGAAGCUCAGAUCUCGUCGUU
>1431
UUGCGACAGGAGAGAAGAAUAUCGGGAAGAAGAAAUUGUACGGACUAGUGCAGUGUACGAGGGACUUGAAGAGUGAGGCUUGUAAGGCAU
>1432
AAGUGGUUGUGGUGGGCUUUAUCGCAUUUACUGCCUAGUAAAAGCUUGAACAAGAGUAGCAGUAAAAUUCAGAGCAACAAUAAUUACUA
>1433
CGAGAUUGAUGAUGGAUUUCCAAGGGUUUUUACAACUAUCCACAUGGAAUCCGGCAAUGUCC
>1434
GAAUCGUCUCUUUCCCUUGUAUGAAGACUAUGCAUUUAGAAGAUAACGUGUAUCCCAAUGAAGCCACUUUCAAGAAACUUAUCUCUUGUUGCCCUGUCUUGGAAGACUUGACGGUUA
>1435
CGGUAGCUCAGUCUCCUCCGGUCGACAGUGCCUUAACUGAAGCGCAGUCUUCAGUCUCAGCUGCUGUUGUUGAAUCCGGUGUCUCCA
>1436
AGCGCCGGUCAUGGGGCAUGGUUACGGGCAUAAUCCUACUGGAGUUGCCUCGGUGCCUCCACCGGUGUA
>1437
UUAGUAGCAAGGAACAGCUCAAAUCUCUUUUUGGUCAAUGUGAUUGGAUCAAAAAAGGUAGCAAGAUUGUUAUUAC
>1438
GAUUCCUAAGAAGCUAGACAGACAACUUUGUUUACGUGCUGAUAGUUUUGAGGGGAAUA
>1439
CGUGGUGGCGGGUCGGGUUGUGUGACUUGGACUGGCGAGCUUUUUGAUAUCAGGAAUUAUGCUAAAGGAGGUCAAGAUCUUUACAUUAGAUUGGCUGCUACU
>1440
CAUGUCUACUCUUUGCCGGAGACGAUUGUCUUGCAGUGUCACUACAAUAUUUGCGUUGUUGGCAUGACUGCUACAAGUGAAAUUGUUUUGUCAGAGUACAAUACAUC
>1441
CGUCAUACAUUUUCCAAUGAGUCUGAAAGCAAUCUUGUUGGUUUGGAGAAAAAUGUUGAGAGAUUGGUUAAGGAAUUGGUGGGAAAUGAUGAUA
>1442
UCUACUUCUUCCUCCUCUGCGAGCUUCCCCUUGAAGACUUGGAAGAGUACCGGAAGUGGG
>1443
UUUGCGAUGGUCGGUAUGACACGGAGGAGCAUACACUGUUUCGUACACUCGGAACAGAGGCUGAUUUUUACCAGACAAGUGUAGC
>1444
CGAAGCUCGUCUUCUUCUUCUCAAUCGUAUUCUGUGCCGAGAACAUCGAGUCCGAGCUUUU
>1445
ACUGCAAACGGUAUUUGACUGCAGAGGAACUAGUUGAGGGGUCUUCGUAUUUGAAUCUCGCAUUUGUGGC
>1446
AGAUGGUGGGGUUGUUGCAGAUUGCUAUGGCGUGCACGGCGGUUGCGGCGGAUCACCGUCC
>1447
GAAUCCGGGCUUGCUCCACGGCUUCUAGGCUUGCAACUCACCGAAAAACAUACACCAGACCAGGUAAUAGAACCGAGCAAUCAAGAACCCUCCAGCAAAAUCCCGGGUUA
>1448
CUGUGGCUCCUGCUCAGCCUGUGACUCGUGCUCUAUCUCGUACUUGGGAAGAUGAUGUGGUUCAGGCUGUGGCUCCUGCUCAG
>1449
AUGGUUGGAGAGGGUGGACACUACAGAGAGUGGAUCUCGGAGAAUCUAUCUGUCAGCCAC
>1450
AGGCUUCAACUAUGGUGGAAGAUUCAGCCUGAGCCAGCAAAUGGUGAAUCUAGAGACGACACUAAGCCA
>1451
CUGGGGAUAACCUUCUUUGCAGGACUUUGUUUCUCAUUGUUCUCACCACUAUUCAACCUUGCAACAAACGAUCAAUGGCAUGGUCUAAAACAAGGCGUUCCCAA
>1452
AUCAUCAUCGUAUGUUGACCCUCUUUACUACUUUGGCCGUAUCUGUGGAGCCAACCAACCGCCACAAGUUCUGCUAAUGAGGCCUGACAUCGCAGAUGAA
>1453
UGCUUUGGUACACAUUGAAGAUAUUUGCAGAGCGCAUCUGUUUUUGAUGGAACAGACAAAGGCU
>1454
UGUGCGGUCAUCAAUAGCCCGUACAACUCGAUCCCGGAGGCUUGGCCAUCAAAGGAAGGCGUUGAAGAUGUGGUGUCGAAUUUUAUGGAGUUUUCGGUGAUAGACCGGACC
>1455
GCAUGUACCUUAGAAGCAGAAUUUGCAUUGCUACUUAGAAUUAGUCACAAGUACGGAAAGUCUGGAGGCCAGGUUCUGUUCUCCAUGGGUGCGCUGG
>1456
CUUUUUGUUCGCUCUAGGCUUUCUACAGAUACUUGCCUUCAAAGCAAGACCGGACAAGGAA
>1457
AGCGAAAACACAGAGGAAAGCUUCAGACGUAUCAUUUCUGAACCGUUUCCUGGUGUUUUCGUC
>1458
ACUCAAUGGAGGACUGUGGAUAUCCCGUUCCUCUUUUCCAUUUCAUGCUCCCACGGUGGAUGGAAUCACUACCAUGUCCUCCCCAAGUUGAGA
>1459
UACUCUGAUCCAAUUCCCGUUGAUCUCGUCAUCAAUAUCUUGUCGAGAUUGUCUCUGGAGUGUAUUGCAAGGUG
>1460
UUGGUUACCGCACGUCUAAUCAUCAGUUUCCUAGUCCGGCGAUUGACUUGUUGGGAUUUGGGAGAGACAGAGUGAGCGGAGAUUAU
>1461
AAGAAAUGGCAGAUCUAUUCACUCUAUCAAUAACCGAGCCGGAUCUGGUGUAUCAUAAGGGAUUUGCCUUUUCUA
>1462
GUUUGUUCUUGCUUUCGUUGAGAGAUUUUUUCGACCUACUUUUAGAAAGGAUGAUUUUGUUGUUGGGAAGAAAUUAGGGGAAGGUUCUUUUGGUGUUGUUUAUAAAG
>1463
UGCGGAUAAAGUGAUGGAAGUGAUUAGUCCUGAUGAUGAUUUUGUUUGGGUUCAUGACUAUCACUUAAUGGUUUUGCC
>1464
CGUGAAGACUCGAGACCAACACCCGCUCAAGACUAUAGUGGCGGCUUAAUAUUGAUGGAAGAGGUUGAGGUUUUUUACA
>1465
CGGGUUCACAGAAACAGAGAAAGAGGCUCAUAUAAGAUGGGCUGUUUCCAACACUGUCUCCUU
>1466
AAGAAGGCUAAGCUUGCUGCUGCAGAAUUGGCAAAAUUAUCCAGGCGUAUCUUUGAUAGUCCAGCAGGGAAUCCUUUUAGUAUGUCAUAUAUUGCAGCCAAGGUUGAAGCUACUCUG
>1467
AUGGACGUAGGUCCGAACCUUAUAGUGUGACGCCGUUUUGGUUCACUUGCGGCCAAGAUGGUCAUUACCCCAAAGCUUGUCUUUAUGUUCGU
>1468
GGAAUCCUGUGCCAGAUCUAGCAGGCACUGACUAUAUGAUGCAAAUGGGACCUGGUCCGCAGUACUUCA
>1469
AGUGAAGGAGAUGAUGAUGAUGAUGAGGAAGAAGAAGAAGACGAUGAUGAUGAUGAUGUUCAGGUUUUGCAGUCUUUAGGUGGUCCUCCUGUACA
>1470
CUUUUGUCAAAGGAAAGGCUUCACGUUUCAAAACGGAGGCCUUGUCCACAAAGC
>1471
AGCUUCUCGGUCGAAUCAACCUCCUGCGCCGGUUCAACCUCCUGCGCCGGUUCAAUCUCCAGCGUCGACUCAGCCUGCA
>1472
AAACUCAUUUGGUUCUUUGCGCAGGACUUCUCGAAUAAGAUGUUCAUCCUAUUCCAUUUCAAAAAAAAGGAGCAGGUGAAUUCAAAUCAGAAGAUAAUAAAGUGGCCUGAGUUG
>1473
ACCAAGAUCUUGCUACCUCAGAUGCAAUUAAAAUUUCCCGUGAGGUUGAUCCAUCGGGGGAGAGAACAUUUGGUGUCUUGACAAAGAUUGAUCUUAUGGA
>1474
CCCGUACAACUCGAUCCCGGAGGCUUGGCCAUCAAAGGAAGGCGUUGAAGAAGUGGUGUCGAAUUUUAUGGA
>1475
ACCUCUCCAUUUAUCUCCUCUAUGUAGGGUUCUUAUCGGUUUCGCAUUUCUUUGACCGCAAGAAACGUAUGUCCGAACAGAUUCUUCGAAGCAGAGAGGAUUUAGCCGAGAUGGG
>1476
UGGUGUUGAGAGAGUAGUUAUGGGCUUUGGAAUUUCUAGCUUGACGAAAUAUGGUCUUAUAGUUACUCCGCAAGAAGCACUUAUUGACAUUUCACACCC
>1477
CGGUCAAUGUCGACCAGAUUCCAGGGUUAAACACUUUGGGAAUAUCCUUGGUCCGCAUAGACUA
>1478
UGUUUAUUAUCUUUCAGUCAAAUUAGGGUACGUGAUCCUGAGGUGGAAUAUAGUGUUCUUGAUGUUGAAACUGGUGAAUG
>1479
UAGAGUUUUCAGGGCCAAAGGCUUCAGGGUUUUGUGUCUUUGCUACCUUGGGCUCUCUC
>1480
CCGGAGGAUUGGAUUGAGGAAGACACUCGUAUUCUACAAAGGAAGAGCUCCUCACGGUCAGAAAUCCGA
>1481
AGCCAGGCAACCAGCUACACCUCCGCACAGUGAAUGAACGUUAUAUCUCCGUAGGUCGGCUCUCUCCUAAGAGUGAGCCUGCGGAACACUCUUUCGUUGGCGAGUGUGCGAUGGGCCAAGCA
>1482
CCAUACAGGGAAAACAAGAAUCUUACAGGUACUGCUCGGUAUGCAAGUGUAAACACACACCUUGGGAUUGAGCAAAGUAGAAGAGAUGAUCUGGAGUCACUUGGUUAUGU
>1483
GGUAAAAGAGUACAGAGAGAAGAAAAUGAACAGCCCUUGGAGAGACAGGCCUAUUGAAGAAUCUCUGAAACUUUUUGACG
>1484
ACCGCCCAAAAGAUGCGUUUUUUGAUUGGUUUCUGAAUCCGUUUUUGAUCCUUAAAGACCAGAUCGAAGCUGCAAACCUAUCUGUGGA
>1485
CAUGUGUUCUUGAUGAUGUAUUGUAUUACUACGAUUGUCUCGAGAACAGAUU
>1486
AGAGGCGUGAAGCAGUUACCUGUUGUAAAACGAGGUGAAGUAAUUCACAAAGGAAAACGAAGGAAACUGCUUGGCCUCC
>1487
UCUGUCGUCAUUUUUAUACUCAAGGUUGGGUAUCUGGAACUGGCGGUAGC
>1488
AGCAGCUAUGAUGAGCUCAGCGAAAAUGAGAGGAGCAUAUUCUUAGACAUUGCUUUUUUCUUUAACGGUGAAAACCUCGAUUAUGUCAUGCG
>1489
UGGAGUCACGCUUCUUUCUCUGGGUAACGGUGCACCUGAUUUGUUCUCAAGUGUUGUCUCCUUCACUAGAUCGAAUAAUGGCGAUUUCG
>1490
AUCGGACGCCAACGCGACAAUGGACGGUGGAAAUACGCCAUUGCACUGCGCUGCUAGAGUCGGGA
>1491
UUUGGCAAGAAUUCUCCCACUUGAUUUGGCAAUGUUUGGUGGGGACAUCUUAUGCCAGC
>1492
ACCCUGAAGAUGCGAGUCGUGCGAUGGAUAGUCUCAACUAUGCUCCGAUCAGGGA
>1493
GGCCAAUCUUUUCUGGGAAGACUUGAUGGGCUCUAUAUUGGCUGAAGCUGGAAUAGACAACGCCGUUUCAUUUUCUGAGAGAUUGGUA
>1494
UCUUGAGUGUAUUAAUGAUAUUGUCAUCAGUAGUUGGCGUUUAUGCCCGGCGUAUCUACGCCUUCGUUUUGUUGAAUCGUUGAUACUCUAUAAAAGC
>1495
AGAACGAAUCUGAUAUCAGCAAGGAUUCUCCGGCAAGACUUGGAGGAGAAUCAAGAGCUGGUCUCGGGGAAGAUUUUCA
>1496
AGGGUGAGCUGAUUUUCGUGCGAGUAAACCUGAAGGUUCUAGACCCGCGUGGAUCCAAUCACCUA
>1497
UGUGCUUCACUUUCACUCGCUGCACCAAACCUGUCUCUCUUGUUCCUCCGGUGUAUUAUGCUGACAUGGUUGCCUUUAGAGGAAGGAUGUACCACG
>1498
AAACUAGGUGGUGGAUUUGAUGUCGUGAUAUGGGUUGUGGUGUCUAAAAAUGCAACAGUACAUAAGAUUCAAAGAAGCAUCGGGGAAAAACUAGGCCUUGUUG
>1499
UCAAUUGUCCUCCCGUGUUUUCAUCAUCGUCUUCUUCACGGCGUUACCAAUCUCGAUCAGAUUUGUAUUUGGGAGAUGUCGAAGGAGAAGACGAUUUGAAAGCAGAGUUUAUGUGU
>1500
UUGCGGACAAAACCCUAGAACCAGGAAGCUCAAAGUGGGCUGAAGUGAGGAGUGAUGUCCGUAA
>1501
UGGUCUCUUUCCACUAGGUGAUAAUUAUCUCGUAGCUGGUACGGAUGGUGUAGGGCCUAAUUUGAAAUUGGCACUUGAGACUG
>1502
CGAGAGAAGCGAUAAAGUCUAACAUUCUUCAUAUGUGGGAGUCUCUCUUUGAAACACCAUCCAAGUUGAUACACCCUAAGGUUAGAAUGCUUGAGAUGUUUAGGCCUCUGUUG
>1503
GUGGCGACAGUGAUAAGGACACUACUGGUAAGGGCGAUAGUGAUAAGGAAAAUGCUGGUAAUGGUGAUAGUGGUAAAGACAACACUGGUAAUGGCGA
>1504
CGUCGAAGGAGAAGGUAAAGUGAGCAAGCCUGUGGUCCAUGUGGGAGCACAGCACGUGACUUGCAUGGCCGACGCAGCUCUCUUCGUCGCUCUAUCCGCA
>1505
UAAGCAUCUUGAAGAUGAGCCUCUUGUCGCAGCUAGAGUCACAAUUGAAGAUGCUUU
>1506
GCCUCUACAAACUCUCUGUAUUUGGAGCUUCAAUGGCUGGAGCUUGUUUUGGGUUUCUGCUUCACAAUCGAUACAGAGCAUCAGUUUCCAUGGGA
>1507
CGGAAUCAAUGUUAUAAUGUUCUACGCGCCGGUUCUGUUUCAAACGAUUGGAUUCGGUAGCGACGCSGCUCUGAUUUCGGCGGUUGUGACCGGUUUGGUUAACGUUGGAGCCA
>1508
CCUGAUAAUAUAUGGUUUCAAUAUACAACGGCAGACCGCUCAAGACAGGAAAUGUUGAGUGUCAUGAGCCCAAUGCCAAUAAAUCGUUGGCCAUUCCAUAGCAGA
>1509
CUCGGGUUGGAUUGCUUGCCUGCAUUACUCUUGGAAGAGUUACUCGGUGUGAGAAUUCCAGACAUAGAA
>1510
UCGUUUUUCAAUUGGUGGUUCUUGAGUUUAUCUGCGGGAAUAAGCUUAUCGAUUAUUGUGGUCGCGUAUGUUCAAGAAAAUGUUAAUUGGGCGU
>1511
AUGAACCACUCAACUCAAAUGGCUGCACUUGAUUACAUUGUUUCUGUGGAAAGCGACGUUUUUAUUCCGUCAUAUAGCGGAAACAUGGCAAGAGCUGUUGAAGGGCAUCGU
>1512
CGAGUUGAUUCUUCCCGACAAUGUCUUACCAGGUGGUAAACCCGUCGCCAAGGUUCCGAGUACUCA
>1513
AGACUGCGGCUCUGGAAAAAUUGAGUGCUCUGGAGGCACAGCAGCGCUUCCAACAACGCUAAUCG
>1514
AAUGAUUUUGAUGUCGGCGGUGAUGGUUCUAUGCAACUUCUGCAAGCAGCUGCUGCAGCGAAUCAUG
>1515
GCGGCGAUUUCUGGUUUAAACUUGAAGCUGAAGGCUUCCCUGAGGUUUUUCUAUGGAACAGAGAAUCACGA
>1516
GAGUUUGGGUCAGUUACAGCAGCGACGUUGAGUCCGACUAAGGUAGCAAGCAUUUUGGGGUUGACCGCGAUUGCGGCUGCGUUUGGGACUACCGUGUGGGUGACGUUUGUGUCAAGCUA
>1517
UGGUGCAGAUGGAGAAGUCUCUACAUCGGGUAUCGAUAUUCUUCCUUUGCUGCAUUCUCCUCUGUCUCU
>1518
ACUUCAUGGAUGUGCAAACACGCCUCAUUGAACCAAUAUGUCCUCAGUUUGCAGAAUAUAUAUGGAGG
>1519
GGCGGCUCGAGAAACAGCGAACAAGGCAGUGAAUCGGAGACGAGUAGAUGAGCAGGUGAGCCGAGCCGUG
>1520
AUUGAUGCGGAUGAGUUCAAUGAGCGAGAGCUUACAGGGCUCAAAACCGUGAUAAA
>1521
UGCCGUGACUUUUUAGUCCAUCUCUUUUGCACCCCAUGUGCUAUAUGCCAAGAGUCCCGGGAACUCAAGAACCGCGGCG
>1522
GGUGGUUUUGGUUCAAUCAUAAUCAAUAACCGAGACCUCGUUCCUAUCCCGUUCACUAAGCCUGAUGGUGAAAUCAUCUUUAUUAUUGGUGAUUGGUAUACUCAGAACCAUA
>1523
GAAUGCAGGAUAUGGAUGGUGGUUCACAGUUGCCCACAUUACUGAAUGAACUAAUCAUAGAAGGCAUUG
>1524
AAGAGAUUUGUUCCUUGCCUUCAGUAGUGCUGUUGGAUCUUGRUCGGAAUGGUUUCAUCAAAAUCCCUGAAAGCAUAAAGCAGUUAUCUA
>1525
CGCCGAAGUUGAGAUGCCUGGACUCAUGGCUUGUCGUACCGAGUUCGGACCAUCUCAACCAUUCAAAGGCG
>1526
UGGCUUCCACUUUCUCUGUAUGGAAAUUCACAUUCUGCUGGCUCGGCCAAGACCAACACAACAGGAAGUUAUGCCU
>1527
AGCUCCGACAUGUACAUCUCGUCUCUCUAAUCGGAUACUGCGACGAUGACAACGAGAUGGUACUUGUCUAUGAGUA
>1528
GCUUGAGAGUACCAGGGACCUAAAUAUGGAUGCAGCAAAUACUAAUGAAGGGAGCGGUUUAGGCACCGGCUUGUUUGGUUCUGCUAAGGUUUCUGCGGCUGUUAGGA
>1529
UGCUGGCUAUCUUGGCUCAUCAUUUUGGGGAAUGGCAUUGAUUCUUGCAUCUACCAAUCUGCUGACAGCAAGAAUAGCUGCU
>1530
GUUCUGUUAAAGAAAGAUUAUUACUUGAUGCUUAUGAUGAUGAGUAUGGUGGAGUAAUAGUUGAUCAUGGAAA
>1531
UCUGAGUCAUCCAUACUUUGGUACGACUGCCUCGGGGAAUUUGAGGCACCAACAACAUUUGCAAGGAGAUAGGAGUUGCAUAUUUCCUGAGGACCCUGGCCAGCUCGUGAAUGAUCAGU
>1532
UUCUUCUUCUGAUAUGGUAUUGAGGUCAACGCGGCCUCAAGUGUUCAUCAAUUUCCGGGGAGAAGAG
>1533
UUCUAAAUCGCUUAAGCAGCUCAAAUCGGUUCACUUCCGACGGAUGAUUGUCAGUGACUUAGAU
>1534
ACUCGUGAUACCAGCCUUGAGAAUGUUUUACCAGUUUUGUCCUCUGAUCCAAUGGAGUUUUCUGGUAAUGAAGUUGAAGAAGUACCGAGA
>1535
UGGCCAAUGAAUCCUUCGCAAGCAUCGGCUUCAUCUACAUAUGUUCCUCCUGGUGCUGGUGGAAGAACAGGUGGCCU
>1536
AGUUCUUAGGAAAUCACCUUUGUCGGGAUCAAUGGCCGAGGAUGAGUUCUCGAACA
>1537
AAUCAAUAGACUCUGCAGUUUCUCGGGUUCGCUCAAUGAUCUCUGAUGGUGCAGAUAUAAUUGAUA
>1538
AGCCACUUCUUAAAACUUGACAUGGUAAGAUUUCAUUAUUUAAAUGGAAGUUUCUUCGUCGACGAGAAGAAGAAAGUGGCA
>1539
CUCGGCGAUGUGGCAUCAUGGUCAUGGUUCCAGAACCAUGUCAGGUGUCCCGAC
>1540
AGGUUACAAAUCAGGACUUGUCCAAGAAGCUAAAGGGUAAGAAUAUGUACUUUGAGAGUACGUGGGGAAAAGAAAUUAGCAUUCUGAGGGAUGAGACUCGAAGUGAAUCG
>1541
CCGAUAGUACUCUUGGUAUUGGAAUAAAGCAAGAUUGGAAAAAAUGCUUCGGUCCAGAAUCGUGUAUGAAUGG
>1542
UGUAGGAGUCAUCAUACUCACUGGCAAGGGAACAAAAGCAUUUUGCAGUGGUGGUGAUCAGGCG
>1543
GGUCAGAGGAAGGACUUAAGCCUCUGUUGUGGAAACAGAGAUUGACUUUAGCCUUGGAUG
>1544
ACCGGUUUGGUUAACGUUGGAGCCACCGUGGUGUCAAUCUAUGGCGUUGAUAAAUGGGG
>1545
AGUUAAGGAGGCUAUGAUGGUGUGGUCAAAGAUGCUCACUAUUGGGAUCAAACCGGAUACAGUUGCUUAUAGCUCAAUGAUA
>1546
UGAGAGAUACUUCUGGACAAUGGUUAACCAGCCAAACUUCAAGAAGGUGUUGGGUGAUGCCAAACAAACUGAAGCUGUCCCUCC
>1547
UUAAUCGUGGUUAUUUAUCGCCUUACUUUGUCACUGACCGAAGGAAGAGGGAAGCUGAAUUCCAUGAUUGC
>1548
AGUUCUUCUUGACCAAUCUACAAACAAUGAUCCUCCGAUUACAUGUAUUUCGAUUGCGGAUACGGGAAUUGGAUGCAAUUUGGAGGAAUUUCAGAUUUUGAGGUGCCCUAGAGAAUU
>1549
AGCUGGUCAAUGAGAUAAAGGAGCUUCUGAGCAAUGGUUCAUCUCCUACCCAACUCAAAACAGCC
>1550
UUGGAGUAGUUCACAAAUAAAUGCUUAUUUUGGUCUAUCUGGAGGAUACAACCUUUUGAGCCUUGUGGACCACUUCCAU
>1551
GCUCCGGAAGCUCUUCAAUUUGUCAACAGUGAUGCAAAUAAGUUAAGGGAUGAUGAUGAUGUGGUGAGAUCGGGGG
>1552
ACUUCAGAGCAAGUUCUUUGAGACAUUUGCUGCUCCUUUCACAAAGAGAGGUUUGCUUCUCAAGUUUUUGAUUCUUGGAGG
>1553
ACGUGAAGCUACAUAAUAAUAAAUCGCUCUGUAAUCAUUUAACGAAUGAUUGUGGAAGCGAGCUUUAUUAUAGAACGGGUGAUUAUGG
>1554
AGCCCUCCAAACCCUAAUUUGCAAUCUUCCCCGUCUUCGUGUCUAAUGGAGAACACAAAACGCAAGAGGUAUCAGAAAAGGAGUAGUGGUA
>1555
AAGGAGUGGCGGGAAUUUUUUCAAGAGAUUGGAAUAGCGGAUUUUGUUCAAGUGGUUCAAGUUGAAAAGACCAUUGCUG
>1556
CUGUAGCCGGCGAUGCGAUGCAUGUGAUGGGUCCAUUCUUGGCACAA
>1557
UUUGGGAGGGUGUCAAGUGCGAUGAUAAAUCUGGCCAGGUGAUAUCACUCAACCUUCAUAACACCCUUCUCAAC
>1558
AGUCAAGCGUUUUUAUCCGCGAGAGGUUCUCUGGUUCAGGGCAAAUAAUCGAAAGGGAGUAUAAAGUUCUGACUUUGUUGGAAUUUACGAGCAAAAGAAAGCGAAUGACA
>1559
GGCGGAGGUUCUCGGAAGCGGCGGGUUUGGAUCGUCGUACAAAGCGGCUUUAUCGAGUGGCCGUG
>1560
ACAACUGCUGAUGAGGAUGUUAUGGCACGUGGGCUCGAGCUGAAUGACUCUUUACAGGUAGUGCUCGCGAGACAUGACGCUAUUGCAUCUGGUGUAUCACUUCCUAUGUUGG
>1561
UCCGCAGAAUUAACCCCGAUAGAAGCUGGAUGUUGUCGACCACCAUCUGAGUGUGGUUAUCCUGCGGU
>1562
CCGGCUCCAUUGCUGUCAAGUACUUCAAGAACAUGGCUUGGCCUUAUCGUGAUCAGUUUGCGGAAGAGGCACGAAAAGUGGGGAAGAUUAGGCACAAGGGAGUCGU
>1563
GGACGAAGAGAAGACGUUCAAUAGUAGCUUGCAAACAAUUGGCUGAUGACAUUAUUUUGAAUAUCUUGGCUCGCAUAUCCACUUCGUACUACCCAACGCUCUCUCUUGUCU
>1564
CCGUAAUAGUUCUGAUCAACAACCACAAGUUCAUGUGGAUGCUCUUGGAAAGAUUACGC
>1565
AGGUCAUCCUUUAACUUUGCUUGAAGAAAAUAGCAGUGAAAGCAACGUCUCAAGUAAUAACUCCGAGUUGACUGCACCUCUGUUACUAAAGCGAGAAGGAAACCA
>1566
CUUGGAUUUUUACUUUACGGUGGAAGGCUUUUGCUAAUGUUGCAUCGCUUUCCAGUAGAAUCUAAA
>1567
CGAGCCAUGAGCAACCUCCUCUGAGUUACCGUAAGAGCGUCGAAAUCAAAGCCACGCAUGAUCAAUUUUUCGUGUGGAGAGAGUUCUUAUGGGGAGGUAUAGCUGGAGCUUU
>1568
AGUUAUUGCAUAAAGUCGAAGAGUCCCCUCUCACAGUAUCAACUGACGUGAAGUUGGUCAAUUUGAUAAAAAAAAUCCGGGAUCUCUCUGCUGGCAGGAUACA
>1569
CCAUCUUGGAACUGUACCGGAGCGGCCCUUGGGACGGACGCCGGUUUAGUGGCAUACCUGAGAUGC
>1570
CUGCUUCUCGCCGUCGUCUCUCUUUCAUCCCUUUCACUAUUGAUACCAUGGAACCUUCUCCUGAAUCUCUCAGUAAAGUUAUCAAAUUUGCAAGAGCUACUGGUGAUUUGCAA
>1571
AGAUUUUCUUAGAAUCCGGUCUCAGAUUGUCGCUAACAUCAACAUCGUUGGUUCAAAACAAGUCCGAGGAGGAGAAGGAGGAGCUCA
>1572
AUGUGGAAUGGCGGCUGUGAGGAUCUCAUCCAAAGAUAUGAUUUUCUGGUUCCGUUCUCAUAC
>1573
AGGGGCUCGUGGUUAGGUCACCGUUCUUGAAGAAACUUAGAACCAACAGAUUUGUUUCCCUUGAAGAGCUGCAUCAACUAAUGGUUCGAGCGCCG
>1574
AUUCGAUCCUCUCCUCAACAAUCCACGCGCUUGUAGAUUCCACACUGCUCAUUACGGAGGUGAGACGAAGAGGAAAUUUGAGA
>1575
ACGUUACCUUACUCCGUUGGGUUGUUGAUAUCUCUCGUCGAGCUUGACGUUAGUUAUAACGG
>1576
AUCUGUUUCUGUUUCUUCUUCUGUGAGAAGUUUCUCCGUGAGAAGCUUCUCAUCAACCAAUGAGGAGCUCUUUGCAAGGGAGGCUGAGGAGAAGCUUGCAAAAGAAAAGGAC
>1577
AAUCUUUGAUCAAGUUGGAUCAGUAGAAAACCAUAAAAAUCCUGUGGCAUUACUGUUCUCUUCGGUUAUGAUG
>1578
AGAUCUUUUGAGAUUGUUCGAGUACGGUGGCUACCCACCAGCUGCAAACUAUUUGUUUCUUGGGGAUUA
>1579
ACGACCACUGGUCCUCGCUACUUCAUAUGUGGAAUCCCCGGCCAUUGCGCCGCCGGUAUGAAGCUGGCAGUCACCGUCGCGUCGG
>1580
AGAAGCUCUGUGUCUUUCAUUCGCGGUUAUUCUAAGAAUUCGUCUACGGAGGAGGACAUUCUCCGUUUCG
>1581
UGAAGCUCACACAUAAAGUUCUUUCAGAGAAUAUCAAGGAUAGUCUUGCUUAUAAAUAUGUCCUUCAAUUCUCUUGCUUGGUUCUUGAGCCAUUCU
>1582
AUAGUUUAUUCAUGCGACCCGAUACUAUUCUAGAAAACAUAGUCAGGGUGUAUGGUGUAAGCAAGAGUGAGCUAC
>1583
ACUACCCGCGACAAGUCAUUGCUCAAAGGGGUGGAAAUGGUCAGCGAUAUCUAUGAAGUCCCCGGGUUUAAUGACAGUGAUAGC
>1584
UGGAAGUAAGGUGCUAGUUUCUAAACUAGUGGGCAAGACUAUAGGGUUGUACUUUGGUGCCCACUGGUGUCCGCCUUUUAGAUCUUUCACUUCUC
>1585
CUGGAGAGAACUGGACCGAAAUCUCUUGGAGUUUGUCUUCUGACUUCUACAUUUGUUGGUAUGGCUUUCACGAUCCAG
>1586
CAUUCAAUGUUCUCUCAUACAGUUCACAAGAAGACAUACACAUUCGCAAUCGACGAUGAUUCCUUUGUUUCUUUCGCGAUUUCUGAUGAAACUAUGGAGAAACCUGAAUC
>1587
AGAGAUGUGGUUGCGACUGGUGACCUGAACUUUGCGAAAGCGGUUUGGCCAUCGGUUUACACAGCCAUUGCUUA
>1588
UUGCGUCUCUGAUCAUGAUGAACCUUAGCGACGUCAACAUCAAGACUUGGGGACAUCUCAAGGGUGUCAUUUUAGAAGGAAAAGAUGCAU
>1589
CUCAGCCCUGAGAUGAUCUCUGUUGAAACCUCUGAAGCAGCUUCUUCCCACCAAGAUCUUAGCAAUGGAGAUGAUUUUGGGUUCGAC
>1590
UUGGGAAAGAACAUGCACUUGUCUUAAGCAAUCAUCGAAGUGACAUUGAUUGGCUUAUUGGAUGGGUCAUGGCUCAG
>1591
AGAUUACUGGAAAUUCAUGAGGAAGCUCAUGGUUACAAAGAUUCUUGGACCGCAAGCACUCCAGCGGUCACGAAGAUUCCGUGAAGAUGAGCUUGAUCGGUUCUACAAAAAUCU
>1592
CGUGGUGACUGCCACCAACAUAUGUCCACCAAAUUAUGGCCAAGCUUCCAACAAUGGUGGAUGGUGUAAUCCACCACA
>1593
AUCCAUACAUAUACCCGGAGCAAUUUUUCUUGAUUACCUCCAGGCAACAAGGGUGGGAUUCUCGGUUUUGGAUGGAA
>1594
AUUUUUGUCCUGAAUGUUUAUUAGAGGAGCUUAAAAGCAUCAACAACAAGCGACUCGAUGACAAUACCGAUUCGGGAGCAAAAGA
>1595
GUCCAGUUGUGGAGGAUGGUAUUUUCAAUGCAAAUUUUGUUGAACUGCUUGGGGAUCUAUUGUUCAAGCUAGCAGGAA
>1596
ACAUUGAUUGAUUUUUAUGCCAAGUGCGGGUGUUUAGAGGAAGCUAUAUUGGUUUUCGAGAGACUUCGUGAAAAAAAUGUGUAUACUUGGACAGCGAUGAUUAAUGG
>1597
AUCAUGGUGGAAGAUAAUGGUCUUGUUCUCUGGAAAUUGAACUGCUAUAAAGAAGAACCAAAUUUUUUGCUUCAAGAUUUAGGAACAUUUGAUGGUUUAUGUCCACAUGAA
>1598
UGCUUCUGCGGUUACCGUUGGAAAUACCAAGCUUUCUGAUGCUCCGGUUCUUUUCUUCGUUUACUGCCACAAGGCU
>1599
ACUCUUGUAUUUCCGACAAUGACUGAAAAGACUUAUGAGGGAAGGAAGUCGAUAAAGGAGCUGCACGAGG
>1600
UACUUGUUGGCCCUGUCUCUUACUUGCUUCUUUCCAAGCUUGCUAAGGGUGUUGACAAGUC
>1601
GGUGUUAUUACUGCGAUAGAGAGUUUGAUGAUGAGAAGAUUCUUGUGCAGCAUCAGAAAGCUAAGCACUUUAAGUGUCAUGUCUGUCAUAAGAAGCUUUCUACAGCUAGUGGCAUG
>1602
AAGUAUGGAAUUGCCGUCGGUAACACACCGGGAGUGUUGACUGAGACGACGGCCGAACUAGCUG
>1603
CAGCAUUGGAUCAAUCUGAACUCGACAAAGGCGAGUUAGCCAAAUCCGAUGCUA
>1604
AGUUCGAUGGGAGAAGAAUCUUACUGCUGAAGAUGUUAAAUCUCUUAUUGAACC
>1605
UUGGGAGAAGUUUUCAGCGCCUUACAUGUCUGAAACCGUUUACUUGAUCGCUGCUCGGUUACGUUACAAAGGGUUUUUGUUGAUUCUACAU
>1606
AGGAGGUGGUGGUGGUGGUGGCGGUGGAGCUGAUAAUGCUUCUGUCGCUAAUUUCAAGCUCAACGAAUCUACUUUCCUUGCUUCUC
>1607
CGAUGAGGAUGGUGAAAAAGUUGUGCUGAGGCAUCAAGAUGUUCAGGAGAAAGAUGCACAGGGACUGUUCAACAAUGUCAUUG
>1608
CUUCCAAAUCUCAGGUGGCAAUAUUUGUUGCAUUAGCGAUGGUAUUACGUAGGAAGCCUGAUGCUUUGACUAAUGUAUUGCCAACUCUGAGGGAGA
>1609
UGGAGAAGGCAUCGGGGCCUCACUUCUCCGGUCUUCGCUUCGACGGCCUUCUCUC
>1610
ACACUUAGGUGUAGUCGAUCAAAUGGCUGUGGCCGAUCGAGGCAAAAUUUGAGUGA
>1611
GAUCGAUCUUCACGCAAAAGGGAAUGGAGAAGGCCCUCAGGCCUUACUUUGAGCUUACUAAUGCGGUUAGGAUUGGUG
>1612
ACUCCGCGGCAAGAUCUGUUAGGAUUACACCUAGAGCAAUGAUAGAUUUCAUAUACUUUUCGUGUUCUUUGAAGUCUUUUGUUGUUCAUUUCUUUGUCCUUAACAUCAUGAUCUCUUGGGGU
>1613
ACUCUCUGUUUUCUUCGAAGAGGCUGUUGGAUUAAGACCCAAAUCAGAAACGAGCGAAAUCGAAGAAGAAGAGGGC
>1614
CCGUAGACUGUUGGACUGAGAUUCUAUUUCCUGGAAAAUGCGGUUUUCAUGGAAAGAAGAAAUGCUACAAAGAAAUGGAAUCUAAGCUAAAACAACGU
>1615
AAAGUGUUGAGGGGUCCUUUCGAAAUUGCCUGUCCAAUACAAGCGAUGUAAAAGAAUUGAUCCCUGAGUUCUUC
>1616
AUGUUGGAUACAUGUUAUGGUUUUGAAUUCUCUGGCCUUAAAGAAAGUGAAAGUAUAAAGGAUUUGGAAAUUAAGAAAGAGACACCAACAA
>1617
UGAGGUUAUGAUUGUUUCCGUAUGUCAACAUGUCUGCUUCCACAUGGAUGAUAUGGAGCCCAAACUGGACAAUGAUCAACUCG
>1618
UAGAUGUGCCUUGGUUCGAUUCUCUAGAUUAUCUGAUCAGCAGAUACUAGGCCGUCUU
>1619
AGUUUAGCGGUGUUGGUGGGUCUGGUGAAGUAGAACCCGGGUUUGCUUCUCAGAUAGCUGUUUUUAGACG
>1620
GCGGUAAAGUCCAGUCUCGGCUCAUCAAUGAGGAAGAAGUGUUCGACUCGUUGCAUCACUGGGUCGCGACUGGCUCCACCGG
>1621
UGGUUGGAGCAGCUUCAGUUGUCUGAUAAUAUGUUCACCGGUCAGAUUCCUUGGGAAUUAAGUAACUGUUCCAGCCU
>1622
AGAGAACAGAGUGAUUAUAGAGCGUAGUUUCAUUGUUGUGUUUAGAGCUUAUGGGAAAGCUCAUUUACCUGAGAAAGCUGUAGACUUGUUUCA
>1623
CUGGGAUUGACAUGUUUUCCAAAUGCAACAGAUUGGAUGAUUCGGUUAAGCUUUUUAGACAGUUGGAGAAAUGGGAUUCGGUGUUGUGCAAUUCCAU
>1624
CUUUUGUUACCGCUUGGAAACUUCGCUCGUCUCAUAGCUGCUCUGUUGAGCAAAUUCAGGCUUCUCUUGAGCGGGAUGUCAUGGGUGAGUCUCUGAGCGGUUCUAGCGAAAC
>1625
CGUGUUGUAAGUCUCUAGUUAUUGUCUACAAUGGAAUUUGCCUUAUUCAAAUUGGGAUGGUUGCUGAAUCUCCUGAAGACAAGAAAGCAGUUGUAGUAAACACC
>1626
CACGAGCUAGUGACUCUAUGUGAUGUUGAAGCAUGUGCGGUCAUCAAUAGCCCGUA
>1627
UGCAACGUAGUGAGAUUGCUAUUGAUUGGUGGGGAAAUUCUGGUGAAGGUUGUGCUGUUGCUAAAUGUCCAACUGCUAAAGGUGUUGUUGUUCAUGGUUGUC
>1628
CCCAUGGUACAUAGGCGUAUUCAUUCUAGUAUGUGCUAGGAUCGAUACGAGAGAGAAACCAGGA
>1629
CUGGAGAUUGAUUGGCCAAAAAGAUUUGAUAUCAUUCAAGGUAUUGCACGUGGACUUCUCUAUCUCCAC
>1630
CGGAGAAGACGGAUGUGUUUGCCUUUGGUAUAGUGGCUCUGGAAGUUGUCAGCGGAAGGCCUAACUCCUCUCCA
>1631
CGGCACCAGAGACAUUUGAGCUUUUCGACAACAUUAUCCUGCUCUCUGAGGGCCAAAUUGUCUACCAAGGCCC
>1632
GUCGAAUUGCUGGGUUGGAAGUUCUUCGUAUUAUCAAUGAGCCCACAGCUGCUUCAUUGGCCUAUGGGUUUGACAGAAAAAGCAAUGAAACUAUCCUAGUCUUUGAU
>1633
AGAGCCAUGGCUGUGGUGUGUAUACUUCUGAGGAUGGUAGUCGUUUUGUUGGAGAGUUUAAAUGGGGUGUCAAACAUGGCCUUGGUCA
>1634
CUUCUUUCUUUAGGCUCAUUUAUGCUUUGUGUGGGUCACAAACUGAGAUACGUGUGACUCAGUUUCUCCGCAACAUCGACGGCUACGAAUCUUCAGGUAGGGU
>1635
ACUCACGUUGGUCCUUUUGUGGCUGGCGAUAAAGUCACGGCCGUGGAUUUGAGCCUAGCGCCAAAGCUUUACCAUCUAGAGA
>1636
CGUGGUGUUGCAGAAAUGGCGUAACUUGAGAGUUUCAUUGCAAAAUGGAUCUUCUUUUUCCAAUUCGUUCUCUUCUGCUAGUGCUGCU
>1637
GCGACUUUGCUCGGUCUUCCAACACCAUUGCUGGUUCCUAUGGUUAUAUAGCUCCAGAAUACGGAUACUCAAUGAAGAUAACAGAGAAAAGCGA
>1638
AGUGAAGAAUCUUGGUAGUGAUCCUAGCAAGAUCAACCCCUUGGUUCCUGUGGAUCUUGUCGUUGAUCACUCGAUCCAAGUUGACUUUGCA
>1639
AUCAAAAGGGGAAACAUUGUUCACGGUUGGAGAAAUUAAUUUUAGGUGGUUUUUCUUCGGAGGAUGAAUAUGGGUUAAACGUUGAG
>1640
UGGUGAACCAUGUUGCGUAUGAGAUGUUGAUCUGCCAAGAGGAGACAUGGUCUGAGCUACGCAAUUAUAUAGCAUCG
>1641
UUUUGACCAACUCUCUGGUGACUAUGAGGCUUCUUGYUUCAUCAGAGACUUUMACAAGGCGUUUCAUGAGAAGGGACUUUAUGGUYUGUUAGAGGWACAYUUUGGGAAAAU
>1642
CCUUUCUUCACCUCGACCUUCACUGGCUCUGCGACUACACUCGACUACCCAGUUCACGUUGAGCUGCAAUAAAGA
>1643
UUAGUCGGGUUUGUCUUGUUCUUCAAUGCACUCUAUGUGUUGGCCCUAACGUAUCAGAAUAAUCCGAAAAGAUCCCGUGCUAU
>1644
CCAUCCUUUUCAAAUCCAGACACUGAAGCUUAUUUCGAGCUGUAUUUCAGAUUUCCCUGGGAUUGCUUCUAGUACUCAAGUUCAGGAAAUUGCUCUGGUUCUGAAAAGGAUGC
>1645
CUAACUGGGAUGAUUAAUUUGUGCAGUGGUGAGUUUGAAAUUGGGAAAAAAUAUAUUGACCACCUGCUGAGGAACACGAAUGAAUCUGUAGUUGA
>1646
GUAGCCUUGAUGAAGCACUUCAUGUAGAGAGAGGCGAGCAGUUGGACUGGGAUUCGCGCGUAAAUAUCAUAAUAGGAGCUGCAAAAGGGUUAU
>1647
AUCGACGAUUCUUAGAAUGAUAUUCAGAUUCUUUGACACAGAUUCCGGAAAUGUAAAGAUUGAUGGUCAGAAUAUAAAGGAAGUGAGUUUGAAGAGUCUUCGAA
>1648
CGCUAGUCAAAGCAGAUGUCUAUAGCGAGUUCGUUCAGGAUCAUUUUGCUCCCAGUGGUUAUUUCAAAAACCCUAUGGAUAUGAAGAGGUACCUGGAAAACUCGAAGUAUCUGCCUAAGCU
>1649
AGGAUUAAGAGAAGCGAAGAGGUGAAUAUGUUGAGUGCUGGUUCUGUGCUUGCCUCAAUGACUAGCCGAGGCAAGCCAGGUCCUACGGUUGGGAUAAGAGUACCGAUGCUUCGGGUUUG
>1650
GCCACACCUUUAGCGAACAUUUUUGUUGUUUUGGCGUUUCGGUUUAUGGAUGACGACAUUGAAUGGUUUAAGGGAGGA
>1651
CGCUUAGGCGUACUACGGUGGCAUUUACUAUGGUGAUUGAGUACAUGCUCACAGGUCAGAGAUAUACACGGUCUAUCAUUGGAAGUGUUGGCGUUAUCCUGCUUGGCG
>1652
AGCUUUCUCGAGGUGAUAUGAGGGCUACUACUCUGUGUACCUGCACAGAACUUUUAUUCAAUCCUUCGUGUGAUGAAGCUUCGAGGAUGCG
>1653
GAGCUUGCGAGAUUGCCAACUGAAUGGAUCCAUCAUCCAUGGGACGCUCCGUUAACUGUACUCAAAGCUU
>1654
UACACAAGCUGCUUUUUGUUUGGUCUGAUUCCACUUUUUAAUAUGAUGAGAAAGAGAUUCAAAAGACAGCAAUUAAGCAGCACCGUGUC
>1655
CUGGGAAUACAAUUGAAAACCAGGACCAGCCGAGUCCAAUUUCGGUUUUGUUUCCAC
>1656
AGUUGGUUGAUGGAUCUUGGUUAAUGAUGCCUCCUCUUCGCACAAGCCACACCAUUGACAUGAGCA
>1657
AAGCUUUUCAAAGAAUGCCAUAUGAAUGACGAAGAUGGGAAUUCGUAUGAACUCUCUUUGGUUAGCUG
>1658
AGGCUCAUGAUAUUGACCUUUUAUAUGAGGUGAAGCUGCCAUCUCAAGGUCUUGCUCUUAAGAUGUUAUGCCG
>1659
GGUGACUUUCGAAGUGGACGCAAAUGGGAUUCUGCAAGUGAACACCGAAGACAAAGUUCCAAAGAUGUCACA
>1660
CUUCUUCGUGGUGGUGAUAUUCUUGAAAAGUUUUCCUCCGUUGACACUGUUGUCUUUGACAAAACUGGGACACUGACGAAGGGA
>1661
AUGUCCAAUCUGCAUGUGUCCCUUUACAGAGGAGAUGUCAACUAAGUGCGGUCACAUCUUCUGCAAGGGAUGUAUAAAGAUGGCAA
>1662
CUUCGGAUUGUACUUGUUUCCCUGUGGACUCCAGCCAAUGUUGUCAUUGCACAGAGGAACUUUCUGAGG
>1663
UUCUCAAGGCAUAGCUCUUCCAAGGGUUGUCUUAUGCCUGGCCCACAAUGGAAAAGUUGCCUGGGAU
>1664
UGAGGUAAAGGUGAUUGAGUUCGGGCAAGUGGUUGAGCUUGUUAUUCAAGGGACGAGUUUGGUUAAUGCACUCGAUCAUCCUAUGCAUCU
>1665
CAGCUGUUUCUUCUGCAAUGUGUUUCCCUUUGUUCAUCACUUUGUCACUCUUGUCUAGAGCUGCUGUGGUUUACUCUGUGGAUUGCACUUAUUCGAGGAAAAAAGUUG
>1666
AGAGCUUACAACAGUCUCUAGCUGAUACUUUAUCGAGCGGGACUCUAGGUUCAAGCUCA
>1667
UCAUGCUGUCCCGAGUGGAAAAUUUAUGGGCGAAACAAGAAGUACUGGCGUUCAAUGGUGUAGCCGCUCUUUAAGAUGG
>1668
AUUGUUGGAUUCUCUUUGCUCUUUGCUUUCUUCUCUUUGAUUCUUUAUGCAGCUGCUAAACCUCAGAAACCUAAGAUCUCUGUUAAGAGUAUAACGUUCGAGCAAC
>1669
AUUGGCUGCACAAGGAGUUAUAGGGAAAAGGGUUGAUGAAAUGGAAUCAGGGUUUAUGAUGGCUCUUGAUUACAUGAUCCAACUCGCCGACAAAGACCAAG
>1670
CCAGAGCUGUUAAACAGAUUGGAUGAGAUAGUGAUGUUUCAUCCUUUGUCCCACGAGCAUUUGA
>1671
AGCAGGUGUUACAGCUUCUGUUCCAUCACUUCUAAACAAUGGUACUGGACAGAGUGCCGUUCAACCUGUU
>1672
CGGAGAAUAUCAAAACAAUGGUCCAGGAGCUGUGACUAGCAAGAGGGUCAACUGGACAGGGUUUAGAGUUAUUAGUGAUCCU
>1673
UGUUGCAGGUAGGGCUUCUUGUCUCUGCAGUUUGGGAUGGACGUUUACAAGUUAUGACUGUACCAUUACGGCCUCUUUCUCUGCGAUUGGAGCCUUUGUUGCCUCAGCC
>1674
AUAUAGUGAUACAUAAUCCAGGUGUUGAGGAAGAUCCUGCUUGUGGACCUCUCAUUGAUGGUGUUGCUAUGA
>1675
GUUCCGCCAGAUGCUUGUGGGAAUCAAAGACGGGAGAUUCUUCCUUGGAAAUUUCCAUUGCAUAGACAAACAAGGAAA
>1676
UGAUUCAGAAGAAGAUGUUUCUUCCGGGUCGGAUGAUUCGGAUGAGGAUCUCAUUUUGAAUCU
>1677
GUGGCCGAUGUUGGAGUAGUGACGCAUACAAUCCAGUUCCAGGAGUGAUGAAAGGUGUGCCAUCUUCAAGGGAUUACAAUGGCGGUUUCGCCUCCAAACUUAUGGCUAA
>1678
GGCGAAACAAUUGCCUCGUGGUGGUUCCGGUGUUUUACCCAGUCACGAAAUCGUUUGUGAAGAAACAAAUCUGCAAUUUGGGCGAUGUUAGAAGC
>1679
GAGAGACAGUUGAUGGGCAUAAAUAACUUGCAACAGACAUCGCAACAGGCUGAAGAUGCUUUGUCUCAAGGGAUGGAGAGCUUACAACAGUCUCUA
>1680
GCAGUUUUACAAGGUUGAUGGAAGUGGAAAAGUUCAGAGGUUGAGGAAAGAGUGUCCUUCUGUUAGCUGUGGUCCUGG
>1681
AAAGAAAGGCUUUGGAAGCUUUUGGAUCUUAUGUUGAGUUGACCUCUGGAGAUGCAAGCGACGAGCGUUUCUUA
>1682
CGCCAUGGGUUCUCUUUCGUAUUUGAAUGUAAGUGGUAAUUCACUUACUAUGUCGAUAGGAGAUAUCUUUGCU
>1683
UGGGAUUGCUAAUGAGAGCAUUACGUUUCAUGAACCUGAUGCUUCCUUGGGUUUUCAUGAUUCCUUUCAACGCAUAUUGCUCUUCUUUUCGUCCUU
>1684
ACAACUUAACCGGGAAAAUACCAGAAUGCUUAGGAGAUUUGGUUCAUCUCCAAAUGUUUGUAGCAGCUGGUAACCGGUUAAUUGG
>1685
ACCCUCAGUCAAGGGAUCUCAUCCUGCAGUUGGUUGAGAAAAUUUUGUCGAAUCAAAAUGCUCGGACUAUACUUGUAGAUGGAGCUGUUGAAGAGGGA
>1686
GUGCGCUUGUUUAUCAUCUUCGUCUUGCGUAUUUACAUGUCUACCAGAAGCUUAUAUAGGCAGGUGAUUAGUCUUAUGCCUCCGAAAAAAACAAAAGAUAUGGCUGGUAUUAAGGGCGA
>1687
AGCUACAGCCCGAGUCCAUCGAGAUCAAGAUCAAAAUCAUAUUCAAAAUCUCCCAUUGGGUCGGGGAAAGCA
>1688
AGCUAUGCAGAGAUAAUAAAAGAGAGUCCUUUGUCAAUAGGACAAACUCUCAGCUCCUCUAAUGGUA
>1689
AGCAGGGGAUUGAUGAGUUAGGUGCAGUUGCAAGAGAGAUGGUUAGGCUCAUUGAGACCGCAACUGUUCCUAUAUUCGCUGUG
>1690
UCCUCCUAUUGGUGGAUUGUUAUGUAUUGAAUAUCACAUAAAGAAUUCUUCAGGAGUGGAGGU
>1691
GAAAACUGGAUGGAUGGAAAUGGCUUUUACACUGUUAGUUGUAAAAAAAGUGAGCAUCAUUUAUAUCCAGUUUUA
>1692
GUGUCUAAAACUCUAGAGAUCUAUAGGAUUCAAGAAGAUAUUGCAAAAAGACUUGGUCUUUCGGGUGAGGAGUGGGACAA
>1693
AAAGCUUUCUUCAGCUCUGCUCUCACGGGAUGCUCUUGCGAGUGCUGGUGUCACACCACUCCCUAAGCAGUCCGGUUCUCUCAUGUCGGAAGAAAUGCUUC
>1694
GGUUUUCAGAUGUUAUGUCAAUCUGCAUUCAGACAAAACUAUGCACCUGAAGGUUUUGGGAAGCUUGUGGUUGAUGUUGCAAGACA
>1695
AGGAGGAAGAUGCCAUCAUUCACUACCAUCAAACCCUUGGAAACAAGUGGUCAAAGAUCGCGUCCUUCUUGCCC
>1696
GUUAUGAGAGCUGUGAAAAAUGUUGCUGAGACUGGGAGAACGGUUGUUUGCACGAUCCACCAGCCGAGCAUAGA
>1697
AGGUGUUUAUGUUGAAAAUCUGACUGAGGAAUACGUAAAAAGCUUGACAGACGUGUCACAGCUUCUGAUUAAGGGUUUGGGAAAUAGAAGGACUG
>1698
AUCAAUGGUGAGGAUGAUAUUGAAGUCGAAGCUGAGGGUAUCGAUGGUACAAAUCAAGCGCUAGAGAA
>1699
CAGGUUGAUGCGUCUGCAGUACUUGGAUGCUCAUGGCUGUAUCUCACUCGAAACAGUAGCAAAACCCAUGACGCUUCUUGUGAUAGCUGAAAAGACACAUUCUACUUU
>1700
AUAAAGAUUCAACUACUAGCUGAUCUCAAUUUAAAGAAGACGCCUCAGCUUGUUGAGUUGGUUGA
>1701
GAAGUUGUUAAGAUUUGUGGUAAUCUUCCAUUGGGUCUGCAUGUUUUGGGGUCUUCAUUGCGGGGAAAGAGUCAAGCUGAUUGGAUUGAUGAACUACCAAGGUUGAAAAUUUG
>1702
CAGCCAUGGUGGUUGUUAUUCAGAUAUUCAUGGCACGAGAACUUUUCAAUUUGCUAAGAAAAACUCAUGAAGACAAACAGCUCCCUGGUUU
>1703
CCUCACCGGAAUGGGAUCAUUCGCCAACGAGACAACAAUCGUCACCGUACGAAAAAACUCAACGGAGAGA
>1704
UACCUAUGAAUUCCAUUGGACCCAGAAAUGAUACAUCGGAAGAAUCUUUUGGGUCUUGCAAUAUCAAUAGGUU
>1705
UUUCAGUUGGCUUUGUUUAAGACGAAUAAAAAAGAGAGCUUGUUUGCAGAUCGGGUUUUCGAUUUGUUUGAUACAAAACACAAUGGAAU
>1706
AGACCGUUGAUUCUGAAAAACAAGCAGCCGAGGUGGCACGAGCAGUUGCAAUGCUGGUGUUUAAAUUUCCGCGGACGUGUGACAGUUGCAUCGGUUA
>1707
AAGGAUGGUUUUCAAGGGUAGAAGAUAUUGGGUCUCAGGUCAAUGAUUUGCUUAAGGAGAAAUCAGCUGAAACUAAGAGAUUGUGUCUUUUUGGAUACUGUUCUA
>1708
CUGUAUCUCAAUCGUCACCAGACUGAAGAAUGGAAGGGGUGGAUGCAGGUUCUAUUUCUGAUGUAUCAUUACUUUGCUGCGGUUGAGUUUUACAA
>1709
GGCCCUGGUUUUAAACCCUGCGGUACUUGGAUACAACAUGGAGAAGAGGAUUGUACCAAGGUGUAACGUAAUUAAAGCUCUCAUGUCCAAAGGACUGCUCGGAGACACAGGAAGCA
>1710
CCUUUGUUUGAGGGCAUAGAUGAUGGUUGGUUACUAGCAGCAGUGUGCAACCGGGUGAAGU
>1711
UUGUCUGCAAAGCUAAUGAUAAUGGUCAAGGUGGGACUUUAGCGAUAUACUCGUUGCUUUGUAGACAU
>1712
CUUAUCUAAGGUUUUGAAGCUGUCUCCUACAAUGGCUGGAGUCACGCUUCUUUCUCUGGGUAAC
>1713
AUGAUACCUCUUGCAUGAUUACUUAUGUUGUUCAGUUGGAUCCUGCAGGAUGGUUGCCAA
>1714
AUAAUGUUUCGAGAGUCAUGCUUGUUGGUGAAGCUGGAAUGGGUAAGACAUGGAUGGCUCGCAAGAUAUUCCAGGAGGAUCAUGCUAAAGCGGGCUCUUGCUACAUUGC
>1715
AUAGGGAUUCCUCGGUGGUGGCAGAGCUUCUCGAUAACGGUAAUUUCGUGGUAAAAGACCCAACUGGCGUAUUGUGGCAAAGCUUUGAUUCCCCCACGGACACUUUACUUCCUGG
>1716
GCUGUUUGAGAAGGAUGUGAGUGCAUCCCUUUCGAAAAGAUAUCCAGAACUGUAUAGAGAGGGAAUACGUAACUCAUUUUUCAAAUGGA
>1717
AACCAUGUCUUGAAAGGUGGAUUAGGGAGGAUUACUGAUAGUAUUGUUCCUGGAGAUGGUG
>1718
AAGCGCAUGACAUCAAAUCGGUCUUCAUCACCACCUGUCACUCAAUGGGCCAGUCAAAGACCACAAAAGAUAUCUCGUGUUG
>1719
CGAGGGAGAUAUCAAAUCUCACUCUCCUCCAGGGGCUUGGGCUGCAUAGAAAUGAUCUUGAAGGUCCAAUUCCUGAAGAAAUGUUUGACAUGAUGCAACUUUCA
>1720
UGUGUUCUCUGGUGGGCAAGAAAUCGCGGUGAAAAGAUUAUCGUGUACUUCAGGACAAGGAGACAUU
>1721
GAUUUACUUCCCGCUGCUCAAGUUUUGCAUAAUCAUCUUAGACUUUUCGAGUCGGAUUCGGUUUUGUGUCUUGAGAUCGCUGGGAUUUGUGAGUG
>1722
UGCUCUUAUCCAACUAAAGUGCAAAACAGUUGUGUGUGCUCCUACAAACACAGCUAUUGUUGCAGUUGCAUCGAGGUUAUUGGCU
>1723
AGAAUACCGGAAUCUCGUUAGAUUGCACAAGUUUCUUGAAUCAAAACGGUUCCGGUUCA
>1724
UUGUUUUCCACCCUAAACUCCCGCGAUACGAAGUAAACAGUUUACGAGUUACCAACCUUGGAAUCAAUCUAGACCUCUCUCUUUCCGCGGAGUUCAGAGUCGAGAUCAC
>1725
GAUGAGGGGAAGUUAUGUGUUUACGAAAGACGGUAUGCUGAGAUGAGUUCGAGUAGUGGGGUUUUAAGUGAGGAUUUGAUAUCUUUUGGUA
>1726
GGAUGGUCUUGCUCAAGGAGUGAGCUUGGAAGGAGGAUAUUACGAUGCAGGAGACCACGUGAAAUUCGGUUUACCAAUGGCUUUCGCAGUGACAAUGCUAUCG
>1727
AAGGUGAAUUACAGAAGAUUGCUAAAGGGAUGAUCACAACUGGAGGAGUCCUAUCUGCAAAUACAUCAUCUGUUUCAGUCAGUAAUGAAUCUA
>1728
CAGCUUGCACAAGACAGACCGACGAUGUGGCCGGUGGUUUUUAUGCUCGGAAGUGAAACAGUUGAUAUAGAUAGGCCUAAAUCCCCCGGUGAUGACACUUGUUCAUCCUC
>1729
CUCAAGUUUGGGAGCUGUGAAUACUGUGUUUGCAGCUUUGUUUAGCAAACUUGGU
>1730
GAGCCGGGAGUGUUAUUUCCCCUAGAUGAGUCGAUUCGUGAGCCGGUGACUUUGGGAUGUAGUUCCAUGGCUA
>1731
AGCAAUCUCUAUAUUGGGUGUGUUACAUCAUGGGCCAAAUAAAGAGGGUUCUCCAUCUUCUCCCAUGUUACCUAUUGCGUAUUGCU
>1732
CGCAAAACAUUAAGUAUGGAUACGCUUUCUAAUGGUAAUGAUCUUGAGGAAUUGCUUCGAUCCGUGAUUGAUGAGGCU
>1733
ACGAAGGGGUAGCCGGAGCACAUAUCGUGUUUUCUGGUUUGUGCUUCUUGGCAGCUAUUUGG
>1734
CCACCGUUAGAGAGCCACUCGAUCUGAUUCGGCUGAGUAUCGAAGAGAGGAUCUAUGUCAAGCUCCGAUCAGACCGUGA
>1735
ACGGCGGUGGCAGCAUAUAACUCCGGUCUUUAAAAGAGAAGGAUCGGUGAAAAGUAGAGGAGGAGGGAUUAAGGUCGGUGGACGG
>1736
GUCUCAAGGGAUGGAGAGCUUACAACAGUCUCUAGCUGAUACUUUAUCGAGCGGGACUCUAGGUUCAAGCUCAUCAGGGAA
>1737
AUCCGAUUUUCGACCCUUCUACAUUUUCUACUACAUUGUUGAAACAAAAAACAUAAGAAGAGUUAGGCUCCUAGGAAUUGGAG
>1738
AGGCUACGAUUAGGGAGUGAAGGACGCAAAAUGGUUGAGAAAAUGUACAUGAAGCAACAUAUGUACAAUCGAUUCGUUGAUGUUCUUAUCAAAUGCAUGAGACCA
>1739
GGCUCAAAGGUGGAAACCAUUGUGAUCUUGAACUCUUUCCCGAAUACAUUGGCCAUCUCAAGAAGUUUGUGAGCG
>1740
CAAACAGUUCGAAGUGAUACACCAAAAGGAUCUCUUUCUUUUGAUGCUAUUAUCUCCAUCGAGCAGUUUA
>1741
GGCAUGAAGUCUUAAGAUGCAUACAGAUUGGUCUCUUAUGCGUUCAAGAGCGUGCA
>1742
GGAGGGUGAUUGUUGUCAUGGGAUUGAAGUUGAAGGUUGAGCAAAUGGUAAAGUCGAUUAGACAAAAGAAGUUGAAAGAACCCUUG
>1743
AGGUUGGGAUCAUUAUGAAGCAGACUGAGACGAGUUUGCAUGUUCGUAUGCUCACUACCA
>1744
CUUGGCUUAGUUGCUCCUGUCCACAUUGCUUUAUUUCCUCAACUUGUACUUAAGCAGUUCCAGAUAUGGAGGCUGAUAUCAAA
>1745
UUCGCGCUCAACACGUUGUUCUACACUGAGUACCGCAACAGAGGUCGUGGUUCGGGUCAGGGUCGUCGGGUUAGGUGGAG
>1746
GGCGGUCUUGGUGGGGGCUUAGGAGCUGGUUUGGGCGGUGGAGUAGGCAGUGGAUUAGGCGGUGGCUUAGGUGGUG
>1747
GAAAUUUCUGAUGAGACAAGCUUGGUUGCACAUAACCUAAUCGGCCGCUUGCUAGAGAAAUUUG
>1748
AUUCUCUCAGUUAUACCUGAGUUUAAUUCGAGCAGUCGUUGCUCAACCAGCGCGCGUCUGAGAUCGAUUUCUCCGUAUAGUGGUAGAAA
>1749
ACUCCCUUUCACAAGCCCAGUCUGAUACUAACAUGGUUCAGUCGCUUGUGGCAAUUUGGGAGG
>1750
AUCUUGGUUCCAUGUUAAAGGAAAAAGGAUUCAACUACUAUGGGACCGAGAC
>1751
ACUCUUGCUAAAGCUGCUUUUGACCAACUCUCUGGUGACUAUGAGGCUUCUUGUUUCAUCAGAGACUUUCACAAGGCGUUUCAUGAGA
>1752
GUUCGUGAUGAAUUAAUUGAUAAUUAUUUUUCAAGAUUGAUAGUCGAUGAGUGGGUGAGUAUUAAAAAUUUUGAUGUAUCACGGGU
>1753
ACCGGUUCAAAAGUUGGUUAAGCUCCGAGAUGCAGAAAGAUUUCGCGUACUUAGCUGAUAUAUGUUUUAAACAUUUUGGAGACCGAGUUAAACACUGGA
>1754
UCCGCUCUUGGCUGAGGGCCUAUACGUUGUCCCGAUGCACCCGUUCACAUAUUACAAUGAUUGGGAUUUACUACCAGGGCCUCUAGGCGGU
>1755
GAGUGGAGGGAUCUGAGCAAAAGGUACUUUCCAGAACUGAAGUUCUUGGAGAAGUAUCAGUGCCCUCAAGUUAGUCUCUGCCCCUG
>1756
AGGAGAUGUUGGGUUUGACUCCACAUACAGUGCCAAGUAUGGAGCAGCGUGAAGCUUUGAGUAUAGGAACUGAUGUGAAGUCAUUGUUUCAGUCUCCA
>1757
UGGGGACUUCGGGCUUGCGAGGACCAAAUCUGAGACAGACUUUAUGACUGAAUAUGUUGUUACACGUUGGUAUCGAGCUCCAGAGCUGCUCCU
>1758
UGGCUUCCAUGGGAAUCUUGAUCCAAACGACGGCUUUGGUCUACGUAUUCCCAUCUUCUCUCAGCCU
>1759
ACGGGCAAUUUCUCUGAGUCCAACAUACUUGGACGAGGUGGUUUCGGUAUGGUAUACAAGGGAAGGUUACCUGA
>1760
GGGGACUUCCAAAGCACAGGCUCCACGAGAGCUGACUAAGACGGGAAGCCUGAAAUCGUCAUGGAAAGUCUCG
>1761
UCUGCAACGCCAGCAAAAGCAGCUGCAGCAGUUGUUCUUCAGGCUGAGAGGGAGUUGCAGC
>1762
AUAAUGAUACAGUUGCUCAUUGGCAUUCGCUCGCGAUACAUCCUGGUGGAAUUUUUCAAGCGUGGGAGAGACUGGGUGGCGAAUCAUUGA
>1763
AGGGUUCGAUCCUAUGAACCCCCAUGAUUGGUAUUCUGGAGAUUGGUCGAGUGGGUGUGUGAGGAAGAACCCG
>1764
CAGGGAAAAUCGAUCCCUUGCCUGUUUUUUACAGCUUAAAGGUUGAACCAGUUAAGAAGCUCAAGGGAUGUUUCCUUA
>1765
AGAUGACUAAAGGGUUCACAAGAGUCAAAGACGGGCUCGAAGAUCUUGCUUUAGACAUCC
>1766
AUAUUUGUGAUACGUACAUAUGAACACAAGGAUCCUUUGGUGUUUAAACUCGAUCUUACUCGAGGUAUUUGGGAGCAGAAGGAUACACUCGGUAGUUUAAGUAUUUUUGUGAGUAG
>1767
AUGAUCUGCUAUAUCAACAAGACCUUAUGAUGACUUUAGAUUUGCACAAUAGAAAGCUGCGUCUAAGACCUGAUGAUCUGCUAUAUCAA
>1768
GGGGUGGAUUGGCUAUGUUUUUGCGAUUGCAUCUCUCUUUAUAGCGGGUUUCAUGGUUCUCACGAGAUAUUUCAGCAACAGAGAGAAAGUAAUGAUCGAGCUGAAAGUUAUAGCGCCGCCUC
>1769
AUGAGGAUACAGAAAAUGCCAAAGGAUGGGAAUGAAAAUGGAGACAAAAGUGAAAACGGUCUUACUACUCAUGAAAAGCUUAUUUGGGCAGACAUUAAGGAUCUUGUAUCUUGCAA
>1770
AGCCAGCUCGGCGAUGCUGCGAGAGCGCCAGCUCGGCGAUGCUGCAAGAGAGCCAAAUCGGCGAUGCUGCGAGAGAGCCAGCUCGGCGAUGCUGCG
>1771
AGCAUGCAAAGCCUUUUAAGAUGAAGAAGAUUGUUGUAAGAACCAAAGAAAAUGCGGAGUCGAAGAAGAAGGUGAAGGCCGAGAAUGCA
>1772
CCAAGUUCUCCAAUAUUUGAUGAUGGUCCUACAAGUCCUCCAGCCUCUCUGCAUGAGCCUGAGCCUGAGCCGUCUGCAAAGUUUGAUGAUUAUGA
>1773
GAAAAACAUUUUGGUGAUGGUGUGGUCGAUGAGCUAUUCGAUCGACUUGCUAAAAAACUGUACAAGCACCCAAUUGAUUUUG
>1774
AGAUUUGUGGAACAAGGUAAGGAGGAGGAUCGUCAAUGGCGAAACUAUAAUCAGUACCCUUUAUUAAUCC
>1775
AUGAGUUUUCAGGGAAGAAAAAAGACAAACAUAGGCAGAUUGGGAAUGCAGUCCCUCCACCAUUGGCGUUUGCUCUCGGUCGGAAGCUCAA
>1776
AAAUUCACGUCGAGUGAGCAAGAAGUAAACUACUCGUGGACUCCUCGACACAGAAUUG
>1777
ACCAAUUCAGGGUUGGCUUGAUGAACACUAUCAGCUGGUGAAGAAAGAAGCCUGCGAGUUGGC
>1778
AUUUCGGGACUGGUUGGAGUAUUAUGAAGCAUUCGUUAGAUCUCGUAGAAGGCGAUGUUCUGAAGCUUUACUGGGAUCAGUUUGAAAA
>1779
GUGAGGACUACGCCUUCUUGUUGAAGGGUCAUGAAGAUCUAAGGCAAGAUGAGCGUGUUAUGCAG
>1780
UGCUUUUUCAGCUUCCUGUUCUUUUUCAAGGGACUGUGGCGGAUAAUGUGAGAUAUGGUCCAAAUUUGAGAGGAGAGAAACUAAGUGACGAAGAGGUU
>1781
AGCCAACUCUCUCAACAGCCUCCGUCUCGAAGGACAAAAGACAGCGGCGAUUGAGAUUUUGCAGCA
>1782
AUUCCUCAAGCGACGACGAAGAAGAAGAACAUCAGCGGUUCGUCUCUAAACGCCGUCGUAUCAAGAAG
>1783
UCUGGUUCCAUCGUUGCUUUUUAAGUCGCUCCAAGGUGAAGAAGAGGAAGAAGAUGAAGACUCCGGU
>1784
UGAGUUUGAUCCAGAUUUCAACUGUGUUGAUCGUGGUAACUUCACGGCGAACAGCAUUUUUGCCGGGAAUCUCAACCGACUUG
>1785
AACCUGUCAACGUACAAGAUGGUCCUUUUCGGGUCGAAGCUCAGAGUCCAGAUCCCAUCAGAUGAUUUUGGAACUAAAACCGGUA
>1786
AGCAGAAGUCAAAUGGGUGAAACAACCGACGGGGGUUUGUAUGAGAUUUUUCAACAAGACUAUGGACCCGUUGGCUCAACCACAUUUGAAACAGCA
>1787
GAUGAAGGAUUUUUAAAUAGGUAUGUGAUGAAGCACAACGAGCUGGCGCCUACGUUGAUGGCUAUCUUCACCAAAGGUCGUGUUUCAUA
>1788
GCCCCGAUUCGCUACCGGAAUUUGUUGGUAAGUGUGGUGAAUCUGGGA
>1789
GUCAUUUCAAAGCUUAUCUUCAAUCGUCGAAGGCGAACAAGAUCUAGAAGCCGGAGAGAAAGAAGAGAAGCAGAGAAGAA
>1790
AUUCGGUGUGAUCAAUUCGAUGUUGCGUUUCAGGCGGUGGAGCUUUGGAUCGCCGAUCGUCUUGUUUUGCCAAUCGAAA
>1791
AGAAGAAGAACCUUGGUGCGCCAGAUUGGAGAGGCGAUUCGAGAAGAUCCAGCCAAAUCCCGCAUCAUGAGAGUCCUUCCUCC
>1792
AUGAGCUCUCCAAUUUCUGGCUAUGAUAGCGGUUAUGGUUUGGGGAGAGGAUCAC
>1793
UGGCUAUGAGUCCUUCAGUGACCUCGAUUGAAUCCAUUCCUACGAGGGAGAUGGAAGGAUCGGAUAGUUC
>1794
UAUGAAGACUCAAUGGUGAUGGUGCAAGUGCCUUGGUCUGGUCCAGAGGGUUUGACUUCUAUUGAGUAUUUGUU
>1795
GUUCGUGAUGAAUUAAUUGAUAAUUAUCUUUCAAGAUUGAUAAUCGAUGAGUGGGUGAGCAUUAAAAAUUUUGAUGUAUCACGGGU
>1796
AGGACGUAAUGGGUUAUCCUAUAUUUUACUCUCUUUAUUAUUUACUAGGGAAAAAUCCGGGCUACGUCCG
>1797
AUUAAGUUUUUGAUUGAGAAUGGUGCUAAGGUCAUCCUCUCCACUCAUUUGGGAAGGCCAAAGGGUGUCACUCCAAAGUUCAGCUUGGC
>1798
UGAUGGCCCUGUCAAAAGAGUCAUGUACUGGGAUUCAGUGUCCAAGUUGGUUGCUCCUGGUGGAAUAUUGGUCAUCA
>1799
CCCCUCACUAACAUGGUUGAUGGUUUAUGGGUCUCUUGUGAUCGGACGCUCAUGAGACAACCUGCCUUACGGUUAGGGA
>1800
AGUUAUCCCUUCGAGAAACGGUACUUUAAUCUUACUUGUAAGAAGGAGUUUCGUGAGAAGAUAAUGACA
>1801
AUCCUUGGUCAGUUGAAGCAUCCGCAUCUGGUGAAUUUGGUCGGAUACUGCUGUGAGGAC
>1802
UUGAAGCGUUACAGAGAACAAGAAACCCUAGCAGAAGAAGAAACAACCAAACGACAAAAGCCCGCUUCGUCAUCAUCUUCUUCCUCUUACAACCAAAUUCUAUGUCUCCUCAACGAUUCAG
>1803
CGCUUCACAUCGCUUUGGACACCGAUCCUCGAUCUUAUGUGUUUGGGGAAGAUGUUGGCU
>1804
GAGCAGAUUAUGUCCGUGACUUGGCUUCGUAAGCUAAUGGAUGUUUUCCUCUGUUGCGAAGCUGAAUUCAAAGCGAUUUUGUUA
>1805
AUCUCUUGCUACCAUUGAAGGGAUUGUGAAAGCUGCUCCGUUCUUGAAGGUUAUUGUAGAGGA
>1806
UGCGGGGAAGUAAAAAUGUCAAGCUGUGGAAUCAUGUCUUGAGUAAGCUAAGUAAAUCAGUACCUUGGAUCAAAAGCAUUGAAGAGAAGAUCUUCCAGCC
>1807
GAUGAGAUCUCUUAUACGUUCCAAAUGACCAACCACAGCAUAUACUCGAGAUUGACUGUGAGUUUUUCUGGGUCUUUAAAGAGAUUCAUG
>1808
ACUCGUAUUCUCUCGAUUUACAAGGGAGAUCGGUUUUCAGUGUUAGAACAAUCCAAAAAAACAAGAGAGAUUGAGA
>1809
UUGCGGAAGGACAGAUUUACACCAAGGUUUUACAUUGCUGCAGCUACUGAUAACAUGAGUCUCCAGAAAGCUCGUAGUUUUGAAGAUUCUGUAGCUGAGAAGCCUGCUGUUAAGGAAGCAU
>1810
CCAGAGCUUUACAUAGCCUACUCUCUAGUAGUUUUCAGCUUAGUUGUUUUAUGGAGAAUCUUAGGGGAAGCUAUAAUAGUGGUCUUGA
>1811
AUGAGGAUAAUUUGAUCCCUUGUUAUGGUUUUGGAGAUGCUACAACACAUGAUCAGAAUGUCUUCAG
>1812
CGACAUCUUCCGAUGGAGAUUGGUAACUUAAAAUCUCUUGUCACACUUAAGCUAACGGAUCCAUCUGGGAUGUCC
>1813
CUUUGGUCAAUCCUUGGAAGCAAAGAAGCUGCACAUGAUUCAAUGGUGUAUAGUUAUCGUCAUGGCUUCUCAGCUUUCGCAGCCAAAC
>1814
GAGAAUUGUGAAAGAAUAUAAGUUGUGUGAGAAUCCUAAAGAUUAUAUUUUUUGGGAUUCACUUCAUCUCACACAGAAUACUUACAACCAAUUUGCAAAUUUA
>1815
UCCUAUUGAGACAAGUUAUGGGAGCGAUGAACUUCUCGGCAGCCUUGUUCGGUUGCAUGAUUCAUUGCUUCCGUCACUUCAUCGUGGGU
>1816
AGCUUGUUUUAGAUCGGAAGAUGAGAGUUACAUUGCUAGUCUACUGGAUUCAUCUGAAGCUGCA
>1817
AAGCUGGAUUGAACUCAGAAGCAUUAUCACAGAGUUUGUCUCAGGACAUGAUGAUAAUGAUGAGCAGCUG
>1818
CGUACAAGGAGCCUCCGAUGAUGGUGGUCAACACCGCCUUAUCAGUCAUGGCUUACGAGUAUC
>1819
GGUAGCAAUCUCUCUUCUAAGUGAGACUUUCCUCCCUCCUUGCAAAGGAGGAGGCCAAGGUCAAGCAGAUGAGAAAGAGCUAUG
>1820
UGGUGGUAAUGAAAGCAAUUAUGAUGGGCGUGUGGAUUCCAAUAGGUUUAUGCAGCAUCAAAAUGUUGGAAAUGGUUUACCAUCU
>1821
CCGUCACUCGUGGAUCUUCUUCUUCGGUUAGAUCCAACGGUUGUGGCGC
>1822
AUGCGUUUCCCUUGUGGGAGUUUGAGGCUGAGGUUUUGCUGGCGAGCCUUAGGAGCUUAGGAGGACAGUGUAG
>1823
UGUCAUUAUUAGCGGCUGUAAAAUUCGAGGAAGAAAUUAACGCGAUCUCCUCAGGGUUCAUGCCUUCGAUAACAGACG
>1824
GGACGUUCGGGUUAACUGGGCAACCGUUACCAAGAACGGAACCACAGUGAAGACCGGUGAUGUUG
>1825
ACCUUGAUCUUUCAGAAAGAGUUCUAGAAGUGAAAACUAAAAGCACGAAACUUAGAGAAAGCUUGUUGGACAAAAAGGA
>1826
ACUUCAAGCUUUCGAAACCUCUGGAGGAAAGGAUGGAUAAAGUUGCUCGAAUCAGAGACAAGUACCCUGAGAGAUUUCCGGUAAUUGUUGAAAAGAGUGGAGA
>1827
CCUCGAGGAGAUAGCAUUCAGAUGGAUACAAAAGACAUCCUUUUUAUUUGUGGUGGAGCAUUUAUCGAUCUGGAGAAAACUGUUUCCGAAAGG
>1828
ACAACAUGGAGCAGAAUUUAAACCUUCUUCGGCAAAGGAUAUUACUAAGAGGAUAAGUAAAGUCUGGACUCGUAAGAUAUUGGUUGGAGGUUGGGAUCCAGUUGA
>1829
AACAAGGGAACAUACCUUCAUCAAUAAUAUCAAUAGAAAGUAUGAGACAUGGAGUAAUUGCUUCUGCAAAGCAUGCUUUUGAUAACCAAUGUAUGUUCAUUGUG
>1830
ACACCUUCACAGAAAGCCCAGUUAGUUGAAAUCUUAAAAUCCUGCGAUUAUCGAACCCUUGCAAUUGGUGACGGUGG
>1831
UGGAUUUCGAGAGUCUGAAUCCAGGCGAACAGAUUCUUGAGAAAAUCAUUUCCG
>1832
GUGGCCAGUGACAACGAUAACUGUGGCGCGUGUAAGAACAAAUGCAAGUUCUCACAGACGUGUUGUCGUGGCCAA
>1833
AGCAUAUGAUGCCUCCUUAUGGAACACCGCCUCAUCCAUACGUUGCAAUGUAUCCUCCAGGUGGCAUGUAUGCA
>1834
AAACCGGUAGCUAUGGUCAUAAGUUCCCAAUGUCGUCUAGUUAUGAGUUUCAGUUUUACCAACUUCCUCCUGGUAGUCCACUUGGUCAGCUUAUUUCCCCGAGCUCGGUUG
>1835
UGAGGUGGAGAAAGAAGGCGAUACGGUGAACGAGGAAAGAUCUGUAGAGCUAAUACUAAGUUUACUGAUUGCGUCUUAUGAAACUACUUCU
>1836
AUGUUAAUGUCGCACUUGGUAUCGAUGGCCAAUGGGUAAACGGAGGACAAGUCGAGAUCAACAA
>1837
ACCGAUCCCAAUCGAGCACUGCCCAACUAUAAGCCGUGGCUCGGUGGCGUGGGUCGGC
>1838
AGGGAGAUAUCAAAUCUCACUCUCCUCCAGGGGCUUGGGCUGCAUAGAAAUGAUCUUGAAGGUCCAAUUCCUGAAGAAAUGUUUGACAUGAUGCAACUUUCA
>1839
GUGGAAUCUGGAGUACGCGUUACAGCUCGAAGAAACAUCUUCGGCUUUAAUGGAACCUGAUGACAA
>1840
GGCCGGCAGCUGCAUGCAAUGGGUUUGAGCGAUACACCUAAGAUCGAUCCUGACAGUAGCAUAGCUGCUGCA
>1841
AAUCUCUCGAAUCGACGUCAUCGGUUGGAUUUGUAACAACGGCACCGUCUCUCACGAGGAGGCUUACCGGAGAUCUUAUCAGAUUAACCUCGACGCGAUCAGAGAUG
>1842
GAAGGAGGUUUUCAACUUCAGGGAUGAAUCGAAAAAGAAAUCUUUAUUGGUUCUACCUCCUAUUUUUUAUGAAGAAAAUGAAUCUUUUUA
>1843
AUGCAGUUUCAUUCAUUGAUUCUGUUAAGGAAGCAUUUCAUGAUGAACCUGCAA
>1844
UUCUGGAAUCAAAUCUUGGAAGAAGCUUAACGAGUUAAACUUAGCCGAUAACGAAUUUUCGGGUAGAAUUCCAGAU
>1845
UCUAUGGCAAAAAGAUGUUUUUUUCUCUGCAGCAGAGGAGGUUCAAGAAUCUGCUGAUAUAAUGGAAUCUGCGUAUAGGUUGUGGU
>1846
ACAUGAAUGGACUACAUAUGCCUACACAUUGAGGGCUGAGAAUAAAGUCGUUAAGGUUAGUCAAAAUCUGUCCGUUAUUGG
>1847
UCAAAAGUCAAAUCAAACACUGUGAGGAACAUAAUAGACAACGUUGGCUUCUUUCGCAGCUGCUCAACGUUGUCUCUCCCGAUGGUCCCAACACUCUCUUCUUCUUUUUUUGU
>1848
CAGGAUUCGGAUACGAUGUACAUGUGCUCAAUGCUCUUGUUGAUAUGUAUGCGAAAUGCGGCGACAUUGUUAAAGCAAGGAAUGUUUUCGACAUGAUUCCUA
>1849
GCUGCGGUGGCGGAGAUGGGUUUGUGCGGUUGAAGAAGAUGAAAUUGCCGGAUACUACGACGGCUAGUGUAGA
>1850
CUGAUUGGACCAUCAUCAUCGCCAUCUGCGAUUCCCUCAAUUCUAAUCGCUGGCAAUGCAAAGAUGCGAUCAA
>1851
UGGGCCAUCUAGUUUUAUCCGUCUGGUUGUUUGUUCUGUUCUACUUGCUCGGAGACACGGCCGCGAGUUACUUCUGUCCU
>1852
AUUCUUACUGCAUGUAAAGCCCUUAGCAAAGUAUGUUCCUUCAACUAUAGCUUUGCAUGACAAGGAGAAA
>1853
AGACAAUCAGUUCUGUUCUGUACCGAUGUUCUUGCCAGAGGUCUUGAUUUUGAUAAGGCUGUGGACUGGGUUGUUCAGGUGGAUUGUCC
>1854
AGGAAACAUGUUACUUUGAUCCGAUUCCCGUUGAUCUCAUCAUCAAUAUCUUGUCGAGAUUGCCUCUGGAGUGUAUUGCGAGGUGUCGUUGUGUAUCCA
>1855
AUUUGAAACGCUUCUGACAAUUGUGAGGAACGCAGCAAAGAAGCCAGACGAAGAAAGAUAUAGAAGAAUCCGUCUCACGAACCGCUUGUUCCAUGAGAGAGUUGGAAGAUACAAAG
>1856
GGUCUCAGUAUCUUGGGUUCAUCUUUAAAAGGAAGGGACAAAGAUGAAUGGAUGGAGAUG
>1857
AUUCGGAGACUGGACCGAAGAUGCUCCUGCAUUCACGGUCGUGUUCGAAA
>1858
UGUGUUCGUGAAGCUGAAUUGCCUGAACUCUCGUGGGUUUUCGUCUGAUUCUGCUAAAACCCUCGCC
>1859
UGGGCCAUCUAGUUUUAUCCGUCUGGUUGUUUGUUCUGUUCUACUUGCUCGGAGACACGGCCGCGAGUUACUUCUGUCCU
>1860
ACUUCUCUUGAUGAUAGAAAAAUUGCGAGUGGAGCAGCAGAAGAAAUGAUCCGUUCAUCUGAACGACCCAAAUCGCAAAUGAUCCGCAUAAUAGAAGG
>1861
CUUGAUACCUUGCAGUUGAUUUUCGACAGUAAAAUUCUUGACUAUAUUAUUGUUGUGUUCACUGGGGGUGACAAA
>1862
GCAGAGAAGGACGAUGACAAAGCUGAUUUGUUGGAGGGAGGUCUUACCCGUGCGACAUCUGUAAGGUUUCAUAAUUCAUCCAUCAGAACAAACAUAGUCAGGUUUUUGA
>1863
UGUACAUUCUUGAAUGCGGUGUCCAGAUCUUGACGGAAGAAGAAGAAGAUGUUGAUAGUAUAACUAACGAGGAAUCUGAUUCUGAAUCUGGCGAAAUGUCUGACAAAGAAGACG
>1864
ACAAGAGAGGGAGAUUCAGAAGCAGAUUGAGAGAGCUGCUGAGAAGUUGAAUGCUGUUGGUGG
>1865
UGCCGUCACUUUUCGUUUGCUGAGAUUAAAGCAGCCACUAAAAACUUUGAUGAGUCCCGGGUGCUUGGUGUUGGAGGUUUCGGCAAGGUUUACAGAGGAGAAAUUGAUGGUG
>1866
CCAAGCAAGCAAUGGUGAAGAAUACAGGUGCGAGGGGACUAAGAGCCUUACUUGAAAGCAUUCUUACCGAAGCCAUGUUUGA
>1867
CAGCUCCAGCAUUUCUUGCAUGAUAAUUUCAACGCAGAAGUGGUUGCUGGGGUUA
>1868
GGGCUUGAAAUCCAAAUGUUUGAUCUUGAUUUCUCUCUUAUCUUGAGGCGACGUCAAGUCUCACAAAGCUA
>1869
AUAAAUUCAUCAGAAGAACCGAGCAUAAACCGGAGAAUCAAGUUGUUUCCGAGUCGAAUUUUGAUGAAUUUGA
>1870
GCCAAAGCUGAGAAAGAUAUGGGUGCUGGUCAAGAUCCUUCAGGUGGUGUUAGUGCGGCUGAGAAGGAAGAAGUGGAUUCGCGUUCAAUAUAUGUCGGCAAUGUGGA
>1871
AUACGUUCCUUGGAAUCUGCAUGAACCAAAGCCUGGGAAGAUGGUUUUUGAGGGUAUUGGUGAUCUUGUGUCCUUUCUCAAGCUAUGUGA
>1872
CAUUGAUGUGUGCAACGGAUUACUAGGCGGCUUCGCAGCUAUAACCUCCGGAUGUGCCGUGGUGGAGCCGUGGGCUGCUAUAGUAUGUGGCUCCGUGGCAUCAUGGGUU
>1873
AGUAGUAUUUCUAAGCUGAGAAGUAUAAUACAGCAUAUUGACUUCCGUUUAGGACAAUUACA
>1874
CAUAUUAGCGGUCUUGAACGGUGUUUAUCUGCUUCUCUUUCGUUCAAAGACUUCUGAUGUA
>1875
GGGAAAGGAAGAGACGCCAUGGCUUACUUUGAGUCCGUCGGAUUCUCGCCGGCGUUUCCUAUGAAUCCG
>1876
UUCGUCAAAGUGGAUUCAGCCCAUUUUCACUCGAUGUUCAGUUUGUCCAGUUCUACAACUUCCACAACAGAUCCCAAACUGUUCGUAGUCGCGGAGGAAUCUACACGACGAU
>1877
GAUCAACUGUAUCUUCCAAGGAACUUUGUGAGCUCAAAUGGUUUGGACAAAAGAUGCAGUGAGAUA
>1878
CUCACUGUUCUCAAGCUUGAUGGAUCUUCCUUUGGUAUUCAAGUGUUGAAGACAGCGAC
>1879
CAGCUAUGCCUAAUCUCUGUCCUGCUUUCAUUUUUGUCAUUGCUUGGGCUGCUGGGAUGGAGAAAGUGAAGCUA
>1880
GUUGACGUCUCAUCUCUCUCGGGCCACGCCUCGCUGAUCAAAUUCAGAGGAGGCGUGAAAGCAGGGAUCUUGGGUCGGAUCAGU
>1881
CAUCUUCUUCUUCAUCUUCGUUUCUUCAGUCUCCGCUCAGGAUUCGGUGGUUGACAACAAUGAGAAACAAGAAUCUGAAGGAUCUGGUA
>1882
AAGCAUCAGGAGAUUCAAAUCUGUUUGCAAAACAUGGAAAUCGGUAACAGAAACAGAUUAUUUCCGGCGGCUC
>1883
AGUGAAUCUGGGAGUGGCCUGGUGGAUGCUGGAGAGCAUUCAAGACAUAUGCGACAUUGAAGGAGACCACC
>1884
AGCCACUAAUCUCGAGACAUUGAAACUUAUCGGUUGUGAGAGUUUGGUGGUG
>1885
AUGCAUAAUCAUGAGGUCAUUCCGCCUCAUAUGAGGUGUAAGCUUUGUGAGACUUGCAA
>1886
CUCUUAACCAAAGUGACAUCUCUAGAGAGCGUUGGUGGCCAUCUCUUUACAAAAUGGUCGAAGGCCUUGCGGUGAUGAGCAGAUUGGCGAGGAA
>1887
CGGCACGAGGAAUUGUUAGGGAGCCCUGCUAAUUUCCGGAUACAUAUCUUAGUAGCGGUCAUGUCUUACAUUUUCUUCGGCCU
>1888
AAACUCUUGAGGACAUCCACCAAGCUGUAGUUGGCAGCGCCUAUGAAGUGAUUGGACUCAAGGGUUA
>1889
UCUGUUUCACUUACUGCUUUAACCACGAAAGGGAAUCCAUUGCCAGAUGAUAUCCUACAAAAGACGUUAGACGCUUGUGAUCGGG
>1890
GUUGUUCUGGCCCUUAUCAUCGGUUUCUGUGUGUUUGGUGCUUACCGCAGACGUAAGCGUGGUGAUUACCAGCCUGCAAG
>1891
UCCUCCUCCGCCGCUACCUCCGCUAUAUCGCCGAUGACUCCGCCUGAGAGAUUCACUAUCAACGGUAAGGAGGCGGCGAUGAUGGUUAAGUCUGAGCCGACGACGGAGGU
>1892
AGCAACAACAACUCGCCUGGUCAACAGAAUUUGGGGAGAGUUUUACUCCAAUUACUCUCCAGAGGAUUCAUUGCAGGCGAUUGGUGCA
>1893
AAGUCAUCUAAAACUGUUAUCAUCCGUAAUAUUAACUACAUAACCCCCGAGGGAAGAAAUGGAGACAUGGAGGGAAAUGAGUUUACGGACAACGGUUCCAUCAAAGAGACUG
>1894
GCGGUGUUUGGCGUGAUGAAAUAUAAAGACAGUGUUUCUUGGAAUUCCUUGAUCACUGGUCUUGUUCAGCGCGAACAGAUUUCUGA
>1895
CGAGUGUAUGGCGGCUUCAGACAACGUUGUUAGAGCUGGUCUCACUCCAAAACACCGCGAUGUUCAAACCCUUUGCUCUAUGCUUA
>1896
ACCUUUGAGCAUGGAAGACAUGAAAGUAGCUAAAAGCCAGGUUGCUGCUAGUUUUGCAGCAGAAGGA
>1897
CUGGUGGAAAUCUUGGUUCGUGGGGAGCUUCACCACAACCACCAAUGUAUUGGCAAGGUUUUUACACCCCACCUCCCAAUGGCCUUCCCCAA
>1898
UUGUUCCAGAAGAUUAUUCAGCUCGGCUUCAUCUUGUUGAGAAUGUUCUUGGCUUGGAAGAAGCCGAGAAGUUCUUCAAAAGCAU
>1899
CGUUUGACAGCAGAAGAAGCCAAGGUCAUAGCCAAGAAACCGGGAGUAGUUUCGGUUUUUCCUGACCCAAACUUCCAGCUUCAUACA
>1900
AUGGUCCAACUACAAAGUAUGUAGAGAAAUGCAAGUUUCCUAAAGAUGGUUCUCCUGCAAAGUCUCUGAGAUACGUUGGAAGUAUGGUAGCCGA
>1901
CUUGGAGAGAUGGGAGUUCUUGUGUUGGUGCUUGGAAUGAGAGUAAGAUUAUGAGGAGUUUCUUUAAU
>1902
UUGUUUGGCUCAGGUGCUAUUGAUUUCGCAGGUUCAGGAGUUGUUCACAUGGUAGGUGGAAUUGCCGGUUUAUGGGGAGCGUUAGUAGAAGGACCACGAAUAGGUAGAUUUGACCGGUCAG
>1903
UGCGAAUAUAGAUAUUCAAAAUGGCGGGUUGGGUUGUGUUUUCUGGACCAAAGAGUUAUUGGAUAUCCGAAAUUAUGCU
>1904
UGCCGCAUGGAGGAAGAUCCGAUGCCGAUUCUAGAAAAGUUGCUUCAUUUGAAAUCGGUUUAUCUUUCAUCUGGUG
>1905
CUCCACCGGAGUAUGAAACUUGUUUAGGUGACUUGUACAGUGUUGCUUGGAUGGAA
>1906
GCAUUCUCUCUUUCUUGGGGAUAUUUUGAAAAGGAAAUCAGUCAAGUAUCAUGGAAAUAGAGAGAUUAUGA
>1907
CUCCUGUCUUGCCACCGCCAUCCCUGAGAUACGUCAGAGAUGUCCGAGCAACAAGGCAGGAA
>1908
CUGCACAAUUGUUCUUGCUUGGCCUUCGCUUACAUUCCUGGAAUAGGGUGCUUAAUGUGGAGCAAGGACCUAAUGGACACAAUGCAA
>1909
CUUGGGGAUUUGAGCAGUUUCCUAGUCAUUACACCUUCAGCGAUUGCUUCAAUAGGUCUCCAAA
>1910
CAAAUCGGUUGAUUAUGAUUACGUUGAAGAAGAUUUGUUCGGAUCAAAGAGUGAGCUUCUUCUCAAAUCGAACCCGGUUUA
>1911
CGUCAGAGUUCCUGAUUCUGUGUUCCGGUCAAAUACAUUAACGGGUCGGGCUCAUGAAUCGGAUCUUCAAGCA
>1912
AGAACCCUUCAUGGUUGCUCCCUCUUUGGUUGCAACCAUGUAGUGGUUUA
>1913
GCUCUUGAACCCAAACGAUGAUAAGUUUCUUAGAGACACCAUGUUAGCUUUCAUUCUAGUGGGGAGAGA
>1914
UCGGCUGCUUUUGUUUGGGCUCCUGGGUUUCACCAAUUCAGUCAUAGCACCACUGAUACUGCCGU
>1915
AUGUUUACAGCUACGGAGUUAUACUUCUUGAGCUUCUCUCUGGUAAGAAACCAAUUGAUCCAGGGGAGUUUGGAGAAGACAAUAAUCUCGUCGGGUGGGCGA
>1916
AGAAGAUUCUUUUACGGUUGCCUCUGAAAUCCUUGGUGAAACUCAUCCAAGUCUCAAAGAAAUGGGCAUCUAUUAUCCGUGGGGAAGAAUUCA
>1917
UGUGCGGUCAUCAAUAGCCCGUACAACUCGAUCCCGGAGGCUUGGCCAUCAAAGGAAGGCGUUGAAGAAGUGGUGUCGAAUUUUAUGGAGUUUUCGGUGAUAGACCGGACC
>1918
UGCUACAACUGAUCCAUAUGAGAGUCUUGACAAACUUCAAAUAGUGUCUGGUCCUAUUGAACUUCAGCAGUCAGAUGGUCGUGUGUUUGUCAAUGCUAAAGACUUUAAGAUAAAAUUGAGCA
>1919
UUUGUUAUGUUUUCCUGCUGUGUGGAUUUCAAAAAAUAAGGGUGAUGAUGCAGCACCUGUGAUAUGUAACCCUAGCACGGGACACUAUUCGAU
>1920
AGUGAGAGACUUUACAUUUAACUGCCUUAAUGAACUUUGCUCAGGUCGAAAAAGUCAUCAAGAGCGAGAGAUAAUGAGUUCUUUGGCG
>1921
CCUUGAGCUUCCAUAUGCGCAAUUACUUCUGGCUCGAUCACCAGAACCUCAAUGACAUUUAUAGGUUCAAGA
>1922
GAGAGAGGUUGAAAUGUUGAGGGAUAUUUUAGUAGCGUGGCAUGGAAUAAUGGAAGAGCUCGAUAUAAUAUUUAAGGAUAACAAUGUCUCUA
>1923
GUGGCUGCCACGGAUAGAGAUGAUGUUUGGACCAGUGUGGUGGCUGGUCUUGGGACCGGAGCUGUUUGUAGAGCGGCCAG
>1924
AGAGAUGCUGUUUUGUCUUUUGCUGGUGGGAUGUCCAAAGCAUUUCAACCUCCCAAGCCUUCUCCAUCACGUCAGUAUGCUCA
>1925
ACUGGCUGCAGAACACAGUUACACAGCUAUGGUCUUGUCAAAUACUGAUGGUGCAGCAGAGGA
>1926
CACGAGCUAGUGACUCUAUGUGAUGUUGAAGCAUGUGCGGUCAUCAAUAGCCCGUU
>1927
ACCUGAGCUGUGUAGGGGAACCGUUGAGUUGGUUGCUACAAAAGAAUACAUGGUACGGGA
>1928
CCAUUGUUGUGUUCUCGAGCAGGUACACAGAAUCAAGGUGGUGCUUGAGAGAGGCUGUGA
>1929
AUGUCCAUACGGAAGAGGUUGGUUUUGGUGUGCAUACCCUUUCUUCUUCCGGACUCGAUAU
>1930
GAUCUAUCUUCAGAAAAAGAGAACGAUUUGGAUGUAAUUGAUUCUUCUGGAGAGGAUA
>1931
GCUCUUGGGGAGCUUCCUCCAUAUUUUAUCUCAAGGGCAGCUAGUAUUUCUGGAAGCACAGUGGAUGGAAUGGAAGAAUUAGAUGGUUCCUCAUCUGAGG
>1932
UGGCUUUAUGAUGCUGCCAAGAGAUAUUUGAAGGGCUUCAAGCUUGAUGAUCUCCCUGAAGUUGAUUGCCUGCUCAUAACUCAAAGCCU
>1933
CCGGUCAUCAACAACUUGUAAAUCAUGUCUAUUUCUCACCUGAUGGGAAAUGGAUUGCAAGUGCAUCUUUCGA
>1934
CAAGGCUUCUUUACUUAGUGGAAACAUUCAGUUGGUUGAGAUCGUAUUGAGUUCCAAGAAUCAUGAGCUUUA
>1935
GCUAAGAGAGUGUUCUUUGAGUGUUACUUCUCUGGGUACGCAGGUCUUGGAGUCUGGAACACAUACAUUGCCACUCUUGGA
>1936
CUCUUGGUGCUAUGAGCGGUGUUCAUGAAGCCAUUCCAAAUGAAGAGGAUUCAACUCCUGCUCGUCCGAGAAGCUUUAAAUGGACCACUGAACAAAUUAUGGUGCUACUGAA
>1937
UGUGAUUUUGGCUGGGAGGGAUAUGAUUGGGAUUGCGUUUACUGGUUCUGGAAAGACUUUGGUUUUCGUGCUUCCCAUGAUCAUGAUUGCUCUCCAAGAAGAGAUGAUG
>1938
AUUCCACAGUUCUCCGUCGGAAUACGGAUGAUUCCGGGAAGAAUCGCCGCCGUAUCCGUUACUGUGGGAA
>1939
ACCACUCAGAUUGGAAGCUUGCUGGGCCUCUGAUGCUGAAUCUGCUUCAUGGGCCUCUGUUGCAGAAUCUUCUUGGUGGG
>1940
ACUUCAGAGGGGAUUCAUGAGCCUUUUCCUUGAAGUGGUUCUUGUGGUUUUCUCUAAGA
>1941
UACUAGCGCGAUUACCACUAAAGAGCAUCACAACUUCCAAACUGGUUUGCAAGCAGUGGAAAUCGAUCGUCGAGUC
>1942
UCCCGGUGAUCUCUCUCGCCGGUAUCGACGAUGUUGAUGGUAAAAGAGGAGAGAUCUGCCGUCAGAUCGUGGAGGCCUGUGAGAAUUGGGG
>1943
AUUCACACAAACAAUCCGGUCUCUGGUGAUUCUUCAGAAAUAUACACAGAGAUUGUGAAGGGUUUGGGAGA
>1944
AAGCCCCGCUCAAGGCGGUGGUAGUUUCGUGAAUUACUUGCCGCAGGACGAGGCUG
>1945
CUCUGCUCUCUCCACAAACGUCUCCUCAAAUGUCUCGUCUUUAUCCACCUCCUUAGCUUCACGGCGGAGAGAAUGGGAGGAGGAAGGAGAAGACACGGUGGUGGAUAAGCUGAC
>1946
GGAGAAGAAGGAUGCUGAUAAGCAGCUCCGUCGGGAUUCUUAUGAGGUUUUAGGUGUUUUAAGAAACUCUACGGAUCAGGAAAUUAAGAGCGCUUAUCGGAAAUUAGCUCUCA
>1947
CGUCACUGGACAUGGCUUCGGUCACGCCACUCGUGUCGUCGAGGUUGUCCGUCACC
>1948
CUCCUUUUUGGGGCAACGUUCAACGGUAGGUGGAGACCCACAAGAAAUAAAGUUUUCCAGGACAGGAA
>1949
AGUAGCUGUAACACUGUUUGGAACUAAAAACUGGCGUAAAAUUGGUCAGUUUGUUCCUGGACGGACGGGUACU
>1950
AGUUCAAGGUUCUUCAUGAUGGUUUUUGGCAGAAGAUUAAUGUGAAACAACCUGAACA
>1951
ACAAUAAAAGUCUUGACUACUUCCUCUUUGACCCUGUAAAGAGGGGUCAACUUGAUUGG
>1952
CAGGUGCUAAAGCUGUGGCUUCGAGGCGUUCGACUGAUGAUCUUAGUGGGUUUCAUAGAUUGAAUCCUUUGGCACCUCAGUUUAUACCAUCUA
>1953
AAUGUGUUAUGCCUGACCAGGAUCACGUCUUACAAAGGCUGCUUCUUGUUAUGCAUUAUGUCUACUCCACAUA
>1954
UGUUGGGAUUUUGGUUCUGAUUUAUAGUGACAAUUAUAUGUCGCAUGAUCAAGGAUAUCUGAGAUUUUUUGCU
>1955
GCCAUUUUGCAGGUGAAGGUUUUGGAAAAGCGUCUUACUUUAGGAAUCUUCAAAUGGUAGAUUGGG
>1956
CUCCUCUUCGUCCCAUCGGUAGAGGCGCUUAUGGAAUUGUCUGUGCUGCUACAAACUCAGAGACUGGAGAGGAA
>1957
UGAUCCAGCUACCGAUUCGAUUGUUUCUUGGAGUGAUACUAACAACAGUUUUAUCGUUUGGGAUCC
>1958
UGGUAAAAGUUUUGUUGCAGAAGUCUUGAUGCUGCGCCGGGUCAUAACAACUGGAAAAAUGGCAUUGCUUGUGCUACCU
>1959
UAGAUAUGGAAGAGGUCAUGAGUCUUCUUCGUAUACUCAGACAUCUUCUGUCUCUG
>1960
CUGAUCAAUUCAUAGAUCCUUUCGAUUCCAUUAGUAAUGAGGAUUCGGAAUAUCACUAUCACACAUUGAUCAA
>1961
UUCCUGAGAAUGCUGAAUGCAUGAUGGAUUGUGAAGCUUUUCAGAUAUUAGAUGGAAUUAAGGGACAUUUGGUUGGGUUGUCUGAAGAUCCUUCCAUCAAAAUUCCUGUAUCUUAUGAC
>1962
GGUCAGCUCCAAAAACUAGAUAUGGUCGAGAAGCUUGUACGUGAGAUGCAAGAAACCAAGGUGGAGUGUGACA
>1963
AUUUAGAAGCUGCUCAAGGUUCUGGUAAUCAUGAUAGUGAGGAUGAGGAUAACGAUGAGAGGAUUCUGAGC
>1964
AGAUACUAUAACAACAAAUUGCAGAGGACCGAAGUAACUGAAGACUUCUCUUGUCCAUUCUGCUUAGUAAAAUGUGCCAGUUUCA
>1965
UCCUAGCGCAGUCCAGGAGUGGGAAAAGCUUCUUGUGGGUGCCUAUGGAGCAAUACUCCCUCUGUCUACUGCUGCUAUGGC
>1966
CUCUUCUCGCUUUGGCCCGACAAGCUUGUAUUCUUCCAAGAUCAGGUUGCGAGAAGAA
>1967
ACCGUCUCAAGAGCAGUUCAAGGUUCUUCAUGAUGGUUUUUGGCAGAAGAUUAAUGUGAAACAACCUGAACAUCGGAUUAACGGA
>1968
AGUCAAGAGGGUCAACCAGGGAUGGGACAGGUGUCCAUGAUGGUAUUGUAAACCAGCUCUUGACA
>1969
GUAGAGGGUGGUCGGCACUAUGCCUUAUGGGAGGAUCCAUUCAAGAAACCGUGCUAUCUAUUUGCUCUGG
>1970
ACUUCCUUUCUCUCUUGGCAAUUACCUGUACGGAUUGACAUCUGUGAAGUUUGUGCCUUAUGUAUUAGGAAGC
>1971
AGAAGUUCAAAGUGCUGAUAGGAAGAUUCCAUUUAGAGAUAAAGUGAUCUACACUGUCAUCUCUCUCUUCAUUUUCCUUGUCUGUAGUCAGCUUCC
>1972
GGAAGUUUCGAUCUUUCUUCCUGGUCAAGCAUCAGAUCAUCAAGAACUGAUUCAGGAUCCGGGUCGGAUUUCA
>1973
CCGUUAGUUUUCUGUUUGUAUUGGGAGUUUGAGUUUUUGGAAUGGAGUCUCAAUGGGAUACAUUUUUUAGAUUACGACGU
>1974
UGAUUUCUUCGAUUUUGCCAAAACCCAUCUCCGGUUCGAGCCGGAUCUUAAGUCMCAUUGUCGGGUAAUAGAAGUUG
>1975
GUGAGUGUAGGAAACGCCAUGGUAGCAGCGAUCCAAUUGUUGCUGAUGAGGAAGGUCUUGCUAUUUAA
>1976
AAGCUGUUGCUGCUACACCUGAAGAAAAGGAAGCUAAUUCACAGGAUAUGUCAGCUUCACUGGCUA
>1977
AACUGAUGAUGCUAAAAAAGUACUAUCAAAGAUUUGUCAUGUGAUAAAACUUCUGAUUGGUCGCAUCAGUA
>1978
GUUGGUAAAUGGGCUCGGGUUGUUAACAUAACGGUUAUUGGCAAAGAUGUUCACGUCGCCGAUGCAGAGGUUUACAACAGCGGGGUUGUUAUCGAA
>1979
CGGAUUUACAGCAAGAGCGGGAGUAACCAUAUCGACGGCUUCCGUUCUUGACCCGAGAACCA
>1980
UGGUAUCAGUGUGGCAGUGGCACUUGUGGUGUUCACUCUUAUUGGUAUUU
>1981
CCUGUGUCGUUGGUGGCUACCGUAUGCCUAAGAAGGCCAAGGCUGCUACCGCUGCUUAG
>1982
UGGAUGGCAUGAUUUGGAAGGCUUAGUUGCCAAGUUCCAGAACCGUGUUUCAUUUG
>1983
AUGAUUAUAAUUACGCAUUUUUCGUGGACAAAAGCAUUGAAGAGAUAAAGGAGCUGACGCCCCUGGUGAUCACUACUAUUUCUUCUGCAAUCACGGAGUUGAUCAG
>1984
UGAUCAGAGUUACCCUAGUGCACAUCCUCCGCCCGCGACUGCUGGAGUUUUGGGGCUUGGGAGAGGGAAAAUUGGUCU
>1985
UUGAAGAAACAUGUGGAAGAAGAAGGAGCUUACUAUCGUGACAUCUUUCUUGUUUUCUUGGUUUUGAUCAU
>1986
AAAAGAUCAUGGAACGCAAUGCUUGGGAAAUGUGGUUUCUCAUUGGCGUUUAUUCUUCUCUUUA
>1987
AGGGGACGUAGAUGAAGGGGAUGUUUCUCAGGCUGAAGAUUUUCUCUUAGCGUUGCCCA
>1988
AGUUAGCAGGGCUACAUGCGGUAAUAAUGAUUGAUUGCUUGAAAAUUCAUGGCGAAACCGUUGUUGUCUGUAAAAGUAGCAGUGGAACG
>1989
UUCUACAAUGAUACCUUUUACCUCUGAUUCAUGUGAUGGUGGUUAUUUUCAUAUUGCGUCUCUUAACCCUAACAUGGGUGAGUGGUCUGUCUCGAUGAAGAU
>1990
GUGGUGAUUACCAGCCUGCAAGUGAUGCAACAUCAGGGUGGCUUCCACUUUCUCUGUAUGGAAACUCACAUUCUGCUGGCUCGGCCAAGACCAA
>1991
GAAAACUGGAUUAAAGAGGAAGAGAGAACCAUCCUUGACCUUAAGUCCGGUUUUG
>1992
AUCUGCUUCUUGGUUUCAAUGUCUUCCUUUCAGCUGAGGCUAAGAUAGUCAUUCCUUCUGAGGCUAAGAAAGCUGAG
>1993
AGGUAAUUGAUCUCCAAGGUUGUACAAGACUGCAGAGUUUCCCAGCCACAGGUCAAUUGCUA
>1994
GUUGCCGUCCUUGCUUGCGAGCCGUCCUUGCUUGCGAGAAGUGAGAACAGUGAA
>1995
ACCAUAUGAUCAGGAUGCAUAAAGGUGCUGAAAGUAUUCUUAUUGUAUCCAACAGUGGC
>1996
CUCUAUACUUCCCUCGGAGAUUGGGGCAUUGGUCGGGAGGCGGUUUCUUUUUAAAGUGAGUAUAGGU
>1997
AGGCUAAGUCAUCGUUCGUGUUCGUCAGUGACUUCAGGAACGCUCCUGGACUUGGUCA
>1998
AAAGGCAAGAUCAUUUAAGUCAAAGGCAGUGGAUGAAAAUUGUAUGUUUGAUGAAUACAUUACUCAAACGGGUGACAUAGACCUCAACUGCAACUUGACUACGCAAGAUUUCCUUC
>1999
CUCACUCGUGUUCUUGCUUACAUUUUAAGACCUUUGAGGCAGCCUCGUGUUAUUGCUGAAGUUAUUGGUGGGAUUAUGCUUGGA
>2000
CUCCCUGAAAAUCCAUCUGGUGGACUCGUCACUUGGGAUGCACGACUUCCUUUGAGAAAUGAAGGUAUAGUGAUACCAACCCAGGUGAACUAUGUGGGAAAAGCGGGAA
>2001
GCUUAUGUUACAAAGUUUGAGGAAAGAUCUGCAGUCACUUGCUGAUGAUCCGACUUUGGAGGAUUUUGAGA
>2002
AUCGCGGGAAUGAGCAGUACAGUAAAGAUGGAUCAUAUAAAGCAAAAUUACUAUGGAAGCUUUCCUUCUUUAAACCCUCUUGAGAUCAUCGCUCCUGGAC
>2003
UAGGGAGAGAGAUCUGUAUUGAUCUUGGCAAAGCUGGUUGUAAGAUUAUUGCAGCGGCUCGUCGUGUUGAUCGUCUCGAUUCUCUCUGUUUU
>2004
CUCAAGGUCUAUAAUUCUCAUUGUCCUCAGGAAUGUAAAACUGAAAAUAGGAUUAACAUCCCUGAUGGACUUAAGCUACCAUUGAA
>2005
GCUUCGUCUCAGAGGUGGUAUGCAGAUCUUUGUGAAGACCCUCACUGGAAAGACCAUCACUUUGGAGAUUGAGA
>2006
AGGAGAUACUAAUAUUGUGAUUUGCAAUCCGGGUUUGAAAAAGUUUCGGAACUUACCGCAGAUCGAAGUGCCUGAAUUUGCAUCCAUGAGAAGUUUUUUCG
>2007
AAGUCUAACUGUAGCAGCAGAGAGAAGAGCCACCAUGGUAGCAGCUGUUGCAGUAGCUA
>2008
CCAGCACUGGUUGAGAAUGAGAAGAAACUAUUAGAGAAGAUCAACAUUCUCUGCCUUAUUGAGAUCAUUUUCAGCCGACCUGCUGA
>2009
GCCAUCACAAGCAGGAGAUGUGUAUAGCUUUGGAGUGAUGUUGUUAGAGCUUUUUAGUGGUAAAAGCCCUAUGGACGAGAGCUUCGAAGGAGAUCAAAGUCUGGUAAAAUGGA
>2010
CAGUAGAAGCAGUAGAGAAGAUCUUGAACUACAGUUUCACGAACAAGACUCUUCUCAAAGAUGCUAUAACACAAAGAUCUACUU
>2011
UUUGAUGAUUGGUGCUGCUGUUGGUGCUGUGUUUGGUGGUUCGGCUGCUGAGAUUAUUAAC
>2012
AUUUGCCAUUUCCUCAGAAGGAUGGAUAUUGCGAGCAACCUGAAAUUGGAGAUAUUCAAAUUGCUGACAAGAAAAUAUUAUUCGAAGAAGGUGAUGAUAAAA
>2013
ACUUCUCUUCCUUCAUUCGUCAGCUCAAUACCUAUGGGUUCAGAAAGAUUGAUCCCGAGAGGUGGGAAUUUUUGAAUGAUGAUUUUAUUAAGGAUCAGAAGC
>2014
UUAGGUUUGGAGAGGAGAGGAAAAAGGUGAAAAUUUCUAAGGAUGAGAUCACUUUGUUAACUAAGUUCGUACCAAAACUGC
>2015
GCUUCUAUCUCUCAUGUACGUUGUUGGUGGGUAUCUUUGGAGUUCAAGCCAAAUUAUGCAAGACAGAUGAAGA
>2016
UUGUUUCGUGGUUUACACGGCAGAUAAAGCACGUUUUGUUUUCCCAAAAAGCUACCUGAGCAA
>2017
UUAGAAAGGUGGUGAGUGAUGUGGAGAUCAAAGGCAAGUUUGAGUCUCUCUUUUGCGUCAUGAAAAUAACUAUAAGUUUGU
>2018
UUGCAGGUAGUUUGUGUGGAUAUUCCAAGGCCAGAGCUAGAGAACACUGUCAAUUUCUUGGAAGCUGCUAGUUUAUCUGCAU
>2019
ACUACUGAUAUUGAUCUUGGUAUUUUGGAUGCCUUGGAGGUCGCUACCAAAGUCGCACAAGAAGUCGCUAGAGAAGUAGA
>2020
UGUGAUCUUACCUCAACUUAGAGGUGAAUCGGAUAGCUAUUUAGGGUUUGAUCCGAUUGAUAAGGAAUUCAAGGUAUUGGUCAUG
>2021
CAAAAUGUUUGUCAUCACUUGUCAACGUUCAAGGUUGCGUAAAUGAAAUCCACAAAUCAGUUUUCACAGGAAAGUUUGGUAAUGUUGGACCAAUGUGCUGCAAGGCGUUUUC
>2022
UCCUCCUUACAAAUGUUUUACGCCAUAAAAGAGUUCUUGUUGUUCUUGAUGAUGUGUGCAAGCCUCUAGAUGCAGAGUCGUUUCUUGGAGGG
>2023
UGCAUUGGAAGAGUUAUGGAGACGGGAAUUGUCGUGUGGACCCUCUGCUGGCCAUGCAGGUUGUGGGGGAACUUUGGCUUCCUGCCAUUCUCUGGACAUUGCU
>2024
CUCUGGUAACCAUCCUUCGGACAGUGAGUUGACUCCAGUGGAACAAAUGGUUUCAAUGAUUGGUGCUUUGCUUGCUGAAGGAGACAGAG
>2025
UGAUUUGAUCGGGGUUUUGUCUGAUGUUGGUGAAUUGGUGAAUGUCGGGACAAAUCCAUCAGAUCUCACUGGCUUCAGACUGAGCUUUCGGAUUC
>2026
UACCAAAUGAUGUGUAUUUAGCUAGGAGGAGAUUAGCUGAGCUUGUGUUGAUGAGUCCUAGAAAGGCUAAGGUUGAUGCAGAGUUGGUU
>2027
UUGAAUUGAGAGAAAUAGUGAGAGAGAUCAAGAAUUCUCACUAUUUCUUAGAUUCAU
>2028
CUCUUCAGGUACCAAGAGCUUCUGUGUCUGGUCAUAGUUCUCAAGCACAAAACGUACAUGAUGAAGAA
>2029
AUGCCCGGAAUUGGUAAAACAACACUGCUGAAAGAGCUCUUCGACUUGUGGCAGCGUAAGUUUAACAGCCGGGCAU
>2030
AGCACUGAUAGUUUGCAUGACGCUGGGUUUCCUAAGGCUCUAUCUCUCGGGGAUUCAGUAUGUGGAAUGGCGGCUGUG
>2031
ACUCUGCGCUUUGUCUGUCCAUGAUUUUAGGUUGGGAAGACAUGGAAGGAAGAACAGAGAUGCUUAAGA
>2032
GGGAGAAGUUAUCGUUAGAUCAUCUUUGUUGUCUUCAUCGUUUUCGCCAUAUUAUCUUAUGGAUACAACUAGAUUCGAUAACUUGUAUGAUCUUGAGUCUAUUGUUCA
>2033
CUCCUCCAAAACAGCUUCUUCUGGUUUCUCUGCGACUUCAGGAAAGAGAAGCAAUACAUUGAGAGGCAAAGAUAGGAA
>2034
AUAUAUCAAGCCAAGAACUCACUGAUGCUGCUGUGCUAGAAGCAGUUUGUUGGUUAGAUGUGA
>2035
CGCAGUUGCGUGGUGAAGUUCAGAAGCUGAAUGAGAUUAAACGUGAAUUAAGUGGAAAUGUUCAGAUGCUUAGGAAAGAUUUGGCUAAAUUGCA
>2036
AGGUAGUGAAUCGUGAGUUUUCGCUGAAUGUAUCAUUCGAGGAAGGUUGCUUAAUAUUGCCG
>2037
GGGCCCUUUGUUGCUAGUGAUCUGGAAGCUUUACAAUCAUCAAACGUUCUCGAUCAGUGGAUUCAGUCAGCUA
>2038
GGAGCAACAUCUUCAGAUGGCUCAACAGACAAUGACCAUGUUGAGCUUCUGAGCUCA
>2039
CGGUGAUGUUGGUUUCGGCUUUUGUGCCCCUCGGAUAUUUCCGACGAUUUGUUAUACAAGAUGCCGUGAAAUCAAAGGAGCUA
>2040
AGCCAGAGUGAUUUUAAAACGAUUUCGAUUCUUGGUGCAAGAAAUACUCCUUUGAACUAUGAGUACAAGUUGUUAGAGCAAUCGAAAUCGGAUUGCGGGGUA
>2041
AGGGACCUCACACUCCAUAUCUGGUUGAUUUUGGUGCCUUACUCGCAGCCGAGUUUGCUAGCGUGCGGACUAGUGCAGGUCUCCG
>2042
CAGAGACUAGUCUUAGUGUUAAAUGGGAUUUAGUGAUCAGACUUCCUUCAGACCUUCCUGGUUACUAUAUGUGUCUCAAAGGAGAUCUUCAGACUUUCAUACUCUA
>2043
UGCUGAGGAAGAGAAGAAAGGUGUUGUUGAGAAAGUGGUGAAUCUUUGCAGCUUCGAGACAUUGAAGAAUCUUGAAGCUAACAAAGGGGAGAAAGACAGAGAGGAUCGUCCUGGUG
>2044
GCUAGGGAAGGGUGUUUAUGGCAAAGUGGUAUCGAAAAAGAAGGCAAUGAAGACUCUUCUUGGCCUAGA
>2045
GAUGUUUAUAGUUAUGGAAUGGUACUUCUUGAGAUGAUUGGAGCAAAGAAUAUAGAAAAGGUUGAAUAUUCUGGAUCCAACAAUAGUUCAAUGUACUUUCCAGAUUGGGUCUAUAAAGAUU
>2046
UGUCUGCGGUUUUCCAGGUUGUGGCAUGAGAUUUGCUUACAAACAUGUCAGAAACAACCACGAGAAUUCUGGAUG
>2047
UUCAGAAGCAAUACAUCACAGCGUUGAUGAGAUCGCUCAAAAGCCUGUUAUUGAUACGUCUGAG
>2048
ACUACGAAGAUCUCACCAGAAUCCGUGCUCCGCAAUGUGUAAUAGCUCGAGAGAUUACAAAGCUGCAUGAAGAGUUUUGGAGAGGUUAUAUAGG
>2049
UUGGACCACAUUAACGAAGCCGUAAAGCCUUCUCCUUUUCUCAGAGGUAACGAUGCUUUCAAGGGUUCGUUGAUCCGCCAU
>2050
GGAUCACGCCGUAUAACAAAUCGGAGGUUUGGACUAGCGGUUUGUACGCUGAUCG
>2051
UGUAAGCAUCAAAGUCGUAGGGAGUACUGGACCCAUUCGUUUUGUUGUCAAUGAAGAUGAAACAGUCACAAAUGUUAUAGAUAUUACUCUGAGAUGCUAUGCUCGCC
>2052
GGCGUCAAGGUCGGGAGUUCUGACGGAAUGGCCAUGGAGUCCCCUUGGUGGUUUCAAGUACCUCUUGGUGGCCCCGUUGAAGAUGGCAAGCA
>2053
GGGGAGAUUUUGGAGCUCUUAAAGACAUCUGUUGACUCUUGCAGACAGUCUAACUUAGCCCUAAUUAUGUUCUA
>2054
AUCCCAGUUGGAGGUUGUCAAGAGAGGUGUCCACAUCGUUGUUGCAACCCCUGGGAG
>2055
CACGCUGAAGACUGUCCGUUUUCAUAUAAGCCUAAUGGUAACCAAGAAGGACCAGUCUAUGUCAUUGUA
>2056
CUCUCAAUCACUGGGCCGAGAACAAUCGUUUCAAAGUCGGCGACUUCAUCGUGUGGAAGUACGACAUGAAAGUAGAUUCGGUACUACAAGUGACAAAAGAA
>2057
ACCGUUAGAUCAGCUACCUCCUCCGAUCCAACGAUCCCGGGGAAACUCGUCCGUCUCCUCUUCCACGACUGUUUCGUCCAGGGUUGUGAUGCGUCAGUGUUGAUACAAGGGA
>2058
AUGAGGUGGCAGAACUUAUCGAGAAGGAUCUUAUCCUCAUCGGAUCAACUGCAAUAGAAGACAAACUUCAG
>2059
CAAGUCUGCAUAAUUUGAAAGUUUUGAAGUUAUUUGGUUCUCAUUUUUAUUGGAACACCACAUCAGUGAAGGAAUUGGAAGCCUUGGAACAUUUGGAAGUUUUAACCAUAACAAUUGAUUUU
>2060
ACCAGGAGUUGCCCGUCUGUGGCUUCCUAACCACAACUCACCUGGUUUAGCCAUGGCACGUGCUUUUGGA
>2061
UGUCGUGAAGAGCAUAGCACGAAUGGGUCGUCAUCGUCUUCUUCGUCACAGCUUGACGACG
>2062
UCAGACAUACUUUCCCUGGUCAUAACCCGUUUGUUGAUUCGUCUGCGGUCGAUGAUUUAAGGUCAAGGUCUGU
>2063
GAUGGGUGGAAACUGCCGUGGUCCUUCAACAGCGUAUUGUCUUCUCUACAAAUUCUUUACCAUGAAACUUACAGUGAAGCAGAUGCAUGGGUUGUUGAAGCACACAGAUUCUCCUUAUA
>2064
AUCAAUCAAUGGCAUAGAGUACAAGAACCAUUUCCGCAAAGGGAUAGUUGGUGAUUGGAAGAAUCAUCUAACUCCGGAAAUGGGUAACAAAAUCGACAUGAUCAUGAAGGAG
>2065
UAUGUGUAAGGGAGUUCAGUACCUUAAUGAAAUCAAGGACUCAGUGGUGGCUGGUUUCCAGUGGGCGUC
>2066
AUCUCCUUCCAUGUUGGGUCCACGGGAAAACCCCUGUGUUGCAAAUUAUAGGAUGGCACUAGAGAA
>2067
UUGUUCCUGGAAUGAGACCUGGUGGGGGCCCUGGACCCAAUUUCUUCAUGCCUAUGGUUCAGCAACAGCAGCAG
>2068
UCCUCCUUACAAAUGUUUUACGCCAUAAAAGAGUUCUUGUUGUUCUUGAUGAUGUGUGCAAGCCUCUAGAUGCAGAGUCGUUUCUUGGAGGG
>2069
AGAUAAAUCUAUCGGUCCGUUGGAGAUACGUGUGGUGCAGAACGGUACGUUUGAUGAGCUCAUGGACUAUGCCAUCUCGAGAGGUUCAUCGAUUAAUCA
>2070
CCUAGUGAUAAUUUCUGCAAGCUGUGAAGUCGAACAUGAGGGUACUUCAAGCGAGAGGAAGUGGGUUAUUGGU
>2071
GAUACGACGGCGUUUAAGGGUUGCAAGGAAGAGUUUUGGGAAGCAAAAGGUCGUAAGGUUAUGGUUGGUCAGCUUUCGGUUACUUUCAACGUUAGUGGGGUUGAAGUGUA
>2072
UAUUCAUACAAUGGAUUGAUUCAUCUUCUGCUUAAGUCUAGGUUUUGCACAGAGGCAAUGGAAGUUUAUAGAAGAAUGAUCUUGGAUG
>2073
ACUGACACAACCGUUACAGCAAUGGAUCCAUUUAAAGAGUUGGAAGGUCUUAUGGAUUCUUCGAGUCAAGAUGGGGGUUCAUCCGAUGUAAUGGGACUAUACUCAGA
>2074
ACUUGUAGAAGAUCACACUGUAGACAUCUGUAGCACCCCUGUCAGAGAGCAGCCGUUGAAUCCUUCUGCUAAAGA
>2075
CCUGUUUUGGGCCAUCUAGUUUUAUCCGUCUGGUUGUUUGUUCUGUUUUACUUGCUCGGAGACACGGCCGCGAGUUACUUCUGUCCUUCUUUAGACAGC
>2076
CGAGGUCGCUGUUGAAACCCAUGAAUGUGAAAAGGAUCUUUUGCCAUAUUUAUUGCACGGGAAAGACGAGAUCUUU
>2077
AGAUUGGGAUCAAGAUUCUGGUGAUUCUCCGAUUCUACCGUUUGAUUCAACGAACACAUUAAGAAACUCGUCGACGAAGCCUAUGAAUCUUGUUUCUUUCUCAGUCA
>2078
CUAUGGGACGAGAAACGUUCGUGAUUUCACAUCAUGGGUCUGCAAAGCCUGCGAGACACCUGAGAUCAAACGAGAGUGUUGCCUCUGUCCUGUAA
>2079
GUUUGGAAUUUGGAAGGAGUCUUUGUAUAGCAACCUAUGGAAGUUGGCUUCUUAUGCAAGAUUCAAAG
>2080
GAAGAGGAAGAGCAGGAUAUGAUUGAAAAUGUGUUAGAGAUAAAGGAUACGCAUGUUCGAGAGGUGAUGACUCCUCUUG
>2081
CGACGGCAGUGCCUAUUACACCUACUCCGGCUAAUCUGGGUUCUAAUGCUGGCACCCUGCCUAAUGUUGUUUCUAUCACUGCAGUCC
>2082
GUUUCACGUUUCUAAGGAUCACUUCCAAAGGCAGAUCAAAGAGCUUUGCAUCCGAUCCCCUGUGAUUUGGAUUGACGAGAAAA
>2083
AAGGUUGAAUCUGAGGAAUUGGAAUAUGGAAGCGACGAUUUUGUAUUGGGCCUCAUGGGCUUAGCUUA
>2084
GAACAGAUCGAAGGCAUAUUUCUUGACACAUCAAACAUAAGUUUUGAUGCCGAGCCUUCUGCCUUUGAGAAUAUGUUG
>2085
UGCCGCUGGUGCAGAGGGAUUUCUGAGACAACGCCUAUCUGGACAAGGUCUUGCUUUUAUCCUCGCAGGUGGCU
>2086
GGAGGGAGGUGGAUGGUGUGAUACCGUUAGAAAUUGUGUAUACCGUAAAACCAGUCGUCG
>2087
GGUUACCUUUCUUCUCUUCUUCUGGGUUUGAUUCUUAUGCUGUUAGUUUAUUAGGUCAGGGUGAAAGUGAUGAACCUUUGGGAACAGUUGCUGGAACA
>2088
AUCCAGCGGAUUAUUCUUCCUCGAUCUUCUAUGGGCGGUUGAGCCAAGAGUUGUUAACUGGAA
>2089
AUGAGGAGGAUAAAGCUGGGAAGUCAAGGCCUUGAGGUAUCGGCGCAAGGCUUUGGUUGCGCUCACUACGGUCCUUCAAAGCCGGAAACUGACGACAUUGCUCUCCUCCAUCAC
>2090
CUACUGAGGCUAGUUUGAUCCCCGUACCUCUUAUUGAGGAUGCUACUCUCGCUCUACCUCGUAU
>2091
AGUGACUGAGUUUAAUAGAGCUGAAUCUAAUGCUGAUAAAGCUAGUUCUGUUGCUCGGAGUUAUG
>2092
AUCUUGCCGAUGUCAACCAUAGAAAUCCGAGGGGAUACACGGUGCUUCAUGUCGCUGCGAUGCGGAAGGAGCCACAAUUGAUACUAUCUCUAUUGGAAAAAGGUGCAAGUGCAUCAGAGAA
>2093
UGUGGUGGUCUUUAUGGUUUUCUUCCCGGUUCGAUCUUGUGCUGCUCUCUUUUGAGAUUGGUUUCAUCCGGUUGAAGAAUUGUCUCGCUCCUUGUUUCUACG
>2094
GGUGGAUAUGUCUAGAAUGUAAUGAGUCUUCAAUUAGGGAUACUUAUGAAUGCCAACCUCUGCAUUUUGAAAUCCGUGAAUUCUUUAAAGGCUUAAACAUGGAGAUUGAGAAACA
>2095
CCGUCCGAUUCCACCUUCCGAUGAGACUUGUUACCCUCUCUCAUCUGGUGUCGAUGAUGA
>2096
UUGCUAAGGAUGCUUAUACGCCUGAUAUUAUUGCUGCAUCUGACUGUAUGCUUGGGAAAAUUGGUUAUGGCACUGUCAGUGAAGCCUUAUCGUACAAGGUGCCGUUUGUGUUUGUACGCAG
>2097
CAGACAUUCUGGUGAUGAAAGAGGUACGCGUUCGUAGCCCGUAUCUUUCAGAUUGUGUCUU
>2098
GUCUGCUAUGUUAUGGUUACCAUCCAUGAAGCAGGUUUUCAGACGGUUGCUAUUUUCAUGCAGAG
>2099
AGCUAUCGUUUCACGUGGAAGAACCUUCUGUUCAAAAAGAUCAGUGGUCUGUUUUACCCGGUGCCACAGAAAAAGUAACCGAGGGUGCUUACACGAAUGACUCCGCA
>2100
UGACAACAGAUUUACAAAUGAUUUCACACCUCCUAAACCAGGAGAUAUUCCAAGUGUAGGGCAUAUGAAAAUAGUUUCUGAUGUCC
>2101
UUGUUAUGUAUUGGAAAGAGAGUGAUCCUGCCUUUGCAGCUUUUGUUGCAUCUCAGCCACAACCAACUGCACCAGCCAACACACAAGCCGCCAAUGCAACAG
>2102
CUCUAGAGAGGGAGUGUCCUGGUGUUGUCUCAUGUUCUGACAUUCUCGUCUUGUCGGCAAGAGAAGGAAUCGAAGCAGUGGGAGGACCAUAUAUUCCUUUGAAGAC
>2103
ACGGCUAGUCACUUUCUGUUCCCCCAACCUGUUUGAUAAUAAAGAGGUGCAUGUGAGAAGAGGAGAUAGAUUGGUGGCUAUUCGA
>2104
AUUCGGAUACAGAUACUGAGGUUAUACCAAAGCUUGCUAAAUUUGUUUUUGACAAAGCUAAUGAAGAAGUUACUGUUCAAUUUUGUGAAGUUGUCUUUGAAG
>2105
CCAGGAAGAAAAGGCAGGUACAAGAUGGCCAUUCUGUUGAGGUGCAUGAAAAGACUUCCAUUGAGCCUCCUGACCACCUGA
>2106
GAGUCUCUGUUAGAAGUAGAAGAGUGGUUGAUACUACAGUGAGAUCUGCUCGUGUUGAGACUG
>2107
UUGGAUCACCAUUCUUACUGGAAAGAUGACAGUGACUUCAGUGACAUUUUUGAUGUUAACUGGUUCAUAUCUUCUCUCGCCAAAGAUGUGACUAU
>2108
CCGUUGGCUCCCAUCGUUACAUUCUUGAGAACUUCUCUGGUGAAUCUCUUGAGGGUGUGAAGGAACGAGAGGCCAAUGA
>2109
GUUGACAUAUGACUUCCCACCUGCAGUAAAAGCAAAGGUUAACCGUCUUUGGGGCGGUGAAUGGCAUGGUCAAG
>2110
UAGCAGGAAAGAAGCAACUGGUAGCCAAGAUGUUGAAGCUGAGAGCAUCGGUGGCAGUACCAUUGACAAGAAUUGUUU
>2111
AGGAAGUCGAUGCAGUCCCGGGAAGGUGUGAGUUGAUUGAUGAGGAACAAGCUUUUGGUGUUAUUGUGGAUCAUGCAAACACACCUGAUGGCUUGUCAAGGCUGCUA
>2112
CGGAGUUGCUAGAGGACUUCUUUAUCUUCACGAAGACUCUCGUUACCGGAUUAUUCACCGUGAUCUUAAAGCUAGCAACAUUCU
>2113
UCAGUUUUGAUUAUACAACUGAAAGAUUUAGACGUCUACGUCUUCCGUAUCAGUGCCCUGAUUAUAAAACUGC
>2114
GUACAAUGCUUUUGGUGUGGUGAGAAGCAAUUCGUCUCCCAUGGCUCCAAUAACUUUGUAA
>2115
AGAUUCACGACUUUGGCCUCUUCUUCAACGCCACUUGGUCUCUUGACUGUGGCCAUUUGUUCAUCU
>2116
CGGCAGUAAAAUCGCUGAUUAUAUGAUCGUUGUUUUUACCGGUGGGGAUGAGUUGGAAGAGAAUGAGGAGACAUUGGAGGAGUAUUUGGCUGACUU
>2117
CGAGUGGAAGCGGUAGCGAUUUGACUGAGAGAAGAGGAAUCCCUGCCGCCAAAUUCAUUCA
>2118
CUGGACACUGGUCGCCUUUUUGUCCGUAACCUGCCUUACACUGCAACAGAAGAAGAGCUUAUGGAACAUUUUAGCAAAUUUGGUGAAAUAUCAGAAGUCCAU
>2119
UGGCUGCACUACAUGCAUUGGCAACUCUGGAGAGAUCGAUGAAUCAGUGGGAGCUGCCAUUACAGAAAAUGACAUUGUGGCUGCGGCUG
>2120
CUGAGCGUUUUGAUGGGGAUUUAGUGAUAUCUUUCUGCGACUUAACUGUGAAGGAACACUAUAAAUCUGCAUUCUCAA
>2121
ACUAAGGUAGCAAGCAUUUUGGGGUUGACCGCGAUUGCGGCUGCGUUUGGG
>2122
CGAAGAUGAGAAUUUUGGGUGCGACCGACGGAGGCGUUUAGGGUUAGUCUCUCAAAUUUUCUAUUUUCU
>2123
CGGGCUUAUAGGUUUGGUGCUUUAUGUUUCGGGUCUUUUUGGUGAUAUUGUUCAUAUGUGCGCUUCACCACUUGUGGCUUU
>2124
CUUCCAUUGUUGCAGAGUGUCUCAAAUGUCUUGGAAUAUGUGGGAGGACUCCAGCCGUUGCAGUUGGACUUGGAACCAUGGAAU
>2125
CUACUGUUAUUUGGCCUCUCGGAAACUUUCUUUGUUGCUGGCAAAAAAAGAAGAAGGAAGGUUUCUUUGCUAAUAAGUUAAUAAGUGU
>2126
CGGAGACAAUGGAGUCUUACUUCAAUGCUCUUCAUGGGUUUUUGCUCUGUUUCCAUGGAAGCACUCUUGGUGCUGGACCUACUCUGUCUUCA
>2127
CAAGUCUGGAAAAGGAUUUGAGGCAACGUUCGAUGUGCUUGCCAGACUUA
>2128
AGGAUUACUAUGCUCUUUAUAAGUUGUUUAAGAAAA
