# Supplementary material for: CFSP: a collaborative frequent sequence pattern discovery algorithm for nucleic acid sequence classification
Source: PeerJ. 2020 Apr 20;8:e8965. doi: 10.7717/peerj.8965 (PMC7179567; doi:10.7717/peerj.8965)
Supplement: Supplemental Information 2 [file peerj-08-8965-s002.zip › miRNA/Arabidopsis lyrata/positive.txt]

>1
UCUCAGCCUGUGACCCUCUAGAGGGAAGCGCUUUCUGUUGUCUGAAAGAAAAGAAAGUGCAUCUUUUUAGAGGAUUACAGUUUGAGA
>2
AAACCUGCCAAACAACAGGACUCGAGCAUUUCGCUCGGCAUUCAUGUUUUUCCUUUGAAAAGAUUAAAUUCUUGUUAGGCUGGUUUAGAUGUAGGUAUUAAGUGUGAAGGAAUGAACCUCAUUUCGUUGGCACUUGAAUACCAGCGUCUAAAGCACGCCUAACAAAAAUUUAUUCUUUUCAAAGGAAAACAUGAAUGCCGGGUGAAAUGCUUGAGUCCUGUUGUUUUGCAGGUUU
>3
CAGCGUGCAGUGCCCUUCACAAGGAGCUGUCAUUCAUGUGGACAAAAACAUGAAUGUCGCCUUCUUGAGAAGAGUAAUGUACAGCAUG
>4
CAAUGCUUUGCUAAAGCUGGUAAAAUGGAACCAAAUCGCCUCUUCAAUGGAUUUGGUCCCCUUCAACCAGCUGUAGCUAUGCAUUGA
>5
GGAAGUGGUUGUUAUCUUUGGUUAUCUAGCUGUAUGAGUGUAUUGGUUUUCAUAAAGCUAGAUAACCGAAAGUAAAAACUCCUUC
>6
GCAGUCCUCUGUUAGUUUUGCAUAGUUGCACUACAAGAAGAAUGUAGUUGUGCAAAUCUAUGCAAAACUGAUGGUGGCCUGC
>7
UUUGGUAUUUAAAAGGUGGAUAUUCCUUCUAUGUUUAUGCUUUUUGUGAUUAAACAUAGAGGAAAUUUCACGUUUUCAGUGUCAAA
>8
UCAGGCUGUGACCCUCUUGAGGGAAGCACUUUCUGUUGUCUGAAAGAAGAGAAAGUGCUUCCUUUUAGAGGCUUACUGUCUGA
>9
GCUGCCCUGGCUCAGUUAUCACUGUGCUGAUGCUGUCUAUACUAAAGGUACAGUACUGUGAUAACUGAAGGAUGGCAGC
>10
AUCCUGCUCCGUCGCCCCAGUGUUCAGACUACCUGUUCAGGACAAUGCUGUUGUACAGUAGUCUGCACAUUGGUUAGACUGGGCAAGGAAACGCAGCGA
>11
AAUGUAGCGAGAUUUUCUGUUGUGCUUGAUCUAACCAUGUGGUUGCGAGGUAUGAGUAAAACAUGGUUCCGUCAAGCACCAUGGAACGUCACGCAGCUUUCUACA
>12
UGCAGGCCUCUGUGUGAUAUGUUUGAUAUAUUAGGUUGUUAUUUAAUCCAACUAUAUAUCAAACAUAUUCCUACAGUGUCUUGCC
>13
UUGGAUGUUGGCCUAGUUCUGUGUGGAAGACUAGUGAUUUUGUUGUUUUUAGAUAACUAAAACGACAACAAAUCACAGUCUGCCAUAUGGCACAGGCCACCUCUACAG
>14
CACUGUUCUAUGGUUAGUUUUGCAGGUUUGCAUCCAGCUGUGUGAUAUUCUGCUGUGCAAAUCCAUGCAAAACUGACUGUGGUAGUG
>15
UGACUGAUUUCUUUUGGUGUUCAGAGUCAAUAAUAAUUUCUAGCACCAUUUGAAAUCGGUUAUAGUGAUUG
>16
UUGUUCUAAGGUGCAUCUAGUGCAGAUAGUGAAGUAGAUUAGCAUCUACUGCCCUAAGUGCUCCUUCUGGCA
>17
CCCUGCAAAUAUAGAAUAUUUGGUUUUGGUCCUUGGUAUUUUGUUUUAAUCCUUGUAAAAUCAUUUCAUAUUGAAAUUGGUCCAUAUAAUAUUCAUUUUAGUCCUCAUAUUGAGGGUCUAAAAUCAAAUAUUCUACAUACUACAAGAACAAAAUCCAAUAUGAAUCAAUUUUACAAGGACUAAAACAAAAUACCAAGGACCAAAACCAAAUUUUUAAUAUUUGCAGGA
>18
CAGUGACGUUGUCUAUAUAUACCCUGUAGAACCGAAUUUGUGUGGUAUCCAUGUAGUCACAGAUUCGAUUCUAGGGGAAUAUAUGGUCGAUGCAAAAAC
>19
UGCGCUCCCCUCAGUCCCUGAGACCCUAACUUGUGAUGUUUACCGUUUAAAUCCACGGGUUAGGCUCUUGGGAGCUGCGAGUCGUGC
>20
GACUUUUCCUAGUCCCUGAGACCCUAACUUGUGAGGAUUUUUUAGCAACAAUCACAAGUUAGGCUCUUGGGACCUAGGCGGAGGG
>21
UGUCUGUCAUCUAUAUAUACCCUGUAGAUCCGAAUUUGUGUGAAUAUACAGUCGCAAAUUCGUGUCUUGGGGAAUAUGUAGUUGACAUAAACACAACGC
>22
UUGGCUGGAAGGAGUUGUCAUGUGUCUGCCUGUCUACACUUGCUGUGCAGAACAUCCUCUCACCUGUACAGCAGGCACAGACAGGCAGUCACAUGACAACCCAGCCU
>23
CUGUGAGUGUUUCUUUGGCAGUGUCUUAGCUGGUUGUUGUGGCACGUUAUAGAAGUAGCAAUCAGCAAAUAUACUGCCCUAGAAGUUCUGCACAUU
>24
AGCAAAGGUCACAAUCAACAUUCAUUGCUGUCGGUGGGUUUAACUAUGUGGAAGAGCUCACUGAACGAUGAAUGCAACUGUGUCCCAGAUUUCUU
>25
GGCGGGGUGAGGUAGUAGGUUGUGUGGUUUCAGGGUAGUGAUUUUGCCCCAAUCAGAAGAUAACUAUACAACCUACUGCCUUCCCUGA
>26
UUGGAGUAAAGUAGCAGCACAUAAUGGUUUGUGGAUUUUGAAAAGGUGCAGGCCAUAUUGUGCUGCCUCAAAAAUACAA
>27
CUCUCUGCUUUCAGCUUCUUUACAGUGUUGCCUUGUGGCAUGGAGUUCAAGCAGCAUUGUACAGGGCUAUCAAAGCACAGA
>28
CCCUCUCUGUGUCCUCCCAGUGGUUUUACCCUAUGGUAGGUUACGUCAGGCUGUUCUACCACAGGGUAGAACCACGGACAGGAUACGGGGAGCU
>29
UCUUUUCUAGCAGGUGCAGAGCUUAGCUGAUUGGUGAACAGUGAUUGAACUCUUUGUUCACAGUGGCUAAGUUCUGCAUCUGAGGAGAGGA
>30
AGUACCUAUUCAUGUGACCCGUGGACUUCCCUUUGUCAUCCUAUGCCUGAGAAUAUAUGAAGGGGGCUGGGAAGGCAAAGGGACGUUCAAUUGUCAUC
>31
UCCAGGCUGAGGUAGUAGUUUGUACAGUUUCAGGGUCUACAAUACCACCCGGUAUAGGAGAUAACUGUACAGGCCACUGCCUUGCCAGGGA
>32
CUUCAGGAAGCUGGUUUCAUAUGGUGGUUUAGAUUUAAAUAGUGAUUGUCUAGCACCAUUUGAAAUCAGUGUUCUUGGGGG
>33
UCCCUGGCGUGAGGGUAUGUGCCCUUGGACUACAUCGUGGAAGCCAGCACCAUGCAGUCCAUGGGCAUAUACACUUGCCUCAAGGUU
>34
CGUUGACAUAAACCCGUAGAUCCGAUCUUGUGGUGAAAGUGGACGCACAAGCUCGCUUCUAUGGGUCUGUGGCAGUGU
>35
GGUUGCCAGUGUCAUUUUUGUGAUGUUGCAGCUAGUUAUAUGAGCCCAGUUGCAUAGUCACAAAAGUGAUCAUUGGAAACU
>36
GUCACUAUCGGUGCCCUCACAAAGGCACUGACUUGGAUGCUGCAUGUGGUAAGUGCUAUUUGUUGGGGUAGUUUCAAGUGAC
>37
CUUUCUACACAGGUUGGGAUCGGUUGCAAUGCUGUGUUUCUGUAUGGUAUUGCACUUGUCCCGGCCUGUUGAGUUUGG
>38
AAGGAUGGCUGUGAAUUGGUUUAAUCUCAGCUGGCAACUGUGAGCAGUUUCCAAAUCCUCUCACAGUGGUUUCUGGGAUUAUGCUAAACACAGCAAUUUCA
>39
UGAGCUGUUGGAUUCGGGGCCGUAGCACUGUCUGAGAGGUUUACAUUUCUCACAGUGAACCGGUCUCUUUUUCAGCUGCUUC
>40
CCUGUUGCCACAAACCCGUAGAUCCGAACUUGUGGUAUUAGUCCGCACAAGCUUGUAUCUAUAGGUAUGUGUCUGUUAGG
>41
CAGUGCAGCCACCCAUAAAGUAGAAAGCACUACUAGACAGGACUGAACGCUGUAGUGUUUCCUACUUUAUGGAUGAGUGUACUGGG
>42
CAUGUGUGUUUACGUGUGUGUGCAUGUGCAUGUGUGUAUAUGAAUAUACAUACACAUACACACACACAUACACACACAUGCAACACACACAUAU
>43
CUGGUGGAGAUAUUGCACAUUACUAAGUUGCACGUUCUCACGGCCUCAGUGCAAUUUAGUGUGUGCGAUAC
>44
UGUCGGAUAGCUUAUCAGACUGAUGUUGACUGUUGGAUCUCAUGGCAACAGCAGUCGAUGAGCUGUCUGACAUU
>45
AUCUCUUACACAGGCUGACCGAUUUCUCCUGGUGUUCAGAGUCUGUUUUUGUCUAGCACCAUUUGAAAUCGGUUAUGAUGUAGGGGG
>46
ACCACAGUCAUUGUAGUUUUGAUGUCGCAGAUACUGCAUCAGGAACUGACUGGAUAAGACUCAGUCACCAUCAGUUCCUAAUGCAUUGCCUUCAGCAUCUAAACA
>47
GUGUGCAUCCAGGCUGAGGUAGUAGGUUGUAUGGUUUCGAAUGACACCAUGGGAGUUAACUGUACAACCUUCUAGCUUUCCUUGGAGUACAC
>48
CCUCUGGAAGCUGGUUUCACAUGGUGGCUUAGAUUUUCCCACUUUGUAUCUAGCACCAUUUGAAAUCAGUGUUCUAGGAG
>49
CAGUUGAGGUCAACUCUAACUUUAGCAUCUUUCUUUUAAGCAAAGUAGAAAGUGCUAUCAAGUUGGGGUAGAUGUUUGCUG
>50
UUGGCCGGCUGGGGUUCCUGGGGAUGGGAUUUGAUGCCAGUCACAAAUCACAUUGCCAGGGAUUUCCAACUGACCU
>51
UGUUGUGGCUGUUUGGGUUCCUGGCAUGAUGAUUUGUGAGUUAAGAUUAAAAUCACAUUGCCAGGGAUUACCACAUAGCCAUGACC
>52
GACUGUCCAGGUUUGGGGCAUGAACCUGGCAUACAAUGUAGAUUUCUGUGUUUGUUAAGCAACAGCUACAUUGUCUGCUGGGUUUCCAGCUGCCUGGAA
>53
GUCAGCAGUGCCUUAGCAGCACGUAAAUAUUGGCGUUAAGAUUCUAAAAUUAUCUCCAGUAUUAACUGUGCUGCUGAAGUAAGGUUGAC
>54
UCUGACUCUCUUCGGUGACGGGUAUUCUUGGGUGGAUAAUACGGAUUACGUUGUUAUUGCUUAAGAAUACGCGUAGUCGAGGAGAGUACCGGCGGC
>55
UCUGUGGCACUAAAGUGCUUAUAGUGCAGGUAGUGUCCACUCAUCUACUGCAUUACGAGCACUUCCAGUGCUGCCAGCUG
>56
UGUGCAUCGUGGUCAAAUGCUCAGACUCCUUGGUGGCUGCUUAUGCACCACGGAUGUUUGAGCAUGUGCUAUGGUGUCUA
>57
AACGACUUAUCGGCAGGUCGUCCUUGGCUACAUUUCACUCUUUUCUGCUCAUGUAAGGCUCUGUAAGACGCAUAUAUAGUUCGAGGUGAAGUCAGUAAUUGCGUUUCACAAAUCAUAUCCAGUUGAAUUGAUCUUAAUUUGUCCAAAGAGUCAUUGCAUGAAGAGGUAGAGAGUGGAUUGCAGCCAAGGAUGACUUGCCGAGAUGUUGUA
>58
AUGGGGGCUCCAAAGUGCUGUUCGUGCAGGUAGUGUAAUUACCUGACCUACUGCUGAGCUAGCACUUCCCGAGCCCCCAGG
>59
GGGCCCUGGCUGAGGUAGUAGUUUGUGCUGUUGGUCGGGUUGUGACAUUGCCCGCUGUGGAGAUAACUGCGCAAGCUACUGCCUUGCUAGUG
>60
GACAGAUACUGUAAACAUCCUACACUCUCAGCUGUGGAAAGUAAGAAAGCUGGGAGAAGGCUGUUUACUCUCUCUGCCUU
>61
CAUGCUGUGUGUGGUACCCUACUGCAGACAGUGGCAAUCAUGUAUAAUUAAAAAUGAUUGGUACGUCUGUGGGUAGAGUACUGCAUGACAC
>62
GGCUGAGCCGCAGUAGUUCUUCAGUGGCAAGCUUUAUGUCCUGACCCAGCUAAAGCUGCCAGUUGAAGAACUGUUGCCCUCUGCC
>63
AGGUUGCUUCAGUGAACAUUCAACGCUGUCGGUGAGUUUGGAAUUCAAAUAAAAACCAUCGACCGUUGAUUGUACCCUAUAGCUAACCAUUAUCUACUCC
>64
GUAUUUAAAAGGUAGAUUUUCCUUCUAUGGUUACGUGUUUGAUGGUUAAUCAUAGAGGAAAAUCCACGUUUUCAGUAUC
>65
AUUAAGAUCACUUCAAACAGGAGCAUUGAUUUGUCCUUUGUUCAUAAGUGCUUCUCUUUGGGGUAGUUUUAAU
>66
AGUGAGCGACUGUAAACAUCCUCGACUGGAAGCUGUGAAGCAGCAGAUGGGGCUUUCAGUCGGAUGUUUGCAG
>67
UCCUCUGUGGGUGGGGAUUUGUUGCACUACUUGUGUUUUUAUUAAAAGUAUUGCACUUGUCCCGGCCUGUGGAUGA
>68
CUUACUGCCCUCGGCUUCUUUACAGUGCUGCCUUGUUGCAUAUGGAUCAAGCAGCAUUGUACAGGGCUAUGAAGGCACUGAG
>69
CCGCAGGGAAAAUGAGGGACUUUUGGGGGCAGAUGUGUUUCACUUACACUACCAUAAUGCCCCUAAAAAUCCUUAUUGUUCUUGCA
>70
GACAAUCCAUGGGUUCUGUUGUCCUUCAUUCCACCGGAGUCUGUCUCGUACCUAACCAGAUUUCAGUGGAGUGAAGCACAAGAGACAUGGAGAUGA
>71
GAUGUCUCCCAGCCCAAGGUGCAGUGCUGCAUCUCUGGUCAGUUGUGAGUCUGAGAUGAAGCACUGUAGCUCGGGAAGGGAGGAGCUGUC
>72
ACUGUCCUUUUUCGGUUAUCAUGGUACCGAUGCUGUAUAUCUGAAAGGUACAGUACUGUGAUAACUGAAGAAUGGUGGU
>73
AUACUGCUACUCACGAUUAGUUUUGCAGGUUUGCAUUUCAGCGUAUACAUAAGGCUGUGCAAAUCCAUGCAAAACUGAUCGUGAUAAUGU
>74
GGGUGUCUGUUCACAUCUUACCGGGCAGCAUUAGAUAUGUUAUCGGAUAUUUCUAAUACUGUCAGGUAAAGAUGUCGUCCGAGCCC
>75
CAUGCUGUGACCCUCCAAAGGGAAGCACUUCCUGUUUGUUUUCUCUUCAACAAAGUGCCUCCCUUUAGAGUGUUACCGUUUGGGA
>76
CUGAGGAGCAGGGCUUAGCUGCUUGUGAGCAGGGUCCACACCAAGUCGUGUUCACAGUGGCUAAGUUCCGCCCCCCAG
>77
GGUCCUUGCCCUCAAGGAGCUCACAGUCUAUUGAGUUACCUUUCUGACUUUCCCACUAGAUUGUGAGCUCCUGGAGGGCAGGCACU
>78
AGAUAAAUUCACUCUAGUGCUUUAUGGCUUUUUAUUCCUAUGUGAUAGUAAUAAAGUCUCAUGUAGGGAUGGAAGCCAUGAAAUACAUUGUGAAAAAUCA
>79
UGUGGGAUGAGGUAGUAGUUUGUAUAGUUUUAGGAUCACACCAGAUCUGGGAGAUAACUAUACAGUCUACUGUCUUUCCCACGGUAA
>80
CCUUCCGGCGUCCCAGGCGGGGCGCCGCGGGACCGCCCUCGUGUCUGUGGCGGUGGGAUCCCGCGGCCGUGUUUUCCUGGUGGCCCGGCCAUG
>81
UGAUCACUGUCUCCAGCCUGCUGAAGCUCAGAGGGCUCUGAUUCAGAAAGAUCAUCGGAUCCGUCUGAGCUUGGCUGGUCGGAAGUCUCCUCAUC
>82
ACUCCUGUUCUGUGUAUGGCACUGGUAGAAUUCACUGUGCAACCCCGCGGUCAGUGAAUUACCAUAGGGCCAUAAACAGAGCAGAGAAAGACCCGCGA
>83
AGCAGAGCUGUGGAGUGUGACAAUGGUGUUUGUGUCCAAACUAUCAAACGCCAUUAUCACACUAAAUAGCUACUGCUAGG
>84
GUCUUUCACGAAUCUUUUUGCGGUCUGGGCUUGCUGUUCUCAACUAUCAAUGGGAAGCCCUUACCCCAAAAAGCAUUUGCGGAGGGC
>85
CCGGUGCAUUCGUACCCUUAUCAUUCUCGCGCCCCGUGUGCAUAAUGAGACAACUGGACGGAGAACUGAUAAGGGCUCGUAUCACCAA
>86
UUGGAACCUUAAAGUACUGUAGCAGCACAUCAUGGUUUACAUACUACAGUCAAGAUGCGAAUCAUUAUUUGCUGCUCUAGAAAUUUAAGGAAAUUCAU
>87
UCUUAUUCCGAGCAUUCCAGUAACUUUUUUGUGUAUGUACUUAGCUGUACUGUAAGUAGUUGGUUUGUAUGAGAUGGUUAAAAA
>88
AGGAUAAUGUCAAAGUGCUUACAGUGCAGGUAGUGAUAUGCACAUCUACUGCAGUGCAGGCACUUGUGGCAUUAUGGU
>89
CCUGCCGGGGCUAAAGUGCUGACAGUGCAGAUAGUGGUCCUGUGUGCUACCGCACUGUGGGUACUUGCUGCUCCGGCAGG
>90
GCUAUGUUGUCUUUGGUUAUCUAGCUGUAUGAGUGAUAAAUAACGUCAUAAAGCUAGCUUACCGAAGUUAAUAUUAGC
>91
GUGGGCUCCAGGCUGAGGUAGUAGGUUGUAUAGUUGAGGAUAACACCAAAGGAGAUAACUGUACAGCCUCCUAUCUUUCCCUGGGGCUU
>92
GGCCAGUGUUGAGAGGCGGAGACUUGGGCAAUUGCUGGACGCUGCCCUGGGCAUUGCACUUGUCUCGGUCUGACAGUGCCGGCC
>93
CUCCGGUGCCUACUGAGCUGAUAUCAGUUCUCAUUUUACACACUGGCUCAGUUCAGCAGGAACAGGAG
>94
UCCUCAGAUCAGAAGGUGACUGUGGCUUUGGGUGGAUAUUAAUCAGCCACAGCACUGCCUGGUCAGAAAGAGCA
>95
GCUCCUAGGAAGAGGUAGUAGGUUGCAUAGUUUUAGGGCAGGGAUUUUGCCCACAAGGAGGUAACUAUACGACCUGCUGCCUUUCUUAGGGCCUU
>96
UUGCUCAGCUGAUCUGUGGCUUAGGUAGUUUCAUGUUGUUGGGAUUGAGUUUUGAACUCGGCAACAAGAAACUGCCUGAGUUACAUCAGUCGGUUAUCGUCGAGGGC
>97
GGGCUUUCCUUUGUGCUUGAUCUAACCAUGUGGUGGAACGAUGGAAACGGAACAUGGUUCUGUCAAGCACCGCGGAAAGCUCCG
>98
GACAUGUGCAAAUGUUUGUAUGGCUGAUUCCCUGAGACCCUAACUUGUGACUUUUAAUACCAGUUUCACAAGUUUUGAUCUCCGGUAUUGGACGCAAACUUGCUGAUGUU
>99
CGGGGUUGGUUGUUAUCUUUGGUUAUCUAGCUGUAUGAGUGGUGUGGAGUCUUCAUAAAGCUAGAUAACCGAAAGUAAAAAUAACCCCA
>100
ACUGGAGAGGAGGCAAGAUGCUGGCAUAGCUGUUAAACUGAGAACCUGCUAUGCCAACAUAUUGCCAUCUUUCUUGUC
>101
UGUGCUUUCAGCUUCUUUACAGUGCUGCCUUGUAGCAUUCAGGUCAAGCAGCAUUGUACAGGGCUAUGAAAGAACUAAGA
>102
CCGAGUUUCAGUUCAUGUAAACAUCCUACACUCAGCUGUCAUACAUGAGUUGGCUGGGAUGUGGAUGUUUACGUCAGCUGUCUUGGA
>103
CUCAGGCUGUGACCCUCCAAAGGGAAGAACUUUCUGUUGUCUAAAAGAAAAGAACGCACUUCCCUUUAGAGUGUUACCGUGUGAGA
>104
CUAAUGGCUGCAAUCAACAUUCAUUGCUGUCGGUGGGUUUUCAUUGCUAUCAACUCACUGAUCAAUGAAUGCAAACUGCGGACCA
>105
CAAAUUCUAUAGGCAUUUGCUAGAAUACACCCACUUAUUUUUUAGAAGGAGUAUUUUAGCAAGUUAAUAACUAAAAAGUGGU
>106
UACAACUUUCCAAAGAAUUCUCCUUUUGGGCUUUCUCAUUUUAUUUUAAGCCCAAAGGUGAAUUUUUUGGGAAGUAUGA
>107
UUGGCCAUGUCAAAGUGCUUACAGUGCAGGUAGCUUCUUGAGAUCUACUGCACUGCAAGCACUUCUUACAUUACCAUG
>108
CGUUGCUGCAGCUGGUGUUGUGAAUCAGGCCGACGAGCAGCGCAUCCUCUUACCCGGCUAUUUCACGACACCAGGGUUGCAUCA
>109
UGGAUCUUUUUGCGGUCUGGGCUUGCUGUUCCUUAAAUCAGUAGUCAGGAAGCCCUUACCCCAAAAAGUAUCUA
>110
GGCAGUCUUUGCUACUGUAAACAUCCUUGACUGGAAGCUGUAAGGUGUUCAGAGGAGCUUUCAGUCGGAUGUUUACAGCGGCAGGCUGCCA
>111
CUAGCAGUAUCAAAGUGCUCAUAGUGCAGGUAGCUUGGAAAUGGACCUACUGUAAUGUGGGCACUUACAGUAC
>112
GUGUAUUCUACAGUGCACGUGUCUCCAGUGUGGCUCGGAGGCUGGAGACGCGGCCCUGUUGGAGUAAC
>113
CCCCCUCUCUAAUCCUUGCUAUCUGGGUGCUUAGUGCUAUCUCAAUGCAAUGCACCUGGGCAAGGGUUCAGAGAAGGUGA
>114
UCAAGACCAGACUCUGCCCUCCGUGUUCACAGCGGACCUUGAUUUAAUGUCAUACAAUUAAGGCACGCGGUGAAUGCCAAGAGCGGAGCCUACGGCUGCACUUGA
>115
ACCUACUCAGAGUACAUACUUCUUUAUGUACCCAUAUGAACAUACAAUGCUAUGGAAUGUAAAGAAGUAUGUAUUUUUGGUAGG
>116
CCCUGGCUGGGAUAUCAUCAUAUACUGUAAGUUUGUGAUGAGACACUACAGUAUAGAUGAUGUACUAGUCUGGGUACCCG
>117
UGUGCAGUGGGAAGGGGGGCCGAUACACUGUACGAGAGUGAGUAGCAGGUCUCACAGUGAACCGGUCUCUUUCCCUACUGUGUC
>118
GGGGUGAGGUAGUAGGUUGUAUAGUUUGGGGGUCGCUCCCUCUGUCUGUGAGAUAACUAUACAGUCUACUGUCUUUCCC
>119
GCUUGGGACACAUACUUCUUUAUAUGCCCAUAUGAACCUGCUAAGCUAUGGAAUGUAAAGAAGUAUGUAUUUCAGGC
>120
CAGGGUGUGUGACUGGUUGACCAGAGGGGCAUGCACUGUGUUCACCCUGUGGGCCACCUAGUCACCAACCCUC
>121
AGUCUAGUUACUAGGCAGUGUAGUUAGCUGAUUGCUAAUAGUACCAAUCACUAACCACACAGCCAGGUAAAAAGACU
>122
AAAGUGCUUUGGAAUGACACGAUCACUCCCGUUGAGUGGGCACCCAAGAAGCCAUCGGGAAUGUCGUGUCCGCCCAGUGCUCUUU
>123
GACGGUGGGAUGAGGUAGUAGGUUGUAUAGUUUUAGGGUCACACCCACACUGGGAGAUAACUAUACAACCUACUGUCUUUCUCAAAGUC
>124
GGUACUUAUUGCAGCUGCUGGCCACUGCACAAGAUUAGAUUUAAGACUCUUGUGCGUGUGACAGCGGCUAUUGUAAGAGGCCAU
>125
UGUGCCUGUGUGCGUAAGUGCCUGCAUGUAUAUGCGUGUAUAUUUUAUGCAUAUACAUACACACACCUACACACACAUGCACA
>126
CAUGUCUAUUGUACUUCAUCAGGUGCUCUGGUGUGUCUCGUAACCCGGCACAUGUUGAAGUACACUCAAUAUG
>127
GUAUAUGUGUUGAUGUGUGUGUGCAUGUACAUAUGUGAAUAUGAUAUACAUAUACAUACACGCACACAUAAGACACAUAUGAGC
>128
UCUGGCAAAUUGAGGUAGUAGGUUGUAUAGUAGUACUUCAGAUCGUACUAUACAAUGUGCUAGCUUUCUUUGCUUGA
>129
CUCUGCCUCCCGUGCCUACUGAGCUGAAACACAGUUGGUUUGUGUACACUGGCUCAGUUCAGCAGGAACAGGG
>130
ACCAUGUUGUAGUGUGUGUAAACAUCCUACACUCUCAGCUGUGAGCUCAAGGUGGCUGGGAGAGGGUUGUUUACUCCUUCUGCCAUGGA
>131
CCUUGUGUUAAGGUGCAUCUAGUGCAGUUAGUGACAUAGCGUAGCAUCUACUGCCCUAAAUGCUCCUUUUGGCACAGGG
>132
AAGUUCAUGGUUCGACACCAUGGAUCUCCAGGUGGGUCAAGAUUAUAGAGAUACACCAACCUGGAGGACUCCAUGCUGUUGAGCUGUUCACAA
>133
UGGUACUUAAAGCGAGGUUGCCCUUUGUAUAUUCGGGUUUUGAGGUGGAAUAUACAAGGACAAGCUCUCUGUGAGUAUCAAA
>134
GUGGUACCUGAAGGGAGGUUUUCUGGGUUUCUGUUUCUUUAAUGAGGAUGAAACACACCUGGUUAACCUCUUUUCCAGUAUCAA
>135
GGGCGGGCGGCCGUUAAGACUUGCAGUGAUGUUUAACUCCUCUCCACGUGAACAUCACAGCAAGUCUGUGCUGCUUCCCGUCCCCACGCUGCCUGGGCAGGGU
>136
GAGAAAGCGAUGUUGGUGAGGUUCAAUCCGAAGACAGAUUUACACAUCCCUGCUGGCGUAAAUUGAUCUCAGAUUGAGCCGCGCCAAUAUCACUUUCUU
>137
ACUGCUAACGAAUGCUCUGACUUUAUUGCACUACUGUACUUUACAGCUAGCAGUGCAAUAGUAUUGUCAAAGCAUCUGAAAGCAGG
>138
CUGCACAUGCUGGGGUGAGGUAGUAAGUUGUAUUGUUGUGGGGUAGGGAUUUUAGGCCCCAGUAAGAAGAUAACUAUACAACUUACUACUUUCCUUGGUGUGUGGCAU
>139
AAGGAUUAGGGUGCCCUCAGUGGCUCAGUAGCCAGUGUAGAUCCUGUCUUUGGUAAUCAGCAGCUACAUCUGGCUACUGGGUCUCUGAUGGCAUCAUCUAGCU
>140
AGAGCGCACAGGGCUCUGACCUAUGAAUUGACAGCCAGUUCUCUCUGACCCCUCUGGCUGCCAAUUCCAUAGGUCACAGGUAUGUUCGCCU
>141
UGCUUCUGUGUGAUAUGUUUGAUAUUGGGUUGUUAAAUUAUGAACCAACUGAAUGUCAAGCAUACUCUCACAGCAGUAAG
>142
UUGUACCUGAUGCGAUUAUAAAGCAAUGAGACUGAUUGUCAUGUGUCGGUUGUGGGAUCCGUCUCAGUUACUUUAUAGCCGUGCCUGGUACC
>143
GCGGGAGCUGAGGGCUGGGUCUUUGCGGGCGAGAUGAGGGUGUUGGUUCAACUGGCCUACAAAGUCCCAGUCCUCGGCCC
>144
UGCUCCCUCUCUCACAUCCCUUGCAUGGUGGAGGGUGAGCUUUCUGAAAACCCCUCCCACAUGCAGGGUUUGCAGGAUGGCGAGCC
>145
UUGCCAAGGGUUUGGGGGAACAUUCAACCUGUCGGUGAGUUUGGGCAGCUCAGGCAAACCAUCGACCGUUGAGUGGACCCCGAGGCCUGGAACUGCC
>146
CCCAGCCUCCUGCAGUGCCAUGCUCCGUGUAUUUGACAAGCUGAGUUGGACACUCCAUGUAGUAGUGUCAGUUUGUCAAAUACCCCAAGUGUGGCAUAUGCCUAGCAG
>147
ACCUGGCUCUGAGAACUGAAUUCCAUAGGCUGUGAGCUCUAGCAAAUGCCCUAGGGACUCAGUUCUGGUGCCCGGUUGU
>148
UGUAUCUUCAGCUUUGAGAACUGAAUUCCAUGGGUUGUCUUUGUAUCAGACCUAUGAAACUCAGUUCUUCAGCUGGAAUAUCUCUGUCAUC
>149
CAGUCUCCACCACCUCCCCUGCAAACGUCCAGUGAUGCAGAGGUAAUGGACGUUGGCUCUGGUGGUGAUGGACAGUCCG
>150
GGCCUCUGAGUCCCUGAGACCCUUUAACCUGUGAGGACAUCCAGGGUCACAGGUGAGGUUCUUGGGAGCCUGGCGUCCGG
>151
CUGCUUGGCCGAUUUUGGCACUAGCACAUUUUUGCUUGUGUCUCUCCGCUCUGAGCAAUCAUGUGCAGUGCCAAUAUGGGAAAAGCGGG
>152
GUGGUACUUGAAGAUAGGUUAUCCGUGUUGCCUUCGCUUUAUUUGUGACGAAUCAUACACGGUUGACCUAUUUUUCAGUACCAA
>153
UCGUUUGGUACGUUUUUCUCCUGGUAUCCACUGCAGGCCUAUAUGUUAUUUGACCAUAAGGCACGCGGUGAAUGCCAAGAGCGAACGAAA
>154
CCAUUAACAGAAACCCGUAAAUCCGAACUUGUGCUGUUUUUUAUCUGUUACAAGACCGGCAUUAUGGGAGUCUGUCAAUGCA
>155
CAUAUUUCAUUCGCGCCUGUAUCUUGCUGAACCGUAGCCAUAAUGGUCUUUCAUCCCGGUUGAGCAAAAUUUCAGGUGUGUGAGAAAUUUGUU
>156
CUGGUUUUUGCCAUCAGCGAGGUAUAGAGUUCCUACGUUAACAUUAUAAACUCGUAGGAACUUCAUACCGUGCUCUUGGAAGACCUA
>157
GUAAUGGUACGGUGCGACCGGAUGAUGGUUCACAACGACCGUGUCCUUCGAACGGGUCGGUGGGACUUUCGUCCGUUUGUAACGCCAUUUG
>158
GUUGUCUGUGGUACCCUACUCUGGAGAGUGACAAUCAUGUAUAACUAAAUUUGAUUGACACUUCUGUGAGUAGAGUAACGCAUGACAC
>159
AGUCUCCUAAUUUUUAGGGACUGAUGUUAUUUUUAACGUGUCUCCUAUUUUUAGGGACC
>160
AGCUUCCCUGGCUCUAGCAGCACAGAAAUAUUGGCACAGGGAAGCGAGUCUGCCAAUAUUGGCUGUGCUGCUCCAGGCAGGGUGGU
>161
UGCAACUGCCGUUGGGAUACACCCUGUGCUCGCUUUGAAUAUGGUGCAAGCAAGUGAACACAGCUGGUGGUAUCCAAUGGCCGUUCUGCA
>162
UGAGCCCUCGGAGGACUCCAUUUGUUUUGAUGAUGGAUUCUUAUGCUCCAUCAUCGUCUCAAAUGAGUCUUCAGAGGGUUCU
>163
GUGGCCUCGUUCAAGUAAUCCAGGAUAGGCUGUGCAGGUCCCAAUGGGCCUAUUCUUGGUUACUUGCACGGGGACGC
>164
AAGUUCUAGUCGAUUUGUCUUUUUCCGCUUACUGGCGUUUUAUUGAGCAACGACAGGAAAGGGAAAAAGGCGUAUUUACUAUGAAUUU
>165
UAUGAAUCUAGUGGAAACAUUUCUGCACAAACUAGAUGUUGAUGCCAGUGUGCGGAAAUGCUUCUGCUACAUUUGUAGG
>166
CACUUAUAUAAUUUUGAUUGUUGCUCAGAAAGCCCUAUUAUCUAACAGCUGGCUUUCGAGCAAUAAUUGAAACCAGAUAAGUG
>167
GGGCUUUCAAGUCACUAGUGGUUCCGUUUAGUAGAUGAUUGUGCAUUGUUUCAAAAUGGUGCCCUAGUGACUACAAAGCCC
>168
CUGGCUGGGGAAAAUGACUGGAUAGAAAACAUUAUUCUAUUCAUUUACUCCCCAGCCUACACAUGAAAG
>169
UUGCAAUUAGUUUCUUUGGUCGUCCAGCCUUAGGUGAUUUUUCCGGUCAUAAAGCUAGACAACCAUUGAAGUUCGUUGUGG
>170
CCACGUCUACCCUGUAGAUCCGAAUUUGUUUUAUACUAGCUUUAAGGACAAAUUCGGUUCUAGAGAGGUUUGUGUGG
>171
GCUAAAAGGAACGAUCGUUGUGAUAUGAGUUGUUUCCUAACAUAUCACAGUGAUUUUCCUUUAUAACGC
>172
AUCUAAGCCUCAUCAAGUGGUUGUGAUAUGGAUACCCAACGCAUAUCACAGCCAGCUUUGAUGAGCUAGGAU
>173
UUUAUGGGAUACACACAGUUCAGUUUUGUCACACUUCAAGCAUCACUGGGCUUUGUUUAUCUCAUGAG
>174
GCCUCUCCUCGUGUUCACAGCGGACCUUGAUUUAAAUGUCCAUACAAUUAAGGCACGCGGUGAAUGCCAAGAGAG
>175
UUCUGGAGCAGAGGUUGCCCUUGGUGAAUUCGCUUUAUUGAUGUUGAAUCACACAAAGGCAACUUUUGUUUGAGUAU
>176
CUGAAGAGAUGGUAGACUAUGGAACGUAGGCGUUAUGUUUUUGACCUAUGUAACAUGGUCCACUAACUCUCAGUAUCCAA
>177
GGUACUUGAAGAGAAGUUGUUCGUGGUGGAUUCGCUUUACUUGUGACGAAUCAUUCACGGACAACACUUUUUUCAGUACC
>178
UGGUACUUGGAGAGAUAGUAGACCGUAUAGCGUACGCUUUAUCUGUGACGUAUGUAACACGGUCCACUAACCCUCAGUAUCA
>179
UGGCAGGCCAGGAAGAGGAGGAAGCCCUGGAGGGGCUGGAGGUGAUGGAUGUUUUCCUCCGGUUCUCAGGGCUCCACCUCUUUCGAGCCGUAGAGCCA
>180
AGGUUGGUGCAAAAGUAAUUGUGGAUUUUGUCGUUAAAAAUAGCAAAACCCGCAAUUACUUUUGCACCAACCUAA
>181
AGGAAGUUAGGCUGAGGGGCAGAGAGCGAGACUUUUCUAUUUUCCAAAAGCUCGGUCUGAGGCCCCUCAGUCUUGCUUCCUACCCCGCGC
>182
AGGGCUCCUGACUCCAGGUCCUGUGUGUUACCUAGAAAUAGCACUGGACUUGGAGUCAGAAGGCCU
>183
UUUUCCUGCCCUCGAGGAGCUCACAGUCUAGUACGUCUCAUCCCCUACUAGACUGAAGCUCCUUGAGGACAGGGAUCGUC
>184
CUGACUAUGCCUCCUCGCAUCCCCUAGGGCAUUGGUGUAAAGCUGGAGACCCACUGCCCCAGGUGCUGCUGGGGGUUGUAGUC
>185
GGAGCUUAUCAGAAUCUCCAGGGGUACUUUAUAAUUUCAAAAAGUCCCCCAGGUGUGAUUCUGAUUUGCUUC
>186
UUAGCCCUGCGGCCCCACGCACCAGGGUAAGAGAGACUCUCGCUUCCUGCCCUGGCCCGAGGGACCGACUGGCUGGGC
>187
UGGUACUCGGAGAGAGGUUACCCGAGCAACUUUGCAUCUGGAGGACGAAUGUUGCUCGGUGAACCCCUUUUCGGUAUCA
>188
CUUCCCCAGGCCACAUGCUUCUUUAUAUCCUCAUAGAUAUCACUGCGCUAUGGAAUGUAAGGAAGUGUGUGGUUUUGGCAAGUG
>189
ACUCUUUGGAUACAGUUGUUCAACCAGUUACUAAUCUAACUAAUUGUAACCUGUUGAACAACUGAACCCAAAGGGUGCAAA
>190
GAUGCACCCAGUGGGGGAGCCAGGAAGUAUUGAUGUUUCUGCCAGUUUAGCGUCAACACUUGCUGGUUUCCUCUCUGGAGCAUC
>191
GCUCCCCUCCGCCUUCUCUUCCCGGUUCUUCCCGGAGUCGGGAAAAGCUGGGUUGAGAGGGCGAAAAAGGAAGAGGGGAC
>192
GAGUUUGGUUUUGUUUGGGUUUGUUCUAGGUAUGGUCCCAGGGAUCCCAGAUCAAACCAGGCCCCUGGGCCUAUCCUAGAACCAACCUAA
>193
GACUUGCUUUCUCUCUUACAUGCCUUGAGUGUAGGACCGUUGGCAUCUUAAUUACCCUCCCACACCCAAGGCUUGCAGGAGAGCCA
>194
GAGGCAAAGUUCUGAGACACUCCGACUCUGAGUAUGAUAGAAGUCAGUGCACUACAGAACUUUGUCUC
>195
AAGAAAUGGUUUACCGUCCCACAUACAUUUUGAAUAUGUAUGUGGGACGGUAAACCGCUUCUUGGUAUC
>196
CUGUAUGUUGUUAAUGCUAAUCGUGAUAGGGGUUUUUACCUAUGACUGACUCCUACACGUUAGCAUUAACA
>197
GUAAGAAAUGGUGUGUAGGAAAAUGACCUAUGAAUUGACAGACAUUAUAUUUAAAGUUUGUCUGUCAUUUCUGUAGGCCAAUGCCUUGUAUGUCUGUGCUGCU
>198
UGUUCCCCGGGCCCAGGUUCUGUGAUACACUCCGACUCGGGCUCUGGAGCAGUCAGUGCAUGACAGAACUUGGGCCCGGUAGGAC
>199
UUGGUACUUGGAGAGUGGUUAUCCCUGUCCUGUUCGUUUUGCUCAUGUCGAAUCGUACAGGGUCAUCCACUUUUUCAGUAUCAA
>200
GUGCUCGGUUUGUAGGCAGUGUAAUUAGCUGAUUGUAGUGCGGUGCUGACAAUCACUAACUCCACUGCCAUCAAAACAAGGCAC
>201
GGUGGGCGGGAGGGACGGGACGUGGUGCAGUGUUGUUCUUUCCCCUGCCAAUAUUGCACUCGUCCCGGCCUCCGGCCCCCUCG
>202
UUAGCAUUUGAGGUGAAGUUCUGUUAUACACUCAGGCUGUGGCUCUCUGAAAGUCAGUGCAUCACAGAACUUUGUCUCGAAAGCUUUCUA
>203
AUGGCUAUGCACUGCACAACCCUAGGAGAGGGUGCCAUUCACAUAGACUAUAAUUGAAUGGCGCCACUAGGGUUGUGCAGUGCACAACCUACAC
>204
UUGAUACUUGAAGGAGAGGUUGUCCGUGUUGUCUUCUCUUUAUUUAUGAUGAAACAUACACGGGAAACCUCUUUUUUAGUAUCAA
>205
GCUGCUGUUGGGAGACCCUGGUCUGCACUCUAUCUGUAUUCUUACUGAAGGGAGUGCAGGGCAGGGUUUCCCAUACAGAGGGC
>206
GAAUCCUUGGAACCUAGGUGUGAGUGCUAUUUCGGUGCAACACACCUAUUCAAGGAUUCAAAGAGGCU
>207
UUGGUACUUGGAGAGAGGUGGUCCGUGGCGCGUUCGCUUCAUUUAUGGCGCACAUUACACGGUCGACCUCUUUGCGGUAUCUAAUC
>208
CAUGUCUUACUUUCAAUGUCAUCAAAAAGGGCUGAGAAUGAUAUAUCUGCAAUUGAAUCGUAUCACAGCCAGCUUUGAUGGGCAUUGCAAAGGGCAAC
>209
CUGAGUGAAGUAGGUAGUUUCGUGUUGUUGGGCCUGGCUUUCUGAACACAACAACACCAAACCACCUGAUUCACUGCAGU
>210
GUGUCCCCUAGAGUUCCCUUGAGCACUUCACUGGGACCCUUCAGACCGAAAGAGUAUUAUCUUUCCCACUGAAGUGUUUGGGGGAACUCCUGGUGUCA
>211
ACUGGUCGGUGAUUUAGGUAGUUUCCUGUUGUUGGGAUCCACCUUUCUCUCGACAGCACGACACUGCCUUCAUUACUUCAGUU
>212
UAAUUCAAUUUUUAGCUAUGAUUGUCCAAACGCAAUUCUUGUUGAAUUCAAAUACUCAAGGGUUGCGACUGGGCAUCGCGGCUCGAAAUACGAAUAC
>213
UUGAAGGUUUUGGGCUGCGUGUCAGGAGUGCAUUUGCACUGAAACAUUCUGAAGCUUGUAAAUGCACUAUCUGGUACGACAUUCCAGAACGUACAAUC
>214
AUACUACUGUUUUUAGUGGGUGGGGGUCCAGUGUUUCACAUUGAUUUUCUUAGUAUUUGUGACUAGAUCCACACUCAUUAAUAACGGUAGUUC
>215
CUGAUUCUUAAAGGUAAAUAUCAGCUGGUAAUUCUGGGAGCUAUGCCUGAUUAUGAAACACUCGGAAUUUCAGUUGGUAUCGACUUUUUCGAAUU
>216
GUUGCAGUUCCUGGAAUUAAGUUGACUGUGUAGCCUGUGAGGGCAAGGCUUGAGAACUGCUUCAGAAGUCAGCAACUUGAUUCCAGCAAUUGCGGCCC
>217
AACGUCACCUGAUGUAGGCCGUGCCCAGUGCUUAUUUGUUGCCUUUUCGAAAUACAAAUUGCACUAGUCCCGGCCUGCAGUGAGUGUCGCA
>218
UGGCUAUGCGCUUUGGCAGUGUGGUUAGCUGGUUGUGUAGCCAAUCAUUGCUUGUGACAACUCACAGCCACUAUCUUCACUGCCGCCGCGACAAGC
>219
ACCGAAGCCUAUUUGCCAUCAGCGAGGUAUAGAGUUCCUACGUGCCACUUAAACUAGUCGUAGGAACUUAAUACCGUGCUCUUGGAGGGCUGUCGAC
>220
UACAACGGCUGUAUGUAGCUGGUUGACAUCGGGUCAGAUCUAUUUUAUCAAGUAUUUGGUCCCCUUCAACCAGCUGUAUCAGUGGUUGAU
>221
GGCCAUGUCGUAAUUAGCAGGGUACAGCGUUGCCGGCGAUAAUUAAUGACGUUGGUCACGUUGGUUUCAUGUCGAUUUCAUUUCAUGACACGGCCG
>222
CACCUUGUCCUCACGGUCCAGUUUUCCCAGGAAUCCCUUAGAUGCUGAGAUGGGGAUUCCUGGAAAUACUGUUCUUGAGGUCAUGG
>223
AUCUCGGCACAGUUAAUGGCACUGGAAGAAUUCACGGGGUAAUUUCUAUACAACCCGUGAUCUCUUAGUGGCAUCUAUGGUGCGGGAUUA
>224
UUUUUGCUGUUUCUUUGGUAUUCUAGCUGUAGAUUGUUUUUUGCACAUUGUAUAUCAUCUAAAGCUUUUAUACCAAAGCUCCAGCUUAAAU
>225
GCCUUUGAGAGUUCCAUGCUUCCUUGCAUUCAAUAGUAUAACAUAAAGCAUAUGGAAUGUAAAGAAGUAUGGAGCGAAAUCUGGCAAG
>226
UGCAUAUUAUUUGCUCUUUGGUGAUUUUAGCUGUAUGGUGUGUAUGUGUUCCAUAGAGCUUUAUUACCAAAAACCAAAUGGUUUUUGCA
>227
AGGCCUCGCUGUUCUCUAUGGCUUUUUAUUCCUAUGUGAUUUUACUGCUCACUCAUAUAGGGAUUGGAGCCGUGGCGUACGGCGGGG
>228
CGAAUAGGUGAAUAAAGAGAGCUGUCCGUCGACAGUCAACGUACCAAUUUAAUACUGUCAUGGAAUUGCUCUCUUUGUAUAAUAUUCG
>229
GCCUUGCUUUGACUCACUCAACCUGGGUGUGAUGUUAUUUAUAAUAUGGUAUCCAUCACAACCUCCUUGAGUGAGCGAUAGCAGGAU
>230
CAGGCUGUGACCCUCUUGAGGGAAGCACUUUCUGUUGUCUGAAAGAAAAGAAAGUGCUUCCUUUUAGAGGCUUACUGUCUGA
>231
UAGUGUGUAUCAGGUGUAACAGCAACUCCAUGUGGACUUGUCCGUAUUCCAGUGGAGAUGCUGUUACUUUUGAUGGGCAC
>232
UUGUGUCAUUCUUCAAAGUGGUUGUGAAAUGUUUGCUUUUUCUGCCUACUCAUAUCACAGCCAGCUUUGAGGAGCGACACGA
>233
AUUUGACUACGAAACCGGUUUUCGAUUUGGUUUGACUGUUUUUCAUACAAGUGAGAUCAUUUUGAAAGCUGAUUUUGUCAA
>234
AACACAGUGGGCACUCAAUAAAUGUCUGUUGAAUUGAAAUGCGUUACAUUCAACGGGUAUUUAUUGAGCACCCACUCUGUG
>235
GCUGGGCUCUCAAAGUGGUUGUGAAAUGCAUUUCCGCUUUGCGCGGCAUAUCACAGCCAGCUUUGAUGAGCUUAGC
>236
UUGUUGUAAACAUCCCCGACUGGAAGCUGUAAGACACAGCUAAGCUUUCAGUCAGAUGUUUGCUGCUAC
>237
AUUAUACGACAAACCUUGUUCGGUUUUGCCAAUUUCCAAGCCAGCACUGGGUAAAGUUUGUCCUAUAAU
>238
CCAUUACUGUUGCUAAUAUGCAACUCUGUUGAAUAUAAAUUGGAAUUGCACUUUAGCAAUGGUGAUGG
>239
CCAUGUCGUUAAAAUGUUUGUGAACUUAUGUAUUCACAAUCAUAUCACAGCCAUUUUGACGAGUUUGG
>240
UGUGGGAGCGAGACGGGGACUCACUGUGCUUAUUAAAUAGUCAGUCUUUUUCUCUCUCCUAUA
>241
CUCGCAGUAUAUUUUUGUGUUUUGUUGUGUCUGAAACGCAAAUCACAGGAUUAUACUGUGAG
>242
CAGUUGGAAUGUGCAUUUCAACCACAACAAUUGUGUUACCUUUGAAUGGGAUAAAUUCAAAAAACAACAGGACUCAAGCAUUUCGCCAAGCACUUCAUGUUUUCCCUUUGAAAAGAAUAAAUUUUUGUCAGGCUUGCUUUAGAUGAUGGUAUUCAAGUGCCACCGAAUUGAGGUUCAAUCCUUGACACUUAAUACCUUCAUCUAAACCAGCAUAACAAGAAUUUAAUAUUUUCAAAGGAGAAACAUGAGGCGCUUGCGAAAUGCUCGAGUCCUGUUGUUCGACAAGUUUGAAUUACCCCAUUCAAAGGAAGACAAUUGUUGUAGUUGGAAUGCACCUUACCCUAA
>243
GAGAUAAUUCAAACCUGCAAAACAACAGGACUCAAACAUUUCGCCAAACACCUCAUGUUUUCCCUUUGAAAAUAAUAAAUUUUUGUGAGGCUUGCUUUAGAUGAUGGUAUUCAAGUGCCACCGAAUUGAGGUUCAAUCCUUGACACUUAAUACCUUCAUCUAAACCAGCAUAACAAAAAUUUAAUAUUUUCAAAGGAGAAACAUGAGGUGCUUGCGAAAUGCUUGAGUCCUGUUGUUUGACAAGUUUGAAUUACCU
>244
CCCCGCCAACCCAGUGUUCAGACUACCUGUUCAGGGGGCUCUGAAUGUGUACAGUAGUCUGCACAUUGGUUAGGCUGGGC
>245
GGCCGGCCCUGGGUCCAUCUUCCAGUACAGUGUUGGAUGGUCUAAUUGUGAAGCUCCUAACACUGUCUGGUAAAGAUGGCCCCCGGGUGGGUUC
>246
UGCUGCUGGCCAGAGCUCUUUUCACAUUGUGCUACUGUCUGCACCUGUCACUAGCAGUGCAAUGUUAAAAGGGCAUUGGCCGUGUAGUG
>247
UCUGUCAGAGUGAGGUAGUAGAUUGUAUAGUUGUAGGGUAGUUAUUUUACCCUGUUCAGGAGAUAACUAUACAAUCUAUUGCCUUCCCUGAG
>248
CUCACAGCUGCCAGUGUCAUUUUUGUGAUCUGCAGCUAGUAUUCUCACUCCAGUUGCAUAGUCACAAAAGUGAUCAUUGGCAGGUGUGGC
>249
GGAUGCCCAGUUAGUUUGAAUUCUAGAUAAACAACGAAUAAUUUCGUAGCAUAAAUAUGUCCCAAGCUUAGUUUGGGACAUACUUAUGCUAAAAAACAUUAUUGGUUGUUUAUCUGAGAUUCAAAAUUAAGCAUUUU
>250
CCACAGCCGAGGUCACAAUCAACAUUCAUUGUUGUCGGUGGGUUGUGAGGACCGAGGCCAGACCCACCGGGGGAUGAAUGUCACUGUGGCUGGGCCAGACACGGCUUA
>251
GAGUUCCUUUGAACGCUUCAUGCAUGAGAAUAUCUAUCUAUUUGGUCUAAAGUCCAUUAGAAAAGAUAGCCAUUUUUUCAAUGAAGUGUUUGGGGGAACUC
>252
CCAAUGCCCGGGGAGAAGUACGGUGAGCCUGUCAUUAUUCAGAGAGGCUAGAUCCUCUGUGUUGAGAAGGAUCAUGAUGGGCUCCUCGGUGUUCUCCAGGUAGCGGCAC
>253
GGUGCUUAAUGAGAAGUUGCCCGCGUGUUUUUCGCUUUAUAUGUGACGAAACAUUCGCGGUGCACUUCUUUUUCAGCAUC
>254
CUCUGCUCUGGCUGGUCAAACGGAACCAAGCCCGUCUUCUUCGGAGGUUUGGUCCCCUUCAACCAGCUAUAGCAGUGUUGAAAA
>255
AGAAGGGCUAUCAGGCCAGCCUUCAGAGGACUCCAAGGAACAUUCAACGCUGUCGGUGAGUUUGGGAUUUGAAAAAACCACUGACCGUUGACUGUACCUUGGGGUCCUUA
>256
CUGGCCUCCAGGGCUUUGUACAUGGUAGGCUUUCAUUCAUUCGUUUGCACAUUCGGUGAAGGUCUACUGUGUGCCAGGCCCUGUGCCAG
>257
GGCUGGACAGCGGGCAACGGAAUCCCAAAAGCAGCUGUUGUCUCCAGAGCAUUCCAGCUGCACUUGGAUUUCGUUCCCUGCUCUCCUGCCU
>258
GCUGUUGUCGGGUGGAUCACGAUGCAAUUUUGAUUAGUAUCAUAGGAGAAAAAUUGCACGGUAUCCAUCUGUAAACCGCA
>259
AGCCGUGCCCUAGCAGCGGGAACAGUACUGCAGUGGGCAAUUGGUGAUCUGGAGUAUUGUUUCUGCUGCCCGGGCAAGACUGG
>260
CGCUCUGCUGUGGCCUAUGGCUUUUCAUUCCUAUGUGAUUGCUGUUCCGAACUCAUGUAGGGCUAAAAGCCAUGGGCUACAGUGAGGGGCAAGCUCC
>261
AAGUCAGCAAGAAAAGUGAGGGACUUUUAGGGGCAGCUGUGUUAUACUGACCCAGUCAUAAUGCCCCUAAAAAUCCUUAUUGCUCUUGCAGUGCUCAAC
>262
CCUGCCCCCGCCCCAGCAGCACACUGUGGUUUGUACGGCACUGUGGCCACGUCCAAACCACACUGUGGUGUUAGAGCGAGGGUA
>263
AAACUGGGCUCAAGGUGAGGGGUGCUAUCUGUGAUUGAGGGACAUGGCUAAUGGAAUUGUCUCACACAGAAAUCGCACCCGUCACCUUGGCCUACUUA
>264
UCGGAUGGAUAUAAUACAACCUGCUAAGUGUCCUAGCACUUAUCAGGUUGUAUUAUCAUUGUCCGUGUCUAUGGCUCUCG
>265
CACACUGUAGGCCUCAUUAAAUGUUUGUUGAAUGAAAAAAUGAAUCAUCAACAGACAUUAAUUGGGCGCCUGCUCUGUG
>266
AUAGCUGUUGUGUCACUUCCUCAUGCUGACAUAUUUACUAGAGGGUAAAAUUAAUAACCUUCUAGUAAGAGUGGCAGUCGAAGGGAAGGGCUCA
>267
AGGACCUCAGACAUCUCGGGGAUCAUCAUGUCACGAGAUACCACUGUGCACUUGUGACAGAUUGAUAACUGAAAGGUCUGGGAGCC
>268
GAUACUUGGAGAGAGGCUGGCCGUGAUGAAUUCGAUUCAUCUAAACGAGUCAUACACGGCUCUCCUCUCUUCUAGUGUC
>269
ACCUGAAAAGAUGGUUGACCAUAGAACAUGCGCUACUUCUGUGUCGUAUGUAGUAUGGUCCACAUCUUCUCAUUAUC
>270
GAGAGAUACUGAGCUGUUUUUGCGAUGUGUUCCUAAUAUGUGCUAUAAUUAUAUUGGGAACAUUUUGCAUAAAUAGCUUUGUGUCAAUACA
>271
CUCCCCCUCUCUAAUCCUUGCUACCUGGGUGAGAGUGCUGUCUGAAUGCAAUGCACCUGGGCAAGGAUUCUGAGCGCGAGAGC
>272
UUUGGUACUUAAAGAGAGGAUACCCUUUGUAUGUUCACUUGAUUAAUGGCGAAUAUACAGGGGGAGACUCUCAUUUGCGUAUCAAA
>273
GGCUGUGCCGGGUAGAGAGGGCAGUGGGAGGUAAGAGCUCUUCACCCUUCACCACCUUCUCCACCCAGCAUGGCC
>274
AACUGCCCUCAAGGAGCUUACAAUCUAGCUGGGGGUAAAUGACUUGCACAUGAACACAACUAGACUGUGAGCUUCUAGAGGGCAGGGA
>275
CCCUCGUCUUACCCAGCAGUGUUUGGGUGCUGGUUGGGAGUCUCUAAUACUGCCGGGUAAUGAUGGAGG
>276
GCCCCGGGCUGAGGUAGGAGGUUGUAUAGUUGAGGAGGACACCCACGGAGAUCACUAUACGGCCUCCUAGCUUUCCCCAG
>277
GGGGGUGAGGGACUGGAGAGAAAGGCAGUUCCUGAUGGUCCCCUCCCCAGGGGCUGGCUUUCCUCCGGCCCCUCCUUCC
>278
GCCGGCGCCCGAGCUCUGGCUCCGUGUCUUCACUCCCGUGUUUGUCCAAGGAGGGAGGGAGGGACGGGGGCUGUGCUGGGGCAGC
>279
CUCAUCUGUCUGUUGGGCUGGAGGCAGGGCCUUUGUGAAGGCGGGUGGUGCUCAGAUCGCCUCUGGGCCCUUCCUCCAGCCCCGAGGCGGAUUC
>280
AGACGGAGAGACCAGGUCACGUCUCUGCAGUUACACAGCUCAUGAGUGCCUGCUGGGGUGGAACCUGGUUUGUCUGUCU
>281
CCCUGUACGUAUACUAAAUGUAUCCUGAGUGCAUUAUAAAACUGUCCGGUAUACCUUCAGUAUACGUAACAGG
>282
CUCCAGGGCAACCGUGGCUUUCGAUUGUUACUGUGGGAACCGGAGGUAACAGUCUACAGCCAUGGUCGCCCCGCAGCA
>283
GCCUGGGUACAUGAGAUGGUUGACCAGAGAGCACACGCUUUAUUUGUGCCGUUUGUGACCUGGUCCACUAACCCUCAGUAUCUAA
>284
CCGGAGAUGACACGCAGGUGCAUUGUAGUCGCAUUGUCUGUCCAUCUUGAUUUCAGGCAAUACAACUGCAAUGCAAGCUCUGUGCAUUUCA
>285
UGCCUUAUAAAUCUAGCCUCUACUAGGCUUUGUCUGUGCAUUUGAAAACCCGAUCAGACAUAGCCUAUAAGAGGUUAGGUGUACCAAGGAAGAA
>286
CGAAUUGUGAAAUGAAGAGAGCUAUCCGUCGACAGUCAAGUUAAGACCGAUUGUAAUACUGUCAUGGAAUUGCUCUCUUUGUAUAACAUUCG
>287
UCGGGAGGGGCGGGAGGGGGGUCCCCGGUGCUCGGAUCUCGAGGGUGCUUAUUGUUCGGUCCGAGCCUGGGUCUCCCUCUUCCCCCCAUCCC
>288
UCGUAACUUGUGUGGCUUCGAACUUACCUAGUUGAGGAAAACUCCCAUGUCGGAUUUUGUUACCUCUGGUAUUCGAGCCAAUAAGUUCGG
>289
UCUGUUGGUGAAUUGGCAAGAUGUCGGCAUAGCUGACGUUUGAAAGCGCAUCUUAUAGCGCUAUGCUGCAUCUAGUCAGUUAUUCAAUGGA
>290
GCAGCAUUGAAUAAUCUCAAUUUGUAAAUGUGAGCGGUUUAAGCCAUUUGACGCACUCACUUUGCAAUUGGAGAUUGCUCGAGACUGC
>291
GCACUUGUCAAGAACUUUCUCUGUGACCCGCGUGUACUUAAAAGCCGCAUCACAGUCUGAGUUCUUGCUGAGUGC
>292
UACGGUUGAGUAUUACAUCAGGUACUGGUGUGCCUUAAAUCCAACAACCAGUACUUAUGUCAUACUACGCCGUG
>293
UUAGCGCGUCAAAGUGACUGUGAACUAUGUGGAUUUGACUUCAUAUCACAGCCAUUUUGACGAGUUUG
>294
AAAAUUUUAAGAAUGACAUGGCAGAAUAAUCACCCUUAGAUUUUAUCAAGAAAUAGUCUUGAAAUUAAUGUUAGCCAAUAAAAUCUCAGCCGAAAAUCAUAGGGUGGUGGGUGUUAUGUAUUUUUUUUUUAUGAAAGAUUAAUAAAUGAGACUGAAAUCUAAAGGUGAUUAUUGUGCCAUGUCAUUCUUGAAUAUUU
>295
UGGGGUACGGGGAUGGAUGGUCGACCAGUUGGAAAGUAAUUGUUUCUAAUGUACUUCACCUGGUCCACUAGCCGUCCGUAUCCGCUGCAG
>296
ACCCGGCAGUCCCUCCAGGCGCAGGGCAGCCCCUGCCCACCGCACACUGCGCUGCCCCAGACCCACUGUGCGUGUGACAGCGGCUGAUCUGUGCCUGGGCAGCGCGACC
>297
UGUUUGCAUGGGGAGGAGGGAGGAGAUGGGCCAAGUUCCCUCUGCCUGGAACGCCCUUCCCCCCCUUCUUCACCUAGCGAAC
>298
GAAAUUGACAGAAGAGAGUGAGCACACAGAGGCACCUGGUAUAGUCAUACACUGUUACUUUUGCGUGCUCACUUCUCUUUCUGUCAACUUCCAG
>299
CUUUGGCGAUCACUGCCUCUCUGGGCCUGUGUCUUAGGCUCUGCAAGAUCAACCGAGCAAAGCACACGGCCUGCAGAGAGGCAGCGCUCUGCC
>300
GCAGGGAGGUUGAACAUCCUGCAUAGUGCUGCCAGGAAAUCCCUAUUUUAUACUAAGGGGGCUGGCUGGUUGCAUAUGUAGGAUGUCCCAUCUCCCCGCCCACUUCAUCG
>301
CUCUCAGGGAAGCUUUUUGCUCGCGUUAUGUUUCUCAUCCGAAUAUAAGACGAACAAAAGGUUUGUCUGAGGGCAGAGUG
>302
GCCCCGCGACGAGCCCCUCGCACAAACCGGACCUGAGCGUUUUGUUCGUUCGGCUCGCGUGAGGCAGGGG
>303
GGUCUCUGUGUUGGGCGUCUGUCUGCCCGCAUGCCUGCCUCUCUGUUGCUCUGAAGGAGGCAGGGGCUGGGCCUGCAGCUGCCUGGGCAGAGCGG
>304
AAAAUUAUUUUUGCAAUAUGUUCCUGAAUAUGUAAUAUAAGUAUAUUGGGAACAUUUUGCAUCCAUAGUUUUGUAUCGAU
>305
GGGCAGCGCGCCGGCACCUUGGCUCUAGACUGCUUACUGCCCGGGCCGCCUUCAGUAACAGUCUCCAGUCACGGCCACCGACGCCUGGCCC
>306
GGAGCGGGGGGGCAGGAGGGGCUCAGGGAGAAAGUGUGUGCCGCCCCUGGCCCUCUCUGCCCUUCCGUCCCCCGUUCCUG
>307
GGGGACUGCCAGGUGACCCUGGAAAUCCAGAGUGGGUAAGGCCUGUCUGAUUGUGUCUAGGCGACCCACUCUUGGUUUCCAUGGUUGCCCUGGA
>308
CUGGGCCUCUGUGGGCAUCUUACCGGACAGUGCUGGAUUUCUUGGCUUGACUCUAACACUGUCUGGUAACGAUGUUCAAAGGUGACCCAC
>309
CGCCCCGGGCCGCGGCUCCUGAUUGUCCAAACGCAAUUCUCGAGUCUAUGGCUCCGGCUGAGAGUUGAGUCUGGACGUCCCGAGCCGCCGCCCCCAAACCUCGAGCGG
>310
AUACUUGAGGAGAAAUUAUCCUUGGUGUGUUCGCUUUAUUUAUGAUGAAUCAUACAAGGACAAUUUCUUUUUGAGUAU
>311
CCGGGACCCAGUUCAAGUAAUUCAGGAUAGGUUGUGUGCUGUCCAGCCUGUUCUCCAUUACUUGGCUCGGGGACCGG
>312
GACUCCUCCAGGUCUUGGAGUAGGUCAUUGGGUGGAUCCUCUAUUUCCUUACGUGGGCCACUGGAUGGCUCCUCCAUGUCUUGGAGUAGAUCA
>313
AAGUUUGUGUGCAUUUGCAGGAACUUGUGAGUCUCCUAUUGAAAAUGAACGGGAGACUGGUGAGUUCCCGGGAACACCCACAAAUUU
>314
GAUGUGCUCUCCUGGCCCAUGAAAUCAAGCGUGGGUGAGACCUGGUGCAGAACGGGAAGGCGACCCAUACUUGGUUUCAGAGGCUGCGAGAAUA
>315
UGACUUAGCUGGGUAGUGGGGAACCCUUCCAUGAGGAGUAGAACACUCCUUAUGCAAGAUUCCCUUCUACCUGGCUGGGUUGG
>316
AAACCCUAGGUCGGCUGACUCCUAGUCAAGGGCUCGUGGUGGCUGGUGGGCCCUGAACGAGGGUUCUGGAGGCCUGGGUUUGAAUAUC
>317
GAGAAUCAUCUCUCCCAGAUAAUGGCACUCUCAAACAAGUUUCCAAAUUGUUUGAAAGGCUAUUUCUUGGUCAGAUGACUCUC
>318
UCUCAAGCUGUGAGUCUACAAAGGGAAGCCCUUUCUGUUGUCUAAAAGAAAAGAAAGUGCUUCUCUUUGGUGGGUUACGGUUUGAGA
>319
CUCAUGCAGUCAUUCUCCAAAAGGGAGCACUUUCUGUUGUCUGAAAGAAAACAAAGUGCCUCCUUUUAGAGUGUUACUGUUUGAGA
>320
GGUCGGGCUCACCAUGACACAGUGUGAGACCUCGGGCUACAACACAGGACCCGGGCGCUGCUCUGACCCCUCGUGUCUUGUGUUGCAGCCGGAGGGACGCAGGUCCGCA
>321
ACCCAGAUCAGUGCUUGGCACCUAGCAAGCACUCAGUAAAUACUUGUUGAGUGCCUGCUAUGUGCCAGGCAUUGUGCUGAGGGUU
>322
UGAUAUUAUGCCAUGACAUUGUGUCAAUAUGCGAUGAUGUGUUGUGAUGGCACAGCGUCAUCACGUGGUGACGCAACAUCAUGACGUAAGACAUCA
>323
UACCUGAAAAGAAGUUGCCCAUGUUAUUUUCGCUUUAUAUGUGACGAAACAAACAUGGUGCACUUCUUUUUCGGUAUCA
>324
AUUUUCAUCACCUAGGGAUCUUGUUAAAAGGCAGAUUCUGAUUUAGGGACCAAGAUUCUGCAUUUUUAGCAAGUUCCCAAGUGAUGCUA
>325
UUCCACUCUAGCAGCACGUAAAUAUUGGCGUAGUGAAAUAUAUGUUAAACACCAAUAUUACUGUGCUGCUUUAGUGUGAC
>326
GUAUGGGUGUGGGUCUGAAAUUUUGCACACAUUUACAGUAAUUGUAAAUGUGUUGAAAAUCGUUUGCAUGACUGUGA
>327
UGUGUGAUGGGUUGGCAGUGUAUUGUUAGCUGGUUGAAUAUGUGAGUGCCAUCAGCUAACAUGCAACUGCUAUCUUAUUGCAUGUAUA
>328
GAGUGCAUUCCGUAUGGAAGACUAGUGAUUUUGUUGUUUGGUCUUUGGUAAUAACAAUAAAUCCCUUGUCUUCUUACGGCGUGCAUUU
>329
GAGGGCCGUUUCUGUCUUUGGUUAUCUAGCUGUAUGAGUGUAAUCGACCCAUCAUAAAGCUAGAUAACCGAAAGUAGAAAUGACUCC
>330
GGACAUAAAGAUGACCUUGACACAGGCACUGACUCUUUCUUCUUUGUAGUAAGUGCUACUUGUUGGGGUAUUUUUGGUGUCC
>331
GCUGUGGCUGGAUUCAAGUAAUCCAGGAUAGGCUGUUUCCAUCUGUGAGGCCUAUUCUUGAUUACUUGUUUCUGGAGGCAGCU
>332
UGACGGGCGAGCUUUUGGCCCGGGUUAUACCUGAUGCUCACGUAUAAGACGAGCAAAAAGCUUGUUGGUCA
>333
UACGUAACUCCUCAAAGGGCUGUGAAAUGUUGCCAUUAUCUACUCAUAUCACAGCCAUUUUGAUGAGUUUCGUG
>334
UUGGGAAUGGCAAGGAAACCGUUACCAUUACUGAGUUUAGUAAUGGUAAUGGUUCUCUUGCUAUACCCAGA
>335
CCUCCGCUUUAACAUGGAGGUACCUGCUGCCUACAAAAGUAAGUGCUUCCAUGUUUCAGUGGUGG
>336
UCAUUGGUCCAGAGGGGAGAUAGGUUCCUGUGAUUUUUCCUUCUUCUCUAUAGAAUAAAUGA
>337
UUCGUUUGGUUCCUUAACUAUUAAAAGUUUCGUUUCGGUCCCAUAAUUUAUUUUUUGGUUUCAUUUUGGUCCCUUAACUAUUAAAAGUUUCGUUUUGGUCCUUUAACUUACUUUUUGGUUUCAUUUUGGUCCCUUAACUUAUUUUUUGGUUUCAUUUUGAUCCCUUAACUCUAAUACAUUCAUCCUAACAUAAAGGACCAAAGUGGUUGACAGAGGAUGAGUUAAGGGACCAAAACAAAACCAAAAAGUAAGUUAAAGGACCAAAACGAAACUUUUAAUAGUUAAGGGACCAAAACGAAACCAAAAAGUAAGUUAAGGGACCAAAACAAAACUUUUAAUAGUUAAGGUACCAAAACGAAA
>338
GUUAAGAAAUGUAUGAUGAAGAUGAGAGGUCUAACAUGGCGAAAAGAGUCAUGUUUAAUAGCCAAGGAUGACUUGCCUGAUCUUUUUCACCUCCAUGAUUCAAUUUGAAUUUCAUGGGUUUUGGAUUAUUAUGCAUCUAAAAGGUGUAAUAAUUCGAAAAUCAAGUUGAAUCUUGCGGGUUAGGUUUCAGGCAGUCUCCUUGGCUAUCUUGACAUACUCUUUUCAUCCAUGUUAUACCUAAUUUUCUUUUUUUAUUGAGGAUAUUUGAGGAU
>339
CCCAUAAGUAAUAAAAGGUCCGUUUAGGUCCCUUAACUUUAUUUAAAGUAUCGGUUUGGUCCUUUCUGUUAAUUUAAUUCAAAAAAACGUUAAGUUUAGGGACCAAACUAAUACUAAUUAAAUAAGUUAAGGGACCAAACUAAUACUAAUUAAAUAAGUUAAGGGACCAAAAUUUAACGUUUUUUUGAAUUAAAUUAACAGAAGGGACCAAACCGUUACUUUAAAUAAAGUUAAGGGACCUAAACGAACUUUUUUUUAUUUAAGGGA
>340
GAAGGAGAUGUCAAAGAUGAGUAGGAGAAUCAUAUUUGGUAGCCAAGGAUGACUUGCCUGAUUCCUUUGCGUAAAAUGGUUAGUGUCAUGUUUGACAAAGUGACUAUCAAUUACAUCAAGCGAUGACCAUUUUGCUUAUAAAAAAGAUGUCAGGCAGUCUCCUUGGAUAUCCUUAUAUGUUCUUCUCUUUCAUCUCAGACAUUCAUCUUC
>341
UUUAUCGUUACCAACAUCCUAGAUUGCUUUCAAGGUCAUUUCUUUAUGGACCCCAUUCCCAUAAAUUCAGUAUCCAAAGAUGGUUGCUGUAUCUAUGGGAAUAAGGGUUCCAUAACGAAAUGAUCUUGGACGCAAUCUAGGAGUUUGCUGAUGAUAAC
>342
GUAGAGUGUGAAAGGUAAGAGGAGGUGACAGAAGAGAGUGAGCACACAUGGUGGUUUCUUGCAUGCUUUUUUUUAAUUAGGGCUUCAUGCUUGAAGCUAUGUGUGCUUACUCUCUCUCUGUCACCCCUUCUCUCUCUCUUUUCAAAUUAC
>343
CAGAUGGCUCCGAAGUUUGCACCCUAUUAGGUUGGUGCAAAAGUAAUUGCGGAUUUUGCCAUUAAACGUAAUGGCAAAAAUAGCAAUUAUUUUUGUACCAGCCUAGUAUCUUUUCUCCUUCUACCAAACUUUGUCCCUGAGCCAUCUC
>344
AGACGAGGAGUUAAGAGUUCAUUCGGCUGUCCAGAUGUAUCCAAGUACCCUGUGUUAUUUGGCAAUAAAUACAUCUGGGCAACUGACUGAACUUUUCACUUUUCAUGACUCA
>345
GGUGCACCGGCAUCUGAUGAAGCUGCCAGCAUGAUCUAAUUAGCUUUCUUUAUAUCUGUUGUUGUGUUUCAUAACGAUGGUUAAGAGAUGAGUCUCGAUUAGAUCAUGUUCGCAGUUUCACCCGUUGACUGUCGCACC
>346
CGGUGACAGCACAUUAUUACUUUUGGUACGCGCUGUGACACUUCAAACUCGUACCGUGAGUAAUAAUGCGCUGUCAGCAG
>347
ACUCCUGUUCUGUGUAUGGCACUGGUAGAAUUCACUGUGAAAACACACUAUCAGUGAAUUACCAAAGGGCCAUAAACAGAGCAGAGAA
>348
UGCGUAUUCUUAGGCCCGAUCUUGAGGCAGGAACUGAGUAGUUGUUGAACUUGCUCUAUGUUGUUCGUUCACCCACUAUUCGGUUCCUGUCCCAAGAUCGAGUCUAUGAAUAUACA
>349
GGUGAUGUUGUUGACAGAAGAUAGAGAGCACAGAUGAUGAUAUGCAAUGGACUCUGCAUCCCACUCCUUUGUGCUCUCUAUGCUUCUGUCAUCACUUUCA
>350
AGGAUCCCAGCUGACCUAUGGCACGGUGUGAACAGGUUACAUGUGGUACAGCAUGAUAGUGGAAUAUGCUGCAUCACGUGUAACCUCCCCACACUGCACUGUGUCUCUCUGUC
>351
ACCCUAGCCAGGUACUCGAAUGGAGGUUGUCCAUGGUGUGUUCAUUUUAUUUAUGAUGAGUAUUACAUGGCCAAUCUCCUUUCAGUACUAAAUUCUUCUUGGG
>352
AACAGUUGAGGGGAACGCUGUCUGGUUCGAGACCACUCGCUUCAAGUACAGACAUAAUCUGAAUGAUCUCGGACCAGGCUUCAUUCCCCCCAACUCAACA
>353
CCUGCUUGUCCUGCGAGGUGUCUUGCAGGCCGUCAUGCAGGCCACACUGACGGUAACGUUGCAGGUCGUCUUGCAGGGCUUCUCGCAAGACGACAUCCUCAUCACCAACGACG
>354
GCUAAGCACUUACAACUGUUUGCAGAGGAAACUGAGACUUUGUAACUAUGUCUCAGUCUCAUCUGCAAAGAAGUAAGUGCUUUGC
>355
CCCUCCUGCUGUGUUUGGCAAUGGUAGAACUCACACUGGUGAGGUAAUGGGAUCCGGUGGUUCUAGACUUGCCAACUAUGGCCCGAGGGCUCAGCCGGCA
>356
GCUUGAUGAUGCUGCUGAUGCUGGCGGUGAUCCCGAUGGUGUGAGCUGGAAAUGGGGUGCUACGUCAUCGUUGUCAUCGUCAUCAUCAUCAUCCGA
>357
GUGGUCUCAGAAUCGGGGUUUUGAGGGCGAGAUGAGUUUAUGUUUUAUCCAACUGGCCCUCAAAGUCCCGCUUUUGGGGUCAU
>358
CUCCCCAUGGCCCUGUCUCCCAACCCUUGUACCAGUGCUGGGCUCAGACCCUGGUACAGGCCUGGGGGACAGGGACCUGGGGA
>359
UCGUUGACUCCGAGGGGAUGCAGCAGCAAUUCAUGUUUUGAAGUGCUUUAAACGGUUCAAAACGUGAGGCGCUGCUAUACCCCCUUGCGAGGAAGU
>360
UACAUCGGCCAUUAUAAUACAACCUGAUAAGUGUUAUAGCACUUAUCAGAUUGUAUUGUAAUUGUCUGUGUA
>361
CUUUGCCUGAAUGCAUGACUCUACAACCUUAGGACUUGCAGAAUUAAAGGAAUGCCGUCCUGAGGUUGUUGAGCUGUGCGUUUCUGGGC
>362
CACUCGGCCCGCGCUCUCUCCAUUACACUACCCUGCCUCUUCUCCACGAGAGGCAGCGGGGUGUAGUGGAUAGAGCACGG
>363
GAGCGGGGGUCAAGAGCAAUAACGAAAAAUGUUUGUCAUAAACCGUUUUUCAUUAUUGCUCCUGACCUCCUCUCAUUUGCUAUAUUCA
>364
GGUACUUGAAGAGUGGUUAUCCCUGCUGUGUUCGCUUAAUUUAUGACGAAUCAUACAGGGACAUCCAGUUUUUCAGUAUC
>365
GGCCUGCCCGACACUCUUUCCCUGUUGCACUACUAUAGGCCGCUGGGAAGCAGUGCAAUGAUGAAAGGGCAUCGGUCAGGUC
>366
CAAGAAGAUCUCAUGCUGUGACUCUCUGGAGGGAAGCACUUUCUGUUGUCUGAAAGAAAACAAAGCGCUUCUCUUUAGAGUGUUACGGUUUGAGAAAAGC
>367
UGAAUUUGCUGACAGAAGAUAGAGAGCACAGAUGAGGAAAUGCAAAAACAAGGCAGCAUCUCCAUCCUUUGUGCUCUCUAUUCUUCUGUCAACACCUUCA
>368
UACCCUGUCGAACUGACGCAGUUCGACAUGUACCUGUCGAACUGUGGUUGUUCGAUAGGUAUCCCUGUCGAACCGCGGUUGUUCGACAGGGUG
>369
GCAGACUGGAAAAUCUCUGCAGGCAAAUGUGAUGUCACUGAGGAAAUCACACACUUACCCGUAGAGAUUCUACAGUCUGACA
>370
AGGCCUCUCUCUCCGUGUUCACAGCGGACCUUGAUUUAAAUGUCCAUACAAUUAAGGCACGCGGUGAAUGCCAAGAAUGGGGCUG
>371
AAAGUCUCCUACCAUGCGCGCUAAUCAGAGACCGGGGCUGGUUUUUUCACUGCAGUCAGGUACCUGAAGUAGCGCGCGUGGUGCUAGACA
>372
AGCUGCUUAACCGAUGCUUUGGCGCUUUAGCUGUAUGAUAGAUUUAAAUACUUCAUAAAGCUAGAUUACCAAAGCAUUGGCUUCCGCAGGC
>373
GCCGCAGGUGCUCUGACGAGGUUGCACUACUGUGCUCUGAGAAGCAGUGCAAUGAUAUUGUCAAAGCAUCUGGGACCA
>374
AUACACUAUAUUAUGUAUAAAUGUAUACACACUUCCUAUAUAUAUCCAUAUAUAUAUAGUGUAUAUAUUAUACAUGUAUAGGUGUG
>375
AAUAUGAAUUUCCCGUAGGACGGGAAGGUGUCAACGUUUUGCAUUUCGAAUAAACAUUGCACUUGUCCCGGCCUAUGGGCGGUUUGUAAU
>376
CACUUUCCCUUAUCAGUUUUCCAGCCAGCUUUGUGACUGUAAAUGUUGGACGGAGAACUGAUAAGGGUAAGUGACUG
>377
GCUUCAUGAACGUAUACUGAAUGUAUCCUGAGUGCUAUCUAUCCGGUAUACCUUCAGUAUACGUAACAGGAGGC
>378
CUCAGGCUGUGACUCUGCAAAGGGAAGCCCUUUCUGUUGUCUAAAAGAAAAGAAAGCGCUUCCCUUUGCUGGAUUACGGUUUGAGA
>379
AGUAGAGGGAAUAGUUGCCGUGCUGUAAGUUAAUAUAUCAUAUCUAUAUCACAGUGGCUGUUCUUUUUGUA
>380
UGAAGUGCUGUGGAUUUCUUUGUGAAUCACCAUAUCUAAGCUAAUGUGGUGGUGGUUUACAAAGUAAUUCAUAGUGCUUC
>381
CAAAAAGAAGGGAACGGUUGCUGAUGAUGUAGUUUGAAACUCUCACAAUUUAUAUCACAGUGGCUGUUCUUUUUUGUUUG
>382
CAAGAGGAGGAGCAGCAGGGUGAAACUGAGACAGUUCUGGUGAGUUUCACUUUGCUGCUCCUCCUGAUA
>383
GUUCCCUUCAACUUUAACAUGGGAAUGCUUUCUGUCUCAUCGAAGAGUAAGUGCUUCCAUGUUUUAGUAGAAGU
>384
GCACCCACCCGUAGAACCGACCUUGCGGGGCCUUCGCCGCACACAAGCUCGUGUCUGUGGGUCCGUGUC
>385
CCUCUACUUUAACAUGGAGGCACUUGCUGUGACAUGACAAAAAUAAGUGCUUCCAUGUUUGAGUGUGG
>386
CUCGUUUGGUAGCCAAAGAUGACUUGCCUGUAGGACGUUAUCUUCUUAAUAUUAAUUUUGAGUUUCUUAAAUAUAGAGACUCUUAAUUAGUUAUAUAUUACAGGCAGUUGUCUUAGGCUAAUUUGACAAG
>387
GGGCACUGGUGGUGAUGUUGUUGACAGAAGAUAGAGAGCACAGAUGAUGAUAUGCAAUUAAUGGACUCUGCAUCUCACUCCUUUGUGCUCUCUAUGCUUCUGUCAUCACCUUCAGCCCU
>388
GUAUGUGAUAUUAAGAGGUAUAUAUGAAUCAUAAAUAUGGAUGGUUUGAUUGAUGAGUAAUUGAUGGUGACAGAAGAGAGUGAGCACACAUGGUGGCUUUCUUGCAUAUUUGAUGGUUUCAUGCUUGAAGCUAUGUGUGCUCACUCUCUAUCUGUCACCCCCUUCUCUCUCUCUAUAUACACCAUUUAAAUUUAUUUUAUAGAGUUAUAUACAAUUUGAUUUUGAUAC
>389
UUUUGGAGUGGAGCUCCUUGAAGUCCAAUAGAGGGUCUUACUGGGUAGAUUGAGCUGCUGACUUAUGGAUCCCACAGCCCUAUCCCGUCAAUGGGGGGCAUUGGAUAGGCUUGUGGCUUGCAUAUCUCAGGAGCUGCAUUAUCCAAGUUUAGAUCCUUGUUUGGAUUGAAGGGAGCUCUACACCUCUCUC
>390
CUUUUGGUCCCUGUAAUUUCAGAUUCCUCCACUUUUAGUCCCUCAUUUUACAUGCCAUGUAUGUAGAUUCGGCUGAUGUGGUGGAAUGAGGGACCAAAAGUGGAAGAAUCUGAAAUUACAGAGACAAAAUC
>391
AGUUGAAGAGAGCUUCCUUCAGUCCACUCAUGGAUGGGAAAGGGGUUUGAAUUAGCUGCUGACUCAUUCAUUCAAACACAAUAGAUUCGGCUUCAUGAUAUGUUAUUGUGAAUGUGUGAAUGAUGCGGGAGGUAAAUUUCUUCCUUUUCUUGUCCUUGCUUGGACUGAAGGGAGCUCCCUCUAACU
>392
GACGUCCAUCCUUCGCUCAGUGGUCAGUGUAGGUCCUGUCUCCGCCAGCAGCUACAUCUGGCUACUGGGUCUCUGAUGGCCGUC
>393
AAAAAUUCUGUUUAAUCACCAGAUCCUAGAACCCUAUCAAUAUUGUCUCUGCUGUGUAAAUAGUUCUGAGUAGUGCAAUAUUGCUUAUAGGGUUUUGGUGUUUGGAAAGAAC
>394
AUUUUUUGUCUUCUACCUAAGAAUUUUGUCUCUUAGGCUUUCUCUUCCCAGAUUUCCCAAAGUUGGGAGAAGCUGGGUUGAGAGGGCAAAAGGAAAAAAAAAGAAUUC
>395
UAAGGGAGGUGACAGAAGAGAGUGAGCACACAUAGUACUUUCUUGAAUGAUAUAAGGUUUCAUGCUUGAAGUUAUGCGUGCUUACUCUCUAUCUGUCACCCAUCAC
>396
GCUGUUCUUGGGGCUGAGGUAGUAGAUUGAAUAGUUGUGGAGCCCUGCGCUCUCUCUCUGAGAUAACUAUACAAUCUACUGUCUUUCCUAAGGCGACAGC
>397
GGCGCGUCGCCCCCCUCAGUCCACCAGAGCCCGGAUACCUCAGAAAUUCGGCUCUGGGUCUGUGGGGAGCGAAAUGCAAC
>398
UGCGGCCCAGGGACUGGUGCGGAAAGGGCCCACAGUGGACUUGGUACACUGUAUGCCCUAACCGCUCAGUCCCUGGGUCUGGCA
>399
ACCUACCUAACUGGGUUAGGGCCCUGGCUCCAUCUCCUUUAGGAAAACCUUCUGUGGGGAGUGGGGCUUCGACCCUAACCCAGGUGGGCUGU
>400
CCUUAAUCCUUGCAACGAACCUGAGCCACUGAUUCAGUAAAAUACUCAGUGGCACAUGUUUGUUGUGAGGGUCAAAAGA
>401
CCUCCACUCCGUCUACCCAGUGUUUAGACUAUCUGUUCAGGACUCCCAAAUUGUACAGUAGUCUGCACAUUGGUUAGGCUGGGCUGGGUUAGACCCUCGG
>402
AGAUUAGAGUGGCUGUGGUCUAGUGCUGUGUGGAAGACUAGUGAUUUUGUUGUUCUGAUGUACUACGACAACAAGUCACAGCCGGCCUCAUAGCGCAGACUCCCUUCGAC
>403
UGCUCCUUCUCCCAUACCCAUUGCAUAUCGGAGUUGUGAAUUCUCAAAACACCUCCUGUGUGCAUGGAUUACAGGAGGGUGAGCCUUGUCAUCGUG
>404
GCCUCGUCAGGCUCAGUCCCCUCCCGAUAAACCCCUAAAUAGGGACUUUCCCGGGGGGUGACCCUGGCUUUUUUGGCG
>405
AGGACCCUUCCAGAGGGCCCCCCCUCAAUCCUGUUGUGCCUAAUUCAGAGGGUUGGGUGGAGGCUCUCCUGAAGGGCUCU
>406
AAUCUAGGAGGCAGGUGCUCACUUGUCCUCCUCCGUGCUUGGAAAAUACAGGGAGGAGGCCAUAGUGGCAACUGUCACCAUGAUUGAUUUCGUUGG
>407
UCUCCAACAAUAUCCUGGUGCUGAGUGAUGACUCAGGCGACUCCAGCAUCAGUGAUUUUGUUGAAGA
>408
AGUGUAGUGAGAAGUUGGGGGGUGGGAACGGCGUCAUGCAGGAGUUGAUUGCACAGCCAUUCAGCUCCUAUAUGAUGCCUUUCUUCACCCCCUUCAA
>409
GUGAGGACUCGGGAGGUGGAGGGUGGCGCUGCCAGGGCCAGGGCACUGUCUCAGCUCGCUUCUCCCCCCACCUCCUCUCUCCUCAG
>410
UUGAAGGGAGAUCGACCGUGUUAUAUUCGCUUUAUUGACUUCGAAUAAUACAUGGUUGAUCUUUUCUCAG
>411
CCCAGCCCGGCACAUUAGUAGGCCUCAGUAAAUGUUUAUUAGAUGAAUAAAUGAAUGACUCAUCAGCAAACAUUUAUUGUGUGCCUGCUAAAGUGAGCUCCACAG
>412
AAACGAUACUAAACUGUUUUUGCGAUGUGUUCCUAAUAUGCACUAUAAAUAUAUUGGGAACAUUUUGCAUGUAUAGUUUUGUAUCAAUAUA
>413
GGCUUUGUGCUAAGGUGCAUCUAGUGCAGAUAGUGAAGUAGACUAGCACCUACUGCCCUAAGUGCUCCUUCUGGCACGAGGGU
>414
GGAGCCAAAUGCUUUGCUAGAGCUGGUAAAAUGGAACCAAAUCGACUGUCCAAUGGAUUUGGUCCCCUUCAACCAGCUGUAGCUGUGCAUUGAUGGCGCCG
>415
AGUGCUUGGUUCCUAGUAGGUGUUCAGUAAGUGUUUGUGACAUAAUUCGUUUAUUGAGCACCUCCUAUCAAUCAAGCACUGUGCUAGGUUCUGG
>416
GGAUUAUAAUAAAUUAAAUGCCUAAACUGGCAGACUGCAAACAAUUUUGACUUAGAUCUAAAUGUUUGCACUGGCUGUUUAAACAUUUAAUUUGUU
>417
CAGUGCUGGGAUCUCAGGAGGCAGCGCUCUCAGGACGUCUCCACCAUGGUCUGGGCUCUGCUCCUCCUCACCCUCCUCACUCAGGGCACAGGUGA
>418
UAGCUUUUAUGUAUUUACGUUGCAUAUGAAAUGAUAUUUAUAGUAAACAGAUUAUUUUAUAUGCAGGUAUACAUGCCAGGCCG
>419
AAAGACAUGCUGUCCACAGUGUGUUUGAUAAGCUGACAUGGGACAGGGAUUCUUUUCACUGUUGUGUCAGUUUAUCAAACCCAUACUUGGAUGA
>420
GUGCUGUGUGUAGUGCUUCACUUCAAGAAGUGCCAUGCAUGUGUCUAGAAAUAUGUUUUGCACCUUUUGGAGUGAAAUAAUGCACAACAGAUAC
>421
AACUGGUCUGUGAUUUAGGUAGUUUCCUGUUGUUGGGGCUCCACCUUUCUCUCGACAGCACGACACUGCCUUCAUUACUUCAGUU
>422
GUCCCCUAGAGUUCCCUUGAUCACUUCACUAGGGAGCUUCGCUAGUUUUAAUGACUUCCUACUGAAGUGUUUGGGGGAACUCCUGGUACCGA
>423
GGGCCGCUCUUGCCCGCUCAUUCAAUAUUGCCGGUUUGAACGAAAUUGAUCAGUUCACCGGGAGCAUUGUAUGAUCGGGCUUCGGACCCU
>424
AAUCAGGAAUUGUAAACAAUUCCUAGGCAAUGUGUAUAAUGUUGGUAAGUCAUUCCUAGAAAUUGUUCACAAUGCCUGUAACA
>425
AAUAGACACCCAUCGUGUCUUUUGCUCUGCAGUCAGUAAAUAUUUUGUUGUGAAUGUGUAGCAAAAGACAGAAUGGUGGUCCAUUG
>426
GUCAGAAUAAUGUCAAAGUGCUUACAGUGCAGGUAGUGAUAUGUGCAUCUACUGCAGUGAAGGCACUUGUAGCAUUAUGGUGAC
>427
GUGGCAGCUUGGUGGUCGUAUGUGUGACGCCAUUUACUUGAACCUUUAGGAGUGACAUCACAUAUACGGCAGCUAAACUGCUA
>428
UAACCACAGGGAACUGCUGCUGCUGAUAUACAACCAUAUUUAUACACGACUAUAUCACAGUGGCUGUUCUUUUUGGUUG
>429
CCGUGGUGCAUUGUAGUUGCAUUGCAUGUUCUGGCAGUACCUGUGCAAUGUUUCCACAGUGCAUCACGG
>430
GAUGCUUGGAUUUGAAGCGGAGCUCCUAUCAUUCCAAUGAAGGGCCGUUCUGAAGGGUUGUUCCGCUGCUCGUUCAUGGUUCCCACUAUCCUAUCUCAUCAUGUAUGUGUGUAUGUAUUUUCGAGAGGGAGGAGAGGAGCUAGACUCUCAUGGUGGUCGUCUUUGAGAUAGGCUUGUGGUUUGCAUGACCGAGGAGCUGCACCGUCCCCUUGCUGGCCGCUCUUUGGAUUGAAGGGAGCUCUGCAUCCUGAUCCAUCCAUC
>431
GUUUGGUAUUAUCAUGAGUUCCCUGCAAGCACUUCACGAGGCACUAUCCCAAGGGCUACUGUGAAGUGUUUGGGGGAACUCUUGGUGUCACCAAGC
>432
GGGGGUGUAAGUCACUGGAGGCAGCGGUUCAUCGAUCUCUUCCUGAAUUUUGUUGUGUGAAAAGCGCAAAGCAUGAAUCGGUCGAUAAACCUCUGCAUCCAGCGCUCACUUUGCC
>433
GGGUUGGUUGUGAGUGAAAGAGUUGGGACAAGAGAAACGCAAAGAAACUGACAGAAGAGAGUGAGCACACAAAGGCAAUUUGCAUAUCAUUGCAUUUGCUUCUCUUGCGUGCUCACUGCUCUUUCUGUCAGAUUCCGGUGCUGAUCUCUUUGGCCUGUCCUCGAUCUCUUUGUCUCAAUCUCUC
>434
ACAGCCAUAUUUCGUGUUUGUGCGUGAAUCUAAGGAUCCUUAAUCUUAUCACAUCACCAGUAAGUAAUCAUACUUUUUUCUUUGUUUGUUUGUUACCAGACAGGGUCUGUUGGUUCGUUAGAUUCACGCACAAACUCGUAAUAUGUCUCUU
>435
GUGGAAUUCUACCCAGCUCCGACGGAAUGGCGCUCGUGGCUAGGUCCCCGCCGCCUUGUAUCACACGAGCGUGUAUGUCCGUGCGACUCAAGGCGGCAGAACUAGCCACGGGCACCCUUCCAUCGGAGCUCGUCAGAAUGCCACG
>436
CGCUGGCGACGGGACAUUAUUACUUUUGGUACGCGCUGUGACACUUCAAACUCGUACCGUGAGUAAUAAUGCGCCGUCCACGGCA
>437
GUUUUGCUGUUGUCGGGUGGAUCACGAUGCAAUUUUGAUUAGUUUAGUAGGAGAAAAAUUGCACGGUAUCCAUCUGUAAACCGCAGGAC
>438
UAGCUCAUCUGUCGUUGUUUGUAGGUGCAGCACCAUCAAGAUUCACAUGAAAAUUGAUAAAUCUCCUAAAUUAGGGUUUUGAUAUGUAUAUGAGAAUCUUGAUGAUGCUGCAUCAACAAUCGACGGCUACAAAAUACCUAAAGCUG
>439
GCCGCCGCGCCGCCUCGGGCUCGCUUGGUGCAGAUCGGGACCUGCCGCCGUGCUCGGACGGGACAGAUCCCGCCUUGCACCAAGUGAAUCCGAGCCGGAGCAGCCG
>440
GGGUACUUGAGGAGAGGUUGUCUGUGAUGAGUUCGCUUUAUUAAUGACGAAUAUAACACAGAUGGCCUGUUUUCAAUACCA
>441
UGUCUAGUGCCGUUAUGUGUAGUGCCUUAUUCAGGAAGGUGUUACUUAAUAUAUUAAUAUUUGUAAGGCACCCUUCUGAGUAGAGUAAUGUGCAACAUGGACAUCAUUU
>442
AACAGUUGAGGGGAAUGUUGUCUGGUUCGAGAUCCUUCGUAUGAAGCUCAAGCAGCGUUUGAAUGAUUUCGGACCAGGCUUCAUUCCCCUCAACCCAAAA
>443
GGACAUCGAAUACGAGAUAUUGGUGCGGUUCAAUCAGAAAACUGUACUCUUUUGUUUUAAAGAUCGGUUUGUUUGAUUGAGCCGUGCCAAUAUCACGUGUUUAAAUAGUUU
>444
AGGUUGGUGCAAAAGUAAUUGCGGAUUUUGCCAUACUUUUAACGGCAAAAACCACAAAUAUUAUUGCACCAACCUAU
>445
UGAGUGUAGUGCCCUACUCCAGAGGGCGUCACUCACGUAAACUAACACAUGAUUGUAGCCCUUUUGAGUAGAGUAAUACACAUCA
>446
GUAGAGGAGAUGGCGCAGGGGACACGGGCAAAGACUUGGGGGUUCCUGGGACCCUCAGACGUGUGUCCUCUUCUCCCUCCUCCCAG
>447
CAGCAAGAAAAGUGAGGGACUUUUAGGGGCAGCUGUGUUUUAUUAACCCAGUCAUAAUGCCCCUAAAAAUCCUUAUUGCUCUUGCAAUUGUCAAC
>448
GCUUUUAUAUUGUAGGUUUUUGCUCAUGCACCAUGGUUGUCUGAGCAUGCAGCAUGCUUGUCUGCUCAUACCCCAUGGUUUCUGAGCAGGAACCUUCAUUGUCUACUGC
>449
GGCUGGAAAGGAAGAAGCAUUCUUUCAUUGGUUGGUGUGUAUUGCCUUGUCAACCAAUAAGAGGAUGCCAUUUAUCCUUUUCUGACUAGCU
>450
GGUAAGUGUGCCUCGGGUGAGCAUGCACUUAACGUAGGUGUAUGUCACUCGGCUCGGCCCACUACCCA
>451
UCCAACUUGGGCAGCCGUGGCCAUCUUACUGGGCAGCAUUGGAUAGUGUCUGAUCUCUAAUACUGCCUGGUAAUGAUGACGGCGGAGCCC
>452
UGGAUACAGAGCGGACCGGCUGGCCCCAUCUGGAAGACUAGUGAUUUUGUUGUUGUCUUACUGCGCUCAACAACAAAUCCCAGUCUACCUAAUGGUGCCAGCCAUCGCA
>453
GCGCGCCUGGUCCAGUGGUUCUUAACAGUUCAACAGUUCUGUAGCGCAAUUGUGAAAUGUUUAGGACCACUAGACCCGGCGCGCACGGCAGCGGCGA
>454
UCACUGGCCAUGUGACUUGUGGGCUUCCCUUUGUCAUCCUUUGCCUAGGGCUCUGAGCAGGGCAGGGACAGCAAAGGGGUGCUCAGUUGUCACUUCCCACAGCACAGAG
>455
AGCUGGAGCGUGGUUUAGGUAGUUUCAUGUUGUUGGGGAUGGCUUCCUGGCUCGGCAACAAGAAACUGCCUUGAUUACGUCAGUUCGUCUUCAUCAAGGGC
>456
GGUCUGGGUCGGACCUCCGCUGUUUUUCUCCGCGGUGAUACUCCAAAGAAAGUCGUUAUCACCGGGUGAAAACUGGUAGAGGUCCGAUUCAGUCGGACCA
>457
CUGAAAUAGGUUGCCUGUGAGGUGUUCACUUUUCUAAGCGAUGAAUAUUAUACAGUCAACCUCUUUCCGAUAUCGAAUC
>458
GUCGGAUGUUUCCUAGAGUUCCUCUGAGCACUUCAUUGGAGAUACCAUCUUUUAUCAAAUGGUUUUCUACUGAAGUGUUUGGGGGAACUCCCGGACUCAUUCGAU
>459
UACUGCACGGUGUGAGCUGGUCACCUGACUUGCAGUGUGGUGAUAGUGGAACACACUGCAUACCCUGUGACCUCCCUACACAGUGCUGUG
>460
UGUUGCAGUUUCGUUUUGUGACCGACACUAACGGGUAUUUUACAGGACAUACAGGAUUACUCGUUUUUGCGAUCACAAAUCCUGAAAUUGCAGCAA
>461
UUAAAAUUGAAUGGCGAAUGUCGGUAUGGUCUCUUUUUCAAAGAAGGUUUCGAUCGAGCGAAGUGACUAGACCGAACACUCGUGCUAUAAUUUUAAAA
>462
UCGAAUCAAAGAACUGAGAUCGAUUGGUGCAUAGAUAUCAAGGAGAUCCGAUCAUUUCAAUUCUAGCACCAUUCGAAAUCAGUGCUUUUGAUAAGAAC
>463
AGUUUACAGUGAAAUAAAUAUUUAAGUGGAGCCUGCGACUGGGACUCCAGCUCUCCGACUGGGCUAACUCACUUGAGCGUUUGUUGGCACGUAAAAG
>464
UUGGGCAAGGUGCGGGGCUAGGGCUAACAGCAGUCUUACUGAAGGUUUCCUGGAAACCACGCACAUGCUGUUGCCACUAACCUCAACCUUACUCGGU
>465
GCGGUGGGGCAGCUGGUGUUGUGAAUCAGGCCGUUGCCAAUCAGAGAACGGCUACUUCACAACACCAGGGUCACACCCCACCACA
>466
GAUGCUUUGCUGGCUGGUGCAGUGCCUGAGGGAGUAAGAGUCCUGUUGUUGUAAGAUAGUGUCUUACUCCCUCAGGCACAUCUCCAACAAGUCUC
>467
CCACGGUGAAAAGGGUGUUAAAUGAAGACUUAUGGCUUCGGGCAUGUCGAAGAAAAACAGGACAUCGUUUGAAUGCUCGUCUAAUGGA
>468
GCUACUUGAAGAGAGGUAAUCCUUCAUGCAUUUGCUUUACUUGCAAUGAUUAUACAAGGGCAGACUCUCUCUGGGGAGCAAA
>469
AGUGCUACUGCUUCAAAAUAUCGGUGUUGGGUAAAAGGUCACAUUUUCAACAGUACCGAUAUUGUGAAGCACGUUUGCAAAUUAA
>470
GUAUCACCGUGAGUUCCCUUCGAACACUUCACGUGGCACUAUUUCAAUGCCUAUUGUGAAGUGUUUGGGGGAACUCUCGAUGUCAU
>471
UGGCUCCCACCCCCUGUAACAGCAACUCCAUGUGGAAGUACCUCUAGUUCCAGUGGGGCUGCUGUUAUCUGGGGUGGGGGCCA
>472
GUGAGUGGGAGGCCAGGGCACGGCAGGGGGAGCUGCAGGGCUAUGGGAGGGGCCCCAGCGUCUGAGCCCUGUCCUCCCGCAG
>473
CACGGCAAAAGUUUUUUUGCAUAUCCUGCACAGUUUCAGUUCUCGCAGAGUACGCAAAAAAACAAUUUUGACGUGAG
>474
AAUGAAAAGGUAGAUAGAACAGGUCUUGUUUGCAAAAUGAAUUCAUGACCUACAUAUCUACCAACAGCAAUG
>475
AAUCUAAAGACAACAUUUCUGCACACACACCAGACUAUGGAAGCCAGUGUGUGGAAAUGCUUCUGCUAGAUU
>476
CCACCACUUAAACGUGGAUGUACUUGCUUUGAAACUAAAGAAGUAAGUGCUUCCAUGUUUUGGUGAUG
>477
UUUCCUUGCAAAGGUGAGGUUGAGAGGAAUGUUGUCUGGCUCGAGGUCAUGGAGGAGGAGAGUACUCAGAUGAGUGAAAGUUUCCAAUGGAAAUUUACCCUCUUAACACCAAAAAAAAAAAAAAAAUUGAUUCUGGGACCAGGCUUCAUUUCCCCCAUCCAACUUUUGUUUUUUAUUCC
>478
UCUGAAGGUGAGAAUCUUGAUGAUGCUGCAUCAGCAAUAAACGACUACCUGAUUUAUCAUUAUGCCAUUGGAACGAUACACAGAUAAUUAGCAUAAUUCAUGUGCAAGAAUGCCACGGGUACAUGGUAUGGUUCAAUUGAUACAGUCGUUGUUUGCGGGUGUAGCAUCAUCAAGAUUCACAUGAAAAGGC
>479
GAUAUCAGCUGAAAAAGUCAUCAACAAAAAAGUUGAAUAACUCAUCAAGAUCUAAAACUUUUAUUUUGGUCAUUUCUUCAUACGACAAAGUGAUAGUAACAUUGUUCACAGAAUUGACAUAUCUCUUAUCUGGUUUUAUAAACUAUAACACAUAUAUGUAAAAUUUGUGAAUAAUAUUACUAACAUUUCGUCAGAUGAAGAAAUAAAAAAAUAAAAGUUAUAGAUCUUGAUGAGUUAUUCAACUUUGUUGUUGAUGACUUUUUCAAUUGAAAUC
>480
UAGACGGUCUGGUCUUAAGGCGGUGCUCCCUUCAAACCAAUAAACGGUCGAUCUGAUGGGUGGUACAGCUGCUCGUUCAUGGUUCCCACUGUCCCAUCUCAUCAGAGAGAGAGAGAGAUGCUUGAGAUGGGCUUGUGGUUUGCAUGACCGAGGAGCUGCACGUCCCCUUCGUUGACCGCUGUUUGGAUUGAAGGGAGCUCUGCAUCUUGGUCCCAAGACUU
>481
GCGGUUAUGGUGCAUAAGGAAAUCUUUAUGCACCCUGCAUAAAUCCAGAAAUGGUUUUGGAGUACAACUCACAGAAACCAUUUCCACAUCAAAAUGAUUUUGGCAUAAUUGGGCUGGGAUUUAUGCAGAGUGCUGGAAACCAUUAAGUACAUCUAAUGAUUUUGUAGUACGACUCACAAAAACCAUUUUUGAAUUUAUGCAGGGUGCAUAAGGAUUUCCUUAUGCACCAUAACCG
>482
AUUCUACUUCAAAUCAAUGGCAUCUUCAAGUUCUGCCGGUGGUUCUUCAUCGAAUAUGGAUAUAGAUACUCCUGCUUAUGAAAUCAAAGGAAGAACUAUGUCUAUUGAGGAAUGGGAGCUAAUCAUUCAAGCGGAAAAUCCUGUGGAUUUCACUUCUCUAACUCACCAUGGGUGCGACUUGGUAAGAUUCUACAAGAAGCAGAAG
>483
AUGAUGACUGUCACGUGUCAUAUUCUGAUUGAUCAAUAAAAAUAAUAAUACAUUUUAUUUUUUAUGGAGUUGACAUCCAAUCAGAACAUGACACAUGACAAACAUCAUUCAAUAAGAACGUGACACGUGACAGUUAACAU
>484
AAAGGUGAAAAUGCAUUACAGGGCAAGAUCUCUAUUGGCAGGAAACCAUUACUUGACCUUUGCAUCUCUUUAUGCAUUGCUUUGUAGUGAGUUCUUGCCAAAGGAGAUUUGCCCGGUAAUUCUUUUGCGCUAAUAU
>485
GUGGUUCCAGAGUCGGGGUUUUGGGGGCGAGAUGAGCUUAUGUUUUAUCCAACUGGCCCACAAAGUCCCGCUUUUGGUGGUCA
>486
CAUCAAGACCCAGCUGAGUCACUGUCACUGCCUACCAAUCUCGACCGGACCUCGACCGGCUCGUCUGUGUUGCCAAUCGACUCGGCGUGGCGUCGGUCGUGGUAGAUAGGCGGUCAUGCAUACGAAUUUUCAGCUCUUGUUCUGGUGA
>487
GAGUGAUUUUAUGUAAGGUAACGCGAGAUAUUAGUGCGGUUCAAUCAAAUAGUCGUCCUCUUAACUCAUGGAGAUCGGUGUUGUUCGAUUGAGCCGUGCCAAUAUCACGCGGUAAACCAAAAUGGCAAAGAUCGAUC
>488
GACCUACCACACGGUGUGAGGAGGACACAUGUGGGUGCAGUGUGAUAGUAGAAUAUGCUGCAUAAUGUGUGGCCUCCCCACACUGUGUUGUGUC
>489
GGUGGAGGCUUCCAAAGGGAUCGCAUUGAUCUAAUUGAUCAGAUAUGUCAAACAUCAUCCGCAUAGACAUAUGGUGGGUUAUGUUUUCGUCUGUGUAGUCGGAUCAUGCGAUCCCUUCGGACGUUUCCAUC
>490
UCUGUUAAUGAAGAGAGCUAUCCGUCGACAGUAUUGCUGAUAAACACUGUCAUGGAGUUGCUCUCUUUAUGAACGGA
>491
CUUCCUGGUAUUUGAAGACGCGGUUGACCAUGGUGUGUACGCUUUAUUUAUGACGUAGGACACAUGGUCUACUUCUUCUCGAUAUCACAUCUUCGCC
>492
CAAAUAAUGAAUUUGGCAAGAUGUCGGAAUAGCUGAGAGCACAGCGGAUCGAACAUUUUAUCGUCCGAAAAAAUGUGAUUAUUUUUGAAAAGCGGCUAUGCCUCAUCUAGUCAAUUGCAUUACUUUG
>493
GGUGAUGCUGUUGACAGAAGAUAGAGAGCACUGACGAUGAAAUGCAUGGAGCUUAAUUGCAUCUCACUCCUUUGUGCUCUCUAGUCUUCUGUCAUCACCUUCA
>494
AGUUCCCUUCAAGCACUUCACAUGAGGCACCAUUCAAAUGACAACUCCAUUUAAGAUUAUGUGUAAUGUGAAGUGUUUGGGGGAACUCU
>495
ACUCAGGGGCUUCGCCACUGAUUGUCCAAACGCAAUUCUUGUACGAGUCUGCGGCCAACCGAGAAUUGUGGCUGGACAUCUGUGGCUGAGCUCCGGG
>496
CCAGCCGCUCUCCAGGGUAGCUGAGGGGAUGGUAGGCCGGUGACGUGCACUUCAUUUACGAUGUAGGUCACCCGUUUGACUAUCCACCAGCACCCAGUCCAUCUG
>497
UUAUGAUACCUAGUCGAUCCUCUUUCCCGUUCACUCUUCUCGUCAGUCGAUGAUGAAUUUCGAAUGACAGAACAAGUGCGCGAGAAGGAAGACUAGCUUCCGUGAU
>498
GGCACAUUCGUGAUCUACCCUGUAGAUCCGGGCUUUUGUAGAAUUGUAAAUAUCAGAAGCUCGUCUCUACAGGUAUCUUACGGAUGACA
>499
AAUAGUGAUAGGGCUACUCUCUAUUGGCAUGCACUUAUAUAUGUAUAGUGACUCAACUUGAUAUCAUAACAUAUUCAGCUGACACGCCAAAGGAGAGCUGCCCUGUUACUGUCUC
>500
CGGUGGUGUCAUGGUCAUUGUUGACCGUUCAUAUGAACCCUGCAAUAGCAUUGCAGCUUGUGUGGGGUUCAUAUAACGGUCAACAGAGACCAUUGACAUCAAAGA
>501
ACGUCAGGGAAAGGAUUCUGCUGUCGGUCCCACUCCAAAGUUCACAGAAUGGGUGGUGGGCACAGAAUCUGGACUCUGCUUGUG
>502
GUAGAAUUCCAGUGGCCCUGACUGAAGACCAGCAGUUGUACUGUGGCUGUUGGUUUCAAGCAGAGGCCUAAAGGACUGUCUUCCUG
>503
CCUGGCAUAUAGCAGGUCCUCAAUAAGUAUUUGUUGAAAAAAUAAAUGAAGCAACAAAUCUUAUUUGAGCACCUGUUAUGUGGAGG
>504
CAUUGGCAUCUAUUAGGUUGGUGCAAAAGUAAUUGCGGUUUUUGCCAUUACUUUCAGUAGCAAAAAUCUCAAUUACUUUUGCACCAACUUAAUACU
>505
CGGACGAAUCAUAAAUUUGAUUACAAGUUGAUUUGGAGUAGUACUAUGGUGUUUGGUACUCACAUAGUACGUUCCGAAUCAACUCGUUAACAAAUUUAAAUUCAACAA
>506
AGCCAGUCAGAAAUGAGCUUAUUCAUAAAAGUGCAGUAUGGUGAAGUCAAUCUGUAAUUUUAUGUAUAAGCUAGUCUCUGAUUGAAACAUGCAGCA
>507
CAUCAGGUAGACUUGCUUCAGAAUAUUGGUGCUGGGCAAAAGGUCACAUUUUGCACAAUUCCAAUAUUCUGAGGCACUUCUGCUGAA
>508
ACUCCUAGUCACGCAUUUAUGCGGCAGCACAGGACUGAACUGUGGGAGGACUUAUAUGAUUCUACCCCUUUCCAUUCUUAUGCUGCUUUGGAG
>509
GUGCUUAAAGAAUGGCUGUCCGUAGUAUGGUCUCUAUAUUUAUGAUGAUUAAUAUCGGACAACCAUUGUUUUAGUAUCC
>510
GCUCUUCCUCUCUAAUCCUUUGUCCCUGGGUGAGAGUGCUUUCUGAAUGCAAUGCACCCGGGCAAGGAUUCUGAGAGGGUGAGC
>511
CAGUGUUUGGCAGAGGUGUAUGGAGUGAGAGAAGGGAAAGGGUAUUUUCCGAUUCUGUCGUUACUCUCUUCCCUCUCUCAUUCCAUACAUCGUCUGACGAACGUAUC
>512
GGGUAAGUGGAAAGAUGGUGGGCCGCAGAACAUGUGCUGAGUUCGUGCCAUAUGUCUGCUGACCAUCACCUUUAGAAGCCC
>513
GUCUAUAUAUACCCUGUAGAACCGAAUUUGUGUGAAAAAAUAACAUUCACAGAUUCGAUUCUAGGGGAGUAUAUGGUC
>514
GUUGCUGCUGCUCGCCAUCGAUCCCACCACUGCCACCACUGCUGCUACUGCUCCGCAGGUGCUGCUGGUGGUGAUGAUGAUAGUCCGGCGGGGGCGCUGG
>515
UAGCCUCCCAAAUAUAUAUAUAUAUGUACGUAUGUGUAUAUGAAUGUAUACGUAGAUAUAUAUGUAUUUUUGGUGGGUUU
>516
UUGGGUUGGUUUUUCUCUUUGGUUAUCUAGCUGUAUGAGUGUAUGUGAUAUCAUAAAGCUAGAGAACCGAAUGUAAAAACCCGCUCGC
>517
UUACCUUCUUGUAUAAGCACUGUGCUAAAAUUGCAGACACUAGGACCAUGUCUUGGUUUUUGCAAUAAUGCUAGCAGAGUACACACAAGAAGAAAAGUAACAGCA
>518
GAGUCCCUAGGAGUUCCUUUCAAGCACUUUACGACACACUGUAUUGAGAGUUGUCGUGAAGUGUUUGGGGGAACUCUUAGUGUCGC
>519
GUGAUGGCUUGGUGGUCGUAUGUAUGACGUCAUUUACUUGUUCUUUUAGGAGUGACAUCAUAUGUACGGCUGCUAAACUGCCACAUGGGAC
>520
UUGUUGACCAGGGCCCUUUUUCUGUUGUACUACUGUGCAGUCAGAUGAGCAGUGCAAUAUUAAAAGGGCAUUGGCUGACAA
>521
UGUGACCUGUGGGCUUCCCUUUGUCAUCCUAUGCCUGGAGCUCGGAUAAGGCAGGGACAGCAAAGGGAUGCUCAGCUGUCACCACUGACAUC
>522
CCUUCUUCUCGUUUGCCUUUUUCUGCUUCUGCUGCAUGAUCUCCGAGUCCCUGGGGGUAGAGAUGAUGGGGCACUGGGAGGUACCAGAGGGCAAAAAGGA
>523
CCCAGUUAAUGCUCUACAUCUACCCUGUAGAUCCGAAUUUGUUUGAUAAGAGGCGACAAAUUCGGUUCUAGAGAGGUUUGUGUGGUGCAUACAGAGCUAC
>524
CUGUCUCCAGGGCAACCGUGGCUUUAGAUUGUUACUGUAGUUCUGCAUUGGUAACAGUCUACAGCCAUGGUCGCUCGGGCAAGAUGC
>525
UCUCAGUCUGUGGCACUCAGCCUUGAGGGCACUUUCUGGUGCCAGAAUGAAAGUGCUGUCAUAGCUGAGGUCCAAUGACUGAGG
>526
GCCACCUUCUGUGCCCCCAGCACCACGUGUCUGGGCCACGUGAGCAACGCCACGUGGGCCUGACGUGGAGCUGGGGCCGCAGGGGUCUGAUGGC
>527
CUGUGUAUGUGUGUGGUGUCCUACCCAGGAGAGUGGCAAUCACAUAUAAUUAGGUGUGAUUGAAACCUCUAAGAGUGUAGUACACAUGACAUGUACU
>528
GACCUGAAUCAGGUAGGCAGUGUAUUGUUAGCUGGCUGCUUGGGUCAAGUCAGCAGCCACAACUACCCUGCCACUUGCUUCUGGAUAAAUUCUUCU
>529
CCGGCUCCGUCCACCCAGUGUUCAGACUACCUGUUCAUUGUCAUACUGGUGUACAGUAGUCUGCACAUUGGUUAGACUGGGCACGG
>530
CGCCUCCUACCGCAGUGCUUGACGGGAGGCGGAGCGGGGAACGAGGCCGUCGGCCAUUUUGUGUCUGCUUCCUGUGGGACGCGGUGGUAGCCG
>531
AUUCGAUACGCCUCUGAUCUUCAGGAUCCCUGUCUGAACAUCGAAAUUGAGUGUUCGCAAGGAUUCCUCAAGAUCAGGGCCUCGAAUC
>532
UGGUUGGGCCAGCGGCUGCAACACAGGACAUGGGUCCUGCUUCUCCUCCCCGCUCGUGUCUUGUGUUGCAGCCAGUGGAGCUGCCUA
>533
GCGGGCGGCCCCGCGGUGCAUUGCUGUUGCAUUGCAUGUGUGAGGCAGGUGCAGUGCCUCGGCAGUGCAGCCCGGAGCCGGCCCCUGGCACCGC
>534
UCAUUCCUUCAGUGUUGAAACAAUCUCUAUUGAACCAGGCUCCAAACCAAGUUCACUGGAGUUUGUUUCAAUAUUGCAAGAAUGAUAAGAU
>535
AAAAGUUAAGUCAAAUUUGUAUGGAGUUGGAAUGUUUGCCUAUGUUUGCCCCGGGGGUCAUUGUUCCAGCUGCAUACAAAUUUCAGGUAACCUUU
>536
UUAUCAUCCACCCAGCAUGUUGCUUGGGGGUAUUACUAUAUUUAUUAAUAUAAUUUUAUCAUCAAGCAAUAUCAGAGGUGGAAUAU
>537
UAGCUGACUUUGAGUCUUGGCACUGGGAGAAUUCACAGUUGAUUUUAUUAUUCUGUGGUUCUGCGGGUGCCAAAAUUUAAUCAACAGCU
>538
ACACAAAUAUUUGCAGGACGGGUCGUGUGUUAAUGUAUAAAUCUAUUAGCUAUAUUGCACACUUCCCGCUCUUUAAAUGUCCAGUGUU
>539
UUCUCUUCCCAGUUCUUCUUGGAGUCAGGAAAAGCUGGGUUGAGAGGA
>540
UCUAGAUCAUUUUUCGGACGGUAUAUGGGUUAAUAUUUCAUUUGUCGAAUAUAUUGCACAUUCACCGGCCUGAAAAUAUCAAGA
>541
GUUGGGUUAGCCAAAAAGUUAGUUCAGAUUUUUCCAUAGCAUCUCAUGGAAAAACCGGAAUGAACUUUUUGGCCAACCCAA
>542
GCCCGGCUCCGGGUCUCGGCCCGUACAGUCCGGCCGGCCAUGCUGGCGGGGCUGGGGCUGGGGCCGGGGCCGAGC
>543
ACUGACUUUGAGUCUCUCCUCAGGGUGCUGCAGGCAAAGCUGGGGACCCAGGGAGAGACGUAAGUGAGGGGAGAUG
>544
ACGACAUCAUGUGGUCGAUUUGAGGGUAUGGGUGAGUAUACUCCUCAUACUGUUUCAGGAGGUGAACCAGCAGCGAUGGUAG
>545
UGCAAUGCCCUAUUUAGAAUGGUGCUGAUCUGAUGAAAUAAAAAAUUGAUCAGGGCCUUUCUAAGUAGAGUAAGGCUUA
>546
UUAGUGGGACUAUACCUCAGUUUUAUCAGGUGUUAUUUAAAAUCACCUGGAAAUACUGAGGUUGUGUUUCACUGAAC
>547
CUUCAACUGUCUUCAAAGUGGCAGUGACAUGUUGUCAACAAUAUUCAUAUCACAGCCAGCUUUGAGGAGCGUUGCGG
>548
CAGUGCCCUACUUAGAAAGGUGCCAGUCACUUACACUACAUGUCACUGUGUCCUUUCUGUGUAGAGUAAGGCUC
>549
CACACUACAAUAAUUUUCAUAAUGCAAUCACACAUAAUCACUAUGUGACUGCAUUAUGAAAAUUCUUGUAGUGUG
>550
AUUCGUUGGAUGAAUGUGAGGCAUUGGAUUGAUUUCGUUCAAUCCGAGCCCUACAUUCAUCCGGGGUUUGU
>551
GAUUUGGUUCGUCACAAGGGCAAUUCUGCAUUUUUUAACUAGUAUUGCACUUGAGACGGCCUGAUU
>552
AGAAGAUGGGUAUGGUUGGAGACAGGGAUGAGGCAGAGCAUGGGAUGAGGCCAUCAACAAAAUUUCCAAUUUCUGUCCUCCGCUAGGCCGCUACUGCAUUUCUGUUUGCUUGCUCACAAAACGGAGGGAUUUGUGAGAGUUAUCAGGCAGAAAGAACAAAGAAGGUGCCUCCCUGGUGAAGUGGUGAUGGCCUGACCUGAGACGGCUGAGAGCUCAGCUGGUGUCCUGUUGUUGCUUCCUCCCCUGCACUGCCUCUUCCCUGGCUCCCCACCGUUGCCCUUGC
>553
GGACCCAUGCAUGGCGAACAAGUUGAGCUGUAGGGUUAUGAUGAACAUGCUAAUUACAAGCUAUUGUCUUCCAUGGAAUAGGCAGUGAUGGCAUUUGUUUUAUUUUCCUGAGGUGGAGAAAAACAAAUAGACCAUAACACUGUUAUUCCAUGGAAGAUAAUGACUCGUGGUUGACACUUGAUCUCUCCAGUCCAGUUCAGAUUCAAGCUAGCUGCUGUCU
>554
UAAUAGCUAAGAGAGCUUUCUUCAGUCCACUCAUGGGUGGUAGUAGGAUUUAAUUAGCUGCCGACUCAUUCAUCCAAAUACUGAGUUAAAGGACAAGGAGAUUACCCAGUAAAUGAGUGAAUGAUGCGGGAGACAAAUUGAAUCCUAAGCUUCCUGUACUUGGACUGAAGGGAGCUCCCUUUCCUUUU
>555
CGUUGAAGACCCUAAGGUAAGAGAGCUUUCUUCAGUCCACUCAUGGGUGACAGUAAGAUUCAAUUAGCUGCCGACUCAUUCAUCCAAAUGUUGAGUGUAAGCGAAUAAAUAUACUCAGCAGAUGAGUGAAUGAUGCGGGAGACAAAUUGAAUCUUAAGUUUCCUGUACUUGGACUGAAGGGAGCUCCCUUUUCCUUUUGUCUCUUAC
>556
AUAGUUGAAGAGAGCUUCCUUCAGUCCACUCAUGGAUGGGUAAGGGGUUAGAAUUAGCUGCUGACUCAUUCAUUCAAACACAAUAGAUCUGGCAUCAUGAUAUGCUAUUGUGAAUGUGUGAAUGAUGCGGGAGGUAAAUUUCUUCCUUUUCCUGUCUGUGCUUGGACUGAAGGGAGCUCCCUCUAACUGU
>557
UAGAAAAUCAUAUAAGAGAAAAUGGUGACAUGAAGAAUGAGAACUUGUGUGGUAGCCAAGGAUGACUUGCCUGCGUUUUAACAAUACAAUAUCAAAGACUACUCGAUCGAUCGAUAGUCUUAGAGUUGGUUAGUCGUCAGGCAGUCUCCUUGGCUAUUCAAACAAUUCUUGUUCUCCUCAUUUCACAUCUCUCUUUCGUUUUUUG
>558
CAUAUUCGUGCACUAGUAGUAGUUGAAGCUGCCAGCAUGAUCUGAACUUUCCUUGACCUCCAUCUCUAGGGAAAGGCCAGAUCAUCUGGCAGUUUCACCUAUUGAUGGUAGCAUGGCCAGA
>559
GGUGAGCCAGGAAGAGGAUAGAGACUCUAAGAGCAGUAGGAAUGGGAACAUGAAGGAAAGCCAAACCAAGCUCUAACUCCUGGAGUUGGAGAUUUGGUAUAACGAUUUUCCUGAUGCCUCCCAUUCCUACAGUUCUUAGGUCCUUGUUCCUCUUACUUUCGGCUAACACC
>560
AUAGGGUCUAGACCUGGCAUAUCUUCAUAGGACCAUGCAAAAAUAUCCGGAUAUUCCCGGAGGAGUUGGAUGAUCUUCUGUUUAACCCCUUCCUCUAGAGUAGCACCAAUCUUGAUUUCUCGCUUGUUUUCCUCGGUACCUAUGUUGAUAAGCUCAAUCUCUUCCUGG
>561
UCAUGUGGGUUUUGCAAAGGGUUUCUUACAGAGUUUUUUGGCAUUCUGUCCACCUCCAUCUGUAGAAACUACAAGUUGUUCUACUUUCUGGAGGUGGGCAUACUGCCAACUGAGCUCUGUUGGUCUCUCUUUGUAAAACCCUCGUGA
>562
UUCACAGUCGUUGUUUGCGGAUGUAGCAUCAUCAAGAUUCACAUGCAAACGAAGGUGGAUGGGACUGUGAUGCAAUCUAACCGCUCGUCUUUUUGAUGUGAGAAUCUUGAUGAUGCUGCAUCAGCCAUAAACGACUUUAA
>563
CUCAAGUCCUGGUCAUGCUUUUCCACAGCUUUCUUGAACUUCUUAUGCAUCUUAUAUCUCUCCACCUCCAGGAUUUUAAGCCCUAGAAGCUCAAGAAAGCUGUGGGAGAAUAUGGCAAUUCAGGCU
>564
AGGAUGUGCCUGGCUCCCUGUAUGCCACUCAUCUAGAGCAACGACAGCUUGGUAGGGUUGCCUAUAAGAUGGAUGGCGUGCAUGGUGCCAAGCAUAUCUC
>565
AGGGUAAAGUCACUGGAGGCAGCGGUUCAUCGAUCUCUUCCUGGGAAUUUGGUGUGAAAAAUCACAGAACAUGAAUCGAUCGAUAAACCUCUGCAUCCAGCGUUACCCC
>566
CCUGGGAGGUGUGAUAUCAUGGUUCCUGGGAGGUGUGAUCCUGUGCUUCCUGGGAGGUGUGAUAUCGUGGUUCCUGGG
>567
GGUUAGUGCGCUUUGCGAAUUCACGGGUCUUAUCUUGUGGUAUGAACUGAGUACGUAAUGAUUUAUGGUGCAUAUUGGGGGCUUACCAUAAGAUAAUGCCAUGAAUUCGCAAAGCGUUCAAACC
>568
GUAGUCGGAUCCGCAUCAAUCUACAUGUGUUGGAGUGGAUUGGAGUAGAAAUUGAAUUAAAUUUCACCUCAAUCCACUCCAACACAUGUGGAUUGAGGCGAAUCCGACA
>569
CCGCUUGCCUCGCCCAGCGCAGCCCCGGCCGCUGGGCGCACCCGUCCCGUUCGUCCCCGGACGUUGCUCUCUACCCCGGGAACGUCGAGACUGGAGCGCCCGAACUGAGCCACCUUCGCGGACCCCGAGAGCGGC
>570
AAAGAAGAAGACAUACAAAGACUGGGAACAGGCAGAGCAUGAAUGGAGCUACAAACAGAAAUCUCUGUUUUGGCACCACCCAUGCACUGCCUCUUCCCUGGCUUGUGGCUCUUCUUUUUC
>571
GAGGCAUUGAGAGUGUUGACAGAAGAUAGAGAGCACAGAUGAUAAGAUACAAUUCGGAGCAGUUUCUUUGCAUCUUACUCCUUUGUGCUCUCUAGCCUUCUGUCAUCACCUUUUAUUUGCUUU
>572
CCUGUUAAUGGGAUUUUCCUUUGUGCUUGAUCUAACCAUGUGGUAGAACAAUACAAAUUGAACAUGGUUCUGUCAAGCACCAUGGAAGGCUCCAUGCU
>573
AGUCAUAGGGCAUGUCUCUAUUGGCAGGUGAUAUGGUGAUAUUUCAUUUGACUUUAAGGCUCUAGAAAUUCACUUGCCAAAGGAGAGCUGCCCUACGAGU
>574
CUCUUCUUUGCCUGUUUUGGCACUAGCACAUUUUUGCUUUUUUAUAUAUACGCUGAGCAAUCAUGUGUAGUGCCAAUAUGGGACAAGACAGAAAU
>575
AGAGGAGGCAUCCAAAGGGAUCGCAUUGAUCCCAAAUCCAAGCUUCAAUGUUCUUCUCUCUUUCUCACUCAAAAUGUUAAUUUUAUUUGGGAUCAUGCUAUCCCUUUGGAUGUCUCCUU
>576
AUUUUGAUAUAUAAACCAGUUUAAUGUUUUCUGCACAGACCCUGGCUUUUCUUAAAUUUUAUAUAUUGGAAACCCCGUGUUUGUAUUGGACCUUCUGGUUUGUUUCAUAUUGAAAAUC
>577
GGGGAAGGCAUGGGUAUGGGGGGAUUGGGAAGGAAUAUCCAUAAGCAAAAUAUGCUAUUUCUUCCCUACACCUCCCAUACCACUGUUUUUCCU
>578
UCCUGGGCACAGUGAUGGUGUCAUGCACAGUGCUGGGAGAUGUUAUCACGUGCUAUCUCAUUCAGUGAUAUUGUCAUCCAGCACAGCACAUGUCCAUCAAGAGCCACGGGA
>579
GGGUGAGUAACACUUGAUGGAGAAGCAGGGCACGUGCGAACACAAAUGAGAUCGAUCGGUACAUGAUGAUCAUAUUUUCGCACGUGUUCUACUCCUCCAACACGUGUCUCUCCCC
>580
GGAUCAUUUUGAUGAAUUUCGGGCAGAUUUGGUGGGAAAUAGGGGGAAAUCUUGCUGUUCUUGACUUUGGGCAAGCACAGGCCAAACAUGCAGUUCAACAUUUGUUCAUGCCUCG
>581
GUGCAGAUCCUUGGGAGCCCUGUUAGACUCUGGAUUUUACACUUGGAGUGAACGGGCGCCAUCCCGAGGCUUUGCACAG
>582
UGAGGGCCCCUCUGCGUGUUCACAGCGGACCUUGAUUUAAUGUCUAUACAAUUAAGGCACGCGGUGAAUGCCAAGAGAGGCGCCUCC
>583
CUGUCCCGCUGGCCUGGCAGGUGACGGUGCUGGAUGUGGCCUUUUUGCCUUUUCUAAAGGCCACAUUUUCCAGCCCAUUCAACCUUCCAGAGCCCUCUGAAGUGGCCACAGG
>584
UUGAGCGGUGUCUGUCCAGCGCCCUUUUUAUGUUGUACUACUAGUGAUCAUACACAAAGCAGUGCAAUGUUAAAAGGGCAUUGGCCAGCAGUGC
>585
AAGUUUUAUCCAAUUCUCAGGAUUCUUCUCAGGGUUUACAUGUUUUGGUCUAAAUAUGAAAUAUGUACAACCGUGAGUGGAGACCUGGGGGUUGGUUAGUCAAC
>586
GAGUCUUUGUUGGUCUUGGGCCAGCUUCCCUGCCCUGCCUGUUUUCUCCUUUGUGAUUUUAUGAGAGCAAAGGAGGAAAUAGGCAGGCCAGGGAAAUGCUCUCUCUCUCCC
>587
AACUGCCUCUCCUCUCCUCCUGGCCGGAUGGGACAGGAGGCACGAAUGAGCCAUCUUUCCAAUGCCUUUCUGUCUUUUCUGGUCCAGGUGUGGCAAAGGGAAGCUGGAA
>588
GGAUUGUGGGGGGUCGCUCUAGGCACCGCAGCACUGUGCUGGGGAUGUUGCAGCUGCCUGGGAGUGACUUCACACAGUCCUC
>589
CUCCUCAGAGCCGCCCGCCGUUCCUUUUUCCUAUGCAUAUACUUCUUUGAGGAUCUGGCCUAAAGAGGUAUAGGGCAUGGGAAAACGGGGCGGUCGGGUCCUCCCCAGC
>590
UGCUCGGCUGUUCCUAGGGUGUUUCUCUCAUCUCUGGUCUAUAAUGGGUUAAAUAGUAGAGAUGAGGGCAACACCCUAGGAACAGCAGAGGAACC
>591
AAUGCUGUUUCAAGGUAGUACCAGUAUCUUGUGUUCAGUGGAACCAAGGUAAACACAAGAUACUGGUAUUACCUUGAGAUAGCAUUAACACCUAAGUG
>592
GGCCGGCCCCCUCCUCAGGCCCCUCCUUCUCAGCCCCAGCUCCCGCUCACCCCUGCCACGUCAAAGGAGGCAGAAGGGGAGUUGGGAGCAGAGAGGGGACCACGGGCUG
>593
CAGAGCUAUGGAGUGUGACAAUGGUGUUUGUGUCCAGUCUAUCAAACGCCAUUAUCACACUAAAUAGCUACUGU
>594
GAUUGGUGCAGAAGUAAUUGCGGUUUUGCCAUGGAAAGUAAUGGCAAAAACCGUAAUUACUUUUGUACCAACC
>595
UAGGGUGACCAGCCAUUAUGGUUUGCCUGGGACUGAGGAAUUUGCUGGGAUAUGUCAGUUCCAGGCCAACCAGGCUGGUUGGUCUCCCUGAAGCAAC
>596
CGGGGCGGCCGCUCUCCCUGUCCUCCAGGAGCUCACGUGUGCCUGCCUGUGAGCGCCUUCGACGACAGGAGCCGGCGCCCGCCCCAGUGUCUGCGC
>597
UCCAGCCUGUGCCCAGCAGCCCCUGAGAACCACGUCUGCUCUGAGCUGGGUACUGCCUGUUCAGAACAAAUGCCGGUUCCCAGACGCUGCCAGCUGGCC
>598
UCCAGGGAGGUAUUAAGUUGGUGCAAAAGUAAUUGUGGUUUUUUGCCAUUAAAAGUAAUGACAAUACUGGCAAUUACUUUUCCUCCAAACCUGAUAUU
>599
AGCCUGCCGAUGGGCGUCUUACCAGACACGGUUAGAUCUGGUCCUUCUGUCUAAUACUGUCUGGUAAUGCCGUCCAUCCCCGGC
>600
UACUUCAGGAUUGAUGAGUCCAGUGGCUCUGGUCCAUUUCCCUGCCAUUCCCUUGGCUUCAAUUUACUCCCAGGGCUGGCAGUGAGAUGGGUUAAGGCUCACACCUUCA
>601
GUUCGGUUCGGAUAAUUGUGGUUACUAACGGUUCAGUUUGGUUGUGAAUUGUUAUCAAAAUAAUUGUUCGGUUCGAGAAU
>602
GCCAUCUUUGGAUAGCUUCAGUGAACAUUCAACGCUGUCGGUGAGUUUGAGAACUAAGAAAAACCAUCGACCGUUGACUGUACCUUGAGGU
>603
UGGGUGCGGGCGUGUGAGUGUGUGUGUGUGAGUGUGUGUCGCUCCGGGUCCACGCUCAUGCACACACCCACACGCCCGCA
>604
UGGGGGAGUGAAGAGUAGAUAAAAUAUUGGUACCUGAUGAAUCUGAGGCCAGGUUUCAAUACUUUAUCUGCUCUUCAUUUCCCCAUAUCUACUUAC
>605
GUGAGGUGUGGGCCCGGCCCCAGGAGCGGGGCCUGGGCAGCCCCGUGUGUUGAGGAAGGAAGGCAGGGCCCCCGCUCCCCGGGCCUGACCCCAC
>606
CUGUGUGUAUAUGUAUGUGUGCAUGUGCAUGUGUGUAUAUGAGUAUACAUAUACAUACACACAUACCCAUACAAGCAUGCACACAAAUACACGCAAAA
>607
GAAAUCUAUCACUGCUUUUUAGGAUAAGCUCGACUUUUGUUCAAAUAAAAAUGCAAAAGGAAAGUGUAUCCUAAAAGGCAAUGACAGUUUAAUGUGUUU
>608
GAUAGUAAUAAGAAAGAUGAGCUCAUUGUAAUAUGAGCUUCAUUUAUACAUUUCAUAUUACCAUUAGCUCAUCUUUUUUAUUACUACCUUCAACA
>609
GGCUGCCCUGGUUCAGUUAUCACAGUGCUGAUGCUGUCCAUCUUAAAGGUACAGUACUGUGAUAACUGAAGGAUGGCUGCC
>610
AACUAUGCAAGGAUAUUUGAGGAGAGGUUAUCCGUGUUAUGUUCGCUUCAUUCAUCAUGAAUAAUACAUGGUUAACCUCUUUUUGAAUAUCAGACUC
>611
GGUACCUGAGAAGAGGUUGUCUGUGAUGAGUUCGCUUUUAUUAAUGACGAAUAUAACACAGAUGGCCUGUUUUCAGUACC
>612
GUGGUACCUGAAGAGAGGUUUUCUGGGUUUCUGUUUCUUUAUUGAGGACGAAACACACCUGGUUAACCUCUUUUCCAGUAUCAA
>613
GCUGGCGUCGGUGCUGGGGAGCGGCCCCCGGGUGGGCCUCUGCUCUGGCCCCUCCUGGGGCCCGCACUCUCGCUCUGGGCCCGC
>614
ACGUCCUUUGGGGUGAGGUAGUAGGUUGUAUAGUUUUAGGGUCAUUCCCAUGCUGUCAGAUGACUAUACAACUUACUGUCUUUCCUGAAGCGGCU
>615
UUGCAUAUUCUUAGGCCCGGUCUUGUGGCAAGAACUGAGUAGUUCGUUAACUCGUUACCCGGUUCUUGUCACAAGACCGAGUAUAUGAAUAUGCAA
>616
CUGCAGCCAGGGUUUUUACCAGUCAGGCUCCUGGCUAGAUUCCAGGUACCAGCUGGUACCUGAUCUAGCCAAAGCCUGACUGUAAGCCCUGAACA
>617
UCUGUGUGCUCUGAGCUUCUUUACAGUGUUGUCUUGUGGCAUGGAGAUCAAGCAGCAUUGUACAGGGCUAUCACAGCACACUGAACAGC
>618
CACAAUGCUUUGCUAAAGCUGGUAAAAUGGAACCAAAUCACCUCUUCAAUGGAUUUGGUCCCCUUCAACCAGCUGUAGCUAUGCUUUGAUG
>619
GUCUCCUGUGUCCUGUCAGUGGUUUUACCCUAUGGUAGGUUACGUCAUACUGUUCUACCACAGGGUAGAACCACGGACCGGAUGUCUGGAG
>620
UUUCUCUCUAAUACAGUCAUCACACUCUCAGUUGAUAUGUGUAACAUUCUAUCACUGGGUGCAUGAUGAUUGUGGUACAGAGAU
>621
UGCUGUGUUUUAUGGCUUUCUAUUCCUAUGUGAUUUUCUUCUGCCGUGUCACAUAGGGUUCAAAGCCAUUGGGUACAGAG
>622
UGAGGUCAGCUGCUCUGACGAUGUUGCACUACUGUACCAUCCAUUCUAGCAGUGCAAUAGUAUUGUCAUAGCAUUUAGCCUCU
>623
UUAAAAUUGAAUGGCGAUUGUCGGUAUGGUCGCUUUUUCACAAAAAAAUUGGUUACCAACAAGCGAAGUGACUAGACCGAACACUCGUGCUAUAAUUUUAAAA
>624
AAAACUUGGUUGGCCACGCGUAUUCUUGGGUUACUAACACACUGUUUAUGUUGUUAUUGCUUGAGAAUACACGUAGUUGACUAGUGUUGUA
>625
GGAGGUAGUUGCUAUCUUUGGUUAUCUAGCUGUAUGAGUGUUUAUCUGCCUUCAUAAAGCUAGAUAACCGAAAGUAGAAAUGUCCUCC
>626
CGUACAGUGCAGUCAUCCAUAAAGUAGAAAGCACUACUAAACCCCUCGCCACAGUGUAGUGUUUCCUACUUUAUGGAUGAGUGUACUGUUG
>627
GGGGAUGUUGGAAUGGCUCAAUCAAAUCAAAUCUCCCAAAGUUUUGGGUCCUUUAAUCUGAUUGAGCCGUGCCAAUAUCCCCCA
>628
CCGCCUGCCCAGUGUUCAGACUACCUGUUCAGGAAGUAGUGGUUGUACAGUAGUCUGCACAUUGGUUAGGCUG
>629
CUUUCCAAGUAAAGUUCUGUGAUACACUCCGACUCUGAAUGUUUGCAGUCAGUGCAUUACAGAACUUUGUUUUGGGAGU
>630
AGAUAAAUUCACUCUAGUGCUUUAUGGCUUUUUAUUCCUAUGUGAUAGUAAUAAAGUCUCAUGUAGGGAUGGAAGCCAUGCACCACAUAAUGUAAAAUCA
>631
GUUUAGGGGUGGACCUGAUGUCCCUGAGUGUAUGUGGUGAACCUGAAUUUGCCUUGGGUUUCCUCAUAUUCAUUCAGGAGUGUCAGUUGCCCCUUCAC
>632
UACAAGAGUAAAGUGCAUGCGCUUUGGGACAGUGAGGAAAAUAGUGUUCACAAAGCCCAUACACUUUCACCCUUUAGGAG
>633
AGAUUUGAGCCAAAGAUGACUUGCCGGCAUGCUGCCUGAAAAGCAAGAAGGGUGUUGUUUUGCUGGCAGUUGUCAUUGGUUCAUGUUUG
>634
AUUAGGUUGGUAUAAAAUUAAUUGCAGUUUUUGUCAUUACUUUCAAUAGCAAAAACUGCAGUUACUUUUGCACCAAUGUAAUAC
>635
UGAUCAGUCAGGCUGCUGGUUAUAUUCCAGGACUUCUCUGGUCCUGGGUAUAACCAAAGCCCGACUGUUAA
>636
CCAGCUGGAGGGAUUCCUGGCAGAGUGAUUUGGGAUUAUAUCAUAAAAUCACAUUGCCAGGGAUUUCCAACCAGCUGU
>637
CGCUGCAGGCUGAGGUAGUUGGUUGUAUGGUUUUGCAUCAUAAUCAGCCUGGAGUUAACUGUACAACCUUCUAGCUUUCCCUGCGGUG
>638
CAUUAGGUUGGUGCAAAAGGCAUUGUGGUUUUUGCCUAUAAAAGUAAUGGCAAAAACCGCAAUUCCUUUUGCACCAACCUAAU
>639
GGUGGGUGGUUUCUCCGUUUGCCUGUUUCGCUGAUGUGCAUUCAACUCAUUCUCAGCAAAAUAAGCAAAUGGAAAAUUCGUCCAUC
>640
CAGGGGUUCCGCCGCUGAUUGUCCAAACGCAAUUCUUGUGCGAGUCUGCAGCCAACCGAGAAUUGUGGCUGGACAUCUGUGGCUGAGCUCC
>641
UCUCCUCGAGGGGUCUCUGCCUCUACCCAGGACUCUUUCAUGACCAGGAGGCUGAGGCCCCUCACAGGCGGC
>642
UGUGUGCUGCAGCUGGUGUUGUGAAUCAGGCCGAUGUCACACGUCAGCGAUAACCCGGCUAUUUCACAACACCAGGGUGGCACCACA
>643
AUUAGGAUGGUGCAAAAGUAAUGUGGUUUUUUUCUUUACUUUUAAUGGCAAAGACUGCAAUUACUUUUGCGCCAACCUAAU
>644
GUCACCUGGUUCAAGUAAUCCAGGAUAGGCUGUAUCCAUUCCUGCUGGCCUAUUCUUGGUUACUUGCACUGGGAGGC
>645
GUGGGUACGGCCCAGUGGGGGGGAGAGGGACACGCCCUGGGCUCUGCCCAGGGUGCAGCCGGACUGACUGAGCCCCUGUGCCGCCCCCAG
>646
CGUGCCUAAAGCCCCUUAUCAUUCUCCUGUCGAGUGUUAAAAUUCUCUACGACUGGACGGAGAACUGAUAAGGGCCCGAGGGUUACAGA
>647
GCGGGGGCGCGGGCGGCAGUGGCGGGAGCGGCCCCUCGGCCAUCCUCCGUCUGCCCAGUUACCGCUUCCGCUACCGCCGCCGCUCCCGCU
>648
CAGCUGUCUCUUGUGCUUGAUCUAACCAUGUGCCGCCGCCUACACAAGCCUCACAUGGUUCCGUCAAGCACCAGGGACCGCUG
>649
UGACCUUAUAGGACCUGCAUUGUACACACUGUGUGUAUGGACUGGAGGUGCACAGCGCAUACAAUGUGGAUGCUAUAGAAGUCA
>650
CAGGACACCAUUGUGCUUGAUCUAACCAUGCAGUUCCCUUUCUGUCCAUGGUUGUGCCAAGCACUUUGGAGACUUG
>651
CCUGCUGAUGGAUGUCUUACCAGACAUGGUUAGAUCUGGAUGCAUCUGUCUAAUACUGUCUGGUAAUGCCGUCCAUCCACGGC
>652
CAACAUGGAGGUCUCUGUCUGACUUAGGAUAGCUGGCUAAGUCCGAUCGUUCCCCUCCAUACAACC
>653
GGGUUGGUCAAAAAGUUCGUUCGGGUUUUUCAUCAGAUGGUAUGGAAAAUCCCAAACGAACUCUUUGGGCAACCUA
>654
UGCUGCUGGCCAGAGCUCUUUUCACAUUGUGCUACUGUCUGCACCUGUCACUAGCAGUGCAAUGUUAAAAGGGCAUUGGCC
>655
CUCUAGGAUGUGCUCAUUGCAUGGGCUGUGUAUAGUAUUAUUCAAUACCCAGAGCAUGCAGUGUGAACAUAAUAGAGAUU
>656
AUUGUGAGACCUCUGGCUACAACACAGGACACGGGAGCUUUUCUGAACCCUCGUGUCUUGUGUUGCAGCCAGAGGGGCACA
>657
GAAAUUCAUUGCAGCUGCUGACCACUGCACAAGAUUAGAAUGCGACUCUUGUGCGUGUGACAACGGCUAUUAUGGGUUUU
>658
CUGUGGUGCAUUGUAGUUGCAUUGCAUGUUCUGGUGGUACCCAUGCAAUGUUUCCACAGUGCAUCACAG
>659
CCUGCAGGCAGAAGUGGGGCUGACAGGGCAGAGGGUUGCGCCCCCUCACCAUCCCUUCUGCCUGCAG
>660
GUGGACUCUAGCUGCCAAAGGCGCUUCUCCUUCUGAACAGAGCGCUUUGCUCAGCCAGUGUAGACAUGGC
>661
GACUUGUCAGAAGGUUACUUGUUAGUUCAGGACCUCAUUACUUUCUGCCUGAACUAUUGCAGUAGCCUCCUAACUGGUU
>662
UUAGUGGUACUAUACCUCAGUUUUAUCAGGUGUUCUUAAAAUCACCUGGAAAUACUGAGGUUGUGUCUCACUGAA
>663
AACAACAACAUUCGGACCGUCGGUCUAUAGAGCAAUAUCACCCGCUCGGUGGAAGACCUUCCCUUCGUCGUUAUC
>664
GUGGCACUCAAACUGUGGGGGCACUUUCUGCUCUCUGGUGAAAGUGCCGCCAUCUUUUGAGUGUUAC
>665
UGAGUUGGUUAUUCAAUCUUGCGAUAUUUAACAGUAGCAAGAUUGGUAACCAACACUAA
>666
AUUGGUUUCUAGAUCUCAGCAUAUAAAUUGAUUGUUGCUGGGACUUAGAAAGCAAUAU
>667
AGAUGAGUUUUUUGAAGGUUUGACAGAAGAGAGUGAGCACACACGGUGGUUUCUUACCAUGAGUGUCAUGCUAGGAGCUGUGCGUGCUCACCCUCUAUCUGUCAGUCACUCAUCAAGCCCAUCU
>668
GAACCAGUAGCGUAUUGAACAGAGCAUGCCGUUGGUUGAGUAAGUACGUCAAGGGACGAAACAGAAUUAAUUUUCAUUAACAUUUUAUUAACCUUCAACUCUGCCUUGGCCUAGGGCAGUUCCUGAAGGUCACAUUGACUGGGGCGUGAUACAACGCGUAGUCCGCUGGUUGCUGCGACCAUUGGGACUCCCCCAGCCUAUUCUCAGCUGCAACAUUCGCAAGUUAUUUACAGUGUUGCAGCCGAGAAUAAAAUGGGAAGAGUCAAAAGCGUGGCAACAACCAGCCAAUUACGCUUUGUAUCAGCGCCCCAACUGGUGUGAGCUUCGGGAAUUGCCAUAUGCCAAGCCAGAUUUGCAUGCUAAUAAAACAUUAUUCGAAAUUAAUUGCGUUUUGUUGGUUGACAGACUUCCUCCACCAAUGACACGCUCAGUUCAAUUUGCUGAUGGUUC
>669
CAGUCAAACUUUUCUAACUUUGACUAAGUUUUAGAGAAAUAUGUUCACGUGUACAAGUUCAAAUAAAUGCACUAUCAAGACAUAUUUCAUAGAGAAUUUGGUGAAACUAGUUUGAUGUUGUAGAUGUUGAUGCAAUUUUCUAUAAACUUGGUCAAAGUUAGAGAAGUUUGACUUAG
>670
UGAAGACGACGACGAAGAAGAAGAUGGCGAAGAAAAGUGAUCGAAGAGCUCCCUUCGAUCCAAUCCAGGAGGGGAAGUGGUCGGUUGCAGCUGCCGGUUCAUGGAUGCCUCUCUGGUGCAGCAAUGACUAAUGCUCACCUGCACUUGCAUGGGUGUGCAUGACCCGGGAGAUGAACCCACCAUCAUCUUUCCCUCGUGCUUGGAUUGAAGGGAGCUCCUCUCUCUUUCCUCUCUCUCU
>671
GACGACGAUGGCUGGAUGGAAGAGAGCGUCCUUCAGUCCACUCAGGGGCGGUGCUAGGGUCGAAUUAGCUGCCGACUCAUUCACCCACAUGCCAAGCAAACGGCCAUGGAAACCAGCUUUGCAGAUGAGUGAAUGAAGCGGGAGGUAAAAGCUUCGAUCUCGCACCGUCUUUGCUUGGACUGAAGGGUGCUCCCUCCUCCCUCGCUCCUUGUU
>672
UGAUCAAACUUCUUCGGGAUAAAAUAGUGAGUAGCUGACUUAGGGAAGUGAUCGACCAUUGGGAUAAGUUUAAAUCUGCUAUUUUUUACUCCAUAAACUUUUUACCGUGGGUAAAAAGAUUCUUGUUGGGGUAUAAAAAAAACCAGACUUAAAUUUAGCCCAAGGGUUGGUGAUGUAUUUUCUCCAAGAAGGUUGCUCACUAUUUUACCCCAUGAAGAUUGAUU
>673
GAGUUCCCUACAAGCACUUCACGAGACCUUGGCUUAAUAAAGGGUUGUUUGUGAAGUGUUUGGGGGAACUCUU
>674
AAAACAGCUAUAGGGCUUCUCUUUAUUGGCAGGAAAUUAUCAUGACCACUUCAUCAGAUAUCUUGCCAAAGGAGAGUUGCCCUGUUGCUACUUU
>675
GAGAAAAAAAAAGAUGGAAGUAGAGCUCCUUGAAGUUCAAACGAGAGUUGAGCAGGGUAAAGAAAAGCUGCUAAGCUAUGGAUCCCAUAAGCCCUAAUCCUUAUAAAGAAAAAAAAGGAUUUGGUUAUAUGGCUUGCAUAUCUCAGGAGCUUUAACUUGCCCUUUAAUGGCUUUUACUCUUCUUUGGAUUGAAGGGAGCUCUACAUCUUCUUUCACCUUCUC
>676
GUAUCUUUGAGUCUUACAUGGAAAAAAUAGAGAAUGAGAUUGAGCCAAGGAUGACUUGCCGAUUUUUAUCAACAAAUCUUAACUGAUUAUGGUGCCCGGCAAGUUGACCUUGGCUCUGUUUCCUUCUCUUCUUUUCGAUGUCAAACUCUAGAUAU
>677
GUGGAGCUCCUUGAAGUCCAAUUGAGGAUCUUACUGGGUGGAUUGAGCUGCUUAGCUAUGGAUCCCACAGUUCUACCCAUCAGCAUGUUUUGUGGUAGUCUUGUGGCUUCCAUAUCUGGGGAGCUUCAUCUGCCUCUAUAGUAUCAUCCUUCUUUGGAUUGAAGGGAGCUCUAC
>678
GGUUAUGAAGUGGAGCUCCUUUCGUUCCAAUGAAAGGUUUAUCUGAAGGGUGAUACAGCUGCUUGUUCAUGGUUCCCACUAUUCUAUCUCAUAGGAAAAGAGAUAGGCUUGUGGUUUGCAUGACCAAGGAGCCGAAUCAACUCCUUGCUGACCACUCUUUGGAUUGAAGGGAGCUCUGCAUCUUGAUC
>679
UCGUUUUUUAUAUUGUUUUCCUUUGAUCUAUCACUUAAGCACGAGAGAGUCCCUUUGAUAUUGGCCUGGUUCACUCAGAUCUUCCCUGACCACACUCACGUCGUACAUAUGCAUUCUCUCUAGAUUAUCUGAUUGAGCCGCGCCAAUAUCUCAGUACUCUCUCGUCUCUAUUUUGGACUUUGUGAUCUUGUAAAUCGA
>680
GAUGAAGAAGAAGAGCUCCCUUUCGAUCCAAUUCAGGAGAGGAAGUGGUAGGAUGCAGCUGCCGGUUCAUGGAUACCUCUGGAGUGCAGGGCAAAUAGUCCUACCCUUUCAUGGGUUUGCAUGACUCGGGAGAUGAACCCGCCAUUGUCUUCCUCUAUUGAUUGGAUUGAAGGGAGCUCCUCUAGCUACAU
>681
AGUGGUGCACCACAAGUUGGUGAAGCUGCCAGCAUGAUCUGAUGUCUUUAUAUAUAUUAAUUACCUCUGAUUUCUCCCUGACUGUUAUGGAUCGAUGAAUUCAGAUAUGAGGGGAAGGAAGAAAGAGGAAUAAUGAGCAUCAGGUCAUGCUGUAGUUUCAUCCGCUGGUGGGAGCACAU
>682
GUGCCCAACGGAGUAGAAUUGCAUGAAGUGGAGUAGAGUAUAAUGCAGCCAAGGAUGACUUGCCGGAACGUUGUUAAUCAUACGUAUAAAUUAUGUGAUGAACAUAUUUCUGGCAAGUUGUCCUUCGGCUACAUUUUGCUCUCUUCUUCUCAUGCAAACUCUCUUUGGGAUAU
>683
ACAUGUCAUGUUGUUAUUGGAUGAUGACGGUAACAUUUUAUAGUAUGAUUGAAUGUCAACUUCAUGAAAGAUAAUUUUUUUCAUUGACCAAUCAAAACAUAACAUGUGACAGUCAUCAUCCAAUAACAACGUGACAUGU
>684
UUUUCUGUAAUACUACCUCCGGUCCUAUUUAUAAGAGAAAUUUAGAUCAACAUAAGUGAAUGUAUUUGGACUGAAUUUUUAACUAGAUACAUCAACUUUUGUUGACCCAAAAUUCUCUUAUAAAUAGGACCGGAGGGAGUACUUGGAAUCAC
>685
GGAAAGAGAGUUAAUAAGACAGGGAAGAGGUAGAGCAUGGAUGGAGUUCUCAAGAGCAAAAUAGAGCUCUUGUGACUCUACUCAUGCACUGCCUCUUCCCUGGCUUUGCCUCCCUCUCCUUCC
>686
CGUAGCACACCUCCCAGUGUCAUUUUUGUGAUUUGCAGCUAGUAGUCUGGGUCCAGUUGCAUAGUCACAAAAAUGAUCAUUGGUAGAUGUGAGUGCA
>687
UCGGAGCUGAUUGUCCAAACGCAAUUCUUGCGUCUGCCUUUGUGAAACCAGGAGUUGUGGAUGGACAUCACGCCCCUGAC
>688
GCUCGUUGUUCCUUUUUCCUAUGCAUAUACUUCUUUGAGAGUUUGAUCUAAAGAGGCAUAGAGCAUGGGAAAAUGGGGCGACUGAGGUA
>689
GGGGCCCGGGUGUAGUCUACAGUGCAUGUGUCUCCAGGGACACUAGACAGCUGGAGACACAGCUCUGUUGGAUACAACCGAAGCCAC
>690
GAAUUCGGAACGAUCCAUGGGUUUCUGUUGUCCUUCAUUCCACCGGAGUCUGUUUCGUACCUAAUCAGAUUUCAGUGGAGUGAAGCACAAGAGGCAUGGAGUUGAAUC
>691
GGUACUUGAAGGGAGAUCGACCGUGUUAUAUUCGCUUGGCUGACUUCGAAUAAUACAUGGUUGAUCUUUUCUCAGUAUC
