# Supplementary material for: CFSP: a collaborative frequent sequence pattern discovery algorithm for nucleic acid sequence classification
Source: PeerJ. 2020 Apr 20;8:e8965. doi: 10.7717/peerj.8965 (PMC7179567; doi:10.7717/peerj.8965)
Supplement: Supplemental Information 2 [file peerj-08-8965-s002.zip › miRNA/Arabidopsis thaliana/negative.txt]

>297
CGGCGGAGGCUUGCGAGCUGCUCGAAGGGAUCGAGGUCGGCAGCGGCAAGAACUACGCCA
>298
AGACCAUGUUAAUGGCCUUCAAGUCUUUGUGGAAAAUCAAUGGCGCUCCAUUCGUCCCAACCCCAAGGCCUUUGUGGUCA
>299
UCACUGCGCCACCGGAGAUUGCGGCGGUUCUCUCUGCUGCACGGUGCGGCGGUG
>300
AGACCAUGUUAAUGGCCUUCAAGUCUUUGUGGAAAAUCAAUGGCGCUCCAUUCGUCCCAACCCCAAGGCCUUUGUGGUCA
>301
CGUUUAUAAUGUUUUUAUAUGCGUUGGUGGAUAUAUAUGAUCAAAUAGGUUUGCAAAGAUGUGGAAAGAGUUGUAGACU
>302
UGGAUCCCUCUUGACAGUGGCGUUUCAAAUCCUUGUAAACAAUCUCCCAACGGCAAAACUCACGGUUGAGUCGGUGGAGACUGUCAACAACCUAAUAUCAUGCACCGUUCAGAAGAUUCG
>303
GACUCCUGUUAUGCCCACAGCAAUGAGUUUCCAAAACUCUGCUGGCAUGAACGGUGUG
>304
UGUGGAACUGCAGAUGGUCGAAGCAAGAAGAUAUGUUCAUUCUUGUUCCAUCCUCAUUUACCACU
>305
AGAGACCGUAACAUUUGUGGUGUUGACAGUAUGGUCUCCACUGUUGCAGCCACCGUCUCA
>306
AGUUGUGUAAGUUCAUUAAUUGGGGCUUUAUUUCUUCAUCCUAUAUGGUUAGUAAAAACUAAAAUUGAAUGCACAAUA
>307
CAGAAUGCUUCCAUUAUUUUUGUGAAAAAUGCUUUAUGGAAAUGUUUCAGAAAAAUAAAAAGUGUUUUA
>308
ACUCACAAGUUAGAUCCUGCGAAAGAACUACCAGGAUGGCAGAUCAAAGAGCAAAUUGUUAGCUUGGAGA
>309
GGUGAACGUAUUUUCAAGUAGUAGCGAAUGUGAUAUCAGUGAAGAGUGUAGCAGUGAUGAGAUGAAUACAUAUUGUGAUAUUGAUAUUAUUCCGACCUUAACAAAAAGUAAUUACA
>310
AUAUUAUGGUGUCUUCAAAUCUGUUUCAUUAUUUUAAAAAUUAUUUUAAAAAUCAUUUUAAAAAUCAUUUUCUAUAAAAAAGGUGCAAAAGACAUACAUAGUAG
>311
GGUAGAGGAUAUGCUACAUGGGAUUCAAUAAAUAAUCGUGUAUAUAAUCAAUUAGGAGGGUUAAAUACAAAUUAUAUUAGAAAUUAUGGAGAAAUAUAUCGUUUAUU
>312
AUGCAUAUCGUUGAUCGGUUUGAUAGUAUAUGAAAUGAUUAUUAGCAAAUUAUUUAAAAUAUAUAGAAAAAUUGUAUUCAAAUAUAGAAUGUAA
>313
AUCAGAUAUCUGGGCCCUUGGUGUAAUGGUUUUUUUUAUGUUAACAGGGAAAUAUCCAUUUGAAGGAAAAAACACACAAAAAGUUGUGGUAAUAAUAUUUGAA
>314
AACCGAAACCCAUUCAGAACAGGAAGCAGUUGAGAUUCAGAUAACAAAGCUGUUACUAAGAUCAUACUAUGACAUUGUAAGGAAGAAUAUUGAGGACUCGGUA
>315
GUCUGCAGGAUGUGUUCUCGCCGAGCUUCUUCUCGGGCAGCCAUUGUUCCCGGGUGAGAGCGGUGUUGAUCAACUUGUAGAG
>316
AUCCAGGNCGGAAAUCCGUGUUGGGAGCUUUACUGUCUCGAACAUGGAAUCCAGCCGGAC
>317
AGCUCUCUGUGCCACAAUCGACGGUUGCGAUGGCGUUUCACACUGCCUCUCCGAUGACCGACGAUCCGAGACAUGUUGGAGCC
>318
AACCGAAACCCAUUCAGAACAGGAAGCAGUUGAGAUUCAGAUAACAAAGCUGUUACUAAGAUCAUACUAUGACAUUGUAAGGAAGAAUAUUGAGGACUCGGUA
>319
CGAGCCCGAGUCCAAGCCCAUGGGCCGGGCCCAGGGGCUGUACAUGGGCUCA
>320
UUUUGAUCUAAUAACCAAAGAAAACAUUUUUGGGAAAAAAACUAAUAUAAAUAAAACUUCCAAAAGGAAAAAUUUGGUAAUUAAUGGCUCAAAU
>321
CACGUCAAGCAUUAUUCAACAAUUUUCUAGAUUAUAAUCACGGAACUGGUCAUGGUGUUGGUAUAUGCUUAAAUGUA
>322
CUUGUAUUGGAUUUGAAGAUUUUGGGAAUAAAGAUGAAUUUAAAACAAAGGAUCUGGAAGUGUUUUUAUUUAAAAAAAAUCUUAUUAGAAAUACGGA
>323
CAACAUAUUAAACAAUAUUUUAGUUAUUCACAUUUUUAUGUAUAUUAUUGUACUUUUUGUCAAACUAGUAGUUGUAAAGAUAUGUUA
>324
GUAAUUUAGAUGAAAUAUAUGUAGAAGAAUCUGAUUCGAGCUCUAUUAUAUCAAUUGAUGAUUCCAACAAAGAUGAAAAGGAAAUUGAAGAUUUAAUACUUCAUAAUAAAAUUAA
>325
UUUUUUAUGUCAAUCGAUGAAUAAUAUAAUAACUGUUUAUGAAGCUACAGGGAAAUUUAGAUUCUUUUCGAAAAAAACAUUCAAAGGACAUAAAAAU
>326
ACUAGAGAAGAUUUAUUAACAUUGUCAUCAAACAAAAAUCUAAUUGGAAAUUGUGUAUAUAUAAAUUGUGCAUCUUUUAUUAGAAUAAUUGCAACUGGUAAUGAAUAUAUAGAAGCUUUAGA
>327
AUGUGUUGAACAAAGAAGAAUGGGAGCAUAUAAAAAAUUAAUGGAAAUAACUUCGUUAAAUGUACCUAUAACUUUGUUUCGUGCACAA
>328
UUUUUAGAUGCAUGUAAUGAAUAUUUCGAUUAUUGGUCAGCAAUGUAUAUUUUAGUAGCAUCUGAAAA
>329
ACAUUUGAUGUAAAUUAUUUUGAAAACAUGUAUUAUGAUGAAGUAAAUUUUUUGAAUAAAGACGAGUUAAAUGAUUAUACAUCUAGUGA
>330
UUGUCUUUGAAAUUAGUUCAAUUUCUUGUAAAUAAAAAUUUUAUAACAAAAAAAAAUAUUGAAGAAGGUAUACAAGAGGUUCUAAAUUCAUUAAGAGACAU
>331
AUCUCAAAACUUUUAUUCAAAAACAUGUAGUUCAUCUGGAAUUCGUAAAAAAAGGAAAAAAGAUAUUACAGAUAAAGUUUUGAGGG
>332
AUCUAGGAUAUGAUGGAAAUAGAGAUAGAUGGGUAGGAUAUGAUCCAAAUAAUUUCGAUCAUAUAUAUAGAG
>333
CCUGGAGUUUUAUUUAUUGAUGAAGUACAUAUGUUAGAUAUAGAAUGUUUUUCAUAUUUAAAUAGAGCUUUAGA
>334
UUACAAGGACACAACAAUAGUAUUUGCAGUAUAGUAGAAAAAGAUGAAAAUAUUUUGUUAAGUGCUGAUUGGAAUGGGGAAGUUUUUGUAU
>335
GUUUUAUAAUACGCCAGAAGAGGUGCAAUACUUAGCGGAGCAAAUUUCAGCUACGACUUGUAUGUUGCACAAAAUGCGUACAAAUGGAAA
>336
UGAUAAAGAAAAAGAAGGUAAUGAAAAUAAUUCAGUACCAACUAUUUCUAUAUCU
>337
AGCAAACAUUGUUGAUAUAAAUAGGGAUCCUAAACUUCUAUCUCUCCCACAACAAUUUGCCAUAGGAUUAACUGGAUUAUUAUUUAGCAGAUUUGCA
>338
AAUAUCUUUAUCAUUUAAUAAAAUUAGACAAUUUUGUUUUGGUUCUCACUUUUCAAACUUGCAAGAAUUAAGAUUAAAUUCGAAUAAAUUAAUAAAUAUUGAUAAAGAUAUA
>339
AUGUAAAAAGUGCAUUUGGAGGUGCAAAAGGAGAGGAACAUCAUAAGGGCUGUAACUCCGGUGAAAUCUGGUUGGACUGUAAACCGAGUACAUUUGGUACGG
>340
ACUCUUAAGAGUAAUCCAGGUUGGGGAUUUGAUAAGAAAUACCAGUUCAUGGACAAGCUCGUUUUAGAGG
>341
AUGUAAAAAGUGCAUUUGGAGGUGCAAAAGGAGAGGAACAUCAUAAGGGCUGUAACUCCGGUGAAAUCUGGUUGGACUGUAAACCGAGUACAUUUGGUACGG
>342
AAACUUAAGGCUGAGCGUGAGCGUGGUAUCACCAUUGACAUUGCUCUCUGGAAGUUC
>343
UGGCAUGGGAGCUUCAGGAGCUCGUCGUGGUUGGGAUAUAAAAGAGAAAGACGAUGCUCUGUACCUGAGAAUCGACAUGCCU
>344
UGGCAUGGGAGCUUCAGGAGCUCGUCGUGGUUGGGAUAUAAAAGAGAAAGACGAUGCUCUGUACCUGAGAAUCGACAUGCCU
>345
AUAAUGAAGUGGCAUUCAUGUGUCUAGAAAGAGUUAAUCAAAUUACACAUGCUGUUGCUAAUUCAUUAA
>346
ACAAUAUCGAGUCUCCUGUUGAAAUUCAAGAUAGUAUGGAAAAUGAACAGUCUCACAAACUUGAUCUUUUAGAAAAACAAACAUUUGAUAUUGG
>347
UUGAUUUAUCUAAAGCUGUUGAUCAAGCAUUACAUAAACUUAAGGAUGUAGAUGUAAAUUUGUUUCACGACAGAGUAAGUUAC
>348
AGCUACAAACGAAUGGUAUGAAAUCGAGGAUCUACAUGUUAUUUCGAUUUUACCACAACUCGUUUUAUUGCC
>349
GAAGGUAAAAAUGCUAUAAAUAAUAUGCAAUUUAUUGAUAGCACAUUUUUUUUUACCUUA
>350
AUAGAUGGGUGUGCAAUAUUUUUUAACAAGAAAAAAUUCAAUUUUGUUGAAAUAUAUGCAUUAGAAUUUAG
>351
GUCCUGCGAGCGCUGCGGGUGUUGGGGUUCGAGGCGUACGAGAACGAGUGCGCGAUCGCGAGAGACGAGGCGAAGGAG
>352
AGGGUGCAUUUUUCUCGACGAGAACGAAUUCGAUUUGGCCAAGGAAGCGUUCCGAGAGUUGCUGACCG
>353
GCACCGUGGCGAAGCAACUCAACCUCGUCAAGCGAACGGAGCAGCAAGUCGCCGCGUGUGA
>354
CGAUCGAGGGAAGGCGGCCUUGCAGGCGUCCUGCAAUUGUUGAAGGAGGAGAAUGCCUUCGGCGAUUA
>355
AAUUCGAGGAAAUUUAAUUCAAGACCAAACAGAGCAAUCCAUUUUUAGGAUGAAAAAUUUGGUUGAUGAGUCAGAACAAAUAACUAGAAUA
>356
AAUAAUGUUUUAUUUGAAAAAUGUACUGAUCAAAAUAAUACUGAUUUGGAUAAAUGUAUUGAUAAAAUAAAACAUUAUG
>357
CCCAGAUUUUUCCGUGGGUUCAGAGGCGGUGGCCGUGGUGGCUUUAUGAGAAGAGGUGGA
>358
ACGGCGGCGUGCGGGGCGGACGUGAACGUGUGCUGCCCGUCGGCGCUGG
>359
AUGCCGGUGGUGGGCGGCACCGGCGUGUUCCGGUUCGCGCGCGGCUACUGCCAGGCGA
>360
AGCUACAAGGGUGCGAUCUCCUGGACUUAACGCCACAUGGAACAACAGGGGUGAUUCAAUGACGGUCGUGAAGUACCUGGAUGUAAGUACAACUCUGUGCG
>361
CGGCGGAGGCUUGCGAGCUGCUCGAAGGGAUCGAGGUCGGCAGCGGCAAGAACUACGCCA
>362
GGCCGGAGCUUUGGAUGAUGACGACGACGACGACGAGUUCGUCGUAAUGGGAUGUCUUCGCUAUCUUUUGGAUCGCUGCAUGGCA
>363
UAAUCCAUUAAAUAUGAAUGAAGUUUCAGGUCCUGUAGGGGCAAAUAUUUUUAUUUUUCAUAUACCAAAUGAAUGGAUUC
>364
UGCCUAAAGAGUUUGAAACACUUUUUAUGAAUAAUAAUCCCAACAUACAUAACCUUUCGGAUUCUUCAGGUC
>365
AGGGAAGAAGUUUAAUGUAUAAUAAAGAAUCAACUAAUUUAUAUAUUAGUGCUUCCUA
>366
GCAUGGCGUGCACCCAGUCUGACCCGGCGGCGCGACCGACGAUGAGGAAGAUAGUGAGCAUCAUGG
>367
UGAGUGACGACUGGACUCCUGCGCUUUCUGUGCAGGCUAUUUGUCUCUCU
>368
GCGGGGCGUUCCAGGAGGUGCUCCGCCACUACGUCGCCGGCGGCAGCUCGGCGGGGCAGUUCAAGAUGCCCCGG
>369
ACGGCGGCGUGCGGGGCGGACGUGAACGUGUGCUGCCCGUCGGCGCUGG
>370
AUCUUUCGGAAUGUUCGCCUCCAGCAGGCAAGGGAGCAAGGCAGAGAGGCGGCCGAGCUGCUGGGAGAG
>371
UGGAGACGCCUCCACAGGUUGCGGAACCGGAGCCGAUGGAGGAUGGCUCCG
>372
CAAUCUAUGAGGGAGUGGGUCAACACAAAUCUGGAGACCUUACGAAUGGUUAUGCCUCCUAAAUUUGUAUUUUCACUAAAAUCAAAGAUUA
>373
UCGGCGGCGCCAGUGGGGUGAGCUCGCGCCUUCGCCCCUCGACCCGCGCCGUCGU
>374
CAGAGGAAGAGAAUGAGGAUCGCUAUGACAUGUCUUCUCCUUUUUGUCAUGAUCAUUUUCGUUGGUUCAUCAUCUA
>375
CUCCGGCUCCUCUUCUCCAGGGUCUCUCCCGGUCGUCUUCAUCGGCGGUAAACUGGUUGGAGCUAUGGAC
>376
CGAGCACUGAUCUCGACGGGUGCUGGAUCAACUUCCUACCCAGGUCCAAUGAGGCUCU
>377
CCAUCACUGAAAAAGCUAAAGGUUCUGUCUCUGGUGUUUUAGGCACCGCUAAAAACGCUACCGAUAUCAUCAAGAACAAGAUCCUUGGUGGUGA
>378
UGGCAAUGCUUCGUGGUCUGGUGACUUGUUCGACCAAAAGAUCAACUGUUUUAGCCAGGAGAAAGCUUGCUU
>379
GUCAACGCUUUACUAACCCCAAAGGUGAGCCUCCUCUUGAUUCUUGUCCGGAGAAUGCUACUAGGGGUGGCAACCAAAGUUGA
>380
CAGCUAGAUCCAAACACAUGGGUUCUUGAGUACAGCCAAAGCUCGGUGAUGGAUGAUAGUUC
>381
ACAUGAAAUUAUGUCGAGGGAUGAAGAAUUCAUCGGCGAAUAAUGAUUUGAUGA
>382
UCAGUUUCAGGAAAGGAUGAACAGAUCUCUCAUGGUCUGUCAAGACAAAUUUGAGGCUGC
>383
GAAUCUGGUUCGAGUUUAGACUACGGAUCGAAUAGUGCUAAAUCUUCUGGAUGUUACGCUUCCCUUGUCAAGGUGUUGCUCAGAUCAUGUUA
>384
UUCGCACUCUUCUCUUCCUAGAGAAGGGCAAGUAAAUCCAAACUCGCAAGCUUCUCCCACUAGAGAAGGGCACGAU
>385
AAAACAGUUGCCAUGACCAUGAGUGCUCCAGCAGGAAAGCUUUCAAAUGGUGACACCAAUGUUUG
>386
CGGAGACCGAUCUUCCUCUUUUGGUAGUCCAAUAAGCGACUCUGAUUCUUUGAAGGUUAUGUCUCCA
>387
ACCAUUGUGUUUUCACAACAAUUGCAUCCACCCAUUUAAAGAUGAUUGUUGGUGUUGUCUCGCAGCUGGA
>388
GGUACCUAUACGUAGCUGACAUGGAGGAAGAGACUGAAGAAGAAGAUGAUCUCUCCACUGCAGAAACCGGUAUG
>389
AUCUCUUGUAUCGGGUUAUCGGAUUUAUUACGGAGGAGGGAAAUUGCCGACGAUAAGACCGAACAAACGGAGAC
>390
AUGGGGGAUAAUAAGAUCAGAAGACGGGAUGAAGAAUGAAAUCAGAGAAACCGUUCAAUCCGUCUACGCCACAUUAUCUAACCCGA
>391
AUCUCGGGCGCUCUCAUCAUGGACGCUUUUCUUGGUAACUUACAAGAAGCUAUCUUCACGAUGAAUCCUGAGAC
>392
CACCAUACUUCGACAUCUCAGCAGCAACCCUAAACACCGCCAAUCUGGACAUGGGAUAUGUUCUAAAUGGAGAUCUCGCGGUUGUGGUA
>393
ACUCACAAGUUAGAUCCUGCGAAAGAACUACCAGGAUGGCAGAUCAAAGAGCAAAUUGUUAGCUUGGAGA
>394
UUCAUUUCAGCCAUUGAGAAGCUUCCAGUUCCAAAAUUUCGACGCCAAUCAUUGGCUAAUGAC
>395
AUCUUUCACCAGCAGAAUCGCCGAGUGUUGAGGAAGUUUCACCAUCGCCGUCGUGGGGAGAAGGAG
>396
UAUGUUCUUUUUAAUCUAACAUUGGCAAUGGUCUGUUAUACUACUCCUUUGCUUUUACUUACGCCUGUGGUCAUAUGUGUUCUCCUUGCUGUGGAAGUCUUAAAAGGCAUU
>397
AGGGACAUGUUACGAGUUGAUCGGUUUGGAAAAUUUUCUUGAAACUUGCUUCGUCUGUUUGGUUGUGAUGUUUUUGUUGGGUUUUUUAACGGAGUUAUCAUCACGUGAUCCUA
>398
AGCCUGAGGGUGACGGUGAAGAAUCGACAUGCGAUCUUUUGAAGACUUUCGGGGACGAUGUUGAAGCUACUCCGUUGCUUCGUGGUA
>399
UCUGACGAAGGUUGUAUGAAAUAUGCAGAAAUUCCGAUGCUGAGGUCUGCUAAGGACGAGCUUCAACGGU
>400
CAGCCUCGCCAUUUCCAGGUCCAUUAUGGAUACUUUCGAUGAACCUGAUGAUUAUAGGGGCUA
>401
ACGAUAAGUGUAUUGUAGACUGGUUUGCGACCAGUCACUUUUGUCCAUUGUGUCGC
>402
AGACUAGUCACUUACCACCGGAGAUAAGUUCCCCGGCUGUUUUCCGGUGUAUGAGAGUCA
>403
ACGUUGAGUAGACUUGCUGGGAGAUUAUGCGAUGAGAUAGAGCAUAGAAAAACAGUAGCUGCGAUGUGCGC
>404
ACUCAUCACGGAUACAUCUCUCGGGAAAGGAUGUUUGUUCUUGGUGAGA
>405
GUAACGAUCUCGCUCUCUCUUAUGGCGUAUCUUCGCUGGUGGGUGAGUUGUUAA
>406
ACUCACAAGUUAGAUCCUGCGAAAGAACUACCAGGAUGGCAGAUCAAAGAGCAAAUUGUUAGCUUGGAGA
>407
AGAGACUGACAAAGCUGAGCGAGAGGAUGCGUAAGUUAAAUGCGUACUCUUCGCGGCUAAAUUUACUUACUCUCAUGUCUCUCACUUGGCACUUUGUGUACCUUG
>408
CGGGUUACUGAAUCUUUACUCUUCUUGUAGAAGAGCUUGUGAAGUUUCUGAAUCCA
>409
GUGUCAAAGAAGUGGAGUAGUGAUAGAAGAGCUUGGUACUUGCGUUUAUCAUCCACCGCUGAAGAUAG
>410
ACUUUUGGAUUCGGACGGUAAAGAAGAAACAGAAGUGACCGAAGAAGUGACCGUUGAGACUUCGGUGCCCCCAAAAGA
>411
CAGAUCUCAAAACAGCUCAUAACGUACACAAGAUGUCUUCCUUGCUAGGAGGUGCUCUGUUCAUAGCUGAUGAUUUCUU
>412
AUCGGAUAAGUAUUCAGCCAAUGAUCUCUUCAGUGUGGAGGCAUUGGUGAAACUAUUCCGAC
>413
GGCAUUGUCAUAACUCCAACGAAGACUAAUGAGUUUGGUCUUUCCCUUGGAAAUGACGGUGCA
>414
CGAUUCUGCUUGCUGAAGCUGUUUAUGAAUACGGGAAAGGAAACUACGAGAUAGCUUUAGAACUGCUUGGAUUA
>415
UGAGGCUCAAGUCUUUGGGCAUGAAGGAACAAGACGUCCUCAAGAAUCUCCUAGACUCUGGCUUCU
>416
AACUUCUCUUCUCAGCUAGCUGCACUAGAUUUCAUAGCUUGUAUAGCAUCAGAUGUCUUUGCAAUGACUGAUUCUGGGAGUC
>417
GGCUUCAUUCUUCCUCUUCUUCCAAAAGAAGAAACAGAACAAGGAGAAGAUGAAGCG
>418
CGAGGCUUUUUGCGUCCCGGCAAGCUCUUAUCCUGGCCUUAAGCCAAACUCCAUCUAUUUUGUUGGCUUUGGCUUAGGUAUAUACGAUCUUACCACCAGAAAUGUCUCU
>419
GCAAAGUCAGCUUUGAAGACUGUAGGGGUUGCUGUUGUGAUUGUUGCAUCUAUUGUAUGGCUUUGG
>420
CGUUUUUGCUGGAGAUUUGUGUGUGGCCAUGAAGGCCCUUGUUUAAAUCUCUACGCUACGACA
>421
GGUGGAUCACAUGAAGCAGCAAACACUCAGAUGGCGUCUGGAAUGAAUGAGGAUGUUUUGAUGAAGUUAGCCAAUGAGAUUUACG
>422
AGCAGUACGAUUUCACCCCGGCGGCGACGGCGGUUCAAGUUUCUGCAUCGAUUCCGCCUCAAGGAGCCGGCGUCGGCGCCUCAUCCUCUGCC
>423
GUUCACGAUGAAUCCAAGUUCCGUUAUGUCAUCCAUUCGGAACUUGUGAGAGGCAGUCUUGAAA
>424
GAUUGAUUCGGACAAUUUCUCAUUAACAGAUGAAAAAUGUACUUUAGAGGUGAAGGAGAGAGUUCAAGAAUUGAUG
>425
AACUGGGUUUUGUGUGGCUUUUUGUCAUCACCAUUGUGAUUGUUUACGUGUUGUUUGGUCAGGAUAAUGAGAAGAAACUUGUAGCAGGGUA
>426
AGUCUGAUCUUAACACGGAUAAAGGCAACAUAAGUGGAAGUGUCUUGAUUAAAAUCCAGUUCAAGAACAGGCC
>427
GAGUUGAAGAGUGAGAUUUUGUGUAAGCUAAAUACUGUUUCCACUACAACCAAGUCCAGCUCUGAGACUA
>428
AGACCUCAAAAGCACACAGGAAAGAAAGGUGAAGGAGGAGGAAGCUUCUCCGUCAUUCCAGUCCUCAAUGGUCC
>429
CCAGAACCUUAUUUGCAAGGGAUUCAGCCAUUGACAUACGAGCUGAAAUCUUGUGGCUCCUCUGA
>430
AGAGGAAAGAUAUUGGAUCUGUUCUUGGUCAUGGUGGAGAAACAUCAUCUAAGAAGAAGAGACGUCUUACUCG
>431
CGUGGUUCCACUUGACGACCUAUCAAGAGCGGAUCGAGGAGUCUCUUUUCAGUUGGUACGUCAUCGAAGCACU
>432
GGUGGAAUGAAUCAGACUCUUGAUGAGACUCUUGGCGAUUCAAAUCCACA
>433
UGGUUCAUAGAUUAUCCAAGAUUGCUCUUCAGAAAUACAAUGAUGAUAAGCUGGAAAAUCUUGAACUU
>434
UGCAUAACAGAAACAGGAUCAAAGAUAAAAGAAAUUAUGAAUGAAGAAUUCUCUGCAGAAUUGAAGAAGAGAGGACUUUGUGUAGUUCCUUUAUCCAUGUUAUCUAACUUUAUUGCU
>435
GAGUCGCGGAAGAGAGCAAGACCGAACUUGUUGAAGCUAACGAGAAGAAGAAGAUCGAACAAGACAAGUUCAACGAGGUUAUCUCCAAGAUUG
>436
UGUUUCCUGACGUCAUUCAUUUGAUUCACGAUUUAGCUAAAGGCUCCGUUGAAUUUGACACCGUUACGGAGACU
>437
AGCAUCAGCGGAACCAAGACUGAAACAUCAUCUAUCGAUGGUUCUGCUAGAAGUA
>438
GAAGGAUGGGGGAUAGGCGGUAUGAUGAGGCUUAUCAAGCUUGGCUCAUUUCUCGGACUUA
>439
CAGGGCCAAGUCGCUAGUCAACAUCGAGUUUAGUUGGUUCUUUGUUGGAAUCACAAUUUUUGUAAUGUCGCUAUUCUUGAUCCUA
>440
CCCUGUUUUUCAGAAAUUUUGCAAGCGAUCUCUACCUCUGGAUCCCAGAAAGAAUUGGCUAUAUCUUAAAAAGAGGC
>441
ACAUAUUGCAUGAUUGGCUGUUCUUUUGAGAAGUGCUUUCACCAUGGAAAAAGCUCAAGCGAUGUGG
>442
UGGUCCUGCUUUUGGUUUCUUCCCUGCUGCUGCUGGUGGUGCUACAACAUUUUCAUCUACCGGUUUCGGUCAACCUAAUGCGCCU
>443
CCGCCGUUUUCGCUGGAUCUGUGAUUAGAGGAAGUGUUUCAGCGAGUGCUGGUGA
>444
CAGCUACGUUAGCUGCCAUAUCUCUUUUGCUACUGACUCUAGCUGGGACAGUGGCUUCCAUUUUUCAAGCUAUCAAGAGCUA
>445
GAUAUUCGUGCUCUGGUGAGGAUCGAAAGGAUUCACUCGACUUGACGGGUAUA
>446
GGAGUUCCAAUGAUGCCUCAGCAAAACAUGACCUAUAUCCCGCAAUAUCCUCAGGUAUAUGGAACAGUGCCGCCAAAUCAAACUCA
>447
GGUUAUUGUUUCUUUCUCAGUGUAUCGGCCGGUAUAAUGAAAAUGAUGACACAAUAACG
>448
CCACAUGUCCAGCUACGCCACUGGCGCAAAGGCUCCCAAUGGAUCGAAGUGGACCGUGC
>449
GACUAUACCGGUCCGACCGAUUUCACACCGAAAUCCGGUUUACACACUCCGGUUAGUG
>450
AGGCCUUCUUCCAUCUGCUAUGAUCAUGGUUCUUUUAGUUACUGCUUUAACCACAAAAGGGAACCAACUGCCAGAGGAUGUUCUGCUA
>451
ACUCACAAGUUAGAUCCUGCGAAAGAACUACCAGGAUGGCAGAUCAAAGAGCAAAUUGUUAGCUUGGAGA
>452
GCCUACUUAAUCGAUGACGAAGGAGAACACCAAGCACCACCGCGAUUUGGUGUUAAAAAGGCCUUGAAGGAUGACGAAGUAGGA
>453
UGAGCAAAACCUCUGUUUCUCAUCUUCUCAAGAAGAUGUUUGUCUGUACAGAAGGUUUUUCUCC
>454
UGACUCUGAUAUUGAGAGUGAUGGCCAUGGUGAUUCGUCUGAUUCAGAUAUUGAGAGUGAUGACUUGAGAGAUGGUGAUUCGUCUGAUUCCGAUGUAGAGUUU
>455
AGACGAUGAAUCGGAGAAGCAAAUCGUUCCGGCGUAUUUCCCAGAGGAUGAUGAGGAAGUGGUAGUGGAUGAGGCUAAUCGGGAGAUGGUUA
>456
GUGGUGGUGGAUCGGCUCUUGCUAAUACCCGUGUGGUGAAUGCUAAUUCUAAUUCAGGGUUGGAGGUGAGUCAACACUUACCACCGG
>457
GUUCCGGUUACCGUUUCUUCGGCCAUUUCGCCGGAAAAAUAGAACGUGGAGA
>458
AGAAGUUACCCAAGUCGAUUUGAAUUUGGACAAUCAUCAUCAUCUUCGGCUCAACGAAGGAGAAUUGUACCAGCAAGCGAAAAUGUUGGCUCAACUUCA
>459
AGCCUAAUACAUUGUGGGCCCAUGCUUCGUUCGCCUACAAUAGCUAUUGGCA
>460
UGGUCGAGCGUAACUACGAGCCUCCUUCUCACUGGAUGGAUUGGGAGAAACGUUUUUACAACAGCUACGACUC
>461
AGAUUUGGUUGUAUGUGUUGAUUGGAUUUGGCUUCGCUUACUUCUGUUUCUGGAGAUUUCAGAUGAAGAAGCUCAUCACAAACAUGGACAAGAAGAUCA
>462
ACUUGUGGAGCUUUUAGACUUGCAUAACAACAAAACGCUCUCUUGGGAUCAGUUUGCAGUAGCUGUCAAGGAUGCCCAUCAAGG
>463
GAUGCUUGAAGAUGUCGGGUUCGAGGUAAUCAUAUUUAGACCAUCGAAAACGACGAAUUUGAAAGAAGCAUA
>464
AAAGUGUUGCAGAGUCGUCUUCUCUUGAUAGAAGAGGAGAGAACACUGUGGUGGCUUG
>465
ACGACUGGGAGCACGCUAUAGAUGACCGUAAGAGGCAUUUCACUGUGCUCAGGCGC
>466
AUCGAAUGUGAUUAUGUUAUAUGUUUUAAGUGUGCUACUUUACCAUACGAGGCAAAGUAUAAGCAUGACAAACAUUUCCUCACAUUUCGGG
>467
GAGCUUUCUCUGGUGGAUGGCGUCGUGUGGUUAAAGAGUAUCCCCUUGCUGUUGGUGAUACCUGCAAAUUCACAUUCAUCAAACCAAAGGAGCUA
>468
UGCUAUGUUUGAUUCUCUCUUUAGCUACAUGUCUGGAUCAAAGACUUGUAGCAAAUGGUCAGUCGUCUCAAAGCU
>469
AUAGCGAAUGACUUCACUCUUGGGAUUGAAGGAGAAGUGUUUUCCUUUUCGCAUUGCCAUAACAAAGUCACGGUCGCUGA
>470
UGCAUAACAAGGAAGCAUCCUGAGAUUGGUGGUGGCAGUGAGUCUGCUGGAGUGUCUUUGAUUCUGCU
>471
AGGAUCUGGACCUUGUCCCCCAUAAAUUGAAGGGAUAUCCGGUCGAGUUUCUUAUCCA
>472
AGAAACAGAGUGAUCUUGAAAUUUUCAAGUUGUUCAAAAUGCAUGUCCUUGAUUCAAAACUUGAACCUAGUAUCGGGCAUCAUGAGCUACUUUCG
>473
CGAGUGCUAUCAGUGGAAGGUCUCCGAAAGGCUCUAAGUGGCGCGGAUAAAGUGACCCCUAAUGUACACUCA
>474
AUCCUCAUCCUCAUCUUCGUCCUCGUCCUCAUCAUCUAUGCUUUCGGGGGAGCUAGGAGAUAUUGUGGAG
>475
UGGUGGUAACGAAACAGUUUAUACUAAUCCGAAAGUUUUUCAGGAUGGUUUCAGCGGAAACUGGAUACUAAGAAUAUUUGACCGAGUUGUUGGUUACUGGCCU
>476
AUGCUAUUGAAGCUGUCCUUUUGAUGAUUGAAAACCCAGAGAGGGCAAAUGGGCACAUCUUCAACGUAGGCAA
>477
GCCAGGUGACAUCUCCAGUCCAAUGGGAGACAACAGUAAAGACUCUCUUAUCCAAAGGACUUAAAAGCAGCUACGAAUUGGGACCUGGA
>478
ACAAGUAGAGACCCGUUCCAACAAAUGAUAAUGCUGGAAAGACGCACACUUCAGCUCGUUUGUUUUAACAAGGCAUUGCUUCUUGA
>479
AGUUGUACUUGACCAAAUCUUGUGCUCGCCCGAGGCUCUUGUUCGCCUGCCAAAAACACAGAGAGUUGUUCUUCUUCUCGACA
>480
CGAUCAGCUUUCCAUCGAUGAUAUCACGAGCCCUCUUAGUGCUCAGAUCUUCGAUUUCUGCGAUCC
>481
AGGUUUGCAGGUUGGCGAUGUGAUUGGAAUGUAUUGGGAUCGUUCUGAAUCUAAGCUUCAUUUUUGUGUGCUUUCUCGUUCCGAAACAAUGGAUUCAGCUCCUCUUCCUCCAAGUCCA
>482
UGACGUUUAUAGAUAAGGCAGUGGACGAAGGCUUCGUCUCCUCCACCGCUCGCCGUAUCAUUGUCU
>483
AGCUGGGUUUGGAGGAUGAUCAAGUGGAUAAUGCUCUGGCAUUGAUGAGAGUAGCUAAUGAGCAACAUGAAGAGAAUCAUCAUCAGCA
>484
AUGAGCAGGGUAAGGAAUGGUUUCAAUGGGAGGAAUCAGGAGGGACCAACAUCCAUGCCAAAUAUCAA
>485
GACUUGCAGCUGGGAACAACAUCAGUGGACAAGUGAGAGCUUCUGCUGGGAACAUCAUCAGUGGGCAAGUG
>486
UUGCUUCAUUCGUAGUGUUGGAUGUUUUACUUCUUGUGUGGGGCACAAAGAUAAUUUCAUGAAGUAA
>487
CGAGGAGAACGGUGGCGCUCCCGAGACUAGCCCUUUUGGCUCACGGUCCGUCAGGAUUUUCCUCA
>488
AGACCAUGUUAAUGGCCUUCAAGUCUUUGUGGAAAAUCAAUGGCGCUCCAUUCGUCCCAACCCCAAGGCCUUUGUGGUCA
>489
AUUCCAAUCUCCUAGAAUACGAUCUUACAAAUCGUAUGAAGGAGAUAGGAAC
>490
UGGAAAGUUAGACAGAAAGAUUCUUUAUGCUGAGUGCAGUGAAGACUUCAUUGAUUCUCUUCUCACUUUUCU
>491
GACGUCAUUGAUGUAUAUGAAGUCAGCAGCAGAAACUGUUGUUUCAAUUUCCAAGGCUCUCAGAUGUG
>492
CGUCUCUGUACAGGUCGUAUUCAUCGCAGCGGUGGCAAUAUAUAACUCCGGUACCGGUGAGAAUGAGUGGAGGGAUA
>493
GGACCAGUAUUCCUGAAACUCACAGGGAGUUCUCAAUAUUACCUAUCGGGUUAUCACGGAAUGGGUCA
>494
CUUCAUCAUCAAACAUGUGUUCCAAAACACUAUCCAUUCGGUGUGGGGUGAAAGGAAUGCAAGAAGACAUGGUGAAC
>495
UCAGGCACCUCUACCGGUGGCGGAGGUUGUGGCGGUGCCGGUUGCGGUGGUGGUUGU
>496
UGACAGUGACAUACAUGGAAGCACAGCUUCAAGUCCACCAGAGAAGCAUAAACUUGAAGUGCUUCCUCUGUUU
>497
CGAGAAGAAACGUUGCAGCUUGCGCUGCGGUUGGGGCAGUUCUUGCUCA
>498
AUGGAAGAUUGCACACAAGACUACAUUAGUGAGGUCAAAUCUAACUUCGACAACAAGUGGCUCUGUGGUCUCUGCUCCGA
>499
UGGAUGUUUGUUGUUUAAUCUCGAGACAUUCAUUUGGAAAGGCUGCAAAAGGAUAGGAGAAGAUGAAAAAGAGGUGGCGAAAUACAUCCU
>500
CGAGGCAUAGAUAUAACUAACCUGACUAAAGAUGACAUGCGUCUAGUAACUCUUCAGGACUUUAAAGACGCAUUGCAAGAAGUAAGGCCUUCUGUUUCUCA
>501
CCGUUGCCAUACAAUCUUGAAUUGUGCUCGUGCCUGUCCAAAGGGUUUGAACCCAGGAAAACAGAUUACUCACAUCAAGCAACUUCAGCGU
>502
UCAAAGAAGUGAUGAUAAGGCUUUAGCUAAGUUGAUUAGGGCUGUGGUUGGAGCUGAGAGGAGAGAGUCGGUGG
>503
ACUUUGGAGACUUUCGCUAUGGAUCCAGAGAAGAACAAAGCAGAGAAGGAAGCUUGGAAGAAGAGAAGGAGAAAGCGAGGAAGAUUACUGAGGA
>504
AACGAAGAAGGGAAAGGUUGUUCGCUCUGCUCACUGUGAAGUUUGUAAGGUUGACUGUAAUGGUCUGUUUACUGUCGUC
>505
UCGGUUAGGCAGGAGCAGGAGGCAGCCAGGAGAGCAGAGCUCUAGCGAGAGCCCCACCCACCACCGU
>506
AUUAGAAGAUUAUAUGCGCUUUGGACUUGUCAUCUUCUUUGCCGAACGCAUCAAGCUUACUCUUCUAAG
>507
AGAUUAGAUUCCUUGGAGAUGAAGAUUCAACUUAAUUCAGCAUAUGGAUUUUUUGGGGUUCCUCUUUUAGGAUUGAAUCG
>508
AGAGUUGUGAUUAUAAAUCGGUUUCGAGGAGAACGACUGAUGGGAAACCGGGACAUAUAGUUCUCGAGAUUAAUACAUGGAAAUUAAGCUCC
>509
ACGGUUGUGGUUGUGAUUGGUGUUUACCUGAUCCUCCCACUAAGCCCAAUUACGAUGCCGA
>510
AGAGAACUUUCUCGAGUGAUAUCUAAAGCUAUCAGUCCUCGUAAAGGUUCUUC
>511
AAGAGGACUGGUUUAGUCAUAAAGACUUGGAAAAGUUCUGUGACGAGCUUCAUUCUUUG
>512
ACGCAGACGUGGAAAGUUCAGGUAUGUUUGGUGUUGGCCGAUGUGGCGUUUUCCUACCGCUGCUUCUACUGCUGCGA
>513
GGAGGGCUACGUUGAAACAUAAGUACUUCAAUAAUCCAUGGGCAAUUGUUUCUUUCUGUGCUGCGGUUAUUCUACUAGUCCUCA
>514
CUCCAGCAAAUACUCCCCAAUUUCCAAACUUUUCAGAUGAUGAUGUCAAGAUUAAGAUCGCAUCUCCGAUUGUUGCUGGAA
>515
GUUCAUGGUGGAGGUGGUUGCGGUACACUCGCUUCGCUACAUCCAAUUGUAUCGUGAAA
>516
GCAGAAGCUGAACUUAAUCCUGGCCAAAACAAGAAUUUCGAAGUAGAUCCUGUUUCAUCAGAGAUUGCUUCUGA
>517
AUGCUGAUCCAGUUGUGCACAUGUCAGUUUCCAAAGCAGAGAAGCGACUGAAAAAGCUCGAGAGGGAUUAUCAA
>518
ACGGCGUCGUAUGAGUCGUUGAGUGGUUUCACACUUCAGAUUUGGAGAAAAAGAAAUGGUGGUGGAUUAGUCGUUAAUGGCGUUGA
>519
AGUUUGGUCGUACGGUGGCUCUGGAGAAGAUUACUGAGUUUCUUUCUCGUGGCGACAAGAGCUCCAAAUA
>520
ACUUUUGUAAGGCUCGCUGUGGUCAGAACCUUGAUCGCAUAGCUGUAGUUAGAAGA
>521
GUUCACAUCCGUCAGAUUCUUGGCGACAGUCCCGAUACCAGCAAAGCUCUCAGAAUGUUGUUGAAGAUGGAGGAAGUGAAG
>522
CUGCCGUAUCCGCUGCUCCUUCACCUCCACCGCCGCCACCGCCAGCAACGGCGGAAGAGCGGAGUAAGCCAGCAGCCGAGGAGCAA
>523
UGCUCGAGCAGAGUUUUGGCUGAGAGACGAUGAAUACAUCACAAUCGUCACAGCAUUCGGCGGAUAUUGUGUGAGGAAGAUUGAGUUCAUCACAAACAAGCGAACCUUUGACUUCGGUG
>524
UCGCGGCGAGGACAACUUGUGAGGAAUAGAAGCCAUAGAUUGUUCUCUUGUGU
>525
AGCUCUUCUCGCGAUUACAGAAUCUCAAACUCCAUGUUUGGAGCAAUGGUCUGCUAUUGAAGAAGAGUA
>526
AAGUUCUACUUCCACUGCCCUCCUUCGCGCAGCUACAUCGGUUUGGAAGUGGAACUC
>527
AAGUGUAAUGGAAGAGAUAUCAAACCGUUCAUCUCCACCAUCUUUACCGUGCAGCGGAAUGGGACUGGGCAUGAUAACCUUCCUGAUUAACUCCACCAAACUCUG
>528
CGGCCGGGGUGAAAGAUGCGAGUGACAAGAAGAUUCUAGUGGACAUGUUGUUUUGGGCAUUUGACAAUCCUGCGCCU
>529
UUAGAUCAGGUCCCCGAUGAUCACUGCACCAACGUUUUGUAUACGGAGAAAUUGGGUUCUUCGGUCUAG
>530
ACAGGAGAGUGAGAAGCGAAGGACGGUUAGAGAUUGCCAGCGUGGCAGUAGAUUCACCGGAGAUCGUUAGUGUUCGUGG
>531
ACGAUGUUGAUAUGGUUUGGUUGCAAGAUCCAUUUCUGUAUUUGGAGGGAAGCCAUGACGCGUAUUUCACCGA
>532
AUGAUCUAUGGUUGUUUGGUAUCGAUAAUAUUCUGCGGAUACAUAGUUUACGAUACAGACAAUCUGAUCAA
>533
AGAGCGAGAGUAGUUUUACUGAAAUGGUAGCUGAAGAGCUGAAGCUAAGAGAAGCACAAGCUCA
>534
UAGGAAAGCUUCCAAUAUUCUAUAUUGCUGACACUCUCUCGAUGUUGGCGUUGUCUAUCUUCCGGUUGGAGUCCCCUC
>535
CGCCGUGUCGAAAGUCCUCGUCGACGAUGAAGAUAAUUUACGGCUCCGGCA
>536
UAUCAUUUUGCACUUGUAAUGGAGAAAGAUGGAGAAGAUUGUUUUCUUUCUACAAGUUGCUGAUGAUU
>537
GCAGACCCGCUCAAAGCAAUUCCGAGUGGAUCAACAUCAGAAUGACAGACCCCUGCUUCUUCUCCUCCCCUGUCAUGUUGUCCAAGAAAAAUGAGAUGUUGCGCAUAGCUGGCUCUGG
>538
GUAGUAGCGAUGGUUUCAAGGAUUCUCAGGCUAUAGAUAGAUGGCAAUCUCAAGCUGCUGCUGCUGA
>539
GUGUGGAGGAAUUGCUUAGAUGAUUACAUAAGUCCUGUAUCGAUCUGGCAUCCACGG
>540
UGUACCAGGGAAAGCUAUUGAUAAAGAAUGUGGAGAUGUUCAUGGAACCAAUUUUCCACAUAGAGCACCUAAGACU
>541
GGGAUGAGAAAGAGUAUGUGGUCGAAGAGUUGGGGAAUGGUUUCCUCACUUCCUUGGUUGACGAACUUAUCCA
>542
AGAUCUAUAGCUUCGAUGUCUUUGUCAACGUCACUACGUCCCUUGACCGUGACCAACCUGUUGUCCUUCGACUAUUUCGAGGAUGAUCC
>543
GGUGGAUCUGAGUUCGAGAGCUGGAAGGAGAAUAUGACAUCCGAGGAAUCUGGUUUCAGAGUCCACA
>544
CUACAGUGGAGACAAUACCGAUCAUCUGCUCCAGUUCCACAAGAGAACUUCGAUCGAUCUCAUCUCUCUCCCUCGUGA
>545
AGGGCUGUACGGAUCCAAUCAUCACCACAAAUAGGUUUGAUUGUCUGGCAACCUG
>546
UAUUGAUGUGGAAAAAUGUUGGGCAUCACUUUUCAAUACUCAGGGAUGCGUAUUCGAACUUUUAAAGUCAGUUUUUUCUGGUCAGUU
>547
UGGAGGCGUACCGGCUCUGUUUGGCCAACGAGCUGAACCGGACCAAGUCGUUUUGCCUCUU
>548
AGGAACACUCAUGGAGCAUAUUCAAGAACUUCAAUCCGCUUUACGUAGACGCAGAGGAAAUCUCUCUUCCGUUCAGUCCGAGAUCCGAAGUUACAUUAGCUUUCACAAGAAAUCCA
>549
CGGUGUUGAGGUCGUUUUUGGAAUUCUUAUCCGGACGACGACAAAGUAACAUUA
>550
GGCGGCGGAGCAGCUAGUGCAGUUGAGCGAAGAGGAUACGUUGAGCUGUAGCAGCGGCACUGGCUGUA
>551
ACGUGGGAGAGAGGUGGGUCCUCCAAGUUAUACAGAGACGACGAAACAAGAGCCCCCUACGAUACUACUACGA
>552
UGUCUCUGUUUCGGUUUGGUGAGAACUCGGAUAAUCAUUCGAGGACUCGGAUGGAAGAGACU
>553
AGACAUCACAUCGAAUUCCAAGCUCCAAUCACUCUCCACACGAACAUAUCACCUCGAGACACUAGCGGAGGUUGUUAUCGAACUCCAGUCA
>554
AGAGAUACCAAUGGAGGAGUUUUCCGAUCUGCUGGAAUGCUCAACUCAAUGGCGCUCA
>555
ACUCACAAGUUAGAUCCUGCGAAAGAACUACCAGGAUGGCAGAUCAAAGAGCAAAUUGUUAGCUUGGAGA
>556
AUGGCGUGAAGCUCGACGUAAGAAUUAUCCAACGAAAUUCCUUGUUGAAAAGAAAGUAAAGAAAAAUGUUUCAGCCAG
>557
CUGAUUCGUGGAAUGAGCUUCUUUAUGCAUUGUUUCUAAAGCAUGAAGGCUAUUCAAGUCCAAGAUCAA
>558
ACCGCUGAUUGGAGAAUCGGUUUUGUUACGACGCGCGAGUCCAGUCUCCGGC
>559
AGGAGUCAAGUACACAUAUUUCAAAAGUCCGUGGACAUUUCUAUCAUCUUUUGCUGCUUUGGUACUUAUUCUG
>560
GCCGUGUGCGUGACAUCGAAGUUGAUCUCUGUGGAGGGUUUUACAAGGAGAAGAGCGAGUUCUUGUGCUUAAGUAUGGGGA
>561
UUCACCAUGCGUGGCCGACGUACCGGAUGAUUCCCGUUGUUUUCAAGGCAAGGUGGU
>562
AGAUCCAUGAAUAGUCCGGCGUUGAAUGUCCCAUUGGCUGAUAUAUUUUGCUUAGGCCCUGUUUUUUCCGGUAGCCGUGAUCG
>563
CCUUGAAUUACAUUUUGAAUUGGGACUGGAAUGAUGUCGUCAAAGGUAACAGCUUAAAAGCCGGCGACAAUAUCGGUCUUUGGACUUUCAGGU
>564
CCACCGCCAAGUCGCAGCGGUUCCUUCUCCAUUAGAGGAAAUAACAAAAUACUUGUGGGAAUGAUUCUUGCUGUUUCGGUGU
>565
UGCAACAAUGAACUUUACUCUGUUGAAGAAUCACUCAACAUUUUUGACCAUUUUACCCCUCAACACAUUCUCUCUUCAUCACCUCCAAGUGAUCUUCUCGGAACCCUAAGUCUCUCUCAGCA
>566
CGUUGACGGCGCACGACGAUGGUACUUUCUGGAUGGAGAUCCCAUGUUUCUUUGAUCGUGUCUCAUUGAUA
>567
GGCGAAAAGAGAGUACCUAGAAGCAUCGGUGGGGAUAUCGGUGGUGAAAAUAGGGAUACCAAAGCUGAUGGAUUGGUAUAGUCAUGACUUUGCA
>568
UUCGCUGUCUCUUCAGGAAAGACAAAGGGUGCAGAGGGAGAUCCGACAAACGUAUCCUGACAGUUCUGAAAGCGAU
>569
AGUGUUCAUACGUACGCUGAUGACAAGUUGCCAAGAUCUCUUUCGUCCGUCUUGUUUCUUGAGUUGGAUUUGGCUGAUGAAAUGGUAGCUUUCUCUAUCUCUUGUGAUCACA
>570
AAACUGAGUUCAAGCUAAGCUAUGAAGGCAAACCUAUUGCGAUUUUAAAAGCGCCUGAGUUUGAAGUUGUUA
>571
GGACUUUUGAGGCGGAGCAAAUUGUCAAGAAGAUGAGAGGAGUUUUGCCUGAACAGUUG
>572
AGAGUUUCCGACAAAAGAUUUGAGUCGGUCUUGUUUCAUGAAACAGCUUAAAUAUGUUCUUUCGGAUUAUUCA
>573
AGUUUAAACCGAAGAUCUUAAUCCUCAUCGUACCAAGUGAAACAAAAAGGGUCGAUGCGAUUGAUGAUUAUGAGUUGAUUUGGGAGGACA
>574
ACCGCUUGUUCCAUGAGAGAGUUGGAAGAUAUAAAGAAGGUAUUGAGUUCAUGGAGCUUUGUGGA
>575
UGCUAAUUUCGAAGAUGUUUAUAAACUUUGGAUAUUCGUUGCUCGGUUUUUGGAUUCAGAGUUUGUUGAUAAAGAGAGUGUG
>576
CUAGACGAAGAAGGAAACGCAGUCUACACUGAAGACAUCGGUCAUCUCUGCAUUUUCCUGUCAAAGUCUGA
>577
AUGGGUUUAUUAUCGAUGAUGAUGAUAGUCAGGAGUCUGUCAGUGAAAAGUCUGAUGAAAUCGGGGUAGAGGAAUCCGA
>578
UUUUUCUUUACAGGAGAAUGGUUCGGGAUCUAGUCACUCGAAAAGUCUCUUCUCAAUGGAAAAG
>579
CGGGAGCUUUUGGAUUUUUGCUGCAUCACCGAACACUUAGUGGAGUCCCCAGCUGGUGAAACAUUCUUGGUUAAGUGGUACAGGAAAACUGCACCCG
>580
AGGUGGACUACCAAUAGACUUGAAGAAAAAAGGGCUUUGUUUAGUUCCUUUGUCUAUGGUCACCA
>581
AGGAUGCAUUCGAUGCGGAUGUCGAGGAUGUAGCGGUGGCUGCCGUUUUUGCCCCGGUUGCUGUGCGUGCCA
>582
CACAGAGAUUCAAGAAGUGGAGUGCCUGAAGAAGAGAGCAUUUAAGACCACUAGAUGUCUUCUUCUACAGUUAGGCUUGCUCUUUAUACUGUAUUAUUCUCUGUU
>583
ACCAACGUUCUGUCAGAUUUAUAUCUUCAGGCUCAGACCAACUGAUGAAGAGAUUGCUGCAGUUCAAGUGGA
>584
UGAUGACUUGGAGAGAUUCGAGGGGUUUAAUGACUACAGGUCGAGCUCAUCUUCUUCUUCGUCGUCU
>585
AUGCUGAGCCAAUUCUGCCUGCUGAAGCUGCAGCGAUCGGGAAGGCGUUUCGCGAGUUGGAAGCUGGAAAGAAGAAGGAGAAGGAAGCAG
>586
GGAUCCAGAACGGCCUAAUGCUUCCUUGAGUGGCUUACAAGAGGCGUGCGUGCUGUCUUGUGGUCA
>587
GUUCGGAUAGUCAGGAAACAUGGUCUAGCAGAGUUCGGCCUCGUCGACCAACCCCUGUAACUCUGAGU
>588
UCCGCCUUUGGCGCUUCUUAUGAUGAGCCAAAACUCUCUAUACGCGGCCGAGGCGGU
>589
UCUGAAAGGAGUAAUAAAGAGUAGCGGUAAGGGAUUGAAAUCAAUUGCUUGGCCCCGACGUUUUUCAGU
>590
AUGUCUUAUAUUCCAAGUAUGAGAAAGGUAAAAUAAAUGCGUUUCCUAUAGUGGAGUUGCUAGAUAG
>591
AGGGGAUCUUUUGCAUUUCCCAUAUUAGGAGUAGAGUGGAUGGGGAGUCCUGCUAAGAUGCCUG
>592
AGCCAAGUUUGGUGAAAAUGUAGCUCCGGUCUUAGUCUCUAAGUUACAAAACCAAGACACCAAUAGGCA
>593
AUGAUGACUCUGUCUCUGAAGUCAGCACUUCUCCUCCGCAUACAGACAGGGACACAUCAA
>594
CCAUGACGAGAAACAAAGACUGGUCACCUUCUGAUGAUGGACUCCCAACAUUCACACAAGAUCAACUUGUUUUCAUGA
>595
AGAUAACUAUGGUCACGGAAUUAGCCCUAAUUUUGGCCAUGGCUUGUCA
>596
AUCAAGCUAAGGCUGAGCGCAAGGCAUGGCAAAGAAACAUUCACCCCAUCUUUUGCAGACCAGCUCGCUCUGGUGCUUGA
>597
AGUGAUCGUGUUCUACAUCUGUAUGGCCAUGAAAGAACCUGCAGAUAAACACAAACCAGACGCUGCAUUUCUCGCUGAGGCCAAAGAUAGUGUGAACAAAUUGACA
>598
UGCCUCCUGGCUUUGCUCUGUGUGCCGUCGUAUUGGUUGUGGUCCAGGUAUUGCUGGUCAAGGCG
>599
AGCAGAGAAAGACGAGGAAGAGGAAGAACAAUGCAACAGAUACUGUCCCCAUUGCUGGUCUGAGCUUUGUG
>600
GUCAAGAACUAAGAAAAGGAAGUCUGAUGUGAAUAGAGAGCUCAUGAAAAAUCUUCCUUUAGAUAGAUUCUUGAA
>601
CUUCGUCUAACCGUGAGCUCAUCAACCAGAUCAUAGAAGCCUUUGAAGAUCAUCUCACCAGGGACGAGA
>602
GCUCAGCGUAGAUACAGAGACGACCAAACGUAAAAGUUAUGGUCGAAAGAAAUCAGAUUGCUCGAGA
>603
CAAUAUGCUUUAUUUUCGUUGUGAUAAUAUGGUUUUGCGCCGAUGUGUUAGGCACAACCCCGAGUAUGUUU
>604
AGCCGGUCUAGAGCAUGUCACUUGUCCGCCAAGGUUAAAAGUGAAGAUGACUUGAGUAGAAGUUGGUG
>605
UAUCAUGUUGCUAGCCGGAAAUGGACCUCAUGCUAAACCGGUUUCACAACCUAAACCUCAAAAACUGGUUCAUCACUCUCUUCCAACCACUGAUC
>606
CACAGAAAAUCUUUUUUACACGUGGAGCAGAGAAUCGUCUACUUCCUUACACCCGUGAAGAAGAAGUUGUU
>607
AGGGACCUCCACCGUCGAACAUGGGCCAGAACUACAGGGGACCUUCACUGCCGCCACCAAACAUGAGUCAGAAUUACGAGGGACCA
>608
ACCACAGCUGUUGUAGCUGCAGCUGUAACCACUGAUGAUUACAAUGGUUGUUGUUGUGGAGGAGGUGGUGAUGGUGGAGGAGAUGGCGGCGGUUGUGGAGGUUGCGGCGGCUGUGGA
>609
GGAGAUACAUCAUAAGGCGCAGAUUCAGAAUACUUCGAAUAACAACUACCUUUUGAAGUGUCUCA
>610
CAACUGCACCGUUUGUCUUCGAGUUGCGUUCUUUAGAAUUUCAACUUGUUGCGGUUUGCCAAGUUA
>611
CGAAGUCACUGAAUCGAUAUUAUAUCCGAGAGUUUGCCGUUUCUUCUUCUGCAAGUCUAGGCCUUUGGUUUGGUUCCUUUA
>612
AUUUUCUUUAAGAUUCCUUGUAAACUUUCUCAGAAGAUGAAGAAGUUUGUGACUAGAAGGCUUGGACGAAAGA
>613
AGGUCCACUACUUGUGGUGAUGUAUUCAUUUGUGGUGCUUAUUGAUACAAUGAUGAGUGCAGUGUUCUAUUUUAGUUGCCG
>614
UAGCCUCUGCAAGCGUCCGAUUGGUUAACCUUGCUUCUCAUUCGAAGAGGAAGCUUCGUCGUUGGGCUGCCUGUUAUGGCUC
>615
ACUCACAAGUUAGAUCCUGCGAAAGAACUACCAGGAUGGCAGAUCAAAGAGCAAAUUGUUAGCUUGGAGA
>616
CGCACUGAAAGAUUUUGCGAUCGGGCGUGUGGAACAAACACAAUGGCAUCCAGAUUAUCGCAGCCAUCGAGUAGUGCU
>617
GUUCCAGAAGAGUGUUCUUAUGAGUAUUGUUUAGAUUGCAGAGGCUGCCAACUAAGCAUCUUAAAAGCCAUUGUUCAUCAAUGGAAA
>618
CUGAGGACACUUUGAAGCCUCAUAAGUCGAAGAAGAGAGGACACAGAUCAUCGCGGUUAUCUCAAAAGGCUUUGUACAGGGAAGUUUCUUGUGACUCAC
>619
CAGGUUAGGAUCAUUAAGUCUCCAAGGCUGCGCAAAUGGUGGCAGUUCGGUGUUUUCUUAUCUUCCCUCACCUC
>620
CUGGUAUUGCUCUCUUCUUUGUAUCUACGUUUAUGUGGAGCGUUCUCAGAAACAUUAGGAAGUCUAUAAAACCAU
>621
GUGCAAAGAUUGCUGCACCACGCUUCAUAUUAAUUGCUUACUUGGUCCUGAUCCAUAUUACAAGGCUGGUCAAACUUACGAAAUUGGUGAAAUUGCAAUUCUUUUGCAA
>622
CUCUGUUCGAUCAGAUGCAAGCACAACGAGUGGAAGAUCCUUUGCUUUCCCAAUAUUGCAAUCAGAAUGGAA
>623
GGCCAGUUCUUCAAUUAGUUUUACCAACGAUACCAGUACUUGUAAAAGGCCUAGAUCUUGGAUAAGGAAUACUAAAGAUAGAAAAGGCA
>624
CCUCAUGCAUUUGUCCAUUGCGAUGCCCAUAAAUCUUUAAUGGAUGCUGCAGAGC
>625
AUGGGGUGAAGAAGAUGAGGGAAUUAACAGAGAGCUCUGUGUUUAUUACUGCUAACUUGUUUGAAUUCUUGCAUGCGAGUCUUCCUAA
>626
ACUGAGUGGAGUUGAACAAGUAUAUGUUCAUGUACAUAAAAACAAUUCAGUUGCUCAGG
>627
UGUAAGGCUCGCUCUGUUCUCAAGCUUUACUUCCUUGAGAACGGAUGAACUCUUACU
>628
GAGGUUGAUUCUCUAGGUGAUGAGGCCUUGCUUCUUAACUUAGGUAUUCUCUUGCCUA
>629
ACCUUUGUUCCCAGUUUGGUACCGGUUCCUGCUCCAUGCCGAAGAGAAGAACAAGCGGA
>630
CGGUUCUAAGGAUCGUGUUGUCUACAUAACUUAUCUUAGUCUAUGCAAACAGCUCGACCCCGAAGGACCA
>631
UUGCAAAUGAGUUUCCUCAUCAUGUUCCUUCACAUCUUGAUUUGAAUAUGAAUGGAGUUUUGUAU
>632
UUAUGGCAAACAGGUAAUACCCAGCUCUGCUCUCCGGCUGCUCUGUGGCCUGAGAUUGGUUUGAGGCAUCUGCUCUGGGCUAUAU
>633
ACCUCUCACUGGUAAUUCCUUCUCUUAUUCGGGUGGGAGUUUCUUUGUUGACGAGGA
>634
UUCAUUCCUCCUCCAGAUGGUUCCUCAUCUACACAAGAGGAAGAAGCUAGCGUGGAGUUGAAAAUCCCGGGGAAUGAG
>635
AGAGCUAUAGAUCAUUAGGGAAUGGUGAAUCCACCACGUCCCGGGAGACAGUUGUGCAUUGCUCG
>636
GAGGAAGAAAGAGGGAGCAGGAAAGUGUUCAGAGGUUGCACUCGCUCACCGUCCUGCAAAGGCUGCACUUCUUG
>637
ACAUGACGGCGUUGACCGCUCUUAGUAAAGUGGUGGUUGGAGCAGGAGUUGUGA
>638
ACUCACUCGAAAGUAUCCGUGGCAAAGCUCAUUGAUGGAUACUUAGCUGAGA
>639
ACCAAGAGCCUAAACUCGGUAUGGGAGGUGGAGCCACCGAUGCUCCCACUCCUUCAGGCGGUCUUGGA
>640
CAUGGGACGAAUCACUGGAACGGGUUGCUCAGUGCUACAAGGAAGCUGGACUUAACGACAUCGCCAAGUUUGUUCUGUA
>641
AGAAAUAGCUGAUCAGAUUUUCGAAGCCCAACUAGGAACUCAAAGUAUUGAUCAGUUUCCGUUUCA
>642
AAACUCCUAAUGGGUCUUCUGAUAUAAGACAAGAUCAUCAUUCUGUGUCUAUGCUUGAUUUUAGAACUGCCAUGGAGUUA
>643
GGCUUGAAGAUCAAUACUGUGAGAGAUGUUUUCGAGAAAUCUCUGCGUGCUCGCUUGGUUAAGGCA
>644
GGUGAGGAUCCAUGCUCUAUUGAACCUGGCGAAAAAUUUGUGUUAACUCUUUCCAAAGUUCCUGGUUUGCAGUCACUCCCUCAUA
>645
CUCGACGAGGGAAUUUGGAUAUGGAGAGUGAAAGUUGUAGGCUUAAGUCUUUGAUCAUCAGCACAAGCUCUAAAAGUUUGACUUAUUGA
>646
CUGUUAUGAGUAUUCUGAGAAUCUUCAUUGAAGAAGACAAGAAAGUGAUUGUUGUGGAUUGUGAUGACAGAUGGAAGGAGAACAUGAUAU
>647
ACUAAGCUCAAUCCAUUAGCCGCAUCAAUGGUGAAUCAGGUCUUUGAUGGAGAAAUGCUUAGG
>648
AUAAGAUAGUUUACAUGUGUUCUGGAUUGAUAUUAUGUUCCCAAGGUUGUGUAGUGCGUAGCAUAUUGCAGAAACGUGGACGUUACAGAGAGUUAGAAUUUUUGAGUAGAUAUGCUUAA
>649
CGUGGAGGUGUGGGAUACGUUGAGUAAUGGAUUCAAACGUGCACAGCUUUAUC
>650
CGACAUUCGGAUUCUGCUCCAAAGAUUGUGACAUACCCUUCUACACAUCAUUUGCCGCCGGACUCAUGGAUGUCC
>651
GGAUGGUGCUUAUCGAGAUGUUAUGUGAAGAAUGUGGCCAUUUUCUUGAGAUAGCAAACGUCA
>652
UGGUGGGUCGAUAUGUUAAGGUCUGGAGCGGUUUGAUAAAGGCCAAACGUGACCACAAAUCGCCGGUCU
>653
UUCCAGAUUAUAUGCUGAGGAUCCAGUGGCUGCUAACAAUCGAAUUCAGCUGCUUCAGAAUCUGGAC
>654
AAUUGAGAGUGUUGGACCAACUCAAUCGCAAUCACUGUGAAACUGAGUGUAGAUAUUGGUUUCCUUAUAACCCUGUUAAUC
>655
AUAAACCGGAUAACAAAUACCGACGUGGUUGCAGUGCCGCUACAGGAUGUUACCGCUUUAC
>656
UUUAGGAGAAAGCUUCAGCAGGAGUCUAUAGUUCCUCUUGUGUUUGGUCUAAGGAACAUACUGCUGAUUGAUCAACCUUCUGAU
>657
GUCGGGUUAACGGGCAAUAUAUCAUUGAAGGUCUCUCUUCUGGAUUCAUGUUCGUUCUCGGU
>658
UCGCCCGUAUUGGGUCGGUUGGCCGUGUUGCCAACUUGAUUGAAUGCGAACCGGCGU
>659
GUGUUUGUCCAUCCAUCUGGUACUGAAAAAUCUCUGAGAGAUACCAUCGAUGAGCUGCGCAAGUACCAUGGAGACAAACAA
>660
AGACCGUUUGCUGAAGAGUUUAUGAAGUUUUGUCUUGAGAGAUUUGAAGUUGGUAUUUGGUCC
>661
UUACCAGGUGGUUAUGGAACACUUGAAGAAUUGCUUGAAGUCAUAACUUGGGCUCAGCUUGGUAU
>662
GCAAGGUGUAACAUCUUUCAACAUAGAUUUUGCUGCAAAGAAAGUGACUGUGACUGGAGAUAUCACUCCCUUGG
>663
GCUGCGUUUUCAAUUACCGACCAGUUGAUCUCGAUGACAACGAGUUGGCUUUGGAACCAGA
>664
AGCUCAGCCUGAGAACUUGGCUCAUGAUGAUGAUUUAUCACAAUCGCUUCUUAGUCAAGUAACUGCAGUGUGGCU
>665
UGUGUUUUGGAGAUGCUACGAGAUGCUCUUGGAACUAUAUGGGACUUCUUGCAUUGCGAUGCCUAUCUUACAUG
>666
ACUCACAAGUUAGAUCCUGCGAAAGAACUACCAGGAUGGCAGAUCAAAGAGCAAAUUGUUAGCUUGGAGA
>667
UCGGAUAUGGCUGGCUACGGGGAACACAAACUCUCAUCCGUAGUUAUCACCGG
>668
UUAUCUUGUGCCUGUUUGGAGCUUAUCUGGUGGGUGGUGCAGUAUAUCGGUAUUUCUCCCUUGGAAUUCGUGGCAUAGAUGU
>669
UGCCAAGAUUUCAGACAAUUCAUCUACGAAGGUAACAGUAGCUGAAAUGCCACCGUCUUGGCU
>670
UUAACCUCUCUGGUCCUGAGGAAACCGGAUUUCUUCAAUUGUCACUUACUCUCAUGGAAUUUGAGAUACUUGGUUAU
>671
CCUUUUGACCUCGACGAACUGUUCAAGACACUCUCUCAACGUUGUUCCUCAGGUGCAAGAGU
>672
GAGACCAACCACGUCUCCUUGUUUCGAAGGCAGGUGGAAUUUUGAGUGGUUUGGAUCUG
>673
AGGAGAUCUCGACGGCUUCAUUCAGGAGCUAGGUGAAUUUCCUUAUUUACCCUUCACCAUUGACCCUGCCGUUGCUUCUUCC
>674
AGAAGUUCUUGCUGGAGAAGGUUGAAUCUUACAGGAGAUUCCAAGAUAUGUUGGCGAGGAGUUUG
>675
AAGCUGAAGAUUCAGGGUACAUAUGGGACUCCUGUUGCAUUUGUUGAUUUCCAGGACGUCAGUUG
>676
AUAGGAGUGUUGGAGAAGAUGAGGUUGCUGAUGAUCUCAAUGCUUCUGG
>677
AUAAGUUUGAAGUGGGUUUCAACGAUCACGAUUCUAGACCAAAAUGCACUGAUUGUGGCUCUCGUUGUAGGUUCCCUAGGUUUUUCAAGGUUAC
>678
CGUUGUUCGAUUCCGUUCGUCGUACCGGUAUCAGAGUCGACGGAACUGAGCAAUUGAACGAUA
>679
UUGAUGUGAAGAUACGUGAUCGUCGUGAGUUUGGUGGUUUCUUUGGGUCUUUUGAUAACUAUGGCACUCUGACUUCCAUUGGCAUUUAUGUGUGUCCCAUUAC
>680
CGUGUUGUAAGUUUUGUGUCAAUAACAAUUAUUUAUUUUUGCGUUUGCGUAAGAUCCGGUCAAGUUUUGUUUUUGAUGAAGUUUAAACGCA
>681
UUUCACUGCUUUUAGUGCUUUCAAGAAAAAGCAAGAGGAUGAGGAGGACGAGGUAGUGAAC
>682
AGACAGGAAAUGGUGGAACUUCUUGGGGGGCUCAUUUCUUCUAUGGUGGUCCUGGUCG
>683
UGGUGGUCGUGUAGUCACCGGCGUUCCUGUUUGGUGUGCGUAUCAACGGCCGUCU
>684
CCAUGGGUCUAGGAAUGCAUAUGGGUGCAGCAGCAACACCAACAUCAAUACCGCAAUUCCUGCCUAUGA
>685
GUCUCCAUUUGAAGCAGAAUCAAUCUUAGAGAGCGAGGAGGACAAGGAGAUGGCUGUUAACAACAAUGGAGAG
>686
CGCUUGGCGUGUUUGUCAUCCUGAUUUCAAACGACCUUUCGCUUCUCUCGAAGACGCUUGUGAAAGAUUGUUACCUUAUCAUGUUGUAGCAGAUUACGAAGCA
>687
UGAAGUGUGAGCCUCAGGGUCUAUUCAGUUUCUCUGCUCUUGGUGCCCAAGGCGAGCGCUUUG
>688
UUCCAGAAACCAAUAGACUUUGAAUGGGAAUUACUGACUUACACUGACAGCAAUAAACCAUUGGCAGAGACGGAUCUGGAC
>689
AUGGGGUUCUUGUGAGCGACGUGAGAAGAAAUUUCUUAAACCGAAUCACGAUAUCCCUAG
>690
AAUGUGAUAACAGAACGAGAGGAGGAGAAAAGAGAGGCUAUAAGACAGCUCUGUUUCUCUCUGGAUCAUUACAUG
>691
GUCCAUUGAUGAUUUGGAAGAGAGAUCUUUGAUAGGGUUAGUGACAGUUCUAGUAAAGGAUAUGGUUCAAUUUAUAUUCCGUGGGU
>692
GCCACUUGAGAAGACUACUCAGAGGAAAGUGACGACACUUAGAGAUGAAUUAAGUGCUCAAGAUUCUGACCGUACCAUCUCAUCAAAGGGA
>693
AGAAGACGAUGGGACCAGCCGUGAACAUGUUGAGCAAAUAUGGUUCUAAGGCUCUCACAUUUUACUUUG
>694
CGAUUUUGUGAAGCCUUUUCCGCUUUCGCCUGAUAGGGAGAAAGAACUCGAGAAGUUGAGGCGUGCUAUAAAUCA
>695
AGGAGGAAGAAGAAGCUCUCUUAUUUGAGUGGUGAAACGGUGAGACAGUCUUGUUUUUCACCA
>696
UGGUUAUAAUCCAAGAGCUAAGAGAAGCGGGUGUUUUUAGCUCUGUGGUAAUCG
>697
UGACAGAACUUGAAGCCGACCUGGAGAAAGAGAAAGCUGCAGCUUCGGCUUCAUUGAUGUUG
>698
AGGUAUUGAAGUUUGGAGAAGUCACUAGUUACAAAGAUGACAUGGAUAGGCAGACGGAGGUGAUUAAAUUCUUCUUGGAGACAAUGCCG
>699
GUUAUGUCUCCGAGUGUCAAGGCGGCUUGUGAUUUGCCACCUUCUUAUGGAGACUAUGAG
>700
GACGUGCCAAAGUAAGUGGUCUCGAAGAUCUAGUAGCUGACAAAUUUGAUCUUAAGAUGCUCCGAUCUCUCGGGCUUGUGCUAAUGGAGUA
>701
ACAUGGGUGGUGUCUACUUUCGGCUCUUCGGAAGCAACCAUUAUGCUUUAGAAUCAGAGGAUACACGUGACAUUUGUGA
>702
AGGGCAUGGCGGUUUUAAUGGUGGAAGCUGAUAAACUGAGGUUUGAGACGCUUAGGAAGAUCGUGGAUGUUGUUACGCCGGUUCA
>703
ACCGGACAAGAACUAAAAGAGAAGAUGGUUACAAGAUUACUGAUCUUACUUUACCUACGGUUCUAUUGCUCCUGUCCUGGU
>704
CUUGGUGCGGUGUUCGGAGUUCUAUCUAUGGCGGCAGCUCUGUUCAUCGCUGUGCCAGC
>705
CCCUGGUGCACUAAUGGGGCAGCAAUCACAGGUGAAUAUGUCCCCAUCAUUCAGGC
>706
AGGCUCUAAUUACUUAUUAUUCAGAGAAACAAGGCUUAAAUCGAACCGGUUCCAUGAGCUCUGGAGAUUUCAUUGAAGAGGGUUA
>707
UGUCGAGUGUGCAUUCGAGUUUGGCGAAGCUUCUAGAGAGAUUAAAAAAGUUUUCGGAAGCUUCUUUAAAAAUGUAUGAAGAUG
>708
AUUUCUGUCAAAGGCGCUUUGUUAGAGAUUGAAUCAACAAACUACAAUCCUCUGAUCCACAACAGAGGCUUCCACCAGAAAC
>709
AGGUUGUACAUCACUUUUAUGGCUCGAGAGUUUUCUGAUGGGCCUCUUGUUGAGUACCAAGCCA
>710
CGGUUUUGUUAGCAGCGGUGUUGUUACCCGCACCAACCAUAGCGGGUCGACUAGAGCUAAAGAAUGAAAUCU
>711
CCGGUGUCUUCAACCGCAAGAAAACACUUUCAGGUGAAAACAGAGAACAGAGAGAUGGUUCUGAGGGCGAUGAGACCGU
>712
CGCGCUUGUAGAUUCCACACUGCUCAUUUCGGAGGUGAGACAAAGAGGAAAUUUGAGAGUGUA
>713
CCUUUGGACUUUCAGGUGCCGUGGAGUCCUCUGCUUUGCACUUGACACAGAGU
>714
GUCUUGAAUCUUGAGAAGUCAGAAGGAGUCUUCUCUAGGAGCUCUGACUUUCGCAAAACAUUGAGGAA
>715
UGGAAGGAAGUACACACUCCAUUGAUCUCUUGACUGGCAUUGACGAUGGAAUGACCUUUGAUUCUUCCC
>716
ACUCACAAGUUAGAUCCUGCGAAAGAACUACCAGGAUGGCAGAUCAAAGAGCAAAUUGUUAGCUUGGAGA
>717
AUCAUGCACCAUUGCUGCCUCUUCCAGUUUCAGCUCAUCAGUCUCGGAUCCCUAGUUCUAGCAUUGAGUACACUGAAGAAUUUGAUUUUGAAGCAAUGAAUGAG
>718
UGAGGAAUUGGGAACAAUCGCCUGCUUUAAGGAGUACGAUAAGACUGUGGAGGUGCGAAUUGAGAACCGGUUAAUCU
>719
CAGAUGAAGAUGGGUAAAGGUCCUGCCACUGUGAAAACAAUCGCUGGAACUAUGUCUGUUAUUCUCUUUUCUA
>720
CGACCGCCGAGAAAGCCAAAAGCUAUCCCGUCCAUGAAACGGAGAGGCAUGUGGGUAAAGAGAUCGGUGGUUU
>721
AGUUUUGGGUUCGGUUCGAGUUUGGUUAUCGAUCAAUCGAUGUUAACCGGAAAGAGGCA
>722
AGUUGCUGAUAGAGAUCCCAACCACUACCGGCGACAAUGCUGUUGAUGAGAAGGCGCAAGGAUCUAGACCGUGGCAGCC
>723
AUGCUAUGUUGAUGAUGGUAGUCUCAUCUGUGAGAUUUUGCUCCAUAACGACGUUGUAC
>724
AAAGACUCCGGUUUAUGUCCGGCGGGUUUGACAGAGAUGGUUAACCGGAGUAUACCGGAGUCUUC
>725
AGGUUGCUUCUCGUAUGGUGUCUGCCUUUUCGAGGUGGAAGCGGUACGAUGAAACCC
>726
ACUCACAAGUUAGAUCCUGCGAAAGAACUACCAGGAUGGCAGAUCAAAGAGCAAAUUGUUAGCUUGGAGA
>727
UUUGUGAUCCAAAGAGCAUGCUCUUUCUUUUUGGAAUGCAGCUUGAUUACAGC
>728
AACUAUUUGAAGAAGAAAGAACAGAAAGCUCAACGGGAGAAGGAUCUUCGUGAAGGGCUGCAAUUUUCCAAGAAUGGUA
>729
CAUGGGAAGGGGAGAGGAUCCAUGAUGUGGCUAUGGAGGAUCUAGAGCUCACGCUUGGAAAUGGUAAAGCUCAUA
>730
AGUGAUGUUGAAUUCUCUCCUUUUGCUCGGCAGUUAACUAUUACAAAAGCUAAGAGACUCAUCAGACGUCACA
>731
GGCGAAAGGCCAAGAAAUUCGUGCUUCGGACAAUGAGAGGGGAAGCAGAAGACAACUUCCCUGGGGAAUGGAGUGACAACGAAUCAGACUUCUCUCCUUUCGCA
>732
UCUCAUGCAUCUUAUGUCGAAAAGUUUCCCAUCAGCACAUAUUCCACAAGAUUUGGCGGAGCAGUAUUGCCAAAAGUUGCAGGGC
>733
GGCUUCUCUUCAAUCAAGCCUUUAGCCGUGGUCUCCAGAUCCAACGUAUUCUCGCCGGUGGUAAGAAGCA
>734
AGUGGAGAUGCAUCAGGUGGAAGUUUUCCGGGUGGAGGUAUUUCCCAAGAUAAACCAGUGCCUACGAAAACAUCAAAUAAACCUACAACUAAUCCAUC
>735
UUCUUAGAGAGCAAAGAGCUAAGCUUUACAUCAUCAAACGAUGUGUUGUUAUGCUCCUAUGUUGGCAAGAU
>736
AGGAUGCAUUAGCUGCGUCGUGUUCAUCUUCUUCAACUUCAUCUAAAUCCAAGUUCUCUAGAAGCUUCUCCACAAGCGCUUCCUCCUCAAAAGCUCCUGCAUUCG
>737
ACAGAGAGCUCGUUUCUACAUCAUGCGUCGAUGCGUAAUCAUGCUUAUUUGCUGGAGAGAUAAUUACUCUGA
>738
GGCUAAAGAACAGAAGGCAAGGUUUUACAUCAUGAGAAGGUGUGUGGCUAUGCUUGUUUGUUGGCA
>739
AGGUUAGGACAUGGAAAAGAUGUUCGAAGCAGAUAAAGGAGCAAAGGGCUCGUCUUUACAUCAUCUGGAAAUGUGCUGUCUUUCUUCUCUCCUCCCA
>740
AUGCUUCAAAGUAGCGAAGGAGCAUAAGUCCCGCUUCUACAUAAUCAAACGCUGUGUUUUGAUGCUCGUUUGCUGGCAC
>741
CCAAGUUUUACAUUCUUCGCCGUUGUAUCGCCAUGUUAGUUUGCUGGCACGACCAGAACCACGACCGCAAAGACUCUUGA
>742
AGCCAUGGUGAAGGAGAGACGUUCUAGGUUUUAUAUAGCUAGAAGAUGUAUUCUUAUGUUGCUUUGUUGGCA
>743
AUGAAAACUUGUGGAAAGUUGUGAAGAAAGAUUCCAUCUUCGAAACGACUCAUUUCUCUUCAAAACCUGUUUUCAC
>744
ACUCACAAGUUAGAUCCUGCGAAAGAACUACCAGGAUGGCAGAUCAAGGAGCAAAUUGUUAGCUUGGAGA
>745
CAUUCUCCGCCGUUGUGCCACCAUGCUUUGCUGCUGGUACAUCCAUGGCGAUGAGUA
>746
UGUUAGUCUGCGGGCGUGGCCGUGACCGCGAGCGUGACCGUAUAUUGAUU
>747
AGGGUCAGGAUCAAACAGCACAGGUCCUAGUCCUCUUCCUAGGUUUGCUGUCUCAAGAUCUGGUCCCA
>748
UGCCACGUGUCAGGUUUGAGAAUACCGUGUCUGCUUUCGAGACUCUACCUCAGAAAGGCACCGUUGGCU
>749
ACCACACAUUGUCACUGUUUCUGAUCCUAAACUUGUAACCAAGGUACAUCUGAAGAACAAUGUGAGGG
>750
AGUUGCAGACAGCGAAGAUGAACAAAUAGAGGAAGGAACUGCAACCUCGAGUAGUCUUAGUUUGCCACG
>751
UUCUGAACCCAAAGCUUACGAUUGUGAGAAAGCACUCAUCGACCUCAAGUGCAGCAGCCAACGGAGCAGGGGCUUCGGAG
>752
GGGACCGUCUCAUUACUUUCAGGCUUGAAGAGCUUGAACGAAGAGAAAAAGGUCCA
>753
UUUGGAAAAGAGUCUGCUUUUGUGGAAUUGAACCUGACCCUGAAGAUGACAACUUUAAGCUUAGGGUUCUGCUACAGACCAAUGAUUUCUUCUCCAAG
