# Supplementary material for: CFSP: a collaborative frequent sequence pattern discovery algorithm for nucleic acid sequence classification
Source: PeerJ. 2020 Apr 20;8:e8965. doi: 10.7717/peerj.8965 (PMC7179567; doi:10.7717/peerj.8965)
Supplement: Supplemental Information 2 [file peerj-08-8965-s002.zip › miRNA/Arabidopsis thaliana/positive.txt]

>1
CGCAUAGAAACUGACAGAAGAGAGUGAGCACACAAAGGCACUUUGCAUGUUCGAUGCAUUUGCUUCUCUUGCGUGCUCACUGCUCUAUCUGUCAGAUUCCGGCU
>2
GAUGGGGGAAAAGAAGUUGACAGAAGAGAGUGAGCACACAAAGGGGAAGUUGUAUAAAAGUUUUGUAUAUGGUUGCUUUUGCGUGCUCACUCUCUUUUUGUCAUAACUUCUCCUUCAU
>3
AGGAGGUGACAGAAGAGAGUGAGCACACAUGGUGGUUUCUUGCAUGCUUUUUUGAUUAGGGUUUCAUGCUUGAAGCUAUGUGUGCUUACUCUCUCUCUGUCACCCCU
>4
GAGUGGUGAGGAAUUGAUGGUGACAGAAGAGAGUGAGCACACAUGGUGGCUUUCUUGCAUAUUUGAAGGUUCCAUGCUUGAAGCUAUGUGUGCUCACUCUCUAUCCGUCACCCCCUUCUCUCCCUCUCCCUC
>5
AUAACGAAGGCGACAGAAGAGAGUGAGCACACAUGGCUCUUUUUCUAGCAUGCUCAUGCUCGAAAGCUCUGCGUGCUUACUCUCUUCUUGUCUCCUGCUCUCU
>6
AUGAAAAAUGUUGACAGAAGAAAGAGAGCACAACCUGGGAUUAGCAAAAAGAUAGUUUUGCCCUUGUCGGGAGUGUGCUCUCUUUCCUUCUGCCACCAUCAUUGCG
>7
UAGAUGACAGAAGAGAGAGAGCAGACAGCUUCUCUAUCUAAUCUGUGGUCGCUUGAAUGAUGAGUUUGGCAUAGGAAGUGUCAUCUCUACCCUUGAUCUUUCUUGAUUCUGCAUCACCACCUGACCAUUGAUUCCUCUCCGACCUGAUCCUUCUCCAUAAGUACUCUCACCAGAGCUCUUCCUUCUUCGCUCAUUGU
>8
UUUGACAGAAGAGAGAGAGCACAGUUUGAGUCGCCAAUUCCCUUGUAGCUCUCUAGUUUAGUGUCCAU
>9
GUGUUGACAGAAGAUAGAGAGCACAGAUGAUGAGAUACAAUUCGGAGCAUGUUCUUUGCAUCUUACUCCUUUGUGCUCUCUAGCCUUCUGUCAUCACC
>10
UGGGAGGCAUUGAUAGUGUUGACAGAAGAUAGAGAGCACAGAUGAUAAGAUACAAUUCCUCGCAGCUUCUUUGCAUCUUACUCCUUUGUGCUCUCUAGCCUUCUGUCAUCACCCGUUAUUUGCCAUCACCCA
>11
AGGUUUGAGAGUGAUGUUGGUUGUUGACAGAAGAUAGAGAGCACUAAGGAUGACAUGCAAGUACAUACAUAUAUAUCAUCACACCGCAUGUGGAUGAUAAAAUAUGUAUAACAAAUUCAAAGAAAGAGAGGGAGAGAAAGAGAGAGAACCUGCAUCUCUACUCUUUUGUGCUCUCUAUACUUCUGUCACCACCUUUAUCUCUUCUUCUCUCUAACCU
>12
GUGGAGGGUGAUAGUGUGGUUGCUGACAGAAGAUAGAGAGCACUAAGGAUGCUAUGCAAAACAGACACAGAUAUGUGUUUCUAAUUGUAUUUCAUACUUUAACCUCAAAGUUGAUAUAAAAAAAGAAAGAAAGAUAGAAGAGCUAGAAGACUAUCUGCAUCUCUAUUCCUAUGUGCUCUCUAUGCUUCUGUCAUCACCUUUCUUUCUCUAUUUCUCUCUAC
>13
ACACGUCAUCUCUGUGCUUCUUUGUCUACAAUUUUGGAAAAAGUGAUGACGCCAUUGCUCUUUCCCAAAUGUAGACAAAGCAAUACCGUGAUGAUGUCGU
>14
AUCUCUGUGCUUCUUUGUCUACACUUUUGGAAAAGGUGAUGAUAUCAUUGCUUUUCCCCAAAUGUAGACAAAGCAAUACCGUGAU
>15
GUAGAGCUCCUUAAAGUUCAAACAUGAGUUGAGCAGGGUAAAGAAAAGCUGCUAAGCUAUGGAUCCCAUAAGCCCUAAUCCUUGUAAAGUAAAAAAGGAUUUGGUUAUAUGGAUUGCAUAUCUCAGGAGCUUUAACUUGCCCUUUAAUGGCUUUUACUCUUCUUUGGAUUGAAGGGAGCUCUAC
>16
GGAAGAGCUCCUUGAAGUUCAAUGGAGGGUUUAGCAGGGUGAAGUAAAGCUGCUAAGCUAUGGAUCCCAUAAGCCUUAUCAAAUUCAAUAUAAUUGAUGAUAAGGUUUUUUUUAUGGAUGCCAUAUCUCAGGAGCUUUCACUUACCCCUUUAAUGGCUUCACUCUUCUUUGGAUUGAAGGGAGCUCUUCAUCUCUC
>17
GUGUAACAGAAGGAGCUCCCUUCCUCCAAAACGAAGAGGACAAGAUUUGAGGAACUAAAAUGCAGAAUCUAAGAGUUCAUGUCUUCCUCAUAGAGAGUGCGCGGUGUUAAAAGCUUGAAGAAAGCACACUUUAAGGGGAUUGCACGACCUCUUAGAUUCUCCCUCUUUCUCUACAUAUCAUUCUCUUCUCUUCGUUUGGAUUGAAGGGAGCUCCUUUUCUUCUUC
>18
GUAUGCCUGGCUCCCUGUAUGCCAUAUGCUGAGCCCAUCGAGUAUCGAUGACCUCCGUGGAUGGCGUAUGAGGAGCCAUGCAUAU
>19
GUCGUGCCUGGCUCCCUGUAUGCCACAAGAAAACAUCGAUUUAGUUUCAAAAUCGAUCACUAGUGGCGUACAGAGUAGUCAAGCAUGAC
>20
GUUAUGCCUGGCUCCCUGUAUGCCACGAGUGGAUACCGAUUUUGGUUUUAAAAUCGGCUGCCGGUGGCGUACAAGGAGUCAAGCAUGAC
>21
UGCUUGAUCUCGGUUUUUGACCAGUUUAUUGCGUCGAUCAAUGCAUUGAAAGUGACUACAUCGGGGUUCCGAUUUUUUUUGUUCUUCAUAUGAUGAAGCGGAAACAGUAAUCAACCCUGGUUUAGUCACUUUCACUGCAUUAAUCAAUGCAUUUGUAAAAAGAGGGAAAAGCA
>22
UAGUUGGAAGAAGAGUGAGAGUCGCUGGAGGCAGCGGUUCAUCGAUCUCUUCCUGUGAACACAUUAAAAAUGUAAAAGCAUGAAUAGAUCGAUAAACCUCUGCAUCCAGCGUUUGCCUCUUGUAUCUUUCUUAUUGACUU
>23
GAGUGAAGUCGCUGGAGGCAGCGGUUCAUCGAUCAAUUCCUGUGAAUAUUUAUUUUUGUUUACAAAAGCAAGAAUCGAUCGAUAAACCUCUGCAUCCAGCGCUGCUUGCUC
>24
ACCCGGUGGAUAAAAUCGAGUUCCAACCUCUUCAACGACAACGAUUUCAACACUCUCUUCCAGGAACAACUUCCUCCAGGCAGAUGAUACUAAAGUGCUGGAGUUCCCGGUUCCUGAGAGUGAGUCCAUAUCAAAAUGCGCAUUCGUUAUCACUUGGUUGAACCCAUUUGGGGAUUUAAAUUUGGAGGUGAAAUGGAACGCGUAAUUGAUGACUCCUACGUGGAACCUCUUCUUAGGAAGAGCACGGUCGAAGAAGUAACUGCGCAGUGCUUAAAUCGUAGAUGCUAAAGUCGUUGAAGAGGACUUGGAACUUCGAUAUUAUCCCCCGUGU
>25
GGGUGAGAAUCUCCAUGUUGGAGAAGCAGGGCACGUGCAAACCAACAAACACGAAAUCCGUCUCAUUUGCUUAUUUGCACGUACUUAACUUCUCCAACAUGAGCUCUUCACCC
>26
GAUGGAGAAGCAGGGCACGUGCAUUACUAGCUCAUAUAUACACUCUCACCACAAAUGCGUGUAUAUAUGCGGAAUUUUGUGAUAUAGAUGUGUGUGUGUGUUGAGUGUGAUGAUAUGGAUGAGUUAGUUCUUCAUGUGCCCAUCUUCACCAUC
>27
UAACACUUGAUGGAGAAGCAGGGCACGUGCGAACACAAAUGAAAUCGAUCGGUACUUGUUGAUCAUAUUUUCGCACGUGUUCUACUACUCCAACACGUGUCU
>28
GUUGAGGGGAAUGUUGUCUGGAUCGAGGAUAUUAUAGAUAUAUACAUGUGUAUGUUAAUGAUUCAAGUGAUCAUAGAGAGUAUCCUCGGACCAGGCUUCAUCCCCCCCAAC
>29
UGAAGAGGCUAUUUCUGUUGUGGGGAAUGUUGUUUGGAUCGAGGAUAUCAUAAACGCAUACACAUGUUUAUAUGUUAUGAUGCAUUAUAUGACUGAUGUAAUGUACAUAUAUAUACAUACAUGCCACAUGGUAUCGUCGGACCAGGCUUCAUCCCCCUCAACAUGUUAAUUGCCUUCAAUCA
>30
AGGGGCUUUCUCUUUUGAGGGGACUGUUGUCUGGCUCGAGGACUCUGGCUCGCUCUAUUCAUGUUGGAUCUCUUUCGAUCUAACAAUCGAAUUGAACCUUCAGAUUUCAGAUUUGAUUAGGGUUUUAGCGUCUUCGGACCAGGCUUCAUUCCCCCCAAUUGUUGCUCCCU
>31
UUGAGGGGACUGUUGUCUGGCUCGAGGACUCUUAUUCUAAUACAAUCUCAUUUGAAUACAUUCAGAUCUGAUGAUUGAUUAGGGUUUUAGUGUCGUCGGACCAGGCUUCAUUCCCCCCAA
>32
GCGAUUUAGUGUUGAGAGGAUUGUUGUCUGGCUCGAGGUCAUGAAGAAGAGAAUCACUCGAAUUAAUUUGGAAGAACAAAUUAAGAAAACCCUAGAUGAUUCUCGGACCAGGCUUCAUUCCCCCUAACCUACUUAUCGC
>33
GGUUGAGAGGAAUAUUGUCUGGCUCGAGGUCAUGAAGAAGAUCGGUAGAUUGAUUCAUUUUAAAGAGUGAAAUCCCUAAAUGAUUCUCGGACCAGGCUUCAUUCCCCCCAACC
>34
UUGAGGGGAAUGUUGUCUGGCACGAGGCCCUUAACUUAGAUCUAUAUUUGAUUAUAUAUAUAUGUCUCUUCUUUAUUCAUUAGUCUAUACAUGAAUGAUCAUUUUACGGUUAAUGACGUCGGACCAGGCUUCAUUCCCCUCAA
>35
AAGUUCAGGUGAAUGAUGCCUGGCUCGAGACCAUUCAAUCUCAUGAUCUCAUGAUUAUAACGAUGAUGAUGAUGAUGUCGGACCAGGCUUCAUUCCCCUCAACUU
>36
GCGAUUUAGGGUUUAGAGGAAUGUUGUUUGGCUCGAGGUCAUGGAGAGUAAUUCGUUAACCCAACUCAAAACUCUAAAUGAUUCUCGGACCAGGCUUCAUUCCCCUCAACCUAUUUUAUCGC
>37
UGGUGCACCGGCAUCUGAUGAAGCUGCCAGCAUGAUCUAAUUAGCUUUCUUUAUCCUUUGUUGUGUUUCAUGACGAUGGUUAAGAGAUCAGUCUCGAUUAGAUCAUGUUCGCAGUUUCACCCGUUGACUGUCGCACCC
>38
GGGAACAAGUGAAGCUGCCAGCAUGAUCUAUCUUUGGUUAAGAGAUGAAUGUGGAAACAUAUUGCUUAAACCCAAGCUAGGUCAUGCUCUGACAGCCUCACUCCUUCCU
>39
CCAGUAGCAGUUAAGCUGCCAGCAUGAUCUUGUCUUCCUCUCUUAGGUUUCAUAUAUAGUUAAUAAAUAUUUUAUAUAUUUCUUGUUCUUACAAGAUUAUAUGAUCAUAGCUUAGAGAGAGAGAGAGACUAGGUCAUGCUGGUAGUUUCACCUGCUAAUG
>40
UGUUGGUUUUUAGAAGCUGAAGCUGCCAGCAUGAUCUGGUAAUCGCUACAUACGACAUACACACAUCACUAAACUUCUUUAUAAUUUAUGCACACACAUACAGCUCUUAAUGGCCACAACUCAAAGUUAUAAUUAGUGCAUGAUCUCUAGUUAUUUGACUGCUUUUAAUAUAUGUUUAUGGAUUCACGCAUGUGUGUGUAUGUACAUAAUUUACAUGCAUGCACUUUGUGUAUGGUACACAUCAAUUUGAACCCGUUCAAAAUUCUGUUUUUAUUAGUAUAUAUAUAGAUGUAUGUGGUGUGUGUGUCAGUGUGUGUGUGUGUUUAUAGAUAGUAGUACUAGGUCAUCCUGCAGCUUCAGUCACUAAAUCACCAACA
>41
CACCAUCGGGCUCGGAUUCGCUUGGUGCAGGUCGGGAACCAAUUCGGCUGACACAGCCUCGUGACUUUUAAACCUUUAUUGGUUUGUGAGCAGGGAUUGGAUCCCGCCUUGCAUCAACUGAAUCGGAUCCUCGAGGUG
>42
UUACCGGCGGUCUCGGAUUCGCUUGGUGCAGGUCGGGAACUGAUUGGCUGACACCGACACGUGUCUUGUCAUGGUUGGUUUGUGAGCUCCCGUCUUGUAUCAACUGAAUCGGAGUCCGAGGUGA
>43
GUGACGAAAGUAGUGUGCAGCCAAGGAUGACUUGCCGAUUUAAAUGAUCUUUCUUUAUACUCUAUUAAGACAAUUUAGUUUCAAACUUUUUUUUUUUUUUUUUUUUGAAGGAUUCAGGAAGAAAUUAGGAUAUAUUAUUCCGUAUAAAAUACAAGAUAUAUAAAACCAAAAAGAAAAAGUAACAUGAUCGGCAAGUUGUCCUUGGCUACACGUUACUUUGUGUCGC
>44
CCCAACGGAGUAGAAUUGCAUGAAGUGGAGUAGAGUAUAAUGCAGCCAAGGAUGACUUGCCGGAACGUUGUUAACCAUGCAUAUGAAUAAUGUGAUGAUUAAUUAUGUGAUGAACAUAUUUCUGGCAAGUUGUCCUUCGGCUACAUUUUGCUCUCUUCUUCUCAUGCAAACUUUCCUUGGG
>45
UCGUCCAUUAUGAGUAUUAAUUAUGGUUAGGGAAUCUUACAGAAUGAAAAUGAAGGUGUGAAUGGAUUGUCUCAUCUAAAGCCUUGAAUGUGGGAAAAAGGCCAUUGUUGUUCAGCCAAGGAUGACUUGCCGGUAGCUUGUAUUAUGAUUACUCUAUAUUCGAUUUAUAUUAUGGAGAUGAUGGUUUAUAUAUAUUUACUUAUCUACAUAGUUUUAGUUGAUUUUUUUUCGUACGUAAUAUAAUACGAAAAAGUAUUUACUUAUUUAUAUAUGUGUGUUGGGGCAAGAAGUGUAACCAAGCUAGCCCGGCAAGUCAUCUAUGGCUAUGCAACUGUCUCUUCCUCUCAUUCUAGGCUUACGAUGACACGUAAAAAAUCCCAAAUAUCACUAAUAUGAUAUGAAUAUGGAUGA
>46
GUAUCAUAGAGUCUUGCAUGGAAAAAUUAAAGAAUGAGAUUGAGCCAAGGAUGACUUGCCGAUGUUAUCAACAAAUCUUAACUGAUUUUGGUGUCCGGCAAGUUGACCUUGGCUCUGUUUCCUUCUUUUCUUUUCAAUGUCAAACUCUAGAUAU
>47
UGAUGAUGAUGAUGAGUCACUAAUUAAUUGUAUCAUAGAGUCUUGCAUGGAAAAAUAGAAAAUGAGAUUGAGCCAAGGAUGACUUGCCGAUUUUCUCAACGAAUCUUACUGAUUAUGGUAUCCGGCAAGUUGACUUUGGCUCUGUUUCCUUCCCUUCUUUUCGAUGUCAAACUCUAGAUACCUAACCACAUAUCAUAUAUAUCAUCAUCAUUCAUCA
>48
GGGUCUUGCAUGAAGGAAUAACGAAUGGAAUUGAGCCAAGGAUGACUUGCCGGUUUAAACCCAACCGGUUUAUGACCAUUGAUUUGGUCUCAUUCACAAUCUGUUGAUUCGUGUCUGGCAAGUUGACCUUGGCUCUGCUUCGUUCUCUAUUCUUCCAUGUUAGAUUC
>49
UGCCUAUAAAUACCUUCAUCACGAGUAUGACAAGAUCACAAGACAAGAAAAGAAAGGUAGAGAAAACAUGAUAAUGAUGAUUACGAUGAUGAGAGUCUCUAGUUGUAUCAGAGGGUCUUGCAUGGAAGAAUAGAGAAUGAGGUUGAGCCAAGGAUGACUUGCCGGGUUUUUUUACCAAUGAAUCUAAUUAACUGAUUCUGGUGUCCGGCAAGUUGACCUUGGCUCUGUUUCCUUCUCUUCUUUUGGAUGUCAGACUCCAAGAUAUCUAUCAUCAUGAAUCGUGAUCAAACUUUGUAAUUUCAUUGAAAUGUGUUUUUCUUGAUGCGAAUUUUUUGGCUUACGGUUUUUCGAUUUGAAUGAUCAGAUUUUUGUUUUUGCA
>50
UCAUAUAAGAGAAAAUGGUGACAUGAAGAAUGAGAACUUGUGUGGUAGCCAAGGAUGACUUGCCUGCGUUUUAGACCAUAUAUAUCAAAGACUCACUCGAUCGAUAGUCUUAGAGUUGGUUGGUCGUCAGGCAGUCUCCUUGGCUAUUCAAACAAUUCUCAUUCUCUUCAUUCACAUUUCUCUUUUUUGG
>51
GAAGGAGAUGUCAAAGAUGAAUAGAAGAAUCAUAUUUGGUAGCCAAGGAUGACUUGCCUGACUCUUUGUGUAAAAUGUUUAGUGUCUUGUUUGAAGUCACUAUAAGUUGUAUCAAGCAAUGACCAUUUUGCUUAUAAAAAAGAUAUCAGGCAGUCUCCUUGGCUAUCCUUAUAUGUUCUUCUCUUUCAUCUCAGACAUUCACCUUC
>52
GAGUAUAAUGAGGAAGAGAGGUCUAACAUGGCGAAAAGAGUCAUGUUUAGUAGCCAAGGAUGACUUGCCUGAUCUUUUUCACCUCCAUGAUUCAAUUUGUAAUUCAUGGGUUUUGGAUUAUUAUACAUUCAAAAGUAUAAUAAUUUGAAAUCAUGUUGAAUCUUGCGGGUUAGGUUUCAGGCAGUCUCCUUGGCUAUCUUGACAUGCUUUUUUCAUUCACG
>53
UUAGAAGGAGAUGUCAAAGAUGAAUAGGAGAACAAUAUUUGGUAGCCAAGGAUGACUUGCCUGCUUCUCUGAACAAAAUGGUCGAUGUCAUGUUUUGAAGUGACUAUAAGUUAUACCAAGAAAUGACCAUUUUGUUUAUAAAUAGACAUCAGGCAGUCUCCUUGGCUAUCCUUAUAUGUUCUUCUUUCUCAACUCAGAUAUUUACCUUCAUCC
>54
AUGAAGAAGAGAGGUCUAAUAUGGCGAAAAGAGUCAUGUUUAAUAGCCAAGGAUGACUUGCCUGAUCUUUUUCACCUCCAUGAUUCAAUUUUAAGUUCGUGGAUUUUGGAUUAUUAUGCGUUUAAAAGGUAUAAUAAUUUGAGAUCAUGUUGAAUCUUGCGGGUUAGGUUUCAGGCAGUCUCUUUGGCUAUCUUGACAUGCUUUCUUCAUC
>55
UAGAAGGAGAAGUCAAAGAUGAAUAGAAGAAUCAUAUUUGGUAGCCAAGGAUGACUUGCCUGUUUCUUUGAGUAAAAUGGGUUAGUGUCAUGUUUGACAAGUGACUAUAAGUUAUAUCAAGCAAUGACCAUUUUACUCAUCAAAAGACAUCAGGCAGUCUCCUUGGCUAUCCUUAUAUGUUCUUCUCUCUCAUCUCAGACGUUUACCUUCAU
>56
GAUGAAGAAGAGAGGUCUAACAUGGCGGAAAGCGUCAUGUUUAGUAGCCAAGGAUGACUUGCCUGAUCUUUUUCGCCUCCACGAUUCAAUUUCAAAUUCAUGCAUUUUGGAUUAUUAUACCUUUUAAAGUAUAAUAGGUCAAAUAUCAUGUUGAAUCUUGCGGGUUAGGUUUCAGGCAGUCUCUUUGGCUAUCUUGACAUGCUUUUUCCAUCCAU
>57
CGAGAGAGUCCCUCUGAUAUUGGCCUGGUUCACUCAGAUUCUCUUUUACUAACUCAUCUGAUUGAGCCGUGUCAAUAUCUCAGUCCUCUCUCG
>58
AUGAGAGAGUCCCUUUGAUAUUGGCCUGGUUCACUCAGAUCUUACCUGACCACACACGUAGAUAUACAUUAUUCUCUCUAGAUUAUCUGAUUGAGCCGCGCCAAUAUCUCAGUACUCUCUCGU
>59
UGCAAGGUAACGCGAGAUAUUAGUGCGGUUCAAUCAAAUAGUCGUCCUCUUAACUCAUGGAGAACGGUGUUGUUCGAUUGAGCCGUGCCAAUAUCACGCGGUAAACCAAAAAUGGCA
>60
UGAGCGCACUAUCGGACAUCAAAUACGAGAUAUUGGUGCGGUUCAAUCAGAAAACCGUACUCUUUUGUUUUAAAGAUCGGUUUAUUUGAUUGAGCCGUGCCAAUAUCACGCGUUUA
>61
UGCUGUGGCAUCAUCAAGAUUCACAUCUGUUGAUGGACGGUGGUGAUUCACUCUCCACAAAGUUCUCUAUGAAAAUGAGAAUCUUGAUGAUGCUGCAUCGGC
>62
AGGCGCAGCACCAUUAAGAUUCACAUGGAAAUUGAUAAAUACCCUAAAUUAGGGUUUUGAUAUGUAUAUGAGAAUCUUGAUGAUGCUGCAUCAAC
>63
AGCUACUGUUCGCUGUUGGAGCAUCAUCAAGAUUCACAAAUCAUCAAGUAUUCGUGUAAAUAAACCCAUUUAUGAUUAGAUUUUUGAUGUAUGUAUGAGAAUCUUGAUGAUGCUGCAGCUGCAAUCAGUGGCU
>64
AGUCAUUGUUUGCUAUUGCAACAUCUUCAAGAUUCAGAAAUCAGAUUCUCUUAUGGGUUUUCUUUUGAGCCUUUAUUUUUUGGUUUGAGAAUCUUGAUGAUGCUGCAGCGGCAAUUAAAUGGCU
>65
GUAGUCGCAGAUGCAGCACCAUUAAGAUUCACAAGAGAUGUGGUUCCCUUUGCUUUCGCCUCUCGAUCCGCAGAAAAGGGUUCCUUAUCGAGUGGGAAUCUUGAUGAUGCUGCAUCAGCAAAUAC
>66
UAAGUACUUUCGCUUGCAGAGAGAAAUCACAGUGGUCAAAAAAGUUGUAGUUUUCUUAAAGUCUCUUUCCUCUGUGAUUCUCUGUGUAAGCGAAAGAGCUUG
>67
AGAGAGAGCUUCCUUGAGUCCAUUCACAGGUCGUGAUAUGAUUCAAUUAGCUUCCGACUCAUUCAUCCAAAUACCGAGUCGCCAAAAUUCAAACUAGACUCGUUAAAUGAAUGAAUGAUGCGGUAGACAAAUUGGAUCAUUGAUUCUCUUUGAUUGGACUGAAGGGAGCUCCCUCU
>68
AGAGAGCUUUCUUCGGUCCACUCAUGGAGUAAUAUGUGAGAUUUAAUUGACUCUCGACUCAUUCAUCCAAAUACCAAAUGAAAGAAUUUGUUCUCAUAUGGUAAAUGAAUGAAUGAUGCGAGAGACAAAUUGAGUCUUCACUUCUCUAUGCUUGGACUGAAGGGAGCUCCCU
>69
UAGAUAUAGAAGGAGAUUCUUUCAGUCCAGUCAUGGAUAGAAAAAGAAGAGGGUAGAAAUAUCUGCCGACUCAUCCAUCCAAACACUCGUGGUAGAGAAACGAUAAAUUUAAACCGCAGUGACUGUGUGAAUGAUGCGGGAGAUAUUUUUGAUCCUUCUUUAUCUGUGUUUGGACUGAAGGGAGCUCCUUCUUUUUCUA
>70
GUAGAGAAGAAUCUGUAAAGCUCAGGAGGGAUAGCGCCAUGAUGAUCACAUUCGUUAUCUAUUUUUUGGCGCUAUCCAUCCUGAGUUUCAUUGGCUCUUCUUACUAC
>71
GAGAAAUAGCUAUAAAGCUCAGGAGGGAUAGCGCCAUGGCUCACCAGUGCUGUAUGUUUUGUAUAUGCGUACAUGUAUAUCUGUUGGCGCUAUCCAUCCUGAGUUCCAUAGCUUCUUCUU
>72
UAGAGUGAUUACACAUACAAGUGGUCUUGCUUCUUCUAUGGUUUUAAAACUGCAAAUAAAGAUUUGCUUCGCAGGAGAGAUAGCGCCAUCACCUCUUCUAAGAAGUUAACUAGUGGUGACGGUAUCUCUCCUACGUAGCAAUCCUUAUAUAUGCAUCUUAAUACGGAGAGAUCAAGGUAUUUCAGUUGUUCAAUAAUCACCCUCUA
>73
AGAGGAAGGAUCCAAAGGGAUCGCAUUGAUCCUAAUUAAGGUGAAUUCUCCCCAUAUUUUCUUUAUAAUUGGCAAAUAAAUCACAAAAAUUUGCUUGGUUUUGGAUCAUGCUAUCUCUUUGGAUUCAUCCUUC
>74
AGAGAAAGGAUCCAAAGGGAUCGCAUUGAUCCUAAUUAAGCUGAUUUAUUCCCCAAUAAUUGUUUUUUUUUUCCUUCUCAAUCGAAAGAUGGAAGAAAAACAAAUUCCAAACAUUUUGCUUACUUUUCCGGAUCAUGCGAUCUCUUUGGAUUCAUUCUUU
>75
CUUACAGUCAUCUUUGGCAUUCUGUCCACCUCCUUCUAUACAUAUAUGCAUGUGUAUAUAUAUAUGCGUUUCGUGUGAAAGAAGGAGGUGGGUAUACUGCCAAUAGAGAUCUGUUAG
>76
CUUACAGAGAUCUUUGGCAUUCUGUCCACCUCCUCUCUCUAUAUUUAUGUGUAAUAAGUGUACGUAUCUACGGUGUGUUUCGUAAGAGGAGGUGGGCAUACUGCCAAUAGAGAUCUGUUAG
>77
AUGUCUCCUAGAGUUCCUCUGAGCACUUCAUUGGGGAUACAAUUUUUCUAAAUGAUUAUCCACUGAAGUGUUUGGGGGAACUCCCGGACCCAU
>78
AUGUCCCCAUGAGUUCCCUUUAACGCUUCAUUGUUAAAUACUCAAAGCCACAUUGGUUUGUAUACAACACUGAAGUGUUUGGGGGGACUCUUGGUGUCAU
>79
AUGUCCACAUGAGUUCCCUUUAACGCUUCAUUGUUGAAUACUCAAAGCCACAUUGGUUUGUAUAUAACACUGAAGUGUUUGGGGGGACUCUUGGUGUCAU
>80
AUGUCCUCUAGAGUUCUCCUGAACACUUCAUUGGAAAUUUGUUAUUCAGUAAGCUAACAGUUAAUUCCACUGAAGUGUUUGGGGGAACUCCCGAUGUCAU
>81
AUGUUUUCUAGAGUUCCUCUGAGCACUUCAUUGGAGAUACAAUUUUUUAUAAAAUAGUUUUCUACUGAAGUGUUUGGGGGAACUCCCGGGCUGAU
>82
AUGUCCCCUUGAGUUCCCUUAAACGCUUCAUUGUUCAUACUUUGUUAUCAUCUAUCGAUCGAUCAAUCAAUCUGAUGAACACUGAAGUGUUUGGGGGGACUCUAGGUGACAU
>83
CUCUGUAUUCUUCCACAGCUUUCUUGAACUGCAAAACUUCUUCAGAUUUUUUUUUUUUUCUUUUGAUAUCUCUUACGCAUAAAAUAGUGAUUUUCUUCAUAUCUCUGCUCGAUUGAUUUGCGGUUCAAUAAAGCUGUGGGAAGAUACAGAC
>84
GGUCAUACUUUUCCACAGCUUUCUUGAACUUUCUUUUUCAUUUCCAUUGUUUUUUUCUUAAACAAAAGUAAGAAGAAAAAAAACUUUAAGAUUAAGCAUUUUGGAAGCUCAAGAAAGCUGUGGGAAAACAUGACA
>85
UGAAUGAACAUCAUUGAGUGCAGCGUUGAUGUAAUUUCGUUUUGUUUUUCAUUGUUGAAUGGAUUAAAAGAAUUUAUACCAGCGUUGCGCUCAAUUAUGUUUUUCUA
>86
UGAAUGAACAUCAUUGAGUGCAUCGUUGAUGUAAUUUUACUUAUUUUAUUCCAUUGUUGAAUUAAUUAAAGAAGUAUAUAUCAGCGUUGCAUUCAAUUAUGUUUUUCUA
>87
UGAAAUUUCAAAGGAGUGGCAUGUGAACACAUAUCCUAUGGUUUCUUCAAAUUUCCAUUGAAACCAUUGAGUUUUGUGUUCUCAGGUCACCCCUUUGAAUCUCCC
>88
UGGAUCUCGACAGGGUUGAUAUGAGAACACACGAGUAAUCAACGGCUGUAAUGACGCUACGUCAUUGUUACAGCUCUCGUUUUCAUGUGUUCUCAGGUCACCCCUGCUGAGCUCUU
>89
UGGAUCUCGACAGGGUUGAUAUGAGAACACACGAGCAAUCAACGGCUAUAACGACGCUACGUCAUUGUUACAGCUCUCGUUUCAUGUGUUCUCAGGUCACCCCUGCUGAGCUCUU
>90
AAAUGCAUUACAGGGUAAGAUCUCUAUUGGCAGGAAACCAUUACUUAGAUCUUUGCAUCUCUUUAUGCAUUGCUUUUAAUUAGUGAGUUAUCUGCCAAAGGAGAUUUGCCCUGUAAUUCUUCU
>91
UCACUAGUUUUAGGGCGCCUCUCCAUUGGCAGGUCCUUUACUUCCAAAUAUACACAUACAUAUAUGAAUAUCGAAAAUUUCCGAUGAUCGAUUUAUAAAUGACCUGCCAAAGGAGAGUUGCCCUGAAACUGGUUC
>92
GGAGCAGUAAUAGGGCAUCUUUCUAUUGGCAGGCGACUUGGCUAUUUGUAUCUUUUGUGUUCUUGACUAUUGGCUAUGUCACUUGCCAAAGGAGAGUUGCCCUGUCACUGCUUC
>93
GGUUGGAUUACUGGGCGAAUACUCCUAUGGCAGAUCGCAUUGGCUAGAUAUGCAAGUAAAAUGCUUCUCUGCCAAAGGAGAUUUGCCCCGCAAUUCAUCC
>94
GAAAGCAUUACAGGGCGAAUCCUCUAUUGGCAGUGGAAGUUGAUGACCCUUAUAUGUUAUUUUCUCAUCAUUUUCCUCUGCCAAAGGAGAUUUGCCUCGCAAUGCUUCA
>95
AUAUGCAUUACAGGGCAAGAUCACCAUUGGCAGAGAUCUAUUACUUCAUUCUUGCAUCAUAUGCAUAAAUGUUUGUGGUGAGCUCUCUGCCAAAGGAGAUUUGCCCGGUAAUUCUCUU
>96
UGAGGAUUGUUUAUGAGAGUAUUAUAAGUCACUACAUUUGGUAAGCAAAGUGUUGUUUCUCAAACGAAGUGACUUAUGAUAAUCUCAUGAAUGGAUUUUGCA
>97
UAUAUAGACCCUAAAAACGUCCAGGGACUAAUAAUGCAAAUAUGGAAAUCUUCUGGGGCAAACUUGAGCUUCUGAAAACUUGAAAGCGUUUAGGGUUUUUGCUGGGCCGAAACUGGUGUCGACCGACACCAAGAGUGUGUCGCUCGACACUCAUCGCUGAUUCCUGAACCAAAAUCGUUCUUAGUUUCCUUUUCCUUAGUUUUUGCUCCAAAAUGUCUCCUUAUCUCCAUUGUUGUCCCAUUGCAUAGAA
>98
CGUGGUAGAUAAGUUUGAGUUGCAUAGUGGCAGUCUUCCUUUGUUUGUUAACCCAUAUUUUCAUGAUUCGAGGCCUAUUAAACCUCUGUUACAUCUGCUUUUUGAAAAGUUGUCAUUUUUCUGAAAUCUUCUUGCCUCAAUUUCCAACAGCAGAUUCAUCUUUCAUUGGAUGAUCCGUUAGUUUUUGAUAGAAAAAAUGAGGUGGGAAGAAAUUAAGACUGACUUCGAAAUAGCCUUUAAAAUAGGGGUUUAUAGACCUCGAAUCAUAUCAAACGAGUCUGCUACUAUGCUACUGAAAACUUUAUCAAA
>99
UUGUCAUUAGAAGAGUCGUAUUACAUGUUUUGUGCUUGAAUCUAAUUCAACAGGCUUUAUGUAAGAGAUUCUUUAACAAUUCCUAUAAUCUUUGUUGUUGGAUUAGAUUCACGCACAAACUCGUAAUCUGUCUUU
>100
UAGCAUGUUCGUUUCAUUAACGCUGGCGGUUGCGGCAGCGGCUGCGGUAGCGGUGGCGGCAAACACUACCGCAGGUUGUUGUUCGUUUUGUUGCCGCAGACGCUGCCGCAGCCGCUGCCGCAACCGCAGGUUUCUUUGUUCGUUUCGACG
>101
UCAAAAUGGGUAACCCAACCCAACCCAACUCAUAAUCAAAUGAGUUUAUGAUUAAAUGAGUUAUGGGUUGACCCAACUCAUUUUGUUAAAUGAGUUGGGUCUAACCCAUAACUCAUUUCAUUUGAUGGGUUGAGUUGUUAAAUGGGUUAACCAUUUA
>102
UUAACCCAUUUAACAAUUCAACCCAUCAAAUGAAAUGAGUUAUGGGUUAGACCCAACUCAUUUAACAAAAUGAGUUGGGUCUAACCCAUAACUCAUUUAAUUAUAAACUCAUUUGAUUAUGAGU
>103
ACCCAUCAAAUGAAAUGAGUUAUGGGUUGACCCAACUCAUUUUGUUAAAUGAGUUGGGUCUAACCCAUAACUCAUUUAAUCAUAAA
>104
UAAAGUCUUAAUUUUUAGUUAUCACGAUUUAGCACAUAUCAAUCUAUAGAUUUGAUUUUUCUUUUAUUAGUUCUUAAAUUUUGAUUUGAGACAGUAACUAUUCAAAUAGAAUGCUAUUGUAAUCCAGAAUCCGAAAGAAACGAAUCAAAAAAAAAAAAAACGAGUCUUCAUAGUAAAAAUCGAUUAACUAAAAAGGAUGG
>105
UGGGAAAAAUGUUAAAAAAAUCGCCAACUUUUAAAAAUGGGACAAAAAAAUCGCCAACUCCUGAAAUGUCAUUUAAAUCAUAUACUUUUGGUUGACUUUUCCAGAAAGAUAAUAAAGCAAAGAUUCGUAAUCAACAAAACUUUGCUCUGUUAUCUUUCUAAAGAACUCAAUCAAAAGUAUGUGAUUAAAACGACAUUUCAGGAGUUGGUGAUUUUUCAUCCCAUUUUUCAAAGUUGGCAAUUUUUUUGACAUUUUUUCCAAUG
>106
AAGGUUAGAUUGGUAUUGCAAUGAAAGAAGACAAAGCGGUAAUGAGAGAGAGACAGGGAACAAGCAGAGCAUGGAUUGAGUUUACUAAAACAUUAAACGACUCUGUUUUGUCUCUACCCAUGCACUGCCUCUUCCCUGGCUCCCUCUUUUUUUCUCUAUAUUUCUCUCUCUCCUUUCAUUUCACAGCUUUCAAUGGAAUUUUAUUGCUACUGCUAACG
>107
GAUCCAUAGUUUCUCUUGUUCUGCACAUCCACUAACUUCAGGAACCAUGUCCCAGUUUCAGGUUAGAUCAAGUGGGAAAACAAAUGGAAGAUUGUGGCUAUGCAGAAACUGGAACUAUUCGUC
>108
UCAUCAUUAUCAUCAUCAUCAUAUUCAUCUUCAUCAUCAUCGUCAUCAUCAUCAUCAUCAUCGUAUGAGAAGAUAGAGAAGAGUGAGAGUAUGAGAUUUGAGUUGAGA
>109
AGAACAGAGCAGAAACAGAACAUAUAUUCUCUGUCUUUUUUUGUGGCAAAAGUAAAUGGCGAGAAGACAACUCUUUUACCAUCGAAUGUUCUUGGUUUUAGCUCUUCUCU
>110
CGAAACUGAACCCGGUUUGUACGUAUGGACCGCGUCGUUGGAAUCCAAAAGAACCAGGUUCGUACGUACACUGUUCAUCG
>111
AAAUAUAUUCAAAAGUGGUCAAAACACGUCACUAUUUCCUUUAUGUUUUCCCCUUAUUGAUGGAAAUGGUUAAACAUGAAGGUAGUGAAUUUGUUCGAAUAAUAUGUUGAUAUAUUU
>112
UUUAAAUUUAGAAUCUAGCGUAAAAAGAAAAUCCGAAUCAGGAACUCUAAUGUGAUGAUGAACUGACCUUAGA
>113
AAAUUAUGAAUGCUGAGGAUGUUGUUAUUACGAGCAAUGAGAUGUCUUUUUUUAAAAAAAAAAAUUUGGUUGCUUGCUUGCAAGAGGACAUCUUAGCAUCAAAUUU
>114
UUCUAAACUAAUCACGGAAAUGCAAAAAUUGGAUACUACACUAUCAACUUUUUUCUUUUGUUCUCUUUAUCUCGUGAAUUUCCAUUUAAUGAGUUUAGUU
>115
GAGGGGGGACAAUUUUUGGAAAUUUGUCCUUACGGGUAGUACUAGAAUACUUGUCCACAUGACGAUUUGAAAUAACCGAAGGACAUAUGAGGAAAAAAUAAAAUUAAACUC
>116
CAUUCUUAAUAUAUAAUACUACUUUUUCAUCCAUUAAACCCCUUACAAUGUCGAGUAAACGAAGCAUCUGUCCCCUGGUAUUGUCUUCGAGCUUGGUGUUUUUUUCUAGCCAACUCCAAGUUCUCGAGUUGAUCAUUGUUUGUAUUCUUGAGACAUUAUUUGGGGACGAGAUGUUUUGUUGACUCGAUAUAAGAAGGGGCUUUAUGGAAGAAAUUGUAGUAUUAUAUAUCGAGAGUG
>117
CAUUCUUAAUAUACAAUACUACUUUUUCAUCCAUUAAUCCCCUUACAAUGUCGAGUAAACGAAGCAUCUGUCCCCUGGUAUUGUCUUCGAGCUUGGUGUGUUUUUCUAGCCAGCCCCAAGUUCUCGAGUUGAUCAUUGUUUGUAUUCUGACACAUUAUUUGGGGACGAGAUGUUUUGUUGACUCGAUAUAAGAAGGGGCUUUAUGGAAGAAAUUGUAGUAUUAUAUAUUGAGAAUG
>118
CAUUCUUAAUAUACAAUACUUCUUUUUCAUGCAUUAAGCCCCUUACAAUGUCGAGUAAACAAAGCAUGUGUCCGCUAAUAUUGUCUUCGAGCUUGGUAUUUUUGUAUUCUGAUACGGUAUUUGGGGACGACAUCUUUUGUUGACUCGAUAUAAGAAGGGGGUUUGUGGAAGAAAUUGUAGUAUUAUAUAUCAAGAAUG
>119
UCUGUAUGUAUGUAUGGUCGAAGUAGGCAAAAUCUCACCUUUCUAGCAGAUCAACAAUGAAUUUUGUGGAAUAGAUGUUGGAUUUGUAAGGUUUUGGUGUUUGCAAGUGUUGAGAUGCGCAAGAUUUGAGUAAGAUUUUUCCUACUCCGCCCAUACCAUACAUACACC
>120
UAAAUUCGUCAUGAGCCUCUGUGGUAGCCCUCACAAUGAUCUCAAUAGAGUGCAUGCCACGAUCUUGUAAAGACGUAGAUGAGGGCUCCUCAGGUGUUCAUGUCGAAUGUUAG
>121
AGGAGGCAAUAGCUUGAGCAAAUAAUUGAUUGCAGAAGUCCAUCGACUAAAGCUGUCACCUGUUUGCUUCCAGCUUUUGUCUCCU
>122
GGUUGAAGGUGGCAAUAACCUCAAAUAUAUCAGAGGGUGUAGAUACUCAACGACUAUAGGAGGCAAUAACUUGAGCAAACAAUUGAUUGCAGAAAUCCAUCGACUAAAGCUGUCACCUGUUUGAUUCCAGCUUUUGUCUCCUUACCUGUUGAGUGUCUAAACUCUCUGGUACGUUCAUAGUUGUUGCUGCCUUUCGCU
>123
UCAUUUCAGAUGGCUGUUUGGGUAACUAAUAUUUAAGAUUUUGGUCAAUUUAAGUUACCAAUUUAUAUAUUGGUUACCCAUAUGGCCAUCUCAAAUUU
>124
GAGUGUUGAUUAUAUGGAUUCAUUUGAGAUGAAGAUAUGGGUGAUGAUCAAUGCUUACGAUUUUGGUCAAUUUAUGUUAGCAAUUUAAUUCUUUUUCAUCCAUAUUUUCAUCUCGAAUUUAAUCUUUAAAAAAGCGUUU
>125
UUUAAACGUUGCACUACGUGACAUUGAAACUGUCUUUCAACAUUCCAAUAUUUCAACUUUCGAAUACCCAAUAUUUGGUUUGUUCAAAGACAUUUUCGAUGUCUAGCAGUGCCAAUGUUUAAA
>126
UUGGGAUUAUAGCCACGAACUCAAUAGAAUUCUUAAGAUCAUGUGAAAACGUUGACAAGAUCGUCUACGAUUUUCCAAGAUUCUAAGUCUUCUAUUGAUGUUCAUGGCUUUAACCUGA
>127
AGAGAGCAACAAAAUCAGUGUGUAUUUGUUAAGACAAAUGUUUAUAUAAGUCGUCCAUGCGUUGUACAUUUAAUCUUAACUAAUACGCAUUGAGUUUCGUUGCUUUCU
>128
CCGCCUUGGCUUGGUUUAUGUACACCGAGUAUGUUCAGCUCCAUCCUAUACAGAUUUUGGGACAUGUGCCUAGGGUUGAGGUUUCAUAUAUAGAAAGAACUGAACAAACUCGGUGUACAUAGACCAAACCAAGGCGGU
>129
AAUGAGAGUAAUAUAGUUGAAUCUUCGAAAGUAUUUCAAGAAGUCAGCUGAGCUUUCUCGUCAUCACUUAUUAGUAAAUAUAGUCUCUAUAUUUUUGAUGAGUGAUGAUUGGAAAUUUCGUUGACUCAUUACUCUUGAUGAUUCUGCUAUGUUGCUGCUCAUU
>130
CAAGAUAUCAGAUAUUUCACGAAGAUAUCUGCAUAACAGCUACGAGGAAAUUGUGAUUUUAUCGUUUCACAAACAUCAACAGCUCCAUGGAUCGUUAUGGACGGAUAAAUCACAAUCACUAUCCUUUUUCUAGCAGCUGUUGAGCAGGUUUCUUCGUGAAUAUCUGGCAUUUUG
>131
UCAAAUUAGAGUUUUCUGGAUACUUAUUAGUUACUAACAAAGAGAGGGCUUCUUCGAUAUUAACUUUUAAGUAUCCAGAAAACUCUAAAUUUGA
>132
AUUUAGAGUUUUCUGGAUACUUAAAAGUUAAUAUCGAAGAAGCCCUCUCUUUGUUAGUAACUAAUAAGUAUCCAGAAAACUCUAAUU
>133
AACCUUUUUCUACAAACACCUUGGAUGUUCUUUAAAUAAGAUGAAAAGGCUAUUAUUCUAAUGAACAACAUGAAGCCAAAAGAAAAUCCAAGGCGUUUGCAGAAAGAGGUU
>134
CGACCUUAAGUAUAAGUAGAUAUAUGGGGAUGUAACGCAUGUUGUUUUCUGCGGGAAGCAUUUGCACAUGUUUCGUGGAGAAUGAAAUCACAUUCCAUACAUGAAUAAUAAUUACCUUUUAGAUAGAACAUCGUACUGCUUGAAAAAACAUGUUAAUGUCAUAAACUUUAUGAUGAAAACACCUAUAAAAAGCGUUUUUUCAAGCAUGUGCUAUCUAUGAAGGUAAUUACUAUUCAUGUAUAAAAUAUGAUUUUAUCCUCCAUAAAACAUGUGCAAAUGCUUUCUACAGGAAACAAUAUACGUUGCAUCCCCAUCUACUUACACUUAAGGUCGUUGU
>135
AAUUUCAGAGAUACUAAUCCAAGAGAUGGCGGAUACGUUUUACAAUCACGAAUCUUGUAUGAUCACUAACCAUUGGAACAAUAAGAGUAUAUAAUGAGUAUAUCACCAUUUAGUUCUAGUGGGUGGUGAUCAUAUAAGAUUGGUAAUGGUAACAGUGAAACAUAUCCCCCAUCUAUUGGGAUUAAUUAGUC
>136
UAUCACCAUUUGUACUUGAGUUGUCUCUCAUGUCUAGACCAUUUGUGAGAAGGGAGUUUUUGUUUACACCAAUACCCCCCAGUCUCUAAAUUUGUAAGAAGUAUUAUGCUCAAUUAAGGAACAUAGCUAGUUCGACAUACCAUACUACCCUUUUUAAAACUAUCCUAUAUGUUUGAUGCUAGCAUAGCGUAAUUUUGUGUUCUCAUGGUGCAGCAGGGUUAGUUUAUUGUGUACCUCUAGAUAUAUAUUCUCUUGCUGCGUAGGGUUCCCAAGCUGCCAAAAACUUUUAAAAAUUAGUGAUCUGUUCCCCAAACCCCCAUUCAAUAAGAAAGGUCUACCUGUAGCUCACAGUCACAGCUAUUAGAGCUGUCCUUGCUUCUUUGGGUUUACUGUUUUAGUUAAUUAGUUACCCUAUGAAAGUCUGAUCCUUCAGAAGUUAGGUAUAGAAGUAAGUCGAUUAAGUUCAUUCAUGACUUUUCCAGAUGUUGCAUACAUAACUUUUUUUAUUUGUAUUCGAACUAGUCCAAGCCGAUUCUCAAAAUCAUAUAAAAUCAUUUACACCUUGGUCAUGGUAGCUAAGAAUAUUGUAUCUAAAAUUGGGGAGUGGGGAGAUGUUUGGUUAUAUUCCCUUCUCAUCGAUGGUCUAGAUGUGCGAGGUGACUCUCAUGGAGGUAAAGAACAAUGGUGAU
>137
CUUUCUAUAAUUACUUUUUGUAUAGAAUUCACUAGUUGAUUCCAUCGACUCGUUCAAGCACCAGCUCGAAGAAGCUUAGCUAAUUUAUCUUAGAAAAUAAUGAAAAAGCUAUGCUUCUCAAGAAGGUGCAUGAACAAGUUGAUGUAUAUUUUGAUGUGUAAAGACCAAAAUUGGAUCUCACAUGUG
>138
AGAGACGUGGAUGCUUCUCGUCCACAAGUUCUUUGGUGCCUCUAUGAUAUAGUCCGGUUUUGGAUACGUGAAAAUCAUAUCAUAUUGCUGCUGUGAAAAGUUAAUUUUCACGUGUCCAAAACCAGAUUAUCUCAUAUUGCUGCUGUGUAUCUUAUCAUCUUUUUCCUGCUACUCUUAC
>139
UUCCAUGAAACGUUAUAGGUUUUUUUCUUUCUCUCUUGCAACCCUUGAAUGUGUUUGUUGAUUGAUAUCUACACAUGUUGAUCAUCCUUGUGUUGAUCGAUUGGUUUAGAUGACCAUCAACAAACUCUUUCGUGGUUUUGCAUCGCUUCUUGGAAUCUCGAUCAUGUUUUUAGCAUC
>140
GUGACAAAGUCACAAAAGUGAUAAACUCUCCUUUCCACUUUCUAAUGUUUCUUGCUUAAAUGAGUAUUCCAUGUAAAAAUGAUUCACUCACUCGUAUGGGUGGGUUGGGUUUUCUCUUCAUGAGAUGCUCAUUUGAGCAAGCAAUGUUUGGAAGUGGGACUAUUUAAUAUCAUGUAUGAGUUUUAUCUUUU
>141
ACGUCAAAAUUGAUUAACAAAAAGUCAAUGAAUCAUUCUACCAAUUGACUUGUACUUUGAAGCUUUGAUUUGAACCUGUCAAUUGGUAUCAAAGCUUCUAAAUCUUUGAAGCUCUGAUACCAAAUGAUGGAAUCAAAUUAAAGCUUCAAGGUAGUAGUCAUCUUGGCAGAGAAAAGAAAAAGCACUUCGAGUUUACCAUCUUGAU
>142
CAGAGUCUCGCUAGUGUCUUUACUAAACACAAAAUCUGUAAACGCCUCGAUCUCCUCUUCUCCAAAUAGUUUAGGUUAGCUGACAUAUAAUAAUUCAAUAGACCCCAGUUUCUCCAGAUAACCUAACUAUUUUGAGAAGAAGUGAACGAAGAGCGAUUACAAGUUAGGAGAGUGCUUGAAUUUUGAAGAACAUCG
>143
GCACAAUGCGGACAGUGCUACAAGAAGAGAUUUAUAGAGUCUUAAGAGUCUCAAGAAGCGUACAAGGAGAUGAGGAGUGAAUCACCAAAACAAGUGGUUUUGGUUUGUGAAUCACCAAAACAAGUGGUUUUGGUUUGUGAAUCAGUAUGGUUUACCCAAAACACUUGUUUGGUGUGUUUACUUCUGAUCUCUUCGUACUCUUCUUGCGAUUCUAUGACACUCUACAUGUAACAUCGGCAUGGUUUACCAAAAAGCCU
>144
AAGAAAGAAAAAAUAAGUGACAAGUAACAAACAUGAGAAAGGUGAAACUUGCUGGGAUCGGGAAUCGAAAGAUCCGAAAGCCAGUCUUUAGAGGAUUCUGAACGGGCUAGUGAAAGUAAACUUGUGAUGUGACCAUAUUGUGCAAUAUGAAUGUAAGUUGGUGGUGUGGUCAUCUCACAAGGUGGCUAAGUCAUCUCACUUAUUUUCUUAACGAAAGCAUCAGCCCGUUUAGCAUCAUCUUCUUGAAGCUUGCCUUUCGCAUCUUUUGAUUCCCAAUCCAAGCAAGGUUCACCUUUUUUUUUGCCAUGACCUUUACAAAAUAUCCAAAUUUUG
>145
GGACGUAGAUGGUACUCUUACAGAUGGUGAUCGUGAAAACAAACGGAGGAGUUUGUUUGUUGUACUCGGUCUAGUUCAAACCAAAACAUCUUUGCAAAUAUGUAUGGUUUGAGCUAGACCGAUGUCAACAAACAAGCUGCUUCGUUUGUAUUCACCAUCAACAUCUUUAAGAAACGCUGCACCACUC
>146
CUUGUUUGUUGACAUCGGUCUAGCUCAAACCAUACAUAUUUGCAAAGAUGUUUUGGUUUGAACUAGACCGAGUACAACAAACAAA
>147
UACAACAUAUGUUACCAGUUGUGCUAUCAUUUUUUUCAGCGACAGCCAAAAUCACCACCGCUUCUGCUACGAACAUGUUAAGCCAUCCUUUUAACCGUUGCUGCCACCACUAUUACGGCCAUCACAAGAAAAUUCAUGCAAGUGGAAACGGUGAUAGUAGCAGCUGGUAUGACACGUUGGUAGCAGUAGCGGUGGUAAUGCCGAUAGCGUGAGCGGCAAUGGAAGCAUUGGUGGUGUCAGAAGCAGUCA
>148
UGCUCGAUUCUUCAGAUAGAAAUUCUGGUCAUCUUUGUGUUUAGGCUUUUUCUUGCAUAUGUUCUUUAUCUCUAUUGAUUGAUAUUGUUCAAUGAGCAACAUACUUUUCUCUUCUACCUGGAUUUGUUUGAUGGUUUUAAGAACUCUGUUCUUUUUGACGUUUUACCCAACAAUAUAACUUCUGUUGUAGUCAUCUUCUGCUGCAACCCAUCCACAAAGCUUAUCAUGCAAGAUUAAACCCUUUCUCGAUGGGUUGCAAGAGAACAUCACUAAAAUAGAAGUAACAUUGUUGGGGAAAAACGUCACAAAUCCAGGUAUUAGAGAAUAGGAUGCUGAUCGUUGAAAAUAACUAUCUAUAAAGAUGGAGAAGAUACGCAAGAAAGAGUUGUAAACACAAAGC
>149
GCAAAGCUGCCAUUUUAUAGUCCAAAACUUAAAUUUCGUGUUUGCAAGUCUCCACCCAUCGAAGGAAACACUAGAAGAGAUAUAAUUUAUUUGAGGGGAGAAAUAUUUGACACGGAAGCAUAGCUCCAUAUCCUUCAAUGGAGGUGUGGUCCUUCAACAAAAAUACCCCCCUCUUGAAACUCUGUUUCACCACACCUCCAUUGAAGGACCUGAAGCUAUGCUUCCUUGUCAUAUUCCUUACCAUCAAAUAAAUGCUCUGUUUUCCUGUGUUUCCUUUGAUGCGUGGAGACUUUUAAAAACGAAAUUUAAGUUUGGGCUAAAAUAAACGGCAGUUUUG
>150
UUUUUGAUAAAUACUUUUGUUUGCUUACAAGUAUAAAGUCAUCAUGUUUUUUUCAUCAGUUUCUUGUUCGUUUCAAAAUUAUGAUUUUUGUUUACUUACACUCAUAAUCUUGAAACGAACAAAAAACUGAUGGAAAAACAUGAGGACUUUAUACUUGUAAAUAAAUAAAAAUAUUUAUUAGAAA
>151
UACUUUUCUAAUAUCACGAGGACUUACAUGGCCUCAAGUCACCUGUGGUGUUGUGCAAGAAGGAGAAGCAAAGUCUGUCUAUGUAUUAUGAGAUAGCUACUUCUAUGGCUAGGAUAUAUGUUGUACAAGACCGGCUUUUCUUCUACUUCUUGCACAACCUGAGGUUAUUGAGGCUAUACAAGUCUUCUUCUAUAAUGUUAUUUAUUA
>152
CUCACUCAUGUGAGCAGAAAGAGUAGCAUGAUAUUUUCUUCAAGGUCUUUACCAACCUUUCAUCGUUCCCUUCUUUGCAAUAACGCUGUUUUGCAAAACCGUGAUAGUGCUGAGCCGAUGAGCCUCUAAUGAAAUUAUAGACUCAUCGGCUCAGGACCAUUGCGGUUGUGCAAAACGGUGUUAUUGCUGAGAAGGGAACGCAUGAGAGGUUGGUAAAGACCUCAAUGGAAUCUUAUGGUACUCUUUUUGCUCACAUGAGUGAGU
>153
CGUAAAGCAGGUGAUUCACCAAUUUAGGUUUACAUCCACAGUGUGGAAGACACUGAAGGACCUAAACUAACAAAGGUAAACGGCUCAGUGUGCGGGGUAUUACACUCGGUUUAAUGUCUGAAUGCGAUAAUCCGCACGAUGAUCUCUUUAUCUUUGUUUGUUUAGGUCCCUUAGUUUCUUCUAUACCGUGAAUCCAAUCCUGUAUUGGAUGAGCUGGUUUAUGACC
>154
GCACCAACACUACUAUGUGCAGAAACUCUGUUCUUAAGUUGCUUGUGAAUACGAGCCACUUGAAACUGAAAGAAACAAAGAAACAAUAUCAGUAUAAAAUUUUAUCAAAUUAUACUACAAAAAAUGAAAUUUCUUUGUUUAUUUCAAUUUCUAGUGGGUCGUAUUCACAUGCAACUCAAGACUAGAGUAUCUACAACAUGGUCGACUUGGUG
>155
UCCUCAUCUCCUCUAACCGCCAACUGCAAAUGCCUUGGAGUUAUCCUCUUCACUUUCAAAUCCUUGUUAGUGUUUUCGGCCAACUGAAGAACCUCAGUAGUUAGGCAUUCAAGGAUUGAAGUCGUGUAGACAACAUCAGUCGCACCAACAGUACCAUGUGCAGAAACUCUGGUCUUAAGUUGCUUGUGAAUACGAGCCACUGGAAACUGAAAGAAACAAAGAAACAAUAUCAGUAUAAAAUUUCAUCAAAUUAGACUACAAAAAAUGAAAUUUCUUUGUUUAUUUCAAUUUCUAGUGGGUCGUAUUCACAUACAACUCAAGACUAGAGUAUCUACAACAUGGUCUACUUGGUGCUAUUGUUGUUGACUACACGCCUUCAAUCCUAAAGUGCCUAAUUUCAUAGGUUAUUGAGUUACUUAGAAACACAAGCAAUGAUAAGAAAAUGAAGAGGAUUACUCCAAUGCAUUGAUAGUUGGUGAUCGCAGGAGAUAAGGA
>156
CAGUACCGUUCAGGGUGACAGAAACAUUUUCGAAAAGAGAGGCUAUAAGCGGGAUGAUGAAUCCGACCAUGAUGGUGUUGCAGAAAUUUAUGUAUGAUGUAGUUAUUGUCCAGGGAUCGAAACACCAUCAUGGUCAGAUCCGUCAUCCCACUUAUGUUUUCUUAGGUCAACAAAUAUGGACAAUUGAAAAGUGAAGCUC
>157
AAUGCCCAACAACUUCGCGUUAUUUCUGAAAACUUCAUAUCUAUUUUCUUUUAGGUCGAGCUUCAUUGGAACCAAAUGGUGGCUCAUCCAUCUAUUACUAAAGCUAUACAGCAGGUGGACAAGCCAUCAUCAUGUUCCUGUGAAGCUCGAUCUAAAAGACUACAGAUUUGAGAUUUUCAAAAAUAACAUGAAGUACAUUCUCCAC
>158
GGAAGGAGAUGUUUGCAGUUGGUUUAAUGAAUCUUUUACAUUGAAGAGAAGGAAUGGUAAGAUUGCUUAUAAGCUGGAUCUUGAGGGUGAGUGGUCUCUUCUACGCAUUGGGCUUAUAAGCCAUCUUACUAGUUCUUCUUUUCAAUGUUGUCUAAGGACGCUGCUUUUAUCAGGUGAUCAUUUGU
>159
AGAUAAGGGAUUGCACGAUUUCUCAAUAGUUCCGUCGCUGCGUUUCCAUCACGUCGAUUGCUGUCAGAGCCACGCCUAUGAAGAAUUUGUGCGGCUCUGAUACCAAUUGAUGCUAUGGAAACAUCGAUAUUGCCUGAUUCCGUGUUUCCUUUUACCUUGUUGU
>160
AGUCGGUUUCCAUCACGUCAAUUGCUAUCAGAGCAACGCAUGAUGUAUAAUAACUAAGCGUCGCUCUGAUACCAAAUUGAUGCAAUGGAAACAUCGAUU
>161
CAAACAUCUUGAAUCCGUUGAGGUUGAUCACGAUGAUGCCACAUCCGGUUUCAUUCAAGGACUUCUAUUCAGAACAAACUUCAUGAUUUCUGAACUAAUUGGAUAUGAUAAAUGGUAACAAGUAUUCACUUGCAUUCAAGGGACAAAAAAUCAUUGGGAUAUAUGAUUAUGACAAACACGAUUGGAAGCUGAAUGGUUGCGGGAGGCAAGCAGUGGGAUAAUGAUCUGCAAGUGGAAACUUCUUACUUUUAUCAUAUCCCAUCAGCUCGAAAGUCUUGAUGUUAGUUUUGAAUUGAAGUGCUUGAAUUACACCAGAUUUAUUGUGCUCGUGUAUCCCGGUAAAUUCGACUAAUGACCAA
>162
CAUUUUCUUGUAUUCAAAGUAUCUUAAGUUAAGAAGAGAAUAAGAUUCUUACAUCUUGAUGAAGAGGAAUGGGAAGCCGAAAUCUAAACUGAAACAGAGGCGUCACCCAAUUAUCAAUUGGUAAGUGAUAUCUAUGUUUCGAUCUGUAUCUCGGCCUUUCACUCCUCUUCUUCUUGAUGUAAGAAUUUGUUAUUCGACACAUUAGAUGGAGUGAAAAAUCUGUUAGAUAU
>163
AAAACUUUCAGAUUGCACAAGAGAAUAUGAAAAAGUAUUAACACAAGCCUUAUAGCUUGGCAAUCUCAUGUCAAAUAAGGAAAAGAAGAGGAACCCAAGGUAUGUUUCUCAUCUACCUUCUUUGACAUGGGACUGCCUAAGCUAAAGGCUUGCCAUGUUAUCACAUCCUUCUUUCAUUUCGUCGCAACCACUUUA
>164
UAAUUUGGUUAAAUGUUUUCAACAUUUUUUAUUUAUUUAUGAUUGGACAACUACUAGACCAAUGUUUAGUUAGUACAUCCAAUGUUAUAAGUACAAAAUAAUAUGUGUUGGAUCUACUAACUAAACAUUGGUGUAGUAGUUGUCCGACUCUAUUGUUGGGAGCGAGAAGAUUGAUCCCUGGUUUAAUUG
>165
UUUUAGAUAGUGUUAUGUAUUUAUUUCUUACCUAUAGAAACCUGUCAGCUAAGAUCCGGACUACAACAAAGCACGUCUACUCUACUAUAUUCUUUUGCGAUAAUCAAUAGAUUCUUCUAACAUCGUAAAGGAAGACAAAAGAGUAUACAUACUUAGUUGUCGUCGUAUCUUUGUUGAGAAGUUUCUAAAUGGCACAUAGAAAGUACAUAAAACUAUAUGAA
>166
UUUUCUUUCUUUUCCUUUUCGUUUGAUUUUGGAAAGCAAGGGACUGUCGUCUCGGUUCGCGAUCCACAAGUAAUCUUUUGUGGAGAUUAUGAAAACAAUCAUCACGAGAGGCUACGUGUGGGUGGCAAACAAAGACGACAAUCCCUAUUCCAGUUCCAUCAGAACUUGAAAUAUCAUGUGAACU
>167
UUUAUCCUAAACAUCCUAUUAAGUUUUUAUGCUGAAACAAAGCUCAAAGCUCAGAGCUAAGGCGCUUAUCUUCUUUGAUAUUGCAUGGAGUAUGCUUCUACUUCUCUAGGAGAUGCGUUUUAUGGAAAUAUCAAAGAAGAUAAGCGCCUUAGUUCUGAAGAUAAGCGCCUUAUUCACAAAAUGCAUAAGGUUGUAUUCUUUGUUAGGU
>168
GAGAGGAACAAUUAGGGUUGUUUCAAACAGGGUAAAGUGUUCCUGCUGCUCCCCUCUUUAGCUUGGAGAAGCCAGUAAAUAUCUUUCUCUUCAAGGAACUUGUGGGCCUCAAGAAAACCUGCUAUAAUUCUAGUUUUUCAACAUUCCUCCUUCUGAUAUCAGCAACAACUCCUUACCCUUAAGAAUGGAGAAUGGAACUUCCUCAAAGAUAUUUACUUGGCCUCUGCAACCGGAAAGGGGAGCAGCAUGAAACUCUUUUAACCCUUACCCUGUAUUUGUCAAAAACAGAU
>169
CGGAUGAGGAUAGGGAGGAGGAGUAUGAUACGAGCAUGUAUCAUUUCAGUGAGCACGUACCUCCAGCGCGGGAGAGCAAGAGCUUGAGUGAAGCUCAUAGAAACAACAGUAAGUUGCAGAGGUGGUGCAAGAAACAAGAUAGGCUACUUAUCAAGUGCUUCAAAGCCAUCACGUUUCUGACGGACAAGAUAAGCUGCUUCUCUUCUACUACAGCUAUUCCG
>170
CGGAUGAGGAUAGGGAGGAGGAGUAUGAUACGAGCAUGUAUCAUUUCAGUGAGCACGUACCUCCAGCGCGGGAGAGCAAGAGCUUGAGUGAAGCUCACAGAAACAACAGUAAGUUGCAGAGGUGGUGCAAGAAACAAGAUAGGUUACUUAUCAAGUGCUUCAAGGCCAUCACGUUUCUGACGGACAAGAUAAGUUGCUUCUCUUCUACCACAGCUAUUCCG
>171
CGGAUGAGGAUAGGGAGGAGGAGUAUGAUACGAGCAUGUAUCAUUUCAGUGAGCACGUACCUCCAGCGCGGGAGAGCAAGAGCUUGAGUGAAGCUCACAGAACCAACAGUAAGUUGCAGAGGUGGUGCAAGAAACAAGAUAGGCUACUUAUCAAGUGCUUCAAAGCCAUCACGUUUCUGACAGACAAGAUAAGCUGCUUCUCUUCUACUACAGCUAUUCCG
>172
CGGAUGAGGAUAGGGAGGAGGAGUAUGAUACGAGCAUGUAUCAUUUCAGUGAGCACGUACCUCCAGCGCGGGAGAGCAAGAGCUUGAGUGAAGCUCACAGAAACAACAGUAAGUUGCAGAGGUGGUGCAAGAAACAAGAUAGGUUACUUAUCAAGUGCUUCAAGGCCAUCACGUUUCUGACGGACAAGAUAAGUUGCUUCUCUUCUACCACAGCUAUUCCG
>173
CGGAUGAGGAUAGGGAGGAGGAGUAUGAUACGAGCAUGUAUCAUUUCAGUGAGCACGUACCUCCAGCGCGGGAGAGCAAGAGCUUGAGUGAAGCUCACAGAAACAACAGUAAGUUGCAGAGGUGGUGCAAGAAACAAGAUAGGUUACUUAUCAAGUGCUUCAAGGCCAUCACGUUUCUGACGGACAAGAUAAGUUGCUUCUCUUCUACCACAGCUAUUCCG
>174
UUUUGGAGCAAAAGCUAAGGAAAAGGAAGAUAAGGACGAUUUUGGUUCUGGAAUUAGCGAGGAGUGUCGAUCGACACACUCUUGGUGUCGAUCGACACCAGUUUCGGCCCAGCAAAAACCCUAGACGCUUUCGAGUUUACAAGAGCUCAAGUUUGCCCUAGAAGAUUUCAUUAUUUGCAUUAUUAGUCCGUGGACGUUUUUAGGGUCUAUAUAUAUUGUUUUUAGACCUAAGUUUCUUUUAUCAAGUCUUUUAUCAAGCUUUUGCAAAACCA
>175
AUGUAUAAGAGGUGAGACUGUUGGCUUUAAUCCUACCAAUAACUUCAGCUGCAUCAUGAAGAGUAGACAGAGAUUCUGGCGGUUGAGGGUUUCUUCGUAGAGGUUGAUCGAUUCUUAAUGUCCUGUGGAUUUUAAGUUCCCAAAACUGUUGCUUAGGACAUACAAGAUCGUUCAAUGUCCAAGAAGAAACCUGAGCCGCUACAAUCAUCGGUCUAAUCUCUUUAGCAGAUGAAGUUAUUUGUGGUAUAAAACCCACAGUUUUAUCAUGCAU
>176
UUCGACUCCUACAACAAACUUUCACCAUACAAAAUAAUGAAGAAAACACCCAAAAAGGUUUGAAUGUGUGAGGUUAGUCUCAUUUUUAAAAUAGUGACUUGUUUUUUUUAAAAUGUUUUUUAAGAAUGUUUUUUCAGCUUUUUAUUUUAUUUUAAACCUAAAGGUAGCGUGACUAUUGUGGAGAAAUAAAGAAACAUAAGAAAAAAUAUUUUUGGUUUAUAGUAAGAUGUUGUUUUAAAAUAUAUAUUUAAAAACAAUGUCACUAUUUUAAACGGAAUAUAGACAUUUUCUAUUAAUGAGAUUAACGUCGAGCAUUUGAAUUUCUAGAUUUUUUUCUAAGUUAUUUUGUAUGUUGAAGGUGUAUUGUAGGAAUCGGA
>177
CUCAUCUUUGUUUCGUUGUCUGUUCGACCUUGGUCUCGAUCUCUCCUCAAAACCCUAAUACGCGCUUUAUCGUUUAUUUCAUUCAUCCAUCCUUCUUAUGAUCAUCAUAAACUAACGUACAUGGUUUAUCGGUUUGUUAUUGAUGGGGAUUGGGGUAGAUAGACGAUCGAAACUUUUGAUUUCUGAG
>178
CCUACCCGAAGGGUUUUGGAGAGUAGACAAAGAGACAAACAUAGAGGUGUGAGUUUGGUUUGGUUUUGGGUUUUGGGGGGUUGGUAGUGUUUGAGGUCCAUAUGCCUCGAUCUUCCGCUUCUAUUAAUUAAUUUUCUCUAUUAGAAAUAUUAUCUAAUUAUUCCACUCCAUCGAACCAUGCACAUAUAUAAUGAUAUGUAUAAGCCCAUCAAAGUUUUUGAAUUCAGUGCAAACACUUGUCAAAGGAGCAGUCCCGAUCUGGUUCCAUCUUAUCUUCGUUGUCUGUUCGACCUUGGCUUUGGC
>179
AAAGGUAGAUGUCGAAAUCUCUCUGUUGUGAAGUCAAACAUGAGUAUGAAUUAACAUUAAUGGAUCUUUUUGAUUCAUAAUACUCAUGUUUGGUUUCACAGUAGAUAGAUAUCGACGUCUAUCUUU
>180
AUGUCUUGGUUAAAUUCAAUAUAUAUAGUCCAAUCUAUUGAAGUACUAGUACACCAGCUCUAAUAAGCUGAUGUGGGUAAGUAGUUCAAUAGAUUGGACUAUGUAUAUUAAAUUUGACUAAGAGAU
>181
GUAUCAUUGUUUUCGAACGAUGUCCUUGGAGAAAUAUGCGUCAAUGGAGUCCGUCUUCUUGAGAAGCAUUUUUGAGUGAGAAUGAUUCUCAUGAUGGAUAUGUCUUCAAGGACUUCUUUCAAACAAUGGUAC
>182
ACAGUAGUUUUCCAAUAGGUCGAGCAUGUGCUGAAACUGUGUGUACAGAGUUCUCAUAAACACACAGUUUCAGCAUAUGCUGGAUCUACUUGAAGACUACUGU
>183
CUCAUAAGAUGUAGAAACUAGAGAAGAGUUUGGGGGAAAACUCUUUCUUAUGUCUUGUUGAUCUCAAUAGCAUUGAUACAAUGUAUAUAUAUGCAAUUUAGAAUAUGUUUUUCCUAAUUUGAAUAAGAAAUAGAUAAACAUGAAUAAGUAUAUAUAUAUUUCCUAUUUAGAAUAUUUAUUUAUUCAAAUUAGGUGAAACAUAAUCUAGGUUGUAUAUAUAUAUGUUAUACCAAUGCGAUUGAGAGCAACAAGACAUAAUAAAGAGUUUUCGAAAACUUUUUUCUAGUUUCUACAUAAGAGGAG
>184
GCUUCAGGUAUGAUUGACUUCAAAAAAUACCUUGAAACUAUAAACCUCAGUUUCUUUGAAUUUGAUUUUUAAAGUCAAUAAUACCUUGAAGC
>185
GAUCUGGGAUGAAUUUGGAUCUAAUUGAGCAAAAAAUUGUGUUUUUUCAAUCUAUUGAAUUUCACAUCCUUAAACCCUUGCAUAUUCAAUCUAUUGAAUUUCGCAUAUUUUUCCUCAAAUUUAUCCAAAAUCAUCCCAAAUC
>186
UCAUCUAUUCUUACUUUUCAAGGAACGGAUUUUGUUAACUAAAUGAUUCACACCCUUGAAGAAACACGAUCUCGUGUGAAUCAUUUCGUUAACAAAAUCCGUCUUUGAAGAGUAAGUAUAUUGUGA
>187
ACACAUAAAACUAGUAUAUUGCCUUGAACAUGGUUUAUUAGGAAAGACAUGAGAACAUAUCUGAACAUAGUUUUUCCUUAUAUACAAUGUUCAAAGUAAUGAAUUAGUUUUAUUUUGU
>188
GAAUAAGCAUUGUCGGCACUUGAGAAUGUAAAGUGAUGAUCAGCUAUCGUAUUUCAUGUCGUAAUAGUAGUCACGUUAGGGUGAUAUAACGAGGCGAGAGUUAUAUCAUCAUAGUGCGAUUUCUAUUAUGACAUAAAAUACGUUUUGGAUUUUAAAACACUUGACCUUCUUAAGUGCUGAUAAUGCUUCUUUC
>189
GCCCACCAUACAGAUUUCCAUACGGUAGAAGAAAGUAUCACCUAUCUCAACUCCAGGAUUGGACCAGUACUAGGCUCAUCAUAGUUAAGCCACAAUCCACGAUUCCUCAUCAGCUAUAAAAGCAAAACCUUCAUAUCUAUCCUUGUUUCUAAACCAGUCUCAUAGAUAUGAAGGCUUUGUUUCUGAUGAAGGAUUGUGGGAUUGUUGCUUAACACUGAUGAGCAUAUUAUUGGUUCAAUUCUGGUGUUGAGAUAGUUGACACUUCUUAUACCGUAUGAAAACAUGUGUGGUGGGC
>190
GAUCGAAGAACAUCAAAUUAGAAUGUGAUGCAAAACUUAGACUCCUAACAUUUGCAACACAAUCUAAUUUGGUGUUUCUUCGAUC
>191
GAGUGAGAGAAGUGAGAUGAAAUCUUUGAUUGGAAAUUUCAUGUAGACGAUGCUAUCACCCCAUAUGACCAAAAGAAAUUCCCAAUUAAAGAUUUCAUCUUACUUCCCUCAUG
>192
UUGUUCACUUAGAUUGUUCUUAGUAUGAGGUGUUCUCGUACUAAGUAGAGUCUAAGAGAACAA
>193
CCAAAUUUUUAAGUUAAGAUUUGUGAAGAAAGAGCUUUUAUAUAAGAGUUUUUAGGCUUAUAUUUAAAUUUUUUCUUCAUAAAUCUUAGCUAAGAUUUGG
>194
UAUUGGUGGUAUCUUACCCAAAUUCUUAGGCUAAGAUUUGUGAAGAAAAGGCUCUUAUAUAAGAGCUUUUACUCUUAUAUUUAAGUUUUUUCUUCCCAAAUCUUAGAUUAAGAUUUGGCUAAGAUACCACUAAUA
>195
CGAUGAUGAGUAUUGGUGAGGACCGGGUAAUCUGCAUCCUGAGGUUUAAAGCUUAAUUUACGCAGGAAAUUUGUAUACGCAUAUACGUAUGUGUAUUAGUAUACCUUUUAGUCCUCGGGAUGCGGAUUACCUCGUUCUUACUUACAAUACACGUACUCG
>196
CAACAACACGAAGAAGAAGAUGAAGGUACUUGAUGAUGAACGGGUAAUCUGCAUCCUGAGGUUUAAAACCAAUUAAGCAUAUACAUAUGCGAAUGUAUAGUUUUUAAUCCUCGGGAUACAGUUUACCUCUUCCUUACUCAAGAAAACACUUAGCUUUAACGGUUUUG
>197
GUAUGAAAUGAUGCGCAAAUGCGGAUAUCAAUGUAAAUCAGGACAACAAACCAAUAGAGGUGCUCAGCGAAAACAACAAAAUGUGAAAAGGGUUUAUCAGAAACAUUGGGGUCAUGAUAUACCUUUAUAUCCGCAUUUGCGCAUCAUCUCUGAC
>198
GAAAUUCGUUGGCGAUUUUGAGUGAAAUCGGAGAGGGAAUUCGUCGGCGAUUUUGAGUGAAAUCGGAGAGGAAAUUCGCCGGCGAUUUUGAGUGAAAUCGGAGAGGAAAAUC
>199
GAAAUUCGUUGGCGAUUUUGAGUGAAAUCGGAGAGGGAAUUCGUCGGUGAUUUUGAGUGAAAUCGGAGAGGAAAUUCGCCGGCGAUUUUGAGUGAAAUCGGAGAGGAAAAUC
>200
UUUAUAACCUCUUUCUGCAAACGCCUUGGAUUUUCUUUUGGCUUCAUGUUGUUCAUUAGAAUAAUAGCCUUUUCAUCUUAUUUAAAGAACAUCCAAGGUGUUUGUAGAAAAAGGUUUCAAA
>201
CCAUUUUCGAAAGCCUUGAGAGAGAGAACACAGACGAUACCAACUUUCUUCAAUCUCGUUGCCGCAGUAUAAUUAUCUCAUUCCUCGGAUAUAUCUCUCCUUCUGCGGCGGCGACAAGAAGCUACAAGAAUAAAAAGUCUGUUUUCUCUCUUUUCAAGAAACCACUUACUUCGAAAAUGG
>202
CAUUUUCCGUUAGUAACCUAUUGGCCAUUUGAUAACUCCAACAAGGACUAAUCAAACGAGAACCAUUUGAUGAUGUUAAUGGUGAAACACAAGACCCAUCAGCAAACUCUCCUCCAAUGGUCACACCACUACAAAACAUUAGAUCCUUUAAUGACUCCAACAAAACUCUUAUGAUGUGGGUGCUAGUGAGGCCAGUACCGUAGUUAAUAUUGAUGUGUUUUUGGUCUGACUGUCUACAAAAGAAAUCCACAUCAUAAGAGCUGUUGAAGGAGUCAUUAAAAGAUCUAAUGGUUUGAUCAUUAGAGGAGGGUUUGUUGAUGGGUCGUGUGUUGCAUCAUUAAUAUCAUCAAAUGGUUCUCGUUUAAUUCGUAUUUGUUGUAGUCAUCAAAUAGCCAAUAUGUUACGCUAUGUACCACGAAAAUG
>203
AAAAACUGGACCCCUCUUAAUUAGAUCUCUAAUUUGUUUUCUUUCUUCUCCAAAAUUUGACAAAGAAAAGAAUUGAUCUUUUGAGAGGGUUCCAGUUUUU
>204
GUUGUCACCGUUAGUCUUUCACUACGAUGACUUAUUGUUGUGUUACCAAAGAAAACAUAAGGCUUGUGUUGUCUUUGGUAACGCACAACACUAAGCCAUCGCAGUUACAGACAACAAAAUGGCAC
>205
AAAUUCCUUAUAUUGCAGAUAACACCUUAAGGAAGGUUUGUUUUUGUUUUACAGGUUAACUGUGGUGGUAAAUUUUAUCACUUGGCUGAUUCUAUUAUUUUGAGCAAGGCUUCCUAAAGUCAGAUCAUUGGUCUCUCUCUCAAGUAACUUAGGUUUGAAAAAGCAGCUUCUCCAGUCAGCAUCUUACCCUUCUCACUACUCAGCAAAUCCACAAAUAGAAACGAGUCGUUGCUUCGGAAGCCUUGUUCAAAAUCAGAGUAUCAGCCAUGUGAUAAAAUUAACAACCAGAGUUAACAUAUAAAACUAAAACAAUCCUUCCUUAAGUUGUUGUUGCUUAAUUUGGGAAUUU
>206
UCUGGUAUUUUGCUCAAGUAUGGUUUUCUUGGCCCAUCCACUUCUAAUGUGUUUUGUAACUAAUGCAAAAUGUGCAUUAGAAGUGGAUUGGUCAAGGGAAGCGUACUUGUGCAAAAUGCGGCAGU
>207
UGCUCUUCUAUGUCUUCAUCGUCAUCACAAAUUUCUUCAAACUUAAAUAUCUUAAGGACCUUCAACGGACUUGAUAAUAGAGAUUAACGAACUUUGUGAUGACAACGAAGAUACAGAGGAUCA
>208
AGUGUUUGACGUGCUCGAUCUGCUCCUUUAUGUCUUCAUUGUCAUCACAAAUUUCUUCAAACUUAAAUAUCUUAAGGACCUUCACCGGACUUGAUAAUAGAGAUUAACGAACUUUGUGAUGACAACGAAGACACAGCUGAUCAAAUCAAG
>209
CUUAGAAGAAGCAAAAUGACGACUCGGACAACAAUAAUACAAAACUAAUACUUAUUGUUGUCGGAGUCGUCAUUUUGCAUCUUCUAAG
>210
UAGUAUAUCCGUUUCACAGUUUUUCCUCUGUUGAAUUCUUGCACUAGCUUUCAUAUGGGCCAUAUUAAGUUACAUGUGGGUGGGUGCCGUAACAGUGCAGCAACCAUUCUGCUAGCUUGUGCAAGAGUUUAAAAGUGGUGAAACUUU
>211
GUUCACACGACAACACAAUUUCACUGGUACCAAUCAUUCCAACAAAUUAUAACUCGGUCUCAGGGAUUGUAUAUUUUGUUGGAUUGAUUGGUAACAUGAAAUUUUGAAUUUUUGAAUUUUU
>212
CGGCGUGUUGUUUUAACCUAAUAGCCUUGAACGCCGUCGUUUCGUCUCCGACGACAUUCACACGCGCACACUUCCACCCUUACCAUCUAUCCGUCUCACACGUGCGUCGGAUGCGAAACGGUGGUGUUCAGGGAUUUUUUAGGUUGCCGGAUUUUACC
>213
UCUUGUUUGCACAUUUUGUCUUUGUUAUUUUCGCAUGCUCCUUUGAAACUUUUUGUGCAUGGAUGUGAAACUCUUCACUGGAGCAUACGGCGAUAACGAAAACAAGGUGUGCAUAUAAACUUU
>214
CUUUCGUAGCCAUGAAGUUAAUGGCUAGAGUGACUAGACCCGUAACAUUACCAUAUAUCAUUUGAACUGAAAUUUGUUUGUUCUGAGGAUUAUUUUUCAAGAUAUCAAAACGAAGAUAAGUGGCUGCACAAACUUUUUUUAGCGAAUAUAUCGUUAUGUUAUCGGGUCUAGCACUCUAUCCACUGAUUUCAUGACCACGAGCCUC
>215
AAAGAACCGUGAAUUACAGUUGAAAUUGUAGAUUUCGUACAUGACAAUAAUUUGCUCGAGCAUCACUUUCAUGAUUUUGUGGUCUGUGUUGCCGUAUUUGAGAGCAUACAUUUCAUGUUCGAAAUCUACGAUUUUAACUCUAAUUUUUGGAUGGUUCUUUAUUUCAAUUACAGAGGGAU
>216
GAAUUGUCAGUAUAAAUCUUUGAUCUGAUACUCUAUUAGUUAGUAUGUGAAUUUCUUUUUAACAAUUUUCUUAUUCAUGCGAGAGCUAUCAAUAAGUAUUAGAACAAAGUUUUAUACUGACAAUUCAAUCUUACCUGAUUUUCAAAA
>217
AUAAUGAUUGGUGAGUUUGAUGAAAAUGGACUGUGGAGGAAAACAAAUAGCAGUCAAACACCGAUUAGAACACCACUUACGUACGUCUUCUAAUCGAUAUUUUACUGCUACUUGUGUUCCUCAAGAGUACUUCAAACUCACAUCAUUAU
>218
GGAUCUGUUCAUAACGAAGUUGUUGGGCGAUACAUCAUUUAGUAGACAAGGUUUGUGACAUCUAGGUGCUUUUUUUUUUCUUCUAUAAACAAGAGCACCUAGAUAUCAUAAACCUUGUCUACUAAAUGACAUCUAGGUGCUUGUUGUGCUUACAGUUCU
>219
AUUUUUUACUAUUUGAUUCGUACACUUAGUUUUGUACAACAUUUUUAGUGUACAAAUAAAUAAAUGUACACAGCGUACACUUACAUCUGUACACUAAAAGUGUUGUACAAAUUUAAGUGUACGAAUCAAACUAUGAAAAGU
>220
UAGUCACUUUUCACUGUUUGAUUUGUACACCUAGAUCUGUACAACACUUUUAUUGUACAGAUGUAAGUGUACGUUGUGUAUUUUUAUAUACAUUUGUACACUAAAAAUGUUGUACAGAUCUAAGUGUACAAAUCAAACAGU
>221
UUGUUGUUGUUGUUGUUAUUAUGUUUUGCUUUCGUUAAUGUCAUGUGUUCUGUUGUUGUUGGUGUUAUGUGUAGUCUUCCAUGUGAAAUAUCACAUAGAAGACUAAACAUAACAUCAACAACACCAAAACACAUGGCAUUAACGAAAGCAAAUGGAAGACAAUGGAAUUUUAG
>222
GGAGAUUUUGUUCCCUGAGUUUCAGUCUACAAAGAAUCCAUAACGAUGACUUCGUUUUUCGGUCGUUAAAUUAGGUAAAUAUUUUUGACCAUAUCGAAAUACAAAGUCAUCCACAUUUAGAUGUGGUCAAAAAUAUCUACCUGAUUAAUGGACGGAAUGACAAAGUCAUUCUUGUGGAUUCCUUGGAAAUUGAAUGUCAAGGAACAGAUGUUCU
>223
GGUUUGCUUAACACGGCCUUAAAACUAAUAUAGUACUUUUUAUCUUCUUGAAAAUUUGUUACUAAUUUGGAAUGAAUUAGCUAAAUGGCUAAGCUAAUUUAUACCAAAUUAAUAGCAAAGUUUGAAGAACAUGAACAAUGUACAAUACUAGUGUUAAAGCCUAUGCAAAGCAUGAGCC
>224
UAUGACAACUUCCACCAAUUGGUAUGUCCCUUAAAGCUCCACCAUGAGUCCAAUAUCUACGACAGUUCUUGUAGAAGUAGUGCGGUUGAGUCUCACUGUACUAGUUGUAAUAAAAAAAAACUUUUUGAUGUCAAGAUGUGAUUCUGAUAACACUAAGUUUUGUUAUUAUAACACCUACAAUAAGACUCAACCUCGCUACUUCUGCUAGAAUUGUCAUAGAUAUUAGACUCGUAGUGGAGUUUUAAGAAAAGUACCAAUUGAUGGAAGUUGUCGUA
>225
UUCUGAUGUAACAGCGACAGUUUGUCUUUUCCAACAACUGAUAGAACCACGUUUUCCUCUUUCGUUUAAGAGUUUUAAUCGUGAAGAUAUUGCAGCUCUAUCAGUUGUUGGGAAAGAAAAACUCUUAGUUUUACAUCAGGA
>226
AAAUAAAGCAAAUCUAAGUGAGAGAUAAUUAUGAGUGAUGGCCAUGGCAUGGAAGAAGGUGAGACUUGCAUGAAUCGUGAAUCAAAACCUCCAUGAUUAUCACUGCAAGUCGUACCUUUUUCCUAGCCAUGAUAAUCACUGAGUAUUAAAUCUUAGAUCUUGUACUAUUU
>227
UGAGAGAUAAUUAUGAGUGAUGGUCAUGGCAUGAAAGAAGGUGAGAAUUGCAUCGUGAAUCAAAACCUCCACAAGUUGGAUAUCUUGAUUUUCUGAUCAACGCAAUUCUUACUUUCUUUCUUGCUCCUAUCAUCACUGAGUAUUUUAAUCA
>228
GAGUGAUGGCCAUGGCAUGGAAGAAGGUGAGACUUGCCUGAAUCGUGAAUCAAAACCUCCAUGAUUAUCACUACAAGUCGUACCUUUUUCCUAGCCAUGAUAAUCACUG
>229
GUAGUGAUGAUGAAUUUGAGAUUUGGGAGAGGGAGAGGAUUGAGAAGAAGAAGAAGAAAAGAGUGAUUUGAGAGUUCAUGGGUCUUGAAAGAUUUUAGUGACUUUCGUUAUCUUCCUUGUUGUUGUUCUUCUUCUCUAAUAAGUUCUUCAAUGGAGUUUUGUCGUCUCUAU
>230
GUAUAAACUAGAAAACUGUCAUGGGGUAUGAUCGAAUGUUUGUGUACUCAUUUUUCGUGGAUAUGAAGAUAUGCAACAUUUGAUCAUUCUCCAUGAUAGUAUUCUAGUUCGAUAUAU
>231
AUGUUGCAUAUCCUUUGCCAAUUUUGUAAAUUGGUAGUGGAUAAGGGGGCAAAUUUGAUUUUUCAAAUUUGUUAGCAGAAUUUGCCUCCUUAUCUUUUGCCGAUUCACAAAGUUGCCACUUAAAAAUGUAAGCGU
>232
GGAUAUUGAACCGAAGAUCGACGGUUGAGAUGACAAGGCCAAGAUAUAACAAAAAGAUAUUAUUCUAGAAGAUAAAUGUUAAUAUUGAAGUUUAGAAAGUUUAACAUUUAUCUUUUAGAAUAAUAUUUUCUUGCCGUAUCUUGGCCUUGUCAUUUCAACCGUUGAUCUCUGUCGAUCUCU
>233
GGCUCGUUAGAAAAAGCUACUUACUGUAUAUAUGUAAGUGACAUAAUCUUUAAAAAAUAUGUAGAGGAAGAAGGAUGCUAUCUCCAAAGAUUAUGUCACUUACAUAUAUACAGUAAGUAACUUUGCAUCCAGAACGUUAUAUUAACAACUUUGUC
>234
AUAAAAAGAAAAUUAUAUUUACACGUGUCAAAAUCUGAGAUCGAUAAAUUUAACUCGUGGCACGACCCUGUGAGUUACUAACUUUGAAAACCAUAGCAUAGUUUUCAAAGUUAGUAACUCAUAAGAUCGUGACACGUGGUAAAUCUAUUGAUUUUAGAUUUUGAUAUGUGUAAAACAAAAUUUUCAUUUUUAU
>235
UCAAUUUAGAUAUGUGAGAAAACCGGUUGGAACUUGCCUUAACCAAGAAAAGCUACAAAAUAUUUUUUUUCUGACAAAAAAAAGAAAAAGAAAAUCGAUUUUGUGGUUUUCUUGGUUAAGCCAGGUUCAAACCGAUUUACAUGCAUGUGUUGGAUGUGUGA
>236
CGUCGUUGCCGUAACUCGUUCGCCUGAGGAUAAUGAUCAAUUGGGUUUAUGCUAGAGUUAAAUCGGGUCUUGAAAAGAGAAGGAAGUUGCAUGCGACUCCUUUAUCUCCUCAGCACCCUAUCCAACUCUAACUUCAACCCAAUCGAUCAUUUUUCUACAGAGCUAGAGUUUUAUUGAGAUG
>237
GAAUGAGAAUGAUGAUGCAUCUUAUGUAACGAUCGGGAAUGAGAGAGAACACUGCAAAUUAGAGAUCCAAAUUCAAUGGAUGGAGAGUAAUCGAUUCAGCUUGGAUCGUAAUUGGUAAGAGCAUUGAUAAGGGGUUAAUUUGCAGUGUUCUCUCUCAUUCCCGAUCGUUUGUGCGUUAUCAUGAUUUAUUU
>238
AGGCUUUGAUAUUAACAUGGACAUAUGAUCUGCAUCUUUGCACUUGAAAAUGCAAAGAUGCAGAUCAUAUGUCCAUGUUAUCAAAAGCCUCAAGAAAUCUAUCAUUAUCUCUUGAAGAUGGCAGGUACAUAUAAACAGUUU
>239
GGAACGGUCGAGAUGACUAACCGAUAUUAUAGAAAUAGCGAAGAUAUGAUUAUAGAAGAAUCAACCAUCUUUUGGUUUCUUCUUGAUUUUUCUAUAAUCAUAUCUUCAUUAUUUUCAUAAUAUUGGUUAAUCAUCUCGACCGUUCG
>240
UUAUUUUUAAUUUGGACGUUUAAUACCUCUAGUAUUUAAUUUGGAAGAAAAAUACCUUAAUUAAUUUUGGUUACCUAUCAAAAAGUUGGUAUAAUCGUACCUCCGAGUUAACUUCCGUCAACUACCCUAACGGAAACAUAUUCGUAUAAUCAAGAAAAGCGAUUGUACUUAUUUACAUAAUUAACAUGAGUUAAGUUUUAACCACAGUUAACAAUUCCGUUAGGGUAGUUAACGGAAGUUAACUCGAAGGUAAGAUUAUACCAACUUUUUAAAAAACGAAAGUUUUAAUAAGUAACCAAAAUUAACUAAGGUGUUUUUCUUCCAAAUUAAAUAGUAGAGGUAUUAAACG
>241
CGUGGCUAAGAGCGGUUCUGAUGGAGGCGCUGGUUUUGCGUGUUCCAAACCACGAAUCGAUCUUAAGCUUCU
>242
CGUGGCUAAGAGCGGUUCUGAUGGAGGCGCUGGUUUUGCGUGUUCCAAACCACGAAUCGAUCUUAAGCUUCU
>243
AAAAUUAUGUCCUUCCUGCCAUAUUAUAUUUAGGAAAAAAUAAUAUCGUAUUAUACAUAUAAACAGAAGCCUCUUAAAUAAUUUUUUCCUAAAUAUAUAAUAUGGCAGGAAAGACAUAAUUUU
>244
UUGAUUCUCUUAUCCAACUGUAAAUCCGAAACCCUAAUAUUCCUUGUACCACAUUCCUAAUCAACUAGGCUUGAGCCCGAAAAACAAAAACAAAAAAAACAGUAGGAAUGUGGUUCAAGGAAAAUUAGUGUUUGGAUUUAUAGUUGGAUAAGAGAAUCAA
>245
UCUACAAAUUCUUUGGUUUGAUAUGAAGGAAAGAUAUGAUCAUCAGAAAACAGUGAUUUUGUUUAAAGCUCGUUAUAUAUGAUUGGAUUCAUAUGAGAAUUCAAGUAUGUAAGCGAGUAUAACUCAGUCUUGUUUAAAUUAUUUUCAUAUUGAAAUUAUGUGGAGAGAAAAUCAUAUGCAAAUAAGUUAGAAAAUCAUGGAUCCACAUAAUUCCAAUUUGAAAGUGAUGAGCUCUAUUCAGUUAUAGACUUGAAGUCUUGUAAUCUCUUAUGAAUCUAAUCAUAGCGAGCUUUAGGUAAUAUCACAGUUUUCUAUGAUCAUACCUUUACUUUAAAUCAUUCCAAAGUAUUUGUGGA
>246
UGAGGGACUUUGUGAAUUUAGGGAUUUUAUUAUAGCGGUGGCUGGCUGAUGAGCGACUUUGUGAAUUUAGGGUCUGUCUGUCAAUUUGGCGGGCUGUCCAUGGGCCAAGCGUCUUUCGCAGGUUUUUGGGCCCAAGCCUACUAAGUGCCAGGUCCAGCCCAUUAAGAUCCUAUAUCAAAGAUAGGGCACAAUUGUAGUAACCACCCUAAUUUCACAAAGUCUCUCA
>247
AUUAAUUAACACCGAGAAAAAUGUUAUUUUAUACCUGAACUUUCAAAAAGUGGCCAAAUUAACCGUGAAUUUUUGAAAUGAUCGUUUUAUACCUCAACAAAAAGUUGACUUCUAAUUUAACCUAUAAGUUAUCGUUGACCCGGCCAAAUCGACUCACCAUUAACACUUCUUAACAGCUCUCCUAACAGCGUAACUAACAACUGUUUUUGUCCUUAAACCAACAAUAACGGCUGUUAGGCCAUGUUUUGUAACGGCUGUUAGGAACGCUGUUAAGGAGUGUUAACGGUGAGUAUAUUUGGCCGGGUCAACGACAAAUUAUAGGUCAAAUUAGAAGUCAACGAUAAAUUAUAGGUUAAAUUAGAAGUCAACUUUUUGUUGAGGUAUAAAACGACCAUUUCAAAAGUUCACGGUUAAUUUGGCCAUUUUUUGAAAGUUCAGGUAU
>248
AUCGUUGACCCGGUCAAAGCGACUCAUUGUUAACACUUCUUAACAGCUCUCCUAACAGCGUAACUAACAACUGUUUUCGUCCUUAAACCAACGAUAACGGCUGUUAGGCCAUGUUUUGUAAGGGCUGUUAGGAGCGCUGUUAAGGAGUGUUAACGGUGAGUCGAUUUGGCCUGGUCAACGAU
>249
UUGACCCAGCCAAAUCGACUCACCGUUAAAACUUCUUAACAGCUCUCCUAACAGCAUAACUAACAACUGUUUUCGUCCUUAAACCAACGAUAACAGCUGUUAGGCCAUGUUUUGUAACGGCUGUUAGGAGCGCUGUUAAGGAGUGUUAACGGUGAGUCGAUUUGGCCGGGUCAA
>250
AGUUGACUUCUAAUUUAACCUAUAAGUUAUCGUUGACACGGCCAAAUCGACUCACCAUUAACACUUCUUAACAGCUCUCCUAACAGCGUAACUAACAACUGUUUUUGUCCUUAAACCAACGAUAACGGCUGUUAGGCCAUGUUUUGUAACGGCUGUUAGGAGCGCUGUUAAGGAGUGUUAACGGUGAGUCUAUUUGGCUGGGUCAACGAUAAAUUAUAUGUUAAAUUAGAAGUCAACA
>251
AGAUCGUAGUUGCAGAGCUUGACGGCGCUCAUGUUUACUCUUUUUGUUAAAUGACGUCAGGCUUAGCCGCUUAGGUUU
>252
AAGACCAUCUCCAAUGCGCAACUCUAUAUUUCCUCUAUUUUACAGUUGACUCUAUAAAAUAUAGUUGAUUUUACUGCAUUGUAUGCCUCUAAAAUAGAGGAAAAAUGUAGAGAUUGCUCUUUUAUUAGCUCAACUAUAUAUUCUCUAAACUCUAAAAUAGAGGAAAAUAUAGAGUUGGGCAUUUGAGAUGCUCUA
>253
UCUUUGGAUGCGAGAAUGUGUUUGGGGACAAUUGGAGCAAAUUGACUCCCUUACGGUUAGUAUGAAGGUUUGAAAGUGAAAGAUUUUUGGUACGUUUCUAGAAAGUAAAUAAAUGAAUCCAAGUUUCAAGCACAUUGUCUUUACACUAGUGUGGCAGGCUGGCAGCCUACCAGAUAACCAUUUUGAUUGUUCAUAAAGUGUUACCUUCAUAUUUUGCAAAACCUCUUAUCCAAUUGCGAGUGCAAAGUAGAGUUGGAACAUUCCAUUUAACAAUCAUAAUGGUCAUCUGGUGGGCUCUAGAAUUCAUCAUUAUGCACACCAAAGUAAAGAUUGUGUGCUCGAAACUUGGAUUCAAUUACUUUUUCGUCAAAACAUACCAAAACUCUCUCACUUUUAAAAGUUCAAGUUAACGGAAGUAAGGGGAUCGAUCUGUUCCAAUUGUACUCAAACACACUCUCUCAUCCAA
>254
AACAAUGUUGUGGUCUUUCGAUGAGAGAAUGUGCUUGGGGACAAUUGGAGCAGUUUGACUCCCUUACGGUUAGUAUGACGGUUUGAAAGUGAAAGAACUUUGGUAUGUUUCUAGAAAGUAAAUAAAUGAAUCCAAGUUUCGAGCACACUGUCUUUACACUAGUGUGGCAGCCCACCAAAUAACCAUUGUGAUUGUUCAUAAAGUGUUACCUUCAUAUUUUGCAAAACCUCUUAACCAAUCACGAGUGCAAAGUAGAGUUUGAACAUUUCAUUUAACAAUCACAGUGGUCAUCUGGUGGGCUGUAGAAUUUAUCACUAUGCCCACCAAAGUAAAGAUGGUGUGCUCAAAACUUGGAUUCGAUUACUUUUUCGUCAAAACAUACCAAAGCUCUCUCACUUUUCAAACUUCAAAAUAACAGUAGUAAGGGAAUCGAUCUGUACCAAUUGUACUCAAACACACUCUCUCAUCC
>255
AGUAGUCCACUGUGGUCUAAGGCUGAAAUGCGGUGACCAGACUAGAAAACAUGUCAAUGGUGGUCCUUGUGAAAGGGUUGACAAAGAAGUCUAGGGAGACGGUGACACGUCGGAUCUCUGGCCUAUGUGAGUGCUAAAACAAUUAUGGUAUUGGUUGCUUAAAGGUGUCAUAUUGCCACUACGACUUUGAGAAUGGUGAAUGGUUGUGGCAAUAUGACUUUAAGCAGCCAAUAAUAUAAUCUUUUUAGCACUGAUGGUGGCUAGAGAACCGGCAUGCCACUGUCUCCGUAGAUUUUUUUUGUCAACCCUUUUGCAAGUCCCACCAUUGAUCAAUUUUCCGAGCGGGUCACCGUAUUUUAGCCUCAGACCACGGUGGACUACU
>256
AAGGUGAGGAACAUGAACACCAGUUACAUUAUAAACUUUCCUGUGUUACAAACUUAUAUAUUUGAUGAGAGAAGGAAUUAGAUUCAUGAAAAUAUUAAUCAUUUUAAGGUUAGUAGUACUUAUUGGCUGUUCUUGCAAAACCAAUGGUAAAGUAUGUGAUGAAACCAUUAGAACUUUUUGAUUCAAGCAUCUGAGUGUUCUAUCAGAGGGUUAGAGCCAAUCUAAGUUAAGAACUAUAUUUGGGGUCUCAUCACAUUACCAUUGGUUUCAAAAGAACAGUGAGAAGUCCUAUUCACCGUAUACAGAUUGGUCUUUUCAGGAAUCUAACUCACUCUCUGAUCAACUAUCUAGCCUUGAAAUACAGGCAUGUUUUUCUGUACCUGGUGUUCAUGUUGGUCUCACCC
>257
ACGAAACAAUAAAAUCCCCAAUUCAAUUUUGAAAUCCCUAAUUCUAUCAUCUUCUUCACUCUUCUUCCAUAGCUAAUUGAAAUCCCAAAUUCUUCUAUCUUCCAUAUCUUCUUCUAUCAUUUUCUUUAAGUUUGAUUUCGAAAUCUCUAAUUUUAUCAUCUUCUUCCAUUGUUUGAUUUCGAAAUCCUAAUUCUUCCAUCUUCAUCCAUCUUUCUAGCUCCGUCGAUUACCAAGUAUCUCCUCCAUGUGAAUAUACUUAUACCAAAAGUGGUCCACGUGAGGAAGAAUCUUCACAGCUCAAUCCCAAACGUUCCUCGCAUGGUUGACGUCUUUGUUCCAUAGCUUCAUUAAGCAACCAUGGAUGAUAAAAGAUGAUAUGAAAGCUAUGGAAGUUUGAUUAAGUUAGAAGAUGGACGAAUUAGGGAUUGAAGAUGGAAGAAGAUGAUAGAAUUAGGGAUUUUAAAAUUGAAUUGGGGAUUUUGCUGUUUCAU
>258
CAUGGAUCCGCCUAGGCUGUCCCGAGUGUGAGCGAGGUGUGAGUGUCGCCCAUGGGCAUCGACACCUUGCGGCUAGGAACUGGAACGAGACGGGUAGCAAAGAUUUCGAGUAGCACUUCAUACUACCGUGGGUUUUUUAAACCUUCCCCUAGUUUUGUUGAUGUUAUUCCGAGAAUUAGCAAACCGUAACGAAGAUGUUCUUGGCAACCAUCUUUUGAUGGGAGUCCGGCUGUUCGAAAGCCGGCCAAGGGUGAUGAACGAAAUGUGAACCCUUGUCUCGCCUAGGUUGGAUGGGCGUGCUUCGUUGGAAAGCAUGGAUCCGCCUAGGCUGUCCCGAAGGUAUCUCGCGCUUGUACGGCUUUGGCUCGGAUUCG
>259
CAUGGAUCCGCCUAGGCUGUCCCGAGUGUGAGCGAGGUGUGAGUGUCGCCCAUGGGCAUCGACACCUUGCGGCUAGGAACUGGAACGAGACGGGUAGCAAAGAUUUCGAGUAGCACUUCAUACUACCGUGGGUUUUUUAAACCUUCCGAGUUUUGUUGAUGUGUUUCCGAGAAUUAGCAAACCGUAACGAAGAUGUUCUUGGCAACCAUCUUUUGAUGGGAGUCCGGCUGUUCGAAAGCCGGCCAAGGGUGAUGAACGAAAUGUGAACCCUUGUCUCGCCUAGGUUGGAUGGGCGUGCUUCGUUGGAAAGCAUGGAUCCGCCUAGGCUGUCCCGAAGGUAUCUCGCGCUUGUACGGCUUUGGCUUGGAUUCG
>260
GUGUAGCCGUAAUCCGUAUGAGUCUUUGUCUUUGUAUCUUCUAACAAGGAUACAAUAUUUAGGCUUUUAAGAUCUGGUUGCGA
>261
GUGUAGCCGAAGUCCGUAUGAGUCUUUGUCUUUGUAUCCUCUAACAAGGAUAUAAUACUUAGGCUUUUAAGAUCUGGUUGCGA
>262
UAGUGGGUUGCGGAUAACGGUAGCCGGUAGGCACAGAUCCGAUAUCCUAAAAUUUGGAAUACAUAAAUUAGGAUCCAUUAGAUCCGUCAACAUCUGCAAGUAAUUAUUUAUAUUACAUGCGGAUCCGACAUCCGCAACACUACGA
>263
UUGUUGACUUUCGAAAUAAAUAACAAAGUUUUUGUUGACUUGUCAUUUGAGUCAUGUCGUUAAGUAGGUUAACAAAAAAAAUUUACGGCGUUAAUGUCUCCUUUAUCUCCUCUGUUAGAACAAAAAAACGUUGUUUAUUGCAGUUCGUUUUGUCUGUUGACACAAAUUUAAACCCUAAAUCCCCAAAUCGAUUUUAUUAUCUGCGAUUUUGAAGUCAAUGUGGGUCUGUGAUUUUGAGAUAAUAAAAUCGAUUUGGAGAUUUAGGGUUUAUAUUUGUUUCAAGAGACAAAACAACGUUGUUUUGUCUCUUCAAUAAACGACGUUGUUUUGUUCUAACAGAUCAAAUAAACAUUAACACCGUAAAAAAAUUCUCUUAACCUAUUUAACGAUAUGACUCAAAUGGCAAGUCAACAAAAACUUUGUCAUUUAUUUCGAAAGUUAACAA
>264
CGACAAAUAAAUCGUAAACGUUUUGUUGACUUUUGAAAUAAAUGACAAAGUUUUUGUUGACUUGUCAUUUGAGUCAUGUCGUUAAGUAGGUUAACAUAAAAAAUUUAAGACGUUAAUGUCUCGUUUAUCUCCUCCGUAAAAACAAAACAACGUUGUUUAUUGAAGCUCGUUUUGUCUGUUGAAACAAAUUUAAACCCUAAAUCCUCAAAUCGAUUUCAUUAUUUAUGAUUUUGAGGCCAAGGUGGGUCUGUGAUUUUGAGAUAAUGAUAUCGAUUUGGAGAUUUAAGGUUUAUAUUUGUUUCAAGAGACAAAACGACGUCGUUUUGUCUCUUCAAUAAACAACGUUGUUUUGUUCUAACAGAUCAAAUAAACAAGACAUUAACACCGUAAAAAAAUUCUGUUAACCUAUUUAACGAUAUGACUCAAAUGGCAAGUCAACAAAAACUUUGUCAUUUGUUUCGAAAGUCAACAAAAACUUUACGAUUUAUUUGUCU
>265
CCCAUUUGAGUCAUGUUGUUAAAUAGGUUAAUAGAAUUUUUUACGACGUUAAUGUUCCGUUUAUCUGCUCUGUUAGAACAAAACAAUGUCGUUUAUUACAGAGACAAACGACGUCGUUUUAUCUGUUGAAACAAAUUUUAAACCCUAAAUCCCCAAAUCGAUUUCAUUAUCUCAAAUCCUAUAGAGGCCGAAUCGAUUUGAAUCCCAUCUGGUGAGGAGACAAACAAUGUUCCUCAGCCCAAAUCAAAUCGAAAAAAAAAAAGAAAAAACGGAAGAAGGAAGUUGAAGUAGAUGACAUCGUUUUGUUUUAAUAGAGAAAAUAAACGAGACAUUAACGCCGUAAAAUAUUUUUGAUAACCUAUUUAACGACAUGACUGAAAUGGC
>266
UUUCGAAAUAAAUGACAAAGUUUUUGUUGACUUGUCAUUUGAGUCAUGUCGUUAAGUAGGUUGACAUAAUUUUUUUACGGCGUUAAUGUCUCGUUUAUCUCCUCUGUUAGAACAAAACAACGUUGUUUAUUGCAGCUCGUUUUCUCUAUUGAAACAAAUUUAAACCUUAAAUUCCCAAAUCGAUUUUAUUAUCUGCGAUUUUGAGGUCAAUGUGGGUAUGUGAUUUUGAGAUAAUGAAAUCGAUUUAGGGGUUUAUAUUUAUUUCAAGAGACAAAACAACGUCGUUUUAAAAAAAAAAGAAAAAAAAAAAAAAAAAAAACAACGUCGUUUUGUCUUUUCAAUAAACGACGUUGUUUUGUUCUAAUAGAUUAAAUAAACAAGACAUUAACGCCGUAAAAAAAUUCCGUUAACCUAUUUAACGUUAUGACUCAAAUGGCAAGUCAACAAAAAUUUUGUCUUUUAUUUCGAAA
>267
UAAAUGACAAAGUUUAUGUUGACUUUUCAUUUGAGUCAUGUCGUUAAGUAGGUUAAUAUAAUUAUUUCCCGGCGUUAAGUUCUCGUUUAUCUCCUCUAUUAGAACAAAACAACAUUGUUUAUUGCAUCUCGUUUUGUCUGUUGAAACAAAUUUAAACCCUAAAUCCCCAAAUCGAUUUCAUUAUCUGCGAUUUUGAGGUCAGGUGGGUUUGUGAUUUUGAGAUAAUGAAAUCGAUAUAGGGAUUUAAGGUUUAUAUUUGUUUCAAGAGACAAAACGACGUCGUUUUGUGUCUUCAAUAAACGACAUUGUUUGUUCUAACAGAUCAAAUAAACAAGUCAUUAAAGCCGUAAAAAAAAUUAUAUUAACCUAUUUAACGAUAGGACUCAAAUGGCAAGUCAACAAAAACUUUGUCAUUUA
>268
CGGAAGACAAAUAAAUCGUAUAGUUUUUGUUGUUUUUCAAAAUAAAUGACAAAGUUUUUGUUGAGUUGUCAUUUGAGUCAUGUCGUUAAGUAGGUUAACAGAAUUUUUUUACGGCGUUAAUGUCUCGUUUAUCUCCUAUGUUAGAACAAAACAACGUUCUUCAUUGCAGCUCGUUUUGUCUGUUGAAACAAAUUUAAACCCUAAAUCCCUAAAUCGAUUUCAUUAUCUGCGAUUUUGAGGUCAAUGUGGGUCUCUGAUUUUGAGAUAAUGAAAUCAAUUUGGGAAAUUAGGGUUUAUAUUUGUUUCAAAAGACAAAACAACGUCGUUUCGUCUCUGCAAUAAACGACGUUGUUUUGUUCUAACAAAGUAAAUAAACAAGACAUUAACGCCGUAAAAAAAUUUUUUAACUUAUUUAAUGAUAUCUCAAAUGGCAAGUCAACAAAAACUUGUCAUUUAUUUCGAAAGUCAACAAAAACUUGUCGAUUUAUUUGUCUUCUGU
>269
CAUCACCAACGAGCUAUUGGCCCAAUACUAAAUCUCCGUGGAGGUGAUAGGUUCGAGGCACGUUGGGAGG
>270
AUUAAAUCCUCAAGAACCAUACAGCUUGAUAUGAGAGUCUUCAAACCUGAGUCGCCAACAAACUUAACCCCCUUUAAAUAUAUACAAAAGGUAAAGAAACCAAUUUUGAUUUCGGAUGAUAAAAGACAACACAAUGGAGAUUUAAAUCCACCAAAGUCGCACAAAAAUAGAACAAGAUAGGCAUCUUAACUCUCUAACGUUUUUUAGAGUCUUUGGAACCUUAGUUAUGAUGCCUUUCUCGCUCUAUACAUGUUCGAAUUUGGUGAAUUUGACUCUCUAAUGUGUUGUAUUUGAUAAUCCAAAUUCAAAAUCGGUUUCUAUACCUUGUGUCAAUGCUAUGUAUUUAGAGAAGGUCAAGUUUGAUGACGAUUCCAUUUUGGAGACUCUCUAAUUAAGUUGUCCUAUUCUUGAGGAUUUAAC
>271
CUUCAUCAUCACUAGACUCAUGUUUUCUAACCUUUCUCAUUCCGUUAUGAAUCAUAGGUUGAAAGAUGGUAUGAUCUGUAGGGUCUCUUGGCAUUAAAACAUUGAUUAAAAGGUGUUUGCCUCUAUUUGCUUCAGAUUGUCUUUUUAAUGUUUGGAAAUAUUUGGCUUGACUCUGUAUGAAAAAAAAGUCAAGUUUCAAUCAAGUGAAUAUAUUGGAAAUUUAUAGCUUCCAAGUUUCUUUUUAAAGAUGGUUUUAAUCGAUAUAUAUUUGGAAGCUAUAUAUUCCUCUAAUUCACUUAAUUGAAACUUAAUUUUUUUUUCCAAAACAAAGUCAAGCCAAAUAUUCCAAACAUUGAAGCAACAAUCUGAAGAAAAUAGCGGCAUACGCCCUUUAGUUAGCCAAUGUUAAAAUGUCAAGAGACCAUGCAGAUUAGAUCCAACUUUCAAGCUAUUUUUUUUUAAGGAAUGUAAAAGGUUAAAAGACAUGAGUCUAGUGAUGA
>272
UUCAUAUUAUAGUAACCAACAUAUUCAAUACUUUCAAAUGAAGAAAAAUAAUUGGCAUCUUCAUUUGAAAGUAUUGAAUAUGUUGGUUACUAUAAUAUGAA
>273
UUCAUAUUAUAGUAACCAACAUAUUCAAUACUUUCAAAUGAAGAUGCCAAUUAUUUUUCUUCAUUUGAAAGUAUUGAAUAUGUUGGUUACUAUAAUAUGAA
>274
AUUUGUUUUGGAUCUUAGAUACACAUAUAGUUUGCUUUUCCUUUAUAAACAAACUAUAUGUGUAUCUAAGAUUCAAAACAAAC
>275
UGGCUCCGAAUGGAGACGUGCAGUUCAACUGCGGAUAAAGUGUUGUGCGGUUCAAAUAGUAACAAAAAUAUAUACAUACAUAUAUAUGUAAAGAAUUUCGUUACUAUUUGAAUCGUACUGCACUGUACGGUUCGGUCACCAUUCGAAGCCUAUAUCACUACC
>276
CAUGAAUUAGAGUGUUGAAUGUGAAUGAAUCGGGCUGAUAUCCCAUUUCCACCAUCUGACCAACAAGAGAUACGGCAUCUGAAAUCCUAUUCCCGUGACAGAAACCAUUGAGCAGAGAGUUAAGCGUGACAAUAUCGGGCUCAUAGCCGAGUUUCAUCAUCUUGGCAAGAACAGCUAAAGCAAGAGAGAGCUGAGAGCGUCGGCAGAAACAGUUGAUGAGAAUACUGUAUGUGUAAAGAUUAUGUGAAAUUCCCAAAUUUUGCAUCUGCUCGCCGAGAGAGAUGACAAGAUCGAACUUGUUCAUCUUAGCAAUGGCACUCAACAGUUUACUGAACUCAACAAUCGAAGGGAAAGGACGAGACUUGACCAUGUCACCGAACAGAUUAACCGCAUCAUCUAGCUUCAAAUCAUUUAGCCUAUUUAUCGAUAUUUUUCUGUAAUCAUAUCU
>277
CCCAAUAACUCAUUUGACCCAUCAACUCAUUUGAGUCAAAAAAUUUAACUCAUUAGGGUUCAUGGGUUGAGUUGAGUUGAGUUGGC
>278
AAAUAAAUCCCAACAUCUUCCACCUUACCGGCCUUGAACAUUGAUAGCUGUUAAAAUGGAAGAUGCUUUGGGAUUUAUUU
>279
ACAUCAAGUAAGGGUUGGUGGUGGUGGAGGAGGAGGAGAACAUACGAAGGGUACUGUGGCGGCAUCUCUGGGGAAGAGUAAGAAGUAGACACAUAAGAAGGAGAAAAACGAAAGAGGUUAUACAAAAAGAACUAGAGAGAGGAUAGAUUUAAUUAAUUACCAGAGAAAGUUUGCGGAGAGAGGUCUUGGAAGAGAGGCGGAGAAGCAGAGAUGACAUAGCUAAUAGCUUCGCUUGGUUGCUCUGUGUGUUUCUUCUCUAAAGGGUUUUCGAGUUAGUCAAGAUCUAAUUAAGACCAAAGUGCUUGCCACAAGAAAAAGGAGAAGUAGGGUUCUCAAUUAUUACUAGAGAGAUGUCUCUUUCUCUUUAUUUUUUCCACGUUUCUCUCGUUUUUCUCCUUCUUAUGUGUCUACUUCUUACUCUUCCCCAGAGAUGCCGCCACAGUACCCUUCGUAUGUUCUCCUCCUCCUCCACCACCACCAACCCUUACUUGAUGU
>280
AUCUUUCUUGACAAAUCAUAACAACUUUGGUUAAAAGGUUUCGAAAACUCAACCUCUUCUUCAGUCUCUCUCUUUCCAAAAGGGAAAGACUGAAGUAGAGAUUGGGUUUCCGAUACCUUUUGGCCCAUGUCGUUAUGAUUUGUCGAGGAAGGU
>281
CCAAAUACGAGUCGAACUCUUGUCCUGAAGUGUAGAGGCCUAAACCAGUACACAACCAACUGGACAAGGUUAGAUUUGGUGGAAA
>282
AGAUGAUGAUGAUGAUGAUGAAACAGAAUCAGUAAGAAGCUUCUUCUUCUUAGGAGGAGGAGGAAGAUUGGUUUCAUCAUCAUCACCAGUUGAA
>283
UAUCUUUCAAAGACCUUCAUUGUUCUUGAAAUUCGACGAUGAAGGUCUUUGGAACGGUA
>284
UUUGACAUAAUAGUUUUCUGGUAACUUUCAGACCAAGGCCAAACCGAAUUGUCAGGUGGUUAGUGCAAUGGAAAGCUGGCAAACCGUAUGAGUAUACCAUCUUGUAGUACUCUUUACCAGCUUUCCAAUGCACUAACGAUCUGACAAUUCCGUUCAGCCGUUUUUGUCGGAAAGUUACCGGAAAACUAUUAUGUU
>285
UAAGAGGUACAUCAUGUAGUCUGAAAUGGUUUUGCUGUACUCUUUGCUUCUGACAUUUCUUGCUGCAUUGUCUACUUCUGU
>286
CAUUUUUAAUAGUGAUCUUUAUAUUUUCCUCUAUUUAUAGAGGUGACUCUAUUUUAAAGGCAUUAUGUUCAAAUGGUCACCUCUAAAAUAGAGUUUUCUCUAUAAUAGAGGAAGAAAUAGAAAUAUUUACUUUUUGUCUCUAUAAAUAGAGAUCUCUACAAUUCAUCUCUAAUUUUUCUUCUAUUUUUGAGGAAACUCUAUUUUAGAGGUGACCAUUGGAGCACAAUGCUUCUAAAAUAGAGGCACCUCUAAAAUAGAGAAAAUUAUAGAGGUGACCAUUGGAGAUG
>287
UUAUAGCUAAGGAUUUGCAUUCUCAUGAUUGAAUUCUAGUAUAUAGUAACAUUAUAGAAGAAAGUCUAUAAACACUAAACUCAAUCAUGAGAAUGCAAAUCCUUAGCUAUAU
>288
UUGUCGUCUAUGAUGAAUAUAGUCAAUUUUAUCGGUCUGCAAUAGGCAAAUAAAACAUGCAAUUACUUUGGUCACGGACAAAUUAUUUUUAUGGCUAUUGAGACCAUCUUUAAGUAAUAAAUAAAAAAUACGAUUAUCCACGAACAAAGUAAUCAUCUGUUUUAUUUGCCUAUUGUAGACCGAUAAAAGUGACUAUAUAUAUCAUAGACGACAU
>289
CUUGUUUUCGAUUUCAUCAUUUUUCUCUAUUAUUAUGAAUUCCACAUCUUGUCUACCAAUUGUUUUCAUUUAAAGAUUUUGAUUCUUAUUUAGAUUUUUCACAAUCUAUUUUGGUUCACAGAUUAGUUAAGCAUUAUUGUCUUCACCUACACGUUUAUAAUUGCAUAUAAUUUUAUUUAAAUAAUAUGUUAUAUCAGAGACAAGUUCAUAUCGAAUGAGUAAUAAAAUCAGAUCAGGAACAAAUUCAGAUCGAAUGGUAGACAAGAUAAUAUGAUAUAACUUGAUUUUUUGGUUAUUUUGCAAUAGAAAGAAAAAAAUCAAUAAAUCGGGUCGGAGAAGACAAUAAUGCUCAACUAAUCUGUAGACCAAAAUAGAUGGUGAAAAAUCUAAAUAAAAUUCGAAACCCUUAAAUGAGGACAAUUGGUGGACAAGAUCUGGGAUUCAUGAUAAUUUUGAAAGAUGAUGAAAUCAGAGACAAA
>290
AUUAAAUGCUCGAUAUUCCAUGUUGAAACCUUAUCAGGUAAAAAUGAAGGACCUGACAAAGUUUCACCAUGGGACAUCGAGCAUUUAAU
>291
AAACUGUUUAUAUGUACCUGCCAUCUUCAAGAGAUAAUGAUAGAUUUCUUGAGGCUUUUGAUAACAUGGACAUAUGAUCUGCAUCUUUGCAUUUUCAAGUGCAAAGAUGCAGAUCAUAUGUCCAUGUUAAUAUCAAAGCCU
>292
GUACUAAUUUUUCGAGCACAUGACAUCCAGAUAGAAGCUUUGUUAAACGUCAUCAAAGUCAAGAUUUGGUAUAAACGUUUAACAAACUUCUAUUUGGAUGUCAUGUGCUCGAAGAGUUAGAACUA
>293
ACCCAUUCUCUAGAUCUCAACAGGUUGUUCCUCCUUCUUCCUAUUUAGUUACUUGGUUUCAAUUGUCUCUUUUUUACAUAUGCUUACCUAGGCUUGAAACAAUUGAAACCAAGUAGCUAAAUAGAAAGAAGGAGGAGGAAACCU
>294
UGAACUUAAGGAGAAAACAAAUUGGAACAGUUUGUGUUUUGUUUUGUGUUUUGUUGGAUUCGUUACUCUCCACCGUCGCCGCCAUGUACAAUUCUCAAACUCUGACUUCUUGGAGGCAAUUCUUCCAAUUUGUUCCAACAUCACAAAACAAAACACAAACUGUUCCAAUUUGUUUUCUCACAAAAUGAGAAGUUGAC
>295
CUCAUUUUGUGAGAAAACAAAUUGGAACAGUUUGUGUUUUGUUUUGUGAUGUUGGAACAAAUUGGAAGAAUUGCCUCCAAGAAGUCAGAGUUUGAGAAUUGUACAUGGCGGCGACGGUGGAGAGUAACGAAUCCAACAAAACACAAAACAAAACACAAACUGUUCCAAUUUGUUUUCUCCUUAAGUUCACAAUCGUA
>296
AAUAGAGGUUCAAUUUAAUUUCUUCACUAUUAGACGGACAAAGUGAAUAUAUAAAUAUAUCUUGAUGUACAUAUCAUUUUUGUGACAUUAUUGAUAUGUACAUGAAGAUAUAUUUAUAUAUUCAAUUGGUCCGACUUGGUCCGUCUAAUAGUGAGGAAAUUAAAUCAAAUCUCUGCUUUGAAUUUUGACUU
