# Supplementary material for: CFSP: a collaborative frequent sequence pattern discovery algorithm for nucleic acid sequence classification
Source: PeerJ. 2020 Apr 20;8:e8965. doi: 10.7717/peerj.8965 (PMC7179567; doi:10.7717/peerj.8965)
Supplement: Supplemental Information 2 [file peerj-08-8965-s002.zip › miRNA/Drosophila melanogaster/negative.txt]

>239
CCGAUGAGCGAGCAGGAUGUGCGCCACAUGCUGGGCGACGUGUCCGGCGGAGUUUACUGC
>240
CGCUCUUAUGACGACAAGAAGAAGCUCUUCGAGGGUGGCUGGGAUGAGAUCUCCAAGGACUCGAACGAGAAGAUCUGGAACGAGAAGAAGGAGCA
>241
UGCUCUACCAGUCACUCAAGCUGACCAACAACAUUUGGGUGCUGCUGGAGCU
>242
GGCUGCCGGCUUCCUUGUUUUCAUCCUGGCUCUGACAAUUGUACGUCUAAUUGUGUUCAUCAUCGUGUGGGCAUUAACCGGCGGCA
>243
GGCUGCCCACGAAGAUCGUCACUACUGCGGCAAGUGCAACCUGACCUUUGUCUUCAGCA
>244
CGUCGUGUCCGGCAAACUGCGUGGUCAGCGUGCCAAGUCGAUGAAAUUCGUCGAUGGCCUGAUGAUCCAUUCGGGAGAUCCGUGCAACGACU
>245
AGAUGGCCAACACCGAUCUGUCGCGUCUGCUCAAGUCUGAGGAGAUCCGUAAGGUGUUGCGCGAUCC
>246
ACCGAGUGCAAAUACCGCAAGCAGACUCCCCUGAAGCGUUGCAAGCACUUCGAGCUGGGCGGUGACAAGAAGCGCAAGGG
>247
AUGAAGUCGUGACCCGCGAGUGCACCAUUCACUUGGCCAAGCGUGUCCACAACAUCGGCUUCAA
>248
CGGUGGCUCCAUCCUGGCUUCGCUGUCCACCUUCCAGCAGAUGUGGAUCUCCAAGCAGGAGUACGACGAGUCCGGCCC
>249
CCUGGCUAUCCCUACUAUCCCUUCUAUCGCUCCUCGACGGCUGGGGAGGUCGAUAACCAGC
>250
GGACUCCGGCUAUCAUUGGGACCUGGAGGACGAGGAGGCCCAGGAGCUUGGACGUCG
>251
AUGUUGAUGUUCCCUCCGCUGCCCCCGUGCUCGAUGGCGCCAUGGACAUUAACAC
>252
AGGGAAAAGUCAGGGACAAGCUGAACAACCAGGUGCUGUUCGACAAGGCCACCUACGAGAAGCUGUACAAGGAAGUGCCCG
>253
GCCGUUUGUUUGUCCGUGGGCUACCCUACCAUCGCCUCGGCCCCGCACAGCAUUGCCAACGGA
>254
ACAUCAUGAUUGAGGAAAUCGAUUCCGACGGCUCUGGCACCGUUGAUUUCGAUGAAUUCAUGGAGAUGAUGA
>255
AGGAGGAGAAGGUCGAGGAUGGAGCCCUGCCACAUUAUCUGCUCGACAGAGGCAUCCAGUCCA
>256
ACGACGAGGCUAUUGACAUGGACGAUUUCGAGGAGAGCGGCAUGCUGGAGCUGGUCGA
>257
CUGGAGCAGCACGAGUUCUGCCCUGCGGAUGACUGCGACUUUGCUGCGCUCCAC
>258
AGGCCGACGGCGAGAAGGAGUUCAAGGGCAUAUCCGAUUGUAUUACUAAGACCCUGAAGCACGAAGGACCC
>259
CAGCUGGAAUCGAAAAUGGAGCUGCAUGUGGAGAAGCGAGAGGCCAUCAUCAGUGACAUGAAGGAGAAGCUA
>260
UGUACCGCGACCCUGACGAACUGCGUAACCUAACCACCGAAAUGGUGCAUAAGUUCGGCAAGUCACGUUACA
>261
AGAUCGAGAAGACGGACGCCGGUCUGACCAUCACCCGUGAGAUUGACGGCGGUCUGGAGACGAUCA
>262
AGUCGAUGAAGGUGGCCCGCGAUUAUGGUGUGCUCGAUGAGGAGACCGGCAUCCCAUUCCGCGGCCUGUUCAUCAUCGAUG
>263
CCCAGCGUUACCUGAAGGCCGUCAUCGACCAGAAGGAGUGCGUGCCCUUCCGUCGCUUCAACGGUGGA
>264
AAGAAGGCGAUGCGCGGAGGCUGUGUGGGCGAGACCUACUUCGAGUGUUGUCUGCUC
>265
CCGGAACCGGAUGCGGUGGGCGUCACCAUUGUCCUGCUCACCUGCUCCUACCGU
>266
CUGCUGCACAGCCGUCCCUUCAUCAAGGGGGAUACAGUGUUCCUGCGCGUGAAGGUGGAUCCCAGCAA
>267
CGUGGACGAAUUGGCAGGCCCCAAUCCCUUGAAGAGCAAUGCAUCUCGCGUUUCUUACGACAUUGAACACUUGAUCUACUACUCCAUGAGUCCGCA
>268
GUGGCCGUGGCCAAUGUGCUGAUGAUCACUAAGAUUCACUCCAUCUACCGCAGCACAGGGGCCAGUAUGGCUAA
>269
UGAAGUCGGUGCAACGUUGUGUGGCUCUGUCCCAGCUGCUGACGGAGCAGAACUUCC
>270
UCUUCAAGAAGCAUGACAUCAAUCUGGUGCACAUUGAGUCGCGAUCUUCGCUGCGUGUUCCCGGUUACGAGUUCUUCGUGGAGG
>271
CCCGCCCACGGAUGUCUUCUCGCCGACAACUACCAAAAAUCGUCGAGAGCUGCUCUACAGGCGCUGGGAUUAUGCGGU
>272
AGGGCGGAAGGAUGUUCACUUAUGGUCCAUAUGCACAAGACGGCAUCCUCGUUCCCCA
>273
AGCUGCUGAUGUGUUGGCCAAUGUGGAAGAGGGCGACCUUGUAAAGAUUUUGCGGAUGUACGGCGAAGAGAAAGCAGCC
>274
GCAGAAUAUUCUUGGUUCGAACCAGUAUCAAAACCGUGUUCUGAGCCCAACAUUGGAGGAGCACGAAACAAGUGACGGGAACCAGUCUUUUGG
>275
AGCAGGGUCUGCAGCGUGAGGCCAUCGACAAGCAGGGAUCGCAAACCCUGCAAAUCGACUUCCUGCGCAAGGUCCUGCC
>276
CUCGAGGACGAUGCCGGUGCAACUGCGGAUGGGGACGCGGAGAUGGGCGAGGCGGAGUAUCUGGAU
>277
GUUUCAAGGUAACUCCCACGGUCAAGGACACGCCCAGUCAGCUGCUGGUGGUGGACAUCUGUGCCGAGUACGUGCCCUUGGAAG
>278
AGAUGUCGCCAAACGAGACGCUCUUCCUGGAGUCCACCAGCAAGAUCGUGAAGGACGACAUCA
>279
UGCACAGGGCGCCGGCGACGACUCUUCCGUAUCCUCGAGCAGCACUAGGACUUCUUGUCGCUUCGGCAUACGAUGCU
>280
CGGUAUACUAGAGUUGCUCAACAUCCAUCCAGACGAGGAACAUGGCUACUUUGGCGCCA
>281
CGGUAAAUACUUCCGCGUGUGCACCCUGUCCAUCACCGAUCCUGGAGAUUCGGACAUCAUCCGCUCGCUGGAGACGGCC
>282
UGACGGCCGGAACAGCAUCCGGAAUCUGUGAUGGAGCCUCCGCUGUGAUUGUGGCCUCG
>283
AGCUGAUCUCGUCGGCGGUGCGAGACUUUUCCGAGUCGGAAUUCAUUGGAGAACGUGAUGAGCA
>284
UGUACGAUCAGGAGAUGGGCAGCGAGAUCCUGGACCACAACUACAUCUACAGCAAUACCCACUACUCGAUGCCGUUGGAGCAACUGGGUCGCAGCAAGACGCCCACGCCGCCACCGAUGCC
>285
AGUCGGACUAGUCAGGUGGAAAGGUCCCUUACAUUGUCCAAAAGACCACAAAUACAGCGACUUGUACUUGACCUUGAUG
>286
UGUCGCCCGUUGGCCAGUUGUGCGUAAGUCCGCUGGACCGGGAUGUGGUGGCC
>287
UGGACCUAAUCAACGACCCUGAGCCGGAGCAUCCGCUGCGGGCGGAGUUGGCCGAGGAGUUUCU
>288
CUCACCAGCGUGCCUACCGUCCUGUUCAAUGAGCAAUUCGACAAGAAGGUGAAUGAUCGCGCCCAGGUGAA
>289
AGACAUGCAUGACAUAUCCGAUCUCUAUGCCCUGGUUCGCGAUGCCCUGGUGCGCUACAUCAGCGAGGCCGAAUUGGAUUGCUUAGAGUCAUCCACUUCG
>290
CCAUUAGCGGUGGUUCGCGAAAGGGAUCCCGAUCUCGGUCUCGGUCCGGUAGUGC
>291
CCCAGUGCAGCAUCCUGAUGGCUCAUCCAAAUGCAAAUGGCUUUCAGGGUGCCAAAGGA
>292
GAGGCUAUACAGAUUCUGGGCGGCAUGGGAUACAUGGUGGAUACUGGACUGGAACGAGUCCUG
>293
CCGUGCGAUGAACGAACCGGAAGCCGCCAAAACGGUGGGCGGAAUCCAGGUGAUUCCCGCCGA
>294
UGGUCCUUCUUCGACAUCCAUCGGCGCCGUCACCUCAACCAGUCGACAUUCCACUGCCCCAUUUGCGCAAAAGGUUUCUACGAGAAGAACCG
>295
CGUCCCGCCGUUGGCGGCCCACGCGGACCCGGUGACGCCACCAAGACCGGCGAGGAUC
>296
CUUUGGACCCGGCCAGUUCUCCUGCAAGGCCUGUGUUCCGCCGCUCCACUUGGACCAGCUGAACAGCCAGUGCGUGUCCUGCUGCCAAAACCAAAC
>297
CGGACCUGGCAUGAUGGUUCCGCCUUCAAUUCGAGCACCCUCGCCAAUGGGUGGCCCCGCUAUGAGUCCC
>298
CUGGUUUGCGCUGUACUGCUCCUGCAUCAGUUUCGCCAGCUCGCGGGCCAGCGACGAUGCCAA
>299
ACAGUGCGACUACAAUAUCUCGACCUGAGUAUGGCCUCUAUCACACGAAGCUCACUGCUCAGACUAUUGUCCCACUGC
>300
CACUGCCCAGAAGGACGAGCUCAUCGUGGAGGGAAACGAUAUUGAGUCUGUCUCCGGAUCUGCCGCCCUCAUCCAGCAGUC
>301
UUCCGCCACAUCGCCGGCUUCCACGAUUCCAUUCGCAAGUUCGUCUCUCAUGUGGUGGGC
>302
CUGCGCCAGUGGCUGAGCGACAACAUCUCCAAGGAGGUCUCCGCCAGCCUGCGCAU
>303
ACACCCUGAACGGUCUGCGUUUGCAGAAUAAGGUUAUUAAAGUAUCAUACGCCCGUCCAAGCUCAGAAUCUAUUAAGGGUGC
>304
AUCUGGCGCCGCUGGACGAUGAGGAGCCGUCGACCCCAGAUGUCGAGCAGGAUCUGUACGACUCGGCGAUCGAUGCCUAUCUAGGUGAUCCGGAGGCGCUAGAG
>305
GUUCCCAAGGAGAAGGUGGACAACAUCAAAGAUGCAUAUGGCCACUUGGAGAACUUUCUGGGGGA
>306
ACAGCCCCUCCUGAGCACCCUUCUCCAUUUGAGCCAAAACGACUUGGAGCAGUUGCUGGAAAAGCUUAGCAAGUGGCUGC
>307
CGUAUCCUGGCCAAGCACGAUUCCGCCUACGAGGAGGAGGGUAUGUACAUCACCGUCGAGGAGGAGUGUGACACCGACGCA
>308
AGUCCAAUGUUUAUGCGCAGACUUGGUCCCUCGAAUACCGUAAGCUUAGCGAGGAUCAGAAAUUCUACGCCAAAAAAGCUAUAGACG
>309
UUUCGGUGGAGAGGUGGAGCGGGAAUUCGAGCUACUUCUCACUGGAU
>310
UAAAGGAGCUCAAUAAGCAAGUGUCGAUUGAAGAGAAAUAUAAUCUUCACGGACUUCUUGGGACUGGAGCCUUUUC
>311
AUGUUGCCAGCUACGACCGUGUCCGUGCUAACGUUUCCAGCCACACCUCGCGCCAUCGCAGCAGCGGCACGCCCAGCACGGGCUUUACCCUCGGUUCCGGAGCUGGCUCCAC
>312
AAGCUGGAGGAGAAGAACAAGGCUCUGCAGAACGCCGAAUCCGAGGUUGCCGCUCUGAACCGUCGCAUCCAGUUG
>313
AGCGCUCCAACCAUCUGGCCGAGCUGCAGUCGAAGGAGGAAGAGGUUCGCCAAAUGUUCGUGCAGCGCG
>314
GGAUUUGGACCGUAUUGCAAACCAGAUCGUGUUUAAGCAGCGCGAUGCCGCUAAGCAGACCGGGCCCCUUGUUA
>315
GAGCAAGCAUGGGAGUCUGACAGUGCUCAAGAGGGAGAUAUUUUCGAUGCCAUUCAGAAAUCGAUGCACUGCUG
>316
AGAAGAAGGAAGAGUCCGAGUCCGAGGACGACGACAUGGGCUUCGCUCUCUUCG
>317
UUGGCCACCGGAGAUGGUCCCAGCUACAAGGCAAUUAAUGUGACCUCUGUGUCUGGUCAG
>318
ACCGACGGACAGACCCUGUUCGCCGGCUACUCCGACAACACCAUCCGCGUCUGGCAGGUGUCUGUUUCGGC
>319
AGUGCUAAAGCCUCCAGGCGGCGGACACACCAAUAUCUUCUCGGAGCCCGACGUGGCUGUUCCCGCCCCUCGUGCCAAGUACA
>320
GUUCGUGGCCAGCACACCAAGACCACCGGUCGUCGUGGUCGCACCGUGGGUGUGUCCAAGAAG
>321
AGCACCAGCGAGAUCAGCGAGCUCCUUUCCGCCGGCAAGUGCUCGCCCCGUCCCGCCCCCCGCA
>322
UUGUGGUGAGGGUUCGAAGACCUGGGAUCGCUUCCAGAUGAGAAUCCACAAGCGCAU
>323
GGUCGAUGACACCGGCGUGGAUGACAAGGACAUUGAGCUGGUCAUCACGCAGGCCAACACGACG
>324
AGUUUGAGGAACUGCGCUCCCAGCUGGCCAAGCUCAAGGUGGCCGAGGAUGGUGCCCCCAAGCC
>325
AGGUGAAGCAAUCCCUGGGCGUCGUGGUGCAGACCUCCAAGGAGGCUCUUCGCAAAGCCAACGAGGUCUACGAUACAGCAUUGACCC
>326
CGCUCAAGCAGCUGCAGAACGAGGUGGCACCCAUCAUGAAGGCCACCGACAUCCUCAAGAACGGCGAGAGCA
>327
GGUCUACUCCAUGAACGAUCUGCCCCUGGGAUUCGGCGUCCUGGCGCGUUCCACAACGGACUGCAAGACCGCCGAUCCCAUGACCACGGUUUGCUUUCAUCAGUCGGACA
>328
UGCCGAGAUGCGUCCGCUCGGCUGCAGCAUGGUGCUGCUGGCGUACGACAAUGAAAUCGGCC
>329
AGGCCGAUCGCGGGCGUCGCCAGGCCGAGCAGGAGCUGGCCGAUGCCCACGAGCAGCUG
>330
GGCCAAGUCCAUUCCCUACUUCUUCGAGAAGUUCGAUGCCGAGAACUACUCGAUCUGGAUCGGCG
>331
CGUGAAGACCGCCGUGUGCGACAUCCCUCCCCGUGGUCUGAAGAUGUCCGCCACCUUCAUU
>332
CGCCAAGGCGUUCAUCGCCCGCAAAUGCCAGAUGAUACCCAUUGAGUGGGUGACCCGUCGCCUGGCC
>333
CCGCAAGUACUGCCAGGUCGGUCGCCUGUCGCACGAGGUCGGCUGGCACUACCAGGAUGUGA
>334
GGCCAUCGAGUCGCAGUGGAAGAGCUUCGAGGACUUCAAGAAGGAGCUGACCACGCUCACCGUGGCA
>335
UGGCCCGUGGAGAUCUGGGUAUUGAGAUUCCCGCCGAGAAGGUGUUCCUCGCCCAGAAGGCCAUGAUUGCCC
>336
AUGUGCCCGCCGCUUGGUCCAGCAAAACUCUGCCUAUCGUUCAAGCUCUGGCGGGAGGCACAC
>337
AUGUUUACUUGGGUUCCACGCUGAGGUCUAUGCACGAAGUGCUUAGCGAUAACGAAACCAAACUGACGG
>338
AUUUCGGGUACUACCAGCAGUUGGCUGUGGACAACGGCGAUUGCGUCGACGCCGAGGA
>339
UUCCUGACGAAGUAAUCGACAUGGUCAAGGAGGAUGCGCAGGCCAAGUCGAGGAAUCGCACAGAGAU
>340
GGCACCCAGUGGCUCAAAGUACUGAUUGCAUUCGCGGAAAAGUCGGACUUACAAAGGGAUUGCA
>341
ACUCAGCAUCUCAUGCGUAGUUGAGGAUGAUAAGGUUUCCAUCGAUUGGCUGACUGAGG
>342
UGCUCUAUAUGAAUCCCGAAGGCGCCAGCAGCAGUGGUCAGGCGGCGGCUUUGGCGGCAGCAGGAGCU
>343
CGUCCAACAGGAUCAUCCAUGCCAAGGACCACGCCUCCGUGCAGCUGAGCAUCGUUGAUGUGGACC
>344
CUCCGGUGCCAACGAUGAAGACGAAGUUGUUAUUGCUGCCUUCAAAACAUUCGAUAACGAUGGUCUCAUCGACGGUGACAAAUUCCGCGAA
>345
CGCCCGCGACGACCACGAAGGAUGCAGAUACCCAGACUGAUGCUGAGGCCGUUCCGCUUGGCA
>346
CAUUUGAUGGGCCGUCUGCGCCACUCCCAGGUGCGUGGUAUCUCCAUCAAGUU
>347
GGGCAUGAAGUCCGACGAGCUGGCCCAAAACGUCAACUUGUCGAUCAACUUCUUGGUGUCG
>348
CAUUGGAGCCCUACAGGAGGCCAGCGAAGCGUACCUGGUCGGUCUGUUCGAGGACACCAAUC
>349
UGCGCUCCCAGAAGCCCGCCCCCGUGAAGGGAAAGAAGGCCGAGCUUGCUAAGGGAAAGAAGCC
>350
CGCCUCAUGUCUGCUCCCCUGUCCAAGGAGCUGCGCCAGAAGUACAAUGUGCGUUCCAUGCCCAUCCGCCGCGACGAUGAGGUC
>351
ACCAUGUUCCGCGACAAGAGUGCCCUGUACGGCCGCCCCGGUGGCAACGAGGGUAAGGCGCCAUCCUGG
>352
CCGCAAGUGCUACGCCCGUCUGCAUCCUCGUGCCACCAACUGCCGCAAGAAGAAGUGCGGACACACCAACAACCUGCGC
>353
AGGCCGUCAAGACCAACUUCAACGAGCGCCACGAGGAGAUCCGUCGUCACUGGGGCGGUGGCAUCCUCGGCUCCAAGAGUCUGGCCC
>354
AGGUGUCCAAGGAUAAGAGGGCCCUGAAGUUCCUCAAGCGCCGCCUGGGCACCCACAUCCGUGCCAAGAGGAAGCGUGAGGAACUGUCCAACAUCCUCACCC
>355
AGGAGUCCAAGGCUAAGCGCGAGGAGGCCAAGCGCCGCCGCUCUGCCUCCAUCCGCGAGUCCAAGAGCUCCA
>356
AGGGUCGUCACUGCGGAUUCGGAAAGCGCAAGGGUACUGCAAACGCCCGUAUGCCCACCAAGCUGGUGUGGAUGCAGCGCCAGCGCGUUCUGCGUCGCCUGUUGAAGAAGUACCG
>357
AGAGAAGGGCAUUGCAUAUCUGAUUCAGGCGCUUAAGAAGGGUGGACUGGAAAGCAAACUUAUGGACUUUUUCC
>358
UCGAGGAUGUGACCCCCAUCCCAUCGGACUCCACCCGCAGGAAGGGCGGUCGCCGUGGUCGUCGU
>359
CGGUGAUGUGAGGAUCCGUGGUCGCAUUCUGACCGGCGUGGUCCGCAAGGCCA
>360
AGGUCACCCCCGAUGUGGUCUUCGCAUUCGGAUUCCGCACCAACUUCGGUGGCGGCCG
>361
ACACCAACCUGAACCGUCUGAUUGGCCAGAUCGUGUCAUCGAUCACCGCCUCCCUGCGAUUCGAUGGUGCCCUUAACGUGGAUCUGACUGAGUUCCAGACCAACUUGGUGC
>362
CUUCGCCCUCAACUCGUGCCCACUGCGUCGCGUGUCUCAGCGCUACGUGAUCGGCACCUCCUCGAAGGUGGAU
>363
AUGCCUACACCCCAAGUCGGGCGGAUCUGGGAGCUGCCAUGGGCGUGAAGCGCGG
>364
UCCUUUGCCGGCGCCGACGAGCACAAGCUGACCAACAUGAUGGCCAAGCUGGUGAAGGC
>365
GCCCCCGCCGGAGGUGCUGCUCCCGCUGCCGACUCCGCUGCUCCAGCCGCCGAGUCCAAGAAGGAAGAGAAGAAGAAGGAGGAGGA
>366
CGCCUCUUCGCCAAGGCCGUCUUCACCGGCUACAAGCGUGGUCUGAGGAACCAGCACGAGAACCAGGCC
>367
GGGUAUUUUAGCCGACGAAAACUUGCGUGGAGUCCGCUUUAACAUCUACGAUGUGACGCUUCACGCUGAUGCCA
>368
UGUGAAGGCCAAGUACUUCUCCAAGAAGGCUGAGGACAAGAUCAAGAAGGCCGGCGGUGUGUGCUUGCUGAGCGCC
>369
GAAUGCGAGGAGCGUUUGGAAAGCCGCAGGGUACAGUUGCUCGAGUUCGUAUUG
>370
CGCCCUUCGGCGGCGGCCGUCCCGGUCGCGUCAAGAGGAAGAACCUGAAGAAGAACCAGGGCGGUGGCGGUGGAGCUGCU
>371
AGUUCUUCACCGGCGAAUCCAUGGACUGCGACGGCAUGGUGGCCCUGGUGGAAUACC
>372
GAUCGCAUUUUAACUGCCGUGCCAAUGGCAUUUGAUAUUAUGAUUGAUGCGAUA
>373
CAUCUCCAAGGCUCUCGUUGCCUUCUACCAGAAAUACGUCGAUGAGGCCUCCAAGAAGGAGAUC
>374
AGGUGAUCAUCAAGUUCCUGACCGUGAUGAUGAAGCAUGGCUACAUUGGCGAAUUCGAGAUCGUUGACGAUCACCG
>375
ACACUCUUGUCGUACAGGAUAAAGAAAAAGCUGACAAAAUUAAGCAGUCUUUGCCGCCAGGACUACAAGUAAAGGAGGUGA
>376
GGUGGAUCUAGGCGUGCUGCUUGGAAGCGCAAGAACCGUGAGCACAUGCACAGAAAGCG
>377
AAGCAGGUGUACGAGACGUCGCCCGUCAAGAUCAAGAACUUCGGCAUCUGGCUGCGUUACGAUUCCCGCUC
>378
AGGCGCACUUCGUUAAGAAACUUGGGGAACCGAUUGCUCUUGCCCCGAUUCCAUACGAAUUCAUUGCC
>379
CCGCUGGCUACAUGGAUAUCAUCACCCUCGAGAAGACCGGUGAGUUCUUCCGUCUGGUCUACGA
>380
UGUUUCCUCCGAGGGAGCCGUGAUCGACCGCCCCGAAGGUUAUGAGCCCCCAGUACAGGAAGCU
>381
CCCACUCUGUGAAGCGUUUUCCUGGAUACUCUGCGGAAACCAAGAGUUUUAAUGCUGAUGUCCAUCGCGCUCAUAUAUUUGGC
>382
UGUUGGCCCGCGAGGUGCUCCGCCUGCGUGGCACCAUCUCUCGCAGCGUCGAGUGGCCCGUGGUCGUCGAUC
>383
ACCGUCUGCCUGACCAUCCAGAACCGACAGGCCGCCAUCUCCGUGGUUCCCUCCGCCGCCUCGCUGAUCAUCAAGGCUCUGAAGGA
>384
AUGUUGUACUCCAGCUCAUUCGAUGCUCUCAAGAAGUCGCUCGUGGGCGUGCAAAAGUACAUACAA
>385
CGGCCCGUGGCUCCACUGGAACCCUCGGCAACUUCGCCAAGGCUACCUAUGCCGCCAUCGCCA
>386
AGUGCCCCGGCUGCUACAGGAUCACCACCGUCUUCAGCCACGCCCAGGGCGUCGUGGUCUGCGCCGGAUGCGCA
>387
CGCCAGAAGUACGGCAAGGUCGAGCAGGCCCUCGAGGAUCAGUUCACCUCCGGCCGCAUCUUGGCUUGCAUUUCUUCCCGCC
>388
CGAGGCCAGCAUCUGGGACUCGUACGUGCUGCCCAAGCUGUACGCGAAGCUCCACUACUGCGUGUCC
>389
GCGGUGCCCUGCGCCCUGUGGUCCGUUGCCCCACCAUCCGCUACCACACUAAGCUGCGUGCCGGCCGUGGAUUCACCCUGGAGGAGCUGAAGGGUGCCGG
>390
AUUGAGGAGAACGACGAGGUCCUGGUCGCCGGUUUCGGUCGUAAGGGUCAUGCCGUCGGUGAUAUUCCCGGUGUGCGCUUCAAG
>391
UGAGAUGAUAAUGCGCCGCUCCUUGUUCCCCGGGGACAGCGAGAUUGAUCAGCUUUAUAGAAUAUUUCG
>392
UGUACAAUGCACCGCCCAUAGUGCGAUCGCAUGUCAUCACACCCAGCAAAAACGAUCUCAAAUGCCUGCGCUCCAUUGUGCU
>393
CGGAGAAGGACGUGGCAGCAUCGCGUGCCAAGCGUGAUACCAUUGCCGCUUCCACCACCA
>394
AGGAAGCGGCUGCUGCCACCGGAAGUGAGGCGAAAACAGAUGCCACCAGCACUAGCGCCAGCACCAGGAGCAAACGCGAGUCCA
>395
CCGGGGAAACUUUACCACGAGGAUAGUGAUCUGGAAGCACCUAUAUGUACACGAAUUAACUGGAAUCGACGCCUGCUCUUCCCUGA
>396
UGCACGACGUAACCAAGGACACCAACCUAGAACUGUCUUCCAAGGUUAUGAUCGAGCU
>397
CUGGCCCUGCCGCCUCCAGGCCGAGAUCAUCAUCCGGGAUCAGUGCUCGAAUGCGGCAGAUGCCGA
>398
CGAGUACAACAAGCGCUUCUCCUCCCACUUCUUUGACUGGGUGGCCUUCGCCGUGAUGACUCU
>399
CGCAGGACGAUCAGCUGCAGGUAAAGGACUCGGCUUUAAAUGAGUUAGAAAAGCAGCUCGAACGCUUGCA
>400
GGUGGGCGAUCCCUUUGGCGCCACCACCCACACAGACUUCAUACUGCGCGCCAAGGAGAAGAACAUCCCCUACA
>401
UCCGUAUGGUGUUGGUCUAUUGGUCGCCGGCUACGAUGAGAGGGGUCCGCACAUCUAUCAGGUCACGCCAUCGGC
>402
CUUGUCCUGGAUGCACUACUGCGCCCCGUGAUGCAGCAGUGCUCCACGGACAAA
>403
GCUCCCUGUGCUUGGAUGGAGUCCAGUCCACCAUAAUGGGCAGUUCCCCCAGCAACGAGA
>404
UCGGCUGCUUCGACGAGGAGAACAUGGGCGUCCUGCCCGAGGAUCGCCUGAGGGAGCUG
>405
CGACCGCCUAGCUUGCCCCUCACUGGAGUCCUCGCCGUUUUCGUCGCCCGCCUCCAUGGAGCUGACCGCUGUCU
>406
GGUCGAGAGCUGCGCCCGUACUGCGGACACCUUUACGCGUCUGUACUACGCCUCCGUGGACAACCGACG
>407
UCUGCGACAACUGCUCAUAUUCGACAUGAUUUUCGUGAAGAACAUGGAGGCCGUAGCAGC
>408
UGGUACGGAGCCGGUACAGCCCAUGCUGCCGUAAUGGAUGUCCGUCUCGAUAUC
>409
CCCAACGUGUUCAAGCUCACCCCUGACAUGGAACCCAUACCCUGCAAACCGCUUUUCUUCGACCUGGCCAUGAACUACGUGGAGCUACCCUCGCUGGA
>410
AGCUGAUGAAGGUGAUGAAGAUCCGUCGGUUCCGCACCUUUGGCAUGCUGAAGCACCUUAAGCC
>411
UGUGGCACACGAUGCUGGUGCAGCUGGUUGCACAACUGCGCACGGAUCUCCAGCUACC
>412
UGAGAGCAGUGAAAUUGAUGGAGACGCCGACAUCGGCAUUCUAGUUGACUGCUUUCC
>413
ACCAUUGUGCCUAUUCUGGUGGGUUCGCUCAAUCCCGAACAGGAGGCACAGUACGGC
>414
CGCCUAUUUGCUGAACAAGGUGCUCGACCUAAUGGAUACCGUGUUCUUUGUGCUGCGAAAGAGCU
>415
GUAUUCAUCCUGUUCGCCAGUUUGAUCUACAAGUUUGGACGCAACGAGGAGGAGUGGAAUGA
>416
AGGAUGCCUAUGAUGCCAAAUUAAUGGAAUGUAGUUCACUAGACCUACCCAAGUUUAUGGAGUAUGCACCA
>417
CGAGGGACGCCGGAAAAGGGAUCUGUAUAUGUGGAUAUCCAACACCACGGGAGCCACUGGUCCAUCAGCUAAAUUCCUCA
>418
ACUUGGCUGUAGAGAAGGAUAACGACCAGGCGGUAGACACGACGCUAGACGAAGACGUCCUAAGCAAGUUGCCACCACAACUGCUUUUUAUACACCAGGG
>419
CAAGGCGCAGUCAAAUCGGGGCCAGGAAGACGACGACAGCAGUCGAUUAAAGCUGGCUGCCCAAUCCAAGAGCGCCUUC
>420
AAUCAUCGAGGGCGACAGUGAAAUCGAGAGCGACGAGUACGACAUCCCCUACGAUGGUG
>421
CUGCAUUGAAGGCCGGUGGCAUGCGAAUUGUGCAGCACAAAGCGCCCACGGCAGACCGUGCAC
>422
AUUGGCGGAGCAACAGUGGCGGGCAUUGAAGUUGUGGGCGCUGGCGCCGUCAAC
>423
AGCCAUGGACGCACGAGGCCGUUUCGCGCUACUUCUUCACCAAGGUCAACCAGAAGCGGGCCGAAUUGGAGCAGGCGCUGGGCA
>424
UGAACAUCGGCGAGAAUCCGGAUCUGUAUGGACCAUUCUGGAUUACCGUCACCCUGAUCUUCU
>425
GCCAAGCGUCGCAAAGCGGUGCACAAGAUGAACAUGAAUUUCUACGGCGCCGGCGGCGUGGA
>426
AUGACAACCAUGUUUACAAUGAAGAGUUGAAGAUGCAGCGCUUUAAGCGAGGCAGCAGCGGUCACGGCAAUGGGUUUGUCAG
>427
GGGCAUUGUUUUUGUGGUAGACUCGGUUACUGCCCACAAGGAUAUCCGUGAUGUGGCAGAUUUCCUGUACACCAUCUUGUCAGACAGUGCCA
>428
GAAGCCCAGGAAGAGACGAUCGAGCAUCUGAAGCUGCAGAUUCGAAAUAAAAACGAUCUCAUUCUCAGUUUG
>429
AUCGUGAAGACCCACCUGAGGAACAUGAUCAUCGUCCCCGAGAUGACCGGCUCCAUCAUUGGCGUCUACAACGGC
>430
AGGCGAACGAGGCAUCCGAGAAGUACCGAACGCACGCCGAUGAACGCGAGAUGCGCAAACUGGAGGGAGCCCGCGACUACGCU
>431
GGUUUCGGUGGUGGUGCCGGCUGCCUGUCCACGGACACUGGCGCCCACUUAAACA
>432
GCUUAUGUCCAUGCUGGGCAACUAUUGCCGCAACAAGGGCAUCAAGA
>433
CUGGAUCCAGCGCAUCAAGGAGCUGCCCUACUACGAGGAGGCAAAUGGCUCUCGUGCUGCCCAA
>434
GAACGCGGAAUCACCAACAAGCACGUGCUUAUCGGCACUGCAAGUGGUUCCAUUGUUG
>435
CUCAUCUAAUCAUCAGUUAGUAAAUGGAGUUCGAGCAUCGGACGGUUUGCUAACAUAUUCGCCAGAUGAU
>436
GGACGCCACGUCGUCUUCGGCAAGAUCCUGUCGGGCAUGAAUGUGGUGCGCCAGAUCGAGAACUCUGCCACCGAUGCCCGCGAUCGUCCCGUCAAGGAUGUGGUCAUCG
>437
GAGGAAGAAAACCGCCAGCUUAAAGAUGCACGCCUGUGCAAGGUGUGCUUGGACGAGGAGGUUGGCGUGGUGUUCCUG
>438
CCCCAAGUGGUGGAGAAGGGGCUGGGCAAGCUGCUGCGUCUUAAGAUGAAGGUGGCGCCGCUGCUGUCACAGUUCGUCUCCAUGCUGGGC
>439
UGACUGGCGUGCCCCGUCAGGAAUACAGAUUGAACAAUCUGCACCUGACCAAGUACCGCAUCAAGUUC
>440
UCACCACAAGCCUUGCUGCUGGUUCUAAGGAGUCGGUCGCCCAGAAGGGUGGUGC
>441
CGCUGUUUUCCCAACAACGCCAUACCCAUCAAAAGUUGGUUCUCGGACCCGAUGGACACGGCGCUGCUGUCGCUGCUGCC
>442
CCUCCAAGAAGCGCAAGGAGAUCGUUGAGCGCGCCAAGCAGCUGUCUGUCCGCCUCACCAACCCCAACGGUCGCCUGCGUUCUCAAGAGA
>443
UUUGGUAGGCGGUCUGAUGGUGGAGAGACCCCUGCUCACUGAGGACGGCACCAAG
>444
CGCAAAUUCUUGAGCACGCCUGGCUGCGGGAACAAUUCGCCGGCGGCGUACAGCUUACGGAGUAUGCA
>445
UGGAGGACGAUGAGAAUGCCAUUGUGCCGCUGCCCAAUGUGAACUCGACGAUUCUUCG
>446
AAGCAUCUGUGCUCCGUUCACCGGAACGUCAUCACCACCACUAACGGGGCGGACACGGAGAACCGGUACAGCUGCUG
>447
GCCCGAGCUCAGGAAGAAGGUCAUGCCUGCCGUGGUUAUUCGGCAGCGCAAACCGUUCAGGAGGAGGGA
>448
AGCCGAAAUUUGCGGCACCAAAAUCAAGGUCAUGGAGGCUGAGGAGCGCAGUGGAUCCGAUGGCGAUGAUGGCGGUCGCAAGCGUUUAAGGCG
>449
ACGACUACCCCAUUGAAAUGCCUGGGACAAUUGCUAAAGCUGGCAGAGGCCAAUGGAUACAAUGUAGUCGC
>450
UGGGUAAAGACAGCUUUCUACGGGGAUUACGACACCUACGUGCUGCCCGGAUUCGAGACCGUCACCUU
>451
GUCAGCAGCUUUAAAUUGGGUGUCUACACUGCCGGUUUAGGCUCGCUGGU
>452
UGUGGAACCCGGUUGCACGCUAACUCAAAACUUUAGCGGCGAAUGGGUGAACACU
>453
AGCGACCCCACCCGCUACGAUUUUGCUGGACCCUCCGCUGGAAGCGAACUGGAGACCCAGCGCUUGAUUGAGUUUAUUCGCGCA
>454
CGUCUACUGGCACAGAAAACAGGGUCAGAGGUAAACCGUCGCCUAGUUCCUUUUAUAGCGUGCGGAGACU
>455
AGCCUAAAGAAUUUUCCUCGCAUUUGUCCCUUCGCUCUAUGGGGAGUAGUGGAACGGGACAUGCAGGCGACUCAACCGGGCC
>456
CGGUGAUCGCACGCAGAAGGAGCGUGAGGAGGCUCUGCGCUGCUUCCGCUCGGGCGACUGCCC
>457
CUCUGCUUUAUGCGAUGAGUCUGAGAUUCGUUAAGCAAAAGCAGGA
>458
GUCCUGUCUUCUGCUGCGAUUUGCCGAUGACACAUAUACAGAAAGCUAUAUCAGCACAAUUGGAGUGGAUUUCAAAAUCAGGAC
>459
CCCAACAAGCAGAUCUGGCUCAGUUCGCCCACCAGCGGUCCCAAGCGAUACGAUUUCGUCGGCACCGUGGCGGCGGGCAGAUGGGUCUACAAGCACAGUGGU
>460
AGCUUUCGCAGUCCAAGAAGCUGCUAGUUCUCAUUCAUGGCAGUGGAUUCGUUAAGGCC
>461
AGCGAGAUGGACAUCUACUGGGACAUCAGUCCGCAGACUCUGCCCGGUGAAUAUCGCAUCCGGCA
>462
UGGUUGGACAACAAGCAUGUCGUCUUCGGUGAGGUCGUCGAGGGUCUGGAUGUGGUCAAGAAGAUUGAAUCUUAUGGAUCCCAGUCCGGCAAGACCUCCAAGAAGAUCAUGGUGGCUAACUC
>463
AGGAGGUGGCCAUCGCCGGCACAAAGGAGGAGAAGUCCGGUGAGGUGGCGGCCUCCG
>464
GGAGAAGGGUCCUUGCACACCGGAGGGCCGUGAGCUAAAGCGCCUGCUACCCGACGCUCUGCAGUCCGACUGCUCG
>465
AGAUCCAAAUCAUCCUGGUCCGCGAGCUGGAGAAGAAGUUCUCGGGCAAGCAUGUCGUCG
>466
CUGGGGCACCAUCGCCAAGCAGGAGGGCACCGGUGCCUUCUUCAAGGGCGCCUUCUCCAA
>467
CGGCUACGCCAGGAACCCAUCGCUGAAACAGCAGCUGUUCUCCUACGCCAUUCUGGGCUUCGCCCUGUCCGAGGCCAUGGGUCUGUUCUGUUUGAUGAUGGCCUUCCUGCUGCUGUUCGCCU
>468
UGCAGGAUCUUAAGUGCCUGGUCUUCUCACUCAUCGGGCUGCAUUUCAAGAUCAAGCC
>469
UAGGCGAGUUGGAACAGUGGAAUGCUGCGGAAAAGGCGCUAGCUGAAUCGCUCAACGAGUUUG
>470
CCGCCCAGCAAGGUGUACGGCAACCUGAGGGCAGUCGCCUCGCGCCUCUCGGAGCGC
>471
GGGACACAAUGCUUGGGUACAGACCGUCAUGUGGUCCACCACGGAGGAGUUCCUAUUUGUGUCCG
>472
CGACGCGUGGAUUACGUGCAGGAGCAGAUCGAGAAAAUCGAGAAGAUCCACCUGCAGAAGACGCGCUUCU
>473
UGGAUUUUCUCCACAACGCUGGGAUUAUAUAUCGCGAUGCGAAGCCGGAGAACAUCCU
>474
ACGGCGUGCAGAAUCUUAGUUUGGACGACGACGACGAACGAUUUGAGGACGCCGA
>475
GGGACUGGCGCUGCUGCUCCUGCUGGCCACCGUGUCGCACUUGCUGCAGCCGGUCCA
>476
AGGAUUCGGAGUCCAGCGGAUCGGAGAUGGGUCCGGAGAGUCCGCGUCGCCCGGACAGCCC
>477
AGCAACUUCAUGGACGAUGUCCUGACUGGCCGCUGUGACUCCAUUGGCUUCGAGGACUUCAUGAACUUGCC
>478
CGUCCUGUAGCCGCCACCGAUGUCAAGCGUCGCGUUGGUGGUGCUGCAUCAGCU
>479
GGCUAUUGGCCUUUGUGGUUACCAAGACGUUUGUGAACUUGAACGAGGGCAUGGGCA
>480
AGGAUCCAGCCAGGCCCACAACGGUGGUGUUGCCUCCGCCCUGAACUUCGCCUCUGCUGGACCA
>481
CGGACUGGCCAAGUAGUAGCGGAUGAGACGGAGAAGGGCUGGUUCGUCACCUACAUAGAUCGCAGUCCA
>482
GGCUGAUAUUGCCCUGGUGGCCUCCGUCUCCACUUUCGAGGUGGCCGGAUUCGAGAUCAGCA
>483
CCUCUUGUGUUUAGAAAUUUGCGUGAAAGAUUUGGAGUUGAUGAUGUAGACUACCGCGAAUCCUUAACUCGAUCCCAACCUAUUCAAAUUGAUUCGUCUGGAAAAUCAGGAGC
>484
GCAUAUGCCAGUGAUAACCGAAAGACACGGGUGCCCAUGGUUCCGGUCGGCUGGAGUGA
>485
AUCGCCACUGGUUCAUUCAACCUACAUGUGCUACCCAAGGUCGCGGACUAUAUGAAGGACUUGAUUGGCUAUCUGCGGA
>486
AGGACGAUCAUGGGCAUGUAUCCCGGCACUUUGUUCGCCGCUAUCCACUGCCCAAGGAGUUCG
>487
AUGCCGGCAAUCACGGACUGGAAAUCGAGUAUCCCGAUGGCUCCAGACACGACUACGAGCUGCCCACAG
>488
AGAGGUGAAUCGGUUGCUGUACGUGCGGAAUCUGCCGUACAAAAUCACCUCA
>489
AGGUCUCCUCGGAAUCACUCAGUGCUUUGGGCGGACAAGCCGGCCCAGAUGAAAAUGAUGGAACAGAAAACGCCGAGCAAGCCA
>490
AUGGGACUGUUUGUGGUCGCUCUGCUGCUGGUCAUCAUGUUCGUCGGCGUUUGCUGGAUGAUGGACAUCAACACGAUGGACCGCUUUGACGAUCCCAA
>491
GCUCGGCGUCAUCCCUGUCACCGCAUUGAUUCUCUACGCGAACAUUUUUGUGGGACCCGCGCAGCUCGCCGAGA
>492
CGGCCGGAAAGCAGCAGCUGCAGCGCCAAGUGGUGUCCGCUGACGGAACUACCACCACUACCGGAGCUGGGGAUAUGUUACUGGUUA
>493
CGUACAUCGACUUCCACCGCUGCCAGAAGAAGCGCGGCGAGGACUUCGCGCCCUGCAACUACUUCCAGAAGGUCUACAAGUCGAUGUGCC
>494
GGCUGAGGAUCGUGUCCGCUCCGGCGAGUCCAAGAUCAUGGAGCUGGAGGAGGAGCUCAAGGUUGUCGGCA
>495
AGGACGCUCGCCAUCCGCACAAGUACCGCAUGCUGGUGGGCAUGGUGGACACCA
>496
UGGGCCAACAUGAAGAUGAUGAUCAUUCUGGGCGUGAUAGCCGUUGUGCUGCUCAUCAUCGUUCUGGUGUCCG
>497
GUAACACCCGCACCAGCUCCGAUGGCCGCCCCUGCUGAAAAGUCCGCUGGCCAAGGUGCCAUGCCCGUUAG
>498
CGUCGAGUCUGCCGAGAAGGAGAUCGCCCUGUGGUUCAACGAGAAGGAGCUGGUCACCUGGACCCCGGCCGCCAAGGACUGGAUC
>499
AACCUUAUUCCAUCGGCCUUCGAUGCCCGCAUUGUGGGCUGCAUCUGCGAAGAGGAUCAGACCUACGUGCAAUGGAUGUGGCUGCAGAAGGGCAACCAGAAGCGCUGUGAGUGCGGUC
>500
GAGGAGCAGCUGAACCUGCAGUACCUGAUGCCGGUUUACUCGCAGAAGCAGCCACCCUA
>501
CGGCCUCAUGGAUAAUGCUUACAAAGCCAUUAAGGAUAUUGGCGGCCUAGAAUACGAAGCUGAGUAUCCAUACAAGGCC
>502
CGUCCACUGCCCCUACUUCCCCGAGGAGAAGCAGGAGUACUGGUGGACC
>503
ACUGAACGAGGAUCAGCUUCUGGAGUCGUUGGAGGAGACAAACGGCGAGCAAGAGACUGAAAUCACCACAGA
>504
UGAGCAAUGCUGACGCCCAGGCCGCCUACAUCACCAAGGUCAAGGCACUGAUCGCUGCCGUUGGUCU
>505
AUCGUGACCGCCAGCGCGACACGCGUCGUAAUCGUUCUAAUGAACGGCGACGAUCUCGCAGUCGCGAGCGGGAGCGAA
>506
AGAUCAUCCGCAACGUGAAGGGACCAGUUCGCGAGGGCGACAUCCUGACCCUUUUGGAAUCC
>507
UGGAAAACGCUUUCAUCCAGGAGGUGCGUCGACGGAGUGGUCCGCCCUCAAUCCGCUCCCACGUGCUCACUUCGGAGCGGUCC
>508
UGGAUGAGUUCCUGCCCAUCUACUCACAGGUCAAGAAGGAGAAGGAGCAGGUCUG
>509
AGCCUUUGCCCAGGCUGUGAACCUGCAGCGACACUAUGCGGUGCACAGUGGGGAGCGGCC
>510
AUGCUGAAAGCCCAGGAGGGCACCUACAACCAGGAGGAGGUGGAUGUGCCACUGAUGAUGCAGAAGCAG
>511
CUCAUUGCCACCGACGGAGUGUUCGACAACGUGCCCGAGGAUCUGAUGCUGCAGGUGCUCAGCGAGGUGGAGGGCGAACGCGAUCCCGUCAAGCUGCAGAUGAC
>512
GCUGUUCCUAAUCGUGGGCUUUACAAUAUAUAUGCUUUUGAAGGUGUUCAAUCGGUUGCCCGAAUCCUGGCAGA
>513
GGCCCUGGUCAUGGGUAUUCUGCCGCUCCACAAAGCGUCGACGGCGUAUAUACGCGACCAGAGGCG
>514
CUUCCUCCGGCCGGCUCCAAGCAGACCUUCAUCUCGCUUUUGGAGUUCGCCGAGGAAA
>515
AUCAUCAGCAACAGCGAGUGCGAGCAGGCCUACGGCUCGGUUGCCGGUACCGACAUGUGCACCCGUCACGCCGAUGGA
>516
CGAUCGCUACAACAUGUACGACAACUGGUGGGCCGUCGCUUGCGGAUGGGGACUGACCACCGCUGGAUCCCAGCCCGACUGGAUGGAGUGCGUCGACCUGCAGAUCA
>517
CAUCUGCUGGCCGUUAAUCUGGAGAUCGUCGAUGUGUCGCGUUGCCGCUCCGAUGAGUUCGGUUACGGAAAGAAGAUC
>518
AGGGAUCCCCCUUCCACCGCGUGAUCCCCAAUUUCAUGUGUCAGGGCGGGGAUUUCA
>519
UGUGGCCUGCGGCUGGGGAGGCACCUACGACGGCAGCCCCCUGCCCGACUACA
>520
UGGAGCUGCCCAGCUACAACGACCGCUACCAGGACUACGCCGGAUGGUGGGCCGUUGCCUCCGGAUGGGGCGGCACCU
>521
AAGCGUCGCCUCCGUCGGCCAGUUCCCCUACCAGGUGGGACUUUCCCUGAGGUUGAGUGCUC
>522
AUCUGCCUGGAGCAGACGGAGGAGUACGUGAAUGGGCAGCUGAAGAACAAGUACGGCGACGCCUUUAUCCGCGGCAACAACGUCCUCUACAUUUCCACGCAGAA
>523
AUCCCAAGAACAAGAUCGGGCCCAAGAAGCCGGUGCCCGACAAUGUGUCCGUUGUGGAG
>524
AUGUUGAUGUUCCCUCCGCUGCCCCCGUGCUCGAUGGCGCCAUGGACAUUAACAC
>525
ACACUCUUGUCGUACAGGAUAAAGAAAAAGCUGACAAAAUUAAGCAGUCUUUGCCGCCAGGACUACAAGUAAAGGAGGUGA
>526
AACACAGGAUCCGAGAACGAAGGAUCCGGAUCAGCUCGGUACCAGUCCUGUGGCGAUCAAAAGGAGUGUGUUCCCCGUAUUUUGUGUG
>527
CGUCCAACAGGAUCAUCCAUGCCAAGGACCACGCCUCCGUGCAGCUGAGCAUCGUUGAUGUGGACC
>528
AGUGCCCCGGCUGCUACAGGAUCACCACCGUCUUCAGCCACGCCCAGGGCGUCGUGGUCUGCGCCGGAUGCGCA
>529
CGCCUCUUCGCCAAGGCCGUCUUCACCGGCUACAAGCGUGGUCUGAGGAACCAGCACGAGAACCAGGCC
>530
UGCUCACUGUACCGACGGUGCCGCCUCCGUGACCAUCUACUACGGUGCCACUGUCCGCACUAGCC
>531
GGCGUCCUGCCCGAGGAUCGCCUGAGGGAGCUGCUCACCACCAUGGGUGAUCGGUUCACAGACGACGAUGUGGACGAGAUGUA
>532
ACGCCGAUGGUCCCAAGCCCGAGGAGUUCCCCCAGUUCGAGUCCCUGAAGCUGACCAUCGAGCGC
>533
AUGCCGACAAGGACGGUAUUAUUGGCAAGAACGAUCUGCGCGCUGCCUUCGACUCCGUCGGCAA
>534
UUGUGGUGCCACGAAAUUUCCGCUUACUGGAGGAGCUGGAUCAGGGCCAGAAGGGCGUGGGCGAUGGCACCAUAU
>535
CCGAGAUCCUGGAGAACGAGCACGGUGUGCACUGCAACCUGACGCUCCUCUUCUCGU
>536
UGCCGGCGCCCUGGAAGAGCCCUCAAAGUACUCACUAUACAGGGGCUUCAUUCACUUGGGAGCCGGUC
>537
CGGCGGUCCUCUGGUCACACACGACGGCAGCAAGCUUGUGGGAGUCACCAACUGGGUGUCU
>538
UGGGACUGGAUUCCUUGGACCACGUGGAGGUCAUCAUGGCCAUGGAGGACGAGUUUGGAUUCGAGAUCCCC
>539
CGAUGAGGCUUCACUGUACUAUGGCGCCAUCAACUAUAACGAGCCUGCCUUCCGUCACACAGUCAGCAGUGAGAACUUCAUCA
>540
UUGUGGUGAGGGUUCGAAGACCUGGGAUCGCUUCCAGAUGAGAAUCCACAAGCGCAU
>541
UGAGCCGUGCCUGGUGGCGCUGGCAGCACAAGUACGUGUUCCCCAAGCGCGCCGGGAUCGCUCC
>542
UCCAGCUGAGUGGCGCCACUCUGACCGCCCUCAAGUUCAUCAUCGCCUAUCCGGCUGGC
>543
CCCAGCGUUACCUGAAGGCCGUCAUCGACCAGAAGGAGUGCGUGCCCUUCCGUCGCUUCAACGGUGGA
>544
CGGCACCCACAGAUCCCGCCUGAACACCUUCCUCUUCCGCGGACUCGGCGUGGGUUUCUGCGCUUUCCU
>545
CGCAUGAAGCUCGAUUACGUGCUGGGUCUGAAGAUUGAGGACUUCUUGGAGCGUCGUCUGCA
>546
GGGGCGUCGAUAUGUGGUACAGUGAGGUGAAGUACACCAAACAGGCCUACAUCGAUGCCUA
>547
CCGUCUGAGGCAGAUCAACAACGGUGUGUUCAUCAAGCUGAACAAGGCCACCAUCAACAUGCUUCGCAUCGC
>548
UCGAGGAUGUGACCCCCAUCCCAUCGGACUCCACCCGCAGGAAGGGCGGUCGCCGUGGUCGUCGU
>549
CGUCGAGGGUCUGGAUGUGGUCAAGAAGAUUGAAUCUUAUGGAUCCCAGUCCGGCA
>550
GUGCCCGUGCUGGUCAUGUCGCUGCUCUUCAUCGCUUCCGUCUUCAUGCUGCACAUCUGGGGCAA
>551
AGUCCUGUCUUCUGCUGCGAUUUGCCGAUGACACAUAUACAGAAAGCUAUAUCAGCACAAUUGGAGUGGAUUUCAAAAUCAGGACC
>552
CGCUUCCAGACCCGCGUCAAGUUCGAGUCCGUCUACAAGGAGGGCAAGAACAAGUGGUUCUUCCAGAAGCU
>553
GAUUCUUCCCCUCGUACCAGCGCGUUAAGGAGCUCAUCUCCAACGGACAGCUGGGCCAAGUCAAGGAUG
>554
CGGAAAGCGCAAGGGUACUGCAAACGCCCGUAUGCCCACCAAGCUGGUGUGGAUGCAGCGCCAGCGCGUUCUG
>555
GGGCAUGAAGUCCGACGAGCUGGCCCAAAACGUCAACUUGUCGAUCAACUUCUUGGUGUCG
>556
CUGUGGAAAAAGAACGAGGUGGCCGACUACGAGGCCACCACCUUCUCCAUCUUCUACAA
>557
AAGCCAUGUCCGAUCGUGUGUGCAUCCAUUCCGGCGGCAAGGUGAACUUCCACUUUUCGGCCGAUGAUCUGGUGUCCUGCUGUCACACCUGCGGAUUUGGCUG
>558
CCGCCAGAUGCAUCUGAACCAGACUGUGGAUUUCGUCAAGGGCCGCCGUGAGCACUGGCUGAAGUUCAACACGAUUAAGAUGACUGUGCGU
>559
AAGCCCAAGUGGAAGGAACCGGAGCCAUCGACCGACAACGAGGCCGAUGCCGAGCAGUUCCGCGAGGCUC
>560
AGGAGGAGGUCGAUGACACCGGCGUGGAUGACAAGGACAUUGAGCUGGUCAUCACGCAGGCCAACACGACGCGGGCCA
>561
CGUACAUCGACUUCCACCGCUGCCAGAAGAAGCGCGGCGAGGACUUCGCGCCCUGCAACUACUUCCAGAAGGUCUACAAGUCGAUGUGCC
>562
UUGGCCACCGGAGAUGGUCCCAGCUACAAGGCAAUUAAUGUGACCUCUGUGUCUGGUCAG
>563
CGCCUCCGCCGAAGUGCUGGCCAUGGCCAAGAUCGAGAUCAAGCUGGCCGACAUCCCGGAGGGCA
>564
AUGAAGUCGUGACCCGCGAGUGCACCAUUCACUUGGCCAAGCGUGUCCACAACAUCGGCUUCAA
>565
GGGCCUGGGCAACAUCAUCAAGGGAGCCAAGACCGGCGCCUACAAGAACCUCACCGUUCGCGAGGCCUGGCUUAACACCCUGGUGACCGCCGAGGUCA
>566
AACCUUAUUCCAUCGGCCUUCGAUGCCCGCAUUGUGGGCUGCAUCUGCGAAGAGGAUCAGACCUACGUGCAAUGGAUGUGGCUGCAGAAGGGCAACCAGAAGCGCUGUGAGUGCGGUC
>567
CGGUGCCCUGCGCCCUGUGGUCCGUUGCCCCACCAUCCGCUACCACACUAAGCUGCGUGCCGGCCGUGGAUUCACCCUGGAGGAGCUGAAGGGUGCCG
>568
GGCUGCCCACGAAGAUCGUCACUACUGCGGCAAGUGCAACCUGACCUUUGUCUUCAGCA
>569
CCUGUUGUGCUGCAGCGCAAGCACCGUCGCAUUGCGCUGAAGAAGAAGCGCCAG
>570
CUGUGAAGCGUUUUCCUGGAUACUCUGCGGAAAACAAGAGUUUUAAUGCUGAUGUCCAUCGCGCUCAUAU
>571
AGCGCGCCUUCAAGGAGUUCGAGGCCAAGCACAUGGGCAGUCGCGAGGGCGUUGCG
>572
AGGAGGCCGACGAGGGUACCGACAUCACCUCAGAGUCGGGCGUGGAUGUUGUGCUUAACCA
>573
AGCAGAAGGUGUUCCAGAAGAUCCAGAUCAUCCUGGUCCGCGAGCUGGAGAAGAAGUUCUCGGGCAAGCAUGUCGUCGUGAUUGGGGAGCGCAAGAUUCUGCC
>574
AGAUAGUCAAGGAUUCCUUUAAGGCUGAGGCGGAGGCAAUCAGCGUUGCUGAUCCCAACAAAGCUGCUUCAAUUGUCAAUAAGUGGGUAGAUAAUCA
>575
GGGCGCCUCCAAACUGGUCCCAGUCGGUUACGGUAUCAACAAGCUGCAGAUCAUGUGCGUCA
>576
GGGGCAGGCCAUGCGACAGCUGUGGUGUGUCUGACUACCUGAACUGCGUGGACUCUCA
>577
CGGUGAUGUGAGGAUCCGUGGUCGCAUUCUGACCGGCGUGGUCCGCAAGGCCA
>578
CGGCGAGCACUCCGGUGGCUACAAGGUGUGGAAGCGCCUGUCCUUCUUCGUUGCCGUGCCCGCCG
>579
AGAAGUACGGAAAGGUCGAGCAGGCCCUCGAGGAUCAGUUCACCUCCGGCCGCAUCUUGGCUUGCAUUUCUUCC
>580
AGGCGCACUUCGUUAAGAAACUUGGGGAACCGAUUGCUCUUGCCCCGAUUCCAUACGAAUUCAUUGCC
>581
AUCGUGAAGACCCACCUGAGGAACAUGAUCAUCGUCCCCGAGAUGACCGGCUCCAUCAUUGGCGUCUACAACGGC
>582
GGUGGAUCUAGGCGUGCUGCUUGGAAGCGCAAGAACCGUGAGCACAUGCACAGAAAGCG
>583
GUGGCCCUGGAGGACCAGGUGGUCCAGGAGGACUUGGUGGCCCUGGCGGACCAGGUGGCCCAGGAGGACCAGGUGGUCCAGGAGGACCAG
>584
CAUCUCCAAGGCUCUCGUUGCCUUCUACCAGAAAUACGUCGAUGAGGCCUCCAAGAAGGAGAUC
>585
CGGGAUUUGGACCGUAUUGCAAACCAGAUCGUGUUCAAGCAGCGCGAUGCCGCUAAGCAGACCGGGCCC
>586
UGACUGGCGUGCCCCGUCAGGAAUACAGAUUGAACAAUCUGCACCUGACCAAGUACCGCAUCAAGUUC
>587
AGAAGAAGGAAGAGUCCGAGUCCGAGGACGACGACAUGGGCUUCGCUCUCUUCG
>588
CCUCCAAGAAACGCAAGGAGAUCGUCGAGCGCGCCAAGCAGCUGUCUGUCCGCCUCACCAACCCCAACGGUCGCCUGCGUUCUCAAGAGA
>589
GGCUGUUGGCCCGCGAGGUGCUCCGCCUGCGUGGCACCAUCUCUCGCAGCG
>590
CGCUAUAAGGAACUGUAUGGUCAAUUUUUGGGAAACACGGCCGAUAAUCAUCCAGCAGUAAAUCUCUUUGGGCC
>591
CUGAAGAAGCUGACGGUCAAGGCGCGCGAGAACAUCGCGAAGGCCGCCGAGCCCUUCAA
>592
CGGAGCCUCUGCCGCUGUUUCCGGUUGGGGUACCCAGUCGUCCGGAUCCAGCUCCAUCCCCUCCC
>593
GUUCGUGGCCAGCACACCAAGACCACCGGUCGUCGUGGUCGCACCGUGGGUGUGUCCAAGAAG
>594
ACUACGGACAAGUACAGGUCAAUGGUUAAAAAGUGGCAAACACUAAUUGAAGCUAUUGUUGAAGCAAAGACUGUAGA
>595
GCUCGGCGUCAUCCCUGUCACCGCAUUGAUUCUCUACGCGAACAUUUUUGUGGGACCCGCGCAGCUCGCCGAGA
>596
UGUUCCAUCCCAACAUAUUCGCCGACGGGCGGGUCUGCAUAUCAAUAGUACACGCACCCGGCGACGAUCCCAUGGGCUACGAGCU
>597
AGAAGUUCGCCGAGCUGGAGAAGGAGAAGAGCACCAAGGCUCCCGUCAUCGACUUGGUUAAAUUCG
>598
UGUGACCAUCUUCUGUGCGUUCUGGACCGGAUUAUCCGGCUGCUGGAAGCGCUCCUCGGGCGCC
>599
ACAAUGCCACACUAACUCUAGGAUUGGUUGUACACGCCGCAGCUGAUGGAGUUGCGUUGG
>600
AGUUCCACUGCGUCUGCAGUCGUCCAGCUCGCAAUGCCAGCGACUACGUACGAGGAGCC
>601
AGGUCACCCCCGAUGUGGUCUUCGCAUUCGGAUUCCGCACAAACUUCGGUGGCGGCCG
>602
UGCAGCAGGAUGCCGUCGAUUGUGCGACACAGGCCCUCGAGAAGUACAACAUUGAAAAGGACAUUGCGGCC
>603
UGCCCUCGAUGCCAGGAAAUAUGGGACGCGGUGCUCCCCCACCGAUGCGCGGUCCGCCGCCCAGCAUGAUCCGUGGAGCACCACCACCGGGCAGGGGUGGCU
>604
GAGUUCAGGGACACCGGUCGAUAUGGUUUCAUCCUGCCCCCGGUGCACAUUAUCCCAAACGCAGAGGAGGCAUUAAUCGGAAUUGCUGCCCUAUUAGAAAAGUGUAAAGACCUGGGCUA
>605
GACGCCUGCCAGGGUGACUCCGGCGGUCCUUUGGUUGCGGAAAACAAACUGGUGGGUGUG
>606
UGGAGGAGCCAAAGCUUCUGGAGCAACUUCCUGAGGGAGCCGGCUACUUCG
>607
UGGAUGCGACCAUUGAUUUUGCCCGCCAGGUGAACUGCGGCAAGAUCCAUCUCACCG
>608
GAUCUUAUCACUCGCAACAUCGACAAGGCCAAGUAUCUGAUCGAGGAGGGCGGUGACUGGGAU
>609
GUCGACACGUGGAAGGCCUUGGAGAAGUUGGUGGAAGAGGGUCUGGUCAAGUCCAUUGGUGUUUCCAACUUCAACAGAAGGCAGAUCGAGCGCGUGCUCGAA
>610
CGCCGUGGCCAUCAUCGCGUCGGCCUUUUUCUUCGAGCGCGCCAUCGAUGUCACGUCGGUUGCGAUUUUCGAGGGCAUCAACAAAGGCAAACUCUGGAAGGACAUCAAGGGCA
>611
AAGCACCCGGAAUUUAAGACCGUGCCGCUGCACAUCUUCUGCGAGAGUUACGGCGGAAAAAUGGCCCCGGAGUUCGCCUUGGAGCUG
>612
ACAUGAGCUCAGUGGUGGGACUGGAUCCAAUGUUCAUCAUUCCUGUUUAUGG
>613
CUGCGUCCCGUGUGCGAGUUCAUGACCUGGAACUUCUCCAUGCAGGCUAUCGAUCACGCAA
>614
UACUUCCGCGUGUGCACCCUGUCCAUCACCGAUCCUGGAGAUUCGGACAUCAUCCGCUCGCUGGAGUC
>615
GGCAUGGGAGUCUGACAGUGCUCAAGAGGGAGAUAUUUUCGAUGCCAUUCAGAAAUCGAUGCA
>616
UGGCACGCCUGGGACUCAUUUCAAAUCUUCGACUGGGUCAGAAGUUCCCUGGUCUUGUGCUG
>617
UGCAGUGGGAUCAGGAGCUGGCCAGUUUUGCGGAGCUCAAUGUGAAACGAUGUGCCCUGGUCAACGAUCACUGCC
>618
AACUACUUCAAGUGCCUGGUGGACACCGGAAAGUGCACGCCCGAGGGUCGCGAGCUGAAGAAGUC
>619
CGAGGAGGCCGAGCUGAUGAAGAACGUUCCCGGCUGGGAGGUGGGCACCUGGUAUGGUGAGCCCGUCUUUAAGACCCUGCCCGAGGAUACUCUGGUCACGCCCAUUUUCA
>620
CUCGUCCAAGACCUACGUUUCACCCGCGCUACGAUACAGCCAGCAGGCCGGAAGCGGACUGGGAGGCGGC
>621
AGUGCUCGCACACCGCUGCCUGCAGUCUGGAAUCACGGAAAUGACCUGCAACGUGGAGGCGGUACA
>622
UUUCGCCAGGAGAUGCGAGAGUUCAAGACGCAAGUCAAGGUCACGAGCAUCAGUCCGGGAUUGGUGGAC
>623
UGGCUCCCAGUCGAUGAAGAAGAUCGUGGAGAUCAAUCAGUUCAUGCUGGGCACUUUGGCCG
>624
ACCGGCCGCAUCAACGUCAAGGCCCGCGACUACAUCCAGAAGUACAGCUUCGGCGGUCCCGUGGCCGGC
>625
CGAGCCCACUGAGGCGGCGGAGCAGCAGGAGAACGGCGAGCUAGGCCCAGAGAAGCCCGGGGAAAGUUCG
>626
GGCGGUGCUGCUGCGUCCGUUCUGCAGACCCACUCCCAGUCGCAGUACAACUACACCAGCAUGCG
>627
UGCCCGCUUCCAUUUCUACGCCCUCACCGGACUUUACGAGCGCAUCCGGGAGCGACGAGGCGGUGCU
>628
CGGAUGUUAAAAACAAACUUAAGGAGUGGUCUGAAAAACAAUUCACUCAGGAGGCUGGAUUUGUCCU
>629
UGCAGGAUCUUAAGUGUCUGGUCUUCUCACUCAUUGGCCUGCAUUUCAAGAUCAAGCC
>630
CGCCUAGUGGAUCUCCUGCCACGGUUUCGGGCUGGGGUCACAUUGGCU
>631
CGCUGUGCUGCGUCUGAAGGGCUCCGGUGAGCUGAGGUCCAUACAGAUCAUCAAGAAGUC
>632
AGGGCUUGCCAGGAAAAAGUUAAGGAGUUCCGCGCGUGCAUGCAGAAGUACGUGGAGCAGCAGAGCCAGAAGUAUGCCCA
>633
AAUCAUCGAGGGCGACAGUGAAAUCGAGAGCGACGAGUACGACAUCCCCUACGAUGGUG
>634
CUUCAUGCCCGAUCCCUUCAUGCAGGUCUCGCCCUUCGAUCAGGGAUUCCAGCAGAAC
>635
AGGUGGGCCAGAAUGUCGACGGAGAGACUUUGUACGCCGGCAGGGGAUACCAUGCCGGCAGCUUGACCGUGGGCAAGGUGCAUCC
>636
CCAGAGGUCUUCGGUGCUAAAUAACAGGGCACAAACUUUGCGCCUUGCCAAACGCGAUGAGGAGGCCCUUGAUGACCUGAACCGAGCCCUGG
>637
CUGAGAGAUUGGGACGGCAGUGCGCUCAGCGUACAGCACCUGAAACUUGACCUGGUCUCUUAU
>638
UGCAAAAAUCCUGCGUCAAGAUGGUGAAGCAGCGGGCACUGCUAGAAAGCCAACUGAACGAGAACAAGUGCG
>639
UUGAAGUCCCAGGUUUCCUCAUUGAGCCAGCUUUUGAAUGCCGUAGUGAAGCGCUUGGACACCGUGGAGGCUCAG
>640
AGGUGGUGCCUCAUUUCGUGGUGUUCCUGCGGUACACUACCUUCAUUGUCCUGUAUCCCA
>641
UGUGCUGGAGGAAGCCGGCAAUGUGACGCCCGUCCACGGCAAAUACUACAUGCUGGCAUCCCAGUAUU
>642
AGAUCAUCCGCAACGUGAAGGGACCAGUUCGCGAGGGCGACAUCCUGACCCUUUUGGAAUCC
>643
CUGGCCAAGCUGGAGGUGCUGCUGCUGAUGGACAAUAUGCUGACCAAGCUGCCCAAGACUCUGGCCAA
>644
AGAUUGCUACGGCAUCGACAUGAACCGCAACUUUGACUACCACUGGGGAGGUGCCGGCUGGAACAUCGAUGAGCCCUGCGAUCA
>645
CCCACCAUAUUGAGUGGCUAUCUGAAGAGUUCCAAAGUGCGCCAAGUCCUGGCCGACUUGGCCCUUUCCCAAGUGGCGCACAAGAGAGUGGA
>646
UGGCUCAAGGGAGAGCGUAAGGGACAGGAAUUCUUUGCGGAUCCUCCACGCGUAGAUGCCU
>647
GCACCAGCAGCUGCGGAACCGGUGGAUCGAAGUUUGGCAUCUGCGAGGUGA
>648
CGUUACCGACUUGAAGAUAACGAUGAAGCCCGAGUCCAGCCACUACCACUUCAGCAAUCUGUUCAACGGGGACA
>649
CCGUUGGAAUCUCAGGCGCCAUCCAGCACUUGGCUGGCAUGAAGGACUCCAAGACGA
>650
CGCAUCCGUCGGACGCUAGCAAGACGCUGCUCAAGCAAGAGGCCACAGUGACCGUCUUCGGUGUGCC
>651
UGGUCUACUUGGCAUUCGUGCUGAAGAUCGGACCCGAGUACAUGAAGAACCGCAAGCCCAUGGACCU
>652
CGGCACAUUCGUGCGCCACGGAGCCAAGGCCAUUGGCUCGGGCAGCGAAGGUGCUC
>653
UUCGAGGACCUGGACGUGCAGAGCUCGGUGAUGGAGGGCACCAUGUCCGACACGGUAACUACCUCGGU
>654
CUCUUCACCUCAUGCUUCGUGGCCAAUGAUUCCACUCUCUUCACGCUCGCCAAGCUUCUGCCUGGGUGCGAGAU
>655
GCCAUCUCCGUCGUCAUCCACACCCACUGGGGUGUUGAGGCCAUGGUAGUGGA
>656
CUGUUCGUGGACACAGACUCUGAUACCAGAUUGGCGAGGAGAGUGCCACGUGAUAU
>657
AGCCAGCGCGAGGCGCUCGUCAAGCCGGUGAAGGCCCCCAAGGCCAAGCCCGAGCCCAAGAAGAAGCCUGCCGCUGGUG
>658
CCGAGAUCCGCACGCAGCAGGACAAAGAUGCCUCCUUCCGCUACGAGGGCAUUAUCCUGGUGAAGAAGGACUCGC
>659
ACGAAGCAUUUCCAGCCCCGAAACUUUGCCAACAGUGCCGGUGGCUGUGCUUUCGA
>660
GAGGAGAUGGAGUCCGCCAAGCUGCCGCUGGAAUUCCGCGACUACUGCGCUCACCUGGCCAUCGCCUA
>661
CGCUCCAUCGGCUCCCGUCAUGGGCUUUGCCGCGCCCACUGGAAGUGGACCUGGAUGCU
>662
UGCUGCUGCAACAGUUCAGCUGCAUGGGCACCACGGAUCACGAGGACCUCAUCAGCCAGUUCCAGAGCC
>663
CGCCGUCGGCUGUGGACGCCGCGUGGUGAUCGUCAACUGGGAUGGUGUCUCGACCAGCGCCAAGGUGGUGCGCACACUGUUCGAGGUG
>664
UGCCCGCUAUGAUGGACUACGUCCUUUACUGGACAAAUGUGGACCAACUGACUUAUGUGGGUC
>665
AGCUCCAGGGCGAUCAGCGUGAGAACAUCUGCCAAUGGUUGACGAAGGUGGGUCUAGCUAAGCCGGAUCAGCUGAAGGUGCA
>666
CGCCGAGGAGAAGAAGCGCAGCGCGGAGGCUGAGGCCCGUGCUUUGGCCGAGCUGUCGAAACCCACUCCCAAGCA
>667
CCUCCGGCUGGGGACGGGAAAGCGAUGCCUCCGAAACGGUCUCCCCCGUGCUGAGAUACGUGGAGA
>668
AGAAGGUGGAGCACAUGAAAAAGGUUGAGGAUCGGGUGCUAAAGAUCCGCUUUAACGCCGAUAUUGGAUCCUCCAUGCGCUGGAACUUCA
>669
AGGAGCUGGAGAACGAGACCGAGUCGGUGGUCACCUACCUGUCCGUGAGCAACGCCAAGCUGCAGGACAUCGAGAAGAUCACCGUCGACGAGAGCCGGUUCCG
>670
UUGGAGGCAGCUCCUGUGCCCAAGAACCGCUGCCUGGAUCUUCUGGGUCGCCUGCUCCAU
>671
CCGCAAGUGCUACGCCCGUCUGCAUCCUCGUGCCACCAACUGCCGCAAGAAGAAGUGCGGACACACCAAUAACCUGCGC
>672
CCCCGAACAGUGCAAGAUCGGCAUCAUGCCGGGUCACAUCCACAAGCGCGGCAAGAUCGGCGUGGUCUCCCGCUCGGGA
>673
CGCGCCACAACGCCGUCUUCCUGGAGAACACCAAGGAGAACCAGUUGCUGCUGCGCG
>674
GGCUAUCGUCAUCCUGGUCCUUGGCUGCAUCGUCUUCCUGGUGGCCUUCAUGGGAUGCUGUGGCG
>675
UGGAACGCGUUCUGGGCAUAAAGCUGCGCGGCAAGGAGCGCGGCCAACCAAUAGCGCCUCCC
>676
UCGGGCCGCUGAGCACUCGUAUCCUGUGACACAGGUGGCUGGAAAGGCCGGUAGUCUGC
>677
AAGGCUCACAUUUCUGGAAGUUUCGAGGGCCGUGUCUUUGAGGAUCGCGAUGUGGAGUUUG
>678
GAUCAGCACGAUUCAGUGCAGCAAGUCCUUGUACCGCUGUUGCGCCGUGGAUCAAAAGGUGGAUGAUA
>679
UGGAAUCCAAAGUUGGUGCAGAUCCCAAUUCGGCCUACGACAAGGAAAUCGGCAAUAAUCUAAACAACGAUGAUUCCU
>680
UCCUCUGAUCUUCCACACCAAUCGCGGCGCCAUCCGUUUCAAUGUGUGGGAUACCGCUGGACAGGAGAAGUUCGGAGGU
>681
AUGUUGUACUCCAGCUCCUUCGAUGCUCUCAAGAAGUCGCUCGUGGGCGUGCAAAAGUACAUACAA
