# Supplementary material for: CFSP: a collaborative frequent sequence pattern discovery algorithm for nucleic acid sequence classification
Source: PeerJ. 2020 Apr 20;8:e8965. doi: 10.7717/peerj.8965 (PMC7179567; doi:10.7717/peerj.8965)
Supplement: Supplemental Information 2 [file peerj-08-8965-s002.zip › miRNA/Drosophila melanogaster/positive.txt]

>1
AUUUGACUACGAAACCGGUUUUCGAUUUGGUUUGACUGUUUUUCAUACAAGUGAGAUCAUUUUGAAAGCUGAUUUUGUCAA
>2
UCUGGCAAAUUGAGGUAGUAGGUUGUAUAGUAGUAAUUACACAUCAUACUAUACAAUGUGCUAGCUUUCUUUGCUUGA
>3
UUCAGCCUUUGAGAGUUCCAUGCUUCCUUGCAUUCAAUAGUUAUAUUCAAGCAUAUGGAAUGUAAAGAAGUAUGGAGCGAAAUCUGGCGAG
>4
GCUGGGCUCUCAAAGUGGUUGUGAAAUGCAUUUCCGCUUUGCGCGGCAUAUCACAGCCAGCUUUGAUGAGCUUAGC
>5
AUCUAAGCCUCAUCAAGUGGUUGUGAUAUGGAUACCCAACGCAUAUCACAGCCAGCUUUGAUGAGCUAGGAU
>6
CUUCAACUGUCUUCAAAGUGGCAGUGACAUGUUGUCAACAAUAUUCAUAUCACAGCCAGCUUUGAGGAGCGUUGCGG
>7
UUGUGUCAUUCUUCAAAGUGGUUGUGAAAUGUUUGCCUUUUUAUGCCUAUUCAUAUCACAGCCAGCUUUGAGGAGCGACGCGA
>8
UCGUAUCUUACUUUCAAUGUCAUCAAAAAGGGCUGAAGAAAGAUAUUUCUGCAUUUGAAUCGUAUCACAGCCAGCUUUGAUGGGCAUUGCAAUGAGCAGCGA
>9
GAUCCUGGGAUGCAUCUUGUGCAGUUAUGUUUCAAUCUCACAUCACUGGGCAAAGUGUGUCUCAAGAUC
>10
UUGCAAUUAGUUUCUUUGGUCGUCCAGCCUUAGGUGAUUUUUCCGGUCAUAAAGCUAGACAACCAUUGAAGUUCGUUGUGG
>11
GCUAAAAGGAACGAUCGUUGUGAUAUGAGUUGUUUCCUAACAUAUCACAGUGAUUUUCCUUUAUAACGC
>12
UUUAAUGUAGAGGGAAUAGUUGCUGUGCUGUAAGUUAAUAUACCAUAUCUAUAUCACAGUGGCUGUUCUUUUUGUACCUAAA
>13
UAACCCAAGGGAACUUCUGCUGCUGAUAUAUUAUUGAAAAACUACUAUAUCACAGUGGCUGUUCUUUUUGGUUG
>14
CAAAAAGAAGGGAACGGUUGCUGAUGAUGUAGUUUGAAACUCUCACAAUUUAUAUCACAGUGGCUGUUCUUUUUUGUUUG
>15
GAGUGCAUUCCGUAUGGAAGACUAGUGAUUUUGUUGUUUGGUCUUUGGUAAUAACAAUAAAUCCCUUGUCUUCUUACGGCGUGCAUUU
>16
AAGGACAUCUGUUCACAUCUUACCGGGCAGCAUUAGAUCCUUUUUAUAACUCUAAUACUGUCAGGUAAAGAUGUCGUCCGUGUCCUU
>17
GCUAUGUUGUCUUUGGUUAUCUAGCUGUAUGAGUGAUAAAUAACGUCAUAAAGCUAGCUUACCGAAGUUAAUAUUAGC
>18
UGCAUAUUAUUUGCUCUUUGGUGAUUUUAGCUGUAUGGUGUUUAUGUAUAUUCCAUAGAGCUUUAUUACCAAAAACCAAAUGGUUUCUGCA
>19
AUUUUUGCUGUUUCUUUGGUAUUCUAGCUGUAGAUUGUUUCACGCACAUUGUAUAUCAUCUAAAGCUUUUAUACCAAAGCUCCAGCUUAAAU
>20
CCACGUCUACCCUGUAGAUCCGAAUUUGUUUUAUACUAGCUUUAAGGACAAAUUCGGUUCUAGAGAGGUUUGUGUGG
>21
GCACUUGUCAAGAACUUUCUCUGUGACCCGCGUGUACUUAAAAGCCGCAUCACAGUCUGAGUUCUUGCUGAGUGC
>22
UACGGUUGAGUAUUACAUCAGGUACUGGUGUGCCUUAAAUCCAACAACCAGUACUUAUGUCAUACUACGCCGUG
>23
UACGUAACUCCUCAAAGGGUUGUGAAAUGUCGACUAUUAUCUACUCAUAUCACAGCCAUUUUGAUGAGUUUCGUG
>24
CCAUGUCGUUAAAAUGUUUGUGAACUUAUGUAUUCACAAUCAUAUCACAGCCAUUUUGACGAGUUUGG
>25
UAUUAACGCGUCAAAAUGACUGUGAGCUAUGUGGAUUUGACUUCAUAUCACAGCCAUUUUGACGAGUUUG
>26
UGUGGGAGCGAGACGGGGACUCACUGUGCUUAUUAAAUAGUCAGUCUUUUUCUCUCUCCUAUA
>27
UCCGUUGGUAAAUUGGCAAGAUGUCGGCAUAGCUGACGUUGAAAAGCGAUUUUGAAGAGCGCUAUGCUGCAUCUAGUCAGUUGUUCAAUGGA
>28
CAAAUAAUGAAUUUGGCAAGAUGUCGGAAUAGCUGAGAGCACAGCGGAUCGAACAUUUUAUCGUCCGAAAAAAUGUGAUUAUUUUUGAAAAGCGGCUAUGCCUCAUCUAGUCAAUUGCAUUACUUUG
>29
CUCUUCCUCUGGAGAUGACACGAAGGUGCAUUGUAGUCGCAUUGUCUGUCCCAAUUGCUUCAGGCAAUACAACUUCAGUGCAAGCUCUGUGCAUUUCAC
>30
AAUUGGCUAUGCGCUUUGGCAGUGUGGUUAGCUGGUUGUGUAGCCAAUUAUUGCCGUUGACAAUUCACAGCCACUAUCUUCACUGCCGCCGCGACAAGC
>31
UGAAGCUGACUUGCCAUUGCUUUGGCGCUUUAGCUGUAUGAUAGAUUUAAACUACUUCAUAAAGCUAGAUUACCAAAGCAUUGGCUUCUGCAGGUCA
>32
AACACAUUUCAUUCGCGCCUGUAUCUUGCUGAACCGCUGCCAUUAUGGCCAACGAUCCGGUUGAGCAAAAUUUCAGGUGUGUGAGAAAUGUGUUUAGCA
>33
AAUAUGAAUUUCCCGUAGGACGGGAAGGUGUCAACGUUUUGCAUUUCGAAUAAACAUUGCACUUGUCCCGGCCUAUGGGCGGUUUGUAAUAAACA
>34
UAAAACGUCACCUGAUGUAGGCCGUGCCCAGUGCUUAUUUGUUGCAUUUUCGAAAUACAAAUUGCACUAGUCCCGGCCUGCAAUGAGUGUCGCAGUCGAC
>35
CCAUUAACAGAAACCCGUAAAUCCGAACUUGUGCUGUUUUAUAUCUGUUACAAGACCGGCAUUAUGGGAGUCUGUCAAUGCAAACAACUGGUUUUUGGCA
>36
UCAUUUGGUACGUUUUUCUCCUGGUAUCCACUGUAGGCCUAUAUGUAUUUCCACCAUAAGGCACGCGGUGAAUGCCAAGAGCGAACGCAGUUCUACAAAU
>37
GACAUGUGCAAAUGUUUGUAUGGCUGAUUCCCUGAGACCCUAACUUGUGACUUUUAAUACCAGUUUCACAAGUUUUGAUCUCCGGUAUUGGACGCAAACUUGCUGAUGUU
>38
ACCUGCAACACUGUGUGUAGCUGGUUGACAUCGGGUCAGAUCUGUUUUUCAAGCAUUUGGUCCCCUUCAACCAGCUGUAGCCAGUGGUUGAUGACAAC
>39
CAAUCUCCAAUGGCCACGUGUAUGCUCGUAGCUAUAACCUGAAAUCCAAAUGUUAUUGCUUGAGAAUACACGUAGUUCACCGAGAUUUGUU
>40
GGUUGGCCGGUGCAUUCGUACCCUUAUCAUUCUCUCGCCCCGUGUGCACUUAAAGACAACUGGACGGAGAACUGAUAAGGGCUCGUAUCACCAAUUCAUC
>41
CGAACUAAUUGAUGGUUCCAGUGAGAUAUGUUUGAUAUUCUUGGUUGUUUCAUUCAAAAGUUCACCCAGGAAUCAAACAUAUUAUUACUGUGACCCUCGC
>42
UGUGUGCCCUUAUUAUGGUUGGGAUUUUUUAGAUCAGCAGUUAUUGCUAUAUAGCCAUAUUUAUAAAUCUUCUACUGGCCUACUAAGUCCCAACAUAAUGAGAGUAAA
>43
AAAGGUGCUUAUUGCAGCUGCUGGCCACUGCACAAGAUUAGACUUAAGACUCUUGUGCGUGUGACAGCGGCUAUUGUAAGAGGCCAUAGAAGCAACAGCC
>44
UAAUUCGAUUUUUAGCUAUGAUUGUCCAAACGCAAUUCUUGUUGAUAUUCAAUAUUCAAGGGUUGCGACUGGGCAUCGCGGCUCGAAAUAAGAAUACAAC
>45
ACCAAGUUCGCUUUCCUAAGUACUAGUGCCGCAGGAGUUAGGUUCGUGUCCGCAAUACCUCCUGCUGCCCAAGUGCUUAUUAAAGCGGCGAGU
>46
UAGAUCUCGGCACAGUUAAUGGCACUGGAAGAAUUCACGGGGUAAUUUUUAUACAACCCGUGAUCUCUUAGUGGCAUCUAUGGUGCGAGAAUAA
>47
UUGCUGACUUUGAGUCUUGGCACUGGGAGAAUUCACAGUUGACUUUAUUAUUCUGUGGUUCUGCGGGUGCCAAAACUUAAAAACCGGCUU
>48
UCCUGUGUUGCAGUUUCGUUUUGUGACCGACACUAACGGGUAAUUGUUUGGCCGCCAGGAUUACUCGUUUUUGCGAUCACAAAUUAUGAAAUUGCAGCAA
>49
UGUAAAGUCUCCUACCUUGCGCGCUAAUCAGUGACCGGGGCUGGUUUUUUAUAUACAGUCAGGUACCUGAAGUAGCGCGCGUGGUGGCAGACAUAUAU
>50
CCUGGUUUUUGCCAUCAGCGAGGUAUAGAGUUCCUACGUUCAUUAUAAACUCGUAGGAACUUCAUACCGUGCUCUUGGAAGACCAAAAAACAACCAAG
>51
AAAACCGAAGUCUUUUUACCAUCAGCGAGGUAUAGAGUUCCUACGUUCCUAUAUUCAGUCGUAGGAACUUAAUACCGUGCUCUUGGAGGACUGUCGACC
>52
UUGAAGGUUUUGGGCUGCGUGUCAGGAGUGCAUUUGCACUGAAACUAUCUGAAGCAUGUAAAUGCACUAUCUGGUACGACAUUCCAGAACGUACAAUCUU
>53
GUAAUGGUACGGUGCGACCGGAUGAUGGUUCACAACGACCGUGUCAUUUAAACGGGUCGGUGGGACUUUCGUCCGUUUGUAACGCCAUUUGUCAACGA
>54
GGAAUUCAUACUACUGUUUUUAGUGGGUGGGGGUCCAGUGUUUCACAUUGAUUUUCUUAGUAUUUGUGACUAGAUCCACACUCAUUAAUAACGGUAGUUC
>55
UGGCUUUUAUGUAUUUACGUUGCAUAUGAAAUGAUAUUUAUAGUAAACAGAUUAUUUUAUAUGCAGGUAUAUGCAAGUCGAGGUCCUCCACACUG
>56
CGAAUAAGUGAAUAAAGAGAGCUGUCCGUCGACAGUCCAGAAACUAUUUAAUAUCACUGUCAUGGAAUUGCUCUCUUUGUAUAAUAUUCG
>57
CGAAUUGUGAAAUGAAGAGAGCUAUCCGUCGACAGUCAAGUUAAGACCGAUUGUAAUACUGUCAUGGAAUUGCUCUCUUUGUAUAACAUUCG
>58
AGUUUCCUUCUAAAUCUAGCCUCUACUAGGCUUUGUCUGUGCAUUCGAAAGCCGAUCAGACAUAGCCUAUAAGAGGUUAGGUGUACCAAGGCGAACA
>59
CUCACACGAUUCUCAAAGGUAAAUAUCAGCUGGUAAUUCUGGGAGCUAAGCCUAAAUAUGAAACACUCGGAAUUUCAGUUGGUAUCGACUUUUUUGAAUU
>60
GUUGCAGUUCCUGGAAUUAAGUUGACUGUGUAGCCUGUGAGGGCAAGGCUUGAAUAAUGCUCCUGAAGUCAGCAACUUGAUUCCAGCAAUUGCGGCCCGA
>61
UCGAAUCGAAGAACUGAGAUCGAUUGGUGCAUAGAUAUCAGGAGAACCCACUCAAUUUAACUCUAGCACCAUUCGAAAUCAGUGCUUUUGAUAAGAAAC
>62
UUAAAAUUGAAUGGCGAAUGUCGGUAUGGUCUCUUUUUCAAAGAAAGGUUUCGAUUAAGCGAAGUGACUAGACCGAACACUCGUGCUAUAAUUUUAAAAU
>63
GGACGCCGGGGAUGUAUGGGUGUGUAGGGUCUGAAAUUUUGCACACAUUUACAAUAAUUGUAAAUGUGUUGAAAAUCGUUUGCACGACUGUGA
>64
CGGCCAUGUCGUAAUUAGCGGAGCACGGCAUCGCCGGCGAUAAUUAAUGACGGUGGUCACGUUGGUUUCAUGUCGAUUUCAUUUCAUGACACGGCCG
>65
GAGUUUACAGUAAAAUAAAUAUUUAAGUGGAGCCUGCGACUUCAGUCCCUCUGACUGACUGGGGUAAGUCACUUGAGCGUUUGUUGGCACGUAAAAGAC
>66
UCUUGGUUUAGGUUUCACAGGAAACUGGUUUAAUAACGAAAACUAGUUUCCUCUAAAAUCCUAAUCAAGA
>67
GCAGCAUUGAAUAAUCUCAAUUUGUAAAUGUGAGCGGUUUAAGCCAUUUGACGCACUCACUUUGCAAUUGGAGAUUGCUCGAGACUGC
>68
CAUGUCUAUUGUACUUCAUCAGGUGCUCUGGUGUGUCUCGUAACCCGGCACAUGUUGAAGUACACUCAAUAUG
>69
GUCCACUCGAUGGCUCAGGUACUUAGUGACUCUCAAUGCUUUUGACAUUUUGGGGGUCACUCUGUGCCUGUGCUGCCAGUGGGAC
>70
UGUCUUGCUUUGACUCACUCAACCUGGGUGUGAUGUUAUUUCGAUAUGGUAUCCAUCACAACCUCCUUGAGUGAGCGAUAGCAGGACA
>71
UAGUUUCGUGGAUACUCUGUCCUGCUAUCGCUCACUCAAGGAGGUUGUGAUGGAUACCAUAUCGAAAUAACAUCACACCCAGGUUGAGUGAGUCAAAGCAAGACAAAAUGCUGCUAACUU
>72
CUCGCAGUAUAUUUUUGUGUUUUGUUUCGUUUUGCAAUCCAAAUCACAGGAUUAUACUGUGAG
>73
AUUAUACGACAAACCUUGUUCGGUUUUGCCAAUUUCCAAGCCAGCACUGGGUAAAGUUUGUCCUAUAAU
>74
AACAUAAACAUUUGCAGGGCGGGUCGUGUGUCAGUGUAUUUAUAUCUUAGCUAUAUUGCACACUUCCCGGCCUUUAAAUGUCCAAUGUU
>75
UCUAGAUCAUUUUUCGGACGGUAUAUGGGUUAAUAUUUCAUUUGUCGAAUAUAUUGCACAUUCACCGGCCUGAAAAUAUCAAGA
>76
GAUUUGGUUCGUCACAAGGGCAAUUCUGCAUUUUUUAACUAGUAUUGCACUUGAGACGGCCUGAUU
>77
AUUUUCUGCUGCGGAUGGGGGCAGUACUGUUUUUUUAACAUUGAGUAUUGCACUUUUCACAGCCCGAAAAU
>78
UCGUAACUUGUGUGGCUUCGAACUUACCUAGUUGAGGAAAACUCCCAUGUCGGAUUUUGUUACCUCUGGUAUUCGAGCCAAUAAGUUCGG
>79
CACUUAUAUAAUUUUGAUUGUUGCUCAGAAAGCCCUCAUUGUUUACCAGUUGGCUUUCGAGCAAUAAUUGAAACCAGAUAAGUG
>80
AAAUUCUAGUCGAUUUGUCUUUUUCCGCUUACUGGCGUUUCAAUUCCACAACGACAGGAAAGGGAAAAAGGCGUAUUUACUAUGAGUUU
>81
AUGCAACUGCCAUUGGGAUACACCCUGUGCUCGCUUUGAAUGAAAUGCAAGCAAGUGAACACAGCUGGUGGUAUCCAGUGGCCGUUUGGCAU
>82
UUUAUGGGAUACACACAGUUCAGUUUUGUCACACUUCAAGCAUCACUGGGCUUUGUUUAUCUCAUGAG
>83
CCGGGCAGCGAAUUACUUGGGCCAAGGGAAUGCAAACUGUGAUCAUCCCGAAAGUUUGUUCGUUUGGCUUAAGUUAUUUUCAUGUCCGACU
>84
UGGUUGCUGUAGAGUUUUAGAAUUCCUACGCUUUACCGUGGCAUACGAAAUUCGGCAAAGCGUUUGGAUUCUGAAACCCUACCGAUCCAUUA
>85
AGUCCUGGUGGAGCUCAAAUUGACUCUAGUAGGGAGUCCUUUAAUGAGCGACUCCCUAACGGAGUCAGAUUGAGCUGCAAAGGAGCGA
>86
UUGGUUUUGAAGUUUUCAAUUCCGUAGUGCAUUGCAGUGUGUUUCAUUAUUUACUGCAAGCGCUGCGGAUUUGGCAACUUUGACGACCUUC
>87
UACAAACACAAGAUUUUCUGGGUGUUGCGUUGUGUGUACCUGUGUACAGGCGUAUUCACAUGCAACAUCCCUUACAUCUUGCUUGAU
>88
GGCCAGCUAAUCAACUCCAUCGUGCAGAGGUUUGAGUGUCCUGUGUUUUGCCUAAUCGCAUUCAAUUUCUGAACGGUAGAGAUGGUACGCUUAGAAA
>89
GAUCGUUAUCGUGUUUGGAAUGGUCUCGUUAGCUAACGGAUGAGCAAGUGCUCGGCUCACUGGCCCAAAUGCAGUUUGCCCGGAGACGCCGGUUAACCCAGCACUGAAAUGUGUAGUUUCGAGACCACUCUAAUCCAUUGCAGCAUUU
>90
UGUCCACAAUAGACCUUAGUUUUCGACGUGUUUUGGUGUGCUGGGGAGUUCUAUUCCGAUUGAAACCGUCCAAAACUGAGGCCAACUGUGAGGCGC
>91
GGCGUGUCUAUGGCAAGUAGAAUAGCAGGCUUAUCACAUGUUUAAUUCAAUCUGCUGUGAGAUUCUUCUAUUCUACUUUCGACAACACCCGU
>92
UUAACUUUGUUCUAUAUUCUUAGUACUCGGGUUGAUAAAGACCUUUUCUUCAGGGAGCCUUUGUCAUCGGGGGUAUUAUGAAAUAUAGUUUAAAGAAA
>93
GGGUUUUGUACCACAUUCUGAGUAUUCCAGAUUGCAUAGCUUUGUGCUACUAUUGCUAUACGGUCUGGGACACUUUUAACAUGGUAUCAAAUC
>94
UCAAGGGCCGAGUUACCUUUGAUCACCAGUAACUGAGAUUGUUUCUGAUACGGUUUCGUUUUCUGGCAAUCAAAAGAACUUGGACUCGA
>95
GAUGGGGCACUCAGGCUAUAAGGUAGAGAAAUUGAUGCUGUCUACACUAUUCAGACUUCAGUUUCAUUACCUUUCAAUUUGUUUGCCCCCAU
>96
UUAGUCUAAUCUAAAACAAGGUAAAUAUCAGGUUGUUUCCUGUAUUCGAUCGAAACAUCUGUAUAUACCUUUGUUCCGAUUGGACAAAA
>97
CAAUAACAUAUUGGUCCAACUUGCCUUAGAAUAGGGGAGCUUAACUUAUGUUUUUGAUGUUUAAGUUAAAAGCCUCUGUUCUAAGACAAUUUGAUGAUCA
>98
GACAAUAUUGCUCAACAUUUUGGGGGGUAAAACUGUACGUUAUAUGUGCCCUUCUGUGAUAUUCAUAAGCGUAUAGCUUUUCCCCUUAAAAGUUAGAGCUAUUGCAA
>99
AACCUGAUCCGCUGCUGUGGGUUGUGGGCUGUGUGGCUGUGGUAUAGGUGCCGCCAGUUGAUAACCCCCAGCGUGGGCACGGACCCA
>100
CUUGGAGAGCAGAGAUACCUCUGGAGAAGCGCGUGACCUGACCCCAGCAGGAGAACCCAACCCGCUUUUCCACCUAGGUGUCUCUCUCUCUCUUUAU
>101
UGAUGGAAGCUUCCUUAAGUAGUAUCCAUUAAAGGGUUGUUCUCAACAUGCAAAUCAACCUUUUGAUGUACUACUUUAAGAAUCUCCAGUUA
>102
AGUCUCUGUCCUACGUCCGAGUUCCACUAAGCAAGUUUUGAGAUCGUUUUAAAAACAAAAACUUGACACGUUGAGCUCGUUCGUGGGAUGGACU
>103
GAAAGGCAUCUGUUGCAGCUAGCGGGUGUUUUAUUUGGUAGCUGUAAUGAUUUGAAUCUAUCAUAAGACACACGCGGCUAUAACCGUUGUCUAAG
>104
UCCGUGGCUGGCAUCGCUCGCUGUAAAUUGUAAUCAUCAAAGCGUUUUCUCAGAGCCGCUUGGUGUUACUUCUUACAGUGAGUGUGCCAGUCCGUA
>105
AGAAUGAUAGGGAAAUUGCUAAAUAUUUUUUUUGUAUAAAUAACUUUUAACUUUUGUACAAUACGAAUAUUUAGGCAUUUCUCAAAUCAAA
>106
ACCGUCGUCGACUUUUCGUGGUUGGUGGUUGAACUUCGAUUUUAAGUAUUUAAAUAAAAUGAAAUCUGUUCAUUCUCCGACACAAGAAGUUCACGCAAAGG
>107
CAAUUGUCACCGGUCAUGUCCUCCAAGCGAGCAAAGAAGUAGUAUUUGUGUUUCCAAGAGCAAAUAUAACUUCAUUGGAAGCUAAGUGGAUUUGCCCAAAU
>108
UUGAAUUUUUGAUUUUAAACACUUCCUACAUCCUGUAUGUGUUUUGCAUCCGGUACAGAUGUGGGAGUCGUUUGCACUCAGAGAUUUCACA
>109
CAUCGCCAUGCAGUGCCGCGGCAUUGGUGAGGCCAUCUCCAAUGGAUUAGUUCUCAACAUUGGAUUAGUUAUCAUCAAUGCCGGUGCACUGCACCUA
>110
CGAAUCAACAAACAAGGUAUGCUUUAGAUAACUCGAAUAUCACAUCUUCAGUGUUCGAAAUCUGAUGAGAUAUUCACGUUGUCUAAAUCAUGUUUUGUA
>111
GUUGGCGGCACAAUCUGCAAUCUACGCCACUGGCUUACGUUGCAAUCGAAAAUCGUGUCCAGUGCCGUAAAUUGCAGUUGUGUGAACGCAAA
>112
UACAUGUGAGGAUGUCACAAAUACACUGAAUUUGGGGGGAAUUCUUAUGUAUAUACAAAUUCUUCCCGAACUCAGGCUAAUUUUGUGGCAUCCGU
>113
AGUUGAUUGUAUGUCAGUUUUUCAUUUGGCCUGGCUAGCUUACUCCUUUUUAAAUAUUGCUAGCUGCCUUGUGAAGGGCUUACGUGUAAUUGCAGUUC
>114
AAACAUCCUCACUGAAGUCGGGUUUCGUUAGCAGCGGGCUGUUUUAAUAAAUUCAACAAGUUCGUUGUCGACGAAACCUGCAUGCUGUGUGGAAAAU
>115
CGAAAUCAUGUUAGAUCCUGGACAAAUAUGAAGUAAAUUGUUUUUAUGCAUCAAUUACUUGAUAUUCAUCCUUGAACUAAAUGGUUUUAGAGC
>116
UAUAUUGCAAUAAUUAAAUAAUACGUUUCGAACUAAUGAUUUUCAGUUCAUUCAUUAGGUAGUUACGCAUUAUCUAGUUGUUGUAAACAUU
>117
UAUUAUAUUGCAAUAAUUAAAUAAUACGUUUCGAACUAAUGAUUUUCAGUUCAUUCAUUAGGUAGUUACGCAUUAUCUAGUUGUUGUAAACAUUCAACU
>118
AGAAACAAAUUUCAUUGAGGUAAAUACGGUUGGAAUUUUGUCUUUUAACUAUAAAUCCAACCGAAUUUGGCUCGGCGAAAUUUUUCAGUU
>119
UAUAUAAUAGCACUGCUGGCUCAUUGGUACAUUUCAUAAGUACCUUAUCAAAUGUUCCAAUGGUCGGGCAGAGCUAUUAUUUGUCC
>120
CACACCUGAAAUUACCCAUCUCGAAUAGCGUUGUGACUGAGGUAACUGCGCAUCGAAUCUACUCAGCGGCGAGGCUAUUCAAGUAAGGUUAUUUUGGGCC
>121
UGUUGGACUGUGUUUAAAGUAAAUAGUCUGGAUUGAUGAAAGUUGCAUUCGAGAAUUCAUCAACAGGCAUUUACUUCAACUGCAGUUUGAACAA
>122
GACGGCGGUACCGGGCAUUUUGGGUGUGUGAUUUGUAGCAAAGUGAUAUGUAUUUGAUCAUCCCCUUGUUGCAAACCUCACGCCAAAGAUGAUCUGCGA
>123
AAAGAUUUUGGGAAUCGGCCACUACCUUGCAGUCACGUGAUGAAAAGACACAGGUGACACUGAUCCGGAUUUGGUAGUUGACAAAUCCUCCAUGCCGAGAUUAGUUUCAUUUUGCGUCUUUUGAAUUCGAAUAGUUCAUGUGAUGUGACGUAGUGGAACAUACCUGAAAUUACA
>124
UCUGCUCUGCGACAUUCACCGUUCUGAGUUGGCCCCAAGUGCACGUGGGCCAGCUUUCAGCUUCGGUGCCAUUUCACCCCGAGCAC
>125
UAUCACUGCAGUUUCAGGCUUUUCCCAACUACACCUAUUAAUACAUAUUUUAACGUCCUAUUAAAGUUGUAGUUUGGAAAGUUUUGGUUUUGCAUU
>126
AUUUUCCCAAGUGCCUGGUAUCAGCAAAGUGUUAUUUUUUAUGUUUAUGUAAAGUACACGUUUCUGGUACUAAGUACUUCGAGAAAGUUACC
>127
AACGCUCCCGUGACCUACCCUGUAGUUCCGGGCUUUUGUUUAAAUGGCGUUCGGCACAUUGUCGGACUGCUGGCUCGAUUAUCAGAAGCUCGUCUCUACAGGUAUCUCACAGGGUAGAA
>128
UAUCGAGUUAUCUAAGGAAAUAGUAGCCGUGAUUUUACCCAAGAAUUUUUCACAUAUCACAGUUGCUGUUUCUUUUAGAUAGCUCUUUUGU
>129
CACCUGCACCCCGCAGCCCGAAUUAUGUGGGAGCUGCGCCGUUUCCGUAAUCCGUAGCACCACAUGAUUCGGCUUCGUGGUACAGGAUAU
>130
UCUGACUCUAUUUUGUCGGCGAACAUGGAUCUAGUGCACGGUGGUUCAUGAUUAAGUUCGUGACUAGAUUUCAUGCUCGUCUAUUAAGUUGGGUCAG
>131
UUAUGGAUCCUCUUUCAAUGAAUUUAGUAUGCCCAAACUCGAAGGAGUUUCACCUCCAUAAGAGCGACAGUCCUGGAGAAGUUAUCAGAGCCAAAAAAAUUCAUAUGAUGAUGCAUUUUCCGUCUCUGAAAACGUCUUCAGCAGAAGUUGUUUUUAGCGAAGUGAAACUCAUUCGAUUUUGAUCAUACUAACGACAUUGGAUGCUUGGAUCGGCA
>132
CCUCGUGUCAAAUUCAUUUUGGAACUGAAUUCUCGUGGGUCUGCACUGACAACACUGACCGCUCCAGGGCAAAUUGUUCAUUUUGAAAUUGAAAUUCUGUAGCACCAUGAGAUUCAGCUCUGGCGUGAAUUUCAAACAUGCAU
>133
AAGGAUGCCGCUCAAUUACCCCGACAUAGUCAUACGGUGAAUGUUGUGUAUUGGAGACCAAUGUUAACUGUAAGACUGUGUCUCGGUGGUUGCCAGCCCAGCCAC
>134
GACGCUUGCCAUUGAUAUUGUCCUGUCACAGCAGUAUUGUAACACUAUAUUAUAGUUUACUGCUGGGUCGGGGCAUUAACAUUGUUGAGCGUCAUUAGCA
>135
AAGCUGGCCUGUCCCUGGGUAAACUCCCAAGGAUCAGGUGGAGAUUGAAUCCCGAUCCUUGGGUUUCUGCUCUCGGGCAAGGUCAGUAGU
>136
UAGAAAUUAUAUAUUUAAGUAGUGGAUACAAAGGGCGAUUUGAUAUAAAAGUGUCGCAUUGUAUGACCUACUUAACUAGCUGAUUUUGU
>137
GUGGGUAUCUGGAUGUGGUUGGCUCUGGCGGUCCUCUCACAUUUACAUAUUCACAG
>138
GUUGGGGGACAUUGAUCUCGGAGACGGCGGUUUAACUGAUCCAUUCUCUCACAUCACUUCCCUCACAG
>139
GUGAGUUGAUCGAUUUCGAGGUUUUGGCACACGAAUAUAAUCUGGAAUCUUUAAUUCGCAG
>140
GUGAGUUUGAAAUUGAAAUGCGUAAAUUGUUUGGUACAAUUUAAAUUCGAUUUCUUAUUCAUAG
>141
GUAAGCAGUGUUUGAACUCGAUCUUGGUUCUUGGACUCUUGAUAAGCUCAAUUAACUGUUUGCAG
>142
GUAAAUAUCUAAAGUUGAACUUGGCCAAUGGCAAGUCACAGCUUUUUGUGUUUACAG
>143
GUAAGUGUAAGACUUUCUUGAGUUACCCGCGAUGAGUAUCUCAAAAAUUGUUACAUUUCAG
>144
GUAAGUGGUGUAGAUGAAACAAAUUUACCAACAAUUUUGUUGGAUUGUUUCACCUAUCGUUCCAUUUGCAG
>145
GUGAGUUUUUGAGCCAGGAAUAUAGUUCUUAUUAUUGGUUCAAAUCGCUCGCAG
>146
GUGGGUAGAACUUUGAUUAAUAUUGCUUGAAAAAUAUUAGUCAAAGAUUUUCCCCAUAG
>147
GUGAGUUUCGUACACUUAAUUAAUAGGAUCGGCCGUUAAUAAAAGUAUGCCGAACUCGCAG
>148
GUAUAAUGGAAAUAGAUUUUAAUCGCAGGCGCGUCAGUGGUUGAAUUAAAAUUCAUUUUCAUUUGCAG
>149
GUGAGUGAUGCUCCAGUUAGCUUGGCUGAGUGAGGAUUUAAGUCCUGGGACAUCUCUCUUGCAG
>150
GUAAGUAUAGAGAGGAUGUGAUUGGUAAAUUCCAAAGUUCACCUCUCUCCAUACUUAG
>151
GUGAGUUUAGUGGAGUUUAAAGCUUCCCAUCGCCAGCAAUUACGCGAAAGCUCUACCCAAACUCAUCCCCC
>152
CGGGAGAGGAUUAUGAAAGACAAUUUGAAAUUAAAUAUCUGUGUGUGAAAUUAUUUAAAAGAUUAAUUUCACGCGAAGAUAUUUAUUUUUACAUUUGUCCCUAUAAUAACCGG
>153
UCGUUUAAGAUGCUGUGAAUAUCCCGUUUUCUUAGCUUGGCAAUAAAAUAUUAUUCACAGAAACUAGUAAUUUACUUCCAAGCUAACUGAAGGGGAUAUUCAGUGCAACCACGGA
>154
GGAUGUCGAGCAGUACACGUAUUAUCUGCAGCUGCAGAUGCAAAUGUAUAUGUAUCUGUAUCUGUAUCUGCAGUAUUGCAGUAUCGCUGCUUUAUUCAUAUCC
>155
GCCUGCAUAACGCUGUGGCUUUCCGCUUCUAUUUUUCGUUCACUGCCUUGUGCUUCGUUGGAAAAUCGGUGAGCUAAAAAUAGAAUUCGGUUGCCACGCUUCAAGGG
>156
AGCUGCUCCGAAAAUAUCAUGAAUACGACAAUUAUGUGCACAUCAUUUAGUAUACGUGAUAUUUUAGGAGCAGCUA
>157
GCAAUAAGUUAGACGUGAGUAUGGCUAUACAAAUCAUCUGGAACGUAAGUUCUAAUGUAUGUAUUGUAUGUUGUAUUUGCAGUUUUAUGAUAGCA
>158
GAGCGAGUUGAAGCGAUAAAGCAGGUUGCAAACUGCUCUCUCGCUUUGCUCUUACUUUAUCGCUUAAACUCGCAA
>159
CGCGAACCACUUUGUGCCGCUGUUGCCUUUGCAGUUGCUGUUUUCCAUGUUGCUACUGCGGCCAAUUGUUGCGCAUCAGCAACAUCAACAACAUCAACAACAGCAGCAGCAACUGCAGUAGCAGCACUCGUGAUUCACUUUCGA
>160
GAAUUUUUUUGGGAUCUCUUUAUAAAGCGUUUAUUAUUUAUUUAUUAUGUUUUGUCGAGAGCUUUCAAAAAAUUCA
>161
CGCUAUUAUUAAAACCCCCAACGCUCACACACACACACAGCCAUGUGCAUGGAGCAAAAAACUAUGGCCGUGUGUAUUUGUGCGAGGCGUUGGCGUUCUGACCAGC
>162
UCCAUCUUCCGACCGGCGAUCAGUAAGUGCACCAGAUUGGGAAUAACCUUCAAAAGCUGCAACUUAAAUAUUCCCAGUAAUGUCCACUUACAAGGAGCCCCUGGUUGGAUGGGUGGA
>163
UGUAUGAUCACAUUGGCUUGUGGGCGUGGCACUUCAAUUGGGCUGACUUUGCCUGGCUGGAAAAGCGGCACCUAAUUGAAAUGCCCGCCGAUCAGUGCUCGAUUACGAUCGACAC
>164
GUGCGCCGGUGUGCGUGUGUGAGAGGCCAUCGUAAAAGCCUUGUUUGCGUGCGGAAUUUAACUGUUUUCUCGCCGUCUGCGAAUUGCGGGGCACUCACACACGCAUAUUCAGCCGCAC
>165
GCACGUCAUCGUAAGCAUUGCAAAAUGUAGUUGUUAAAUUCGCUCUUCAAUCAUUAACAACAUUUACAAUGUUUGCAGGCUGUCAACGUUGAUGGC
>166
CACAUUUGCCAUAAUCUCCUUAAAAUAGUAAAGGCUGUUAUGCUUAUUUUUGUGUUUUUUACAAAACUGGCAUUCCCGUCUUACUUAUUUUCAGAAAACUUACACCAAAGUG
>167
UCCUUGCUGUGGGUGUGGUUGCGUGCGUAGACGUCAGCGCAAUGCCUUUGUUUGGCGGCAUGCGGAUGACAUUCACGUCCGUAUCCGCACACACAU
>168
GUAAGGAACACACAUAUACAAUACCGUUUGAAUUUCAAAUAAUCAGGAUUUUGUGUGUGGACCUCAGA
>169
GUAAGUUUGGAGUGCCUGGGCUAAGAACUUCCAUUCUGAAACUUAACUCUUGCAAUCAAACUUUCUUUCAG
>170
GUAAGUGACUAUGCCGGGAUUGUGGUUAUUGAACUUAGCGUCUCCACUCACGGCAUUUCAUUCACUUGCAG
>171
GUGAGUGUCCUGUUUACAGCUGGUAUAUUUUUCGAAAAGCCCUCUAAACUGGUCACUUCCACUCUACAG
>172
GUGAGUGGGUCGCACGGAGCGUCAUUUGGAAUUCCCAUGGCUGACGAAACGUUCACUCUGCUCUUCUCGAUUACAG
>173
GUGAGUUUAUCUAAAUAUGCCCAUUUAUCAAUAGUCAUACUUAUUUAUGCUCCUUUAACUCCUUGCAG
>174
GUGAGUGAUUAUGGUUUAAGUAAUACGAAUUACAUAAACUAUAUUUAACCACUAUUCUUAG
>175
GUGAGUGCAGGCUGUUUAUUGCGGCGCUGUUUACUGUUUACGAUCGCACUGGAAGUGCGCUUUCCGGCGCCUUUGGAAGCCAGCACUCAAGUUUCCUUCAUUGUUUUCCUUUCUUUCCCCUCUCUCUCUCCCCGCAG
>176
GUAGGAUUUUAAGCAUUAAGCAUGUAUAUAGUUUUUGCUGUGCUCAUAAAGUUCUAUAG
>177
GUAGGUUGAAAUCGGAUACAACUAAAAGUUAUUUUUAAUUGUAUCCGGUCUUCAUUUUAG
>178
GUUUGUAUGGAAUUCCAUGAGCUUCAAAGUAAUGCUUCUAACUCUGUGGUUUUUCAUAUUUCCCAG
>179
GUGAGGAGGAGCAAAGUGGCGCCACAAUUUACUAGAAACUAAUUGCAUCUUUUUGUCCCCCCGCGUAG
>180
GUGAGUAGUCGUAUGUUUAUUAAGAUUUACUUUCUAUAAAUUAAUGUCCACUACUUUUAG
>181
GUGAGUUCGAUUGGAAAAUUUAAAUUUAAUGUUUAAUUAACCAAUUCGAAUUGCUUAG
>182
GUGAGUGAGAGCGAGUUCCAAUGUGGUCCUCGAAACCAGUUGUGCUUCGAUCAGAUUCCAAAAUUGACACAUUCCGACCUUGAAUCACCCACAG
>183
GUGAGAAAAAGUAGUAAAUUAAGCAUAUCACGCAAGGACAAACAUUAAGUUAAGGCCUAGUUCCUAUUAUACUAGGAAUACUCAAUCCUACUUAUGCCUCUUAUUCUUCUUUUCUCAG
>184
GUGGGUGUUCUUGGAAAUUCGCCUCGAUCGGUAGCUAAAUUUCUGAUUACUCCUAAAAG
>185
GUGAGUAGCGAUGGGGGUCAGAUGGCCGUGGAAGAUAUGUGACGAUUGCCCCCUUACUACUAUCGUCUGCUCAACAG
>186
GUGAGCACGAUGGCCACAUUUAUUGGGCAACCAAUGAAUUCCCGCCUGCCCACAG
>187
GUGAGUCUCUAGGGGAUUAGCAAGCUAUAAUUUCUCACUUAAUCCCUGAACGACUUGCAG
>188
GCAUCAUGCUUCUGCGAUCUCUACCAAUUUUCCUUGCACUCUUUGUCCUUUCCAAAAGUGACACGGGUGCAGGUGAAGAUUCGGAAGAGGACGACGAAAACGACUGCAA
>189
UUAUCGCAACUUAUCGAUCGGGUGGCGGAUAUAGAUCAUUGGUUAUCCCUUAAUUAAAGCAAACAAGAUUUGUUUCGGCCGCCCGAUUUUACAUACAACGACACG
>190
AUGACCGGCGAGGAGAUGCGAUUCCUCGAGCUGCUCACCGCCUUUGGCUUGGACAUCGAGGCGGUGGCCGCCGCUCUGGGAGUCGAUAUGCACACGCUCAACA
>191
UAUGAAUACAUAUAUUUUUAUGUUUGAGUCAACAUCGAGUUGCCGAUGUUUGGAAAACAUCGAUGACAUCGCUGUUGGCAUCGAAAUAUGUCCAUAUCUAAUAUAUAGUU
>192
UUCGGAUCGUUUGAAUGACCAAUUUUGUCUUUUAUUUUCUCUGUGUUUUCAGUUAAUGAAAGAUAGUGAACACAGUGCUAAAUGAAAGAUAAUGAGACCCAGUCGACAGGACCCAAG
>193
AAAAGUAACUUUCGUAAUCGAAAAAGUUUCGCUUUUUUUUCUGCUUCUGCCGCUGAGCAAGUUUUAAAUAUUACCGCUUAGUUACAGCUGCAGGAAGAAAAGUUAUAAUUAUGGACUACGUACAUAAAU
>194
GUGAUGGUGCUGGUGGUGGUGCCUUCAUUGUUUUUCUCUUCUUUUUGUUGUUUGACUUUUACACUUUUGAACAACAAGCCGAAAGGAAAAAGCAUGAAGGAAUGCAAAGUAUUCG
>195
GCUCGAUUGCUGCAACUAAGAAACAAAUAUUUUCAGUUGUUCAUUGCAAAUUAAUUUAUGUACAUUGCUAUGAAAUCAAUUGAAAAUAUAAUUGUAUCCUAGGCUUAUCAGCUGCA
>196
AAAGCGACCCACCCAUUCCCCUUCCGCCCAUAUUUAUCCUUCGUCUACUGUUUCAUCGCAGGAUUUAAGUGGGCGGAGCACGGAAUUCGGGGGCGUGGCG
>197
GUCGUAGAUGUGGGCGUAGGUGGCGGCGGGCGUGGCGUGCGUGAUCCUGGUUGUGGUGACCACGCCGGUGCGCUUGCCCUCCUUCUGGGCCCACUCCAUGACGCUC
>198
AUAAUGCGCCGCCAUCUUGCGGCACACUCGCACACACACACGUGUGCCAUUCUGGUUUUGCAGUGGUGUGCGUGUGUGCCUCGAGUCGUUGCGUCACUG
>199
UAAUGCACAUAAUAAAUGCCAACCAUUCAUCAUGAAAUUAUAAAUAGUAUCAUUUCAAGAUGCAUGGUAAGGCUUUAUUUUGUUUUGCAAUC
>200
UUUUCGUACGUACAAAAAAGCAUCAGGUUUUCGGGUGAGGUUUCUGAUGCUUUGUCUCUUAAGUUUUUCCUAACAAUUAAACCCUAUGUCGGUAUUACGAAUACCAUCAAAAAACCUCACCCACCAAAUGUAUGACCAGAGAGAUAAAAA
>201
UCCGGGUGCGCUGGACGAUCUGAUCUUCUCGGGAGCCGGAUCCGGAUGUCGCGGCGACGACGAGGACGAGUGCACGCCGCCAUUCGAAUCGGGUAGCGGGGAUGAUCUCAUAACACCGGUCUACGU
>202
UAAAGUUCACAGGCGACCAUGAAUGUUAAUAAAGAAUAUUUACCAAUAAAGUUUUAUUUUUUAUUGAAGGUCAUGGACAUCCUUGAACCGAUU
>203
UUGGCGCUUGGAAUCGAUACCCGAGCCAUGAUAGAUUGAAGUCAACCCAAUCGAUCGCGGUUCGAGUGCUCGAGUCUUGUGCGCCGGCAUG
>204
CACCGAUUUGCUUCCCCUUUUUCCGUGCGCGGAGAAAAAAAUCCCCAGAAACAUAAUAUCAGGAUGCUCUCUAUCUCUGUCUCUGUCUAACGCUUAAUUGUUGCUCAAUUGCGAAUUAAUGUCUGGGGCUUUUUUUCUCCGUGCAGUGCCAUAGCCGUAACCACAACCU
>205
AGGGGGCGGCAACAUGUGCCACCUGCCGCCGAUGGCCAGCAACAACUCGCUGAAUAAUCUCUGCGGAUUGUCGCUGGGCAGCGGUGGUAGUGAUGAUCUCAUGAACGAUCCUCGGGC
>206
UCGUUGUAUUUUACGCACUCUGCUGGCAGCGCUGUCGGCGUCGCUGCCAGCUGCCAGCAGCGAGCGGUACACUUGCAACUAUCC
>207
UCUCUGGCAGCUGCAGUUCCGUUUCCGGAGCGGGAUCUGGAACGGGCUCUGGUUCUAGAUCAGGAUCCAAUCAUGCACCCGGUCCAGGUACCGCUCCAGGUCCCGUUCCCGGAAACGGUGCCACCGCCAAUGCA
>208
UGUCCGGUUUGAACCUUCUGUGCCGGCUGGCCAUGAUUUGCAGCAGGUAUCUCCGAGAGCAGAUGAUACGCAGCCAGUUGCGUUUCAUGACCAAACGGCAUGUGAAGCGUGCCCUGCG
>209
ACACAAGGCCUGCCGCCCAAGAAACGCAAGCCCAGAAGUCCGGCAGUCGAGAAUCACGAGGGACUGGGACCUUGGGCUUACGGUUCUCAGUUUGGCUUGAC
>210
CGAUAUCCAAUAGUAGCCAACUCUCUCGCUCUCUAUGUGUAUGUAUGUAUCUUGCUAUCCAUAUAUGUAUAUCCAUAUCAGAGAGCCAGGAUUGGUUGAGACCAUACGAUAUAACCCGAAACCACACUGGCCA
>211
UCCUUUCUUUUCUCUCCGUCUCUCUCUUUCCCUCUCUCUGUUUACAUUGAGCUGUUUUGUCCGUGCACGUGCUAGACGAUGUAGAGAGUGAGGGAGAGAGCGAAUAGAAUAACAGCUCAUUGUG
>212
CUGUAGGAAAUUUUUUGGGGUACUUCUGGUUUCAUAACGCAGAGAAUCAUCAGCGUGAAGGAAUGAUUCUCUGCGGGCUGGAACCAGAAGUCCUGCAAAUGUUCUUUUA
>213
AUUUUUGAAUGGUCCUUUUCAUGCCCAAGGCGAAUAAAUAUGUAUUUAUGUAUAUUUUUUUAUAUGGUACGUAUUUAUUUGUCUGCAAAUGGCUGCCAAGGAGUGCUACAUA
>214
CACAAGGUGAUCGAUGGGAGAUGAGCGCCUGAUGUGAUGAUGAAGUAGAUCGAUCACACCACACACUCACUCACCCAGGUUUCAUCC
>215
GCUGUGUGACAACAAACUUGUCGGCACUGGAGUACUAAAUAUAUUGCACAUGUUCAUGCAUGUUCAACAUAUUUAGCACUCAAGUACCGAAAAAUGAACAACGAAACGAAAAAUAACACGAACAUCA
>216
CUAUAGCGUUGUCUCUUGCGCAAAUUGCAUUUUCUCUCUGUUAACAUGUACACAUAAUUCCUGUAACAAAGGGCAUUUGCAAUGUGUGAGUCAGCAAACCGCAUCCG
>217
UUUUCCUCAGAGCCGCGACUGCUGGCGUGUUAUUGUUGCUGUUGCAGCUAGCUGCCACGGUUUGUUGCUUCACUGAUUACGCGCAAUGCAGCAACAGCAGCAGCAGCAGAAGCAACAGCAACUAACUGCAGAGGAGCAAUAGCAGCUGAGAGUUC
>218
GUAUGGAUUUUUCGGCGUGGCGGUAAAUUGAAUGAUGAGUGGGAGGAUGUCGCUGCCAUUGUUUGGUUGAUAAGGGAGCCUGGCGCACUAUUACCUGGCUCUCUGAAACGAGAGCCCACCUGUCAAUCAAUACCACCCCGCCGAUGCGACAUCAUCAU
>219
CCAAAGGUGGGCGACAAGGGCUGGGAGCAGCAGUUGCUGGCGGUAUUCUGAAGCUGCUCUUCCGUGGGUUGCUCUUGCUCCUGACCCUCCUCUUCCUCCGCUU
>220
UCGGCCCUCGACACGGUGGAUGAGCUUGUCAGUGGCGGAUCCAGGAGCAAUUCUGCCGCUGGCGACAGAUCAUCGGCCACUGACAAUGCCCAUUCACUGUUCGAGGAGAUC
>221
AAUCAAAAGCGCCGUAGGCCUCCACCUCGGCUUUACAGAUAUAUAUAUAUAUAUCGUGUAUAUAUCUGUGCGAUCGGGAUUGAGACUGAGGUUGGUCCGAGUACUUU
>222
CUCGUUCAGUCGUCGUUGCGUGUUGUAGGUGGCCUGGUCUACUGAGCUCCGUUUGGACUGCUCCUCCUCCAACUACUACUGCGGCCGCUGCUGCUGCUGCUGCGGCUGCUGCAUCCGCCUGCAACCUGCAACACUCACACCACGGCAACAG
>223
UUCUUUGUUUUUAUUCCCUGUCAGAGAGUAUAUUGAUUUUAGGUGGACAUUUGCGACCAUAUAAAAUAUAUAUAUUCCUGAUAAAGAAUAUUUAAUAUAUCU
>224
GGGCAAAUAAAGCACGUUGCUCCCUGUUUACUUGGGUUUUCUGUUCAUUUCGCCUAUCGAACGUUGAACUUAAAAAGCCACGAUCAGUUGUUUAACAUACAGAUAUCUCUG
>225
GUCGAUGCCGGCGUUUCCCGCUCCAGGCUGUCGUCCAUGGAGUUUGUGUUGUCAGCAUUCAGCUCGGUGGAUGUCAGCCAGCGGUGGAAGGCGUCGUCUCGCU
>226
UAACCCUCCGCUCGAGAACGUGGUUUCUUUUGCGACGUGCAAUACUCUGUGGCAGAAGUCUUGCACCGUUCCAAAAGAGAGCAGCACGUGGAGCGACGAGAACGG
>227
GGACUUUCCACUUUUCGUUUGGCUGGCCUGGAAAAGCUCUCUUUCUCUAUUGCCUCUAUGGCUCGGCAGCGCUGGGCGCCUAAUCCGAAUUGCGAGAAAGAUCCGCUUUUCGAGCCAAAAACCAUCGAAAAGCCUGGCAAGCACACA
>228
CAUAGGUGUUAUAUCUAGGCCAAAUAUAUAUACUUGUUCUAUGUAUUAGUUAUUUGCAAAGGAAUACAUGUGCCUGUAUAUAUAUUCGGUAAAAUCACAUCUUUGAAUU
>229
GAAGAGGCUGAGAGCGGGAAAGUGAGAAGUAGAGAGCGCAGAUAGGGAGUGGGAGCUUAUACCGUUAUAAAGCCAACUUCCGUUCUGCGUUUCGUUCCAACCCCCCACCUCUCUUUCCCUCU
>230
UGGCCACGUGCCCGCAAGACGCCUUCGGCCGGCGCAAAGUUUCAAUUUGAUAUUCCUUGGCCGGUCGAGCAGCGUCUUGGGGUUGUUCGUGGAUU
>231
CCAACUUUGCUGGCAUUCGGUGGCCAAUAAUGCAAUUGCAUGUCCUUGUUGCUGUUGCAAUGUUGCAGCUGGAAUUGCAAUUGCAUUUCUAGUUGCCGCUGCUGCUGCUCGAGUGGCAA
>232
GGCUGGCUGUCUUGACCCACUUGCUCGUUUGCAUUUCUGAAAAAUGUAUACGCAAAAACCAAAAUCAGAAAUUCUUUUGAGCAAGUGUGUCAUGAAAUUGCCAUUCGU
>233
CUUCGCUCGAGGUGUGAAAACCUUUUGGCCAGCGAAUACGCCUCGGAUCCAAUCACGUUUCAAGAUCGAGGUGAAUUCUUUGACGUAUUCGCUGGCCAAAUGACACGUUCGCCAUGUUUUGCG
>234
UUGGGGGCGCUGCACUGGCAUUGAAAAGUGAAUUACAUUGAUCGUGACAUGGGAAUGGAAAAUGUCGCCGAGCCAUGUAAAUCGUUUGGCCUACCCGUCUA
>235
UUCUGCCGCUUUUGCUGUGGCUUCUCUGCAUGGGAUUCCCCAUUCUGCAUGGCGCCGAUCUCUGCCAGCCCAUCGGAUGGCGGAACUUCCAGUGCAGCGAGGUCGCUUCUCUGCAGGAUCUG
>236
GCGGUGCCGUUGAUGAUGACACAGCGCGCUUGCAACAGCGUGCGGCACGAUUCUCACAGCAGGGCUCCAGCUCGGCCAAAAAAUCGGUCGUCGCCAUUGCAAGCUCACCGUUUGGUCUCACCACGGCCAAGA
>237
UCGUAAACGUAUACUGAAUGUAUCCUGAGUGUAUCCUAUCCGGUAUACCUUCAGUAUACGUAACACGA
>238
UCGUGUUACGUAUACUGAAGGUAUACCGGAUAGGAUACACUCAGGAUACAUUCAGUAUACGUUUACGA
