# Supplementary material for: CFSP: a collaborative frequent sequence pattern discovery algorithm for nucleic acid sequence classification
Source: PeerJ. 2020 Apr 20;8:e8965. doi: 10.7717/peerj.8965 (PMC7179567; doi:10.7717/peerj.8965)
Supplement: Supplemental Information 2 [file peerj-08-8965-s002.zip › miRNA/Drosophila pseudoobscura/negative.txt]

>692
GGUUAUGGUAAUCCUUAGUGCCUUCCUCUCGGGCAUAGCUCGGGUCACAUUCAACUUUGGAUAUGUGAUA
>693
GGUUGCAGCUGGGCGGAGGAGUCGGUGGUCCCGCCGGUGGAUUGCUGGGUAGUAAUG
>694
GGCUCUGAUGAACUACCGCAGGAAGAGCACAGCGGGAUGGAGUAUUGGAAAUAUCCUACUGGACUUCACGGGCGGCACGCUGAGUA
>695
GGCGAGCUGGAGGGCCUAAAGAUCGAUCGUCCGGUGCCGGCGGCCUCGCUGCAGGCCAAUCGGCAUCCGCA
>696
AUGCCUGGACAGAUGCCUGGACAGAUGCAGGGUCAGAUGCAGGGUCAGAUGCCUGGACAGAUGCCUGGACAGAUGCAGGGUCAGAUGCAA
>697
UCCUCGCCCAGUCUUGAGUAACGAUCUUGUGGACCAAAUUGAAUGUGUUAAUACUUUCUCUGUGUCCUCGCUGAUGGUUGUCGUUCCCUGCGGCAGGG
>698
UGGACGGACUGCAGUGCCAGGUGAUGCUCAACCAGAUGCACAUGCAGACGCUGCACUUGAAGAUCACCCAACUGCCGCCGCCG
>699
GCGAGGAGUUCAUCUGCAUGGUCAAGCGGUUCUCCUAUACCACCAGCACAGAGAACUCCACGA
>700
CCAGUGGGGCCCCUGUCGGCGGGCUGACGGGCGUCGUGCCCACCAGAUACUUGCCUGCCCAUCUGC
>701
CGCAGCCGAAUCUGGCAGACGACAUACCAGUGCUGGGCCACAUACCAAAGCUGUUCAAUCUACUCUCGGUGCA
>702
GUCUGCUCUGUGAUCUGCUGUGGUCCGACCCGGAUCCCAAGAUCAUGGGCUGGAG
>703
CGCCUGGACGGGAAUGCAGUGUGCCCGGUAUCAGCGCAUCUUGGAGGCGAAUGAGGCACUCGGCGCACUGAUCACCAUCCUGGGCG
>704
CGCACAGUAGCUACUCGGCCCCGGCUGUUUCCCACAGCAGCAGCUACUCCGUUCCGGCCGCCAGCCAUACUAGCUACUCCGCA
>705
GGACAUGGUCCUCACCUCGCUCAUGAUCAACACGGAACGUGAGGCGGUUGUUGACUUCA
>706
AGUUUACCAUUGUCCAUCUCAUAAAGACCGUGGGGAAGUGGAUGAUGAAUGGCACAAUGGAUGAGACA
>707
ACAGUGGGUCGCGUGUUCUGUGGCUGGGUGGCGGAUCUGCCGCAAGUCAACUCAUUGCUGCUGAACAACUGCUGCCUCCUGG
>708
AGCCGAGCCAGACGAGUGGCCCUGGAUGGCGGCCCUGCUCAUCGAGGGCCAGCCCUUCGUGUGGUGCGGCG
>709
UGCCAACUCUCUGCUGGAUCUGGUUGUUUUCGGACGUGCCUGCGCCAAGACCAUUGCCGAGGAGAAUAAGCC
>710
UGGACUUGGAGCGCAACAGACUGACCACCGUGCCCGUGGCCAUAUCCUCGCUGCAUCGCCUCAAGUACCU
>711
UCGCCCCAGACUACGCGCAGCUGCAUCUCCACCGUGUCGAGUGUUGUGGACAGCGGCGGGGGACGCACCACUGCCACCUCGGGGCGC
>712
UGACCCGAGUGCAUCGCACGCUGCGCAUGAAUCGCGGUCAUGUUUUGCUCAUCGGCGUCG
>713
CGCCGCACACAGAAGGCCAUUGCUGAGCUCAUUCGCGAGAGGCUGAAGAUGAACCAGAUCGAGGAUAUCAGUCAGGCUGUUAACGUGGCUGCAGCUCAGGCCGGCGGCA
>714
CCCAGGACCCCCGUACGAGCCGCGCGACACGCACUACUGGUAUCCGGAUCCGGAGCACCUCAAGGAGUACGCCAGCGUGGUCAUGUACCCCACCGGGGAUCAGUGGC
>715
CGUCCUUGGUUGAUGCGGUUCUAUGCCAUCUAUCGGAUUUUGGCUAUUGGAAUUUUAGCUUAUUUCUACUUACCAUGGAUC
>716
GAUUAUCUAGAGUUCAUUGUCUACGAGAAGCAAAUGUACAAAACACUCUCGGACAAGGAGAAGAUGAUG
>717
AGGAUGCCCUGGGAUACCCUGGCCUACAAUGGGAUGCCCUGGGAGGCCUUGGGAUGCCCUGGGAAGCCC
>718
UCUGCCUCUGCCUCUGCCUCGCCAGUGAACGCCAAGUCAAAGUCUAGUAUUGCCACAACCACCGCCGCGGAUAUGGCCGCCCUGGAUGCGGAGCUGAGCAGC
>719
CGGUGAUGAAGCUGAACGACUGUCUCUGUUCCAUCGCAUCCAAGAAGCCGGGACGGAGGUGGUAAUUGCCA
>720
CGUCGUCUAACAGCAUUUUCUCCACGCCUUCAGGCAUAGGCCCUGCUGUGGGCGGCG
>721
GUGGCGGUGGCGAUGGUGCUGCUGCUGGUGUUGGUGACUAUUCAGAUCCAUAUCGCUAUGAGAGCACCACGAGAAAGUCAA
>722
CCUACCCACAAUGCCCGAGGUGAAUGUGCUGCCCGAAGUAAAGGUUGAGCCACUCUUUCCGGCGCUGCCCGAGGUAGA
>723
UGGCCGGCCGCCUGGGAGAGUCACUGAUACCCAAGGGUGAUCCCAUGGAGGCCAAGCUG
>724
CGAGAUCAUUGCCCGGGAAGUGCGAAACUGGCUGAAUCACUCACAGCUAGUGGCUAUCUUCCACCUGAACUCC
>725
ACAUGGUGAUUCGGCGGGAGUUCCCCGACAACGUGGUGGAGUUCUUCCGGACCAUGG
>726
GUGGAAACUAUGAAUGCGUAUCACGGGGUCCUGGCACGGCAGCGAUGACCGUAGUCGAAUAUUGUCAACAGCCAGCCGGCUUCCAGGAGUGCGAGACGAAUGGAAUAGACCAG
>727
ACAAGAUGCGCCGGGGGAACACAGGGGAUAUGAGUAUUCGAGGAGUGGUAAUCCCACAAGGAACGUUUUGG
>728
UUGUGCAGCGUGUCACCAAAAAUGUGGCCUAUACAUCCAGUGGCUUCCUGUUGCUCAU
>729
CCAUGCGCUCUCCUCGCCGCUGUGGAAUCUUCAAGGACGAUUUGUCGGAUGAGUAUGCUCAUAGCGGGGAGCGUGUGG
>730
GGGACAUAUUGCAGAUGUUGUUGGUGGGGAAUCAGUUCGUGAGCUUUGACUGGUUGCAGGCCAUGAUACGCAAGAUGCUGGAGAACGCAAUGUCCUGCUUCACCGCCAAUCCGUCGGUCCG
>731
UACCAAUGGUGUCCAUAAGGCAGCUCCUGCUUUGAAUGGCGGCUCCAAGGGUG
>732
UUGCACCGAGAUCCCAGUUCAGCCGCCUGCUUCUUCUAGCGGUGCCGAAUCUUCGGAUGAUGCAG
>733
CGCCCUGGUGCAUAUCGAUGGGAGAGCUUUUAAAGCCACCCUCGACACUGGAGCC
>734
GGCUUGGAUUGCCUGGAUAUAAGCAGCAACAAAAUUGGCGAUCUACGCGAUCUACAGCA
>735
ACGGCCAGUGCAUAUAGUGUGUCCCAGGGUCUGUUGGAAUUGAGCAACAUGAUCCUGUAUCGGGCGCCCGUCGUCUACUCCAUCCGG
>736
ACCUUUGAGCGGUAUCGCGUCGUGCCGUUCGGCAAUCACUCGUAUGUGGAGGUGCUGGGCGAGAACCGCGAACUGCCGCUCUACGGA
>737
GGCAUGGGCCGGAGCACCGGCAUGACGGCCAUUGUCAUUAUCGUGAUCGGUGUCCUGAUCCUCAUGUG
>738
GAGUCACAAAGGAAAGCCGCCUCUGACAAAUUUCGCCAUGAAUAUGUAUGAUGAUCAGAUCACGGCUAUAUUGGGACUA
>739
AAUAGCGAUGCCAAGGACUUCGAUACGGCUAGGUCGCUGGAGCACCAGUGUCGAUCCUACUGCUUUCCUAUG
>740
GGCCUUGCACCUUACCGAGUUUCUGCUGCAGCGCUCCUGGUCUAACGAGACGGUGAUCAAUGCGGAUCUCAGUGAUUUGCGGCA
>741
CUGGGGGCUCUCUUCUGCAGCGCCUACUGCCGUCUAGUCAUCGUCCCAGGGCCACAGACGGCCUUCUCCAGCGCAGACAACCCCAU
>742
GGGCAAAUAUCUGUUUCGCGAGCGCCGUCUGCCAGUCUACGACAUCGCCGUGGCCAUAACUAAACUCGAUAUGUGCCG
>743
ACUUGGCCCACAGUUUGGACAAGGGCUGUCAUCAUCUGAGCGAACUGUCCUUCAUCCACUGUGCGGUGGGGG
>744
CGUUGUAUGCGACCCUACUGAAAGAGCGCGACAAUCUGAAGGAGUCUAAUGGUACCCUACAGAAAGAGCGCGACAAUCUGAACGCGUUGUAUGCGACC
>745
CGCUCCCGGGCCGGAUCCCCGCAGGCGCUACAGCUGAUGCCCGCGCUGGAGGCUAAGAUCCCCGAACUGCG
>746
CCCAGCGGAGCUUUGGCAACGCCCUGCAGUCAUAUUUUGUCCAGCACUCGCUCGCCGAGGCCCUGCUGGU
>747
GGCAUGGUUCUGCAGCGGUACAGACGCCUGGCCAAGCUGGAGGAGGAGCGGCGGCGACUGCACGAGGAGUACCUAGAGGCUAGACGCGUGCACUGGGCGGACCAGGGCG
>748
UGCAGAACUCGGCCGACUCGAAACUGUGCUUCGAUUCCGGCACUCAUCCAUCGAGCACGGCCGAUGCG
>749
CGAGAUGCGAAAGAAGAUCUUGCUACUGGUCCAGGGCCAGUCCAAGUCCCAGUCCCAGUCUUA
>750
CUUUGCUCUUAGCACCGACGACACGAUGGCAUACGGAGACUGUGUGUUCCAGAAUAAUGUUGGUAGUAAAC
>751
CGCCGUAUUUGGGCUGGUACGAGGCGGGCAGGCACCAGGAGGAGUAUGUGGACUGUCGCUACAACCAGAACAAGGGCU
>752
UUGGCGCCCAUCUGUAUUCCGCUGGUCCCGUGUCGAAUGGCCAGCCACUGCGACUGAAGGGUCUCAC
>753
AGCCAGGUGGUGCCAGAUACCUUCCAUUGUCGCUACCACGCCAUAGGGAGAACCUACUUGUAUCGCUUUGCC
>754
AUGCAGUACUCGGACCUUGGCUGCCAAGUGGCUCUGAUACGAAGAUACGGAUGGAGUGGCAGACAAUCACCGGGUGCGAAGCAG
>755
GCUCGGUUGAGGCGGUGGCCAAGCAUCUGUUGGCCCGCCUGGACAGCGAGA
>756
UCCCGAGAGAAGAGCUGUCGUUGAGAAGUAUAUAGUCGAAACGGUAAGGGAUUUGAAUGAAGCAGCGGCUAUCAGUGUCUCGGGG
>757
AUCUUUGAUGGCUUUACGGUGGGACGCUUCGACGAAGGCAUGGUCGAUACGGAUGUGGAUGGCUAUGAAACGAA
>758
UGGCUUCAAUUCGAAUCUUGACAACUUUGUUAUACGGAUUCCGUUCAAGAAUCUGGUGGUGGGGCUG
>759
UGGUGUGGCCAAGUCGGACAUUGCUGAGCUGGUGCAGCGCAUCCAGCGAUAUUUGCAUGCGGCCGGACCU
>760
AUUGGUGACUUUAUACUGACCAAGCCCAUGGUCAUUGGACAUGAGGCUGCCGGAGUUGUGGCCAAA
>761
AGCUGACGGAUGCCCUGAUUAGCGUGCCCAACGGGUAUCGCAUUAUCACUGCGUUGGUGGCC
>762
UUCGAGGCCCUGAUGGCCCGCCACGAGCCCAAGGUGGCAGCCGAGUUCAUGGUCCUGAU
>763
GGACAUCAAGGGCAACUACUCAAUGAGCCUGGUGGAUGGGCAGUUGCACGUCUGGGUCA
>764
GGAACGAGCCCAUCACAUUUGAGUUCAUCAAAAGUAACUGCGGCUGGCCGUUCA
>765
AGGCGUCCGUCUGGUGCGGCACACACGUCUGAUGGGACCAGGAGUGGGGGAACGGGUGCGUAUGGCCACGCCUGGUGGAGUUGUGGCCGCCCAACCAGGCGCCAUGGCGCCG
>766
GCGGGUAUCGCGAGACAAAGCCUGCGCCUGGCACACCGGAAAUCAGUGUCAUAGCAUUGGACUUUCGCCGCUACUCGG
>767
CCGAUCAAGAGACUUUCCUGUCCGCCGACGAUUUGCGCAUCAAUCUCUGGCACCUGGAGGUGGUCAAUCAGAGCUACAACAUUGUCGA
>768
GUACGAAAAGCGGCUCUGGAAUUAAUGCAAACCCUCCUGGAGGCCUAUUCCAAUUGUUUCGCUUUGAUUUGUGU
>769
CGCUUUUCUUGGCACGGAUGCAGGCAUUAUCAAGAAGGUUUUGCUGUCCGGUCAAAAGCC
>770
CCCACAAGACGCAAAUGAAGCCCAAGCCGACCGCCCAGCUGGCCAGCGUAUACGAGACGAGCUGGGAGAAUCUGCUGAUGGAUCAGUCGCCGCGUAUGGUGGU
>771
GAAGAAGAUUACGGGCGUGUUCGAGGAUACCGUUGGCGCCACGCUCGGACCAUUCUUG
>772
CCACGAUGCGAUACCGCAAGAAGGUGGAGCGUGACGACGCCUGGGGCGUCGAAGUGGCCCAUUUAUUGCGUGAUUGUAUGACGAUGA
>773
UCACUGCAACGGACUGUCCGCCGAGGUUCUGGAGACCUGGACCAAGGUGGCAGAUCUCCUGGAGUGC
>774
GUCUACCCUUGCUAGUGCAGCGUACCCUGGCCAAGCAGGUGACCUUGAUCGAGUGCAUUGGGCGAGGCAAGUACGGCGAGGUGUGGCGUGGUCAUUGGCAUGGCGAGAG
>775
CGAGUACACGAGAAGAAUCCAGGAGUAUGGCAUUCUGGCCAAGAUGAAGUCGGACACCUGGACGCAGCUGAUUGAGAAUGGAAUGUACUCU
>776
GGCGAGGAGGGCUUCUACGGCGGCUCCGUUUCGCUGGCGGACCACUGUCCCUACAUACAGGAGUUCACCUGGCG
>777
GGUGCUGGCGGUGGAGGUGGUGGUGGAGGCGGUCGUCGUCGCUCGCGUUCCCGUUCACCUAUGCGCCGCCGUUCGCG
>778
UGAACGGUCUUUAAGAGACUUUCAAUAUGUCGAAAACUUUCGAAGAUUUCCGUUCU
>779
AGUGGUUCUCUCGCACAGACCGACGUUCCGAUGGCGCAUUCUCCUGUCCGCCAUGUCGAUAUGCACGGCCAUCGGGGCCUGGUACUGGCUGAGGGAUCCCCACA
>780
CCGUUUCCAGGAGUUGCCUUCCCCGCCGUCUAUGGACAGUUUCCACAAGCUUUACCACCUCCCCUAGCGGCGGUUGCACCCACUCAGCGU
>781
CCGCGUACACGAUGGCCAAAUACGGAAUGUCCAUGUGUGUUCUGGGAAUGUCGGAGGAGUUCCGUGACCAAGGAAUCGCCGUAAAUGCUCUGUGGCCGCGU
>782
GAGUGGCUGUCGUUUGGGGGAUUUGUGGUUGCUUGAUACUGAUUCCAUGACUUGGUCCAAACCACGCACACUCGGACAGGCACCACUG
>783
GCUGCUGAUUAAGCUGGGCAUCUUCGAGGAGGAGCUGGCCCGUUUCUACAUAGCGGA
>784
AAGAGCGUUCCCACCUCUGUCUCCCACCAGAGCCAGUCGGUGGUCCACAGCUCUG
>785
AGCAACCUCUCGUGGCCAACAACACAGAACUGAGUUUCAUAAAUGCUGAGGACCUGCAGAAACUGGUCAAGUUAAAUGUGGAUGCAGAGCAGGUGAUGGAGGGCAGCAAGACAUUGCC
>786
AGAAGCCAGCCAGGAUUCCGCCGUUCUCGCUGCUGAUGGAUACCAGUAUAAGACCGUGCGCCGCCUGAAAUACCGCCAGCGUCG
>787
AGCAGCUGCAGCAGUUGAGUGCCCACAGCAGUUCGGGUAUCGGGAUCUUCCUGUUCAUCUACGGGCUGGCCAGUGCCCUGCUGCUGCUGGCGGUCAUCUAUGAGUUUGCC
>788
AUCGUCUACGCAGUUCUUUAAUGAGCUAAUUAAGGACUUUGUGGUGAGCGAG
>789
CGUCGGUGUGCCAUCUCCGAGCCUCGUUACGCGAAGACCCACGCCGACU
>790
CCAGCAGCAGCCGGUCAGUGGCAAUCCCUGCCUCUCGGCCAACUGCUCGACGCUGU
>791
AAGGGCGCCUCGGAGAAGAAGCUACUGCGGAAUGUCUUUGCCAAGGACGACGUAUUCUUCAAUUCCGGUGACAUGGUGGUCUG
>792
UGCGACAAGAUCAAGGACUGCUCGGGCGGCGAGGACGAGGACGAGCAGUGUCUGGUGUGCG
>793
CCUGCCGCAACUUGGCAGCUGAAAGUCAACAUUUUAUGGGGGAAUUGGAACGUGCCAGGCAGA
>794
GGCCCCACCGGAAAAUGACAUCACGCAUCUCGGCGAUGACUGCCAGGUGACGCCAGUAAUACAUGUGCUCCAGUAUCCUGGCUGCGUUCCAAAGCCGAUUCCAUCAUUCGCCUGUGUGGGUC
>795
ACUUCGGUCAGGAUCAGGAGCCGCAGGGGCAGGAGCAGCUGCUUGAUCUGGGCGAGGA
>796
GCUCCACACAAGCUUCCGCGAGAAGGGCACCUUCGCGGUGGCCGUGCACAAGGAGA
>797
CUUUGCGGAACUGCAGCUCAAAUCUCCCACCUCAACGCUGGGAUCGCAGUACGAUGAGGAGCAGGAGGACAAUCAGCUGCAGCACGCGGAC
>798
GGGAGUGGGAAAGGGAUCGACCACCGUCCCGGAAGAACUCGAAGCGUAUCCGGCCGGACUCGGUGAUCCACACGACCAUCCG
>799
GGCCAUCACCUCGGACGGGUACCUGCAGCUGGAGGAGGAUCGCGAGCAGGGCCAGACGGUGGGCG
>800
ACGACCUGGAUUACAGCUCCGCCGAGCAACACAAGGACAACGCCUCGGACGGAUCCGCGUCGC
>801
AGCCGACGCCCGAUAUCAGCCAGGACACGCUCGUAGUGAUGCAGGCCCUGAUGGUGGCCCAGGCG
>802
ACGAGCCGGGGAAUUUGGAGGCUCGCUCCCAGAUGCACCUAGCAUCGACAAUGGCCGGCGUGGGCUUUGGGAACGCUGGAGUGCAUCUCUGUCACGGACUCUCCUACCCCAUUUCGG
>803
GUGCAGAAGUGUCAGCGGCUGCAGAUUGAAAUGAACGAACUUUUGAAUGAGGUGGCCGCUCUGCAA
>804
AGGCAUGGAUGUCCCAGAAGCCAUCUCAGAGGUUGUCGGCUUCCGAACAGCGUCAAACAAACCAAUUGAGAUUUCUGAGGAGAUGAAAAAGAGAGGAGCCAUGCUG
>805
CUCUGGCGGCGGUGGCUGCUGCGGAGGCGGUGGUGGAGCGGCUGCUAAGCCAGCACGCUCCGAUGGAAGCUGCUGCGGCAAGUCACCUGCUCCAGAU
>806
CACCGCGUGUCUUCUGGAAUUGGGAUGAAAUACUCAAUUUGGAUGUGGGUGAAAUCGCCGCUCAUCGUUCGUUUGUCUUUCUCUGGUGUGGCUCUUCCGAAGGCCUGGACAUGGGUC
>807
CUUGUGGGCUCUGUUACACGGGGAGUCGCCCAGGAUUGUGACCUACGCUCCCUUUGAUGACUUCCUGCAGC
>808
AUCUCGCUGAGGUCUUACAAGGGCAAGGUCUUCUAUCUGCCCUGCCCAAAGGAGGAGAAGGAGGAGGA
>809
CAUGUACGAGCUCUGCAGCAUUGAGGGACGAAUGUGCUACUGGGUCCUGUUCCUGACCCACGCUGUCUCUCUGAUGUCCACGUGCUGCCUGAACAUU
>810
AUGGGACUCCUACGAUCGAAUACCCAGCUAUGGCUGCGAGGUGGGCAAUAAGACAGAGUUCAUCAUUUCGGCCAAGCUCACGGAGGAGGAGUUCCAA
>811
UGGUCUAUCCGUUGCUCUUGGCAAACGCCGUACCCACAGCCGAGAUUGAGGCGGAGAAGAUUG
>812
CGCUGUCUUCGCGGCAUACCUGCGCGCUUUGCAGGUAAUCCUUGUGCGCCAGGGCCAGGACAAGCC
>813
CUGGCGCAGGGGGAGGUGGAGGGGGAGGCGGUGGAGCUGCUGGCAUCGAGUGCCCCAGCUUCGACGACAGCUCCGCCUGCCCCUGCUACAA
>814
UGGGCCGCUGUCACCCCUGGUUCGUGCGCUGCAUCAAGCCCAACCAGGAGAAGCACGCCCU
>815
AGGUGAAGACCAUCGAUGUCCUGAUCAACGGUGCUGGCAUCCUGGACGAUCAUCAGAUCGAGCGCACCAUUGCCGUUAACUACACGGGCCUGGUCAACACCA
>816
GUUGGUUGAAGCCGGUUCGGUACGGAAAAUGUACGGAAACCGGAACAGAAAGAAACCAAA
>817
CAGAAGCACGAGUGUCCGUACUUCCGCUGGGAGGGCACUGAAAAGGCAGGGACCAAAGACCAGUGCGAGGAUGCCAAGGACAAGUGCUAUCUC
>818
CAGGCGUACUGCUAUCUGCCCUACCCUGCCCUGGGGGGUAACUCCGGAAUAGAUGAAGGGAUCGAUACGGAGCGCCUA
>819
CUCCCUCUCAUCCUCAUCCAGCGACACCAGCAGCAGCAGUGAUACGGACAGUGACGAUGAGAGCGAC
>820
AGAGUGAAAUGAAGCAUUUCUUUGGACGUAAGGUGGCUAUCGAUGCCAGUAUGUGCUUGUACCAGUUCCUCA
>821
AGCAGCACGGCUAGCUCCAAUGCAAUCAGCAACGACCCCUGCCCCAAGCGUCGGAAAAUCGUCGAAGUUGCC
>822
CUCCGCGAAGAAGUCCCUUACCGAAUACAACAAUCUAAAGGCCAUGGUGGUGUCCGGCUCCAAGGGCUCCAACAUUAACAUUUCUCAGGUCAUUGCUUGCGUGGGACAACAGAAUGUGGAG
>823
UGGGACCGCACCGCUCAGGUGUGCUCGCUGGCGCAGCUGAUGCUGAAUCCCU
>824
GGACCUGGCACUAGAUCAUUUGGAAGCCUUUAUGGAAGGGCUCGGGAAUACUACUAGCAAUUUCCUGUACAUCGAGGAAGAAAAUGAUACUAAUGACGCCUGCCAGCUCG
>825
GGUUGCCCUUCGGCGAUGGCCCCCGCAACUGCAUUGGAAUGCGCUUUGGCCAGAUGCAGGCCCGCAUCGGCAUGGCCCAGCUCCUCAGCAGAUUCAAGCUAUCGCUCUGCGACA
>826
UCGAUCACGAGAAUUUCCACAGCGUUUCGCUCGGCCAGGGUCAGGAGAUCGUGGCCGAGAAUGCCAUUGAGACGGCCUCGCAGAACGG
>827
CGCCUGCUCCAGUUCCCUGGUGGCGCUAUCGCACGCCUACGCGGACAUGCGAGCGGGCC
>828
CUCAUGCUUGGCCCUGAUGCAGUGGGGGCCUUCAUGCCGAUCACUAUCAAGAGCAUACACCGGAAGAGGAUGAA
>829
UGCAGGUUGCUGCCCAGAACGAUUUCGGCAUGGGAGAGUAUACCUCGCCGAUUAUUGGCAUCACUCUGCC
>830
UGUUUGACCUCUCCUUCGAUGACUUCCGCGGCCUCUGCACCACCGAGAAGUACCCCAUCCUGCGGGCAGUCAAGUAUCGUUUGUCCAACU
>831
ACGGAAAAUCGGUACUACUACGUGAUACGCAACAAUCCCAUUUUCGACGAUGUGCCGGCGGGUCAGUUCCCGAUGACAGAGUCCCUGGGAAUGUGUGUGGAUCGCGUGGAACCAGUCUGG
>832
CGUCACCUAUCGCUGGAUGCCAUCAGAGGAGGCCAGUGACACCACUAAGGAAUCCCAAAGCAAUCCAGAGGUGGCC
>833
UCUGUCCCUCGCUGUGGCGGCUGCGGCAGCCAAACAGCAGGCCGAGCCAGUGACCCAGUUAAAGGCGGCCGGCGAGGCAGGAGGAGCUGGAGCUGCCACCGGGAACACAGU
>834
UGCCCCGCCCAACUACGGCUUCAUAGUGCGCCUCAUUCUGCCCAAGCUGCGGCACACUCAGCCGGACGGCGGCGCU
>835
CGGCGCGUCAACGUGGGAAGCAGUACGGACAAGGAGAAGACAGAGGUGGCGUGUGUGCAUACGGAGAUUGCCA
>836
CCGUCAAGGAGCCGCAUGUGGAGGAGGGCGACUGCCGCUACUUGCCCAAGGAGCUGCUCAAAGAUGA
>837
AAGGUUAUGCCCACCGCAUCAUCGCCCAUUGCAGGACGCAAACAGCUACCCGAAGAACAUUGUUCGGGUGCCAGCUCUGCGGAUGAGUCGAUGGAGGCGGCGCAUGUACCUC
>838
AGGAUUGCCAGCUGAAUGGGAUGUACACCAAGAAGGUGUCGCUGUGCAACGAGCUGAUCCG
>839
AGCCUCGAUUUCUCGGCGCCCAUCACGGAGACGAAGAUUAUAACGGUGCCGCCGUACCCGAAGGCC
>840
CCCGGGCCAGAAGCAAAGCCAAGCUGCAGGCAGAGCAUCUGCAGCUGCUGAAGGAACUGGAGUUGGC
>841
CGGCGCCGGCAUGCGGCCCAGCAGCACGCCUGGAGCCAUGUCGGUGACCU
>842
AUGGGCGCUCUAACUGAGGACGCCACUCUUCCCUGCAAAAGCAAGAUGGUCAAUGCUCAGAUGGGUGCUCCAA
>843
CGGCAGAUCAUCACCAACAACAAUCGCACGGUGAUCAUACCUUCCGAUGUCCAGGUGGUGGCCA
>844
CAGCUGACUGGCUCCUUUGCACCCUUCAUAGCCAAUGUGCCGGCGAUUGGGGUUCAGGCGCCCACAACCCAGUUC
>845
CGUUUUCAGUGUCGCCAGAGCAGCGGACGAGCUAAAAGCCUACGGGACUUUCAAGAUGAUCGGCUUUUGGAUUCGCAAAACAAUCGUACUACUAGUCUGUGCCACUCACUUGGGGGCU
>846
GAUAGCUCAAAAUUUCGCUUUUGGGUGAAGACAAAGGGUUUCACCACAAAUCGUCCCGACGGCUAUG
>847
CGUAUGAGGAGGGUCCAUGGAGAGCCACGUGAAGUUCGGGAGGUGAUCCCAGAUCGCGAGGCGACAAAUGACCCCAAUGACCGAAAAGUACA
>848
GCCAGCGUGCGAGCCGAAACCUAUUGCAAUCUAUUCUCAUUGAGCGUGGAUCAUUUCAAUUGCGUGCUGGA
>849
AUGCCAAGCCCCUUGGAGCGGUCAGCAUUGACCGUGCCUCGGUGCUGCCUGGCGA
>850
ACAUGGGCGGCCUGGUGGAGGUGCUUCGUCUGUACCCCGAAUACCAGCAGCAGUUCGCCAAUGA
>851
UGGGCCUGUGCAUGUACCAGCUGGAGAAUCUCGUCCAGGAGCAGAUACCCGACAUGCACAUACACUUCCAGCAGCAGGGCUUCCAGACCACGAUGUACGCCUCCAGUUGGUUCCUCACCCUC
>852
UUUCGAGCAUGCUGGAAACCGUUCAGGCCAUGCACGCUGGCGGCAUACCCGCCUAUGAGUGCCUGUCGUUUCUGGAGUCGAAG
>853
GCCGCAAAGAAGCCGACGACCUGCUGCAAAAGUAUAAACAUCUUGGUGAUGGAACAUUUUUGGUGCGCGAAUCGGCCACAUUUGUGGG
>854
UGACGAGCUGGAGGAAGAGCUGCGCAAGAAAAUUGUACUGGUGCCGGCGAGCGCGAAUAAUACCAAUAACAAUAAUCCGCCCAGUAAGCCAGCUUCCAUGUCG
>855
AAGCGAUGGCAUCGAUAAGGUUGACAACGGCGGAUCUCCCAUGCAGUUCAUUCAGAUCGUGAUGAAUCUGCUGGACGCCCUGAAGACCUCCUUCUCGCACCGCUC
>856
AGUUGCAAAAGGCUGAGCGCAUCUAUCACUUCAUACUCGAGAAUCCGUUGAAUCGCUACGUGCCUCCCACAAAGGUCUUCAGCAACG
>857
GUCGGAUCCCAGUGAGAUUGGCCGUCCGCUGGCCGUGGUUCAUGUGCCCUCGCUGGGAGCCAAGGAGUCGGCGGAAGUGGCCGAUCGCGCUGUCCGGUCCGAG
>858
GGGUUCGUGGAUUUGACAGGAUAUUCGCGCGCUCAAAUUAUGCAAAAGGGCUGCUCAUGUCAUUUCCUCUACGGACCG
>859
UGGGCUCCUCGGCCAACUUCUGGUCGAACACCGACUACUACGCCGAUCUGGGGGCCUG
>860
AUGUGAAGCCGGAGGACUGCCAGUGCGAGUGCCACGAGGCAGAGCGCGGAGAAUCCUCCACGGCCACAG
>861
GGCAAAACGGAAACCGUCAAGGACCUGGCCAAGGCCAUGGGUCUGCUCUGUGUGGUCACCAAUUGCG
>862
AGUCGUACUACCUGGAGACUCACUACAACAAGCAUAUGAAGACCUUUCACGGAAUGUACGUGUGCCCACAUCCCGGUUGCGGCG
>863
UGGUGUUUGAGCUGGCCUGGGUGCUGAACGCUGCAUUUAAGGUUAUCAAGGCCU
>864
CGGAACGCUUCGAUCCCCAGCGCUUUUCGGAUGAGCGCAGGGAUGAGAUUAGGCCCG
>865
CCGAGAUUCCCGCUGAUCCGUCGGUUCGACGCUACCGAACCGCCUUCACCCGUGAUCAGCUUGGACGUCUCGA
>866
AGGUCGGCAUUGUGGGCAGCGGUCUCAUUGGACGCUCCUGGUCGAUGCUGUUCG
>867
CGGCGCCACCAGUGCCACUCCAUCGGAAGACAGGGACGCCGGGAGCUGCUGGAGUGGCACCUGUGGUGCCA
>868
UGGCCGGAGCCAUUGCGGGCACCACCAACUGGAUUUUCGCCUUCAUUGUGACUUUGGCCUUUCCACUGAUCAAGGACGAAUUUGGUCCUGCUGCCUGCUUCUGGAUCUUUGCCG
>869
CCGAUGCGAUGGGACAAUUACUACUCCGGCGAGCGGGUGCACGUGGACGAGAAGGGCUUCCGCGUGGACAUCGAUGUGCGGCAGUUCCAUCCGCACGA
>870
UGUGGAUACUGGGCAUUGUGUUCCUGAUAUUCGGCUUCCUCACGCUGAUAGGCUGCAUGAUCUACUGUGUGUAUG
>871
UCGCUGCCUCCGAUCGCUCGCUCGUCUUCGUCGACAACCACGACAACCAGCGCGGACACGGUGC
>872
CCCGCCAUCAACUGCCAUUGCAGGACCCAGCUUCGCCACAAGCGUCCUGGUCAGCAGCAAGGGCUCCAAGUAUGAGAUCAGCGGC
>873
AUCAUCGCCAGAAGAACAAUAAUUUCCAAUUAAUUGCCUCUAAUUCCACGCCGGAUUCGGUGCGCCGCAAGUUGGAGGAGGUCUUGAAGCUAAUGCUUUUGGUAUGGG
>874
CAUGCAGGAGCUGCUCGAGCUGCAGGACGAGAAUGUGGAACUAAAGACCAAAAUAAAUGAAGCGGAGCAGGACCGACAGCAUU
>875
GGAGUCCACGAUGCGAUACCGCAAGAAGGUGGAGCGUGACGACGCCUGGGGCGUCGAAGUGGCCCAUUUGUUGCGUGAUUGUAUGACGAUGAGCUCA
>876
GUUUAUGAAAGCGCGGUCUGAUGAGGCCUCGACGGGUCGCAUUGAUUUUAAUGAGUACGGCCAGCGAAGCUUCUUCACCUUACGCUUCAUGGAA
>877
CCGUCUCCAGGGCACCAUUCGGCUGCGCAACGACGGCGUCAUCCUCGUGGCCAAUGCCGGCAGGCGG
>878
UGAUAUUAAUUAUUAGUCCUAAUUUAAUUAGAAUUUUAUUAGGUUGGGAUGGUUUAGGAUUAGUUUCU
>879
UCGACGGUGGGGCACAAUAACAAAUCUGGCAGCGCAGGCGGUGGCGGUGGAGGCGGCGGCGGCGGCGGGGGCAAUUUGCUGGGGAAUUUACCGUUGG
>880
GCGAGGUGCAAAACCACAAGCCCGUGUGCAUCUGCAUGCGGGACUGUCAGCCCUCGA
>881
UGCAUGAUGCAAAGGACACGCCGCUUCUUCUGGCCUCGAAUGCUGGUCAUGCCCAUGGCAGUCGUGGAAAGAAGCGUGGACAAUCCAAUCACGCG
>882
GCUGACGCAGCUCAUCGAGGACACACAGGACGACGAGAGUGAGCCAGCCCAGGCUUGCCUGCGCGAAUGGAUGGAGGAGCGGGAUCAGUUGCGUAACAAGA
>883
UGCCGCUGGCGGCGCUAAUGAACCAACAGUUCCUGUGCGUGCACGGCGGCC
>884
AGCUGAUGCACCAGAUGCGGGAUCCGGCCCACACUCUUGGCGGCUCGGUGGGCAGCAUUCCGCAGACGUUGAUUGGAGGCGCCGGCG
>885
CCAUCGAGCGCUGCCUGGAUGACUGUCUGGCGCAGUCGCGCUACCACGAGAAGCGCACAGAGAUCGCCAAGUUCAACCGGGAGAACCGAUGG
>886
CUGAACAGCCAUCUGUGGCAGUGCCUCAACACGCUGAACAAAGUCACGCACGUGCAGAUCCGUAGUGUCUGGAGGGAGCUGUGGCAAGAGCUGGAUCAC
>887
ACCAAGGCAUCAACAAGUCCCGUCAGGUGUACUUUGCCAAUACCCCGAUCUAUGCCUUGGC
>888
CGCUGGAGAUAUUCUUUGUUUACGUGUCCUUCAGGAACAACGAGAACUUUAUCGAGUCCUGCA
>889
AGGGACGUGAGCCGUUCAAGGGUAAAAUACCCGAAUGGAGUGCCUUCCA
>890
CGCUCCAGCCUGGGUAUGGGCACCAAAACGGAGCAGCGCCUCACCGCCAAUGCCGUGCACUGUGCCCUGCUCCAGCUCCAGGAGCU
>891
ACUCCCAAUGGACAGAUGCUCCUAUCGCGCACCCUGGAGGAGGAGCUCAAGGACGAGAAGAUGGUGCUGAACUACAUGGAGG
>892
CUGUGGUCCACUCUGUGCCUGUUGUGCACUCUGCUCCCCUCCUCAAGACUGUUGUGCAUCAUGCUGCCCCCCUGGCCUACAC
>893
ACAGAAGGCCGAGGACCUGUCGGAGAAUGUGACCCUGCCGGAGGUGUGGAUGCAGCGAUACCCGUUUCCGGCCUACAUCUUUGAUCCCCUGCUGG
>894
UGCAGCUCGUCGGCCUAUCUGGGGGAGGCGUUUCCGCUGCGCGUGAAGCCCUUCCUGAUUGGCCUGAUCGUGUGCG
>895
CCCCCUUUGAGGAGGAUGAGGACAUUGACAUAGUAAAACUGGAUGAAACUCUCAGCUCCAAUGAAGAGGAGGU
>896
CCCGGCAGUCCAGCGGAUCGUUGUGGGGAGCUCAAGGUGGGCGACCGCAUUAUAGCCGUGAAUCGGA
>897
UUCGCUGGGCAUGGCAGGACUGGCGGUCCUGGUCCUGUUCGUCUCGCUCAGCGGU
>898
CCCAAUACCUACACUAGGGACAGCAUUCUGCUGUCCUUUAGUCCUUUGUACUGGA
>899
GCAGAGCGAAGAGGCAGUGCCAAGGCCAGAGCAGGAGGAGCAACAGCAACAGUCACAGCCCCAGCGAGUGGAUCAGGGAGCACCUUUGAAUGU
>900
AGGAUAAACUCAGCCAGAUCGCCACGCACGAGCUGGAGUUCCGCGACAUGGUCGAAGGCGUUAUCCG
>901
GAGACGCCUCGAGAAUACCACCAUGCUGUUCCCUCCUCGAAUGUCAGAUCUACAUGGCUAUCGACUGCCGAUUGCGGUGGGCGGGUCAUCGCCGCGUCUA
>902
GUCGAGAAGGCAAAUUGGAACUGUGAGUUCUGGAAGCUGCGUGAGCAGUACUCCGGCAUCGAACCUCCGGUUGUGCGUAGCGAG
>903
AGCCGUGCCGCGUGCACGCGUCACGUGCUGCCGGCAGCGACCGCCGUGCGCCCGGCGACGGCA
>904
UGGUGGCGGCCCAGAAGGCGGCCGCCGGAGGAGGGACGCCGCUGCAGCUGCGCAAGCAGCUGCCCAAUCCCCACCUGCACCAUCCGUACGGCAAUUUGGUCGCCGUCGCCGCCACCC
>905
CGAUUGCGCUGAUGGUGUCAUGGUUCCUGGUUUACAUCUGCAUGGUGCAAGGGAUCACCUCCUCCGGCAAGAUCGUCUACAUGACAGCCAUCUUUCCUUACGUGGUGCUCAUCA
>906
UGGCCGUAAUGGCGCAGGGCAGUGUCUUCCUGCUCUGGCCGUCGAUGAGCUC
>907
AGGCGAGGCCAGGGAGACCUUCGUUGCCAGGAGCAAUCAGAGGGCACCGCGCCUGUCCGUGGUGGCGCUA
>908
AGCGAAAGAUGCGGAGGCAAAGCUAAAGAAGGGCAAAGCACCGAAUCCGCCGCCAGAGCCAAAGCUGAGCGCUCCGCCCACGCC
>909
AUCCGACGGAGAAAGGCGCUUAUAUUUCGGGCCUGUAUUGCCGUGACACGAACUGCUCGGGCCUGGUGGUGCCGGAGACCACCGGAC
>910
GCCCAUACCCGAGGGCAAGGUGAUAUCCAUUGCACGGACCCCUGAGGAUAAGCUGGCCUCUUAUCGGGAUGAGGG
>911
UCGUCAUACUGCUUCAGGGAGUCGUCUAUCUGGGCCUGUCCAUUUGGGGCGUUACCUUCCGGGAGUGCCAUGAUGU
>912
GGAAUAUCUGCAGCGUACGAAUAUACAGAGCGCCGAGGUUGAUUGGCUCUACGUGCAGGUCAAUCA
>913
UUCACGGGGUCACGGCUGAGUUCCUACCAAUUCUGCGACAAUGUCUGGACCCUCAGGCUGAAAGAUGUGGAAUUUUGCUCGAAAAACCACGUGAU
>914
AAGGUUUCUGUGGUCUGAAAAACGCUGGGGCCACCUGCUACAUGAACUCGGUGCUGCAGCAGCUCUA
>915
UUGGCAUGUGGAUGCGGAGCGUAAGAUCCGGGCAAAUACAUUUGGGUCUGAGCCAGAGCUCGAGCAGAUCCUUCAGCUUGUCAC
>916
AUGUCCCAGGUCAAUCAGGAAUUUGUGCAGCGCAUUAAAGCCACCCGUGAUGCCAGCACUCUAGAGGUUCCUGAUAACUUCAUAGACAC
>917
CUGUAUGGAGCCUCUCUUCCUGUAAGCCCGGAUUCGGGGUGGAGCGGCUGCGGGACAA
>918
AGAAGCGAGCAGUUUUCAUCACUGUCCAUGACCUGGGCUGCAAUCAUAAUUCCUUCCAGGAGUUCGUGAGCAGCCCCUGUAUGACAGAGAUAAAGGAGCGCUCCUGUUUCA
>919
AGUUGCGUGAACUGAUGCUGCAGAUCUUGGAGUUGAGCAAUGAGGACCCACAGCAGCAGCAGCAGCAACAGCAGCA
>920
CCAGAUGGUAUCGAUCAUUGGACACGCCAACAUGCUGCCCAUUGUGGAGCACUUUGGCUACGCCGAUCAUAUGAUGAACUCCUGG
>921
AGGUCUGCAUGGACGUGUCGCAGUUCAAGCCCAACGAGCUGACUGUGAAAGUGGUGGACAAGACCG
>922
AGCGUCCAGCGGCCGGAGAGCCCGCGCCUGCGGCCGCUCAGGCACAGCC
>923
CGGCAACGAAGGUCCCUCCAGUGGUGGGCAGGACACCAGAACCACCGCUGGGACUCCCGAUGCCC
>924
AGCGGCCGAUCAAUAGCCAGCCUCGCCUCAAGGACGGAAAGCUCUAUCUGACCCUGAAGCAGGCCGGUCUUCUUGCUGCC
>925
AGGGCUGCUCCCCCCAUGGUGACUGCUGGAGGAAUUCUAAAUCGCAUCGUUUCGGGAAUUAGGCAUGCGUACCUUGAGAUACUAGUCCGGAUACCAAUGGUGGUGCCCC
>926
UGGCUGCAUGGGCCCACACGCGUCCUGGUCAUGACGCUCAGUCCGGGCGGAGAUCUGGUGCCCAGGAGCUG
>927
ACGGACGCGACUGCCACGCACCAUAGCCGAUUUCCGCGGUCGGGACUUUGUGCUGCAAGUGCUCGA
>928
GUUUGGUCGAAAAAAGGGCGAUUUUGUGUUCCAAACGGGUCAUGUGAUUGAAAUUGUGACCAAAA
>929
CAGUCCAAGCUAAUCGUUUUCAAAGGCGACCUUAACUAUCGAAAGCUCCUGCAAGAUGUUUGCUGGGACUC
>930
CGAGGGCGACACUGUAUUCGUGCCGGGCGGCUGGUGGCAUGUGGUCCUCA
>931
AUGCUGAUCGAGGGACGUCCCCAGCCUCAACGGGAUCUCGCACACAUUGCCGUCGUGGAGAAUGCCGCUUGGGAGCAGACCCUUCCACAGCAG
>932
CUGUGUUGAUGCAAAUGUUCGGCUGGAUGAUAGCGGAUCCAAUUUGCUCGAUUUUCAU
>933
UCGGGCCGCCUGCAUAUUCCGCGUCAACGAGGUGAUAGUCUUCGAUGAUGUGGGCGUGGCGACGGCCCGU
>934
AGCGGGAGCAGGCGUAGCACCCUCACCGCCCACGGAUGUGCUGCAGGCGGCAGCUGCCUCUGCAGGGAUUGUGACGGUGGCCCUGACAAUGCA
>935
UCGGGGCAAGCAGUCGCUGGAGACCAUCUGUCUGCUGUUGGCCUACAAGAUCAAAUAUCCGGAGAAUUUCUUCUUGCUGCGC
>936
AUUGAGCUGCUGCAGAUGAGCCCGGAGGUGACUGUGGCCAGGAUCCUUGAAGGUUGUCUGCAGCGCGACGAG
>937
AGAAGACGAUCUCGUGCAGGAGGACUUCCUGCUGGGACAGGACGUCAUCA
>938
AGGUGAAGGUCUGGCUGGAUAUGUCCAAUCAGCAGAUCGGCGUCAUGCUGAACCGCGACAUACAGCUGGCAUAUCG
>939
ACUGCCCUCCAGCGCUUGCACAACGAGCGUCUUCAAAGAUUAGAAAAGAAAUCGAAUGCCCAGCGCCAGAAGGACAGA
>940
CUGCAGGCCGUGAACAAGCCGGAUAUAGGCAGACAGGCUUUGGAGACUUUGCUGCUGAGGGAUGUCCAUGCUUUGGCCCCGCAA
>941
UGGCCCUCAAGGAGAUGAGUUCUGAGGGGAAACCCUUUCUCAUAUUAUUUCUUUUGGUCG
>942
UGGUCAGCUUCGUGGUGGUCCAUGUCCUCGUCCACCUGAUAUUCUCUAUUACGGGAUUGGCCU
>943
ACAAGUCGGCGGAUUCUUUCCAUCAGCCCCAACUGCAGUCAAGCGGCUCUGGAGCUAGCGGCGGCGGGAGUGGUGGUGGUGGUGGCGGUGGCGGUGG
>944
AACAGCCAUCAGGGGCCUUUACAAUUGGGACAAUGACCAGCAUGUAUCAUGGCAUCCACAAUGUGGUUGUC
>945
AGGAGCGCAAGAAGCAAAACCAGAAGCUUAAGAAGAGCAACUCGCUGGAGGAGCUGCGUAGCUGUUCCA
>946
AACAGGAGUCGACGCCCGCGGUGGAUACCGAUUCGGAGCUUGAGUGGAUUUAUGUU
>947
UGGUGUCGCCGCCGCAGCUGCUGCUGCUGCUACAGCCGCACCCGGAACAGCAUCGUCGGCCGUUGCGGCGGCGGUGUCG
>948
GGACAUAUGCUUCAUCAUCCAACGAGGCAGUGCAUCUGCAACAGCGACUCAAGAGCCUGAGCACUGAGCUGGUGACGCUGCGCAAUCGAUUGCAUGUGGGCCAGGGUCA
>949
AGGGCACUCAGAUGGAGACUCGCCUGGUACUAUGCGGUGGCCUUCCUGCUCCUCUGGGUGGCACUCUUUUACGCUGUCGUGAUACCGCUCUUCCAUCGCCUA
>950
GAGAACUGCUUCUGCUGCUGCGUCUGUAAGACGGCCAUCGGCACCAAGUCCUUCAUACCGCGGGAGCAGGAGAUCUA
>951
CGACGGCGACAUCGACAUCGACACCUGCUCAGACAGAGGAUCAAUAUCAGGAAAUUGUGGAUGGCUUGAGAAAUGUUGUAUGGUCA
>952
CGUGUGCCUGCAUCUUCCGAGGUCCUAUGUCCAUGAAGGAGGUGGACACCCAAAUGCUCAAUGUGCAGGCGAAGAACA
>953
AGAAUCUGAAGCGCAUUAUACAGGAGAAUGAGGCCGGUCAUGACAGUGCGGAGGAUGCCGAGGUCUGCAUACAACUCAUUAAGUACUAUCUGCGCAACAAAAUCA
>954
UGCCAAUGCCCAUGGCAAUGACAAUGCCAAUGCCCAUGGCAAUGCCCAUGGCCAUGCCAAUGCCCAUGGCAAUGCCAAUGCCUAUGCCCAUGGCU
>955
CUGUGCCAAUGUCUGUGGCUGGCGCCAUCUCCAUGGGACUUGGAUCGCCGCCCCCAGGCCUGGGGCAA
>956
UGCGGUCUACCCCAGCUGCACAAGCUGCGCCAGGACAACUGCGGUUUGUAUAGCCACAUCCGCG
>957
UCGCAGCGCCAUUUUCCGCCACGCGAUCGCGACCCGGUCGGGGAGGCGGCUGUUGUGC
>958
GAGUGCGUCAUCUGCGGGUGGGAAAGUGUUGCAUCACAAUCAAGGUGGGAAAACUGUCCGCCACGCAGAUCUAUAUACUG
>959
CUGUGGAAUAAUAGCGAUUAAAGUUAAAUUUUUGUUUUAUUCAAAAAGAAUAAAUUCUACAAAUAUUAUCUUUUCCGCUGGUGUCCUCAU
>960
UGGAGAUGUGGCCACCGUUUUGCUGUACUUACUCCGCUUCCUGACCCUCCUCACGCUGCCCCAGGUGCUGUUCAAUUUCUGCGGCCUGGUCUUCU
>961
CGGUGUGGGAGUGGGCGUGGGCGCCGGGGCGGGCACCGCCUGGAACGCCAACUGCACCA
>962
AGCGGCGAGCAGGAUCUAAAAGACGCGGAAUGGGCUUGUCAACGGCUGGGGAUCGAGCUGCGGCA
>963
UGUGUGGUAUCUGGUGCUGCUGCAGGCCGGCGGCGGCCUCAUCGUGGCCGUUGUGGUCAAGUAUGCGGACAACAUUCUGAAGGGUUUCGCCACAUC
>964
ACGCAAACAUCAAGCAGACGGCCAUCAAUGCCUUGGGCGAGGCAACCAAAUCGAAUGCCUUCUCCUCGGGCGGCAUACUGUAUCCUUGUGCGA
>965
AGCAGCGAGGACCAGCAGAAGGUGCAGCGAGCCCUCGCCGAGUUCCUCGCCCAGCACAACGAGCUCCUGGCCUGGCUGCG
>966
CGCCUGCAGAGGCAGAGCCACAUUUACGAAUGACACGUCGUCGCAGCUCAUUGCUUCAGGCU
>967
UCCCGAGAGAAGAGCUGUCGUUGAGAAGUAUAUAGUCGAAACGGUAAGGGAUUUGAAUGAAGCAGCGGCUAUCAGUGUCUCGGGG
>968
CGUGGACGUCUCAUUGGUGGCCGAGGGGCAAAUUGUUAAGGCCCACCGCCUGGUCUUGUCGGUGUGCUCGCCCCUGUUCCGCAAGAUGUUCACC
>969
CGCGGCCAAGCAGACGGCGGCUCCAAUCAGCAGGACUCGGACUUUGAUGAAUUCAGUUCACAAGACGAGGAUGAGGAGGACACGGGGCCCGUCAAGGGGCAGCA
>970
CAGGAGUUCUGCAUCUUUGCUAUCGUCGGACUGCUCUCGGACUUCAUGCUGCAGAUGCUGCUCUUC
>971
AUCAUUUGAUGCGAUUGGAUGUCUCGGAUAACAAACUGCAUAAUCUAGAGAUAAGCCAGCUCCCCGUACAUCUUGAGCAUCUGAA
>972
AAGGUAAGGAGCUGAUUGGCCAGGCCUCGUGCGUGACGCGAUUCAUUGGCUCCCUGAUCUCGCUGCUGGAGCACGGGGCGCGCUCGCAUCUCCGUCAUCUG
>973
GUGGAUGGUGCGCAAUAUCCUGGCCAGAUACUGCCGGUAUGUGGUGCCGCCGCCCAA
>974
AUCGAGAACCUGGGCAGCGACCACACCGGUAACUACUCCUGUGUGGUGCGGAACUCGGC
>975
GUCGCAGCGGCUACCACUGAUUACAGCGGCGAGGAAGUGAGCCUGACGACGAUCAUGGAGCCAGCAGCUGGGAG
>976
CCAUUCCGAGUGCCAUAAAUCUGACCUCCCAAAUGCAGGAGGAAGAAUUGCUGCAGAAUGC
>977
AGGUCCCGCCCAGUCCCACAGAGAUCCCGCAGCCGGCGCCACGCCUCUCCAUCACGCGCAGCCAGCAGCAAGUAUCUCCCAUGAAGGUGGACCA
>978
UGGCGGCUGGGAACGAUUCGGUCAUGGUCCAUUCGGCCACUCCCCCCAUCACCAUGCCGCUC
>979
CUGCUUUUGGAGCACCUGCCAUUGUUCCCGGAACAGGAAGUCUCCCCAGAAGACCCUCGCCAGGAGGCAUUGCAACGGCGCCCUCUCGCAG
>980
CGGGCGUGGGGCACCUUCUGUGCCAAGCACCCGGUACUGGUCCUGGCCCUCUGCUCC
>981
AGGACAAGUGUAUCAGUAAGGCCAACUGCAAGAAGGACUCGAAGAGCUUUUACAUAAAGUACUCUUUCGCAUUCUUGCAAUGCCCCUUUAUGUUUGCCA
>982
ACUGGUAUCGGUGGCGGACUGCCCGGAUUCGGGGCUCAACCUGGAGUUGGAGGUCAACCCAGUUACGGAACCCAAGCAGGAGUCAGUGGACAGCCUGCUAUCGGUGGGAGA
>983
AGUGGUGGUGAGCAUUGGCGAUGCCAUUUGCUUUGGCAUCCUGGGCGAGCGCCAUCAUC
>984
CGGCACAGCUUCUGUCAGACCUACGCCGAGAUUCAGCAUUUUGCGCCCGACUGGAAGUUGGUCA
>985
AAUUGGGAGGCCCAGCAUGACACACUUCGUUCCCUGCAUCUGGCGGACAACGACAUCACCGAAGUGUCCCCGAAUGGGGGUUCAUUGGAGCUCAGCGCCCCCAAUG
>986
ACGUGCAGCUCGCAGCAACUGCCGCAGCCACAGCCUGGAACGACCCUAGGCAUGCUUAUGGGCGGCGGUCCCUCAUCGCGACACGC
>987
GCCUCCUGCCCGGAGCCCCAGGCAAGACCCAAGCGGCCGGCCCUGCAGCGGCAGAGCUCAGCACCGGCAGCCACGGGCCACUGGAAGGCGAUCCCGCGGGAGGA
>988
UCGAGCUGGCCAAGCAGCUGGAUGUGGAUCCGCGGGCCUGCGUCAGCUCGU
>989
ACCAGCAGGUCCAGCCGCCCCAUCAGGUCCAGAACAACCUGGUCGAAGAUGUCUGGAACCUUUCACUGCAAGCCAUUGGACGUCUGGA
>990
AUCUGGUCACCACCCACAUUGUGACGGACAGCGGCAUCAUCAACACCAUCAUGAAGCUGAGCACCAAGAUCUCCGAUGCCAUCAUGCACGCCAUGGGCAAUGGGCCGGAG
>991
AGCGAGUGGACAAACGGUCCCGCUUCGAUAGCAUGCUGCGAUCUCUGAGGGAGCGUUCUGUGCCUCGCU
>992
ACGCUGCAGUUGCUGGCGGCCAAGGUGAGUGCGGUCAGUGGGGAUGUGCGGCGCGCCCUAGACAUUGGCCGGCGAGUGGUGGAGAUAGCCGAGCAGCAGAAGCGC
>993
GGAAAGGCAUCCGAAGCUCAUUGCACAGAUCUCAGCCACUGAGAGGACAGUGAUGACUCGGGAGGAGGUGCGUUUCA
>994
GCCGGCACCACUGUAGAGCAGAUCAAGGGCGUGGCAGCCAAGGGAUUUGAGCUGUCAAAGAUCAUCAGUGUGGUGGA
>995
CUGAGCAUCCCUCUGUGGUUGGCGCUGGAAGAAGUACUCUGCAUGCCGAAGGUCACGAGCUCCCUCAA
>996
AGCAUCAGGAGAACAUCUACUUCUACACCACCCGCGACAUCCUGCCGAACGAGGAGCUGAUGGUCUGGUACUGCA
>997
ACACACUGACGCACAGCACGACCCGAGAGUUGCCCACUAUACGCGGUGUGGAAAUCGGCAUUGUGCUGAUCGUGCUGAUGGUGUGG
>998
GGAGGUGAAGCGGUGCAAGCCCUCUCCGGAUAUAUUCCUCACAGCCGCCGCUCGCUUCA
>999
UGGCCGAGAUUGCCCGCCGUUCCCAAAAGGUACGAAAGCUCCGAGUCUGCUACGAUGAGCUGACAGUGCGUCCUUUGGUGGAGCUGAUGCUCAACCU
>1000
CGGCGUCAGAUGCAUGGCGAACAGCAGGCACAAAUCCUGGAUCGCUAUCAGCUGCUGGCCCA
>1001
UAAGGAUACCCAAGGUCUCAGCGGGUCACAGUGCCACGCUUAUGUGCCCCGCCCAGGCCUAUCCGGUUCCCUUC
>1002
UGGAGCGAGCUCUUCCACCUGCCGCGCAAUCCCGACGGCAGUCUGGCCGCCUCCCUCCU
>1003
GGUGGGUUCUCUCCUCGCUGACCAUUAUGGGCCGCCUACACUGGAUCAGCUCCGAGAAGCUGCA
>1004
AUCAGGUCUUUGAUUUCGAGGAACUGGAGUAUCACUACUUGGUGGCAAAUCGAACAGAAGAUGCGCCUAGCAAAGAGGAUGGCGAUGAGGGUGACAGCGACAACGAAGAUCUCGAG
>1005
CUGCUGUCGCAGGCCAAACUGGUGUCCAAGGAGUUGGACUUCAAGCCUCGCAGCAC
>1006
UGGUGGCGUCGCCGCGGCAGCACACGGACAACUUGCUGCCGCCCAGCAGCGACUGCUACUG
>1007
AUACUAUGCAAAAUGAAUUGGUGCCAUGGCUACGGGUUCCUCAUAUUUUGCUUUGUAG
>1008
GCAUGUGGUGCAACAGGGGGACAUUGUGCAGCACGAGGCAUACAGCACGACGACCAUCAACAAUGACAUCUCCCUCAUCCGCACUCCGCACGUGG
>1009
CGAGUGCCUGGACGAGUGUCUUCGCCAGACGAGCUUCCAAUGCAGGUCUGCGGUGUAUAGCGAUCGUUUUCGUACUUG
>1010
CCGGAUAAGAAUACAGUUUACUUGUUGACCUCCGACCACGGCAUGACAGACACAGGCAUCCAUGGUUCUGGCACAGCACAUGAAACCGA
>1011
GGUCUCCAUUCCGAGGGCGGUCCAGCAUCAGAUCAUCUCCCGUCCCCAGGUGCAGGUGGUGCAGCAGCGUCCUGUGGUGGUGCA
>1012
UGUGAUCGUGGGCCUGCUCAUCACCAUUGGGAUCUUGAGUUGGCAUUUCUAUGAGUACU
>1013
AGCAGGGCGGCUCCAAUGGCAACCUGGUGGCCGGUGGAGGGGGUGUCGUUCUGUCCUCUUCUCUGUCGGCGGACAGCGCAUUGGCCUCUGCGGCCAUUGGCCAGGGAGCCACAUCUGCG
>1014
UGGCGGUGGUUUUGGUGGCUCCUUUGGCGGUGGCUUUGGCGGUUCAUUUGCUCGUAGCUACAACCAGGAGGAAGAGAAGCUGCCAGUCCCACAAUACAGUGCCC
>1015
AGGUUCUUUUGGCACUGGCCGACCAACUGGGAAACUUUACAAGCCUUGUUGGCGGUCCCGAAUUUGCCA
>1016
CGUCAAGUUCCGGCAUUUAAUGGCAAACAUGUCGAAGCCCUCGUUCAAGGACAAACGCAAGCUAGAGGAUAAGGAGCAGCGGCUGCAGGAGAUGCGCACUCAGGGACGGAUG
>1017
AUUGUGGGUCGGAUGCAGGGUGCCAAGGAGCUGGACUUUAAGAUGCUGGGCAAUCUGACCGAUUUGCAGG
>1018
CGGCUUUGGCUUUGGGCCACCCCAGUUUGGCGGUGGCUUCAACAACUUUGGCCA
>1019
UGGUUCCGAUUACGCUGUUCGCCAAGGGCGCUGGACACUCGCUGAAAGAGCAAAGCGAACUGGGCUACGAUGUAAUUGGACUG
>1020
AGGCAGGCGGCAAUAGCUGGGCCGUUCAUUCCAUCGAAUCGGUUCCAGUGGAGGAGGUGAUGCCC
>1021
AGUGUGCAAGUAACUGGGCGCUGGAACUUCAGCCCCUUCCUGUGCGACUUGUGGAACA
>1022
CGCGGAGUCCCCCGCGCUCACCGCUUAGUCGUUCACCCUCGCCAGCGCCAAAUGGGAAUGGAAGUGGGAAUCCAGCUGCAGGCGCUCAUCCAUCGCA
>1023
AUCGAGAGCUGACCGCUCUCAGCUUCUACAGCGAUGAUGACGACGACGACGACGAGGAGGAGGGUGCGGUGGGCGGUGAG
>1024
UCCCUGCCGCCGGCUGUCAUACGAUCCGUAAUUGGACUGGAAACAGCCACCUGCGCUCUUCUUCUGGAUGGCUGUGACCAUGGGC
>1025
CAGUGAUCCAGGCUAUCCGCGCCCCUACAAAGAAUCUGACUCGGCCUGGAUACCCGUGAAAUACUA
>1026
CGCUCACGCUGCGCACGUCUCGACCACGGGCAGAUGCCUACUACGAGGAAAAGCUGCGCCGGCGUUGCC
>1027
GGGCAACACGCGCAAGAUUUCUAUCCCUGAUUGUGUGGAGUUCACCAUAACGACCAAUGCCUGUCGGGGAUUUUGUGAAUCAUAUUCUGUGCCG
>1028
CCGUUCAGUCCCCAGGAAAAUGCACCCGUGGCCAAGCUGGAGCUGGAGCCGCAGCAAGCCGAUAUUGUGGACAUUACGC
>1029
AGUACGAGAACUUCAAGCAGCUGCUGCAGGCCCCCGUGGACGAUGCCCAGGAGAUCCUGCAGACUCGCUUCCCCAUGCCACGCUACA
>1030
CCGCUGGCUGGACCCUGGCCAGCCUCACCCUCCACUUGAACGUGAGAGGCAUGGCUUACUUUAUACACUCUGGCGGGGUCCAUGCCAUGUGC
>1031
CUUCGAGCAGAUUUUGGACAAGGGCAAUGGCACUUGCGUGACGGUGCCCGACUCUCACAUUGUCAUCGAAC
>1032
GAGGAGGGCUUCUACGGCGGCUCCGUUUCGCUGGCGGACCACUGUCCCUACAUACAGGAGUUCACCUG
>1033
UGCCUGAAGAGUGGUAUUUGCAGUCAGCAUGGUGUGGAUGAGUUUAUAUGCUACUGCGAUCAGUCCUACUGCAUCAAGGCG
>1034
CGUCGCAACGCCUCGGAUGCGUCGGUAGAUGAUAAUCUGUCCGCUCAACUGGGUGGCAGCGGCA
>1035
UGGAUACGGCGGCGGUCCAACUGAUGCUUCUGGCAAAGGAAUUGACAGCGGAUAUGGCGCCGGUUCUG
>1036
CGGUGGUGGCCAGCAAAGCGGGUCCUCUGCGCCACAAGGAGCCUGGAACCUACUGGAUUGACAACUACCAGAGACGCUAUGUGCCCGCUCGCGGAGAUCUGGUGCUGGGCAUCAUUA
>1037
GAAGCAUCGUCUGGGCGUCGCAAUAGCCUCGGUAGUGAUUGCAUGGACAUUGAUGAUAGCUUG
>1038
AGGCCCUGGAUGAGUCGGCUGCGGGGGUCUUUACCAACUCGGAGAUCCUGUGGCAGCAGAUCAAGCACGCCA
>1039
GGCCAGCUUUGUUUCGGAUGCCUCGAGCAAGGAUGACAGCUUGCCCUGCACGCGACCCGCCUGCUCUGGCAAUUUCAGACUGGUG
>1040
CCCAGGCGGCGACACCCUUUGCUAAGGAGUACCGCAGCGCGGGUCUCUUCAAGGGCAACACCCUCGUCGAUUUGGA
>1041
CGUAUGCGGGUUGUUCGAGGAGAUGAAGGAAUUUCUACUCAACGAUCAAUAUACC
>1042
ACCUAUUCAGUGGCUUGUCCGCGCUGGCCCGGUCAUCCCGUUGACAACUUUCUGUACUUCAACUUCGCGACCGUGUUCCAUUUCGUAGACUACUCCACUUUCCUGGG
>1043
GGCGGCGGCCUCGGCGGCGGCAGCAGUGGCAGCAGCGGCCGCGGCUGCGGCG
>1044
CUCAAUAGUGGCAACCAAGUACCUCUAUUUUCGUCGUUUUGGCCCUAGCGCCGAGCACGAGCGGGAGAUAACGGUUGCUAUAAUUGGU
>1045
AUCCCUCAUCAACAGUACAAAUUCUGGGCGCCGAAAAGGCCCUCUUCCGUGCCCUCAAAACCAAAAAGGACACCCCCAAAUAUGGUCUUAUCUAUCACGCCCAGCUGGUGGGAC
>1046
AGCUGUCCGUGGACAACGCUGCCAGUCUCUGGGUCAAGCUGGGUGCCCCCAAGGAGAAGCUGGUGAUCGGCAUGCCCACCUACGGGCGGUC
>1047
CGCUGCCGAUGUCCCGGUGGUGACGAGAGCCGAAUGGAAUGCUCGGCCAGCUAGUGGGGAUAUUGACAGCA
>1048
CGAUGGGGAUGCCGCCUCGCUGCCGCUGAUCUUCGAGGAUCGGUAUGUAACGCCAGGGAGCAGCUACUCCCGUCG
>1049
GGUGCCAGCACGAGUGCCGGAACACCAUUGGCUCCUACAUUUGCCUCUGCCACAACGGAUACUCGCUGCACG
>1050
GCCAGCUUGGCCGUAUUUCUCUUGUAUUUCUGCUGCCUUCGCGAGGAAAGUGACAUUGAUGAACGGCUGGGGGGA
>1051
AGCUGGAGCUGCGAGGCCUGCUACACGAGCAAUGGCCACGAGCAGCUGUAUUGCC
>1052
GUGCUUGGGAGCCAUCGGACAGCAGGCGUCGGCCGUCGAGAAGUCUGUCAAGGUUCUGGAGCAG
>1053
AAGGAGGCCAACAAGGGCCCGUCCAUCGAGAGCACCGAGUCCGACGAGGAGCCCAGAGGCCUUUUC
>1054
CGCUGGAUCUACAUGUGAAGGGGCCUCUGAUACAGGCCGUGCUCAAUACGGCCCUGUAUCAGGUGCCGCCCAAACUAAACGAACGCCAGCA
>1055
GCCGCCGAUUCACCUACAAGCAGCUCAUGCAAACGUGCGCAAUGCUUACGGUCAUUGGAGGA
>1056
CGCUCGGACUGAGAUAACUAUCCUGACGGUGAGAGUGGAUCACAUUCAGGCCGAACUGGAGAACUAUUCUCAAUUGCUGAAACGCA
>1057
CGGAGACCAGCGGCCUGAAGUCCCGGCGCCUGCCGACGAACCGACUGCAAGCCGGACUCGCGACUGGAUCGUCCA
>1058
CCAAAGAGGCCUGGAACGACUGGGUAGAUCCCUUCUACAUGUAUCCCCAGCUGCCCUUUGA
>1059
AGGCCCUCAAGCUGUUGGCCUCCUUUUGCAUCGUUUACGAGCGGAAUGGCUACGAGAAGGUGCUG
>1060
AGGAUUUACCUCGGAGCCGUGGACAAGUCGAGCGCCAGCGAAGAGGGACAAAGGCGAUUGGUUGUGGACCGCAGCUGCGUGGUGAUCCA
>1061
AGGAGAUCGCGGCGACAAGGGCGAACAGGGCGUGCCUGGACUGGACGCACCAUGCCCCCUGGGCGCCGACGGGCUGCCG
>1062
AGUGGACCGCCUGUGACUCGACUGGGUGUGGUCAAUGACAUGCUGUUGAAGCAAUCGAAUGCCACAUGUCUCGACUACAAGUACGAUAAGAUGGUUAGCG
>1063
CGCGUUCUGUGGAGCUCCUAGAGAUUGAGAAAAAUAACAAGUAUCUCUUGGACCUGCAUCGGCGGUUUGCU
>1064
AGGGCGAAUCGGAGACCGGGGUGGCUGCCAAGCAAAGCAUAAUCGCGGAUGGUAAGCGCACCGGGACCGAGGAACCCA
>1065
CGCCUGUCUCCUACCUGAAAGCCGUGGAUGCCUUCAUGUCCGUCUGCACGGUCUUCGUGUUCAUGGCUCUCAUGGAGUACUGCC
>1066
CGGCACGCAGCCGGGCCUCGUGUCCAGGGGCGCAGGCUCGUAGCAGCGGCCU
>1067
AUGUGCAGCGGGAGAACGUCGAUGUGGAUACAGACUACAUUCGUCAGACAUGGUUCCCGGUGUAUAG
>1068
UGGUGGAGCUGCUGCCGCAGAAGAUCCGGGCGGUGGCCACCAGCAUUUGCCUGGGCUGCCUCAGCUUCUUUGCCU
>1069
UCUCCACAAGGCUCUGGACAACUUCACCCAGGAAACUCUGGAGAUGUCGGGCAAGGAGG
>1070
CCCGAACGAUUUUUCGCCAAAACUUUCCAGAAGUUAGCAAGCGUCUUCAAAUGGAGGGCUGGUACGAGAUGCAAGGA
>1071
CGUCGAGAUACCCGAGGGCGAGAUGGUGCGGGGCCGCGUGGGCACAGUGGGCUACAUGGCGCCGGAGGUUAUUGACA
>1072
AGCUCCAUCAAGGCCACCCUGGAAGAUCCAAUCAUGGGCUUUGAGGGUUCCUUCCGCAUUGCC
>1073
UGGGCUAUUACACCUAUAUGUUGCUGCUGGCCUCCAUUGUGGGUGUGAUAUGCUUU
>1074
GUGAAUUCCAUGUACAGUAAUAGAGCAGACUUCAAAAUUGUAAACCAAAUAACCGUGAACACAUUCUGUGCACGAUCACUGUACCGCAGAGUUCAA
>1075
UGCAACGAAUGCGUCAAGAAUCUGGGCCUGAAGAACGCCAACGACGAGAAGGAGAAGAAGACGGCGGCCCAGAGGAAGCGCAAGUUCAUUGUG
>1076
UGGAUCCAGAACUCCCGGUGGUGGUAGCUCCUCUCGUUGGCAUAGCCACUACACCAUCUGCGAUUCU
>1077
CCCAUCUCAUCUAUGGUUCGAUCAGCACCAGUGGUCCCCUGCUGGCGGAGGUCGACUUCAGGGAGUACUUUGAGGUGGU
>1078
CCAUUGUGUGCUCCCGUGUGUUGUUUGCCUUUGCCAGUUCUACUGCCUCCUUCUACGUGGCUGGCGUGGUGGACAUGUUCGUCAGUCUUCGAGUGA
>1079
GCGACUAUUGGCCACGUUGCGGGGCUUGUCAGGAGAAAGCCGCGCCCGCGGCCAUCAGGCGA
>1080
CGCUCCCUCCGCUGAGGUGGAGGACGCUUCCAUGGAGGUGGAGGAAGUC
>1081
AGCGGCUGUUCAUCCUGUCCUUGGUCUUCGAGGCUUCGGCAUACUGCCUCCUCCCAACGAUGGCGCAUCACAGCUAUGGCG
>1082
CUGUACAAAGGACAAGUUACCACCAAAUAUUACCGCUUCCUGACCAAGGGCGGUGGCUGGGUCUGGGUGCAA
>1083
CGAUCAGAGCCGAGACUGGGUUAGGACCAAGCUGAUUGAGUUCCUCGAUCAUCUGAUCG
>1084
CACUCGUCUCGGUGCGGGCGGAGCAUGCCGGAAACUACAUCUGUCGUUCGGUGAAUAUCAUGCAGCCGUUCAACACGAAGCGUGUC
>1085
AUACGGGCCACCACAUCUACCGGAGUCACAAUGGGAAACACUGGAAGCUCCUCCUCGUCGUUCUCCUUCAAGCACUUUCUCAACAGUAGUGGCACUGUAA
>1086
UGGUGGAGCAAAGUGGCAAGGAGAAGCUCAUUGGAGAUGCCUAUGCCGAUCAUGUGAUUAAAUACAACAACGAGCUGAUGAUCUAUGUGACCUUCGACUUUCACGACUACUGCCG
>1087
AGCUACGUCCAGGAGCUGGCCAAUCGCUUCCGCAACGCCAAGCAGAUGCGGGACUAUGGCAAGAGCGUUCAAUGGCCCCAUCCGCCGUUAGCC
>1088
AGGCGGUCGUCGAGUGUGCGGCCUACUAUGAGCAGUUGGGCUACCUCCCUUCCGCCC
>1089
UCUGGGUGACAGCAUCGAUGAUCGGGUGAGGAUCCGCAAUGCUGUGCGCAGU
>1090
GUAUCCACCGGAGUAGGCUGGAGUUCUUUCGGAAUAUCUACGAGGAGGAUAA
>1091
GGGAAACACGGAGGUCGGGGUGGAGGUCAAGUUCAAGCACUUUCUCUACCCCCACCUCAUCAAUCCA
>1092
CGCAGUCUGCUGCAGCGGGCGGGGCUUGAGAAGCGCUCCACGCAACUGAACAUCAAGACGCCGCCCGAGUUCAAGCUGCA
>1093
ACGUCGCAAGUUGCCCGAGAUACCAAAAAACCAGAAAUGUGGCACUAACUACGGAUCGCUGGCCGAUGAGUUUCGAACUGGAGGCGGCGG
>1094
GUGGAACCAGCACUCGGUGAGUCCCGUGCAAUCGUACACGGAGCACAUGGCCGCUGUGAAGGCCAUUGCCUGGUCGCCGCACCAUCACGGACUGCUGGCCAG
>1095
CGGCUCUCGCUCAACACAGAUAACAAAUACACUCACACAUCGAAUGCCGCUGGCAGCAGCUGUAGGGCAGGUGGAAAUGCAGGUGGGGGAAUAAUAGGAAAUGGGAGUGGAAAGGGGUCA
>1096
GGCAGAUGCCAAUGGUCUCAGCAGUAUUUCCCAGGGCCCCACACAGACGCUGCCCUCGCUCGUUACGGCCAUUUCCAUCGCG
>1097
ACGGACCUGGUGCGCCAGCUGGUGGGACGCUGCACCACCGACAUCGAGAAGGCCCGCACCAUCUUCCGG
>1098
UGAGCAGUCGAACCUGUGCCGGCGACUGACCAUCGAGUUCCUGCACUAUGUGAUCGCCUCC
>1099
AGGAGAUCUGGAUGAGCGUGAUCUUUAGCUAUCUGGGUGUCAGUAUUGUGCUCUAUUUCGUCACACGUUUCCC
>1100
AGGCGCCCCUGGAAAGCAGCGCACACUGGUCGUCCAGAUACGCAGCGAUCAGCCCGUGCCA
>1101
UGGAGCCGACUGCACGUGCCGAGUUCGGUAAUGUGAACCGUUGGUUCCU
>1102
CCCCUGUCGAUCUUCUUGUGCCUGAUUGUGGUAAGGGAGAACCAUCGGGUGCUGAUCUUCCGACUGGGU
>1103
GCAGCGAAGGCUUUGUAUUUGGCCAUGUGGCCGACGAGGGAUACACGGAUGCUUGUGCUGG
>1104
AGGAUGCUCUAGAUGCAGCAUUGGACGAGGUCAUCAACGAAGGGCGCGAAGUCGAGGUCCAAUCCGAUGAAGGAUCGCCAGUGGAGAGCGGCCA
>1105
GCGUCUGAUGUUCCAGCGCGUUCUGCAGACGGCCCGUGAGCAGCAGGACGAGAAGCUGGCCACGUCGGUGA
>1106
CCCCACCACAGGUGUUGCUCGCUAAGCACGGACCCCUCAAGGUACGCACAAAGCCCAGUGAAUUCUCCGUCUGCGAGCCCAUGCUGACUUUGGGU
>1107
UGCAGAUCGUGGUCGGACUGGCCCUGCUUAUUCACAAUUUCAAGUUUGAGGUCCACCCCACAAAGACGACUGUG
>1108
CUGCGUAAUCCCAAUCUCCGAGCUCGCCACUGGACAGAGAUCGAGGAGCUGUUGGGCCGCAA
>1109
CUGGCUGCCAGUCGAUGAUUGCCGCCGCCAGCGGAGCCAAAGCGGAUCUGUAUCUGAGGGAGGGCGAUCGUAUUGAAUUUGGAAGCCAU
>1110
UGCGCGUCUUGCGUGAUAUGAAUGUGUCAAAACUUAUUGACGAAGAUGAAGGACUGUUUGUGUCACUAGUAGAAGAUAUGUU
>1111
CGACAACUCCUGGGUGCUCACAGCUGCUCACUGCACCAGCGGUGCCUCUGAUGUGACCAUCUACUACGGCGCCACUGUUCGCACCAACGCCAAGCUCACCCAGACCGUCU
>1112
CAGUGUCAUACCGAAGCGGACGCAGUUGAAGCCGUUGAAGAUCAUUCAACGUUAUCACUUUUCAUCGGCCCUGAAGCGCAUGUCGGUCCUCGCUG
>1113
UGAUACGGGAGAAGCGUCCAUCCUUAGCACCAGAGCCACCAAGUCGACGCGGCUCUCUUAUCC
>1114
CAGUUGGCAGAGGGCGAAACAGUCGAGUCCUGCGAGGUUGACAGACUUCUCUCCCUGUACAGUCGCUUGCUGGAGCUGAACCAUCGCCUGGCUGGCAACUA
>1115
ACGAGUUCUACGCCCACCCCCUGCUGCAGGACUUCUACGUGGUGCUGCUCAGUCCCAUGGAGCUGGACACGA
>1116
AGCCAACCGACAACUGGCUCAAGAGCGACGAUCUACCCAUCGUAGAGAGGCGCAAGAUGGAGCUACGCCAGGGUAAGCA
>1117
CUCAAGGUUCUCACCAACAAUGCUGGCUCAGUGCUGCGUUCGUUGGGACCCGUGAU
>1118
UGGGCAAAGACGGAUGCGAGUAUCACUUGGGGCUGACGCCCACUGGCAUCCUUGUGUUCG
>1119
AGUCGAGGAUCAUCAAGCUGCGCGAGCAGAUCGAAGUGAGCGACUCGACAGCCGAGUGCAUGGAUGUGUUCGAUCUGCAGCAGGCCUACGACG
>1120
UUGAGCACACAACGAGUCCGGGAGUCACCUUCGUGGUGAUGCUGCCGCUCCUAAAGUUCGG
>1121
CCAUCGAUGUGACCGUGCGCCGGAAUCUGGUGUACAACUUCCGGUCGCUGCUCUCGCGCGAUGC
>1122
CGACCCACCAUGACGGGACUGACGGGCCUGACGGGCCCGACGGGCGGUCUGUCCCCCGGUGAGGAUCU
>1123
CGCUGUGAGCGUUGCCAGCUUGGAUUUUACGGGAACCCCCUCCAGGGAACGCCUCACGACUGCA
>1124
UUCGGACCCGCCCGGCGUCGCUUCUGGAUGGACAAUCUCUUCUGUGAGGGCCACGAACAGGAGCUGGUCGAGUGCCACUUCGAG
>1125
UGCCGGACUCGGACUCCAUACGUCCCAAGAGCGUGCCCUCGUCACCGAUGGUGAAGCGGGCGUUCUCUCGCCUGGGGACCAUCACGGCU
>1126
CGAUGCAGCGUGCCCACAGUCCUGAGCAGCAACGGUGGCGGCAGCAACGGAGCCCAGUAUCUGCUCGACAAGAAGAUGGAGUCGCUGUAUCU
>1127
ACCACCAAGGUCUUUUGUGGCCAUGAAUACACAUUGCAGAACAUGAGCUUUGCCCGCCACGUGGA
>1128
CGCCGGCUGGAUUCGUACGAGAUCCUCGUGGAGGAGAGGAGGGUUGUGCCCGGCUGGCA
>1129
CCUUCCCCUUUCGACUGCUGACAGCGCUGCUGCUCUUGUGCCUGGCCAUCAGCUGUUGCCUGGGCGGCAAGA
>1130
GGGCGGGCCAAGGACAUCGCUUGUGCCAGCAGGCCAGCAAUAAUGGGCGUGUCAAGCGUUUCCUUGCCGCCG
>1131
ACAAGGACGAUGGGGGCGUUGUGGAGGUUGAGGUGGUGGAUCUGUCGAUGCGCAGCCAAAUGCUGGCCGAAAAGAUCUAUGCGGCGAACCGAGCGAUGGCCCAAGAUCGACAUUCCAUGG
>1132
ACGGCUCCUCCUCCGUGGCGGGUGAUCUGACUGAUCCGGCAACUGGGGUGGCGCUGG
>1133
AUGCCCUGCUCUCCUGGAUCUACAUACACAGGAAUACACCAUGGGGUCUAUGCUUUCUAUUGGGUGGAUUCGCUUUGGCCGAGGGCAG
>1134
GUGCCAAUCUCCUUGGGCAUCCAUCGGCCCGACCAGCCUAUGAUUUUCGAGGAUAAUGGCAA
>1135
GUGCGCGGUGGCAAGAAUCUGCUGGAUACCUACAGCGAGCGUCAGAUCGAGCUGGAGAAGAAGCUGGUGGAGAUUGCGGAGCGCAA
>1136
AGACCCUGGGCGCGUUGGAAGUAAAGUACAGAAUUCGGAACAAGCCGCUCCUGAUUAAGUGCUGCAUUGCCUUGGGGUUC
>1137
CGGCCAUAGCGUUGCCUCAAGUGAGUCAUCAGAUCCUUUGGAAUCCGAUUACAGCGAGGAGGAAGAAGAGGAGCCA
>1138
CCCUACAUGUGGGACAUUGUGUGCGAGGACUGGCUGAAGAAUCAAACGGAAAACUGUGCGGCGAAUCGCACCAAUCCGCAGCUGGACUUCGGCACUAGCAUCAACAUGAAGGA
>1139
ACGCUCGUUGACUCGAUGGAGCUGCACAAUGCCUUGACCGCGCUGGAUCCACCUCUGACACUAGAUGACCGUGAAGUUGCCAUCAGUUACUGCGUCGACGUUGAUGAUCGG
>1140
CGCGGCGACCGAUACGUACGUCUGCGAGACCUGCAGUGCUGUGUCACCGCC
>1141
CCCCAGCUGCGAGGACUGCAACUGUGACCCUGCGGGCGUGAUAGACAAAUUCGCUGGCUGCGGA
>1142
UGCGGAGCCCCGAUCCCGCCGUGCCGCCGCUCCUCGUCAGCAACUACCUGUCGGAGCGCGAGGAUGUGGCCACCGUCCUGCGGGGCAUCCGCC
>1143
GCAGGCGGCAGCCGCUGCUCCACCCGGCUAUGAUCUUCCGCGUCCCCUGAUCGAUACCAGCACCACGGAGCAGGUGCUGCGGUAUGA
>1144
CUUGUGCGUGCUGCUCUCGUUGCGCCUACUUUCUCAAGUGAAAUUCAAGCAGGACACUUCGCUGACGCGUCGCCUGAAGAAGGUGCUGUGGUACAUUAGCAUCUCGCGCAAU
>1145
CGUGGCGUUCAUAGGGACUGUGGUAUUGUAUUACACGCUGCCAGAGACCGAAGGACGUACG
>1146
CGCGGGAGCUAGCUAUGCCCUGACGCAGAAGCAGCAGAUCCAGAUCAUGGCUGAUUUUCGAAGCGGCACCAGCAACGUCCUCGUG
>1147
AGAUGUCGCUGGAGAACCGCGAGCGAAGAUUGCGCGACUCUUUCGCAAAGCUGGAGAGCAAUCUAACGCUGCUGGGAGCCACAGGCAUCG
>1148
GCUGGAUUCGUGGCUGAGGACGGACGUUACUACAGCCUCAACGGAUCCGGA
>1149
CUGGGGCCCAACGACACCUUGCUGCCCGUUCUUCCAAUGUUGCGCCAGCACAUGGCCAUUGCGGCGGUGCUUCAAGUCGGCGGCAAUGUCGUACUCCAG
>1150
GGGAGGCAAGCCUGUAGACUCGAAUGCAUUGGCGCAGCUGGAAGAGGGCUACAAGAAACUGGUUGCCUCCA
>1151
AGCCGGAGGAAAUGCUGCAGCUGGCUCUGCUUCCAGCGCUGCCAGCAGCACCAGCUCAAGCA
>1152
CGCCUCGAGGUGCAGGUUAACCGUCACAAGGAGGCCCUGGAGAAGCUGCAGAACGAGGUC
>1153
GACAAUUUUCUCUGUGGGCGACAUCAUUUGCUUCGAUUCACCGCUAACGUUGUCAUCGAUUUGGAGCAGCUCCAAUGAGCAGAUUGUG
>1154
ACCACCUGUACGGGCCCUUCCUCUGUGUGGUACCGCUUAGCACGAUGACUGCCUGGCAGCGGGA
>1155
GUGGAUCUCCCCAAUGGCAAGCUACGCGGACGCGAUAACGGCAACUAUUAUAGCUACGAAUCGCUUCCCUACGCUGAGCCCCCAGUCGGAGAUCUAA
>1156
CGACGAGGAGAAAGACACCAUCAUUGAGCUACCAAAGCUGGGCAGUAUCCAGGGAAAAAUCCUAGAGACUGCCUGGACCAAGCGCGAGGUGCUGCAGUUUGUCG
>1157
CGUUAUCUGAAGAUCCCACACCAUUGGCCGAGUCCUUUAAUCAAUUGCAUUUUGAACUAGAAGCCGAUGGCGAAAGGGAAGCUUCGCAUACG
>1158
AGUCUGACCAAACUCGAGUCGCUGGUCGCCCGCGAGUGCUCCAUUGAGACCGAGUACUUGAGUGAGAUA
>1159
CCGUGGGCCUUAGUUGGGAGGAGGCGCACAAGCGUGUGCCCGCCGACUGUUUCCCCGU
>1160
AGUGGUGCGCAACGCUCAAUGGGAGUCGGAGCUUCCUGCCGAGCUGUCGAAGAGUGCGCGAUUCUACA
>1161
AAACCUUUAGUUGGCUCAUGCUGCUUUCGGCGAUUGCUGCCACGGCACUAUCUUGGUGGAAGCCAGUCGUUAAUGCCUUUGUACUGAUGUUC
>1162
ACCCUGUCCAAAGUGCUCGUUCGCUUCUUCCCCUCCUGGGGCGCCUCGAUGGGCGCUGUUCGACUGGGC
>1163
AGAGUAUCGUGGAAGGCGCCUGGCAAGCCUGGCAAGCCUGUCGUCCAUCAUGUCC
>1164
AGCCCGCCCGGCUUCGGCAAGAGCAUCGAGGAGGACUGGGAGAACUGGGAGAACCUCGACGCCGUCGCAGAAGUGCCUGAGCCCAACUGGGCG
>1165
CUUCUUCGGCGCAAACACGGAUGCUUGACAAAGUCAAGGUCUAUGCGAAUGCCUUUAAGAGC
>1166
AGCCCCUGAAAUGUCCUUCCUCGCUGCGCGACAGUGUACGCGAGUCGAUCGAAUGCUUCUACUCGGCA
>1167
ACCUCCAGCCAGCAGAAUGCGGCGGCUGCCGCUGCAGCGGCGGCGGCCCAUCAGGCGGCAGGCGGAGGC
>1168
GUGGCGGCCAUUUGGAUGUGGUGCAGUCGCUGUUGCAGCAUGGCGCCAAUCCGAACAUUGUAGCCAA
>1169
CUUCAGAGUGGAUGUGCACUACCAAGUGGAGACGACGCCGCUGUACCGCACCAGUCUGGAA
>1170
ACGUGAGCAUCAUGAUGUCCGGGCUGUAUGUCAUCUGUCUGCUCCUCUACUGGCAGAUGGAACGCGUGAAUCUUGCCUUGAAGGAGCUCUGCUCACGA
>1171
UCAUUGUCAUCCGGCCGGUUCGCAUGGAGUUCAAGACAUUUAGCUGCUUUGACAACUUUGUGCGCGGCAACAAUGC
>1172
CCCAGUUGAUGUUCCUUCUGCUGCUGUUCUUCUACAUGGUUCUGCUGAUGUUCAUCAAAUGGA
>1173
AGGAGUACAGGAUCACGUGGAUCUUGCAGGCGCCCUCCCACAUGGCCAUGAUGGUAAAUUCUCGGGAAUUCGAGUCCACGGACUUCUCCA
>1174
CUGGAAGAGACAGUCACAGCGUUUGCCGCCCUUGUGCCGCACAUGCUCAGCACCAAGGAGGGCAGCGAAGCAGCCGUCAUUUGUUUCUACAAAUCCAC
>1175
AGCACUUGCAGCACCAACAGCAGCAGCAACAGUUGCAGCUGUUGCAACUGCAGCAGCA
>1176
AGGUGCCCGUUUACUCCGGCUCCAAGGCGGCGGUGGUUAACUUUACCUCCUCCCUGGCGAAACUGGCUCCC
>1177
AGGGAAAUCCAUCGGUCCGCCGCCCUGGAACCGCAAGGGUCCCUUCCGCUGUGGACCCUACUUUGAUCGACUGCCCG
>1178
ACUCGCACACCAUGUCGCUGGCGGGCUACUCCAGCCGCAAGAACGACAUCUUCGGGA
>1179
GUCCUUAUGUUGGCUUGCAGGCUGUUAGCGAUUUCCACCGCGUUGAAAUACCCGUUCCAAUGCCAACUGGGGAA
>1180
CUCUCCCUGGUUACGGUAUCCGCAGUGCCAGAGCAUCGCUGCUUUAUCGAGGGCCUGGACGAC
>1181
CCUUUGACGAUGUUCACGAUAUGCCCGCGGAGAUUGUGUCGCAGCUGAAGAAGCAUCUGAAUCACACGCAGGACCACAUUGGGGAUCGCAUCUCGAAGA
>1182
UGCCUGGCCCUGACCUCCUGCUCCCACCUGGUGGAGGAGUACCAGAGCCAGGUC
>1183
CUGCAGGUGCUCACCAUUUCUCCCCAAAACAUAGACGACGAUGUGUUGUCUCUGCUGGCGGACACAAAGCUGCGGCAUCUGUAU
>1184
ACACCACCCUGAGGGACUACCUGCAGCGGACCGCCAUGUCUGUGUCUGGAUCGGCAUCGGGGUCGGUGG
>1185
GGACAGUAUGCCCAGUGUCGCGAGGAGUACGGACAAGGUGUCUGUACCUGUCUGGACUCCUACUACGGCACCCCUCCCCACUGUCG
>1186
ACGAGAACGCUACGAUUAGUGGGUACGUGGAGAUUAUGGACAUGACUGGCGUCACGGGAUCCCAUCUGUUCGCCCUCCAGCCGCAGUUGCUCAGCAAAUUCUCGA
>1187
AGGACAACCACACCACAAGAAGCCGCAUCGCACCGCCUCGCAGCGAAUUAGAGCGGCCACGGCGGCCCGUAAGCUUCACUUUGUGUUCGAUCCG
>1188
UGUGUGACGUCACAGCGCACGUCAUUGGAUGUGGCUCUGAGGAAUGUCUACC
>1189
AUUAUUGCAACGGUAACCGUGCUGCUCUCAGCUCCGCACAUAAUCGUGCAAUAA
>1190
GGGCAACGAGGAGACUGUCAUUGGCGGCGACAUCAUGCAAAUGCCGCAGAUGUCCCUCAGCGGCGGCACCUCGGCCA
>1191
CAGGAGUCGCGCAAGAGUUCCACCCACCACGCGGCCUUGCCUUCGUCUCAGGCUGGUGGAACUCCUUUGGCCGCAUCGCGACGCCUG
>1192
AGCAAAUGCAGCCCAUGCCCAAUAUACGAGGUCAGAUGCCUAUGGGUGCGGGUGCAGGCG
>1193
GUGUCGGCGUCGGUGUGGGCGUUGGCAUCGGCGUGGUCGGCUCCAGUCCGAAUCCCAUGAUGCCAAUGCAGCAGCUGCAGCCGCAG
>1194
CUGGCUGUCACCCACCUCUGGGCCCUCGCCGCGACUGGGCCAGGGGCAGGGUCAGGCCAC
>1195
CAUCGCGAUCUGAAGCCCAACAAUCUGCUGGUCAAUAGCGACGGUGUGCUCAAGAUCGGUGAUU
>1196
CUGCGAGGGUGAGAAUCCCGCCGAUGUUGAGAACAUUAAGGCUCGCGAUUACUAUCCACGCAU
>1197
CGAUAAAUCCGAUAAAUUGGAGACAGCCAAGAAGCUGCCUCGCUCCGAGGUGUCCGAUAAAUCC
>1198
ACUAUGUCCUGAGGAUUGAUCUGCAGCGUCUGAAUAUCAGCGGAAGCGGGCAUCGUCGAGCCGGUGGACAAGGC
>1199
AGUGGUCGUCAUGCUGGAGGGCGUCAUCGAGUCCACUGGCAUGACCACUCAGGCGCGCA
>1200
AUCUGGAAAUGGCCUACGAUCCCAACCAGGCCAUACGCAAGCAGGACUCGAUGUGGGCCUUCCAGGC
>1201
CGCUCAGCAAUCGGGAUCUGCGUGCCCUGACGGCCAAUAAUACGGGUCUGACCAUAACGCCGUCUCCAGCGCCAGCGCCCACAGCAGGCG
>1202
CGUCUACACGAACUGAUAGUUAUGCUGCAGGACCAAACGGAGCGGGAUAUGCUGGAGUUCGUGGACA
>1203
ACACUCUCGGCGCCCGCGUGACCAGCGACAGCUUGGUAGCCCAGGGUGCCGAUGUGU
>1204
UCUCCUAUGCGGUGGUUUCUUUGCGAUGUUGGACUGUAGCCCCCGACCGGAGGAGGCAUUCCACCCCAACUCGCACGAGUGCCACAUCGCGAGGGAGU
>1205
CUUCCUGCCCGCUGGCAAGGAGCCCAUAAUGUCCUUUGAUGGCUUGGUGCAUGGCAAGAGC
>1206
GUGGUUCCGGCCAGAAUCCAGCAGCUGGGCAAGUCACUGGUGCAACUGAAUCUGGCGGGUAAUCAG
>1207
CACGUGUGCGGCUCGCUGUCCAGCUUCUCGGACGCCUGCGCCAACAUUGUGCUGUCGUACUUCAACGAAAUCUACGACCAUGUGCGCCAGCAUCUGAACACGGAUGCGCUCUGCCACGUU
>1208
CCCGUGGAGAACGUCAGCCGCGUGACGAUGCGCAAGAACAAGAACAUCUUGCUCUAUAUCGAUCAGCCCGAUGUCUUCAAGGU
>1209
AAGGUCAUUGAGAUUGGUCACAGGCAGCCGGGCGACCAACUGGUGUACGAGACCUUCCAGACCUC
>1210
GGCCAGCGAUAGGCAUUGCUUCGAGUGCUAUGGCUACGACAUCAUCAUCGACAACGCCCUGAAGCCCUGGCUGGUG
>1211
GCCGCAGCCACUUCACAGAGCAGCUCCUCGACGGCGGCGAUGGCGGCAAAGUCGCCCGCUGCUGGUGCUGCUGCUGCUGGGAGUGGACUGAAGAACGGA
>1212
CGACUCCGUGACCCUCAAGAAAUGUUUGAAGUCCAAGCCAGCGAGUGAAAUAGUCUCGGCGGUCG
>1213
AGCGCCUGUCCAAGGAGUCGCUGCGGUCGAACCGCACGGCCGAGGAGCAGACGCG
>1214
UCCGCAGGCGUUGCUCUCCCACCUCGAGGUGCUGGUCAAGGCCACCGCCGUCAAGGUGCACAUGUACGACGCCGAGUGGG
>1215
ACCAAGGAGAUGAAUGCCAUUCGAAAUGUGAACUAUAUACGCGGCACCCUCCAGAGCUUCAUUAUGUUUGUCACACGGAUAUCGGUGUUUGUCAGCCUCGUGGG
>1216
AGUGACGUUCUCCUCGAGCGUGAUGGAUCCACCGCUGGCGGGGACCGCCCGCAGCAAGCGUCAGGGGAUCCUGAAGAAGCGCUCCAGCCUAGACGAGUCGCG
>1217
CUUGAUUCGAUGGGCUAUGUGCAUUGCCAGCUGCUGCCGUUGUGCGGACGCUUCUCUGGCGCUAGGAAUAGCUAUGAUACAAC
>1218
UUGUCUGCAACCAGGUCAUUGGCGGCGAUGUGUUCACGGCCCUCAAUAAAGCCUGGUGUGUGCAU
>1219
AAGAGGACAAUCGGCUGCUGCUGAUUCAUGGCCUGAUCGAUGAGAAUGUGCACUUCUAUCACACCUCCCGACUUAUCAGUGCUCUGAACAAGGCCAACAAGCCGUACGAUCUA
>1220
AGCCGCAGGUCCGUGGCGGUAUCCAUCUGAUGCAUUCGGAUUACUUCAAGACCCUGGCGGCC
>1221
AAGUGGCGGUCCUGGGCCUGUUUACCGAGUUGCUCUAUCGCUUUCCCAACUUGGUCGUGGGCGUGCUCACCCGCGACUC
>1222
UGGCGCAGGGCAAGCUGAUAGGGGGCUUUGGCUUGACCGAGCCAAACCAUGGCAGCGAUCCGGCCG
>1223
CUGGGAGGAGACCUUCAACGAGGCCAAGCAGAAGCUGGCUGCCACUUUGGAGCGCCAUCCCAU
>1224
ACGCUCUGAUGGUCGAGUCCAGCGUGUCGCGAAUGCAGGCGUUCGGCACCUACAAGCCGCCAUCGAGCGA
>1225
UCUGGCAGUGCGUGUGGGAGGCCGAUGUCUAUCUGGUGGUGCAGCUAACCGAAGACAUGAGCUACAUUCCUCUGAGCAGUCAGC
>1226
AAGGGCCAUUCUGGGAAAUGCAGUCGACUUUCAAGAUAAAAUCGUACUGGAUGUAGGGGCUGGCUCUG
>1227
CUUUGGUUCUACGACUAUAUGGGAUUCCUUCUGACCCAGGAGUCGUUUCAACAAGGCAGAACCAGAA
>1228
GACUCGGAUCUGGAUCAGCUGACCCGCAUCUUUGCCACCCUCGGAACACCCUCAGAGGCCGAGUG
>1229
CUUCGUACGAGUUCGAAUCGGAUUUCUUCGACGAUCCAGACACGGAUGAUGAGGAACCGGUCAUUGACUUAUCGACGGAU
>1230
AGUGGGAAAAUGGUUGGCUUGUCGAACGAUUUCUACGAGGAUGCAGGCUGGAAUACCAACGAGAGUCCUGUGGAGGGUCACUCGACCUAUACAGCUGGCAAUUGCUACG
>1231
CAAGCGGUUUCUCAGCAUCGGUCAAAGCGGCCAAAUCGGCAGAGCCUAUGACAAAGUGUUUGAGGAAGUGGCUUU
>1232
UGUUGGCCGUCUGGAUCCCGCCCGACGAGCGGUCCCGGGCGGGGGCCGCCGUCUACGCGGGCGCCCAGUUCGGGACGAUC
>1233
AUGUCUUUGCCGGUUAGUGAUUUGCGCAAUCUGAAUCUGUGCCGGAACCGCAACGCGCUUUGGCUAAACAACAAGGACACGGAUCAGCUAAUCAAAGCGGACAGGAAGGAUAC
>1234
CAUGAACAGCGAUCACUUUGUGGCCAUAGAACAAUGCUUUGUGGAACCUUUAAAGUUGUUUCUUAAUCGCAAAAGUAAGCCCUGUCAUC
>1235
UGGUAAGAUGAUCGAUUUGCCUUCCGAGUUCCUGGCCUGUUCGGGCGGUAAGGGAGGCGGCGUCAUCCAGGGCACCG
>1236
ACACGGACCUCUUGGAUAAACUGAGCUGGAAGUGCGCCAACAAUGCGAGCUGUCUGUACGGCGUUGCCAAUGGGAUCAUGG
>1237
GCAUGGAAUGGGAGACAAAGGCCCAGAACUUCCUGAUCGUCACGAUUGUCCUGGCCAUUUUCAAUUUCGUGA
>1238
AGCGCCGUUAGCCAGCGCAAUGUGGACAUCAAGAUCGAGAAGAUAGCUAACACGGAGCCGGCCGGCCAGCA
>1239
GCGUGUACUUGUUCGGCCUGGGGCUGACCCUGCUGGUCAUCCGGCUGACCAAGUACUCGA
>1240
UUGGGGAAUGAAUAUGGCCAGGAGAAGCGCUAUCACAGCUACUACCAGUGGGUGCCAUUCGUGCUGUUCGCUCAGGGCCUCAUGUUCUAUAUUCCCCAU
>1241
AUCCAGGCGUGUGCAUAUAUUCAGCUCUCGAAGUUGCCCCUGCGAGUAAUGCACUUCUUUUGUGGCCUGGACGCAUUGGGCGAAUCGAUAACCCUCGUCAGCGCGCGCCUGGAA
>1242
UGUACAGAUACAGGAAAUUAAUACGGGAUGCUGCCGAGGAGGUGGAUGUCCCGCCUGCCCAUCGGGCUGCCCCGCCGCCACAGACUGCUGCUGCUGCU
>1243
UGUCCAGAGUCAGAAGUGGUCCAGUCUGCCCAACUUCAUUCCCGGCCGCGACCACGACCCACAGUUGGAUGGCGAGCUGAAGGAAUGCUGUGGCCGCGUGUUCGUGGACU
>1244
GGGAGCUGCGGUGCUGCUGCCCGGCCUAAUGGGCGAUGAUUGUCGGUCGGAUAUUGUGCUGGGCUACUGCCGGCAGGAGUUCCA
>1245
GCGCUUUCGCACCAAGGGCAGCGGCGGAGCCGGAGGAGGAGGCGGUGGCAAUGGUAAUAGUGGUGGUGG
>1246
UAGUCUACUGCACGGGCUUCGGGCCACUGCCUUGGGCUGUGCUCGGCGAGAUGUUCCCGGCGAACAUCAAGUCGGCUGCCUCGUCCAUUGUGGCCAGCACCUGCUGGACUC
>1247
AGCUGCCGCCGCUCACGUGCGGGGGACCCGGUCUUGGCGGCGGCGGCG
>1248
AAUUGAGAUAAGCACUCAGAAUGCCGAAACAACGAUUUACACCAGCGUGUCUUCAUUCUUAGCCCUAUACACAUACCGAUAUCUCAAUG
>1249
ACAAGCUGCCCGCUGGCACCCAGCUGCAGGACAUCAGUGCCUACUCGUAUCGCUACUCGAUGUACAAAGUUGGUCCUGUGCUUUGUGUCAGUCACGGCAUGG
>1250
UGCAUGGAAACUCUAUUUCGAUGAGAUCCCCGAGGAAAUUGUCGAUGAGUUUUCAAUGCG
>1251
AGCUGCUGUUCCCGCGCAACACCCCAAAUGGGGGCCAGCAGCGCCAGCAGCAGCA
>1252
UGAUUCUACCAAAUGCGAUUUCUUCCCGAAAUUUGUGGACAAGCGACCAUUCAAGGAACAGGGAACACAAACGCUCUAUAGGGAAUCC
>1253
AGGAUCCAGACAGAAAAAAGCAUCCCUGCAAGGUGGGCAAGAAGCUUAUCUGUCGCGAGGAUUUC
>1254
UGCCUGAAAGCCAUCUGCAGUGCUGACGCCGCCGCUGGUGUGGAGACCUGCCGUCUGUCCUGUGGAGGCCAUGGCU
>1255
CGUGUGCUUCUAUGGCCAUGUGGAGUCGUGCAAUGAAGUCGUCUGCGCAUCCAUCGUAUCCAAGUGCAUGCU
>1256
UGGGCAGCGAGGGCCAUAUAAUCGUCUCCAUCACCUGUGCCUCCACCCACCGACCCCUGAUCGAGAUGUGCCUUCGCUACCUG
>1257
AGCCUAGCCCCACCCCCACGACCCGCCCGAAGCCGCAGCCUCGUUCUCUGGUGGAUCUCAAGGCGGAGGCGGAGAGGGCA
>1258
UUUAAAUUCUGUUGGAAUCAAUGGAUAAAGACGAUUGUGCGACCGGUGAACGCGUUCCUCAUUGUUGAUGUACAAAAUGAUUUUAUAAGUGGUUCCUUGGAUAUAAG
>1259
CGGAGAUCUGCAAAGUGUCCGGGAAUGCCAUUCUCGGAUGGAUUGCUACUGCACCGGCGUCGAGGACAUGAUGGACAUGCUGUUCCA
>1260
GCCGACAAUCGCUUGUACAAGAAAAUUGUGACUCACACGCUGACACGCUUGAGCAGCGAAAUUCGGA
>1261
CGCUGAACGAGGAGAGCAUCAACGGACUGGGCAGCCCGGACCCCUUCUCCAUCAAUCCGCA
>1262
AGCCCCAGCUGGAGAGCAUGCUGCGCGAGGAUGCGAGACUCACGCUGAACAGGGAGACCGGAGCCCUGCAGUUUGCCAGCGUUCUGGCCAGCGAUGCGGGCA
>1263
CGGAGCAUGCUCCCCACAUCCGGGACGUGGCCAUUGAUUGUGUGAAGACUGGGCUGGGCGGGGCCACGGGAAACAAGGGAGCCUGUGCCA
>1264
GAAGUUGGGAAAGCGUGUGGGUCUGUUGGAUGGAGACAUUUUUGGUCCGAGCAUUCCUCUCUUA
>1265
UGGCUAAGCUGUACGACAUAUCGGCCACCAUGGUAGAGGACCAGGGCUUCCUCGACCAGCUGAAGGACCU
>1266
CGUUUCGCUUGAAGUGGAGCGUGGUCAGUAGUGCCCUGGUUAAGGGCAACAGAACCGUGCAGAACGAUGAGUGCAACA
>1267
ACAUGAAGGUGGAGUUCGGCAUCGAUGCCGAUGGCAACAUUGUGCUGGCCGACAUUAUAGACUCGGACUCGUGG
>1268
GGCAAGCUGAACUUCAUCUCCGUGGGCUCCAAAUUCAAGACGCAAUUGGGGGAAUUGAUGGAGAAACUAGAGCAGAAUGGCA
>1269
AGCCGAGAAUGGAAGAUGGACGAGACGGCUAAUCCCCCAGCUGAGACCAUGGAUGCAGCGGAAGAGAGGCCAGAUUGACCAAUACCUCGGCC
>1270
AGCAGACCCAUCGGAAUGCCAGCGUGGGCAUCGAUCUGGUGGCCAUGUGCGUCAACGAUAUACUCUGCA
>1271
UCGACUCAGAGAUGCUCAAGUCAAAGAUACAGGAUGCCGAGCACAAAAAGCUCUGCUCGAUUGAUGAAGACUUUGAGAAUCUGUCGU
>1272
AGGCGAUUUGUCUGUGGCCGAGGAUCGACUCUCAGAGAAGCGUUCGGCCAACGAUUUUGCCC
>1273
GGCCCUGCGCCUCCGCCUCCGUCUACGCCGAGCACUCGUCCUCGUCGCAGGUGGCCCGCGCGGGCG
>1274
ACGAUCGGCACUGCUUCGAGGUCUAUGGGUAUGACAUCAUCAUCGACAAAAACCUGAAGCCCUGGCUGAUCGA
>1275
UGGCUUUCCGAUGAAGGUGCGCGCUCUAUUAAUGAAACAUCACCUAAUGAUAAAGUUCUACCUGAUCACGCCAAGCGUAUUUUUUGCGAUGCCU
>1276
GGCCCUGGCUGAGUUAGCCAAGAAUGAAUCGUACUAUGAGGUGUUCUCGAGCGGCAGUCAGCCGGCACGCA
>1277
CCCAGGAGCUGAUGAACUUCUUCACGGUUGUUGUGGAUAAGGAGGAGUCUUCUGCUCCGGU
>1278
UGCCGUUGCUCGUCUCCACAUCGCAUCACAAUCUGCCCGACUCGGAGGCCAAGUCCCCGAUGUCGCCGUUCGAGCAGCCCCUGAGUGGGGGAGGUGGCGGUGGCC
>1279
CCCGUGACUGCACCUGCAUUGUGUGGAGCAUCCAGCAGUCGAACCAGCAGGGCGGUGGCGGA
>1280
CAUGUGUCUGCAGUGCCACGAGAUCCAGCCCACCACCAAGAGAUCCGAGCUGCAGAAACAUU
>1281
CGGGGUGAUGUAUCCGCACCCGUCGCUCUUCUACACGCACCCGGCGGNNNNAGCNGCCACGGCCAUGAUGUACCAGCCCA
>1282
UGGAUUGCUCAGUACCAGAUGCGACUAAGACGUUGGCAAGUGGUAGUGCCCAAAUUCCC
>1283
AGUUCAAGGAGAAUCAAUUCAAUCUGUUGGCCAGUGACAUGAUCUCCUUGAAUC
>1284
CCUUCCCGAGCUGCCCAUGUUCAACGGUGCCGCCACUCCGAACACAGCUGCGGGAGGA
>1285
ACAGAGUACUUCAUCCGGUGCGGCUAUGGGCCACAUUUUGGAUAUAACUUGGCGGCCCUACAUGCCCGGAUAUCUGC
>1286
GGCCGACCUGGAUCCCACUGUUCUGACCGAGGGCGUUGAGAGCUAUCUGAAAGAGUUCCGGAAAUUGCCCAAACCGAUUCGUCUGCAGCCGGUGGGCCAGCAGGUG
>1287
AUUGGGCUUUGUGUGAUCCUCUCGUGUCUGGCUCUGUACGCAUACGUGUGCAAGGACAUGGACACGGGCCCCAAA
>1288
AGUCGGGUGGCAAGGGAAAGAGCAGGGCUGGCUCCAAGGAGGAUUCGGUCAGUCCCAGCAAGAUCCGACG
>1289
UCAAUGUGCAGCCUACGCAACCUGCUGGGAAAGUUCCACCUGUACACUUUGCUGUUCGUUCCGGCUGCCAUUGG
>1290
CGCCUGCUGAUAAACGGGCAUGGAGAUGUGAAUUUUACACAGACCUAUGAACGAUUGGAGCUAAGGCC
>1291
CGCGCGGCACCACCGGCGAGCACUGCGAGGUGGACACCCUGGACGAGUGCCAGCCGAAUCCGUGCC
>1292
ACGCUCCAGCAUCCGAAGCAGGAACAUUUCAAGUCCUGUUAUGCCGAAGGUGGCGU
>1293
AGGAGUGGGGAAUAGGCGAUCGCGAGGGCUCCACGGUGUCUGUGGUCACCUGUCUCGCCAACAGAUCUUACGUCCA
>1294
AGGCGGAGGCAGUCGUCAAUGAUGUCAUGAACUCGAUUCAGAGCACCAAUGCGAACGCGGCCGUUG
>1295
CGGUGCAGCGAUUCCAAGAUACGGCCGUGCCCCACCAUCUGGGCCUGCUGAAGAACCA
>1296
AGGGCGGAGCACCGGGCAGCUAUCCCCAGGAUGCCAUCGAUGCCGAACAGUCGCUGAUGAAGAUGCAGUUGCAUGCCCA
>1297
UACUUGGGUGGAGCCUGCGGCUUCGUGUGGAUCGUCUUCUGGUACGUGUUCUCGUCCAGCACGCCGGAGGAGCACCGCUUCAUCUCGCCGGAGGAACUCAAGUU
>1298
UAGAAUCUACCUUUUGUUUUGGAAAUUGCUCGAGAAGCCAGAGAGCAUCGUUAAAAGAUUCGUCGAGGAGGUUCUC
>1299
AUGGGCCCGUGGAUUUGCCAUUAGAGGAUCUCAAUCACUAUCAAUCCCCUGAAAAAAAACUAUCAGACGCAGAAGAAGGAGAAGUUUGUAACGAUUCGGAUGUGAAAAUACCAACCCAG
>1300
AGAAGGAGGUGAAACAAUUGUCGCGCGUCAAGCAUGUGAAUAUCAUUGCGCUACAUGGCAUCUCAUCG
>1301
UGGAGCACACUCAGGUCCCCAUUGACCGCAAACUCAAACGUGGGGUUGAGGUCUCCU
>1302
GUCUGGACACCACUUUGCGGGAGACGCAGGUGCUGUGUCUGUCUCCCACCCGCGAGUUGGCGGUACAAAUCCAGAA
>1303
AGGUGCGCCUCUGCUUUGAGGCCUACAAAAUCGAGGACAAUGGCANUUGGGUGCCCA
>1304
UUGCCAUACUCGCUGUGGUCAUAUUCCUGUUCGAAAUAGGUCUGGGCGUGGCCGGGUAUGUGAAGCAU
>1305
UCAGCCUCCGCAUUUGCAUCUACCUCUUCAUCAUUUGUGCGUACAAUUCCAUGAUCUGCAUCGUACUGAUGGGAUGCGAUCGCGAGGAGCUGG
>1306
CGUGGCAUCACCCUAGCCCGUCGCAACAGCGGGGGCGGUGCUGUUUACCACG
>1307
AAGGAGGAAAUUCUUCUACUGCGCGAGGGCAUAGGGCAGAUUCUCAAUAUUCCCUGGGCUCUGCUGUCCGAUGCCCUCACGCAGUACAAGAAUUUCCUCCUC
>1308
GUCUCGGUCAGUAGUAGUGACAGCAAUAGCAAUGUCGUUGAUGCAAUUUCAUUGAAAACCAUGGCCCAGGA
>1309
AGAUCUGCCUAACCGAUGUCCAGGGGAGCGAGAUCACCUUGGUGGCCCUCUCAUCGGAUAAUAGUCG
>1310
AUGCUGGGCUCCUUGGUGGGCUGGGACCACACCCAGAAGUGGAACUACCCGAAGUUCAAGGGCGGCCGGCAG
>1311
GCGCACCGUCGACGACUCCAAGAGGGUGAUCAUCAUCCUGUCGCAGCACUUCAUCGACUCGGUGUGG
>1312
UAUACCAAAGCCAUAGACCUGUAUCCCAACAGCGCGGUUUAUUAUGCCAACCGAUCGUUGGCUCAUCUGCGCCAGGAAAGCUUUGGCUAUG
>1313
CCUGGGCCUGGAUGAUCCAUUCGGCAGCGAUCUGAAGCCCUAUCUCCGGCUCAGU
>1314
ACGGUGCGACAGAGGCGGCGUCGAGUGGGGCCAGUGCCAGUGCCAGCGCCAAUGCGAAUGCUCUCGAUCCCACUGA
>1315
CGCCUCUGGGAAGAGGGAUGCCAUGAUUUCCGGCUCGAACUACGGCCAGACGGCGCCCUCCGUCGGUGGCA
>1316
GUGCACAUCUGGAGCACCCAGACUGGAGAGCUGGUGCAUAGCUACAAGGGCACCGGCGGGAUCUUCGAGGUCUGCUGGAACUCCGAUGGCAG
>1317
GUCCAGCGCCAACGUCUGAUGCAGCAGGCGCAACAGAACACCGCUGCCGAGGGCAGUGGCCUGGAA
>1318
GCGGCUUAAUGACGUUAUUGACAUAUGCGAAUCAAUGAUCGUGUUUGGCCGA
>1319
ACUUUGGCCACGGCAUCCUGGUGACCCUGUUCGCCCUCCUGCUGAUCUGGAAGGAGAAGAACAUCGCGGAGAGCCAGCAGGCCGCCAAGGA
>1320
CCUGCGAGCCCUGACCCACUUCCUGGGACAAGACCAUCUGAAUUCUAACCAGCAGCUCCAACUCUCCGAGGAGGUGGAUCGAGCGCAGG
>1321
CUGCGAUCGGUAUUGCAACAAUGUGCGAGCCCUGGACGGGAUCUUGGAGCAUGUGUACCUGGGACUGCUGAAGCUGACGCAG
>1322
CGCCUGGCCCGCAGCCCCCAUCUAUCUGGUGUACUCCUUCAUAGUCAUGUACUCCUUCUGUGGCCUGGGCA
>1323
UGAUUUCCAACAAAAGACAGCCAGUGCCUGUCGGGUGGUCAAGGACGAGCCGGAGGCCGACUACAACUUUAACAACUCGUAUUAUAUGCGCUCGGCCCUGUCUGGUGUUGGUGUCG
>1324
AUGGGCAUCUUGGGAGAAGCAUUUCUUGAAAUGGAGGAGCGUCCCGGUGGAUUCCAG
>1325
GCUGGAUGUGGAGCCCCGUGUGGCAGAGAAGCUGCUCGAGCAUCCCACCCAGA
>1326
GUCCGAGAUGCUGCAUCGCACAGCCAGUGCCAAUGCCAGCAAUUUGGAG
>1327
UGAAGAGCAGAAAGCGCUACGUCAUGGCCGACUUGGGAUUCUCCGGCUUGUGGGCUUUCAUGUACUUCG
>1328
AUCUGGUCCAUGUGCAUGAUCUCCCUGGAUCGCUACCAGGUCAUCGUCAAGGGCAUGGCUGGAC
>1329
CUGCGACUACGAUCCAUCAACGUCGAAACAGCAACUGCAGCAGGAGCUGAUCGAGAACACACGCGGUCGCAAGGGUCGCAA
>1330
CUAUCAUCCGCCAAUCUUCAAACCCCUGACAAGAAUUACUAAGUCCAACUGGAAGGAGCGGGUGGUGG
>1331
UCAUUAACUGCAUCUCUAGCAUCAUGAGCCUGCUGCGCAUGUCCUGCGGUCGAGUGCCCGCUGCCGAUGACCUGCUACCCGUGCUCAUCUAUGUGGUCAUAAUGG
>1332
UGCCCGUUUACUCCGGCUCCAAGGCGGCGGUGGUUAACUUUACCUCCUCCCUGGCGAAACUGGCU
>1333
CCUCGGUUGGAGUUCAAUGUGCUCGAGUGGAAUCCCGCUCGCAAAUUCUACGAGA
>1334
CGGCACCCCGCCGGAGUUCGACGACAUGUCCUGCCAGGCGCGCGGCCAGAUCCCGCCCUUCAGCGAGUACCUGAACGUCAACUCCCCGCUGCAGGUGGGCGGCCU
>1335
CAUGAUCGAUGGCGUGGACAUCGCUGGCAUGGGUCUGCACAUGCUGCGCUCUCGCCUGACCAUCAUU
>1336
GGACUCUCUUUGCCGCAGCUGAUCAAAAUCUAUGGAGGCCACGACGCUCCCAUCGGGGCGUAUCCUUUUCUGGUGAACUUGCGGCGGGGCGGUCG
>1337
CCUCUUCCUGUGCGUGGUGGUCAAGGACUAUGUGCCCCAUGGUCUCUCCGACUUCGCGGAGGCCCUGGCCAACCCCAUCAAGUACCAGAGCGAGCGGGAGAAGC
>1338
AGGAUGGUAACCAGCUGGAAGGCCGCAGCGAAGACGAUGUCGCCCAGGCUGCGAACAAGCUGGAAACCACCG
>1339
GCAAAGAUCCCAUCGAAGACAUGGAAGACGGUGGCGGACGCUUCCGUGGUGGGUCCUUUGA
>1340
ACGUCCACGUCCGACGAGAGCCACACCCCCAAGCCGGUGCUGCUCACCCACCGCAAUGUCGACGA
>1341
AGGAGCGUGCCCAGCAGGCCGAGAGCCAUAUCUCCACCAUGGAGCUCAUCUGUUCGCCCA
>1342
UGCAUCAGUUCUUGACCAGAAAGGCGACGGAGCUGUACGAUCGCGGUCUGGUGGCCAAUGUU
>1343
GGCGCAGACGCGUCUCGAAGUGCUCUCUGGAUACUUUCGGGAAAAGGAAAACGAACUUAAAACGGAACUCAGCUUGCAGGAGACCAAGUGGAUGCAGCA
>1344
AUCGAUAUGCUCUGAUGCAGGUCAAGGGAAUGUUGUACAACCUCCUGAUCAGGUACAAGAUCGAG
>1345
GGCGAAGUGUCCGACGUUAAGGCGGCACCGUAUCAGGUGUCGCUGCAGAACUCCUACGGAAAUCACUUCUGCG
>1346
GUCCUGGGUGAGGAGGGGGAUGUGGAGAAGCUGGAAGAGAUCUGGACCAAGAUAGCCGUCAGUCAUAUACCCCGUACCAUAUCCAAGGAA
>1347
CGUGGACGUUUGCAUCUGGAUCAGUUGGAUGUGGGCUUGCCGGCCAAGGAUGAUCUAAGCGAUGCCCAUGGGGUCUACC
>1348
CUAGGCUUUGCCAUUCAGAUAGCUCAGGGCAUGAAUUAUUUGUCUGGCAAGGGUCUGA
>1349
UGCAGCUGCGUCGUCGCCAGGAGGUGCUCUCCCGCACCUACUUCUUCCCCAGCAACAUCGCCGCCGCUGUC
>1350
AGGAGACCGAGGUGAAAUGUUCGCUGAACUGCAUGGAAAAGUACCUGAAGAUGAACCAGCGGGUGUCGCAGCGCUUCCAGGAAUUCCA
>1351
ACGUAAUCAUUGAAAAGCUCGGCAUUACAGACGAUGUGGCCGGCGCGACUUUCAUGGCGGCGG
>1352
CUCCAAUCGACUUGGUACUGCGGCAGCGGGUGCAUGCGCAACGCACUGCAGACCAGCGCCACAGAUGCGCCAUUGUGCCCCAAUUGCUCGCGGCCUAUGAGUGAAUACCAAAAAUUGAGAG
>1353
GAGAACUCGUAUGUGGCUACCCUCCAGCGUCUAGUCAAUGAUUACAAGAAACCCUUGGAGGAGUGCAACCCACCCGUUCUG
>1354
GCCUUUGCGGUAAUUGUCCAACCAAUAAGCAUGGUAGCUAAAUAUUUUUCGGGACUGGCCCUGGCAAUGGG
>1355
UGUGGUCCAAGGCGAAAAAAAACUCCAUCGGGGACAGGUGCUCUCUAUGGACCGGAAGUCUGAGACUGCG
>1356
AGGUAGUGUGAUACGCGGCUUCUUCACCAUACGCAAGAAGGAUCCGCUCAACAGACUGCCC
>1357
AGUCCACUCUCCUGGGAGGAGACCAAGGUGCUGGCCGAUCAUGUGCGCGAGCAUGGCGUGAAUCAGUUCAUAAAUCUCUACCACAGACUGAAGGACC
>1358
CCUCGAGGACUUUGGCAGCACGGCGCGUGGCCUGCAAGAUGCCCAGCGUGCGCUCCAGCAGUCACUGAGC
>1359
AUUUUGCGGGAAUGGGACAGCGAAAAGAGGCCCAAGAAUCUGGCUCCCCUUGUGCGUCUCGGUGUCCCAGAGGCAUUGCGUGAGAA
>1360
UGUGAUUGAGAAUACGGGCAACUUGGAUAUAGACUUACUGCAGCAAUUAACAUACAAUCUUUGUCACAUGUUUCCCCGUUGCAACCGCG
>1361
UGGCUGGAUGUGGAGCCCCGUGUGGCGGAGAAGCUGCUCGAGCAUCCCACCCAGACCU
>1362
UGCAUUGUUUUUGUGGCCAUCGUGACGUCACUGGCAACGGCAAGCAUCAGUUGCAGCAACUACAGAUAUGCCAGGGACGUAGCAGAAACUUAUGCCAACAAUAAAAGCAUGCC
>1363
CGGCACUGGUGUAGACAUGUGGGCCGUCGGCUGCAUUCUGGCGGAGCUCAUGCUGCGCGUGCCU
>1364
AGGAGGAGCAGGAUGAAGACGAUGACAGUGCUAGUGCCAGUGGCAGCCACAAUGGCGAAAAGAGGACAACAACGACAGCCCACUCCGCCG
>1365
CGCAUUGCGCUGGCCGAACAUGGCUUUACCCUGAAGUCUUUAAAGGCCAUUUGGUCUGAUAAGCGCAAGCC
>1366
CGGGAUCUUUAAUCUUCUGCUGCUCUUCGUUUCGAUACCCGCCCAGAGUGCGGCCAUUUUCGAGUCCAGUUCCAUGUCGUUUAUCCUG
>1367
GGCAUGGCCGCGCUGGAGGUGCUCGUGUUUCGCAACAAUCGCCUGCUCGACGUCCCGGCCAGCAAUCUGUGGCAUCUGCA
>1368
CGCAUCAUCGCCAGGUACUCGUAUGUGGACAAGAACGCCACUCAGCGCGAGUACAAGCCGGUGGUGCC
>1369
ACUUCAGCUCCUUGGAGGAGUGCUCCCUGGCCUGCAAGAACAUAUUCCUCGAGCUGCUGACGGA
>1370
AUGUCGCGCAAUGCGGCCGGUUUUACGCCGAUGGAUCUGGCGCGUUCCAAGGGCGACGG
>1371
UGCUUUGAUGACCUGCUCGAUGGUUUUGUUCGUUUCGCUGGGCACACCCGCUGGUUAUGUCUCGGCGCGCAUUUACAAGAGUUUUGGCGGUCUCAAGUG
>1372
UGUGGUUGUGGAGUACAGUUCCCCCAAUAUCGCCAAGCCUUUCCAUGUGGGCCACCUGCGCUCUACGAUCAUU
>1373
GGCAAGGUGGAUUCCCGACGCGCGGUCAGCGCCUUCCAUGGCUAUGCGGACAAGGGCGCCUCGGAGAAGAAGCUACUGCG
>1374
AGUUACCAAUCGUCGAGUCAACGCGAUCGAACAUGUGAUCAUACCGCGCAUUAAUCGCACCAUUGAGUACAUCAUCAGCGAACUGGAUGAGCUGGAGCG
>1375
CGACACCAUGUCCGGCCGCGAAGACUAUAUGAAGGAGCUGAUGCGGCACAUCAAUGUGGAUUCG
>1376
GAUGGAAAAUACUCGACCAGCAAGAGCCUUUUGGAUGGCCGGAGUCCUGUCGCUCGAGCGCUCAGCGGUGAGCCCAGCCGUA
>1377
UGGCACUGUGUGAUCCCUGUUUUGGACCCAAUGCCCAGCAGAAUCCACGUUGCCG
>1378
AGGCGUUGGAGCGGGCGGGAUUGUGUCCACCGCGUACUGUCUGCUCUACAAGCUG
>1379
AGGCUCAGCGCCUGUGCCCGGAUCUGGUCUUGGUCAAUGGCGAGGACCUGGCGCCA
>1380
UUGGCAAUUUGAAAAAAUGGAAGAUGCCCCGUUCCGACAAGAUUAAGUUUGAGGCACAGGCCAAAAUCAUUCGUCAAGAGGCCAC
>1381
UGACUCUCGAUUAGCAGUUGAUAGUACCUUAUGCAGCUCUGGGACAAAAGUAAAAAGAUCAGCUUCAACCAGUGUAAGCGGCACCAACACUAACGCAAACAUCGAAGGUUG
>1382
AUCCUGCAGCCUCUACGAGCGGCGUAUGCCCAAGAUGCCGAAGCUCCAUCUGAUGGUAGCAGGAA
>1383
AUAUACCUGUACGAGUGGCUGGAGCACGGCUGUGGAGCUUCCAAGCUGCAGCCGUUUAUGGUUCACUAUGCUCGUGCGUAUGA
>1384
ACGGCCGCCAGUUCGGGCAGCGCCACGCCUGUGCCACCCGGAGUGGCGCCGCCGA
>1385
GUGCUGUACGCGGGCAUCGACACGGACAAGUACAAGUAUCCGAUUGGGUCGGGACGCGUGACUUUCAGCAA
>1386
GAGGAUAUGUAUCUGUUCGACACGAAGCUGGAGUGGUACAACAAAUCCCUAAACAGCAUUCAGAAGCGAGCCGUCUUUAAUAUCCUG
>1387
CGUCUCGCUGGUGGGCCUGCUCUGCAUGGCCGGCCUGAUGCUGGGCAUGGCAGGGAUAUAUGCUACACCGGCCAACA
>1388
AUGUGGCGCUCAACGAUAGCCAAAGUGGUGCAUUUAAUCUACUCCUUCCGCCCCGCUCCUGGCACACCGUGCUCUAUAA
>1389
CUCUAGGGAUCGCACAUUCAGCGACAGCGAUGAUGAGCCCGAGGAGCGUGCGGCAACUGGAU
>1390
GUGUCAAAAGCAGAAUUGCUGCGAUCAGGAUCCGUGCAACAAAAAAGGAGGCAAGGGCGGCAAGAAGGGCUGGUUUGGAUAG
>1391
UCUACAUGUUCCUGAUUGUAUUUUUUCCCAUGCUGGGACGCUUCGGGCACUCCACUAAUCCCGAUCUUCUAAUAGCGUUGAUAUGUGCCAUGGGAACUUUCUUUGCAAUGGGAUUUGUGGC
>1392
UGCCGAUGUGCGAGCCCAAUUACUGCGUCCCAAGUCGCUGGUGGAGAAGGCGCGCCUCAAUGUCGGCU
>1393
CGUUCCCUUGGACGGCGGUGGCGUCCCCAAAGCCACCACAGGCUUGGGAGCCCCCACUGCGACAGGAGCAGGAGCU
>1394
GUCGCGCAAGGAGAAGAACAAGCUGGCCUCCCGUGCCUGUCGCCUGAAGAAGAAGGCCCAGCAUGAGGCAAACAAAAUUAAGCUGUAUGGCCUUGAAAUAGAA
>1395
GGCAAGACCAUUGGGCAUAUGUGGGAGCAGGAGAAGUGCCAUCGUGCCCAAUUCGAGCA
>1396
CUGAGCAGGAGUAUGUGCGUCCGAAUGGCCUGCUGCCCAUGCUGGCGCCAAACGAACAGGCACAGGCCCUGCCCGA
>1397
UGGGCGGCAACGUCGCCUACACCAGCAGCACAGCCCACGGAGAGGUGAAUGUGCCGCUCU
>1398
CGGGCCUUCCCAUUGAGGACCGACGCUGCUUCCUGCCCGAUGAGCAUCGUCUGUGGUUCUUCUCCGCCUA
>1399
GCCGCGUGCACGGCUCUGUUCUUCUCCGUGCUGCACACGGUGGGGCACAUUGUGAACUUCUACCACGUGUCCACGCAGUCGCACGAGAACCUGCGCUGCCUAACGCGGG
>1400
AACUGGAUGCACCGGCGACCAGCUUGGAACUGGCCCAGAAUCAACUCAGGUGCGCCCAGGAAAUGCAGCACAAGUUGAACAACGAAAAGUCACGACUGGCAGCCGCCGUGCAGGCCUGUG
>1401
ACGUGCCCUGAUCGCCUCCAAGAAUUCCAUGAUUGCCGAGGGCAGUGCCUCGGCUCUGAAGAAUCUGGUCAACUUUAGGGCCGC
>1402
CGAGACAACGCCAAUGACGCGACUGCACUUCCUUGACCGAAUUGACUGGUGUGUGCGUCGGAUCUAUGUCUCC
>1403
GUGUGUCCGAUGCGGGCUAUCUGCAGGGUCUCAGCGAGAAAGACAUGAAUGCCUCGCUGAUGACUCUGAAGCAGAUGGCCCAUCACUUGGGUGCGA
>1404
UCGCCAGUUGCGUGUCUCCCAUGGCUGUGUCUCCAAGAUCCUCAACCGCUUCCAAGAGACCGGCUCCAUUCGCCCUGGUGU
>1405
CGCGUCCAGAUUCAGGUUUGGUAUCACGCAGAGCGACAGGAGCUGGUCGUCUCCCUGAUGGCUGCCGAUGAUCUGGCGCU
>1406
AGUGCCGGCGGGCGCCACCUUCCAUCCUGCAGGACAUGCGCCAGCAGGAGCAUCGUAUCACCCGGCUGGACA
>1407
AGUCGCGGUUAACCCUGAGAUAUCUGCGCUGCGUGCCAAAGGAUUCAUGGUGUCCGGAGGUCAAGCGCUUUUCGGAGGAGGUAAUCAGCGAUG
>1408
GGCCAUUGACAUCGGCCAGAUCGAGGGCGCCUUUAUGCAGGGCUAUGGCCUCUUCACGCUCGAGGAGCUCAUGUACUCGCCGCAGGGCAUGCUCUAUUCCCGAGGUCCUGGCA
>1409
CGGGGGCCGCUGCCGGAGGAGCAGCAGCACGAGGAGCGGCAGCAGCCAGAGUCGUGCCUGUACCCGUGGAGCAGCAAGCGGCCUUCC
>1410
CUCUUCUGUGCCGGCGUGGCCUGCUUCUGCGCCACCAUCACCGAGGGGCGCGAGGACAUACUCUGGCUGAAGAU
>1411
CAGCCAUCCAGAUCCAGCGAGGAACAGCAGGCUCCCAUCGCUCCUGGAGGCUA
>1412
ACCUCGAAUCUGAGCGGCUGCCUGGCACGCGACCUCCAUGGCCUGCAUAUCGCCGAGGCCACGCCCAGUCCGAGCAGGAGCAGGA
>1413
CAGCGCCGGGCCAAUCAGCCGACCGAGCCGAAGGACAGUUCUGUGAUCGAGCCGGAUCCGCUGGAGGCGAGCUGCUA
>1414
AGCUAUACGUCAUUUCGCCCCUCCUCCUGAUCGCGCUCUACAGGUGGGGUAGAAAGGCUGCCGGCG
>1415
CGAUGUCUUCGCUCUAUUCGGCUGCCUCCUCGAGUCGCCAGAUCCAGUCGCAGUCACAUCCACAGCCGCAUCC
>1416
UCGGAGCCCGGGCCAGUCGCUGGGAAAGAUUCGUGUGGCUGUGCACCUUUCUGAGCGCUUUUCUGGGUGCCGU
>1417
UGGUGCGAGGCACGCAUCAAGUACUGCCAUGAGAAGCCCGAUCUGAUGAACUACUUCAAUGUGCCACGCUUCG
>1418
UCGAGGCGUGGGAGCGCGGACCGUGGGUGUGGCGCGCACCGGAGAGGUCAACGGCGGCCGAGCGCCCGG
>1419
GGCGGCACGACGUUGCCACUUGGCCCGCUCCCGCGACGGGGGGCCGCUCCGGCAACGUACUGCUUGCA
>1420
CUCCCACGGAUCCGGGUCGCAAGCCGCUGUCGCAUCGCUUCCUGCGGCACGUUCCCAUCAUCUAUGUGGAC
>1421
GGACCUCCAGUUGUGCCGCUGCGGCAGCAGGCAUGAUGCUGGCUGAGGUUG
>1422
CCCUCGAGGCGCUGGAUGUUCGGGUAGGGGCACGACUGCAGGUUGAGGACUUUGAGUGCCGCAUGGA
>1423
AAGGGCAGCCUCACCGAAGCUUUGUAUUACGGAGUGCCCAUGGUGGGGCUGCCACUG
>1424
UGGGCCAGAAGAUCUACAUCUGGCAGCUGCGAGAUGGCGAUCUCAUCGGCGUGGCCUU
>1425
CCAGCUCCGUCCCGACGGAGAAGUGCUCUGCAACUGCUUUGAGGGCUACGCGGGCAAACGAUGCGAGAGCUGC
>1426
GAUGGCGUCAAAUGUGCCCUUCUCUGUAGAAAUGGCCGUUUGCAUGAUAUCAUGCCGACAAAUAUUAACUAUAGAGCUAACAUUUGGGCCAUG
>1427
ACAGGCCACCGAGUUCGAAACGCGGCCCGUCUGGGAGCCCAGCGAGCUGAACUACGACGAGCUGGUCUGCCUGC
>1428
CUCGUGGACAUCAAGCAGAAGAUUGCGGGCAACGCGUACGUCUCGCUGGCGGAGUUCAACUACGAC
>1429
UCCAGCUGUUGCAACCCGAUCACCUACUGCUUCAUGAACGCCAGCUUCCGACGCGCCUUCGUGGACACCUUCAAGGUGCGGAUGUGCGAUGGGGG
>1430
AGCCCCGUUUAAAAAGCAACGCGAUGAAUCUUUGGGGUUCUUCAAGAAGUACUUGGCCAACGAUAAGAAGCAGUGCGUCCGCGUUGAGCAGGGCA
>1431
UGCUUCGCUCUUCUUCCUCCUGGUGGCAGUGCAGAUCACAAUUGCAGGGUUAAUGCAUCCCCAGGAAUUCUGGGCGCUGCU
>1432
CGCUGAUGAACUUUGCCCAGGACAUUGACAAGCACACACCCGAGGAGCAGCAGGCCUGGGCCAUGUUUAUGUGCA
>1433
CGCCUUCUGCGAGCGUCCCUCCGUGCUGGUCUCCACGGCCACGACCUGUGCCAAAGGCU
>1434
UGGCGCAUUGGUCUGCAGAAGGCAGCCGCCCAGAACCUGACGCGGCAGCUGCAGGAGAUGCCCU
>1435
CGAUAACCUGGUGAACGUCUGGUCCCUGGCUGGCAGCGGAGUGGGCACGGCCAGCGAGGCCCUCCACAAGUUCAAUGAGCAUCA
>1436
GUGUUAAGGGUCGAGUUCCUCCGGAAGCAGAACCGACGGUCGUGGGACGAGGUCCUUGACAA
>1437
GACGCAAUCGAAACACCAUGACCCCAGUCGCUGACUACGUACAGGGAGUCAGGGUGUUUGGUCCCGUG
>1438
AUUGUCAGACGGAGCCCAAGCUCAAGAAAUGCGAAUGCAAACCCCUCAUCAAUACCCAGAAACAGACAGGAUCCGCGGCAGUCGCAGCCAAGGAGGAGAUGCUCAAACAGGACGAA
>1439
AGGAGCUCAUGGGAGGCUGUUGCCUCUGAGAUGAAUAGAGAUGUGUUUACUUGCAAAAACGCUUGGAAAUCGUUGAGGGACAGCUACCGCUACCA
>1440
UUCAGACAUGCAGUAUUCUAUUCGAAAUCGCCUCCAAAUGCGAGGGUAUUCGUGUGCUGAG
>1441
GGGGAUCGGCUGCGACGCGGCUCCGCGGAUGCCAAUGUGAAGCGAGCGGAGAGCAUGAAGGUGCAGCCGAAGCAGCCCA
>1442
GCGAGCUCAAGGUCGAUGAGGAGGAGGAUGGAGAGCCGCUCAGUCUGCUGCCCACCAUCAACAGCGAUCCCAGCGCCGA
>1443
CCAAUCAUUACGUGGAUCCCAUACUCAUCUUGGGUACCGAUGGUGUGGGCACCAAGCUGAAGAUUGC
>1444
AGGCCUUCGAGAGGUUUGAGGCUGCCUCCACGCUGCUCAAGGAACUGAAGGUCG
>1445
AUGCUCUCGGAGUGGCAGCGCCUGCAGACGGCCACGCAGGUAAAACACAGCGAUGACGAGCAGCAC
>1446
UCGUACAAGCCCUGCGACCCCGAGAUCAUCGUCAGCCGCGUUCAGCAGCUGGAGGAUGCCUACGCGGAGCUGGUGCGC
>1447
AUGGCGCUCUGCUUUUGCAGCUACUGCUUCUUCCAAUGCUCAGAGCUGCUCUUGGCCAAGUUAAAGCCAA
>1448
AACGAUGAUCCAGAUCCAGAGAUUCACGCCGACACCAGCCGUGCUGGCCAUGGCCCUGCUCUCCAUGCUGUACCUCACCGUC
>1449
UAGCUACGGGGGCCACUACAUGCUCAUGGAGACGAAGAGCGGGGCCUUUGGCAGCUA
>1450
UGAUGAUUACAGAGGAAUUCCUCCAGAGCGUGGGUGUCACAAAGGGUGCCUCCCAUAAGCUGGCCCUCUGCAUUG
>1451
CGCCAAGACAAAGCUGCCCGUGGAGGGGGCACCGCCGGGCGAGCCGGAUGUGGUGCUGCUGGACGCCAUGGGCUUUGGCA
>1452
AUCCACACAAUCCAGCGGAGUCGCUGGGAACACCGCCUCAGCGGCCCCUCAUUGUGCUGGAC
>1453
CGAAGAUGAUGAUGAUGAGUACAAAGUUUUUCAGCGAAAUCUCAUGGACUUGAAAUAUCCAACCGUGCUACCACCGAAUCCUCAACUUAAGGCUCUUUUAGUUUUCC
>1454
CCCAUGGAAGUGAUGGGUCUGAUGCUGGGCGAGUUCGUGGAUGACUACACUGUGCAGGUCAUUGAUGUGUUUGCCAUGCCCCAGACUGGCACCGGAGUGUCCGUGGA
>1455
GCUGGCAGGUGGUGCUGCCCCAGCACCCCUACUAUCAGUUCUUGGUGCUCACCAUGGGCGGCAAUCUGCCGGA
>1456
GGAUUUGGUUUUGGGCGUAGUCACUGACAGACUCUUCCUGCCGCAAGAUUCAAUCG
>1457
CACUGGCCCGUUACCCAUGUGGGCAAGGAGGGAUUCCAGGUGUGCAUGGACGUGGCCCAGUU
>1458
ACUACUGCGCUCGGUUAAGUGAAUCUAGUGUGGAUCCACAUUCGGAUGCUGCGUAUCAAAAGUGCAUGGA
>1459
CGCACAGUUGUGGACUUUCUAGAUCUGACGCUCCUGAAGAAGCCCAUCUACGUCAACAUUGUGCU
>1460
UCUGCACAGUUUGCCGUAAGCGAUUGGAUGAAACGCCAGCGGUGCAUUGUCUAGU
>1461
CGAGUUCUCUGGCGCCGGGCUGGAGGAACACAACGGUAGCUGUGGCCAGGAGCCAGUCUACUGUGAAGCCAAGUGCGGACAGAGAGUUCU
>1462
AAGUGAAUCUGGAGUUCCACAUAAAGGUCUCGUACUAUGAGAUCUAUAUGGACAAGAUCCGAGAUCUGCUG
>1463
UGCCCUUCUCGAUUGACUCGUCCAACAGCUAUGCCAAGCAGAGUGGAAAAGUAAAAAUUUCAGAUGGAGGCG
>1464
GUAGUGAAAUGGGUGUCUACAUUGUGGCCUUGAUAGCGGGCAUGAGCGCAGCGGUGACUGUGGGACUUCUAGCGCUAG
>1465
CGAUAUCCGGUCCAGAGGGCUGCAAUCUCUUCAUCUACCAUUUGCCCCAAGAGUUUGGCGAUGCGGAGUUAAUGCAAAUGUUCCUGCCCUUUGGCAAUGUGAUCA
>1466
CGGAGGUGGCCGUCCUGCCGGCCGUGGACCCCCUGCCCCUGGCCGAGGGCCUGCAGCUCUACCAGCGGGGGGGCAUCGACAUGGCGCCCAGGAUCCUGCACACCCUG
>1467
UUGGAUAAACGCGGCCACCCUGGCUAUCAUUGUGUCCUUCGUACCCUUUGCGAAACUGGGCAAAAAUCGAAGCAAGACCAAGAGCCAGGCACCUUUGUGGGCGAACUGAUGCGU
>1468
AAUGGAGGACAAUGAAACCCCCGUGCUGUAUCAAGUGCUGCCGGAGAAGCGCACAGACCGCAUAGGCGCUUCCAUG
>1469
AGUGCUCAACGAGCAGGUGGGAGCCGUCAAUAUGCUCUUUAGCCAGCUCAUUAUGGGCUUCAAUGGGAAGAGCAACAUGGACAUUGAUCGCUUGAAUCAGAUGCUAGAAGAGAACC
>1470
UCAGUCUGGAUUCACCGCAUAUCUCCUCUGGGUCCGCCUACGAUCACGUGCCCCACCAGAAGUACGGGGUUCCACCACUGC
>1471
CGGGACAUUCUGUACCACUACCCGCAGAGGCCGGUGGUAGUAGAGGAGUCCCA
>1472
GCUGCCCGCCGAUCUGCGCACCACCUGCUACAAGGCGGCGCUGCAGGACGGCAAUGAGCAGA
>1473
CGGAUAGUGGGCCGCGAUGUGCUGGAUGUGAUGCGUCUGAAUUUCUACAAGACGGGCGACAUCACCCACUACAACCAGAAGCUGGAGCACUUUCCC
>1474
ACCUGCACAAGAUCGAGCUGAAACACAAUCGCCUGGUGAGUAUCGAUCCGCAGGC
>1475
UUUGGGCAGCGAAUUCGAGCUGUCGACGGACACGGACGAUGACAGUCUCAAUGGCGAGCCUGAU
>1476
UGCAUAUCCAAUGGACUUCUAUGCCAGUGGCAGCCUUGGCCCCUGGACACCCAACUUCAAACCACCCGCCCUUGGAGAGUGCG
>1477
CCUCUGGCUGAAGAAGGAUCUGGACGAGCUGCGCGGCUCGGAGCUGUUUUGGCUGGAGA
>1478
CAAGUGGUAUCAGCUGCGCAUCUCCGCCACCAACGAUGCGGGCAAAACGACGGAGCAUUAUCAUUUC
>1479
UGCUGCAGGGCAUGGAGCUGUCCAAAAUAAUAUAUGAAAAGGGCUGCGUUCAAGCUGGUGAAGAAUGGAUGGAGCAUAAUUUGAUUAUCAUUUCCACGGCUGUCAUUGCGGUC
>1480
CGCUGCGGCUGUGGCGGAUCCUGCAGUUCGCGAAUGUCUUUCAUUUGUUCAACCAAACGCUGCGCAUGGCCUGGCAGCC
>1481
CCGGGCACCUGCUCCCAGCUGUGCAUCAACGAGAUCGGAGGAUUCAAGUGCGAAUGCGAGGCGGGAUACAUGCGGGACCCGC
>1482
GAGGGAGCAUCUCGUCCAGCAUAUAAAGCUGCACGCAGGCCUGCGUCCCUA
>1483
CGCGCAUAUUGAGUGCCAAGAUUUUGCCGUGCCCGAUUGCACAGAGAAUGCCACCUAUGUGCCCGGCAAGGAGCUGCUUAAUGUGAAGCA
>1484
AAGGCAGUUAUCAAGGAUAUAUUUAGCGGAAAGCCGGAAGAUGUGGUCCUGUACGGCUUG
>1485
CCUCUGCGUCUCAGCGGGCGCUGGUUUUAAUUGCGUUUGCCGCUUUGAUCGCCAGGGA
>1486
AGCUCUUCGUCAACUGCUUGGAAGCCAUGGUUGAGACCUGCUUGCCGGGCGAUGAAACUGCA
>1487
UACACGCGGGAUGCUGAGAUCCUAGAGCGCCUGCACUCGCAGCAUCUGAUCAACAUUUGUACGCGCAUGCAGACGCAUCUCAAUCUCUGCGCCUGCUAUGUGUC
>1488
CACGGUAAAUAGCGAAUUUAGAACCAUAUCAAAGAGUGAACUCGAAGAAGAACUGAAUCGUUAUAAAAGGGCCGUA
>1489
CGCGAGGCGAACUCCUCAGUGAUGAAGUUUUUCAUCAAUCUACUCAUCUGGGGACGCACCACGCA
>1490
UCGUGUGCUGCAGCCUGGCGGGCGAUUUAUGUGCUUGGAGUUCAGUCAUCUGACCAACGAAACGAUGCAGUGGCUGUACGACCAGUACUCGUUCCAGGUGAUACCGCCCAUGG
>1491
GCUGAUCAAAAUUUUGGUGCUCCUCUUCGCCCUCUUUACCACGGGGACCAAUCCGACAACGGUGCCAGAGCAACAGGAUCAGG
>1492
UUCCUGAUUCCCCUGCUCUCAUGGAUUCAGUCUUUGCCCAAGAUUGAGCGUCUGGAGGAUGUGGAUCAGGGC
>1493
UGUCAUCUGUGAGCUGUGCGGCGUCUAUGGCGAGGGAGAGUUCGCUGGCAAUGUGGCCUUUCCGUACAUCAUAGUCGUUAACAACAUCUCCCAGUUCGUGGCC
>1494
CCGAGAUUCCCGCUGAUCCGUCGGUUCGACGCUACCGAACCGCCUUCACACGCGAUCAGCUUGGACGUCUCGA
>1495
AGCCAGGCAGCCAUCGACGACAGUGCCUCCUUUGUGCUGCACAUGAAGUCGGCCACACUGGCGCGCGAUCACCUCCAGCA
>1496
CGCCAGCAAAGCAGCCGUGCAAGUGGCCAUCAAGACCAGCUGCGUGGCAUCGUUUGAGCUGGCC
>1497
GCUGGCGGCAUUAUCGGUGGCUUCCUUGGUGGCAUUGCUGGCGUGACUUCCCUGCUGCUGAUGAAGGCCUCGGG
>1498
UUGUGCCUGUGUCUGACUACAUUUCGCUAUCCGAACAACAGGAAGAGAUGACCCACGACACCGGUCAUAU
>1499
AGGUACUGGUCGACUUUAAGCCCGAAGCAACGCGUUUGGAUUCGAUUGCCGGUACCC
>1500
CCCUGAUUAGAAAGUGUUUCCUUAUCGCCGCCAUCAAAGAAGAGAACAGUGGCAUGAGGGACUUUAGCAUGAUCUAUAAGGA
>1501
UGGGCCAUGCCAUGGAGGUGAUGACCAACAUUUCGCAGCGCAAGGUGAAGUGCGCCUCCAUCACGUUCCG
>1502
UUGCAUCGCCAUAAUGCCACACUGCAGGUGACCAAUCCGAACCAGGAUUUCGGUCCAACAAGUAGUGUCAAUAUGAGCCGCAU
>1503
CUGAGCCUUGCCAACCCAACGAACGCGGCUGCAUGGAGGUCGUGCCGGUGGCCCACACGCUCAU
>1504
AUCCACUGCGCGUGGAACGUGACCGCACUGCAAAACUGGAGUGUAACGUCGAUGCGAAGCCGAA
>1505
AACCCAUCGAGGUCCAGAAAUGUGGUGGUCCAAGAAUGCCACAAUUGAGGAUUGGUUCGAUGAGAUGGUG
>1506
GGGGAACGUAACCGUAAUGUGACACGUCCCGUUAAUGUUGUCAAUAUUAUGGUGAAUGGUGUACCUACGCGUUAUAUUUUCA
>1507
CUCGGGCUCAAGGGCUGCUCCCCCCAUGGUGACUGCUGGAGGAAUUCUAAAUCGCAUCGUUUCGGGAAUUAGGUCUGCGUACCUUGAGAUACUAGUCCGGA
>1508
UCGACCAGAAUCCGUGGCAGAGAGCGUCAAAGAUGUAACUGAGAAGCUAGGAAGCCGCCGAGAGUCGG
>1509
CCAGUUCCGAGCGAUCUGCCAGCGGGUGAGCAUCUUCGAAAGCGAUUGCGAGAUGCAUGCGACAGAGACUGUGCCCGGCAUUGG
>1510
CGGUGCCCACGGGGAAUAAUGUGCCGCCGCCGCCCGCCCAGCCGCCCAACUUCCCGCUGCCCAUCU
>1511
CUUUCAAGCCAGUGAUGUAGUAAAGCGAGUGCUCUGCCUAAAUGGCAUUGCGAGCUCGCUGCGUAAAGCACGCUAUGAAAA
>1512
GUCGCCAGAACCUGUCCUCCAUUCAGAGCUGCAGCCAUUUGGGUGUCUGCGUGGAGGUGACACGUCUGGAGGA
>1513
ACUAUGAACUGGUGGAGUGACCUUUGGCUGAACGAGGGCUUUGCCUCAUUCGUGGA
>1514
CGGGGUCCCAGCAGCAGCUCGACUCGGAGCUGGACUCGCUGUGGAACACACUCCG
>1515
AGCGAGGGAGAGACGGAAGCCGAGGAACCUGUUCCCACAAACAGGCCCUCUACUUCUCAGACCACCCCCCGCC
>1516
AGGAGGAGCAGGUGAAGCGUCUGCACGAGAUGCUCGGCCCCCACAUGCUGCGCCGCCUCAAGACAGAUGUGCUCAAGAACAUGCCCUCCA
>1517
GGCGGUUUGGGUGGCUUUGGUGGUCUGUUUCGGCUGAAGGAUCUCAGCUACAAGGAGCCCGUGAUUGCAGAGGCCACGCAGGGUGUG
>1518
CUGCCCAGGGAGCGGGUUAUUGACAUGUCGCCCGAGGAUCAGAAGAAGUGGGAGCUCGAGGAAAUGUUGAAGCCCGUCGAUUUGCAGAAGGCGA
>1519
GGCCAUACGUGUCCCAGGAGGUGAGGACAGCCGUGCGCCAGGGGAUGGUGUGGCA
>1520
AAUGGCGAGGCGGCUGGCCGACCAGCUGGGAAUGGACAAUGUGGAUGCCGCCACCGAUGCCAUG
>1521
CUGUCUUUGUUAUAUUCGAGGAGGGUAUGCUAUUGCACUGGUUCGACUGCAGUGUCUUUGUGCGUGAACCCUCGGACAUAGCCAUACGCGACAA
>1522
CAGGAAGUGGAGGAGGCUCGUCAGUCAGUAGCUCAAGUCAAGGAAAAGGAUGCAGCAUGGGACGCCUUACAGAAUUCCUU
>1523
CGAUACCUAUACCGUGGCUUCCCUGGAUCUCGUGGCGCACAAGGCGAGCAGGGACAGAAGGGAGAGCAAGGUCUGAUUGGAUAUCC
>1524
UGACUUUGGACCUGCAGUCGGCGAUGGUGAGGGGUCAGUCGGUGAGGGUGACCAGGCAGCCGGUGGCGAAGAUGCAGGCGAAGUUU
>1525
UGGAAACUGCGUUCUUCAGGAUAAUGUCGGCAGCAAUAAAUUUCAACUGCUUUCCAUAACGAAAAAUGGCUGCGUGAACCUGCAACUGGAGAGCUUUCCU
>1526
UUCCUGACGGCCUUCUUUUAUCGCACCCUCAACUUGACGUCCCCGGCAGCACGCGUACCAGGCGACGCAUUCGGUGGAGCGACGGGAU
>1527
UGCGCCGUCAGAGCUCCAGGGACAUUGUGCUAAAAAGCCAGAAGAGCAUCGAUCAGCUAGAGUUGCGGGCAAGUGACACUGACGAGCUGCGUGGCCGCCUGGUGUCCAAGGAGCAUGGCGUC
>1528
GCCGUACGCGGCGAGGACAGUUUCACCGCCUUCGAGGAGAUUCUGGAGCUGGCCGUGGCGGA
>1529
CGAUAUGGUCAUACGUGAGGGUUCGAACGUAACCCUUAAAUGUGCGGCCACUGGAUCG
>1530
GCGAGGUGAUGUCCUUGGUGCAGAUGUUUCUGCAGCCGGAGGCAGCCUACGA
>1531
UGCGAGAUCACGGGAUCGCUGCUGUUCACUAUUUGGCUGAUUGUCCUGAUCUUCCACAAGUACAGAAUGGUGCUGCUGCGGCGUUUCUUUGCGCUGGCC
>1532
GGCUCCACUGAAGUUGCACAAUAGUCUCGAGACUUGUCGCAAUUUGGAGCG
>1533
CGCCAGCGAAGAGUUCCAGGGCUGGCUCAACGAGCAGCUGCGCCAGCUCAACACAGACGAGGGGGUCUUUGGCU
>1534
UGCUCUUCUCGCUGCUCAGCGACGUCUUCCCCAAUGUGGGCUACACGCGCGCAGAGAUGAAGGGCC
>1535
CGGCAUAUCCGCGGAGGUCAUGGACACCUACAUCAAGAGCUGUGCUGGUUAUUGUGUCA
>1536
GGCGGAAUAGCUGUAGACUGGAUUCAUGACUUACUAUUUUGGACUGAUUCAGGUACUCGAAGAGUCGAGGUAUCCAAUUUUCAAGGCAAUUUACGCA
>1537
GGCCAAUGGGGCCGGCCGACCCGGCAGGCGGCGUAACGCUCCGCCUGGACCGGGACAAGUGGUCGGACCACUGGCG
>1538
GGACGCACGGGAAAGGAUACGCUAGGCGAGUCCAUACUGAUUUGCACGGAAUCCAAUCAAAGGGUGGGUCG
>1539
UUGGUCCACGUCAUGUUCAGUCCCACCAGCUCUCGCUACGAGUCGCUGCCGAAGCGCUACUAUAUCGCCGAGCUGGGUGGACAGAGGGGCAGCUGCGAGGGCUAC
>1540
AGCGGGAGGUCUGGCCGGAGCAUUCCAGAUCGUUGUCACCACCCCCAUGGAGCUGCUCAAGAUCCAGAUGCAGGACGCG
>1541
CGUUAAGCAUUGCUGGCUGCGCCUCUGGCACUGCUCUGGUCACACUCGAUGCCGCUCUCGUGGAGGCUGCCGAUGGCGGGACAGAGCCGGAGCGCGGCAAUUGGAGCGGUCGCUUCGACU
>1542
CGUGGUCAGGUCCGCCUCGGCGACGUCUACGUCCUCGUCCCAGGCCUCCCUGGUGGGGGAUGUGGCUCCGCCGCAGGCGCACGCCGCCUCCACC
>1543
CGCUGGUGCCCGUGUACUUCUGGGGCGAGUCCCUCAGCGUGGCUUGGCAUGUGCCGGCU
>1544
UUUUUAUUAAAUAAUAUAGUUUAUUUUAUUGAAUUUGAAUUAGUUUCUUUAAAUUCUUUGAGAAUUGUUAUAACUUUAUUAUUUGAUUGAAU
>1545
UGGUCUUCUGGCCAAUGAACUGAUGACCGUGCAUCAGGCUCCGGCCAGAGGUAAACAAACCG
>1546
AGUUUGCCGACAAAUGCAUGUACUCGCAUCCCAAGUGCAUGUACGAUAUGUCGUGCAUGAGCAUUGACUGCAAUUACGCACACAGCGGCCAGCG
>1547
AAGUGCUGGCAAAUCGGGAGGUGUGCAGGAGGAUGCCUACCUAGCCGUGUCUACACUG
>1548
CCCACAAUGACUUAUGGAGGCGUUGUCCUGGUCAAUUUCCUGAAUGUCUACGGACCCGGCCUGGCCAUCCUCUUUGUGGU
>1549
AGCACCCUGUGGAGUUUCAAACACUCGCCGAAGAUAUCAGGUGCUUAGUGAAAAGAGAAGUAACUUACAGGUUACCACAGCAUCCUACAUCGCAAUUGGAACUGAAACUGCAUAAGAUCGCU
>1550
AUCUGGUGGUCUACAGCUUCAAGGAAGGGGAAUAUGUGCCGGCGCCGCUACCGGGCAAUACGGUGACCCUCUUGAGCUACUCCGGAA
>1551
UGGUGCUGUCCCGGGGGCGCCUCAACGCGAGCGCCGCCUUCCUGGAGGCCCUCUGCCUGGCCCUGUUCCUGGGCGGCGCCC
>1552
CGUGGGCUUCGGCUAUUUUGUAACAGUCCGGUACACGGUGGAGGCCAAAAUGCUGCUCGUAAGUCCACC
>1553
GCUCCGCCUCAGUACUCUGGCUACCUGCAGCAGCCCGUGGUUGCUGGCGUCAAUGUGGGGGUGAUCAGUGCGGAGG
>1554
AUCAGCCGACCGAGCCGAAGGACAGUUCUGUGAUCGAGCCGGAUCCGCUGGA
>1555
AUGGCGAUGCUGCAGGUGAUGGCGAUGCGACAUAUGUAGAGGACGACACAUACGGUGACAUGCGUUACGAUGACAGCUACUUUACGGAAAAUGAAGAUGCCGGCCCCCAAGCACCAGCCAA
>1556
CUGACCAUCAUGCGGUACUUGCCACGCGAGGUCGACCCUCUGGUGUACAACAUGGUUCAC
>1557
GGCGAUGCAGUGCGGACCUUGAAUCCAGUUGUUGACGAUUUGAGUGCCACCGCAGUACGCA
>1558
CGGGCCAAGCGCUUGGGAGGCGGAUUCGGCGGCAAGGAGUCUCGGGGCAUAUCCGUGGCUCUGCCCGUGGCCUUGGCUGCCUACAGGCUGCGUCGCCCA
>1559
CGCUCCCGCACGGUGCCAGCGGGCCAACAAACCCGUCGGACGCUGGCGCUGGGUGAGGAGCA
>1560
AGCAGACCCAGACCGUCGACGAACUGGUCGAAAUGUUCGUCAAGGGCUUUGGCGUCUCGCG
>1561
AGCACUUGUGUUUGGAGUACAUGACGCCCUGGCUGAAGAAUCUGGUCAAGUUCUGCAAAUCCAACGACGAUGCC
>1562
GACGUGGAGGAAAGACUGGUACACUUACUGCCGAGCAAUUGGCGAUGCUUGGCUGUGUGAAAGACCUCCCCGUA
>1563
GGCAUUUAUUUGUGAAACUCAGAAGUUCUGCAAGCCCUUGAUUGUAGCAGCUGAUAUUAUUAAGUGCA
>1564
AUCGAAGAUCGUUUCCUAGUCUGCAUGCUGCACAAGCUUGGCUUUGACAAGGAGAAUGUCUACGAG
>1565
GUCCUGAAGGCGGCGGGGGCUUGGGCGGUGGCGGUGGCGGUGGCGGCGGCAAUGUACCGCCAGCAAGCGCCGACCAUCUCAGGCCAAGACUGCCUCAAGAG
>1566
GCCCGCGCGAUGACUCGAACUCUGGUAGCCGGAAUCAGCGCGAGUCGUCAAUGGGA
>1567
UGCCAAGGGUGUCCACGAGAGCGCCACCAGCAGCUCCCUGGGAAUCCUAGAUGGCG
>1568
AGGUACAAUGUCUUCUACUCAACCCCAAGCUGCUAUCUGCAGUCCUUGCAUCAGACUCUGGAAACAUGGCCC
>1569
GGCGUCUCCAAGUUCAUGUCGAGCAAGACCAAAUUGUGUCUCUGCGACAAUGACAACGGCUACGUG
>1570
AGCGGCGAGAGCAGUGGCAGGUCCAUGCGUCGAGUAGAGGGAAUCAAAUGCUUGGAUCGCCAUGAAGUCGUA
>1571
UGCGCCACGCCUAUAAGUAUCACGACACCCUAAUGGCCAAUUGCAGCUCGGAAUGGUCGAGUCCGGCGGCCAAACUCAUGUGGUACAUCAACAACAAAACGGCGCC
>1572
UGGCUUGGCUUCCCUCGGAGCACCAGAUGAUUACAUUGAGAAGCUCUCAACGAUCUUCUGGUUUACUGUGGAGUAUGGCCU
>1573
CGCGAGGCGGAGCACUUCAAGCUCACCGCCAUGCUCGACUGCAUACGCGGGGAGCGGGAUGCCCGUCCGCC
>1574
UUGCCGAUUGGGCGCUGGGUGAGGCCAUGGCCUUCGGCUCGCUGCUGAAGGAGGGCAUCCACGUGCGUCUGUCCGGACAG
>1575
GUUUGAGCAGUUCAAGCUGUCCGAGGAGCGACGCCGGCUAAGGGAGCGCUUCCCUUCUUCGGCAUUGGAGCAGCUGGACCGCCUGAAG
>1576
AGGCCAGAUUGUGGAUGCCCCAGGCAAGGGUGUGCGUCAUGUGUGUGGUCUCCGCAUUCUGGACAACCA
>1577
GCCAGUCGCUGCUCGAUUAUUUCUGUCAGGCACACGGUCAUCGAUUGGUCAUGGAGCACACGGAUGGAUUGACAGAUCUCUGGA
>1578
GAUGCGUGCUCCUCAGACUGAAAACUAUAUGUGGUGCGAAAACAGUCUUAAGCAGCAUA
>1579
UGCGGCACUGGGUGCAGUUUGUUCCUGGCAAUCUGGAGUCUAUCGAUCGGACUGAGAAGGUGAUUCGCUUGUCGGACAGCUGUAAUAUCCGCU
>1580
UCCAUCUGCCUCAGCAAGGGCUUGUCCGCACCGGUGGGCUCUGUGUUAGUCGGCUCCCAGCGGUUCAUUUCACAAGCUCGUCGUCUGCGCAAGGCCUUGGGUGGG
>1581
GGGGUUCGGCUCGUUCGCGGACAAGCCCACGAUGCCAAUGGUACUGCCUCAGUUUAAGGAGAAUCCCUGCGCCCUCGUGGGGGCCGUCUGCGAGCCAACCUA
>1582
UGGCUCUGUUCACCCUCUUGAAGGAGACAAAGUAUUUGUCGGCCCUGCAGGCCACUGGCUGCCUGUCCGGCGAUCUCUUUCAGCUGCCGAAGGAGCUG
>1583
ACCUUGGCCACGGCGCUCGCUGAUUACCGGCUGUCGGAGCACAUCAAUCCUGUCAGCUACAACAUCACUCUGCGACCCUAUCUACUGGUAAAGGA
>1584
AGGCACCUCCAGAAGGACAUCCCUUGUAUCCACCGACAUCUACAGCAGUCGCAGAGGACAUUCCUGCCGCUGAGAGCCCAUUAUUUGUGCCA
>1585
UUAAGGUCGUCUGUUACUUCACCAAUUGGGCCUGGUACCGUCAAGGCGGUGGCAAGUUCCUGCCCGAAGACAUCGAUGCGGAUCUUUGC
>1586
GCGCGCCAGAUAGAGACCUUCUUCUUGUGCGACGAGAGCGCCAAGGACAAGCUAGAUCACUUCAUGGGCGA
>1587
AGGCGCACAAGUGGCGCUCGUUCCAGCGCUCGCAUACGCAGGGGAUUGCACUGAAGGCAUUCGAGCUGAGUGAAUCCCUGGUGGAUGCCAAUGUUGGGCUACAAUCUUCGCUG
>1588
UUUGGAUCCUUCUUCGGAGGCCUUCAAGAAGGCCUUUGCUGAAGCUCUCAAC
>1589
AGCGUGAAAUUAAAAUUCUGGAGAACUUACGCGGUGGAACAAAUAUCAUAACACUGCUAGCAGUUGUUAAGGAUCCAGUUUCUCGCA
>1590
UGAUCUGUGCUGCCAGCCCGGGUAAGGACAGCUGCUCUGGUGACUCUGGUGGUCCACUCGUCCACGGGAACAUCCUCUAUGGCGUCGUAUCCUUCGGCAUUGGCUGCGCCAAUCG
>1591
AUCGGGGAGCGGCUGCCCGAGGAGAACGAAUGCCGGGAGAAAUUCGAAUCGCUCAUUACGCUCUUCAUGCAGUCCCUCGCCGAG
>1592
AGGACACCGUUUGGGAUAUCCAGACCACCAAGCUGAGUGGCCACGACAUGUCCAUCUCGGAGGUGGGCGGCUGGAACCUAGACAUCCA
>1593
AUGGCUCCUGGCUGGGCAUUGGCGGCCAUGGACAUGGGCACGGUCAUAGUCAUAGUCAUAGUCAUGGACAUGGACAUGGACACAGCCACAGCCACAGCCAC
>1594
UGGUGCCCAUUCGGGGUCAGGUACUGAAGGUGCGAGCGCCGUGGAUCAAGACGGCCUUCUAUGGUGACUAUGACACCUACGUGCUGCCAGGCUUCGAGACGGUCACCU
>1595
UCGUACGGAAACAACAACACUAGCAACUCUGUGGAGCUGAUGAACAAGGUGAAGGAAACUAUGGACAUGCGCUCUGCCAAGUUUCGUCCAAUGCGC
>1596
ACCAGUGGCCGAAGGAGAAGCAGCUCCAGCGGCCGAAGGAGGAGCAGCUCCAGCGGCCGAAGGAGAAGCUACGCCAGCGGCCGAAGGA
>1597
CCGGCUCGAUUCAAACGGCAGAUGGUGAAUUUAAGCGACCAUUUGGUAUACUCUGCACAUACCGCUGCUUCCUCUGGUUUCCGCCGA
>1598
GUGCUCAUCGAAUAUGAUGCGGAAUUUGUUGUCAAUUUGAAUCGCGAGAUUUUCGACGUCCUGUUCGAGGGGCAG
>1599
UGCUCGACAUGCCGCCCUGUGAGUUGGGGGCGCCGGCAUACCAGAAGUACGAUAUAGAAGCGUGGAUGCCUGGUCGCCAGAUGUGGGGCGAAAUUUCAAGCU
>1600
UUCUGCGCGGGCUCGCUCUUCGAGAAGGUCCGGAAGCGCACGGCCAUCGCCAUGCGGUUCUCGGUGGCCUGCGGAGAGAACGGCUCCGCGGAC
>1601
GAUGGGCAAGCAGCACAUGAUCAUCAAGGAGAAGCUCCUCAUCAUCUGCCGCCUCAUA
>1602
GGCUCUAUUAUUUCGUUGGUGGGAGCCGUCAGCAGCUCUGCACUGGCUCUCAUUGCGCCGCCAAUUAUUGAAAUUAUUACGUA
>1603
AUGGCCAUUUUCGGGUACGAUCGAGAGCGCCUCGACUGCCAGGAGAUUUACUGCCAC
>1604
CUGUCUACACAAACUACACUGGCUCUGUCAAAUGCCUGGACACUUCUGUCAACUCAAAUGCUGACGAUUCCGGCUGGAAUGUACAGACAU
>1605
GCUCAGUAGCAGAUGCGACUAAGACGUUGGCAAGUGGUAGUGCCCAAAUUCCCUCUUCCACACUCCUACCCGAUUUUACCGCAGACGCUACCAUGAGG
>1606
AGAUUCUAAAGCAUUGCCGUUUCUUAGUGCGUAAGAUGCGCUAUGAGGAGAUGGCUCGCCAAGAUCC
>1607
AGGAGACCAGAGAGGCCGCAUGGCGUUCCCCUGGCUGGGACGAGUGUGUAGCCUACACUGUGCCG
>1608
AGUGCCCGCGCGGCACCACCGGCGAGCACUGCGAGGUGGACACCCUGGACGAGUGCCAGCCGAAUCCGUGCCAGCAGGGCGCC
>1609
UGUGCCGAAGCUGUUGCCGAAAAAGGACCUUACUAAUGUGUUCUUGAUUUCGUCUGCGGUAGGCACG
>1610
GCGUCUCAGGGUGCGGGCGGCAAUCCGUAUUACUUCGGGAAAGCGUCCUCCUGCGAUGG
>1611
AAGGAGCUCCUGCAAUUCGCAUUCACCGAGCUUCUAUCCGACGAUAGUGAAUUUGUGCAGGAUGUUGCCUC
>1612
CGUCCAAUCCUCGUUCCUUUGAGUAUGUGGCCCGCAUCUACAUCAAGUACUAUGCGGAGAGCAAGAUCCCAGUGAUGAUUGUGGGCA
>1613
ACAGCGUGUGCCUGAUGGACCUGCCCGGCCAGUUGGGCAUGCAGCUGA
>1614
UGCCAAUCUGAAGUAUCCCAAGCUGGAUUAUAAGGGCAUAGCCCGACCCACUGUGAUACGCAAGCUGGCC
>1615
CGGGCUCCGGCUCUGGCUCCGGUUCGGGCUCCGGCUCCGGAUCGGGGUCUGGCUCUGGCUCU
>1616
GUGCAAUGGAUCUGCGGCAGGCGUGCUCCUGGCUUGUGCGGGCGCCGUCAAGUAUAUCGGCUUCCUGGCCCUGGCUCUGGCCGGGUAUCUGCUCUGCCGCCACCUGUGGCAA
>1617
UGCCCGUUUACUCCGGCUCCAAGGCGGCGGUGGUUAACUUUACCUCCUCCCUGGCGAAACUGGCU
>1618
ACCUUGUGGUCCGCGGCGGAGAUCUAUUUGUGCUGAAGGAGGGCCAGCCCAAGGA
>1619
CAGCAAAUGGAGCAGCCGCAUGCGGUGCCAGCCAUAAGUCAUCUGUUCCGCAGCUU
>1620
CAGGAGCUGGCGCUGCGCGAAGUGGAGGCUAUGCUGUCGCGCCUGGAGGCCGCCGAAGCCCUA
>1621
GGCUAUCGAAUGCGGACGGCCCUGCACCGGCACAUGGAGUCGCACGAUGUGGAGGGCAGGCCGUACGAGUGCA
>1622
ACAAGUGCGUGCACAUCUGGAGCACCCAGACUGGAGAGCUGGUGCAUAGCUACAAGGGCACCGGCGGGAUCUUCGAGGUCUGCUGGAACUCCGAUGGCAGCAAGGUGG
>1623
UACUGGUGGUACCCGAAGAAGCGAUCGCGAACCCAGGAGCUGGUCGUAAAUGCGUUUACGACCACUUCAAUGUUCCUACCGUCCGCACCGCUGUUGGAACCGCUCAAGUU
>1624
CGGCAGCGGGAUCACCUGCAGCGCGUCCAGCUGAAGAUCGGUGACAUGGCGCCCUGCGAGAAUGUGUCCAUAGCCA
>1625
CGCAUUGCGCUGGCCGAACAUGGCUUUACCCUGAAGUCUUUAAAGGCCAUUUGGUCUGAUAAGCGCAAGCC
>1626
ACAGCCGCAUGGCAGAGUGGCUGCAGCAGUGUCCAUGCAGCUGUUUGCUGGUGCUCUGAACAUGCCGUUGA
>1627
AGGGGGAUCCCAAUAAACCCACGGACGCUGCCCUGCGGGACGUCCGCUGGCGUCCCUUC
>1628
GCUGACGCUGCUCAAGAGCUGUGCGGCCAGUGUGCUAAUUGAGAAUCCCGAUCCCAUGCCGGAUAACAGCUAUGCGAGCAUUCUCAGA
>1629
AAGUUGAUGCAUCGUUUUCUGUUCUGGAGAAGAAAGUUGAUGAUUCGAUUUCUGGUCUGGAGAAGAAAGUUGAUGAUUCGAUUU
>1630
CGCCCGAGCAGUUCCAGUGCAAGUCCGGCGAGGGUGUGUGCAUACCACUCUCCUGGAUGUGCGAUCAAAACAAGGACUGCGACGAUGGCA
>1631
AUCAUCUCGGAGAAGCGUAAUCUGGAAAAAGUCAAUUCGGAACCAAAGGAUGAGGAGGAUGCCGAAUCUGAUAAAGAGUCUAAUGAGCUGAACACCGAUGAGGAG
>1632
CGGUGCACAACAAUCCAUUGAGAGGCGACAAGGCGUUUAAAUGCUUGCUGUGCACCU
>1633
CCCUGAAGAUCGUGGGACUGGAUGCGCUGCACAAGCAGACGGUCCUGAGCACCACACAGGA
>1634
AACUUCCAGCAGUACAUCAUGCCGUAUAUGAAUCUGAAUCCAGCCGCUCGUCAGCGUCAUCAAAUUCGUGUGAUUUCGAUCGGCUUUUAUCGCAUGCUGAAGUC
>1635
UUUCGUAUCUGGUGGCCUUCAUCGAGCAGGCCGAGCAGACGGCCCUGGGCGUGGCCAACCAGCACGGAC
>1636
UGCCAUGGCCAACUAUCAGCACUAUGCGCCCGCCCAGCUGGCCACGCACGGUGGUGGCGGCGGUGGUGGUGGGGGCGGGGGUGGAGGAGGCGGUGGCG
>1637
UGACCUCAGUGGCAGUGGCCCUAGUGGCAGCAAUGCCUCCUCCCACUAUGCCAUGUGGUCC
>1638
CCUUGGAUACGGAAAAGUUUGGCUAUCUGGAGCUCAAGCCAAAUGGUUCCCUGAUACUGAGA
>1639
CGUCGCCGGGGCGCCUCUUUGUGUGCGGCACCAACUCGUUCCGGCCCAUGUGCAACACGUACAUGAUCAAUGAGAACAACUACACGCUGGAGGCGACCAAAAAUGGCCAGGCU
>1640
AUGGACGCCAUGUGCGCCAAAUUCAAUAAAGACUGCCGACCGGGUCUGACGGCCUACAUGAUGACCAC
>1641
AGUCGGUGCUGAUCCGCCCGUCCAACGCCAGCGGCGUCAUACGGUAUGUGGGAACGACA
>1642
AGAGACAGCACCAACACCAGCAGCAAAGUCGGUAGCUGCCGCACCACGGCUGCGGGAAGACAGCAGUUUCG
>1643
CCCGUUGGGGGGCUCUGUUGCAGCUGAUGAUACGCCUGAGUCCGUUCAACACUUGCGGCAAGAGGAGCAGAAAGCGGC
>1644
CCCUCCUGGUGGGCCAUGGCAAUGUGAUCCGAUACUUUGUCUGUCGAGCACUUCAGUUCCCGCCCGAGGCCUGGCUGCGGAUCAGCAUUAACCAUGCGUCCAUCACCUGGC
>1645
GCAUGGGAACGCUGCUCAUUUCGAAGAUACGAGAGGAGUAUCCGGACCGCAUCAUGA
>1646
UGCCAUCUACCAGGUGCCCGUUUACUCCGGCUCCAAGGCGGCGGUGGUUAACUUUACCUCCUCCCUGGCGAAACUGGCUCCCAUUACUGGUG
>1647
GUUAUUGUUGGCGAUUCAGGGGUGGGAAAGACCUGCCUGACCCAUCUGAUUGCCCACAAUGAG
>1648
ACGGAGGUGGUGGAGCUGCCGGGAAAUGAAAUUGAGGAUGUUCCACCCGUCCUGGGCAAGGACAUCAUCGAUCUUGCGCCCCUGGGCUCCUCGCUGUUCGG
>1649
AGGCUGAUAUUGGUGUGGCCAUGGGUAUUGCUGGUUCUGAUGUAUCCAAACAGGCUGCUGACAUGAUUCUGCUG
>1650
AUAUGCCUACCUGGAGUCGUGGGUCCGGAGUCGCGGCAGGGAGGUCAGGAGUUCACAGUGGCAGGCUGGGGACGUACCCUGAAGAUGGCCAGGAGUCCGGUGAAGCAGAAGGUGGUCGUGA
>1651
AGUAUCUGUCAAUUACCUCGACGUUAACUUGGACAAAAUGCCAGCUGUGGCCUACCACUACGAUGUGAAGAUCACGCCAGAGCGUCCUAAGAAGUUUUAUCGUCAGGCUUUUGAUCAGUACA
>1652
ACUACUGCCCGCUACUGGAAGCUCUACAUUGAGAUGGAGAUGCGGAGUCGCUACUACGAGCGGGUAGAGA
>1653
GGAGCUGCUCGAACGGGAGCACGGAAAGCAGCUGGAGUGUCUGCGAGAGGUGUACCACAACGAGCAUGUCA
>1654
GCCAGUGCAGUGCUCGUUGCCGCGCCCCAAGGCGUUCUACCUCAAGUUCUCGCCACGUGGCAAUUAUUUGUGCACCUGGG
>1655
GGGAAUGGCGGAGGAGUUUAAAAACGAUGGCAUUGCUGUCAACGCGCUCUGGCCCCGCACUGCUAUUCUG
>1656
CUGGAUGUGGAUGAUUCCGGCACUCUAGAGGCCCUGAACACACGCAUCGUCACACACCUUCUGGAGGCGCCCGAGUCGUGCACCCAC
>1657
AUCCAAAGAGCGCUUCAGAGGACUACCCUCACGACGAGGAUAUAGCCACUCGCUACAGGAA
>1658
CGGCUAACCACGGAUCAGGAUCUGGAGUGCCUGAAAGAUCUAGCCCUUACCAUGCAGGACCUGUCCUCGGGCGGAAUCUGGGCACUUAGAAUGUUUGACUCGUGGGGCUC
>1659
GGGCAAGAGGCGCUUGGACUACCUGGAAGGCAUCAUGAAACGUUGGAUCGCCAAGGACUCGGAGAUUGCCA
>1660
CUGCUGGACGACUCGAAGCACUGGUGGCGUGUCCAGAACAGCCGCAACCAGUCCGGCUACGUGCCCAGCAA
>1661
AGGUUGUUCCUGAGGUAGAGCCAGAGGUACACGAAGCAGAAGCAGAAGCAAGCUCGGAACCGAUGGAAAUGUCCUUACCGGACCC
>1662
GCAGCAGCGACGAUAACGCUGGAGCUACUUUCGUCAACUCUCUUAGCGGCGCUGCUGA
>1663
UGUCGGCCUCCAUGAUGCUCUCCUCUCCAGUCAAAGUCUCGCAUGAUUCAAUCAAGCAGCUUGUGCUGGAAGCCGAGCAUCUGGUGCGCGACG
>1664
AUGCUAAAGUCGAUGCAGACCUACAAGAUUAUCAAGUCCAAGUCGGAGGUCGCUGCCCUCAUGGACUUUCUCAA
>1665
UGUGCUGGCGAGUGGAGCCUGGACCAAUCGGGCUGGGGCCUUUGUCUCCGACAAGAUGUCCUUUUUCGAGGAGUCGCGUGCCUUCAUCGACAAGUACU
>1666
UGUCCAGGCCGAUCGCACCCUCGGCUCCAUCAGCCAUCAGCUCAUCGCCCUGGCCACGGAGCUGGUGGACAAUGUGGUCGAGGAUCUGCUCGUCCUGGACU
>1667
UUCCGCACACCGAUCCCGAUCCCGAGCCCGUUCACGACGCGGAUGCCGAUGCGGAUGCGGAC
>1668
UCUGCUACGUCUGGCCUGCGCCAUGCUGCCCGAGCGGUCCGCACAAGAUGCUGUAGUUCUGGGAACUGCCAAACGCAUGAUGUAUACCCGCUCCAUGGUCCGGCUUCAGCGUGCCUGCGGG
>1669
AAGUGUGAAUUUUUCUGAGGGCUCGUAUAUUGAUGGUUUUGGUUCUUUAGCUGGAGAGUUUUGGCUUGGCUUGGAGAAAUUGUAUAUAUUAACAAAUAUUACUCCUCAUAUGCUGCACAUUC
>1670
GCCAUCACUCCUGUCCCGAUGCUUCCUCAAGCCCCUGUUGAUGGACGAGGAUGUCACCGAUGGA
>1671
CGCCAUUAAGAUCCUGCUGGAGGUGACCGAGCACUAUGGCGCGAAUAUCACAGACGCCCAUCUGGAUGUUGUGUUUCCCAAUUUGGCGCGAUGCACGGACGAUCAGGAGUCUAUGGUG
>1672
CGUCGAUCUCAGUGCAAAUGCCCGGUGCGGAUCCGCAUGAUAUUGAGCGCAGGCGACA
>1673
AGCACUUCCGGCGUGUGGAGUCCGUGCAGUUGAGCCUUACGUCCCAGCUGGUAACGCCGCCACCACGUUCCGGUAGCGAGCUGCA
>1674
UCAGGAUCAAGGCGCUCUCGCAGUGGCUCUGGGUCGCGACGAUCUCGCAGUGGAUCUGG
>1675
CGCCAGCGCAAAAAACUCGAGAUGGAGCAGGCAAAGCACCGCCAGCAGCAGGAGGUGGCCGAGAACCGUCAGCGCCGGGCA
>1676
CGUCGGGUCCAUUGUUUGCUUCUACAUUCCGCUGGGCGUGAUGCUGCUGACAUAUUGUCUGACC
>1677
AACUUCCAGCAGUACAUCAUGCCGUAUAUGAAUCUGAAUCCAGCCGCUCGUCAGCGUCAUCAAAUUCGUGUGAUUUCGAUCGGCUUUUAUCGCAUGCUGAAGUC
>1678
AUUACACUGCCCGAUCAAUUUGCCCCUCGUUCGCUGGUCUACGAAGAUACCCACACCCAGGAACGCGGAAUGACGGGCUAUGUGGC
>1679
AACUUCCAGCAGUACAUCAUGCCGUAUAUGAAUCUGAAUCCAGCCGCUCGUCAGCGUCAUCAAAUUCGUGUGAUUUCGAUCGGCUUUUAUCGCAUGCUGAAGUC
>1680
AGGUGGAAAAAACUCGAGCGCCGAUCCGAAGAAGACCAAGGGCAAGUCCAGCAGCGAUCGACGCUUUCCCUUCACCU
>1681
CGCUGUAUUGGCAAGUUCCGACUGAAGCCGUGGGCCGUGCCCACCCUCCAUCUGGGAGCGCAGUACGGCA
>1682
GCUGCGUUCGGUGCCGUCGGAGAAGAGUCGCUUGCGGGGCGAGGCUCUGGAAAAGGCCAUCGAGCAGG
>1683
AUGUGGACGACAUAAUCACUCCCGUCUGCAAUGCCCUGCGACUGGUGCGGGAGGACGACCACAC
>1684
GACGGGACACAUCACGGUAGAGUUUGGGCCGGACUUUAGCCAGAUGAAGGACCUGCCGCCGGUGUUCACGUG
>1685
GCUGCAAGCUCGGCCAGGUAUUCGACGAGGAUUCCAAGAAUUGUGACUGGGCGCGGA
>1686
GGUGAUCGUGGGCAAGGACGGGUUCGAGGCCAACGUGGAUGUGCACCAGUUCAAGCCGUACGAGAUCACA
>1687
GUAUGAGAAGGUUCUGGACGAGGUGGUCAAGGUCUGCGAUAUAUUCGUCUCUCCCAAGGACUGCAUGG
>1688
CUCACUCAAUCGCAAGUCUGACGGGCCCUUCAUCAUGCCCAUUGUCGAUAAAUACAAGGAUAUGGGAACAGUCGUGAUGGGCAAAGUGGAGUCCGGAAUGGCGCGAAAGGGUCGAA
>1689
AAGGAGGCCAUCGGCAUGAGUAAGUGCUUCGUAUUCUUCGGCGUCAUGUCCCUCCUG
>1690
UGGCGGAGUGUGCUGCACAAUCAGGUGAUGCCGUUGGUCAGCAUCGGACCGGAUGCCUCCCUCUACGAUGCCAUCAAAAUUCUCAUCCACAGCCGCAUUCACCGCCU
>1691
ACACGAAUCGCCGGGAUCCGUCUGGCGAGGUGCCGUGGCGCCUGAAGAACGAGACCAAGGCGGAGUUCGUGA
>1692
CUGGCACGCCCCAGGAACAAUUCGAGCCCAUUCUCAGCGACGACGAGAUCAUUGGCGAUGACGAAGAGGACGAGGCCGAGGACGUGGCUGCAGCGGCCGA
>1693
GAGCUGCAGUCGCGGCUGACCGCCCAAGCGAUUGCCGAGGCCCAGAGCCUGGCCGAGGCCCAGCAGGCCAGCCAACUGCAGCUG
>1694
UGCUUUGCUGUGCCUGACCACUAGCUUGGACUUUGAGAACCUCAUUCUGUGCACCGUUGGCUACACAAAGCC
>1695
GGUGGAGCCCAAUAACAUCUUCAAGUGGUACGGCCUGCUGUUGCCCGUCAGUCCGCCGUACGACAAGGGGGCCUACA
>1696
GGACAGCAGCGGCCGAAUGCUCCGGCAGCAGGAGCACCUGUGCCGCCAGCUCAUCG
>1697
GGCCGCCCUGCGUCGCAUCUCGCAGCAGCAGCGGCAGCAGCAGCAGCAGAGCGAUCCCACGAAGCGGCA
>1698
AUCACGAUUGCCUGCGACAAGCCGGACACUGUGUUCCAGCUGGAGGAGCCCUACGCCAAGCUGGUCGACGUGGUCAGGGAUAUUUGUGUGCAGGCGGCUGGAG
>1699
UUAGAUCUGCUACGUCUGGCCUGCGCCAUGCUGCCCGAGCGGUCCGCACAAGAUGCUGUAGUUCUGG
>1700
CGUAGAUACAGAUCACCUUAGAACAUUGUUGUCCGUUCUUCAGGUGCAUCACAGAUUUGCA
>1701
UUUGGGCUAUCUGAAAAUGCAGUGCUCCAUGGACCAGAUCCAGGUGGUGGUGCCUGUGAAGACGCCCAAU
>1702
GCAAUGGCACGAGUUGCUUGGCUGGCAUACACCCGGUACGGAGCCCGCACAAAAUCAGAAUGUGUCGUUGA
>1703
AGUCGUCUGUGGCUAUGAGCAAGAUAAUCGCCAUUGACGAGCACUUGGGCAUAUCCAUUGACGGCA
>1704
AUCCGGACUAUCUUCUCAACCGCUGGGACUCGCAGCUGGAGCUGGCCCACGGGGAUGGAUGGGAGCUGGAG
>1705
GUUCGGGAUGGACGUCAUUGUGCUGGAGGCUCGGGAUCGAGUGGGCGGACGCAUUGCCACCUUCCGGAA
>1706
GGCACUGGCGGCAAGUCCAUCUACGGCAACAAGUUCCCCGAUGAGAACUUCCUGCUGAAGCACACCGGCACUGGCA
>1707
CAGCGAGGUGCAGGUGUAUGGCUUCGACUAUGACUACACCCUGGCCUGCUA
>1708
AGGGUUUUCAUUUGCGGAGCUUCUUGUGGCAGCGACAGCCCAAGGCAUCCAACUCGAAACCCA
>1709
CCGUCCAUCCAGCUCGGAGACGGAUUCAGUAUAUCCAUCGGGUUCGAUGCUGGAGAUGU
>1710
CUUUGUCUUCGUCGAGUGGGGCUUCAAGCGACAGCAUCGCGAGCAGGAGGCCCUGGACAAGU
>1711
CGGCUACGAGUUCUACAUCGUCUCGCUGGACUCCAAGCAGUGGCACUUCGAGGCAGCCAACUCGGAGGAGCGCGACGAGUGGGUGGCCG
>1712
AAUCUGUUGAGGACAUCAUCGAACAGGACCAAUCUGACGAGGAUCAAUCUAUUAGCGAUGCUAGCUCAGAGGCGGAGGAUGAGCUCGAUGAGGAAGCAGAUG
>1713
GGCCUGGUGCACGACGACAUGGACUGCUCGCAUUACAUGAAGAACUUUGAUCUUCCGUACGUGCCUUUGCGUCUUCAGUCUUCCAAGCAGCUUCUGGGCA
>1714
GCUGCUUGCAUGUCCGAUGAUGAGGAGAAGCUGCUAAGCGACCUCAACCGCGUGGAUGUGCGACAGG
>1715
AUGGACUACAAAUCGAUUGGCAACAUCCACAAGGGCCUGGCCCAGACGGGCGCCUGGGGCUGUUUCGACGAGUUCAA
>1716
GACGAAUGGGUGAAACUGGUGCCGCAGUCAGACGAGGGCGACCGGCAAUGGCUGGCCCAGAAGCAGCCCGUUGGUA
>1717
CGAGACUUGAGGCCGACGCCCAACUAUGUGGCGAUGUUUGCCCGCGGUGCGGCCAUGAAUGGACUCU
>1718
GCCCUGAAGCAGGCCACGGGCGAGGCCAUAUACACGGACGACAUUCCCCGCAUGGAUGGCGAGCUUUAUCUGGGA
>1719
ACUGCCUAACACUGCCAAUAGCCUAGAGGACAAUGUGCAUCUGGGACUGUACUCGGACGUGGACGCAGA
>1720
AUAUCUGGCAUCGAAGCUGAGAAAUUGCUACAGGAAGAAGGUUUUGAUGGCUCGUUUCUUGCACGUCUCUCCUCCUCGAAUCCAGGUGC
>1721
GCGGGGGCCUCCUUUCUGUCACCCUAUCUCAUACAUUUGGGCACAAAACUGGCAGCGGCCACGUCCCUGA
>1722
AAAGCUGCAUAAUGCAAUGAAGUCUCUGGUCACCUCACGACGGGAACUUUCUGCACUAACCGGCUUG
>1723
GGAGCAGUUUGCCAACGAUGGGGAAAUGGAGGACAUAUUCCAGUCUAUUUUUCAAUCGGAACAGGAGCUGGCCAGCAGCUUG
>1724
CCUCCUGGAGCCCUUCUGGCCCACCGGCUCGGGCUGUGCCCGCGGCUUCCUCUCCAGCAUGGACGCCGCCUAUGCCAUCAAGCUCUGGUCGAAUCCACAGAACAGCACCUUGGGG
>1725
CCAUCAUUUGGCUGAUUGGCGAAUACAACGAAAAGGUACCGCUGAUUGCGCCUGAUGU
>1726
AGUCGGAAGCGCCAGCAGCAGCAGGAUCCGCCCAUCGAACAUGACCUGUAUGUGACGCUGGAGGAGGUCGACA
>1727
ACCUCACGUUUCCAGACCGAUUUUGAUCUGAUGACAUGCCUGGGUCGCGGCGGGUUCGGUGUGGUAUUCGAGGC
>1728
ACUUUGGCGGGCUCUUCACACCUCUGGCGCUGCCUUGUACAGCCCCUCCGAACGGCCCGCUGCAGG
>1729
AUAUGGCGACGUAGGGAAUCCACAGGAGAAUCGCUAUCAGAAUCACCAAGUGUCCCUAAAAAACAUGA
>1730
CAGGACGACGGAGAGGAGGAUCAAGAGGAUGCCACACCACCACCGGCAGCGCCCUCGCUACCACCCACCUUGACCGUGACCCUA
>1731
AUCGACCGCUGGCUGGUCCAGAAGCUCCAGGGGGCGCUGGACGAGAACUACCGCGAGCCGAG
>1732
AAUGGCUGCUUCUGGUAGGCAUAUCGGCACUUCCCAGCCGCGUCGCCGGCGCCAUGCAGUUGUA
>1733
GAGUGUAUUGGCACCGACCUAAAUCGCAACUUUGAUUUUCUUUGGAUGUUGACUGGCGCUA
>1734
CAGGAACGUGCAACGCGUGCCCACGAGCCGGGGCGAGUGUGCCGAGAGUUCCUC
>1735
AGAAAGUCUACACCAUCCUGGUCAUUUUCAUCGUUACUGGACUCCUGCAGCUGGUGAUUGUGAAGGCCUGCGAUUAUGACUUUUA
>1736
UCGGCGCCGACAUCCUCCUGACGGACAGCCCCUUCUCUAAGCUAGUGGCUGCCAUCGAGGUGAGUCGCCUGCUGU
>1737
UGCUUGCCCGAGUACCUCCAUCACUUCGAGACCGAUGUCAAGGAGUUCAAGGAACGCGUCCAAGUU
>1738
CGAGCAGAGAUGAGGCAGCUCUGGUGCCGCACUGGUGGAGCUAGUACUGCGGGUCCGGGAAGUGCCUCUGCUGACUCCUGCUUA
>1739
AUGACCUGCGUGAAGUUCUAUCCACUGCAGUGCGAGAAUUUUCAAAAGUUGCAGGCCAA
>1740
CGGCAUUCGUGGCGGAUACAUGGAGGUGGUCAACCUAUGCCCCCAGGUCAAGGCCAUGCUCACCA
>1741
GGAGCUGGCGAUGGAGGCGGUCGGAGCACCUGAAGUACGACCACAUGAAGGCUCUAUCCAGGAUGCUGCUGAGCACCAGAGGACCGGCUUA
>1742
UUUCCCCAGCCUCGUGGACUGCUCUCUGGUGUCCAAAGGUGCCCCGGUCUCCGUAGUCAAGACACUUUCGCAGCACUCGGGUCUCAUUGGGUCAUCAUCCAGUCAGGAAGUGGAACAGGAAC
>1743
UCGAUCGGCUUUUAUCGCAUGCUGAAGUCGAUGCAGACCUACAAGAUUAUCAAAUCUAAAUCGGAGGUUGCUGCUCUCAUGGACUUUCUCAACUGGCUUGAGAUGCUGGUCGC
>1744
UGCCAGCCCCUCGACUCGCCUAAUGCAGCGCGACUACGUCCGGGAGACGGAGCUGGUGAAGGGCAGCUGCGAGGCAGUGGGCGCG
>1745
AUCUGACCACGUUCCCCGGCGACCUGAUUAUGGCCCUGCGCAUCCUCCGUUUUCUGGCCAUCAGCAAGCCCAGGCAGAA
>1746
GGGCGGAUGACGAAGCUCAGCAAUCUGAAUGUGGAUCGGAAUGCCCUGGAGUAUCUGCCG
>1747
CGGUUGAACGAUCACUGGAACUGCUGGACUAUGCCUAUCCGGAUCCAGCCGUUCGUCGAUUUGCCA
>1748
CUUUGAGCUGGUCCAAUGGUCGCCGUCUCCUGAACAACGAUCUCUGGCAGCUGGAGA
>1749
UGUGCGUAGAGUCUCCGGUCAACCUGCUGCUCCGCUCCGAUGAGCAGCAGGCGGUGGCAGCUCUGCGGCACC
>1750
GACGACGGACAACCUGGCCCUAAUUAUACGGCUCUUUGCGUUGGAGUAUCUGUUGGGCGGCGACCAGGCGAAGUA
>1751
CAGAAGGACAACCAAGAGUCUGCGCUAGAGGAAGUUGACGACUCGGAGUUGUAUUUCUC
>1752
CGUCAGCGUCAUCAAAUUCGUGUGAUUUCGAUCGGUUUCUAUCGCAUGCUAAAGUCGAUGCAGACC
>1753
AGAAGUGGCGUACGCAAUAUCUGGAAGUCGCCCCUACUACAUGAGUGAACAAGUAAAAAACAAGUCCCCAUUAAGCUCUGAAAACACGCGCCACUUGUUAGUAUGCUUUCUUUG
>1754
AUCGCUGGCCCCGCAUGCCUCCAGUGUAGCGGCAGCAGCAGCGGCGGCGGCGGCGGCAGCGGC
>1755
ACGAAUGGCUCGAGGCGAAUGUGUCUGUGGCCGAGACCUAUGACAGCGCCAAGAAGCUGGUGGAGCACUUGGAGGCAUUUGCUGUUUACGAGAAGGAAAUCGG
>1756
CCCCUUGGAGCUGGCGUUAACUCCGAAGCCUGUCGCUUCUGUGCCCACAGCCCACAGGGC
>1757
CCGCAUUGUGGGCUGUGGACAGGCAAGCGACUCCGUGACCCUCAAGAAAUGUUUGAAGUCCAAGCCAGCGAUUGA
>1758
ACCACUCUGCGUGUUCGAGCUCGUAUCCAAAUCAAUCUGGCCGUCAGCCAGGUGUUCGACAUCAAGCAAGUGGC
>1759
ACGCCAAGGAGAUCGACAAACUGGACAACUUCAAGGAGAUGCGUCCAUUCUGGAGGAAACUUGGCGA
>1760
UGCUUGUCAAGCUCUAUCAGAUGGGCUACUUCAAAAGCGAGCAUCAUCUCGAGGAGAUAAUGUACUUUGAGAACCUGCGCCGUUCCCAACUUCUGCAGCUGCUUGACAAGUU
>1761
CACGCUCUCCUCCACCGGGGGUGGCGCUGCCACCCCGCCACCCAUUCAGGUGGACGAAUUCGAGACGUA
>1762
UUGGUGUACGGCAACCUUAGCGCGUUCUUCGCCAUCGGCAAGCACGAUGGCUGGAUAUCGCUCGCCAAGCCCCUCCUAAAUGUGCCCAC
>1763
ACUGCCACCACCGCCGCCGCCGCCUUUGCCGGGCAAACUGUUGUUCACGGCACAGACGAGGGCCGGACUGGGGGCAUCUGGGGGUAGA
>1764
ACAUGGAGGAGCUCCAUCAUGCCAUUCAUGUUAAAGAAGUGGUCGAGGCUCCUGCCCAUGA
>1765
UUUGUCUGCAAGUACGACAGCCACUGCCCGCCCACGUGCCACUGCUGCGAGUACGAGCAGUGCGAG
>1766
UGAACGCCCUAGUUAUGGACUUGAAGAAGGUGUGGCAAAUGGUUGAUCUGUCGACAAAUGUUCCGCUGUCACCGAAUGGCUGCAUGUUCU
>1767
CCGUAUGAGGUAUCCGCAACAGAGGCGAACAUUGUGGCGCUGCACAAAUCCGAUGAGAUAACGGCCUCGUUCAAGGUGCUUGAGACGGUGGCCUCGAAAAACCUCUACGA
>1768
AGUGCAGGCCCGUGAUCUCGUCGAGUUCGGAAUGAUUCCCGAAUUCGUUGGACGCUUUCCGGUUAUUGUGCC
>1769
AUGAGGCGCGGUGCAUUACGACGGGACAGCAGGAUCUGCUAUUUAGUGCCCGCAAUCAG
>1770
ACGGAAGUGGAUGGCGUGCUCCGGGAGCUCCGCUAUCCACAGCGCGCCUCUGUUGUCGG
>1771
GGAGGGGUUCCCUGUGGAUGUUCGGUGGUUACUCGCCGAAUCAUGGACCCCUCA
>1772
UGUGGAGAGUUUGUUGAUCACGAGCGUCUGCUGCUCGGACAUAAUCUCACCUGCCGCU
>1773
CGCCAAGGCCGUGUCCAAGCUGACGCUCGUGAAGAUACGCAAGGUCUACAGUCGAGCGGAUAAUAAGAGCAUUGCCAAGCA
>1774
GCUCCACUCGAUUGGCGGCGGCACCGGCUCCGGCCUGACCUCGCUGAUCAUGGAGG
>1775
UGCUCUGCUCCUGCUUUAUUCCGGGCCUCUCUGGACUAAUACCGCCGCAGGUGCGGGGCG
>1776
GAGAAUAUGCCUCGUUUGAUACUGCGUGGUGCACGUUCACAUUCGAAUAAUCAGCUGCUACCAGAUAAAAAUGAUAUUUCUG
>1777
AGACCAACAUCAAUAGCUGCAGCCUCUUCAUGUGCAAGUCGCGCGGUAAUCUUCUCCGCUACACCGAGCACAAGAAGUGGGAGCUGGUCG
>1778
GGGCAGGAGUUCUGUGGCGAUGGCAAGGUAUUCCGGAGCAAGACACGGACGUUGCAGCUCAAGUUCUUCUACAGAGCCA
>1779
AGAGCGACCCCGCGAGCUUGAAGACCUCUGGAUCGGGGCCCAGCAAGCCCAUCGCCUCGCGCUCC
>1780
CGCAUCCCGAGUCUAUACUGCGGCAUCUUUGGCCACAAGCCGUCCGGCGGAGUGGUAUCCGUGGGCGGUCAUUUCCCCAACUCGAUCGCCGAGGAUUUUGAGCA
>1781
CUCUUCUUGCCCAGCCUCCUGUACCUGGGUCUGGUGCGGACGCAGAGGAUUCUAAAGGAGAA
>1782
CAGGGCAUCGAAACCACCAAGCCAACCGGAGAAACCACAAAGUGUGGCCGAAAAGUUCUUCGUAUUUAGUCCAAGGUGCAAGAUACCCUA
>1783
UCAUUGUCAUCCGGCCGGUUCGCAUGGAGUUCAAGACAUUUAGCUGCUUUGACAACUUUGUGCGCGGCAACAAUGC
>1784
UGCCCGUCGGACACCAUGCUCUGAUGCAGCAAUCGCAGCAGCAGCAGGCCAUCCACCGGGCC
>1785
CCGCAGCCCAGGCCCAUCCGUUUGGCUCCUCAGUAAACGGCUUCGGCAAGAUGGGCUGCGA
>1786
GGCUGGGGUGCAGAUGCCGAUCUGGGACUGGACGAUGACGGUGAUGAUGAGAUGCACGAUGCCCUCAGCA
>1787
AGCAGCACGGCGGCGGCUGUCAACUCGUCGGCAGUGGCCGCCGCGGCUGCG
>1788
AUGAAUGGCUUCCAGAUUGGCAUGAAAAGACUGAAAGUUCAAUUGAAGCGGCCAAAGGAUGCCAGUCGA
>1789
AGGUGCUCGGGGCGGCUGUACAACUGCCAGUUUGUCGAUUCGGACAUGUGGGUGUGCCCCUCGCCCAAGAACAGCACUA
>1790
ACGUGAUAUGCCAUUUGUGGGUGUUCCUCGGUCUGCUGGCUCAGGGAAUCUCACAGAAGCACUACACACGG
>1791
AGCCACAUCCGACGGAUUGUACAAAGUUUCUCAAUUGCGCCAAUGGAAAAGCCUUUGUGCAGGACUGCGGACCUGGCA
>1792
AGUUUAUACUGUAAUAAUUGCUGGUUGGUCUUCUAAUUCAAAUUAUGCUUUAUUAGGGGGAUUACGAGCUGUUGCUCAAACC
>1793
ACAAUGGCUGCAAAUCUCGCACAAGCUCGGCUACGAUGUUUCCGUUCUGAAGGAGCGUAUGCUGAACUUGCGGAACCGCUACAACAUUGA
>1794
UCUGGGCGCUCAGCUGGGAGUUGGACAGGCUCCUCUUGGACAGAGGCCGAAUCAGCCAAAUCCUCCUCCGUUCGGUGCUCAGC
>1795
CGGUGGCUUCAAACCUGGCGUCUAUCGUCUCAUGCAGGUGGUCGAUCAGUACAUACCAGUGGCGGCCAAAUUCGAUCAUUUGUUCUCGAGGCGCCAGAAGAGGAACCG
>1796
ACCUGCGGAAGUGUGGCAAGUGCGGCGGCAAGUCGCAGUUGAUGACGCACCGUGAAGUCGGGA
>1797
AGAACAUUGCCCAUGGCCUGGUCCAUUUGCUGGACCUGGUGCCCGUGGAAAACAUUCA
>1798
UGAUCUUCAUCUCGCUAGGACGGUGGCUGGAGCACAUUGCAAAGGGCAAAACAUCAGAGGCACUGUCCAAGCUGCUCUCCCUGAAAGCCGCCGAUGCCCUGCUGGUGGAGAUCU
>1799
AGUACGGAGUCCUCGGCAUGGGCGUGGGCGUGCCCCACACCAACGGUGCUCACUCGACG
>1800
AGUGGUUUGCCGGGCCAAGCGCUUGGGAGGCGGAUUCGGCGGCAAGGAGUCUCGGGGCAUAUCCGUGGCUCUGCCCGUGGCCUUGGCUGCCUACAGGCUGCGUCGCCCAGUGCGCUGCA
>1801
GGGGUUCAAAUGGCCUAAUUGCGUUCGGGGCCUGCAAUGCCGUGGCUAUAAUGGAUCCG
>1802
CGAUGCCAAGGCUUUCGCCUCGCAGAACAAGCUGGCCAACGGCUUCGAGUUCCAACGCAAUGGCGCCGCCUUGGACUACUCCCACGUCA
>1803
AGUGCAGCAACUGCUCAAGGUCCUGCCCACCGAGGACAUACGCGUGGGUCUUAUAAGCAGGCUCUACG
>1804
AUCGAUGAGAUCAAAGUGCACGAGAACAAGGACGGUUCGGUGGACAAGACCAAAACGGACCUGUACAUGCAUCUAGUCGAG
>1805
GCCUCUGGGGAUUGACCGAAAUGCUUCCGGAGUCGCAUCGCAACGCCAUUUCAACAGUCGCCAAAGGA
>1806
CUGGAGGUGGAAGAGUGCGCGGCGGCCGGCGACGAGUGCGUCACUUCGAUCACGGCGGGUCUGACGCGUCGCGGCUGCCUGGCCCGGCUCCAU
>1807
AAGAACGGGGACAUGGUGCAGGGGAACUUCAAGGACGACUACCGGAACAUGACAUACAAACAUGUGAUGGCCCUCAAGUGGUUCAACGAGAACUGCCCCCAGGCCCAGCUGCUG
>1808
AAGCUCCUGAAGGUGCCCAUCACCAAAAUGAAUUUGAGAUUCAACGUUUACCGGCGGCUCAGUGGCUA
>1809
CGGAAUUAGUACAAGCUUUCAAAGACAUGUGUUACAACAUAAAAGUAAGAACAUUUAGUUCUUGGAAGCGAAAUCCA
>1810
AUCGGAUCAGCAUUUGCCGCGAGUGGAGUACGCCGACUACUCCAACUCCCUGGGUCGCCACUCGCUGCUACGCUCCAGCCUGAA
>1811
CGUCCCUUCCUGCAGGUGGAUGUGAGGGAGCUGAAGGAGCUGGCCAACACGGAGCUGCCACAGGAUGCUGGGAUA
>1812
CUCAAAGGCUCGGGCAAGCUGGUUUUGUUGGACAAGCUGCUCUGCCGACUGAA
>1813
UGCCGAAGCUGAUUUGGGUCUCCCAGAUGGUGCGGGAGCCUCGCGUCAUCUACUACCCGUCGAUGAUACCGGACCCGUACGUCGUCUGCUACCCGAAGCGGGUCUGCG
>1814
CGUGGCCGCUGGAUUGGCCCUGAUCCUGACACCCUAUAUAUCGCUGCUGAACAAAAUCGAGGGCCACU
>1815
CCUUCUUACAUUGGUACACUGGCGAGGGCAUGGACGAGAUGGAGUUCACCGAGGCGGAGAGCAACAUGAACGAUCUGGUGUCGGAGUAUCAGCAGUACCAGGAGG
>1816
UGCUAUGGUUGGAACCAUUCUAAGCAUGUUGGGUCACCAACUGGAUGACGCGACAUUGGCCGACAUUAUAGCU
>1817
CCACAACGGAGUGGUUGGCUCCUGGCAGGUCCUGAAGAUCGGCAGGGGCCACCAGGAGAUGCAGCGCGGUGUGA
>1818
GGGUCUGGCUUGGGGCCGACCGCAGAGCCCCUUCGAUAAUUUGGCGCUGGGCGCCAUGAACGUGGCCGCCAAUAUAGCCGAGGCCG
>1819
CGCCGUGGAGGAGUCCAGUCGGCAGGUGGUAUCGAGCAUGCCGCGCAUUGCCAAGGAAUCCACCACCUUGCA
>1820
AUCCGUUUCCCGUCGCGACAGUCUGCGCAAGGCCCACAGCACCACGGCCGAUUGCAGUGCCCUGAAGCAGAAGACAACGGAG
>1821
UGGCCCAGCACAAGGAGAUGAAGUACGAGCUGGAGUCACUGCGUGGCCAGGUGUUCAGCCU
>1822
UGGCGCAUCACGGCUACCAAUGGGGAGAAGGUCAUCCUCCAUCUGCAGCAGCUACAACUCCAGCUAUCGGAGAACUGUUCAGAGGACUACCUUGAAAUCCGGGACGGCUACUGGCACCG
>1823
ACUCUUCAUUCAAGGAAGAGGCGCAGUAUGACUCGUCUUUCGAGGAAGAGGCACAGCCUGACUCUUCAUUCAAGGAAGAGG
>1824
GUGCUGCUGGUGAUGCUGGCCCUGGCACAGGAGGCACUGGGACACGCGGACUGGAUGCAGAGCUGCGGCAACUGCCACUGCCACUGGAACUCGGGCAAGAAGAGCGCCGACUGCAA
>1825
CUAUUUAAACAGGUUCACGAUGGAAAAAAUCUUAAAGGUCGGUCAAACGAUGCGAAGGCAUCUGCAUGUCUUUAUAUUGCUUGUCGACAAGAAGGAGUUCCACGUACAUUCAAAGAAAUAU
>1826
AUUGCCUCCGUGGGGAUCACUAACCAGCGCGAGACGACUAUCGUCUGGGACGCCGUCACAGGCAAG
>1827
GCUCAUGGGAGUGGUUUCCUUGGACGAUAUUCAGAGCGAAGCUCAAGACGCAAUUUGUCUACUGUAUUUCGUGAUGGAGAACGACCAAUACACUCUCGACGAGG
>1828
UGGCUGCCUUCAUCUCGUCGCUGAGUGUCUCCCAGAUUCAAAUCAAGCGCGGCUUUGGCCUGCUCGAUAUGAGGGAGGAGAUCGCCAGUCUCUAUAUGAAGGUGGGCCU
>1829
AGCCUGGACGACCCCUCGGAAACUGUGGUCAUGCACCGCUCAGAGCCGUCCCGCCUCCAGGCA
>1830
UGACACAGCACCCACCGGACAUACGCUUCGCCUUAUUGCAUUCCCGCAGGUGGUGGAGAAAGGCCUGGGCAAGCUGCUGCGUCU
>1831
AUGUGAUGGCCGAAGCUACCAAGGUGCUACUGGGUGCCCAUGCUCUGCUCGCCAACGGCUAUGUGAUGGCGCGAACAGGCACUGCUCAGGUGGCCCUCGUGGCUAACGCCCACAA
>1832
CGUUUCAAACGGGCCCAGGACCUGAAGUGGCACAUCAAGACGCACGAGAAGGAGAAGCCCAAUGUUUGCGACG
>1833
CGGUGAGCUUCUGGAUACCCGGCAUCGUGAUGCUGGUGAUGUAUUGGCGCAUCU
>1834
AGCGGCCUUGUCAGGCAUCGGUGGAUCGGGUGGCGGCGCGAUCAGCAGCGGCUCGAAUGGACAGAAGCCGGUGCCCAUGAAACUGUUUGCCGCC
>1835
UUCGAGCUGAAGUCCCGCAAAACCAUUGGCUACACCACGGUGACCCAUUUCAAUGUGGUCCAUGUGGACUGUCACACCUCAGCGAUUCGUUUGAC
>1836
UGACCUACGCUAUCAUGGCACAGAGCUGGUCAUGCUCUACGACUAUAAGGCGCAGGCUCC
>1837
UGCUCACAGUCACGGCCAAGGAUCACGAUGAGUCCUCACGUAUCCGCUAUGAAAUUACAAGCG
>1838
ACCGAUGCAGACCUCAAGUCACUGCAAAAACGCUUGGAGGUGGCUCUGGAGAAGUUCCGUCCCAAUGCAGUGGCCGUUUGCGACGGC
>1839
CGCAGGCAAGAAUAAUGAUGAGGAUAAUGUCAUCGUUAUAUCGGAAAGUCUGCC
>1840
UUGCCGAUGUGGUGCUGUACAGCUCAUACACCAGCAGCAGCAUCAACUCGGACAU
>1841
CCGGCGCGUCGUUUCUUUCGCAUUGGCACCGCCGAGAGCAUGCCCUGGAGCUACUUGCGGCGCAACGAGAAAACCGGCGAGCUGC
>1842
AUGACGAAUCAGUCCAUAUUGUCCGUAUUUGGGCAACUUUUUGUGGGUGAGCUGCGUCGG
>1843
AGUUCGGGUCCGGGUGGACCGGGUGGAUGCUCUGCGAACAGCAGCACGGCUGUGGGAGCACCUGUACCUCCCGGUUCGAGCA
>1844
UGGCCCCACGCCCGCCCAGCCAGCACUGCAUCCCGGAGCAGUCUGUGCCGGAGUCGGAGCCG
>1845
UGGGUCCGUCGGUCUAUGGUGGAUUUAUACUGCUCUUUGGCUGCAUCCAGCUUCUGAUGUACCGAAGGUAUGCCACUCGCAUCACGGAUCCC
>1846
CCAUGUGUUUGCUGUGUCGGGCUUCCUCUUCUUUGGCGGUCCCAUGACAGCCAUCUGU
>1847
CGAGAGACAAUUCUGGUACAAGUUCUGGACCAAACACGUAAUAAAUUCAAAAGACGUAAAGGAUAAGUGCUUGAAUGUGCCUGGGACGAAAUUAGUAAUGGAAACAUUUCUUA
>1848
AGACCCCGGGAGCACCAGCGUCGAGAUCACAGUCUCCUGGCCGGUCUCCUCAGUCG
>1849
AAGUGUCUGAUGGAUAAGGGGCCAUGCACGGCCGAAGGCCGUGAGCUGAAGCGCCUGCUGCCUGACGCUC
>1850
UGCUACGCAUUCUCAUAGGCUAUGUGAACCGGCCCCCCAGCCCGGCCACAACUAGCUACGCCAAAAUUGUGAGUC
>1851
GGCGGUGGAGCAGGAGGCCACACCAGACGCAUCAGCAUCUGCACUUUCUGCCUGAAAAGCA
>1852
CUCAUUCCGUGUCAGUGGUGUACGCGCAAGUUCUAUCGCCAUGACUACCUGGUGAA
>1853
AGAGGCACCCAGAAGCUCUUUGUGGUAAACGACGAGCACUCGUUGCGUAUUUUCUACGACAAGCGCAUGGGCGCUUUG
>1854
AAGACGCACACACUGACAGGACCACCAGACCUGUUUGUUGGAAAGCCGAAUCCAAAGGAUCCCCGACAUGGCCUCAUCUUCCGCUCGUUUGUGUAUCUC
>1855
UGCUGCUGUGCGGCUGGCCCCAGGACACCUCCAGGUUCCUGGGCGAGUUGCAAAAGCU
>1856
GGCGGAGGUGAAGCUGAGGGAGGAGCACGAGCAGGCGGUGGCCAAAACGGAGCAGCUGAUCGAGGCCCUGUCCAGCGAGAACCACUCGCA
>1857
GCCGGCGUCUGGCUUUCGGCCGCCUUCUACGUGAACAACGGCAGGCAGAUCUUUGUGCUCAGCUUCGCCGGA
>1858
CGAACCAGAAUCGGUCACGCAUUGUGUGGCAAAACAAUGCCAACAUGCAAGAUCAAGGUUCC
>1859
GGCAGGAUCGUGGUGCAGCUGUACACGGAGGCCGCCCCCCUCGUGGUCCUCCAGAUAGUCCGCUCCUGCA
>1860
ACUGUAAGCCUUGGCCGAAGUUCGACGGCAGCUGUGACCAAAUGCUGAGGCUCAGCGGCGGGCAAGAUUGCAGG
>1861
UGAAGACGCGCGUCAACUGUCCAUACUUGGGCAUCAUCCUGGCCACGCUGUCGUCC
>1862
UCAAGUUUGCCAAGCUGAUGGCCUUUCUGAGCAUCUCGUUUGUCAUCUGCUGGAUGCCCCAGAUGAUUGCCAUACCCUUGGCCAUUGC
>1863
CGGCAGUCGGGCAGCUGGUGUUGCGGCCUUGAGAACGAGGACAUGACACCGACGUUGCGCCAGCUCUGGACCGCCA
>1864
UGCCAUCCAUUCCACAACGAGGCCGAACGUGCACUUAAACGCCACGGCCUAUGUUCUGCCGGAACUGGCG
>1865
AUCAAAACUAUCAGAAUUAUAUACUGCGUGCCCUGGGACAGGUCAUGCUCUAUGUGGAUGGAAUGAA
>1866
CGGACAAACGCUCGCUGCCGAUCAGCAUACCCGACUAUGGGAUUGUCAACCGGAACGGAGAGCGCUACAUUGUCUU
>1867
AGCGGCCUGCCUAGUGCCCCGGGCUCUGCACUCAACUCGAAGCCGAAUACCCUGCAAACCCGUUCGGUCACAGCCUCGCA
>1868
CGGCUUUCAUCGUCAUCAACUUCCGAUCAAGAUCAAGAACAUGAUCACGAUCACGGCCU
>1869
ACUUUGGCGAGUGCAUCAAGCAGGCGAAGAGCAGCCGCCAGGAGGCGGUCCAGAUGAACAUCUUCACGGCGCUGCUGUGCGCGCUAAAGA
>1870
ACGAAAUGGUGGAAAAGGCUAAGAAGAUAGAUCAACAAAUGCAGUCCUCUCAGCCCACCUUUAUCCAUCAUCGCUUUCGC
>1871
AGGACUCCAGCCAUGUGCCGCGACUCGCCGGCAAACUCUGUGCUGAGCUCCU
>1872
GUCGCUGGCCAUGAGCUCGGCGGACACCGGAAGAGACCUGGCUGCCGUCGAGGCACUGAUUCGCCGAGAG
>1873
GGAUACCGGGCGCCGCGGCUGCUGCCGGAGCUGCCGCCGCUGCGGCGGCCGUCGGUGCGGCUGGCGUCGGUGUCG
>1874
CUGACACUCUUUCCCGAUGCGCCCACCACACCGAAGGUGAUCCGCAAGACACCCACGGGAGAGUCGCAUGGAUCGGCCACCUCGGUGAAGGCUCUGGUCAAGAAGUUUCAG
>1875
AUCCAGAAGUUCUUCGAGUUCGGCACGCCCGAGCAGAAGAACACCCUGGGC
>1876
AGAGUGCUGCUCAGGCACUGCAAACAGUUCCAAACAUCGAGCUGGAGAUACAGAACGCCGAGAGCCUCA
>1877
GAGUGUACUUCGGGAGAGAAUAGGAGUCAUCACCCAAGAGCCUUUCCUCUUCGAAGGAACUG
>1878
GGGAGCACCUUAAAUCGAAACUGCAACAGGAAUUGUCCAAGGAAGGCGAGGGUGUCGCCUCCACUUGGAACCUGAUGCCCAUUAUGCGGGACUUCA
>1879
GGCACCAUGCGCCUGGGCAAGCGGACGACAGUCUUUUCCGAGGGCUGCACCAGCA
>1880
AUUGGAGGUCCCGGCAACCGGUUGGGUGAACCCAUCCGCGUGGACGAGGCCUGGAAGAAUGUGUUUGGUUUCACCCUGAUGAACGAUUGGAGUGCCCGGGAUAUCCAGA
>1881
AGCGUCUGCUCGCCGCCCAGAAUCCCUCUGCCCAUGCCGAUCGUCCGCAUCAGCUGUUCGCCGAUGCGCCCGUGCAGAACAUGAUGACCGGCCAGAUGAUGCC
>1882
ACUUGGCCAGCGAAUCGAGUGCGGUGAUUGUGCGCGUGGCCUUUGCCCGGAACAUUGCAGCGCUGGCCAAGA
>1883
CGGCUGCCAGCAGCAGCUCGAAUGCAGCUAUGCAGCCGCCCAAGCGAAUGCCGGCUCAUCUGAAGCGGGCCAGUGCCGCGGCUGCUGCGGCCGCUGCUGCUGCAGCAGCUU
>1884
GUGCCCCUGCGUACGAGCCCAAGCCUGGAGCUGUUGCGUCUCCAGGCAAUCGACUGUAAGGCAA
>1885
GGGGCUGUGCCAUGGUCCUGUACAACAUCACUCUCCUGAUGAUACGAAACCUGGGUGCAGCUCA
>1886
UGUCGAUCCUCUAAGGGCCGUUUGAGUUUGAAGAGCGAUAUGCAAUCGGACGAGCGCAGCACUCGGUCUAACGCGCUGGAGAAGCUCAUUGAGGAGACGACC
>1887
AGCUACAAGACGAUGCCGAUCGUAUGUUUCUGCUCAGCCUGAUGCCAUUCCUGCAGAAGCUGGAUGAGCGGCGGAAGCUACGUGUGCG
>1888
UGUCCAGUGGGAGGCACGCGGCGGCAAGUCCGGAUCGCGUUUCUGCAAGACGCUGGAUG
>1889
CGCAUCGCGGCCAGAAGUUUUUGAUUUCCGUCUUUGAGCGGUACGAUCGCGACUGUGACGGUGCU
>1890
CUGAUGAGGGCAUCAUGGCUCCGCCUGGCAAUAGCUAUGCCAAGACCAAGACCAGCUCUCCGCAC
>1891
AUCUGUUGCUACUGAUAGGAGCUAUCUCCCUGUUUAGCAACGGGA
>1892
CAGGGGCUGUUCAAGCUGGACAUUGGUUCGUUUUUGGUACGCCCCUC
>1893
AGCGCUAUAUACAGCAUCGCGAUAAGCUCUUCAUGUGGUCCAUCGUUGGCCUUGAGAUCUUUAUUCUGCUGCAGACAACCGCC
>1894
AGAUCAUUGAACAGGAGGGUGCCACCGGCCCGCUCACCGAUCUGCUGCACUCCCGCAACGAGGGCGUGGCCACGUACGCCGCCGCAGUGCUCU
>1895
UCGCCUGCCCUGAAGCGUGCCAUCUCCGGCAACCUGGAUGAGCUGGCCGAAGAGCCUGAGCCAAUGCAUCGCCGCCACCACACGCUUUUCGGCAGCGUGU
>1896
CCUCCAGAGCGUGGGUGUCACAAAGGGUGCCUCCCAUAAGCUGGCCCUCUGCAUUGACAAGCUGAAGGAGC
>1897
UGGUCUGCUGCUGCCCCAUCGUCUCGAGGAGCUGGUGCCGCUGCUCAUGCAGGCCU
>1898
AUUGGACCCUUUGGCGCCCACCUUCACGAUGGCUCCGAGUACACCGGUAGCUACGCCGAUUAUGUACCAGC
>1899
UGGGCCUCCUGGAAGAUCAUGCUGCUGCUGGUAGCCUUCAUCGUCUGUCCGCCCG
>1900
AGGGGGAGUGGGGUCUGCCGACAAUUGAUUUUGAAUGUUUACGUGCUCUGUGUCUACUGCGGUUCACCCGCUGCCCCA
>1901
CGCCGAGCUACGCGAGAACAAAGUUAACAUCUAUGAGUUUCCCACGGACGACGAGACGGUGUCCGAGACGAACGAGUCCAUGAACAGCCAUGUUCCCUUCGCUGUCGUCGGCA
>1902
AGAUCUUUCGCGCCCUCGUCCUGAAGCCGCCCAACGAGCUGGAAAAGGUGCAGGUCA
>1903
AGACGCGCAACGGGCCGCGCUGCGUGGCCUGCCCCGUGGGCUACGGCGGUCCGCGGUGCCAGCAGUCG
>1904
GUGCUCUUUUAUACUGCCCAUCAUUGGAAAGGACAAGGAAUUGGGCACUAUUUUCAAACUUUUCGAGCAG
>1905
CGUUCAGGAGUCACAGGAGGCGGUCCGGAAGGAGAAGGUGAAGAAGUCCGCAUCCGUGACUGCUACUGCC
>1906
AGCCUCUUCAACAUGAUAUUCCAGUCGUACAUGGUUCAAGUGACUCAACUCUAUGUGGGAGUAUUCGUGAUGGCC
>1907
GUCGAGCCACCCGAGGCACAGGCCAAGCGACAGAAACUGGAAGAGGCGGCCACUGCCAUCACGGAUGAGUAUGAG
>1908
UAUGAUGGAGUUCAUGCGACGGGGACAGGCGCAGCUGGAUCUGGAGGCCCUCGACAACGGCCAGAAGCUGCUCACCAAGUACGACUUCAUUGUG
>1909
CGCGACAUUCGGCCCAAUGAUGGCUUCCUGCAGCAGUUGGCCGACCUCGACAUGGAGCUGAAGCGCA
>1910
AGGGCUCGAGUCGCGGCUCGGCCACGGAUCUGUGUGCGGGCUCGCGGCAGGAUCUCAGUGCCAGCGGCAUCUCCACAGACACGGGCCGCGAGCACGCCCUCCAGCUCA
>1911
ACGACCUGGGCAAGGCCCUGAUGUCCCUCUUCGUGCUGAGCUCCCGCGACGGAUGGGUGAACAUCAUGUACACGGGCCUCGAUGCCGUCGGCGUCGA
>1912
AUCCGAAGUACAGCAUGUUCAAGGAGUUUGAGGAGUCGCGUGUACUGUGGUUCGCGGACAUCACCUACUACCUCAUCGGCGUGCUCUGCGGAC
>1913
CCAGUGGCGUCCUGGUACGGCAUUGUCCUAUGCAAAGUGGCCAAAGAUAAUAAACCGAAGCCCGAUUCCAUUGA
>1914
UGCCGCCACCCUCGCCGCCGCCCCCACCCGCCAUGGAGCUGGACGAGAACGGCCUGCCCAUACCGCUGCCCGGCGACGGCACCGUCGGCGGCU
>1915
ACACUUGGCGGACAUUGGCGGUAGCAGUACCAUUCGUGCUGUUGUGCAGCAGGUGACCCGCAAGGUGA
>1916
AGUACAAUGAGUAUGAGGAGGAUUCGCUGUUGAUAACGCAACUUUAACUCGAUUUUUUACUUUUCAUUUUAUUUUACC
>1917
GCGCCGCGUAUAUGAAGAUGUCGCGCAGCAGCGCGGCUAUCCAUGACGAUGAUGA
>1918
GUGAUGCAGUACGACUGGCUGGAGAGGGACCUGAUCAAGGCGAAUCGGCCGGAGAACCGCCAGGAGCGUCCGUGGAUCAUCACCUUCGGCCAUCGUCCCAUGUACUGUAGCAA
>1919
GCAGGCGCAGCUUCUGCAGCUUGUCCUCUCUGCCUCCGAUUUGGAUUGCGAGGAUGAGAAGCUGCCGGGCGAGCCUGG
>1920
AGCUGCCCCCCUCGAUCAAUGCCCUCACCGGAGUGGAUCUGUCCAAGGUGCUGGCCAAAAUACCCGGGGCCAAGGCG
>1921
CCAGUGCUUGUCAUCGAUGCCACACUGGCCUCCCAUCCAAUUGUGAAGUCAAUUGCAAGCCCCGCUGA
>1922
CUGGUUGGGCUAUUACACCUAUAUGUUGCUGCUGGCCUCCAUUGUGGGUGUGAUAUGCUUUCUAU
>1923
GAGCAUCAUCCGGUCCCGGAAUUGGUCCCGGUGGUCCGGGUCCUGGUGGCGUUU
>1924
GCAGCGGCGGACUUUGCAGAGGGCGGCCAGCGCACGUGGCUGCACGAGAGCAUGCCCCUGG
>1925
UGGAUGAAGAGGAGACAGAGCAGGAGAUGGAUGAACAUCCGGACAACCCUGAUUUGGAACUCAAUGAGCCG
>1926
GAUGUUGGAGCUGUAACUGGCGGAAUGCUGGCGGCUGCUACUGCCGGUGGAGAGCCUGAUUAUACGGCCCGGGACAUA
>1927
GUGAUAGCUCUGAUUUAGCCGGCUCCACAGACUUCCGUGCCAGAUUUGGCAGGGACCGCAACGGUCGCAAUGAGCUGCUCAACUCAGGAAAUCAA
>1928
GGAGGCGUUGCAGGACCUCAAGAUGGCCAUCCGUGCGGCGGGGGAGCACAAGCAACGGAUAACCAUCCAUGUGACGAUCG
>1929
GGUGUCGGUGGUGGCAGUAUUUAUGCCGGUUCGGGUGUGGUGCCGCCCUACAAACGCG
>1930
UCGCCGUCUGACCCGGCUGCGUCGCCAAAUGAUGUGGUCUCCAAGGGAGAUUGUGU
>1931
AACGGGCGCUACCGUCGACAUGAAGAAUUCUUGCUAGCCGGUAAUCCAGCGAGGGGCUGGUCGAUUCCGCCUCCGUC
>1932
ACAGGCUAACCUUUACGACUUUGCCAAUAUCGGCACGAAAGUGGUAGGCAGCGAUGG
>1933
UGCCGUACGAAGUGAGCGGACACCCAGUGGCUCGCGGAAGCGAAUGGGACUCGCCCCUUUGGGCC
>1934
CGUCUUCAUCGCCGACACGGAGUGCCAGAUCUUCGGCAUCGAGGAGAGCCCGUGCCACGGAGAGACA
>1935
AGGAGGAGGCACAGCAGCAGCGGCCAGGAGCACCAGCACCAAGGCGGUGGCUGCCACUUCUCCG
>1936
AGCCCGAAUGAGGCCAUCGGCCUGCCCGAAGAGAUAACCAAAACGUAUUCUGUAAAUCGUAAACUGGGCUCGGGGGCCUACGGUCUGGUGCGUUUGGUGUA
>1937
UGGUCAACGAUUAUCGCAUUAUGCCCACGAUUGCCGCCGGCCCUGCUGCCUUCCUGCGCCUGGCAACGGCCGAAAAGGACAACAAUGUGGGCACUGUGGCCCUCCGUUCGCUG
>1938
ACCUGUCAUCAUGAUUGCCGAGAAGGGUGCCGAUCUCAUCAAGGAGGAUUGGCUCACCAAUCCCGAGUACAAGGUGAAGCGACAGGC
>1939
GAGCCUAUUGUCCGCACCUGUUCGUGCCAUAAGCGAGAAUGGGAAUGGCAGUGCGAACGGGAACGGGAUUGGCAAUGGAGCUG
>1940
GGCUCUGUUACACGGGGAGUCGCCCAGGAUUGUGACCUACGCUCCCUUUGAUGACUUCCUGCA
>1941
AAGUGAAAACCAGCCCGAACUGAACACCCACUCCGCCGUGGACUAUCACUGGCGGGUCUGGCAGCUG
>1942
CUGUGCGCCCACGCCCAGCUGCUGGCGGCCCACGCGGUACUGGUGAUGCCUCCAAGACUGGCGAGGAUCGCUCGGCUUACAGACGCGCACCCGGCGGCAGCGGUGUCGACAA
>1943
CUGUGGUAUUCAUGGUCUUUGGCACGCUUCUGUGCAUCGUGAUCGUGACCUGCAA
>1944
CUGGGAAAAAGCAGAUGAGUAUGUGAAUCAAAUCAUAAAAGCUCAGGAUGCUGCUAUCGACCAC
>1945
CUCACCGAGUAUACGCCCAUCAAACAAAUGUCUCUGCAGCAGCAGGUCAGCAACAUAUCGCGGAUCUUUGGUGAG
>1946
AGCAGGAGCUGACCGUGGUCGCCUCCGACUACGAGGAGGUGUCCAAGGAGCUCCGCA
>1947
UGGGUCCCCUGGUGCAUGGGAUGCUCACCUCUGGGGUGGCCGUUUUCAUGCUCUCCACGUCCCCCU
>1948
CGGCUAUGCGCCCUACUGCGAGGAGCGACUGAAGCGCACGUUCAACAACGGCACGCGUAAUCAGCCGCCCUCGUGGCUGGAGCUGCAGGCCA
>1949
CGGGCCCUCUUCAAGGAGAACGAUGCCCCCGAAGUUCCCAAGGACCGGAUUGCCGAUCUUCACGAAGCCUACGCCCA
>1950
CCGUAUCGAGCAGCCGGAGAUUAAAUUCCAAUUCCAUUGGAAGGUCAACUUCAGCAAGUGCAUCGAUUCGC
>1951
AUGGCCCUCCAGAAGAUCGUCGAGAUGCGAAAGAAGAUCUUGCUACUGGUCCAGGGCCAG
>1952
CGGGAGCCGUUUGUCAUACUUCCAACAAUCCAUUGUCCUGUCUGGCGCUCAAGAAUGUCCAACAUGUGCAGCAGCGGGUGAACCUCAAUCUGGAUGUGGAUGGCAGUGGUCCCCU
>1953
UUUGUACGUGGCGCAUGCGGCAGGUCAUUCGGGCAAUCCAUACAAUCCACUGCCGGUGCCAGACGAC
>1954
CCAGGUUUAUGCGUCCGCAUCUUCUGCCGCCGUUGCUCUUCCGACUCUGCUGGCCCAGUGGCUUUCGGAAGCAGCAGGAGGGUAUCAAAUGCCUGCACCUGU
>1955
GGGCUCAUCGACCGCCUCCGGGGCAUCUUCUCGCGCACCGCCUCCAGCAACAAGGGCUCCACUGCCAGCCUGGCGGACGGCCAGAAGGGCCUCAAGGCGGCCUUCAAGUCGCACAUGGGCCU
>1956
ACUCUGGGGAAGGAACUAUGUCCAGGAUCAUCAGGAGAGAAGCGCGCUGUGGUACACUUGGACGAGGGCUGCUGGGAGC
>1957
AAGCCCAGCUACCGACCAUCAACCUGCAUCCGCACCCGACGAUUCUGGGCGUGGCCCUCAAGGACAUGGUGCUGGCCUUGGGCUG
>1958
GUGAAUGCCCCCGAGAACCGCCGCAGCAGCCAGUCCUCCGUGGAGAUCGUGGAGCGACACGCCUGUCCCGAGUUCAGGGAGCUCUUCAG
>1959
ACGGGGUGCCGCAGCAGAUACCCUUCCGGGAGUAUGGACCGCCGGCCCUGAAGUACGGACCCCCGA
>1960
CCAGCCACGAAUAGUCAGCCAAGUGAGCAGCAAGCGAUGGCCAAUACUGCAUCACAUGUGACCAUCAGCUUCGUUCCUGC
>1961
AGGAUCUGUUUGCGGGCCUGGAGAAGGCCUAUCCAGAGCAGGCUCGCGUUCACUAUCUGGGCCGAUCCCUGGAGGGCCGCAACCUGGUUGUGCUGCAGAUCUC
>1962
AUUAUUUGUACACCAAAGGCAACAAUAAUGCCCCAGUGGAUCGGAGCUCGUUGCUAUUAAAGUUUGAUCCGCUGCUCGGAGCUGCAGUGCCAGUGAAUAGGAUAAA
>1963
GCAGGCCACGUUGCUGAAGGUAUUGCUGGUGCUGUUGGCGGGAACGUGUAUCCUGA
>1964
CCGCUGGUGGCCAACCUGAUGAACUCCUGUCUACAGAAGCUGCUCAUUGAGCGAGACCCCGACGGAGCCGUCACCUAUGCCAAGCAGGUGA
>1965
AGGUCCUGGCCAAACAGCUGCUCGACUUUUGGCGGGAGAAGAUCGUCAAGCUGGAGCUGGGUCCC
>1966
CCUGUUGCUCCUGCGGAUUGCGAGUGGUUGGAGGCAAGUGUGGGAAACAGUUAGGCUUCAGACGACUGUGUGUUGAUUGCAUCUUCCGUGCCCCCAAGUCCUCUGUCCGCAGCAACGGC
>1967
CGAUACUAAGGUGGGCUGGUACGACGUCUGGGGCAAUGUGGCCGGUGUCGCCUACCCCACCAUGUUCA
>1968
AGCGGCAUUGUGCUCUCUAUACAACCGAUUAUUAAGCUACUCAAGUCCCGAGAAGCUGCCACAUCCAUCGACCCAAAGACAUGGCCGCC
>1969
GCUGCAGGCCGAGUGCACUCCCGGUGCCUUCCACCACGCCGAGGAGGGGCUGGGCGAGCGCAUCGAGCUGGCAGA
>1970
GUCUGCACACGAGUACUCCUGGUGAUUUGUUGGGUGAUAUUUUCUUUGACUUCACAUGUGCAACGUGCGCGGAG
>1971
AGUUCAAGACACCUCACAAAAGCCGCUCCUUACCUUCCAGCAUUGAAUUGCAUAAGAAACAGGGCAAUGAACAUCUGGAAAAUGGAAAACUAGUGGCUGCUAUUGAGGCCUAUUCAACA
>1972
CGCCGGCGGCCGAUGUGGGCUGCUUCACCAGCGUCACCACCAGCGGAGUGCUGGCC
>1973
AACAAAAGACAUGGGCCGCGCAUUGGGUAAACUUGUUGUUGUUUUCAAUUGUUCGGAUCAAAUGGAUUUUCGUG
>1974
GAGUUUGGGCGGAAUGGCCUGCCAAAGGAAACACAGCGGUGGCCUAAUGGAUCAGUGCCGUACAAGAUCGAUGAGGCCUUUGCUGCAUUCGCUUUGUCCGCGCCGCAGAAAAACUA
>1975
CCCGAUGAGGAGUCGCACUUUGUGAAUCUCUUCAGCUACUCCCCCUUACACAAUGUGCACACCCCUCUGGA
>1976
AGGCCUGGAUCAAGCAGAGCUCCUCCUCCUCCUCGAAACCUGGUACGCCCCCGUCGACUUGGCUGCACGUGAACUACGCCA
>1977
GCAGGACCUCCGGGCGGUGGUGCGUCGUGAGGGCGGGCAUCAGGCCCGGAUCCAAAUGCACGAUCUGACCAGCGUCUACGUCCUGA
>1978
AGCACAUCCACGAGUACAAGCUGACUGCAUACAGUCUAUACGCCGCUGUCUCUGUGGGCCUGCA
>1979
CCAGUGGCAGUGGCAGUGGCAGCGGCAGCGGCAGUGCAUCUGGUAGUGGAAACAUGCCACUGGGCAUGCCGCAUAUGCUGGAGGCAGCCGAGGCCCUGA
>1980
AUCCAUCAUGACGUUGCCCACCACACUGGCCUCCUCAGUGCUGCAGCAACACGUGAAUGCGGC
>1981
UGGCCAAACUCAGCUCCGAUCCGCCCACCGCGAACGGCAGCCAGUUGGGGCUGGGCAACGGCCU
>1982
CGCAAGCCUCCACAGCUGCCUCCUCAGUAUUGGCUGGCAAGAUGGCACCCCCAUCCGUAUCCAGCUGGCAGCGUGGCAAGGAUAGCA
>1983
CGGUAACAGCUCCUCCGAUCCUCUAGUCCGCACACGCAUCAAAAAGCGUACCGUCUUUCACUUCAGCGAUACGGAGGAUGACCA
>1984
AGCGUGGUGAACCCGCUGGACACCGUUGUCCAGCUGGGCGUUCACCUCUCGCC
>1985
ACCAGAGUUAUCCGAAUCAGCAUCCGCAUCCACAUCCGCAUCCACAGCCCGCUUCCAUGAUGCCAGCGCCGACCAGCGGACUGCUGCCCAUUCCCAUGACUGUGGC
>1986
CGGGUACACGAGCAGUGGGAGCAGCAAUCACAGCCACAGCAGUAGCCUCUCACCGCAGUUGCCCG
>1987
AGGAUUUCGCCGCCAUGGUGGAAAAUUUGCAUCAGAAAUAUUGUCAGAGUCGAAUUGUAGCGGUCGGAUUUA
>1988
UGGAGGACGCCCGCGUGGUCUUCGAGCGGGGCACCGAGGUGGAGUACGUCAAGGUGGAGGAUCUG
>1989
GGCGAUCUUCAACAAAAUCCGGCAGUACUUCGGACAGCAGGGCGAGAGCAUACCCAUGUCCUUCGUGCUCGGCUUCUAUGUGAACCUCGUG
>1990
AUGCGCCCUACUGCGAGGAGCGACUGAAGCGCACGUUCAACAACGGCACGCGCAAUCAGCCGCCCUCGUGGCUGGAGCUGCAG
>1991
UGCCGCUGGUUAAAGGUGGUGCAGUAUCAAAUUCAGGAGAUUGAGAAGGUCAGCCAUCUCAUAAGCGGCC
>1992
CGAGUUCGCCAAGCGGAACACCAAGUGCCUGGCGCACUCCGUGGACGCUCUGAACUCG
>1993
CGGGCCAGCGCAAGGUCAUGUUCACUUGCUUCAAGCGCAACGACAAGCGCGAGGUAAAGGUGGCCCAGCUGUCUGGCUCCG
>1994
GGGACAUUCACGAACUCUUCCCCGACGACGAGGUGGAGAACAUUGUGAAUGCCG
>1995
ACAGACUGAACAUCGAUAGCGCAGUUACGCCACCUCCAAGACGUAUUGCGGAAAUGGCCUGGGCCCUUGAAGACACUGA
>1996
CCGAGCCGAAAUGCCACGCUCUCCUCGCUGGGACCGCCUGCCGAUGGAGUAGCCGCUGUGGCCCAUCAGUUUGC
>1997
AGCGGAUCGCGAGAAGAACGCUGGCGAAAAGGAACAGUAUCUUUUGGAUCUGCG
>1998
GAGGUGGCUUCGGUAUUCGGCGUGAUAUGGGCCUGUUGUGUGCUCAGCUACAUCUUCUGCGAUCCCCUGGGCAUUCCACAGUAUGCGGCUCCCUUGAUACUCUACAUUCUGAUGGUUGCCUU
>1999
AUGGAGCUUUUGGUGCUCUUCCUGGCCUUGGGCCCCCUCUGCAUCUUCGGCGGGAUCGCACCCAACGAUCCGUGCUACUUCGAGGGGAAGCCCCGCAAGUGCCUUCCCAGCUUCGUG
>2000
AACGAGGUCGAUCUCUCCGCCUGCCUACUCAAGUCCCUUUGCACGCUGACCUUCAAGGCGAGCGACAGGGUGCGGAGGAGCCAGGCCUCCGACAUGGACCACGUA
>2001
AGGAGGACAGCGUGAUCUGCGGCUACCAGGUGCCGAAGGGAGUCCAGGCCGUCUUUCC
>2002
CACAGCACCGCGCUCACUGGACACCAUCUCACUGUGCUCGACCGUCUCCAGCUGCCCGGAUCGCAAUGGCUUCUACGGCGGCUUCCAGCGCACAGAUAAACCCAAAGAGCCCCUGUC
>2003
UUGUCCCCACCAUUGUGUUUGAGAAUGUAUUCGAGCCAUACGAGCAGAGCAGCAUUCGCUACAACUUUGAGGGUCAU
>2004
AGAUCGGUGAUUUCGGCCUGGCCAAGACAUACGGUUCGCCAAAUCGGAUCUACACCCAUCA
>2005
AGCAUCCGUCCGAGGUGCAGAAGCUAGUGGCGCAUGUGACCACGCUGCCAGCACACCGAGUGGUUUGCC
>2006
ACAGCGGUUCCGUCAGCAGAAGAGUGCGUCGCUUCACUUGGGCUAUCUGUGCGCUCUGUUCUCCGGAUUGCUGG
>2007
ACGGAUGAGUUUGAAUUGACGGCCGGCGUUAGUCCCUAUCCGGGCAUAGACUUUAACAUCCCCGUGGGCACCAGCUGCGCGGCCGUACAACAUCCGUCCGG
>2008
GGCGGGACCUGCCCAGCCCCAUGGGCAUUGCCGUGUACCUCAACGAUGUCUACUGGGUGGACCGCA
>2009
AUACGUUGCUACAGUUGUCGACAGCGCGUCCAUCCGAGCUGCAUUGAUAUGCCACAGCGCAUGGUGGGCCGCGUGAGGAACUACAACUGGCAGUGUGC
>2010
ACGUCGGUGUGGGCGUAGGCGUCGGCGUUGGCGUCGGUGUGGGCGUAAACGUUGGCAACUUAAAUGUCGGCAAUGCCGGCGGAGCCCUACCCGAUGC
>2011
CGAACUCCAGCUGACCCCGACCUAUGACAGCGAGAGUCUGAUCUUCAGUUCAGAGCGUGUCACCUGGUACCGUCCGACCACCCUGCAGGAGCUUCU
>2012
GGUGGUGCACUCUUACGUGGGACAGGAGCCCAGCGGCAGGAACUUCAAUGAGCUGGUCCUGGACCAGAACAAGAAGCCACA
>2013
CCUGGUGAACCUGGUGCAACUGGUGAGCCUGGUGCACCUGGUGAACCUGGUGCAACUGGUGAGCCUGGUGCACCUGGUGCAACUGGU
>2014
GCGCCAGUGGAGAGUGGAUAAAGGACGCCUAUGCUGCGGGCUCCUGCAGUGCCGUCGACCAUCUGACCACCAGCGA
>2015
AUGAUCUGCUCGGUGACAUGCUGGCGCAGCGGCCUUCUGAGGCCGACGGUGUCGAGAGCGUUGUCGUGGUGGACAA
>2016
CCAGAAGAAGCUGCCCGCCUUCUGGCUGCCCUCAGAAUGCCCCAAUGCCGGGGCAGCCAAGGCCAAGAAGCCUGA
>2017
AGGGAUCACAACGGGCCCGUCUUCGAGACGAGGCUAAUCGAUUUAGCAGACUCUUGGCAGCGCUCCGUAUAGAUGUCGAGCCCA
>2018
CAUGUGCUAUCGCCGGCAGUUUGUCCGCUCUAUUCUGAUCUUCAGGAGGGAGAACAAGUACGAGGCGUGGACAUA
>2019
CUAUGAAGUCUUGGUGGUUACACCUCGCGUAGAAGUGGAAUCUCCAUCGCCAUCGUGA
>2020
CGGCGGGCAGCAGCGUCGGAGCGGCCCUCGGCGGCGGAGCGGGCGGUGCCGGUUCCGGCCUCGGCCUGGACACCA
>2021
AUCCGCAGCCGAAUGGCAGCCGUCGACAAGAUGGUGCUGAGCAUUGCGGCUCUGGAG
>2022
GGGCUUUACCGAUGUCAUGUUUGCUUUCUCCACACAUUUUAAUGCAUCUCUGGUGGGUCUGGCCACAUGCGGUGCCG
>2023
AGUGGACCGAAAAGGCAAAUGCGAAUAGCCAAUGGCAGGAGCAGUUUGCACAAUGGAGUCUUAAUUCACA
>2024
AUCGGCUGGAGAAACGAUCGGAUAAAGGUGAAUCUGCAGCUGGAUUCUUUGGACUCGGGCUGCUUUCGCAUGGGCUCCCUCAAGCACGAG
>2025
UGGCCAGGCAUGGAUGUCCCAGAAGCCAUCUCAGAGGUUGUCGGCUUCCGAACAGCGUCAAACAAACCAAUUGAGAUUUCUGAGGAGAUGAAAAAGAGAGGAGCCAUGCUGCUGGCUG
>2026
GCCAUGUCGCCGUUUGCCAUUGACUUGGAUUUUAUUGUCGAUGAAUAUACGGCUGGCAAGGG
>2027
GUGGCCGCUCCGCCCAAGCAUCUGGAUGUGGCCUUCUUUGAGGAGGUUCUGGAGACGGCCCUGCGGACGGCCAG
>2028
CAUAUGGAGCCGCGAGAAGAUUUCCAAACUAAUCCAGCUGUACCGAAAAUCGGAUUGUUUAUGGAACCACUACUCGGAUUUGUAUA
>2029
CACUGGAGCCAUUGGCCAAGCGACUGGAGGUGCCUGCCUAUGGACUCCAGUU
>2030
UGGCGGCGAGUACACCAUUAGCAAUGGCGGAUCUGGAGCUGGUGAGGGUGCCGACGCCU
>2031
CGCACAGAUGGCCCACGUCACCUACAAUGAGUUCCUGCCGGUGCUGCUCGGCAGGAAUCUGACACGGGUCAUGGGUCUGCU
>2032
AGCCCGUGGUUGAGGAGGUGACUUCCGUCAAGGAUCCAGAGAAGUGCGAAGAGGAAGAAGGCAUUGAGGACUUGUUGGCGAAGCCUCCGCCCUGCGGUGUC
>2033
AGCCACUGUCUUGCUGAUCGCUUGUGCACGCGGAUCAAGCAGAUUGGAGAGUCAGAAGCG
>2034
AGCUGGCCGGAGUGCAGCUGGCGCUUCUCCCGCUCCGACGAGCUGGCCCGCCACCGUCGCUCCCACUCCGGCGUCAAGCC
>2035
GGCGAGCCGCGUCCGCCCUCGAGCUCCAGCAGCGGUAGCCAGCGCGGCUCCGUG
>2036
UCGUGCUGAUAUUGUUAACAUCGCUGCUCAGUGGCGUGCUUGGAUACCUGCGAUGCAAAUACAACUACUGGCAGAUAAAUGGGGUGAAACAGCUGCGG
>2037
UGGCAGCAUUGGUGGCGGAUCCCUGGGCGGUGGCAGCAUCGGUGGUGGCAGCCUCGGUGGUCUGGGCGGCCUUGGUGGCCAGUCCGGCGAUUCUCUCAGCGCUCCCGUCUCCUACAACGCCC
>2038
GGAGAAUCCGCAGUUGCAGUUCUGAAGAGGCACCAAGUGUGGGAAGAGCUCUCUGCGGAAGUUCA
>2039
AAUGUCCGGUGGUGCCCUGCGACGCUGUGGCCGAGCACACGUGCACCAAUGGGGCAUG
>2040
ACGCUCAGUCACGUCCAUAGCCAUAGCCAUAGCCAUGGACAUGGCCGGGGGCAUGGGCAUGGGCAUGGACGGGGCGG
>2041
CAGUGCCGCCAAGGCGGAGAUACUGCAACGAGAGCAUCGUCCCGUCUGGCGAGAUCGCUC
>2042
CGAUGUCUUCACGGGCCUCGCCCGCAAUCAGCGGCUGCAAGUGAAGAUAUCC
>2043
UGGAUUGGUCAACUACAUGAACUCCGGUCCAGUGGUUCCCAUGGUGUGGGAGGGCUUGAAUGUGGUCAAGACCGGCCG
>2044
UGGUGGAGAUUGGCGUGCUGCCGCUCGUCUGCGGCUGGUGGCUGGACAUCUGCUCGCUGCCCCUGCUCGAUGCCAGUCUUAAGGAUCGCAAGGCGAGCUUCAAGGCGGCCCCGGGCACCU
>2045
ACUCUUGGAGGGGCCGACGUAUUGGUCAACAAUGCUGGGAUCGUUGGUAAAUUAGAUAUCACAGGAGC
>2046
CGGGACGCCCUGAUGGCCAUGCCCGCCCUGCGAGAGCUGCGCAUGCGCAACAACAGUCUGUCCUC
>2047
CAGGGCGAGGUGAAUGCCAAGAUCCGAAAUUACCUGACGGCCCGACUCUUUGGCACUCUGCUCGUCCUU
>2048
UCACAACAGAGGAUCCCGCCAACGAUUUCCAGCCCAACACGGGACGCCUGGAGGUGUUCCGAUCGGGCGAGGGAAUGGGCAUUCGUCUGGACAGUGC
>2049
CACCGGCUGGACCACCACAGUGAAUGGCUCCGACACCAUAGAUGUCCUGUCCAAGGCCUAUAAUUGUCGCGGUGAUGUCAACUUUGUGGCUGUGGAUGCGGCUCGGUU
>2050
UUGGGCCAGCUUUGGCAUGGUGGGCCUGGACGACUUCGAGCUGAGCGGCAUCAAGUCGUACACCCGCUUCUGGGGCCUCCUCAU
>2051
AGAUGAUCUUUGAGGAGCUGGCAGCCAUCGACUGUGACACCGUUGAUAUGUACAUCGAUGUGCCGGGCUUCCACAGCGAUGUAUCA
>2052
GGUCAGCGAAGAUCUACAUCGAUAUCGAACGUAGCGGGCGCCUCGCUCACACGUCGAAGUUCCGAGAGAGAACUUGCCGACA
>2053
GAUGGGUGUGAUGCCGCCAUUACCGAAAAGAAAUACACCAGUGGCCUGGAUCCCAGGCUACUGGACAUGGCCUAUCCGCCUAUA
>2054
UGAUCCCAGCUUCCUGCGUAUUUGCUGAUCGAUAUAAUCGCGAGGAGGUUGUUCGAUCU
>2055
UGCUGUCGCAUGGUUUUCGGAGGACUGUUGUCCUGGAGGCCACCGAACGCU
>2056
ACCUAACGAGCCAUCAUCAUCCUUCGUCCUGGCCGUCAACAGCAAGAACUUUGACUAUGGCAACCAAAGGAGGGGCUACGCGGA
>2057
UGGUGCCCAUGAAGGCGCACGAGGCCAGUUCCAUGUACAGCGAGGAGAAGGCCAAGUUGCUGCGCAAGUACGGGGCCCU
>2058
CAUGGAUGGUACUGAGGGGUUGGUUCGUGGACAGAAGGUUCUCGAUACUGGCUAUCCGAUCCGUA
>2059
CGUCGGAGUGCCCACCAAGGUGCUGCUGGAGGAGCGAUUGGUGGCCGCACUGGCA
>2060
ACGAAACUGUGCAGCAAAAACCUCCCCUCCUCCAGUUGCCGCGCGACAUGCUACGGACUUUUUAAAGGAGCCCGCCACGUGCCAGCGAGAGUGCUGUACUCGUCGC
>2061
UUGUACAAUCUGCGCGUUCGCUUCUGCGAGCGCCAGAUUAUCUACAC
>2062
AGCGGCGAGGGUCAGUGGGAGUGCCGCUGCUACGAGGGCUGGGACGGACCGGACUGUGGCAUCGCACUGGAGCUCAACUGCG
>2063
AACGCACGAGCCAAGGUGGUUGAGUGGUGCAACGAGUUGGCUGCGGCUCCGGCUACAACAAAAUGCGAGCUACUGGUGAAAGUGCAGGAAACCGUUUUAAGCUCCUGCGUG
>2064
AGGCGCUCUAUAAGGAGUUCUUCCCCGAGAACAAACGCUGCUUUUAUGAGAUGCGCCG
>2065
AGGAAGGUGAAGAAACGGCAGAGGGCGUGGCCGGGGCGGGCAGCUUUUACAAUGAGCCCGAGCUGCUAGAAGAACACCCACACCCG
>2066
UGCCAGGAUUUGCUUUGGUGGCAUCCGACCCGACUUUGUCCACGCCACCGCCAUUGAGCAGUUGAUGGUG
>2067
AAGCACCUAGCCGAUCUGCUCAGGAAUUAUGCCACCGUCUUGGAUCCAGCCAUGAGAAAUUGCUUUGUGAAGGCGCUG
>2068
UGAAGCGUGGAGCUGGAGCUGGAGGAAGUGGAAGUGCCAACAGUGCCAGCAGCUGCUCUUUG
>2069
AAGCUCCGCCUCGUCGUCGGAGGGCUGCUCCUCCUCCACGGGAGCGUCAACGUCCUCCUCCUCCACCUCGUCGUCGGCCAGCUC
>2070
CUUUGGCUCGGGAGUUACGGGGCUGCCAUAGACGACGACAAUGCAACCACGGACACCGACGAGCACGAGA
>2071
AUGAGCUGGGCACGCUCAGUGGCAAUAGCUUCGAGCAGUUGCCGCAUUUGAGUCGUCUUCAGAUUCAG
>2072
UCGUGCAGCAGCCGGAGGAGAUACACUACCGAACACACCUGUUCUUCUCACCCAAUCGUCCUGGCUAUGACGU
>2073
CGCUGGACAGCAUCGAAGCGGGCACCUCGCCGGCCAGGAACCGCUUGAAGCCCAGCCCCAGGGUGGCCCAGGCGGCCCCACAGCCUGCGCCAGUGUCUCCCUUCCAUGCCAGGCU
>2074
AGCCCGUGGGACACUCCAACUCCGGCCUGUCCUUCGCUCCUGGUAGCGGAAGCAUCGGCGGUGGACUUGGAGGACUUGGAGGAAUUGGAGGUGGUCUCGGAGGUG
>2075
GAAGAUACGCAGCGGCAUCGCCGAGAACCUGGGCCACUACGUGGAGAUCCUGUGCGAGGUGCUCAUCAGCGUGGUCCUGUCCUUCGUCUACGGCUGGAAGCUGGCCCUGUCGAUAGUCUUC
>2076
AGCCGCAGUUCUGUUUGUGGGAAAUUUGUUGUAUUUGAUUUUUGGCGAAAUGACUGUGCA
>2077
UGAAGAAGACCCAUCCCAAGCUGAAGCUGCAGAUAGCCGUCGGCGGCUGGGCCGAGGGUGGCUCGAAAUAUUCG
>2078
AUUUCGUGAUGGAGAACGACCAAUACACUCUCGACGAGGCGAUAAGUCGCUCGCACGGUGCGAAGA
>2079
AGCGAUCCCUGGGCCGUGGUGGACCCCCAGCUCAGGGUCUACGGCAUACCCGGGCUGCG
>2080
AGCGUCGAGUGCGGUGGUGGCAUGUAUCGAUUUCCGCCUACCUCACAUUCCGACUCGCA
>2081
GGGACCUGGCCAUGAACGAGGUGGACGUGUUCUCGAAGCUCCAUCAUCCGAACAUCGUCAGCUAUCUGGGCAGCUUCA
>2082
CAGCCCAUACGCUACAUCCAGAACCAGCUGCGGCCCCAGGACUGUGCCGAGGAGGAUGACGACGAUGAGCUA
>2083
CUGCUGCCGCUGCUCAGGUGGCAGCCGCCAACGCUGCCGCUGCUCAGGUGGCCGCUGGAGGAGGACUGUCACGGGAGGAGCUGCGAAUGCGA
>2084
UCGAAGGGAUGUCCGUGGCCAUUUAUUCCCAGCUGACGACUGCGUUGAGUGUCCUGUGCGUUGAGCUUCGG
>2085
CGCGUCCGACCACGCUGCGGCGCCUGCUGAAAGAGCGGGACAUGGAGCAGCUGCAGCUGGACCAGGAGGCG
>2086
UGGUGUACCGCAUGUCGAUGCUGGCGGCUCUAAAAGUGGGCGCCAGUCCCCUGACCACCU
>2087
GGGGCUGGCCAGUCACCGGGAUCAGGAGCGUGCCUAUCGGGGACUGGGACAGGCCA
>2088
GGCGUCUCCCAUGUGAUUGUCGACGAGGUGCACGAGAGGUCCGAGGAGUCGGACUUCCUGUUACUCAUCCUAAAGAACAUACUGCGCG
>2089
GGGCGACCAUGGAUGCGAGUACAUGACUGGUGGACUCGUGGUGAUCCUGGGCCU
>2090
GACAAUGGUGGAGGUGAACCUCAGGAAUGUCACUGAUACUCCUGCAGAUAAACAUCCACCAUUGUA
>2091
GGCAACUUGGAUAUUGAUGUACUGCAGCAAUUGACAUUCAAUCUUUGUCACAUGUUUCCUCGUUGCA
>2092
CGCUCCCGGUGGACACUCCACCGUCCUCUAUCGCGGCAGCUGCCCCAACUGAAGAUGGAAAUGGCCUGGACGCGGGGAGUA
>2093
AGGAUGAGCCCCCGCAGUAUAUCGAGCCCAGCAAAAAAUUGCUCGAUGUGUUCAAGGGACCUCGCCG
>2094
ACCAAAGAGUGAAGAACGUGGUGUCGUCUGGAGGCUUUACCUCUCCACCCCCUUUGGA
>2095
GACGCAGGCGAUUCCUGGCUGUAUGGAUCUGGUAAAGGUGCGCAACUCCAAUUCGCUGUCGCUGUCGUUUGCCACCGAAGGCCACGAGGAUGGGCAGGUGAGCCGACCGUG
>2096
CUGGAGAUCAUCACCGACCUGAGUUUCUAUGGUACCCCUUUUCACGACCAGGCAGUGGGUCCGAAUGAUUUCCAA
>2097
CGUCAUUGGGCCCGGUGGCAUGAACCAGAACGUCAUGCAAUCAAAGGUCGAUGGCA
>2098
CCCAAUGAUGACGAUGAGGAUCAGUCGCCACCAGCGCUCAAUCCACAUCCAACAGCUGGC
>2099
GGUGCUGAGCCUCUGCUCGGAUAUACUACACUUCAUACUGCCAAACUAUCGCACAGCGGAGGUUCGCGAGCACG
>2100
CGUGGGUGGCAUGCCAUAUGUUGUAAAGCAGCAGGCGAGUCACUCACA
>2101
GACUUGGAUGCCAUCAAGGGUCUGCUGUUGAAUCGCAAGCAGUUCGCCUCGCCCGUGGCUCCAGUG
>2102
AGGCGGGCUACAUGUCCCUGUUGCUGCCCACUUGGCAGAACAACUACGACAUUCCGCCG
>2103
GCGUCGCCUGUGGACAGCGCGGAUAGUGCGGACCAGGGCGGUGUCCGCUUCAUCACUGGCGAUGG
>2104
GGCCUCCAAUCUGAUCAGCGUCUACGACGAGCACGUUCUCGUCUCGCACUUCAAGUUCGGGGUG
>2105
CUGGCCUCCGACUGUGAUACGCCCGUGACCAUGAAGGAGCUGGAGGCGGUCAUGAAGCGGCACCUCGAGGCCGA
>2106
AGAGGAUUUCCUGAAGGCACAGCCAGCCCUGCUAGCUGCCCAGGAGGCGCUCA
>2107
CUUUGGGUGAUUCUGCUUCUAUUGGACUAUAUACAGGCCUUUCUGGCCCGCUGCCUGAGUUUGUUUAACAGUUUCUUCCGGAU
>2108
UUGUGGUGAUGCACGUGGAUCAGUCCCUGCAGCUGUGGGCCUUCCUCGAUGUCUACGGCUCGACGCAGUCGUUGAGGAUGUUCCGCCAGCAGCUGCCGAACAUGGUGGCAUAUCCCUCACAG
>2109
CCUCUGGGGCCAUCAUCGGCAAAGGAGGCGAGACGAUCGCCUCCCUGCAGAAGGACACGGGUGCUAGAGU
>2110
UCGAGCUGAAGACCACCAUGAUGAUGCUGGGCGAGAAGGUGACGGACGAGGAGGUGCGCGAAAUCAUGGCCGAAAUCGAUCAGGAUCACGAUGGCAGGAUCAGCUACGC
>2111
AGCAGUCGCCAGCGACUGGCGGGGAGCUUGGUCCGUUUGGCACCAAUCAUGCCUAUCCUUUGACCGUCAGCUCCCUGCUGUCGAUGGCCAGUGCC
>2112
AGCACGGAUGACAGCCAGAUGAAGAUCGAGUCCAAAAUCGAUCGUCUGAAGCGCGGAGAGUUCGGCC
>2113
AGCAAUCAACGAGACAUUUCCGCAAUUUAGUCAACAUCGUCCGGCGAUUUCGUUGCUGUCCCCGCUGGAUCUGUCGCUGCGUGCA
>2114
CUGGACCUAAUGGAAUUCGACUCGCAGGCUGCGUUUUAUAUUAAUGAGCAGCUGUCUAAAGAUAAUUUCAAAGAGGCUAU
>2115
GGGGAGUUCUUUUACGUCGGCUUUCGGGCGUGGGGCACCUUCUGUGCCAAGCACCCGGUACUGGUCCUGGCCCUCUGCUCCUG
>2116
GUGCCGGCGGCAGCCUGUCCGUAUCAUCGUUGCCCUUUGCCAGCCAUGCACCAAUGGGUGUCGGUGUGGGUGUGGGAGUGGGUGCUGGCGGACCGGGAUCGCAGGCAA
>2117
ACCAUGAUCAAUCUGGGCAUCCAGAGCGAAUGCGAGGAAGCCAUGUACCAGAUUGGUCUGGA
>2118
GGCCAAUACGGGCCGCAACACGCAUCCGGAGCAGUUCUGCCUGAUGCCGGCCCGAAAAGGCG
>2119
GGAUGAGCUGGUGAAGUACGAGGUGGGCAAGAAGCUGGCCGAGCUCAUCAGCAAGUCGUCG
>2120
CGUCCGGCAGCUUCAGGGAGCUGGCCGACGAUCUGCCAGAGUCGGUGUCGCUUUUGGCCCGCAACUGGAGCAUACUGGACA
>2121
GAGAGCCUCAUCCUAUUCCUGGCAGUGAUCCGCACUUGGCCGCGAAUCGAGGCCUG
>2122
CGUUGUGCGGAAGGCCUACCAGACCCUGGAGGUGAUGCAGCCCUUUAUGUUCAACA
>2123
AUUGCAGAAAUCACGCCAAACUUCUGUACUUGUUAAGGAAUCUCUUACUAUUGCUGAGGUUACUGAGGUAGAAAUUGAUGCAGC
>2124
ACAUUCACCGUCUGCUGUGCCAGUGCCUUCGCCAGUGUCUGGCAGCGGAAUGGGUGGCAUGA
>2125
CGCCGUGGUUUGCCGAGCAUCUGGGCCAGAUCCGUUCGGCCAGUGCCAAUGCC
>2126
GGCUGGUACGCCACCGCCACCGCCACCACCGCCGCCGGCGGCGGCCUGUGAUAUACUGCCCGCCUGCCAGCG
>2127
GCACGGCUGGUGCUGCAUUCUGGCUGUAUGGCGAGCACGGCGAAAACUGCUACAUAUUCCUCAUGAUCACCAUCGUGG
>2128
UGGUGCGCGUGCUCGAUGGCUUGGGUGAAUUGGUGAAGGCCAAGUCCCAGAGCCUCGAACAGACGCUCGCCC
>2129
CUGUGGAUAUUAUUAAGAGCGGGAAGUUUGCACAAGUCCCUUGGGCUGUGACAUACAACACCGAGGAUGGUGGCUACAA
>2130
CGGAGCUCGGGGAGAUAGCUGAGAGCACGGACGAGUGCGAGUACGAGUUCGAUGAGCUGUCCAAGUCCUGCGUAUGCCA
>2131
UCUCCGAGGAUAUGGGAAUUGCUGUUGGAUUCCGAACAGCCUCAAACAAACCGAUGGAGG
>2132
CCUGGCCUUCUGCAGUCACAUGAGGUCGCAGCUCAUGACGAUGGUUCUGAAGGUAGAAGA
>2133
AGGAAGCGCCGACUAUCCAGUGACCAUCCAUGGAUCGAGGCCCGGUCAGAUAGUACGCACCA
>2134
AGCAGACAAACGUUCUGUUUGCCACACAAGAGCGGGUGAACAUUUUGGAUAGCCAGAACUCGAACUACCUGGCACAGAGCGCCGACUGCG
>2135
CUUCAGCAGCCUGUGCGAUGGCAGUGCGGGCAGCGCCAGCGGUGGCGGCCGGUACCGCAGUCGCACCAGCAGCUACUCGCGCAGUCCGCCCACUGAUCGCACGCCGCGGAAC
>2136
CCCGUAAACUGAGGCAGGAGUAUCUGGGAGAUCGGCGCUUCAGUGUGGAAAGCUAUUGGGACCUGCAGCGCCUUUUUACGGA
>2137
ACUUAUCAGAGAGGAGGAGCAGCAGCAGCAGCCUUGGCCUGUGAGGGAGGAACAGCAGCAGCAGCCCAAGCCUAUAAGG
>2138
UCGUUUGUGGUCGACAGACUCCAAUCAGGCCCUCAGAGUCUUCGUUGGCCACCUAUCAGACGU
>2139
ACGGGCCUUUGAGCUGGGCCGCAUUGUGGGCUGUGGACAGGCAAGCGACUCCGUGACCCUCAAGAAAUGUUUGAAGUCCAAGCCGGCGAGUGAAAUAGUCUCGGCGGUCCGG
>2140
CGGCUUUGGAUCCUGGACAGCGGCGAGAUCGACUUUGUUCAGCUCUGUGCCC
>2141
GCCAAUCGAUAUGCGAGCGCGAUGUCCUCAUCCUGGAACCCACCGGCUCCGACAUUCUGAACUGCGUGUCCAAGGGG
>2142
UCAUCACCAGCCUGGCCGUCGCCGAUUGCCUGGUGGGCCUGGUGGUCAUGC
>2143
CGAGCUGAAGCCCCUCCAGCCGGCUGCCUCGUCGAGUGCCGCCCAAGGAGGAGUGGAGGAUAUCA
>2144
GGUUCUUCAUAGGCUGGUAUGAAGAUAAUUGGUAUGAGGUGAAUCUAGUAUCCGAGGGCAUCACCUGUACCGUUGAGCAAAUGCGUAUAGCUGCUGAAGGACA
>2145
AGCACCAGCGGUCUGGAUUUGCCCAUGAAGGUGGUGGACAUGUUUGGCAGCGGCCUGCCCGUCUGUGCG
>2146
CGAGGAGCAGCGACAUUUGGAGCGGCUGCUAAUUCAGUAUCCGCCGGAGGAGGUGGAAAGCAGACGCUUUGCGAAGAUAGCCAAAGCCUUG
>2147
GGCCAUGUACGGUGAACACCACUAAAGGCGAAAAGGUCCAAGUGGGUCCCAUCUACGGGGGUA
>2148
CCAACUAUCGCAUUAAGAGCUUCUCCUUGAUGGAGUUUCGCAGGGAGAAGAUUAAUGCGAUCGAUGA
>2149
CUCGCUAUGAGAACACCCUAGAAGUCAACGUGCAAGAAGGCGACACCUUGCAAGCGUUGGCGCUCAAAUUUCAUUGUUCCGUGGCCGAU
>2150
CCCACAGUUGCCCUGCCUAUUAAAUGGAUGUCUCCCGAAUCUAUCAACUUUCGAAGAUUUACGACAGCCAGCGAUGUGUGGA
>2151
GCGUGCGCUUCGAUCGUACACCCAUCAUGUCCACCUACCUGGUGGCCUGCGUCGUCGGCGAAUAUGA
>2152
AAGCCCCGGCCCUGAAAUACCAGCGAUGUGGCAUCCGCUUGCAGUACCUCAAGGGACAUCGCUA
>2153
AGGAGAACAUUCACCCCCCAUUGCAGUGGCCAACGACCACAACAGCUCUUGCAAUGCCGCAUCCGGAUGAAAUCCA
>2154
UCUGGCGCUUCCCCUGCUUUUAGUGGCCUAUCUGGAGCUGAGCACGUUUCGGCGCAGAAGAGCUCUGAAUAAAUUCAAGGGCCCGAGCCGGU
>2155
AGAAGAGGAACGCAAGGAAUCCAUUAAGCAGCUGCUAGCCCUGGUCUUUGGCAUUGCAUUAAUGGCUGUCAUGACGACGCUUUUCG
>2156
ACAAUAGAUCACGGCCACCUGCGCCUAGACAUGAACACCACCCGACUGCUACUGCAGGGAUCCGACGAUCCCUUGA
>2157
UUAAGUUGUUGGAUCGAGUGUUGGGUCUGCUCGACGACUUUCUCAGCGACCUCGACAUUGGAAACGCCACCACUUAU
>2158
AUCACGAUCUGGUGGUGAUUGCCAGCGAUGGCAAUGACAUCGAGCCCGUUGAG
>2159
CCUGCAAUGGGCGCAUCUGGGACGCACUCGCAUGCGCAUUUCGCGGGUGCCCAAGCAGC
>2160
GUGGCCAGCGAGCUGAUGAAUUCCCUGCAGGAUCCAGCCGUGAUUGUGCUGGCCGA
>2161
GGGGCCGUAUCCGCUGGGGGUGCCGUAUUCCAUUGUCCGUUGCCCGGCGACUUCAGAGCGAAUAAUGCCCA
>2162
ACAACGGCAGCAGUGGCAGUGGCAGUGGCAGCGGCAGCGGCAGCAGUGGGAGCAGUGGGAACAGCAGCAUCUGCAGCAGCGGCAACAGCAGCAAUGGCAACUUGAACGGGCUGCUAAGUGG
>2163
CGCGGCUUUGUUCGGGUGCUCGGCCAGGAGCUUUUCAUCAAGAACACUACCCGCUGUGCCCCGGACAAGUGGCA
>2164
UUCGAGAUACGUGUGAAAUGACCCUGACUUAUCCUGCUAUAGUACCUUUUGUGAAGCUUGGAGCCUAUGAAUUUCCUUCCUACGUGGUUCGAU
>2165
AGUGCUCCAAUGCGAGUAGUAACGGGACCACGGCCGUGGGCACUGCCUUGGGCACA
>2166
ACUGCUCUAGAGGAUGCAGUGGCCGUGAUCUGUGACUUGUAUGAUAUGUCCGACAGAGUAGU
>2167
AGCGCCGUUUUUCGACUCAUGGGCUACAAUGUGUUGGACGCACCGGACGAGACGCGUUCGCG
>2168
CCCACGAUUGUGCGCAACUUUGGCGUCGGAAUGGGCAACCUGGCCGCCGGCAUUGGCCUCAUCCUGGU
>2169
CGCAUGUAGCCGUCGGUCGUCUCCGCAGUGGCGUCGAGACCAAUGAGACGUUGCUCAGCA
>2170
AGCACCCUCUGUUCGGAGGCCAGAAAGUGGUCCUCGAUCCCCCUGGCAGUGUUUCUUUCAAUUUGGGAUGGUCCCUCAACUUUCAGCUGACGAACAGCAUUGCC
>2171
AUCAACAGGCGGCCACCUUCAGCACCAGCCACAAGCAGCACCACCACACCUACGGCGUCGGUAUGGGCGGCGUGGGCGUCAGCACCGUGGGUCUGGGCGUCGGGAUGGGUGCAGUGGG
>2172
UUCUCGCUGCUGAUGGAUACCAGUAUAAGACCGUGCGUCGCCUGAAGUACCGCCAGCGUCGUGAU
>2173
AUCGGCGAUUUGGCGAGACUCUGCAGCUGCUGCGCGAAUGUGCCAGCCCGCUCGAC
>2174
CCCACCACGUCGCUCUACAGCGACAGUACAUCGGAGGGCCUGUUCGACGAAUCCACUUCCACUGCCGCGUGGGGCGAGGAUGGA
>2175
CUCGACAUGCGGUACAUGCAAUGGCCCAACGGACCAGAACUGCAUCACGUGUCGAC
>2176
GCCGACGAGAACAGCUACGGCGGCAGCAUGUACGUCUGUAGUCAGGAAUCGUUGGG
>2177
UUCUGUGGAUUGUCUCGGCCAUUCCCACUUUCAUCAAUACGCUGGACAAGAUUUGGUUUGCUGUCUCGCUGUAUGCGCUGAAGGAACGCUUCGAGGCCAUCAACCAGAC
>2178
UGGGCCAAGGUGCUGGAUAUCGUGGAAGAGCGGACUAGCGUUGACCGCGUGAACAUAUUUUUCGGUGCCGCCGGCUUC
>2179
CGCAGCAGGGCACCCCGGCUUCCGUGAGCAGCGCCUGCCUACUGAUUGAGGCCGCCAUGGGACCGUUGGAACAGCCGCUGCA
>2180
AUGGAGUUGGAGGCCAAGAUCGCAUCGUUUGAGCACACCGUUGGCCUCCUGAGUAACCAUUCCAA
>2181
GUGUGUAUGUAAAGGAUCCCAAGGAUGUGUGCUGCCAGCUGGAGCUGUGCGAUGUCACCCUGGAUGAUCACGAGCAGCCGCAG
>2182
ACUGCGUCUGCUCACGCAACGUCAACAGCUACCUGGUGGCCACCUGCAGCAGACUGGA
>2183
GUGACCAACUCGAGCAAGCCGCACAUUUGUCAACCUCAAUGUGAGCAACAGUGCAUCAAUGCCGAGUGCCUCAG
>2184
UUUCAAGGAAAAAGCUGAGGAUAGGACGCAAAGUGAUCUCCUUCAGCAAAUCUUUGGAC
>2185
UUGGUGGCCGCCACCGAGCGGAAGUGCGUCUUGGUGUUCGAUGCCAUCAC
>2186
UGGCCAUUUGCUGGGGCUCCCUCGGCCGCACUGCCCCGCCAAAUAUCUGCAUGCCCACGCUGUUCGGGGAGUUCUUUUACGUCGGCUU
>2187
AAGCGUGCCUUGGGGAGUCGAGAUGGAGGUGAUCACAUGCGGGAAGCUCAUCGCUUGGAACUGAAGGGCAGGUUA
>2188
UCUGCCUUCAUUAUGGCCAAAAUAGCCCUCAUCAUAUCACUGCUGGGCAGUUUAAAAAAGGGAUCGACUGGCCACAGUGGUAGUAGU
>2189
UGCUGCCCGCCUGGGAUGGAACAGCACGCGAAUCCUGCUUUCCGUCCGCCCUUUGCCGGCGGCU
>2190
CCCAGAGUCGAUGAAGGAAAUGAGGAUCGAGCUGGAGAGUCUGCGAGUGGCGCAGUUGAAUCUCAUAGCAAAGGCCCAGAGCUCGCCAGCAUCGCCGAUGGA
>2191
AUACUCGCAAUGCCUUCCUGGAACUGCAGCUGCGUCGUCGCCAGGAGGUGCUCUCCCGCACCUACUUCUUCCCCAGCAACAUCGCCGCCGCUGUCGGACUCGAGGAUCCCGGCCUAGAGUAC
>2192
ACGUUGUAGACUUGUGCAGAAACUUGGUUCGGAGUACAGACGUUGUAGACUUGUGCAGAAACUUGGUUCGGAGUACAGACGUUGUACCCGGAACCUACAAGAAACACCGGCGA
>2193
ACAUCUGUAGCCGGGAGAGCGACAGUACGGAUAGCCCUUCCUCGCGAGGCCUCCCUGGAGACAUCUGC
>2194
UCCAGCCCAGUUCCUGCAACGCUAUCAGCCCCGGAGUCAGAGCGACGUUGAUGGCGGCCGCUCAUGGCUGGG
>2195
AGUGGACUAGCAGCAGCCGUUGGAGGCAGUGCCUCUGGUGCCGCCAGUCAGCA
>2196
AGAGCGUCCAUGGCGAGAUUGGCUUGCGGUUCAAAGAGGAAAUUGAAAAGAAGCUCGACAAGCUGCAGGAGCCACCGCCGGUGAAGUUCA
>2197
CGACUGGCAGCGGCACUGGGCACCAAACGGAUGGCCAGCAGCGCCGUGGUUCAGUCC
>2198
CGGGAGACGCGAGCCAAGCUAAUGCAAUUCCUGAGUGGCGUGGAUGCGUUUGCCU
>2199
GGUGUCCAUUCAUCUGCCAUUGACUCGCUUUUAUGCCGGGAUCUACCUGCAUCUGGGGACACA
>2200
CCUCUUGUCUGGAAUACCCGUCUCCGUGCCCCUGCCUCUGAUUGUGGCCGCUCGUUCCGGGCUACGGACUGUGCUCACCAUCCAGGAGC
>2201
CCGGGAACUGCGGCGGCGGCAGCUGCGGCAGCGGCAGCCAACUCGCGCCAGGUGGUCGCCGCCGCUGCGGUGGCGG
>2202
GGGCGUCGUCGCCCGAACGAUGAUACCCGAUGAGAACAUGAUAUGGUGUCCCGAACAGCUGAUGACUGCCA
>2203
AUCUCGUCGGCUACAAAAUUGGCGCUGAUUGCUCCCAAGCAGGACAUGCCCGACGAUGUGCCGGCCAUGGAG
>2204
UGCAGCCACUUCUUUGGGGGAGUACACGAUGCCGGAGCGCAACGGCUGGCUGGAGCGUUCUUCAGAGUGCCGCAAAGAUUUGGAAACGCU
>2205
GAGUCAUCGGUUUCCAUGGAAGAUGAGGGACGCACACGCCACAGGGACUCCUGGACAUGGCGUGGCUCAAGCGAUUCCUCUAGCCUUUGGGCAAAGAUCGAGGACUG
>2206
AUCUGGAGCAGUGGCGGGAUGCCAAGCAAUGCUACCUCAAUGCCGUGGCCGCCAAUCCCAAUCACUCGGAG
>2207
CCGACAUGCUCUCCGCCUCGGAUAUCAUUACUCAGGACUCGGAGAAGUAUGUUGA
>2208
CGGAGGUGGCCCACAAGUCCAUACGCGGCAUGCUCCUGAGCUGCGAGCGCAUCUUCCUCUGGCUGGGGGUCUGCGUCCA
>2209
AAGGUCUAGUGGACUCUGAAUCUGAGCCGGAGCCAAGCAACGGAGAGGAGUCCGGCGGAGAGCAAGAGAAUGCCACUGAAUUUC
>2210
CUUGGGAGGCAUCGAUCAGCUGGCCAUCGCCAACACCAAUGAGCGUGGCCACGUGUGUCGACCAAU
>2211
ACGCAGGUGGCUACACUAAACCUCCAGCCCGCCCUUGCACAGAAGCUCCUGGAGCUUGGCAAGGUGCGAAUCGGCUGGGUGGUGUGCCGCAUGUGA
>2212
AGAGCAUAUCCUCGGCCGAGCGCCAGCGCAUCGAGCGCCUGGAGAUGCUCG
>2213
ACUGUCCUCGGACAAGAAUCCUAUGAUCAAGUACAUGCUCAAGACCAGGGAGAAUCAUGCCAAGGAGCAGG
>2214
AUGGAUUUAUCGAGGCGGUUAUGUACAACUGCCUUGAUAGCAUUCAU
>2215
GAGCUCAGUGAACAGGAUCUGAAUGAUUUGGCCGCCAAACUGAAGCUGGAGCUGCAAAGGUCGGGCGACUGGCAGCCGGAGGCAAGACUGUCGACAGCUA
>2216
UGGCUCUGGCCGACUAUCUCCUACAGCACAGCGAUGUGGUGAAGGGCAAGAAUAUCGUGGAGCUC
>2217
CGCCUUUGCUGUUCCCUCGGCGACGCAACCGCCGCUGUACGAAGCAGUCAAGGCA
>2218
UGGCCUGUCCCUGCGCCCAGGUGAAGGGCCCCGGCCGGAAGCCCCUCUACUCGGUGCUGAUGCUCAAGUACUUCAUGGCCCUGGCCGUGGGCAUCACCUCCGGCGUGUGGAUCUGGUCC
>2219
AGUCACCUUCCGAUCGAUGGCCGGUUCCAUCGAUGACACGAUUGUGGUUGUAUCUCUGGCCUUGGAGGGGUACG
>2220
UGUUACCUGGACCGUGUUCUCCCAGCCCCUGCCCAUAAGCUUUGCAGCGGUCUCGCGGUUCUGGAACC
>2221
AGGGAUUCCAAUAGAAGAUCCGGCCCCUAUGCCAUGAUGAAGGACCAGUGGGUGGGCUAUGAAGAUCCCG
>2222
ACAAUGGCAGGGCCGUGGUGGAGAAUAUCUCGCUCAAGGUGAACGCCUUCAAUGAUCUGUUCGAGGACCAGGGCUGGGCCUUUGA
>2223
GCAGCAUGGGCCAAUUUGGAGCGCGAUCCCAACGGCUAUCUCACCUACUGUCCCUGCAUGGGGCGCUUUGGCAACCAAGCUGA
>2224
UCAGUCGGGUGUUCAAUACGAUAGAACUAGCCCUGGAUUCAAGGCGCUCUCUCGCAUUGCCACUCUCUGU
>2225
GGGGUGGCAGCCGUGGAUACCUUCGGCCAAGGACUCGAACCUGCUGCUGGCCAAUCCACGACGCCGGCUA
>2226
CUGCGACUGCCUGGCCAAAGAGUCCUCCGGUCUUGGAACUCUUCCGCUCAAGUCCCAGUCGUAC
>2227
CUCCGGGUCCUACUCUUUCUACCGACGAUGAUGAUGACGAUGAUGAGGUGGCCAGGUCAGACAAUGGGCCACUGAUGGACGUGCUGCAGUUGCAUCAGGAGAAGGAGCAGCUCUGGGAA
>2228
CAGCAGCAGGUGGCGGCGAUGUAUGCGUAUCAGCAGAUGGACACGGACUACCGCAAGUCAAUGUCGGACCUGAACGAGUUCUCCAGCCGGCUGAUGCUG
>2229
GGCCAAUCAGCCGACCGAGCCGAAGGACAGUUCUGUGAUCGAGCCGGAUCCGCUGGAGGCG
>2230
CGCAGACCCCGCCACCAAGGCGGCCAUGCUCAAGGAGUACUUCAGCAAACACCCGCCGCCUCAAACGCGAAUGCAGCUGCC
>2231
ACCUCGUCGCCCGAGCAGAUCCAGGCGGAGUACAAGGUGCUGGCCCUCCAGUACCACCCCGACAAGAACAGCGGCGACAAGGA
>2232
GAGUUUGUUAGCAUAGUAGACGAGAAGGAAAAACUGUCCGAUUCCUUUCCACAGUCGCAUAUGCGCAAACUA
>2233
GCGCAGAUUCCCUGGGCCCCACAGCAGGCCUUUGUGUUCGCCGAGACCGAGUUUGUGG
>2234
CGUCAAGUCGCAGCCGCACGAUCUGCGCGGUGGGCCGGGUGGCAAGGCGAACGACA
>2235
CUCUGGGCGGCGGUGUUGUGCCGCACUCGCAGCCCUAUCACUUGGGACUCAGCUCAAUGGGCACCUGGCGCACAGAC
>2236
GCAAAGCUUACCGAGCUGGAUCUCAACGGUGUCCCGCUUCACUGCGACUGCGAGCUGGUCUGGCUAAAGAAGCUCUGG
>2237
AUACGGAAGACCCGCGCCGGCCUGCAGUUCACCUGCGCGGCGGCCACGCUCAGUGAGAACCGGGACGUGUGGGUGUGCAACAGCGACGGGUACGUGG
>2238
UCAAGAGCAAGUUUAUUAGCUGGAAGAGCGAUGAAGUGGCCCAGUCGGCUGAGAGCUUUCUUAUGU
>2239
CUAUCGGUGGAACAAGGAGCGCCCGGCCGUCGCCAUAGCGGAGGACAUGAAGUUGUCCCAGUUCGAUUUGGUCGACUGUCCGGCUGGCAAUUUGACGGAUAU
>2240
AAGGAGAUUUUCGAGCAGGCCAAAUCGGGAGCAACAAAUGGUGCCGGAGUCGGAGUCGGAGCCGGGGCCCCGUCCGCUGCACCCAAGGUGGUGCUGCGCGAUCGCCUA
>2241
AGCAGACACUCCUUCCAUGCCAGUCUGAAUCCGAGUCCCACUGCCACUCCCAUUGCCAUUCCCAUUCCCGAGGGCACGGAAGCGUCGUCUGCC
>2242
CAGCGACAAGGAUCCGCUCUUGGUUGGCAUGUGCUGUGAGAGAAAUUCUCCUGAAAGUGAAACCGUGGUGACUGUGCUC
>2243
CCGCAACCUGCUCACGCCGGCCUCCUUCAGCCCGGAGUCGAGCGUGCUGCUCGUGAACUCCAUCUACUUCCGGGCCAAGUGGGCGAAGCGC
>2244
CGCAUACUACCAUGACUUCAUACGCACUCACCUGAGUCUUUCCGAAACGGAGAGUGCCGAGGGAACUCCGGAGGAAAUGAAAGCUGUGAGGAGUAGAAGACAUUGCA
>2245
CCUGGAAGAGAUUUUCGAGCGGCUGUCGGAUUUGCCUACAGAGAUUUACUUCUCCGAAGUCUGCCAGA
>2246
AGUUUGUCGACAACGUUUUGGAGGUGGCCUGCUCUUGGAUUGCGGCCCGUGACCAUGUGCGCACUGCUCUGAAGGAGGCAAAGACCAUCUACCCGACGGGCG
>2247
CCGCGGCGGCAGCUGCGGCUGCCACCUCACGACAGAUAGCGGCCGCUAAUUAUGCGCGCAGCGA
>2248
CCUCCAGAGCCUUCUAUUCGGAUGUCCUGGGCGAGUACGAGGAGUUUGUGACCAAGUUUUUUGGCUUCGACAAAGUCCUGCCCAUGAACACCGGCGUGGAGGGCGGCGAGA
>2249
AUGUGAACAGUUCCACCAGUCCUAUCCAGGCAUCAGAGCAUAUACGGAGAAAGUCUUGAAGUUUGCCAGAAAACUGGGCUACGUGGAGACCAUAACGG
>2250
GCUGCCCAUUGUACUGGCGACCUAUCCAUUCCGGAACAACUCCGGCGAUGCAGCCAAUGCCAACACGUGGCCAGA
>2251
CCAUACUACUGCUGGACGAGGCGACCAGUGCAUUGGACGCCGUCUCCGAGCAGCUUGUGC
>2252
GUCGGCUCUCCUGGAGAAGUCGGUGAUCGUCAACAAGGUUGAGUCCUACCAGCGACAGAUCGAGUCCCUAGAGAAGCAGAAUGCCGAG
>2253
ACGGUUCGCCUGUGGGACGUGGAGCGCGGAAGCUGCAUAUACACGCUGAGCAAGCACACCGA
>2254
CUGCGCGAGCGUGAGCGCGAGCUGCGCGAAGAGGAACGCCGCCGUCGCGAGGCACGCGAACGCCAGCGCAU
>2255
CGGAUAUGAUGGAUUUGGAUGAUGGUGUCGAGUCGACGCCGGGAUUAACUGACACACAUCCU
>2256
CUGUGGUUGCAACGGGCAGCGGUGCCGGGCCCGGCGGUGGCUGCCCCAAGCCCGAUGCCGACAAAGUUGUAUUAUAA
>2257
CUCACACAACGAGAUGCCGGGAUCUAGGGUAUUUGUAUUUGUGAACUCUAUUGUUCUAUCCGUGCUAGCCGUUGCGGUAGUGUGUGAA
>2258
CAUGAUGGUGGGCGCCUAUUUCUGGGGCAGCAUCGCCGACAGCUUUGGCCGCAAGAAGGUGCUGAUUGUCAUC
>2259
CCAGCCUAAUGGCCAUUCUCACGCUGCAGUUCUGUGCGGAUAAGCCCGUUCAGGUUGU
>2260
GGGCGAGCGUCCCUAUGUGUGCCCCUUCUGCUCGAAGACCUUCACACAACGCGGCGAUUGCCA
>2261
ACUCGGAUGGGGAUCUGCUGGAGGUCAAGCAGCCGCAGCAGCAUAAUUCCUCCAAGG
>2262
CGGUCAAGUCGGACGAUGUGCUCAAUCUGACGGGGGGCUCGGGCAGCGGCUUUGGCCA
>2263
CGAUUCUGGUGAUACAUUCCUUCAUGGGGCAGUUUUCCAGCAGCGGCUUCAUAUCAGCAUUUCGUGUGUCGCCGUUUUUCA
>2264
AGGAGAAGCUUCAGGAGCGCCUGGCCCGUCUGGCCUCCGGCGUUGCCCUGCUCCG
>2265
GGUGCCAAGGGGGCCGCCGCCAACAAAAAUGGUAACAGAAACAAUAGUGGAGGUGGCAAACCAGGGCCACA
>2266
UGUGAAGUGCGGGACGGCAUUAUUUGGGCUACUUGGAAAGACUAUGAUUUCUCGAUCUCGCUUACAUUUUCUCAAAUGAUGAUAAGGCAAAAAACU
>2267
CUCUGCAGGUCCCUGUUCAUCGAUGGCAGGUUCUUGCCCAUGGAAGGCCUCUGCAGGU
>2268
GUGGUGCGCACCCUGCCCGCCGCCCCUGCGGUGGGUGUGGGCGGACUCAA
>2269
UGCUUCAAGUGGAAGGUCUCUCCGGAAACCGUUGCAUCACCAUCUGUGCUAGAUGCUGUUUCGGAGCAAUACAACAACUGGUGCC
>2270
CUGGGAAUGAAGAGGAGCUGCGUGCGGCAUUCGCUGCCAAGAAUGCGCAGCUGAUUAAGAGCCUCUACCGUAGCCAG
>2271
GCGUCUGCUGGAACAUGCUGGCAACCAUGCUGAUCUCCACCGGUGAUGACGGUUGUGUGCGGCUCUGGCGGAUGA
>2272
UGCCGAGUACAAGCAGCUGUCGGCGCGACAGAAGAAGCUGCGUGACACGCGGUU
>2273
UGGUGCAGUGCCGCACAGCAAUCGUGUGAAGAAAAAUAAGAUUAUGGUGGACGAUCUCACCG
>2274
CGUGGACUCUUGCCCGAACUGUGCGUCUUUGCGGAGAACAAGUGUCCGAAUCCUCGCAUUAGCUUUUGGCUCUACACAAACCACA
>2275
CCUCCAUGACAAAUGCUUCCAAGGGUCGUGUCAAGUCCAAGCGCAAUGAGUUGCUGGAGGAGAUGAGAGACGAGGUAUAUUUGGAGA
>2276
UGUGGAAGCUCUGGAGUCGGGUGUGUUUCGGGCGGAUAUCCCCUGUCGCUUCCGGCUGGAUCCCACG
>2277
GCUUUCAGGUGCAGAUCUGCAUGCACUUUAGCUGCAUGACUCGGUCCCUGGAGGA
>2278
GCUUCACGAUGCGCACCCGCAACCCCAAGACCUGGAUACACAUGAUGUUCCUGGACUUUCAAGUGCGGCACUUUGUGAAGG
>2279
AUUGAGGUGAUCAUCCCGCAGCGCCAGCAUCGCACGAUUAUGGGUGCACGUGGCUUCAAGGUGCAGCAGGUGACAUCCGAG
>2280
ACAAUAUGUGGUGCCUCCUCUUAUGCUUCGUCGCCAGGGAGAGGACAUUAAUGAGCCGCAGUCAUUGG
>2281
UGCUGGCGCUCUGGCCCAGUUCUCCCACCAGGCGUCAUCGGUCGAGGAGGGUCCGGGCCAGGACAAAAGCG
>2282
AUGACUACGAGAACGCGAUCUUGGCCACCAUUACCGCCCUGGAACUGGAGGACCUAUCGCCGUGGCAG
>2283
AGGUAUGCGUCGCCCUGUUCACCUCGCACAUCCGGCAGCUGAAGCGAGCGGUGCGCACCA
>2284
GUGGACAAACCAAAGAUGAGCAACUCCCAGACCUUGGAUUCGUUCAUAUCGAAGCCAUUGCAAAUGCCAGAUGUGACAUCGGGUACGCCAG
>2285
CUGCUGCACCACAGCAGCCAGUGCGCGAUUUCAGUCAGUUGGGACAGAUGCUGCGUCAGCAU
>2286
AGUGGGCGGUGGUGGUGGUGGUGGUGGCAGAGGACGUGCUGGUAGCCGAACAGGUGCCACA
>2287
CGGCCCAGCCCGGAUUCGGAGCAGCUACGGCCCAGCCAGGAUUCGGAGCACCCACGGCCC
>2288
GGAGCUGAUGGCUGGCGCAUGGGAGAACUAUCGCCAGGCCAAGCAGAGCUCG
>2289
CGCUGGUAUUGCUGUUCUGGACAAGGAGAUUAUCAGCUCUGAGGAGAAGUUCGAGUCGCCAGAGAAGAAAUCCCGUCCAGCUACCCCCAUUCAAGUUCGUCGCCAGCC
>2290
UGUCGCAUGCUGGGCCGCACUGUGCCCAAGAAUAGCGGCGGAAAUAAUAAAAACAGCGGCGAUG
>2291
GUCCUCGUAACUGGCGGCAGCGGAUUUCUGGGUCAGCACCUCAUUAAGCAGCUGCUGGAGCGACGCAAGGAG
>2292
CGGCGGUCCGGAGCUUCCUCGUGUUCUCAUAUGUGCCGUUUACGCCUUUCGGUCCAGCUAUAGAAUCGCCAGAUGCACCAGAAGCCU
>2293
CGCAGCCCCAUCUACGAGUUUGGCCUGGGCAUGCAUCCGCAUUCCCACCAUCUCAUCAUGCCCCAGCGCCACUCCAUCAACGGCUGCC
>2294
GCAUCGCUACAAGGACUCGUAUCUGCCGGACGCCUACGAGCGUCUCAUUCUCGACGUCUUCUGCGGCUCCCAGAUGCACUUUGUCCGCUCCGAUGA
>2295
GCACUUUGUGCCACCCGACUGCCAGAGUCUGUUGCGGGGCAUGAUUGAAGUGA
>2296
AGCCGAACGCUUUGGUGCAGGCGCCGGAGGCGCUGGCGUAGGAGGAGUCGGCG
>2297
GAGCCGCCGGAGGAUUGGGCAGCUCGUAUGGUCCACCGUUUCUAGAUGUGGCCUCGAGCGCCUCGUAUCCGUUCACGUCGGCUG
>2298
ACCUGCAGCUUUAUAACGUGCAGAAGGAGAAUCUAACUAUUGAACGUGAUGGUCUACUACUGCAGUUGGAAGAGGCGAAGGA
>2299
AGAUCAGACGUUCCUGGUAAAGCGACUAAUGCAGCAGCAACCGUGCACUAGCGAUAUUGUGCGCAUGGAGUGGCUGAUACGCGUCUGUCA
>2300
AGCAGCUGGGUGUGCCCAAGACCUGGGUGGACUAUGCAAAGGCUGUGCGCGCCGGUUCAUUGGGCAAGCGUCAUCUGCA
>2301
UAGGUCGCGGCCGAGGGCUUCGCAGUUUUUAAACCAGUUUGCGCGGACACAGGCUGUGGAGUUCCUGGCAGAGUGGUCUC
>2302
ACAGCAUAGCCAGCAUCAAGAUCAACGGCAAGUGCGACCGCGUAAUGGCCCAGCUGAUGCAGCUGCUGA
>2303
AGGCCCCAACACUGGAGGAGCACGCGGCCAAGGCGGUGACCAAGCCCCGGUACAUGGUCUGGCGUGAGACCAUCUCCAGCACGGCUA
>2304
CAUCGAAUCGGCGCGUUAAAGUCGUCUACAGCUACACACAAGUGAACGACGACGAGCUGACGCUGACGAUG
>2305
UCCGAAGAGCCCAUCCACAAACGGGACUAUGUCGUGAACUGGUAUCCACGGCAUGUGGAGACGCAUCUGCUGAUGAAAAACCUGCGAGAUUACGGCCUGUUCCGUGACGAGCAUCAGGA
>2306
AGUGUUUGGUUUUCGUCUGCACCGCCCAGCUGGAGCUACACUUUGAUGGCCUGGCCAGGCGGCUGGAAGCCCUUGACGCC
>2307
ACACGAUGAGGCUGACACCUCUGCUUCGGUGGAAACUGCCAUGCCAAACCACGUCGCUGG
>2308
AGGUUUUGCGUCACGAGGAAUUUAAAGAAGGUUGCGAUGCCGAAUGCAAUGGACCUUAUGACAAUCGGUGGAGCAAGACCA
>2309
CCCCGCUUUGGACCGCGAACCUUCCGUUUGGAUGACUUCAACGAUCCCAUUCAUUUGCAAAAGAUUUCCACGUGGAACACAUUCGACGUUCAGGACUUGGGC
>2310
AAGAAGUACGGCCCGGAUUAUUUGAUGUCCAAGGACAUUGUGUACGUGAUCUUCAACUAUCGGCUGUGCGCUCUC
>2311
UUGGGCAGAGACAGCUACGGCUCCACUGGGUCAAUCCAGGGCCAGCUCGUCGAACCAG
>2312
AUCCGCGGCUGGGACGAGGGCGUUGCUCAGUUGAGCGUGGGCCAGCGCGCCAAGCUCAUCUGCUCCCCGGACUACGCCUACGGCAGCCGUGGAC
>2313
CUGCUGGCGGAAGUCGUGAAGGUGGAACGCCCCGAUCUGGAGUCCAUGCGUACACGACUCACCCAGCAA
>2314
UGGCGCAAUAUCCUGGCCUUUGGUUACUUGCAUUUGGCCGCCAUCUAUGGGCUCUAUCCUUUGGUUACUUCGGCCAAAUGGGCGACAAUUGGUUUCGCAUUCGUCC
>2315
AGGAGGCUUCUAAGGUGGAGCCUGAAGAGUUUCUUGCCGCUUCUGGAGAAGAACCAAAAGAAACUCCUUCAGUAGAUCAGGAACAAGUGGAGCCUGAAGUUUCCA
>2316
UGGAUUUCGAUGUGGUCUACACUUCGGUGUUGGAUCGCUCCAAAAAGUCCG
>2317
CAUGUGCUGCUCAAUCGGCUGGUCGGCUACCUGCACAGCUCGUCAUGGGAGACGCGCAUUGCGGCAGCCCAGACCGUGGAAGCCAUA
>2318
GCCUGGCAUCAUAUUCAAGCUGCAGAUACAAACGCCAACGAUGCAAAAUCCGUUUGUGAUCGGGUUUGACAAUCAGGA
>2319
CGCACCUCCCAGCUGAUGGUCAAGCAGCCUUUGGAUCAUCACCUGGUGGAGCG
>2320
CGAUGGCCAGGGGGGCGAGGAUGAGGGGCCCCAGUGUGGCGGAAUCGCCCAUAUACCCGACUGUCCACCGCCGGCCCAUCU
>2321
CGGCCAGCACAUACGUCUGGGUGCAGUACGUCUGGCAUACAGAUAAGGGUAUCUGUUUGCCGACCAUCAUACUCUGGAUGUUGUUUGUCU
>2322
UGCAAGUCCAAGAACAAGGAGCGCCGUGUGAAGCCUCUGCUCCACACGGACGAGCCACUCUGCCAGGACGGCU
>2323
GCUGCAGCAGGUGCAGGUACCGCUCGUGGACAGCGUCCAAUGCCAGGAUACUUACUACUGGCGACCCAUCAGCGAGGCCAUGCUCUGUGCAGG
>2324
CCAACUGCCUGCUCCGUUGGGUGUCAGCUUCCAGGUGACUCACCAUGACGGCAAGCUUUUGA
>2325
AGUGUUUGUCAGUCUCGCAUUAUUCGACAUCAUGAAAAUCCCGCUGACCGUCUUGCCUAUGCUGACUGUUGACAUA
>2326
CAGGCCUUCCUCUGCAUGGAUGCCCUGGGCAUAUUGACCAACCAUGUGAUUAGCGAGGGCCUC
>2327
GCUCUGGUGCUCGCAUCCAUCAUUGGCAUCAAGAAACUGCUCAGUGGCGGCGGCGGUGGCAAGGAGU
>2328
UGCCCUCACCGAUGGCUGUGUUUAGUGUAAUUUUGCUCUCGUACUUUUUGGUGACCGGCG
>2329
AGGCGGCUGACAUCGACGAUCUGGUGGACUAUGCCGAUGUUGCCGACAGCAUACGCAACUACAACAUAAUAGCCCCCGAAGAAGAGGCAGCAGCCA
>2330
CCGCUUUCAGAUUGUUCUUCGGCACCCUAUAUCCGGCCUAUGCUUCGUACAAGGCGGUGCGCACCAAGAACGUUAAGGAAUACGU
>2331
AGAAGAACGAGUGCAUGCGCUGUGGACCGCAGGAGGCCUGUAUCAGUGUAUGUUCGCCCGAACCGUCA
>2332
CGCUGGCCUGCUGGGUGCUCUUCACCAUUCCGCUGAGCUUCAUCCGGCCGGAGGCCAUCAACUGCA
>2333
GAUUCUGACUUGAUUCAUCUUUUAAAUGUCGAACACAACGUUGUGGUUUUAUUUACAAUGGUUGUUCAGGCCCAUGAAAGUAAUUUAGUUGGAAUA
>2334
GAGGAGGAGUACCGCACGUGGACAUCGAUGACCAGCGAGAACGACAUCAUUGCCCACUUCCUGCGCCCAACUACAAAUCCCCUG
>2335
AGGCACUCAUCGCUGCCGGAAAAUUGGACAAGUUUGGCAGGCCCAAUGAGAACACGCCUAAAGAAUGGCUCACCGGCUUUGUCGACUACAAUGCCAAGAAGCCAGCGGCGGCAGUGGCCC
>2336
UGGCAGUGGCUGUGGCAGUGAGUUCGAGACGUACGACAUACCCAAGCCUGCCACGCCCGUGCCG
>2337
AGCCAUCGAAAACGGGGACAUCGAUGUAUCCAAGGGUCGCGUUUUUGACCCCAAAUCGAAGUCCGCCUACAACUACGAUGUGGCA
>2338
AUCCUCACGAUCGACGUACGGACGGGGGGCGUGUCCAGCAUUCUUUUUGUGCCGCGACUUCCUGAGGAG
>2339
CCUUCACUCAGAUGGGCUUUCGGUUUUCGCCGGAAUUCAUCAACUUUCUGGUGAAGA
>2340
UUCUUCUUCAUGGCCUGGCUGUGUCUCUCAGCCCAAAUGGCUGUUACAUCGGGGGAGAU
>2341
ACCAAGGGAAUCGUAUUCCUGGGUACGCCUCACCGCGGCUCAUCGAUUGCCAAAUGGC
>2342
GACAGCUACUGGCGAUGCAGAUUCGGUAGCCGAAUUCAUCGCCUCGGAGAAUGUG
>2343
UUCUACACUAAGUUUAAUUGGCUUUGCAUAUAUUUUGCUAUUAGCGCAUUUGGUGUGUCAAGCCAAGAGGAUUAUUGUGCAGAG
>2344
CUGUGAAUGCCUUUACUUUAUCCUCGCUGAUGGUUGUAGUGCCCUGCGGUAAGGAGAGAAGCAUUGCAA
>2345
GUUUGCCGGCGCCCAAGACGGUGGAGGUCAGUGAGAUCGUCCCCAACAAGCAAGCGCUGGGCAAGA
>2346
CUCUCCGGAGAAGGUUCCGUGGACGAGGGUUCCUCAGAGCUGGAACUAUUUGGCUCUGUUGAGCUCUCCGGAGAAGGUUCCGUGGAC
>2347
GUGGUUGACUGCAGUGACUCUGAAUCGCCGACGGCGUUGGCUGCAACAGCAGCGGCGGCGGCAGCAGCAGCAGCAGCAGUUCAUCAA
>2348
ACUCGUACAUCUGCUACGGUCCCCUCUGCCUGGGCGCCACCAGCGUCAUGUACGAGG
>2349
AGCCACUACCACGCUAUUGGCCACCGCUGCCCCAAGCCGUGUGUCUGUGGAAGAGGCA
>2350
GGACACGCUCAAGAUGGCUGUCAAACUGGAGUCGCAGCGUAGCAAUCGCACACGUUACCUGGUGAUUGCGUCGCGCAGCUGCUGCCGCCGGGCUGCCACCAGCGAACGUCG
>2351
ACUUCAUGGCGCCCUUCUAUCCCAGCGUAAGUCUGGGCGGAGGGGGACCGGGAGC
>2352
AGUUCCGGCAUUUAAUGGCAAACAUGUCGAAGCCCUCGUUCAAGGACAAACGCAAGCUAGAGGAUAAGGAGCAGCGGCUGCAGGAGAUGCGCACUCAGGGACG
>2353
CGGCGUACUUCCUCUCCCGCGAUCUAGCCUUCAUGAAGGAACGUGAACCAGUGCUGCUCAAGGAGUUGAAAAACGCCA
>2354
CGCCAAAGCCGCCGGCAAUGAGAAUCCCUUCGACAUGAAGGUGUUCAAGCGCGGUGCUGGCA
>2355
GAUGGCGGGAUUGUUGUGGAGGACUGUCUCAUCCUGCUGCUGAACCUGCUUAAGAACAACUCGAGCAACCAGCAGUUCUUCAAGGAAGGCAGCUACAUACAGCGGCUGGCCCCCAUG
>2356
UCCAGACAGCUGUCAAGUCGCGGCCUCUGGUGCGCGGAGAAACGGCUCUGGU
>2357
AGCAGUUCGGGCAACGUGGCUGCUGCAGCUGCAGCUGCAGCUGCCUCCUCCAUGUCAGCUGUG
>2358
GGCCCAGGCACGUCUCCUUCCGAUACCCGAUGACGAGUGCUGCAAGCAAUGGAGCUGUGCACCGCUGGUGCCGAAGAUCGGGGCUGCCGGGCA
>2359
CGUUGAUGAUACCCCCAACACGCUGCGCCUCCACAACGGCCAUGUGGUACUGUCGACA
>2360
CCUGGGCGAGCAGAUACGGCAGCUCCGCGAAGUAAUCGAGCUGCCACUGCUGAACCCGGA
>2361
CCGGCUGCGUGCCGCGCUCCACUGGACCCCACAGACACCACUCCAACCUGGAUCUUGGCGUAGCGAUCGGUCCACUCGCGUGCCAAGCGGUCGU
>2362
CAAGAAGUCGCCGGGGCGUCGGACGCCAUCGCCAUCGUCAUCGUCAUCGCCAUCGCCAUCGCCCUCGCGGCCAUCUUC
>2363
CUCUUCCUGGGCGUCAAUCAGUCGAACAAUAUGUACGGAGCCAUUGCCACUGUGGCCUUUGCGGCCCGCUACGGAUCCUUGAUAAUCGAUCACUACUGGGAAGGA
>2364
CCAGGGCGUAGAUGUCCAGGGCCGUGGGCUGCUGUACAAAGGCUGGCUGGACUGCGUCGUGA
>2365
AGGCAGCAGGCGGCUCCAUUCCCGGAUCCGGAGGAUUGGGAGCUGCCAAACAGCCG
>2366
ACCGGGGGGCAAGCUGUCGCCGCCACCCAACGCCAUCGCCAGCACAGCCCCUGCCCUGCACCCGGC
>2367
UCAGCGCACCUGUCCGCCGCUGGAGGAGGAAUGUCCUGCCUCCAGGCUGGAGCUCAGGAACUGCUGC
>2368
AGGUUGGAUAGCCUUUGUGGCGUUCAUGGACCUGGGAACCGCAUUUCGUAGUUAUAUCGAGCGAAGGAGCUUCCUGGGCGAUCAUAGCGACACGCAGUUCAUCG
>2369
CGGGCUGGGAUGCAAACAAGCCAAAGGAUCCGCCAAAAGGCCUGCAGUUGGUUAAGACAGCAUCUACCCU
>2370
AGGCCGAGUUCGAUUCUGGAGCAGCUAGUCGGCGCCGGCGGACGCAAGCAGGAGAAGCGCCUGAUGGUCCCGGACCUGGCCACCGACUGGUUCCGCAAGCAGAAGGUUUUCCUCGACCA
>2371
UGGCUGGAUGCAGCACUGUGUGCACCACUGUGGCAGAGGCUGCCAAAAUGUGGAAUCUCAUUGUGCUUUGCUAUGGAGCCU
>2372
GUCCGCGGGAACCCCGGAAGUGGCUACCAAUGCAAAUGUGAAUGCCAUUCCCGAUCCAGUGGAA
>2373
CGACCCUACCGCAAGAGCCGGACGUUCGGGGCCAAGCUGAUGGACACGGGCAUCGGUCUGUUUGUGGUCACCAUGGGUCU
>2374
UCCUGCUGCCCUUCCUCAAGUCUACGCGCAAUACGUUGGACGGCAACAGCAGCCUGGC
>2375
ACGUGUUCCAGUACCUGCGCGAUCCUGAUGGCAAUCCCUGCUCGCCGACCGACUACAGUCUGCAGCAGGCGGCCGAUGGUUCGGUGUAUUUGCUGCCACGCGA
>2376
GGUCAUCCAUCAAAGUGCACGAGGCCGAACCUUUGAGCUGGGCCGCAUUGUGGGCUGUGGACAGGCA
>2377
UGAUGAUGGCCACUGAGUGUUUGGUUUUCGUCUGCACCGCCCAGCUGGAGCUACACUUUGAUGGCCUGGCCAGGCGGCUGGAAGCCCUUGACGCCCGUGAUCC
>2378
GGCGGAGGGCGAGGCCGGAGCAGCGGACGAUGAGCCGCUGGAGUUGGCCGAUCUGCCCUCGCG
>2379
AUUCGACAACAAUGCCACAAGCAGUGGCCGAGGCAGUGGCAGUGGGAAGCUGAUAUUGUCAGGCCUCGCUUCGCUGCUGCUGGGCUCGAAG
>2380
AACUCGAUGGUGCAGCAGACGCUCAACCAAAGUGCCGCCGCUGGCGCAGGAGCUGGUGUGGGUGUGGGCGUGGGUGUGGGUGGAGUUGCCCCACCAAAGCGGGUG
>2381
AUGCGUCAGGACAAUGGUGGAGGCGUUGGCGGCGGCGGAGGGCGUUUCCAGCGUUCCAACUCGAGACGUCGCUCACGUUCCCGUCGACUUUCCCGUUCUCCCAUGCGA
>2382
CGCCACCAAAACCCAGACAACAGCCACCAAGAUCAAUAUGACUGCGGCCAAUAUGUUUAUGGGUAGUGGCGGCC
>2383
UGACGGGAUGGUCAAGGCCUGGGACAUCUAUGCCAAGCCGCAGGCUGUGAUCCUGUUC
>2384
AUGAGGCCCUAAGACGGUAUGUGGACCUGGGCAGAGAUCCAAAGGACGACCACUGCCAGCACUUGGAGGGCUUUAC
>2385
CUGCAGCAGAGUCGCCAUCGAUUGGAGGACACUAGAGCCUUGAAGAUCAGAUGUCAUCUGCUUCGA
>2386
UGCCGUUCUUCGUCUACUACCUGCUGAUACCCUUCCUUCCCCGGCCGGCGGUGCUCGAGGACCUCAUGUUCGGCU
>2387
GAUCUGGGCUUCCUUACCACAGAGCGUUCGGCUUGCUCUCUGGCGAAGGGUCUGAUG
>2388
UUUCGAGGAUCUGAUGCCCAUGUACUGCACUGUAAUUCGGGACGGGGAGAAGCAGGUCAUCCUAUCCGAGAAC
>2389
AGAGUCCCCGCAAGGGCUCGGCCAGGGACAACAUGGACGCCAUUGCCGUGCCCGACGAGCGGGAGUUUG
>2390
AUGUCCGGUCGUCAAAAUUCUCCGCGCAUCGGAGAAGAGGCUGCACUGGACGA
>2391
UCUGCACAGUUUGCCGUAAGCGAUUGGAUGAAACGCCAGCGGUGCAUUGUCUAGU
>2392
AGGCCACCGUUCAGGAGUUCCAGCCGUAUGAGAAGGUUCUGGACGAGGUGGUCA
>2393
GUGUGGCAAUGUCUGCGCUAUGUUCCUGAGUGGCAUGAUAGCCAAGAGUGCCAUAG
>2394
AUGGUCUCCGUAAACUCUACAAUGUUAUAUCCGUGCUGAAGAUACUCGAUCCCAGCCAGAAUGACAGCGACAACGAUUCGGAUAUCAA
>2395
AGGGGACUGUGGUGGCCGUUACACCUAGCCAGUUGCAACAAACCACCAAGCCCCA
>2396
AUAUUUUGCCGUGGCGCGCGAGAAUUUGGUGCUCAUCUUCUGCGCACCAGGAGAAAUAA
>2397
UGGUCGAGCUUUUGCCUGGACGAGAUGGCGUUUCCCGAGUUGCUGUGCUGAAGACGUCAUCUGAAUUCACCAAGCGGGCCG
>2398
AGACCAACUGCUCCAUCGCCUCCUGUCCGGCCCUCAGCUGCGAAUUCAAGUGCGGACCCUCGCUGACGGGCGGCGUCUGCUACUGUCG
>2399
UUCAAAUGGUUUCCCAGAGUCGACCGCCGCCACCGAUGACGGUGCCCGUCCAGGUGCCGCAGUACGUCAGCGAGAACGGGACUGUGACCCACGUGAU
>2400
CGCCCUGCUGGGUGUGUCUUCCCUCAUAUUCCUGCUUCUCAUGAAGCAAGUGAAGGACAUCAAGUGGGGCA
>2401
CGUGCUCGACAUCAUCGAGGCGCGCCAGAUAGAGACCUUCUUCUUGUGCGACGAGAGCGCC
>2402
UGAGCGUAAAGCAAGACAGCGACGCAGAAGCAACUCGUUCAGCAGAUCUCGUAGCACAUCCCGUCGCCGUCGCACUCGCUCC
>2403
AGCUCCUCGAUGUUUUGGGGCAUCUGCCUGCCCAGCCUGCAGGCCCACAACUGUAACUUUGAGGCGCG
>2404
UGGCCCGUUACCCAUGUGGGCAAGGAGGGAUUCCAGGUGUGCAUGGACGUGGCCC
>2405
GGAGUUCUUCUUCUUCAUGGGAUGGCUGAAGGUGGCCGAGACGCUCAUCUGUCCCUUCGGAGAUGACGAUGACGACUUUGAGCUCA
>2406
AAGCCCGUUUGGGAAAAGGUCUGGGUGCCAGCCCCCCAUGGUCACGGAUGGGACUG
>2407
AGCGACCUGCUGGCCGACUAUCUCGACGAAGAUCGCCUCAACGCUGGCGAUGACGAUGACGAGCCGACCGGCGACGAUGAGCA
>2408
GACCCAAUCGCAGAGCGAGUAUGUGGAGACCCAUCGCAGUGUCUAUCAUGCGGAGAAGGAGCUGCCCAUGCCGCCGCGCAAAUGGUA
>2409
GUUUCAGCAGCAGCGAUCCGUUUGCCGACAACGAUGACGAUGUUCAACGCAUUGCCAAAGAGCUGGAGG
>2410
GGCCGGAGCGGAGAGGGGCGCCGAUGGAGAGCGGCUUGGCUCUGUGCAGUCGCCCGGCA
>2411
AUCAGUGCCGUUGGCUGGCGACAGUGCCUUCCCAAGGCGACUUCACCUGGCCAGAUGGAGAAUGA
>2412
CUGUUGCCGCGCAUCAAGGAGCACUUCCAUUCGAUGAGUGGCUACGA
>2413
AAGAUCCUUUUGACAAGGCCAACAGCGUUUUGCUGUUUCGCAUUGAAGUCAUUUGUGGGGUUUG
>2414
AUGGCUGCCUGCGCGAGCGCAUUGUCCGCGCUUUCCUCAUUGAGGAGCAGAAGAUUGUCAAGGCCCUGAAGAGUCAGCGCGAGGCACUCGUGAAGCCAGUCAA
>2415
UGAAGCACAGCAACAUCGUGACGCUGCACGACAUCGUGCACACCCGUGAGACGCUGACCUUUG
>2416
CAGCACAACUAACCACUGAGGAUUGGGAGGAGCUGGACAAAUUUAAAAACGCCUUGCGGAAGUUCUUCAAAACCAUCGGUCAAGUGGUGUGCUU
>2417
GAUGCCACAACCACCUGCAGACAAUACAUAUCCUGCUAUACGUUUGCAAGUGUAUGGUAUG
>2418
CUGCUCCCAGUUUGCCGUGUUGCGGUGUCGGGCGCGGCUCAAAACCAAAUCGGACACCCUUACGAUACUGAACAGCGAGCAC
>2419
CCACCUUCGAGUGCAUGUACAUCUAUGGCGGGCUGAUCAUCGCUGUGGUUAUUAUGACCACUUUCCGUGGCUUUCUGUUCUUCAAGACGUGCAUGCACGCCUCCAAGGUGC
>2420
UGCUGGGAAUGCCGAGGCAGCCAAGGUCUGCUAUGAUCAUAGCAUCAGCAUCGCCUAUGCACCGGACUGUCCGCC
>2421
AGUCCGUGCUGAACACCAUCUUCCAGGCGGUCAAGGCCAUCACUGGCGGUGUGACUGCUCUCAAGGGUCAGCUGAUC
>2422
UGCCAGCGAGCUGCUGCCUCGAUCUGGACUGCACAAGGCCCUUGAAUCUGUUUAUGGCCGGCUGCGAGAUUAAGUUCAAGGAGUACCUCGGCG
>2423
CGUGGUUACCGGCUACGUGAUGAUCACGCUCAUUGCCACCCAUCCGUACUGCAACUACU
>2424
ACGCCAGAACAUCAGCGAGUACGGACUGCGUGUGGCGUUGGUGGUGCUGUGCGG
>2425
CGCAAAGGAGAUCGCGGCGACAAGGGCGAACAGGGCGUGCCUGGACUGGACGCACCAUGCCCCCUGGGCGCCGACGGGCUGCCGUUGCC
>2426
CGCAUCGGCUGGAAAGAUCAGCGAGGAUUUUGUGAUUGCAUUGAGCACACUGCCUGCCAGCGAUCACAAGGUCCAGGCUGUGGCCGCUCGCG
>2427
CCGUCUUGCUUGUCAUAUCUUGGUACAAGAAAUUUUGCUGGCUUAGAUAUGGCAAUAAUGAGAACGA
>2428
AGGAACAAGUCCGUCUGCUCUCCACUUGUCUCUUCCAGCUCCACCAGUUGAUCGACGAGGAUCUGCUCAAGGACUACAAGCAGAGAGUGAGCGAGCUGCUCCA
>2429
CGCGGUGCUGCUGCCGCUGCUCCUGUUGGCCACUCUCGGUCUUGCGUGCCGCGUCUCGGAGUUCUCCUGCAAGGGCAGCGGGAACAGUGGCAACAUUUGCG
>2430
UGCGGCUCGUCCUUGAAGGAAAUUACACUUAUUGAGACAGUCACCAGUUUUCUUGAGGAGAACGGAGCCGCC
>2431
AGAUGCUCAAGAAGGGCGCCAAUUCGGUCGAGUACAUGGCCCUGCUUUCGGAGUUUCA
>2432
AUGCCCUUCGUGUGCACCAUCUGCAAGCGGGGCUAUCGAAUGCGGACGGCCCUGCACCGGCACAUGGAGUCGCACGAUGUGGAGGGCAG
>2433
UGGAGAGUGAGAACAGAUGUGCUCCCAUUUGUGAGGACGGAUGUGAGAAUGGAUUCUGCGAGUCUCCC
>2434
ACUCGCAUGAAAGUGAGGACGAGCUGAUCGAGCUGGAGCAGAAGUUACUCAAUCUGAAGCGCGAGA
>2435
AGCCACGAGUAAGCCGAUCGAAGUUGCGCAGGCGAUGAUAAUGAAAGCUGCCGAAUUGAUGGCCGAUGUCGAGGCC
>2436
CGAGUACGCGAUUGGUCAUUGGCUGCAGAAGGCCACCGAGCACAUGAUCGGCUGUGUGCUCU
>2437
CGGAGUGGGAGGAGGCGGUGGCGGUGGCACCCCGAGACGCCUCACACCCGCCCU
>2438
GUGUGCCUGCGAGCGGGGCUACGAGCUGUCCGAAGAUGGAAGGAGCUGCCAGGACAUAGACGAGUGUGCCGGACUUCUCUCGGGCGGCUGCACCCACGAGUGCAUCAACAA
>2439
UGAGCGAUUCAAUCAGAGAGGAGGGUCUCAGUGCUCCCCUGUCCAUGGAGCCUAGAAAAUCCCUGACCGAUGCCGAGUUCU
>2440
GAGAGCUUCUACAACUUCCCCAGCUGCGAGGACUGCAACUGUGACCCUGCGGGCGUGAUAGACAAAUUCGCUGGCUGCGGAUCGGUGCCCGUGGGAGAGCUG
>2441
UGCAUGCCACUCAGGAUCCGUCAUCCCUGGCCUUGUUUCGCAUAGACUCCAUAAGUGGAAAUGUUAUCGUUGCCCAGAGACUGGAUUUCGAAAAAACUGCC
>2442
AUCAUGGGCUAUUGGCGGUUCGGCGAGAUCGUGGAGGCCAGCAUAACCCUGAA
>2443
AUGCGGCCGUUCAAGGUGUGGGCAGGUUUGUUGUCGAGCACCACAACAGCCCGGACCAGGACAACGACAA
>2444
UUCGGCCUCGCCGCCGUGGUCCUCAACAGCUUUGGUCUGCUCCUGAUGACCCUCAUCCUGUUGGGCUAUCGCACGAGGCCGGC
>2445
AGGAAAAGCCUUGAAGGACGCCGGAGUACUGCCACUCCUGCAGAAAGGCUGCGAAGUGGCCUUGGUGGCCGGCGCUCGGGGCUUCCA
>2446
GCGCCUCCUACGCCGGCUCCAUCCACGGCGGCAAUGGGGGCGGCGGCGGAGGCGG
>2447
UGGCCUCCCAGCACCAGCUUCUCUGGCACCGCCUGGAGCCGGGCCGAGGCCU
>2448
CGAGGGUACUGUUGGCCACUUCAUGGACGUCUUUCAGCGGAAAUACAAUUUCAGCUUCGUCCAGCCGCUUCUGCCGUCG
>2449
CAGGCACAUUAUGAUUCGGGGCGAGAACACCUCCAAGGUGCUCAAGAUGCGAUCCGUCGUGAUGCAAGCCUU
>2450
UGCAUGGUGGCGAUGAUCUACUUCAUGCUGGAGAUGAACGAAAAGGGUCACGCGAACAUGUG
>2451
UCGCAGUGCCCAUCAUAUGAAUUCUCUGGUCAGCUACAUGAUCAAGAGCAUUUUUCUGAACUGCGC
>2452
CUGUCAACGAAACCAACGAGAGCACACUGACCAUCUGGUCCUCCGACGGUGACUACGUGGAUAU
>2453
CGAGGUGAGCGAGGCGGCCACCGAAGAGCAGCGCGACGAGCUGGUGGGACGCCUCAAGAAGGUCUACUUCG
>2454
GGUGCCACUCCCCUGGAGGACGAUGUCGACAACUUUGAGCACGUUCUCAAGAUGACCACGCACA
>2455
UUGUGGAUCCCGAGGCCUGGGUGAACGAGACGAGGAUGUCGGCCAGCGGUGACUAUUACGAGGUACUCGGCGCCCAGGUGUGGGCCAACAC
>2456
UGUCUAUCACCAACGCGGCCUCAUCCUGAGCAAGCUGCAGCACUAUGAGGUAGCCUUGAUGGACU
>2457
AGCGCAAGAAACACAAGCUGCCAGCUCUGCUGUUUACAGAGCAGCAGCUUCAGUUCUGUCCCAUCCGCA
>2458
AUUGGACUUCUGGGAGAAGGGUCUGGCCGAUGCCAAGACCCGCCUGGAGGCCCAGC
>2459
GUUCCCUGGUCCACUGCGUCAUGCUCGAGUACCUGCGGGCCUGCGAGGAUGAGGAGGAG
>2460
UGGGUCUCGGCUAAACCUGCAAAACCUGAGAAAAUCCUCAGGCUACUGCAGGUCUGCAACCCC
>2461
GGAUGGACACAAGAUUGGCAUUGGCAUCUGCUAUGACAUUCGCUUCGAGGAGAUGGCGCGCCUCUAUCG
>2462
AUGCGGCUGGGCAAGGACAUAUCGGAGGACACCUCGCCGGGACGCCUCAUCCUCUCCAACUGCUGCAG
>2463
GGUCUACGAGCAGCUCGUCCUGCCCCGGUCGGGUCUGAGCGAGCUCCUGCAGAUCGGACGCGGGGAGUUCGGAGACGUGUUCGUGGGCA
>2464
AGUGGAAGUUAUUGCAAUCUAUCCGAAUGCGGGCGGAAUAAUCUGGGCUGCGACAAUGACGGCAAAUUCAACCCAAAAUGUCUGCCCGAUACCAGAAUUGUACCCAUGAAAAUCCACC
>2465
UGCGUGGUGGCGGAGAUGUUGCGUGGUGUGCCUCUCUUUGCUGGCACAACGGACAUCGAACAGUUGGCCAUUAUAAUACGCA
>2466
AACCAUUGUGGUUAGCAAAGAUCCCAAGGAUCGGAUCAUGGUUGAGGAGAUCUUCGGGCCCGUGCUGACCAUCUAUGUGUA
>2467
CCGAAGCGGACAGUACGAUUGUUCGGGUUCUGGUCAGGGUUCUGGACAUCAACGACAAUCCGCCGCGA
>2468
AGCGCCGACGGCCGACGCCGAUCCCGUGCAGUCUGUGGAGCUGCACGUGAGCAAUCUAGCGGCCUCGCGCC
>2469
UGGGAGUUGUAGGGAACGUGAUGGUGCCCAUUGUGAUUAUUAAGACGAAGGAUAUGCGCAACUCCACAAACAUUUUCCUCACCAAUCUCAGCAUCGCCGACCUGCUGGUGCUCCUC
>2470
GGUUUGAGUUCUACGACUCGCUAUUCCUACGCUCCCGCGAUUCCCAGUUGGAGGGACGCCUCAUCUUUCAGUCGCGGUCGCGAGUCGUGAACCUCCAGACG
>2471
UGGUCGUCAGCUGCCUGGCCGAUGGUGUUCAAGUAGAAAUCCACAUCACAGAGCCCGGCUUUAAUGGCGUGCUU
>2472
CGCACAUAAAUGCAGCCUGGAGAGAUAUAUCGAAUAGAAUGAACGAUUCGAUCAAUAGCUGCAAGGAGCGUUGGCG
>2473
AUGCCAAAGUCGCACCAGUCAUGGCCCCAGCAAUGGUCCCCGAGGCAGUGGUAGUGGCAGCAG
>2474
ACGAGAGCACAAUCACGGCUCAGUUCUACGGCCACACGCACUACGAUGAGUUUGAAAUGUUCUACGA
>2475
CUGUCCACCAUUGAGAUGCAGCGCGAGGCCUUGGAGAGCGCCAAUACGAACACUGCCGUCUUGACAA
>2476
GUUACAAGUGGAUACCGUUGCGCAGAAACCUUUGACUCAGGCCAUGCUGGAUACACGUGACUGCUUCAUUUUGGACACUGGCUCUGGCAUUUUCGUGUGGG
>2477
AGUGUCCGCGAUGCAUUCGCUCAUUUGCGGCCAAGAGCACACUGACCCGCCAUCUACAGCGUAGCCAUUUGGUGGACACG
>2478
UGGUGUACAAUGCCAUAUCCGAGCUGGUGGGUAUCGAUUCGUACUACUCGCCGCAGGAGAAGCUCCAGUGCACCG
>2479
CGUCAGCGUCAUCAAAUUCGUGUGAUUUCGAUCGGUUUCUAUCGCAUGCUAAAGUCGAUGCAGACC
>2480
CUCUUCAAAAAAAAGCGGGAUCGCCUGGUGUUCGAAAUGAAGCGUCGCGAGCUGUCCACCAAGGAGGUACAGAAGCUGGAAAAGGAGAC
>2481
AGUUGCAGCAGCAGCAGCAGCAGCAGCCAGUAAAUGUGAUAAAACAGCGGACAAGGAGAAUGUGGCUGGUGCCGGCGACAACA
>2482
CCCGAGCGUCGUGUGGAGUACCUCCGCGGCUGCAUCUACCAGUACCAGCGGGUGGCCAGCUUUGCGGAGGAGAUCAACGACUGCUUCCGGC
>2483
CGCUGGCCCCGAUUGAGGCUGCCAAAGGCGAGCUCAAUUUUGGGUUCAGCU
>2484
CGCCUGCACGUCGGCCCUGAGCCUGCCCAAUAUGACGGCGUCCGAUGGGGCCGCUAGUGGAGGCC
>2485
GCUUUUGUCGAAUUCGAAGAUGCGCGCGAUGCUGAUGACGCAGUAAAGGCCCGGGACGGCUAUGACUACGAUGGCUAUCGCCUGCGCGUCGAGUUCCCGAGGGG
>2486
GGUUCAGUCGGCCACUCCAACGUCGGCGGCUAGCAAAAACGAUGUAGAGAAUUGGCUGGAUAAUGUCCUGGGCG
>2487
AGGCUCAGGGCGUGCCCCAGCCGGUGAUAAGCUGGCGACGGAAUGGACAUACCCUGGGUCU
>2488
CCUGCAUGAGUACCUGAAGUUCUCGUACCCCCGGAUGCGAGCACCCAGUUUCAUCUGUGAGAACGAGACCAAGCAGG
>2489
GUCAUUGCCAGUACACUGGAGAGCAGUCUGCUCCAAUUACUAGCAAAUGAA
>2490
GUGCCUGAGGCACCGCUUCGCCCAUUCAAAUUGGCGCAUCAGGUUGUGAGCCUCACGGGCAU
>2491
UGCCCCAGCACGAUGCCAUUGCCCAGGCGGCACUGCAUGGCAUCAGUGGCAACGACAUCGUCCUGGUGGCC
>2492
CGGGAUUGAACAGCACCAAAGAGCACGAGGGCGGCAACUCAUUCGUGGGCGUUCUCCAUGCGGCGGAACUGGUGCCCUACGACAGUGCCGUGUUCAUAUCGACGGCUUCGAUUCCA
>2493
GACGGGACACAUCACGGUAGAGUUUGGGCCGGACUUUAGCCAGAUGAAGGACCUGCCGCCGGUGUUCACGUG
>2494
AGCAGAGGCAGAGACAGGCACAGAGACGUCGUGACAAUUGUUGCCUGCGCUGCCUGGGCC
>2495
UCCGGAGAAGGUUCCGUGGACGAGGGUUCCUCGGAGCUGGAGCUAUUCGGC
>2496
GUAACGACAUCGCCCACGCAUGCCGAGCAGUUCGAGUUCUGCACGGAGGAUGGUGUUGUUGU
>2497
CUCAGCGCCAGCAUGGCUGGCUGCCGAUCUCGGCCGUGGUGGCAGUCGCUGAG
>2498
UGCUGUCCGCCCAAGAGAUCCGUCUGUUGACAUUUGGAGCUCUCAAGCAAAUGGAUGGUG
>2499
CUUGAGAUCCGUGAAGAUGUUGUAGACUUUCCCCCAGGAGCUACUAUUAUCUCCAGGUGUGUCGAU
>2500
GGAGGUCAUUGGCUACUCGGGGGAGGACCGUCCGCUGGACGCGCCGACCAACUUCACGAUGCGUCAGAUUACAACGGCCACGAGCGCCUACCUUG
>2501
UGAUCGAAAAGCGGCUGGGGGAGAAGCUUCUUAAUGAGUUCAACUACAUCCGGGCCCACUCCACGGAUCCAUUGAGCUCGUUUCUCGAGUACAUCCGCUAUCCAUACAUGAUCG
>2502
AGUCAUCCACGAGAAGGACGACAAAGGUUCGGGGGCCAACAUUGUGGCGUCCAUCGCCCUCAUCCUGAUCUCGUCCCUGGCC
>2503
GACGAGGAGCUGGCGGCCCAGGAUGAGGCACAGAACAGCACCACAACGACACAUGCCAAGGCCUCGAAGAUGGGCAGCCGCUGGAAGUG
>2504
AAGUGCACCUCCUUUGACCGCAUGACGCGCGCCCUCCGCACCUUUGCGAUGGACCGCCAAUCUGUGUCGAAUUUUAUUUACUC
>2505
CUGUCAUCAUAACCCUCUCGUACGAUGUGAUCAACCGCAAUAUGGAGGGUCUGGGCAC
>2506
CGACUCGGGCAGCAGUGACUGGGACGAGGAUGAGAAGCCAACGGGCAAACGGUCGCGUUCGAUUAGUAGCAAGGCUUCCAGCGAGUCU
>2507
CGCUGGCCAGUCCGCCAAGAAGAACACCCCCCAGGAGAUCGGCCUGGCCACCGUCUUGGCUCUGCGCCGCACUGUCCCCGCCGCCGUCACCGGUGUCACCUUCCUGUCGGGAGGCCAGUC
>2508
CGUGGCCCUGCGCAGUGCCAUUGAAAAAAUGGUGCUGAACGACUCGGCGGUGACU
>2509
AUCCACGCACGGGUCACAAGAUCAAGGAGACCAUGGGAGCGGCUAUGAAUGUGAAUUGCGAUGGUUGGGAGAAUAUGAUCAGUAGAUCCUACGCGAGGAG
>2510
CUUGGAUGCUGGUAGCGAUAUCUACGUCUACGUGGGAUCGCAGGCCAAGCGCGUUGAAA
>2511
CGGCUACGUGGCGCUGACCAUCAAGCAGCUGACCAUCUACGAUGCAGGCACAUACACCUGUCGCGCCUACAACGCCA
>2512
AGCCAAUGCCGAGCCAUACAGAGCCCUCAGGUCGUGGACCAUCAAGCUCGUCAUUGUGCUGGGCUGGGCC
>2513
UGUGCUGCAGGCCUACCGGAAAUGGCUUGAAGUGGCAAGGCGUGGCAACUAUGCGGCCAGCCGGAACUAUGCCAGCGAGCAUUUUCUGUCCCUCAACACG
>2514
AGUUCGCCUCAUUCGGCGGGGGCUACGGCAAGUUCCACGGCAGCUACGACUGUCUGAGCAGCCCCUCGCCCUCGUUGGAUGCCUCGAGCA
>2515
CGUUGGGAAUUGGUAUAAGAGCGCUUUUGACAAUAAUUUCGAACUGCGUGUGCUAAAUCUUCGCA
>2516
UUCGCCCGUCUACAUCAGCGUCUUCUUUGUCACCCUAGGACUACUCGAGCAGAAGGACAAGCACGAGGUGUGGGAUGAGAUCAAGGACAAGGCCUGGAAGUUGUACGCGGCCGAG
>2517
GGGGCAGGUGAGCAGUUUACACUGGGGCUAAAUCGUGAGGCCUUCCGAAGACUACGCCUCCGUCCCCGGUGCCUGAGAGACGUUUCCCGCCUG
>2518
UGCCCUGCAGGCCUGCGUGGAGCUGCAUAAGAUUGGCGAACUGGAUGAUCAACUGCAGCCCAUUGGCAAGGAGGGUU
>2519
AGGUGCCCGUUUACUCCGGCUCCAAGGCGGCGGUGGUUAACUUUACCUCCUCCCUGGCGAAACUGGCUCCC
>2520
CGGCGGCAAGCUCCCGCAGCCCCAUCAGCAGCAGCAGCAACCACAACAGCAGCAGCAGCAGCCGCCGGGUGCGGGAGGCUCUCCCAAUCGGCCGCCA
>2521
CUGCACGCUGCUGUAUGCCACGCAGAAGAAGCCCCAGGGCUCCGUGGAGAAGUACCGGUCCUCGCAUGCAC
>2522
AGUGCCGCCUAAUAAUGCUCAAUCGUGGUAAAAUCUUUCUUGACAAAUUGGACAACUCUCGCCAGGUGAUUGGACAGCAGGCGCAACG
>2523
UGGUGGCAGCGCGUGCCUAUCGUCUGGCAGCCAGAAAGCGUGCCGCAGCCACCU
>2524
GAGUCCAGCAAUCCCCCCGAUUAUGGCGGCUGGCUGAUCAUCGAUCGGGACAAGGACUA
>2525
AUGCUAGAGGACGUCACCCAGUAGCCAUCGGACACCUACAUACUUCAACACGUGGGCUGAGGAGUGGGGAAGCGUGGCGA
>2526
UGAGUUCUCAUUGGAGAACCCCAAGAGCGGCGUGCACUUUGUCAUUCCACGUGCGGACAAGGACGAGGAGAAGCUACUUAACUGCUCACACAUGUUCACCAAUUGCUAUGAGAACUCC
>2527
UCGCGUGGCCUGUUCGAGAACCACAAGAUCAUCUUCAGCUUCCUGCUGGCCCUGUCCGUGGAGCGGCAGGAGAAGCGCGU
>2528
AGGUUGUCAUCUGCGGAUGGCUAGAAUUCCAGCGAAUGAACAAGUUCUUCAUACUGCGCGAUGCCUAUGGCCAAACGCAAGUGCUGCUGCUGCCC
>2529
CGCUAAUGCUCGGCUCCUUCCUGUGCCUGCUGCACGGCAGCUUGGCCGAGGUGGGGAAGCUGGUUUGCU
>2530
UACGACCAACCUUAGAGCUGCUGCGCAAUGCGGGUGUUCGGGUGUGGAUGUU
>2531
UGCCCGGAGUCGUGCCCGCUGACGGAUGCCCCCACGGGUCCGGACGAGCUCUGGAAGAUAGCCGGCCUGUACGGCGUCACCUUCAUUGUGUCCCUGACCCUGGGCC
>2532
CGAGGGCAUGUUCGUCUACGCCCUCACCCUGGCAGUGAUCCACCGCGAGGACUUCCACGGCCUGAUGCUGCCCUCC
>2533
CGCACAAUCGAUUCCUUGAACGAAGUGGAGAAACUGCAUCAGAAAAAUAUUGAGAAGCUGAUUUCCAUUCUCUCCGGCGAGAUCUCGAUUGAUCUGCA
>2534
UGAGCAGCAGUGGGUGUCCAAGGAGGGACUCAUCCAGCACCGCUUGUCCACCGCCAGCUUCUCG
>2535
GGACACCCUAGCGGAGACCAGCGGCCUGAAGUCCCGGCGCCUGCCGACGAACCGACUGCAAGCCGGACUCGCGACUGGAUCGUCA
>2536
CGAGUGGAACCCCUACAGCAUUGGCAUCAGCUUCCUGGGCAACUACAACUGGGACACCCUGGAGCCAAACAUGAUCGCCGCUGCCAAGGAACUGCUCA
>2537
CUGCUCUCUGAAGCCGCCACCGCUGCCGCCCUCCUCCUCCUCGGGGGUGGCACCCUCGAUGAGUGUCCCUGUGAGCAG
>2538
UGCUUUCGAUGACCAACUGGGAGUGCAUGAUGAGCACGACAUGGGCGAGGACAGUGGCAGCGAUAGCU
>2539
AUCCGCUGGCGUUGAACAUGUACAAGAAAAUCAUGCGGGAGUCGAACCGUGCGGGUCUCUAUGGCAUAUACAACACAGAGGAC
>2540
AGAGUCACCACAAGGCGCGCAAAGCGGUCGAAAGUACUGUGGAUAAGGCCGCUCGGGUACUCA
>2541
GCCGCCGCCCGGGUUCCCCGUCUAUGGCGGCAGUGCUGCCAAUGGCGGGAGCAAUGGGGUGGCGGG
>2542
CAGUGCUCUGGACGAUCUGUCGCGGCAGCUGGAGCAAUUCGAGACAUCGCUAGAGGAUUA
>2543
ACCCUUCAGGAUUCCUUGUCUCAGCAGACACAGGCUCUCGAAGAAGCCAAUAAAAAGUGUGUGGAAAUGCGGCAGGAAGCUGAAGAGGC
>2544
ACUGCAGCCGGUGAAGAAGAGCGGCGACAGUUGGGUUAAGACCGUGGGCGCUGCCUAUGACAAAUACAUCAACCUGAUUGCCUCCGAUCACUACAAAGCGGG
>2545
AUAGUGUGGGCGGCGGCUCCAGCCUUGGCGGCGGCAGCGUCGGUGGUACCCACGACUAC
>2546
AGAUGGUCCAAAUGGCCUGGAAUUUCGUCAACGACUCCCUCAGCACGGUCGUCUGUCUGCAGUGGGAGCCGGAGAUCAUAGCCGUUGCGCUCAUCC
>2547
ACUAUGUCCUGUGCACCAAAGUGGCUGACGACCUCGCGCUCCUGGAGUGCCAGCAGGAGUUCGUAGA
>2548
CAUUCCUGACGGCCGCCCCGGGCGGGGGGGGCACCACCACCUACCUGCAGACGGACGCCAGCGGGAAUC
>2549
UCGGCGGACGGUGCCGCCUUGUCCCAGGCUGGCGGGACAUCUGGAUCGUCAGUAGUCGG
>2550
GGGUCAAAGAGAUGCUGGAAACGAAAAGCACUCUGAGAAAGGGCGCCGCCAGAACGUUUAAUGAUCA
>2551
AGCCACAGUUGCAUCUAUUUACUCUGCCCCAUUCUGCUGAUGUUCAUGGCAUGGCAGCUGGGCGCGGGGGAGGUUGGAGCAGAGGCC
>2552
UCUUCAGCGGCCGAGGGAGCAGCGAGCGGCUCAGGGAUCCCGCGGAGCGUGUGAAGA
>2553
AUGUUCCGGCAGCGUCGUCAUGGCUGUCUCCUGCGCCUGACGCCGCACCGCACCAACAA
>2554
ACGGAUGGUGGUCCCAGCUUUUUCUUGGCCAUAAAUGGAACAGAGAUGGAACUACCACCGA
>2555
GCGUGGGAGCGCGGGACCGAAGCGGCCGGCCCUGCAACGGCAGAGCUCGGCACCGGCAGCCACGG
>2556
CGUUCCCCAGGUCUACCACGCCGGCCCAGCGGUGGCCACCUAUGCCCAUGCCGCGCCCGUGGCCGUCGCCCAGAAGGUUGUGGUGAAGGCCGCCGAGGAAUA
>2557
CGGCGGCGAGGAGCGCGAGAGAUUGGACGGGGAUCUGCACGAUAAGCCCACCUACCUGCUGGAGCACCUGGCCACCU
>2558
AUCCAAGGGCUAUCCCCUGAUGACGGCUAACUGUACGAGCUUUUACUCUGCCCGACAGAAGGAGGCCUUGGGA
>2559
GAGCCCUUAAACGUGAGUUCGACACUGGAGCGUCAAGAAGAAGAAGAAGCUCUAGAGGAUCAGAAACGACGCGACGAGGAGCUG
>2560
CGCGACCUCUCGCCGGGUGGCAGUGGCGGCGGCGGUGGAGGCGGCGGCGGCGGCACCGGUGGAGGUGGUG
>2561
UCUGCAUCUACCAGACGACCCCACCGUCACCAUGCGGUGGGGAGGGAGGUGGACGCAGG
>2562
ACCACGCCUACUGUGGGAGGUGGGGAGCGUUUGUCGCGCCCUCGUCAGCCACAGUCGCAGGAGGUGGG
>2563
GCGAUCUGGAGAGCGAGAAGCAGAAGACCGACAGGCUCCUCUACUCGGUGCUGCCCAAGUCGG
>2564
CGGAGGAAAGACGGAUUCCCGGCCGCAGGACCUGGUUUCUAUUUCUUUUCUCUC
>2565
CGCGUCAUUGCCGCCGGUGGCAAUGUCAUGCAGAAGGAUCACAAUGCCACACAGGCAGAGUACGGCAAGGAUGCU
>2566
UGUUGAUCUGCGAACGCAUCCUUGGCCUGACCCACAAGGAUAUGCUGUUCCGAUUGACC
>2567
GGUGGUUGGAAGCUGUUGCAUAACUAUGCCGUCGGCGAGGUGACCCACAACCUGGCCCUCAGCACGCUGCAGCAGCUCUUCACG
>2568
CCUGGACAGAUGCCUGGACAGAUGCCCGGACAGAUGCCUGGACAGAUGCCUGGUCAGAUGCCUGGUCAGAUGCAAGGUCAGAUGUCUGGUCAGAUGCCCGGACAAAUGCCCGGA
>2569
CGAUGAGAUACUCGAGGUUAAUGGCCUUUCCCUGGAGAACAUAUCGCGCACGGAGGUCAUACGCCACAUACACGAUUGCAUCA
>2570
GCCGGGGAUCACAUUUGCUGGCGGAAGUUCAACGUCAAUCCAGAAGAGUAUUCCACGGA
>2571
UUCUGGUUCUGCCUGUUUUAUGUCAUUCUGCGGGUCUUGAAUAUGAUGUUUGCUGCCUCUUCCAUACCCCAGGAGGCCAAGGCCAUAUCGGAC
>2572
CGGCUGCGCGUUCUGGGAUACCCGCCCGCCUGGCUCGAGGAUGCCAAGAUGCAGAGCUC
>2573
CGGCUAUGCUGUGUACGCCGAUGGUAAGAAGGUCACCGACAUCAAUUCGCCCACCGGCGACCAUGCCCUCAUCGACAUCGGCAAGCUG
>2574
CCCCAGCGAUCGUCGCGUGCCGUGGUCCGGCAGCCCUACGGGCCGCAGGACAGCUUUGUGAACCGCAUCUUUGGGC
>2575
AGUGCCGCCGAUGCUCAUCCCCCCUCCCCCCAUGACAGAGGAGCCUAGGGAUGGGGCUGAUGGUGCCGCA
>2576
CGCCCAGGAUGUGGAGGCCGCGGCGGCAGCCGGUGGCCCUAACGGCUUCGCCGGCGCAGAACCAGGCCAUCCCGACUUCAAAAUGCC
>2577
CGGGACCAGGCGCGAUGAGCAGGAGAUUUUCAUUGACUUCAAGCCGCACGUGUCGCCGAAGCCCAGUCCCA
>2578
CUGGUGAAGCCGGACAACCUGAUUGUGGACUACAAUACAACCUAUUCGGGCAUCACCGA
>2579
ACUCAAGCUGCGGUCAUUGCUAGCGGUUUCCCAUCCCAUGGAGAAUGGUAUAAUCCGUAACUGGGAGG
>2580
UGCGAUUGUGAAGACAGUGGAGGCCAUAAUUAGCAGCACGGCUCCAGCAGCCAGCCAAAGUGCCAGUCCGAGCCCCAGUGGCUUUUCAACGCCCACUCAAUCGCC
>2581
ACCAAGUGGAGACCAAGGAGAAUGGCAUUCCUUUCGAGUUUGAUUUCUCCAAGGUUUACUGGA
>2582
GUGAUCGUGCCGUGUGAAACCUCAGCGCUGUGCUUAGUCGGUGUGGUUAGCAGAUCAG
>2583
GAACGCCUUCGUCAUGCGCUAUGGGGGCAAGGUGCACAAGAAGAAGGGUUG
>2584
CCUUCAUUGCCGGGGUGCUGGCCUUCCUCAUGAUCUGCGGCUACACGGGUCUCUUGAUCUACGCCACCUACGCCCAGUGCGAUCCCCUGGAGA
>2585
ACCAAGAUUACGACGGGCGCCUCGCUGAUACCGAAUCUCAAUCUGGUGAUCAAUCGGAUGCGGGCCAGGCAGGACGACGCGUUCGUGUACAUGGA
>2586
AGGUGAAGGAGAAGGAGCCACUGCCGUCCGUGUGGGAUCUGUUCUGCUACCCCAAUCUGCGCCG
>2587
ACGGUAAGGGGGACCGCGAGGCCUGGACCCGGGGCCUGUUCAAGGCCGAGUCCCAGAACCUGGCCCGUCGCCUGUCCGA
>2588
CCUUUAAAACUCCCACGGAUGUGGCACGUGAGCAGCUGGCUGCUCGGCGUUCCCUGUCCGCUCGUUUAGAGA
>2589
UGUUGAGCGAAUCUCGGGUGUGGGUGCUGGACCGGCGCGUCUUCCAGCAGAUCAUGAUGCGCACGGGCCUGCAGCGGAUCGAGAACAGCGUCAACU
>2590
AGGCGGUGGCGCCCCUGGUGGACCGGGUGCUGGGGUGACUACCUAUCAGCAGUACAAUGUUAUAGAUGGCCACAUCGGGGGCGGGCACCGUCA
>2591
UGGCGGACGGAAGGGUGCCUCCAAGCCGCGCUUCAUUGCCAUCGGACUGAUAGUGAUGGGUCUUGGUUCGUUGAUCUUCCUGCUGCCC
>2592
AGCAGUGCCUUUAAAACUCCCACGGAUGUGGCACGUGAGCAGCUGGCUGCUCGGCGUUCCCUGUCCGCUCGUUUAGAGAUGCAACGCG
>2593
CUGGGACUCUACUGCGACCGAAAGAUGCCCGAGCAGCCGCUGGUAAUCCGCUCGCAACUGUGGCUCAA
>2594
GGCCCUCGGCUCUGUUCCCUCCCUCCGUUGGGGGAGUGGGCGGCAUGCCGGGGCA
>2595
GUUGCAUCAGCUGGGACAGACUAUGCCGUUGGCGUUGGUAAAUUUUGACCAUUUCCAAAUACUUCGUGCCAUCGGCAAGGGAAGCUUUGGCAAG
>2596
UGGCAAUGCUCCUCCGGGCUGUGGUCCGUCGGAUCCACUUGGAGCUCAAUUGCCU
>2597
CCUCGAGUUCAUGGAUGCCCACGAUGUGAUCAGCCUGGCGCUGGAGCAGGCCCGCAUGGCCUUCGAGCACCAGCGCAUGGACAACAUGCUGGAGUUCCACGGAAACUCGAGC
>2598
CCUCACUGUUACGGAUGCCAAUCUGAUUCUGGGACGCAUCCUGCCACAAUACUUUCCCAAGAUCUUUGGGCCGAAGGAGA
>2599
GCCGCCCUCGUGGCUGGAGCUGCAGGCCACGAAAUCGAAGAAGCCCAUCAUGCUGCCAAUCACGUUUAUGGA
>2600
CGGGAUCUGGAGCUGCUUAGCCUCUUUGGGGCCGCCGACAAACCAACCAUAUCCUCCCCAGAAACGACGGAAACAGAAACAGCCAACGCCACAGUCCCA
>2601
GGGCAAGACCACGUCCUUUGCUAUUGAUACCGUGAAGAGGCCGGCGAGGGAGUUUGAUGUGGUGGUGUCG
>2602
UGAGCUCGAUAGGACUGAUGGAGACUACAGCCGCAGACUGGCCCAAAUUGUGGCCCUGUGGGAGUACCGUUUACAACCGAUCGUCCAAGCUAGUUCC
>2603
ACGUAGUCCUGAUCCUGGGGCCUUGGAUGGUAAGAAACAAUGUUGGUGGAUUAGGGACUAUGG
>2604
CGUGGCGAUCUCGUGGACGUCUCAUUGGUGGCCGAGGGGCAAAUUGUUAAGGCCCACCGCCUGGUCUUGUCGGUGUGCUCGCCCCUGUUCCGCAAGAUGUUCACCAAUAUGCCGCU
>2605
CUGGAUGAACGAUGUGCUGGAUGAAAUGCGUCGCUCGAAUCGCUUCAUAAGCAAGACGGCCAUCUAC
>2606
AGUGACGAGAACGAGUGGUUCAAAAAGUCAGUGAAACGGGAGAAGGGCUACGAGGACUACUACGUGUGGCACG
>2607
CCCAUGACAAGACGCUUCUUUUGCGGCAUGCUGGCUGGCAUGACCGAGGCGGUGGUGGC
>2608
UGCCAAAAUGGGGAACAGUAGCACAGGAUUUGUACUACUUCCUUCUUUCAUCUCCAAGCUUGGCU
>2609
ACAGCGUGUCGAGGAGAGUGAUAAUGUUAGUUUUGUGGAGGAUUUUUUGACGGUGAAGAGUGACUCUGCUGCAGCAGGGAGAUCACUGGCCAAUGUGCUGG
>2610
ACACUAUGACCCUGGGCGUGGCGGAGAUUUUGGGCUGCUUUUUGGCCAUGUACCUCACCUUCCAUCACUGCCCCCGCAAGUGG
>2611
GGAUGUGGCCCGCAUUCAUGCAGAGAACGCCAUACGCCAGAAGAACCAGGCCGUCAACUACUUGCGCAUGAGUGCUCGCGUCG
>2612
AGCUCAUCGAUGGAGGCCCUGCGAGAGCAGCUAAUCGCCAAUCUCUUUCCGCUGCUGCUGCACCUCAGCGAGGGCG
>2613
CUCCGAGAUUCCCGCUGAUCCGUCGGUUCGACGCUACCGAACCGCCUUCACACGCGAUCAGCUUGGACGUCUCGAGAA
>2614
GAGGUGUGCGAUCGACCCAUGACCUGCCAGACCCAGCAGUGCCUCAACGGCGGCUCCUGUGUGGACAAGGCCAUUGGGUUCCAGUGCAUCUG
>2615
AUGCUGCAGAGGGCGAGCGCCCUAAUUGGCGCCCAGCAGCCGCACAGUGGGGCGCUGCUCAUCAAUCGCACGCAA
>2616
AAGGGCGCCGAUGCCUAUAAGACGGGACACAUCACGGUAGAGUUUGGGCCGGACUUUAGCCAGAUGAAGGACCUGCCGCCGGUGUUCACGUGGGACCAGCGCAAGGCAAACCUC
>2617
CCCACGCCCGGCGAGCUGCGCGCCCAGGAGCAGGUGGCCGCUGCGGCGGCUGCUGCCCAGGAGGCCGAGUCCCAGCCCCUGGUAACGCCGCCAGCCUCGCCCGUGGU
>2618
AAUCCGGUCACGACGGACGACGACCUGGAGAUCAUCUUCAGUCGCUUUGGUGUGGUGAAGGGAUG
>2619
CUACUGCUUCUGCAUGUGCGACGAGCAGGGCCUCAAGUCCGAUCGUUUCUUCAAUCUGCGCGAGGCAGUGU
>2620
AUGCGGCCUGUGCGAGUGUCUUCCUGCUGCGCUACUACUUCGGAAUGGCUGCCUGUGCCUGGUGGGCCAUCCUCUGUCUGGGCUGGCAUCGAGAUAUACGCCGCCACAG
>2621
AGUUACGGCGGUUGCCGUGGAAACCGGAACAACUUCCUUACGGAGAACGACUGUCUGCA
>2622
AAGCUGAGGGAGACUCUAAGCGAGAACCAGGCCAUGCAUGCGCAAAUGCAUUCGCUUAGGGAUCAGCUG
>2623
GAGCAGCAGGACGAGUAUGCCAUAGUCCUGACGUUGACAGAUAGCCACUACAGCGACCACAGCUAUGUGACGCAGAGCCUCCUGCUGCUG
>2624
CUCGGUUUGAAGCGUGUGGUCACCGAGAAGCAUUUUUACUUCAAUGCCACCAAGGGUUUUCCAUGCUUGUUCAAGUCCGAG
>2625
AGCAUGCAUACCGGAGAUCGUGUGUGGCGCUUCCCAUUGUGGAAAUAUUACAGCAAAGCCGUGCGUGCA
>2626
UGCCAUUGCACAAAGCCAAGAGCCUCUCGGUCUAUCAUCCACAGUUGACCUACUGUGUGGUGCAGUUCCUCGAGAAGGAUCCCAGUUUGUCCGAGGCG
>2627
AGACACCACCCAGAUGCCAGUAUACCACAUCGACUUCCCGGCGGUGGCGAUCUGUCCCUGGAAUCAUGUCA
>2628
CGUGCGCUUCACCGAUGUGUGCGGCCUCGCCGGCGGGACAGGUGAUGGCGGCGCGCCGCCACAUGGCCAAGAACA
>2629
CGAAUCCAGAUGAUGUGCUAUUCUCGCGUCGCGGCCGCAUGGGACGCAUUGUGAGUCCGCGUCACACGCUUCCGCCGAACACAACGUGCACGUACCACUUUCA
>2630
CAUGUGGCCUGCUGUCGCGCGUGGCCCCCGAGGAGUUCAAGGCGACUGUGGGUCGCAUC
>2631
GGGCCCAUGGCAGCAGCAGCACCAGCAUACCCAUGGAUCAGGGCUCCGGCAUGCGCACAAUUGAACUGUCAACGGGUCG
>2632
CCUUGGGUCUGCGCACCCUUGUCGUGUGUGCUGACGCUUCAAACGGGCGAGAAGCGCGCCCCAUUCAGGCGGUGCGCAACGAGC
>2633
AGCAGCAGGGCCAGGGCAUAUUCGAUGCCUUCGAAGAUGACUUUGGCGAUCCGGUGGGCC
>2634
UGUUCGGCACAUUCCGAGUGAUAGCAAGCAAUGCGGCCCAUGCAUCCACCGGGAUGACCAGCG
>2635
ACUCCUGCCGCUCUCCUUCGUCAUGGGCUACUACACGGACUGGGCGUACGGCAGCAAGCUGCAUCGCAUUCAAGCCGAGGCCAACAUGAUAAUGGAGCACGAGCAGGAGC
>2636
UGCAUGCCUUUGCGGGUAUUGGUGGCGGAGAUGCCACCAUGCAGCGGUGCC
>2637
CGUUGACGGAUCGCAUCACAGGCCUCUAUCAGAGCUCCUACUGGGACAAGCUGAAGAAUCGCACCAGGUGGAUUGCCAGCA
>2638
ACGCCCCUGACGGCGCCCUCCAGCCUCCAGUCUUCGGCGGGAGCCCCCUCCGGGGUGA
>2639
AUUGGCGGCGAAAGAGCAGAAGGCGAGGGCUCUGGCUCCGGCUCGGGUUCGUCCGUCAAA
>2640
AGGUGUUCAACUACGAGGGCCAGUACCUUCGCCAGAUCGGCGGCGAAGGCAUCACCAACUACCCCAUCGGCGUGGGCAUCA
>2641
ACCGUGCAGAGGUCGACGAGCCGCUCGCCCAGCCGUCUGGUGCGCCAGGACUGCCUCAAGGA
>2642
GCGGAGCGGCUCUACUCAACGAGAACUGGGCAAUCACCGCCGCCCAUUGUGUGGACAAUGUGCCGCCCUCCGA
>2643
GGCUGAACGCGCUCUAUAUCUGUGGAACAAUGAGUAUGCCAUGUCGCUGAUUGAGGAGAACAAUGCGGUGAUCAUGCCGAUCAUGUUCCCGGCCCUAUACCGCAUCAGCA
>2644
CGGUGGGUGGGUCGGAUACCCUAACAUUGGGUAUUGGAACCUGUAUUCCAGCCG
>2645
AGUCGAGACGCUCGUCACGGAGGGCCAGGCCGAGCUGGACAUCAGCAACAAUCGACGUCAGACGCCGUUCUUGCUGGCCGUCUCGCAGGGUCAUGCCGGCGUGAUCGAGCGCCUCGUGCG
>2646
CCUGGGCAUAAGCCUCCUGCAGCUGGAGCAGCAGCAGCUCACCUAUCUGCAGCAGGCGCGCAUCCUAGA
>2647
UGGCUGGAUGUGGAGCCCCGUGUGGCAGAGAAGCUGCUCGAGCAUCCCACCCAGACCU
>2648
ACAGACUGGGUUUGUUCGCCAGGUGAGUUUCUUUCACCAUCACUGCUUCCUCUUCAUCUGGAAACUCCGUUUCUGGCUCUAUCUCCUCCACUCGCUUCCCGGCUGA
>2649
AGCGAUGUCGGAGGUCAUCAUGAAGCAUCUGCGCAAGCAUCCCGACGCUUCGGGCUUGACAAAUGAACUGCA
>2650
GAGGCACAGCCUGACUCUUCACUCAAGGAAGAGGCCCAGCCUGACUCUUCAUUCAAGGAAGAGGCGCAGUAUGACUCGUCUUUCGAGGAAGGGGCACAGCCUA
>2651
CCUGGCGGCCCUGAUGUUCCUCAGCUGUCGCUGGCUGCGAUCCGUGGAGCUGCUUCUGCUGGGUCGCGUGGUGGUCGGCCUGGGCGGGGGUCUAGUCAGC
>2652
CAGAUGCCACCGGAGGCGGCGAGAUCGAUGAUGAACUGCAGCCGCCUCCUCCCGGCCCUCUC
>2653
AGGAGGUGUCCACGGGCAUACUGAAGGCCUGGGACAUUGUACAGUCCUCGCCUUUGGCGGCCAACAUAGACUUUCCUCUA
>2654
UUUGUUGGUCCCUCUUCAAACGAUCUAAAGUAUGCACAGCAAUAUCACAGCUUCCAGCAACAGCUUUACGCAACCAACACAAGGAGUCAGCAAC
>2655
CGCUGCGCGAGGACAACUGCCUGGAGGGCAAGGCCUCCACCACCGGCCCCGUGCUGCU
>2656
GUCGACAACGUUUUGGAGGUGGCCUGCUCUUGGAUUGCGGCCCGUGACCAUGUGCGCACUGCUCUGAAGGAGGCAAAGACCAUCUACCCGACGGGCGAG
>2657
ACCAUCGAAAAUGUCAAAGCCAAGAUCCAGGACAAAGAAGGAAUUCCUCCAGAUCAACAGCGUUUGAUCUUCGCUGGC
>2658
CGAAUGGCUGCGGGUGCAGUCGACUUGGAUGUACUUGGAGCCCAUAUUCA
>2659
UGGAUUGGAAGGAGCGUGCCUGUCUGCGUGUGAACGAAUUGCAAAUACUCUUUGCCAACAUUGAAGAGAUUUACGAAUUCAACUCGAUGCUGCUGCAGCGACUGAUCAACUCUG
>2660
CUGGCACAGGAAGAGUGGCAGCCUGUGGUGAAUGCCACACGGAUGCCAAUGCCGA
>2661
UGAUGUUGUUAUUGAUCUUGGAAAUCACCUCCAAGUUCGAGUUCACAAACAUCC
>2662
UUUGGGCGCCCUGGCCAACGGACUCGGCCUGGUCAACGGUCAAGGGCUGCUCAAC
>2663
CUCCAACAGCGGAGUGGCCGGCGAGCUGCCCAGCGGCCGUUCCAGCUCCGAGAGUUCGGAU
>2664
UGCCACGACUCUUCCCGGAGCAAGUAGCCUACAUGGCCAUUAUCCGCCAGAGUCUGGUG
>2665
CCCAAGGAUUUGUUCAGUUGCGACAGUGCGGCCACCCUCGCAGAGCUGGAGGAGGGAGCCGAGAGUGAGGACUGCAAGAAGGCCUUGGA
>2666
AUGCGGUACCCACGCUGCUUCAGCAACUGUCUCCAGUUCCUCACCAUGCGGGGUGUCCACGA
>2667
GCCUGUACAUAAUCUUUCGCGGCGAGGAGGGUCUCGACUACGGUGGCGUGUCCAGGG
>2668
CCGGCCAGGUCUCGGGUCGCAGCUUCAUCUGUGUGCCCCUCUUUCGGGUCUUCAGUCUGGAGCUGAGGCACAACAUUCGCCUGGCUGC
>2669
CCUCUGAGUUACAAGGACUUGAUUACCAGACCCGCCCUGAAGGCCUUUGGGGCAGCUGCUGUCCUCUGCCUGGGACUCGAGU
>2670
CGUGCAUCGUGGGUCACGCAGUCCCUCGCCCAGGGCGAUAGGGAUGUCGCCCAUUGUACA
>2671
GCUUGGCGAUGCUGUGGAUGAUCAAGUUCAGCCCAACAAUCAACAGUUGCGGAAUGAGAGGAGCAGCAACAGGACAAGA
>2672
CGGCCAGCGUGUUCGAGAACAUCAACUGGACGGCCUGCUCCCUUGCCACCCGCAAGCUGCUUGUGACAAUCUUCGACCGCGAAACCUUGGCCA
>2673
CCACCGUCCUGCUGCAGGCCUUCGAGCAGUGCCACAGUUGGAUGCACCUGCUAAAGCUGUCGCUGAUGUUCGGCUGCCUGCUGCAGCGCAGUGC
>2674
UCGUGACCCUGUUCAACCCAUUGGCCCACACCUCCUCCCAGUAUGUGCGGGUGCCCGUGAGGGAGGAGAGCUACCAAGUGACGGAUGAGAAGGGACGCGU
>2675
CAUCGGUCUGCGCAAUGCCUUCCAGGACGAGCUGCUCAACGAAGACAAGGAGCUGAUCCUGCUCACGUUGAAGCGCCCCCUGGUCUACAUCCAGCCGAUA
>2676
AUCCCCAAUGUAGGAAUACCGAAUCCUGGCAUUCCCAACGAAGGAAUCCCAAAUCCUGGCAUCCCUAAUGUAGGAA
>2677
UGCAGGGCAAACCCAUCCGCUACGGUCUGCUGCACCUCAAAUUAAUCCUCGUCUCCAUUGUGUGUUUCAUCGUUCCCAUUUUCCGGAGGGGCUUGCUCUGCC
>2678
CCCUGCACGCUGACAUGAACGUUCGCUACGAAAGGGAGUACGCGCUGACACGUCAACUGUCUGAGAAGUGCCGGA
>2679
AGGCAUGGGAAUCAUUCCUGCAGGAGGCCGAGACCGAUUCGCAGGCCUGCAACGAUGUGGCCAGUGUCC
>2680
GCUGGUGGAAAGGUCCCGGGAGCUUCAGGUGGGAACAGACGACGUAUUUCUGACAAAAUUCCUGCACUACACACACUGGGAUACAAUCAAAGCCUACCAGG
>2681
GGGCCUGAUACGGAUGAUGGGUCUCCAGAGCUGCUGCAAUCUGCCCAUUCAGUUCUGCACCACGGGCCA
>2682
AUGUUGACGACCUGAAUGAGCUGCUCGAGCGGCGGCAUCAGUUCCAGGUACAUUCCCAA
>2683
UUUGUGUCCAGAUCGUUUGCAUUCUUUGACUGUUCGCACCAUGCAAACUGUCAGGAAUGCAUGCACAGC
>2684
CGCUUGCUGCGGCCGACAUUUGCUCUGCAUGGCCAGCACCAUUUGCUCGUUUCCUCGGCCUUCUUUGUGCACCUGCUGGAUGUGGGACUGCAGCACGAGCC
>2685
AGCCCAUCUCUCCGGCUAUGCGGGCUAUCACCUGCAGCGAGACUUUGGCCUGAAGGUGGCACGCAUUACGGGGUUAGAUCCGGCG
>2686
AGAAGCUUGAGGAUGAGGCGGAGCGCCAGAAACUGAUAGAAUCUACACGCUAUCAGCGAGCCCGUGACCUACUCCAGAGCUUCG
>2687
GAGGAAUCUACCGCAGAGGAGGACAGUGCAUUUGAGCGAGCUGACGCUGCCGCCGUGACCCUCUACAAGGUGAGCGAUGCCAGCGGCAAGUUACAAGUGGAUACCGUUGCGCAGAAACCUU
>2688
AUGUGGUGUACAAUACGGAGAUGUAUGCAAGCCAGUGCCGAGUUCAGUCGGACUUGGAAAUGGAGUGUGCAUCACCUAUUAUUGAGACAGACAGCAA
>2689
GCGCAGCGUGAUCUACAAGAUUGUCCAGCCGACCCGUUAUGGGGGGAUCUUUGUGGAGGGAUCGCGCAAGGCGG
>2690
AUGUACAGCAGGUAUCCUCGCGUUUCCAGUCCAUCCAAGCCACAGCCAAGGAGAUCCUGAAGAAGUGCGAGCAAGCUGUCCAG
>2691
GCGAAAACAGCAGCCGUAUAUCAUUGGCGGUGCCUUGGAUACGAACAUGUAUGUCUUCGA
>2692
CUGGCCCUGGGCGAUGUCAUGAAUAUCCGAAAGCGCAACAAGAAGAUUGCCGAGCUGCCAU
>2693
AGUGUGCGGGCCACCAUCGAUCCCAAAUGCCUGACCCUCCACCCGCAAUCGCACACACCCGCCACACA
>2694
ACGCGAGAAGGUUGCGCCCGAGCAGUUCUCAGAGCUGAUGGAGGUGCGCGAGAAGAACAACCAUGCGG
>2695
CUGUUCGCCAUCGCCAGCCAACUGAGCCCCGAGCCAAAGAGCUCCGGCAUCGAGCUGCUAGAGGCGGACAC
>2696
UCAUCGACGGCUUGAUCUAUGGGACCAGGGGAACGCUUGCCUUCAUCGCGGCCCCGCUGAUGGGCGCCCUCUCGGACAUUUGGGGACGCAAGCCGCUGAUGC
>2697
AGCCUAAAUGAUGCUAACAAUGCCAGGAAUGCGGCCCAAAAGGCAGCAGCAGCCGCGGCCGCUGCCGUAGCAACACCCAAGGCC
>2698
CAUGGUAGUCUUCGUCCUGCUAUUGGUUACCACGCCCCUCUGGACAGAACUGUCGCUACCGUU
>2699
CGAAAGUUUGUCCGUCAUGAUUUUGGGCAUCGAUUCGUUGUCUCAGAUGCAUUUCGAACGGAAUUUCC
>2700
UCGGAGACUGGCGCCUUCAGCGAGCGCUUACUCAACGACAGCUGGGGGGUGGCGACGUCGCUGCGCGCCUUUCUGC
>2701
CGGGAGUCUACAGCACUACAAGGAUUCUCGCGGAUAAUGUCUUCGAUCCGGUCUACAUGAUGCGCUUGAUCGAGGAGUACAGGAUCACGUGGAUCUUGCAGGCGCCCUCCCA
>2702
CCGACGAGGGUGACAUUGUGGGCGUGGCCUUUGAUCAUGUGGAACUGAAUUUCUAUUUCAAUGGCAAAAACCUGGAGGUCCCCUUCCGA
>2703
GUGAUGCCCGCGAGGAGGAUAUUAUCGAUGCUGCCCUUCAAACCGUCAUGGAAAUGUCCGCUCUGGGCAUCAA
>2704
GUCGCCGGCUGUCCCUACUGUGGUUACAGGACUUUUGAUACCAUGGACUCCUGCGAG
>2705
ACGAUCUUCGUUUUGCUGAGCCGGCUGUCUUGCUAAGGAAGUUGGGAGCCCAAAUUCUAACGUAUCCAGCUGCCUUUACCUAUGCUACAGGCAAAGCGCAUUGG
>2706
GGUUACCUACCGCUGUACGAGGACGAGACGCAGCCGGCGGCGGAGGAUGACG
>2707
UGGUGCUGGCCAGCUACAUCAAUCCGGGCGACUGUAUACCCAGCGAGAUGUGCGGCGAGGACAUACUCGCCUAUCACGAUGUGCGCGACGUGCCCGGGGAGCUGCCCGCUCUG
>2708
GGCGCUUGUUCCGCCUGAGCAACCGGUACAUCAGUUUGCACGCUCUGCUCCUGCUGCGGUUCUAUCUGGCGCA
>2709
CCGCUGGUGUCCGCUCGGCGCUCAAUCACGACGUCGCCGCCCUGAAUCGCCUUUGGCUCGGGAGUUACAGGGCUGCCAUAGACGACGACAAUGCAACCACGGACACCGACGA
>2710
AGGAGGGCUUCCACGAGCGCGACGGCAAGCCCUACUGCCGCAACGACUACUUCGAGAUGUUUGCCCCCA
>2711
CUGUGCCCUGCCCAUUGCGCCCAAGAACACACGCGAUUGGGUGGAUGCGGCGAAUGGUAUAU
>2712
CUCACGGAGGAUGCCAGCCAGAACCUGCAGAUGGUCGGCUACAUUCCGGACUCGCGCAGCGGCUACCUGGACAUCUGGCGGAA
>2713
GCCAGGCCACGAAGGAUGCUGGCCGCAUCGCAGGCCUCAAUGUGCUCAGAAUCGUCAAUGAGCCGACGGCGGCCGCGCUGGCCUAUGGGCUGGA
>2714
GGUGGCGAAGGAGAAGCGUGUUAUACUGGGACCAGGACUGCGGCGAUUGGACGAUACGGUGGUGGCCAGCAAAGCGGGUCCUCUGCGCCACA
>2715
CGAGUAUGCGUCAGAUCUUUGGGCUGCUCUUCCAGCGACUGUCGCUGUCGAAAACGCCCAAAUAUAUCUCUGGCAUCAUCGUAUUCU
>2716
CAGCGUUGGUGGUGUCGGUGGUGGCGGUGGCGCCUCCAGUCUGGAGGGCGAGCAUCGCAUGUUCCUCUGUCGCAUGAAUGUUA
>2717
AGAUGGCACCGACAGUUCAGAAGCUGGUGCAGCGCUUUACAGAAAUAUUCAGCUUCCAGCUUAAGAACUGCUCGCUCCAUCA
>2718
CGAUGAUUCCGAUGAGCUCAUCAUCAAUGAAGAUGUGCUCUUCGCCGAGUGUGAUCU
>2719
CGCACGACGACACCGAUCUUGUUGGACAAACAGGUAUUAUCCGCACUGUUUCCAAUGGUGUGUGCU
>2720
GCUGAUCACCUUCGACGAGGAGCUCAACCAGCUGCAGGUCCCUGUGCGCGUGGGCAUUGCCAUCGAUGUGGUCGGA
>2721
UGGUUCAAGAAGUUCUUCGACUCGCAGGCUCCGGGCUUGGAGAACAUCAAAUCG
>2722
CGCACGAGCACGAGACGAACCAGGAGCAGCUGCUGGCCAGCGAGUGCCUGGCCAUCAUUGGCACCAUGCUGCAGCGGUGUCCCCCCGCUCUGUUCGAUGUC
>2723
GGGAAUACGAGGUCCUGGAACAGGUGUGCACGGCUGGAGUGGGGCUCAUGUGGAAGGUCUACAAUGGCUACAAGAAGAGCACAAAGCAGGAAGUGUCCG
>2724
AGGCGAGGGUGUCGCCUCCACUUGGAACCUGAUGCCCAUUAUGCGGGACUUCAAGCCGGGGAGGAUGGGUGGUAUAAGUCCUCAGCCA
>2725
CGGAGGAAAGGCAUUCGGCAAAGCAGAGAAAGUUACAGCUGCCCCUGCCAAAAUGCCUUCACCCA
>2726
GGAGAAGCUUUCGACAAGAUUGCCCGCCGCCUGCGCUUGUAUGUGCUGCCGCAGUAUCGAGCAUGGAAUGGUGGGCAGGCCAUCGAGCAUGCCGCUCA
>2727
GCCAUUUGCGGUCCUGAUGAGAUGUGGCAGGCCUUCGAUCUUGCCCUUCUCGUCACGGCCAAGUAUCUGGA
>2728
AGACGGUGCCCCAGUCGGGGGUGUUUGCUGCCCCGGCACCGCCACCACCCCAAGGAUCAUCAUCGUCC
>2729
UGGACAUUGAGCGCCCCACAUACACCAAUCUGAAUCGUCUGAUCGGCCAGAUCGUCUCCUCGAUCACCGCCUCUCUGCGUUUCGAUGGUGCCCUUAAUGUGGAUCUGACUGAAUUCCA
>2730
CUGGUGGUCCACUCCAAGAUGAUACCCUUCCGGCACAAGCUGCUGCUGGGCAUCAGUGUUUACUCGUGGGUCACCAU
>2731
AUCCAGAUGGCUUCGUGGUAUUGGCUGUCAUGCUGCGGUGCCCGGAGGUUCCCCAAAUGGAG
>2732
CGAUGCCAACGCCGAGGACUUUGAUCAUCGCACGCCGCUCCACGCGGCGGUGGGAAAGUCAGAGAAUGCCUACGACAUCA
>2733
UGUGCCUCUUGAAGGAUGUCAUCAUCCUGCUGAAGGACAUGGUCAAGAGGAUCACG
>2734
CGAGUGCCACUUUCAAGAGAUGUACGCCUGACCCUCGUACGUCGUGUUAUGGAGAUACUCA
>2735
CUUUUGUCGGUCCGAAGUGGAGCAGGUGAAGGCUCCCACAUUCAUACUGCACGGAAA
>2736
GGCGGAUUGGAGAGUACGUACGCCCGACGGCCGGCUGCCAGACACCCUGAAAGCCCGGCUCCUGGCACAACUCGUCAACCCGCG
>2737
UCCACCGAGCUCUGCGCCCUGGCCUUGCAAUCUGAGCUGGGCGACUACGAUGAUCAGGAACACUCGGCGGC
>2738
ACGGACAGCAACUGCUCGGACACGGAGAACGGGGUGUCGGCCUACUACGAUGUGGUGGAGACGCAGCUCAGCUACGAGAAUCUGCCCGA
>2739
GCAGUAUGGUCCGGCCACACUGGGAGUUCCUGUGACAUUCAGUGUGGAUGCAGCCGGAGCUGG
>2740
AUGAUGGUGCUGCAGUAUUCCAACAAUCCCGCCCAUCACUGCCAGCUGCUGGAAUGCCUGAUGACCCUCAA
>2741
GGUGCUCCCGGAGGUGCGGCAGGGAGCAACAGCCUCAAUGGCGGACCAGCGGGUGGCACA
>2742
CGGUUUUAUGGGUAUUUCUACUCUGAGAUCUUUAACGGCGCCGGCUACCGCAAACUGCUGGACCUGAUCUGGGAGCAAAAGCAGAUGCUUAUCAUCG
>2743
ACAUCGGAGCGGCGCAAGAUUUUCGAACAAAACUCCGAGUCGUCGGAGAAUUCAACGGAGGGGGAGGACCGCACCGAUGC
>2744
ACGCUGGCCUCAAUACGCGAGUUCAAGCAGCUGCGGCACGAACUGAAGCACAUUGAGUGCCUGACGG
>2745
GGCAGCUUCACGCAGUACCCAACAGCAGCAGGCGAAUCAGUCAGCACUGAGUACUGCAGGGACUGCA
>2746
UAGGGCUGUUUCUCACCUACAUUGGCCUCAUUAUGAUGGGCACGGACCAGUUAACAGCCUUG
>2747
UGAAGAUCCCACACCAUUGGCCGAGUCCUUUAAUCAAUUGCAUUUUGAACUAGAAGCCGAUGGCGAAAGGGAAGCUUCG
>2748
CGGGCAGUAACGCAGCCGCUGCGGCGGCGGCUGCAGCAGCGGCUGCUGCCGCCUA
>2749
UCUGCCAGGUGAAGUCCAGCCAGCACGUGAACAAUUGUUUUGGAACCAGCGCCGAGCAGC
>2750
CUGAUCCUCACCUGCCGACCGACAGUGCCGGAGCCAGCCCUGGUGGCCGAUCUGCAGUGGAAGGACAA
>2751
AACCUGACCAACACCUUGGAUGUGCAGAGUCUGGUCGAGAUCCUGCACGAGCUGUUUGUCAAGUA
>2752
GCGCGUGGAGAACAUUGUGUCGGGCAUGCGGUGCAGCCCCUCCUCGAUCGUCCAGGCGG
>2753
ACCGCCAUUGAGGAGGAAGAGGGCCUCGAAUUUGAUGUCAAGCAGAUCAUGGAAACGUGGACAGAACAAAUGGGGGUGCCAGUUGUCGAGGUGGA
>2754
CCAGAAUUCGGAUGGCGAGGAGGAGAAUCUAGCACUGAAACGUCUGGAGGCUGACCUGAGCACCGAACUGA
>2755
CAGGCCGUCCUGCAGUCGAUGCUGCCACGUGAAUCGAACAGCAAGGAGCUGGACUCGGGCCUC
>2756
CUGUUGGGGCUGAUCGUGUGUCUCCUGUGCUCAGUCAAGGCACAAAAGGACGAUCAAUACGACAC
>2757
UGGCAGCAGCAACGGCGGUGCCCUGGGCUCCUCCCCAGGCCUGCCACUGACGCCU
>2758
UGUUGAAUUGAUUGCCACGGAUCCAAAACAGGCCAUGCAAAAGGCUAGGGAACUGUGGACAUAUCUCAGCG
>2759
GUUGGCGGCGGUGCGCAACCCAACGCAGGGGUGGCGCCUGUUCAGGGCUAA
>2760
AGGAGCCAAACCCGAGCCCAAAUAGCCAAGGACAGUAGUAAUAAGUCGAAGGAAAAGGCCGGCGCUCUG
>2761
CCCGCCGAGGGGAGGCAAGCUGAACGCAAACCUGGACGUGAACAUGAUCGCCAUCAUCACCAGUGCUGUGCUCAUCCCAACCAUCUGCAUCCUCUCUGUGGU
>2762
AGGCCAAUGUGAUCUCGCCCAUUGUGGACAGUGCGGGCACUGUGGCCACAGAGGCGGGCACUGUUUCGGCCG
>2763
CGGUCCAACGAGAUGUUCGUCAUGGCCAUCAAGCAGUAUCUGUGCGUCGCCUUGUCCAACAAUGGGGUCAGUUUGGUGCCUGAGGUGUUUGAGCUGUCGCUGUCGAUCUUCGUGGCCU
>2764
UGAAGAUCUACUGGUGGCUGUACAAUAUGACCAUAUCGCUGGCAUUGAUCAUUUCCACAGUGUACUGGGUCUUCC
>2765
AUGACUGGACCCCGUGGCGAGAAAGGUAACAUCGGACCCAUCGGUGCUGCUGGCAAUCCUGGAAAAGACGGUACUCGUGGCUUGCCUGGUCGUAACGGAGAUCGCGGUCAA
>2766
UGGCCUACAAUUCGGUUGUGAGCUACGAGUGCCGCUACGGCUACACCCUGGUCGGCGAGAGCUCCAGUCGCUGCGGUGCCG
>2767
UUUCAAAAAUGGAGUCUAUGCUCGGAAAUGUGGCGAAAAAUCCAACUUUUAUUCCAGCAAUAGAAUAGACUUUGAAU
>2768
GGCGUCCCUGCUUUGUACUGGAUCGUCGAGGCAAGGUCAACUCCUACCUGAUCGUGCCUCUUGCCGUGGGUCCAGAGCAUCAGAAUGUG
>2769
CUUUUGAGACUCUGGGUGGCACCGAGGCAGGAAAGAAACAAAUCUCCGAUGCUUUCAAUCUGUGCCAUCCUAUCAAGAA
>2770
CGUCCAGCCCAUCUCCAGUGCCACCUUGUCGCCUAUGGUGGCUGCUGGCGUGGACGUGGUGGACG
>2771
AGGCGGUCCGCGUGCGUGACUGGGCCGACGACUAUCUGCUGUAUUUGAAAACUAUCGGCCAGAACGUGGCAGCCCGCGGACGCCA
>2772
GCUUGGACUUCUACUGACGGCUCUCAUGACGCUCUCCGCUGGAGCCUAUCCCAAGCUAGAGAUAUCGCUUUCAGAGGGGGAGCCGUGCCCUAGUCGUCCCGGAUACCCCGAGA
>2773
AACUUCAUCCAAGCAAAGAUGCUAAAGCUCCUCUACAAAUAUCACUCAAUUCGGGCGGACAACGCCUUAGUCCGGAAGCAUUUUGGCAUCGAUGUGGAUGUGGAUGAAGUG
>2774
CGGUGAUUUAUAUGCUGCCCGCCAAGGAUCUGGGCCCAGAGACGUGGCGUGCAGGGGUGGACUGCCU
>2775
GUUUCUUCGAUAUACCAGUUGAUAAUCUCUAUGCCGAGCCAGCGGUACUCAAGUGGAUCAAAGAGAA
>2776
GGCACGGCCAUCACUACUAGCCAUAUUGGUAGCAACGUCUACUCCCUGGCUUGGAGUCCCGACUGCUUGCA
>2777
CGAUGCCAUCACACAGAAGGAAAUCGUGAAGGUACCCGAUGCCCACACUGACAGCGUCAAUUGCAUCAAGUUCUUCGACGAUCGCCUCUUUGCCACGGGCUCU
>2778
CUGCCCGGUCUGGAUGGCCUCAAUGUGAUCUCCGCCCAGAAAUCGCAGAGCAUUCAACUCGGCAA
>2779
AACAAGCCGCCAUAUAGCUUUAGUUCACUCAUCUUUAUGGCCAUUGAGGGUUCGAACGAGAAGGCGCUGCCUGUA
>2780
UGCCCGCUUUGACACGGAGAAGCGUCGCCUCAGCAUCACCCUGCCUGUGGUGCGCAAGAGUGUUAACCAGCAGCG
>2781
GGCAUGACCGUUCGAAUUCCGAUUCCAGCGACAGCGAGUCGCUGCACUCCGUCGACACGGCCCGCUAUAUCAUGCA
>2782
AGUAAGGAAGGUCAUCUCCGGGGUGGUGGGCGCCGCCUCCUCGGUAACCUCCAUACA
>2783
AGCUGCAAACGCUGGCCACAAAACUGCGACUGAAUUUCCACAAGUAUCACACGCAUCUAUCGGCAAAUGCGUCGCUGCG
>2784
AGCUGAAGCGCCCCACCGAAAUACCCAGCGAGGGCCUGCUCUGCGACCUGCUGUGGUCAGAUCCGCACCACACGGCCUAUGGGUGGGCGCCGAACAAGCG
>2785
AUCGCCUGCGCGGUGCAGAUGCCUUUUAUGCGGGCAUUGCCACGCACU
