# Supplementary material for: CFSP: a collaborative frequent sequence pattern discovery algorithm for nucleic acid sequence classification
Source: PeerJ. 2020 Apr 20;8:e8965. doi: 10.7717/peerj.8965 (PMC7179567; doi:10.7717/peerj.8965)
Supplement: Supplemental Information 2 [file peerj-08-8965-s002.zip › miRNA/Drosophila pseudoobscura/positive.txt]

>1
AAGGACAUCUGUUCACAUCUUACCGGGCAGCAUUAGAUCCUUUAGAUACCUCUAAUACUGUCAGGUAAAGAUGUCGUCCGUGUCCUU
>2
GGUCGACCGGUGCAUUCGUACCCUUAUCAUUCUCGCGCCCCGUGUGCAUUAAAAGACAACUGGACGGAGAACUGAUAAGGGCUCGUAUCACCAACUCAUC
>3
GCUAUGUUGUCUUUGGUUAUCUAGCUGUAUGAGUGAUAAAUAACGUCAUAAAGCUAGCUUACCGAAGUUAAUAUUAGC
>4
GACAUGUGCAAAUGUUUGUAUGGCUGAUUCCCUGAGACCCUAACUUGUGACUUUUAAUACCAGUUUCACAAGUUUUGAUCUCCGGUAUUGGACGCAAACUUGCUGAUGUU
>5
GGUACUUAUUGCAGCUGCUGGCCACUGCACAAGAUUAGAUUUAAGACUCUUGUGCGUGUGACAGCGGCUAUUGUAAGAGGCCAUAUUAGCAUCA
>6
CAUGUCUAUUGUACUUCAUCAGGUGCUCUGGUGUGUCCUGUAACCCGGCACAUGUUGAAGUACACUCAAUAUG
>7
UCUGGCAAAUUGAGGUAGUAGGUUGUAUAGUAGUACUUCAGAUCGUACUAUACAAUGUGCUAGCUUUCUUUGCUUGA
>8
UCGUUUGGUACGUUUUUCUCCUGGUAUCCACUGUAGGCCUAUAUGUAUUUCGACCAUAAGGCACGCGGUGAAUGCCAAGAGCGGACGAAACUCUACUA
>9
CCAUUAACAGAAACCCGUAAUUCCGAACUUGUGCUGUUUUAUAUCUGUUACAAGACCGGCAUUAUGGGAGUCUGUCAAUGCAAACAACUGGUUUUUGGCA
>10
CAUAUUUCAUUCGCGCCUGUAUCUUGCUGAACCGUAGCCAUAAUGGUCUUUCAUCCCGGUUGAGCAAAAUUUCAGGUGUGUGAGAAAUUUGUUAAGCA
>11
CCUGGUUUUUGCCAUCAGCGAGGUAUAGAGUUCCUACGUUCAUAUUAUAAACUCGUAGGAACUUCAUACCGUGCUCUUGGAAGACCAAAAGACAACGAA
>12
GUAAUGGUACGGUGCGACCGGACGAUGGUUCACAACGACCGUGUCUCUUAAACUGGUCGGUGGGACUUUCGUCCGUUUGUAACGCCAUUUGUCAGCGA
>13
UGCAACUGCCGUUGGGAUACACCCUGUGCUCGCUUUGAAUAUGGUGCAAGCAAGUGAACACAGCUGGUGGUAUCCAAUGGCCGUUCUGCA
>14
AAAUUCUAGUCGAUUUGUCUUUUUCCGCUUACUGGCGUUUUAUUCGAUCAACGACAGGAAAGGGAAAAAGGCGUAUUUACUAUGAGUUU
>15
CACUUAUCUAUUUUUGAUUGUUGCUCAGAAAGCCCUUAUAAUUAACCAGUUGGCUUUCGAGCAAUUAUCAAAGCCAAAUAAGUG
>16
UUGCAAUUAGUUUCUUUGGUCGUCCAGCCUUAGGUGAUUUCUCUGAUCAUAAAGCUAGACAACCAUUGAAGUUCGUUGUGG
>17
CCACGUCUACCCUGUAGAUCCGAAUUUGUUUUACAUUAGCUUUAAGGACAAAUUCGGUUCUAGAGAGGUUUGUGUGG
>18
GCUAAAAGGAACGAUCGUUGUGAUAUGCGUUAAUUCACCGUUACAUAUCACAGUGAUUUUCCUUUAUAGCGC
>19
AUCUAAGCCUCAUCAAGUGGUUGUGAUAUGGAUACCCAACGCAUAUCACAGCCAGCUUUGAUGAGCUAGGAU
>20
UUUAUGGGAUGCACCAAGUUCAGUUUUGUCACAUUUCGAGCAUCACUGGGCUUUGUUUAUCUCAUAAG
>21
UGGUAUCCUUACUUUCAGUGUCAUCAAAAAUGGCUGAAGAAAGAUAUAUUUGCAUUUGAAGCGUAUCACAGCCAGCUUUGAUGGGCAUUGCAAUGAGCAUCGA
>22
UAAUUCGAUUUUUAGCUAUGAUUGUCCAAACGCAAUUCUUGUUGAUAUCCAAUACUCAAGGGUUGUGACUGGACAUCGCGGCUCGAAAUAAGAAUACAAC
>23
UUGAAGGUUUUGGGUUGCGUGUCAGGAGUGCAUUUGCACUGAAACAUUCUGAAGCUUGUAAAUGCACUAUCUGGUACGACAUUCCAGAACGUACAAUCUU
>24
UCAUACUACUGUUUUUAGUGAGUGAGGGUCCAGUGUUUCACAUUGAUUUUCUUAGUAUUUGUGACUAGAUCCACACUCAUUAAUAACGGUAGUUC
>25
CUCACGAUUCUCAAAGGUAAAUAUCAGCUGGUAAUUCUGGGAGCUAAGCAAGAUAUGAAACACUCGGAAUUUCAGUUGGUAUCGACUUUUUUGAAUU
>26
GUUGCAGUUCCUGGAAUUAAGUUGACUGUGUAGCCUGGGAAGGCAAGGCUUGAGCACUGCUUCUGAAGUCAGCAACUUGAUUCCAGCAAUUGCGGCCCAA
>27
UAAAACGUCACCUGAUGUAGGCCGUGCCCAGUGCUUAUUUGUCGUUGUUUGAAAAUACAAAUUGCACUAGUCCCGGCCUGCAGAGAGUGUCGCACACAAC
>28
AAUUGGCUAUGCGCUUUGGCAGUGUGGUUAGCUGGUUGUGUAGCCAAAAUAUUGCCUUUGACCAUUCACAGCCACUAUCUUCACUGCCGCCGCGACAAGC
>29
AAAGCGAAGCCUCUUUACCAUCAGCGAGGUAUAGAGUUCCUACGUGCCGUAUCCAAAGUCGUAGGAACUUAAUACCGUGCUCUUGGAGGGCUGUCCAUC
>30
UACAACGGCUGUAUGUAGCUGGUUGACAUCGGGUCAGAUCUAUUUUAUCAAGUAUUUGGUCCCCUUCAACCAGCUGUAUCAGUGGUUGAUUCCAAC
>31
GGCCAUGUCGUAAUUAGCAGGGUACAGCGUUGCCGGCGAUAAUUAAUGACGUUGGUCACGUUGGUUUCAUGUCGAUUUCAUUUCAUGACACGGCCG
>32
ACAUCCCGGCACAGUUAAUGGCACUGGAAGAAUUCACGGGGUUUUUCAAUACAACCCGUGAUCUCUUAGUGGCAUCUAUGGUGCGGGACUCA
>33
AUUUUUGCUGUUUCUUUGGUAUUCUAGCUGUAGAUUGUUUUUUGCACAUUGUAUAUCAUCUAAAGCUUUUAUACCAAAGCUCCAGCUUAAAU
>34
GCCUUUGAGAGUUCCAUGCUUCCUUGCAUUCAAUAGUAUAACAUAAAGCAUAUGGAAUGUAAAGAAGUAUGGAGCGAAAUCUGGCAAG
>35
UGCACAUUAUUUGAUCUUUGGUGAUUUUAGCUGUAUGGUGUAUAUCAAAGAUCCAUAGAGCUUUAUCACCAAAACCCAAAUGGUUUUUGCA
>36
CGAAUAGGUGAAUAAAGAGAGCUGUCCGUCGACAGUCAACGUACCAAUUUAAUACUGUCAUGGAAUUGCUCUCUUUGUAUAAUAUUCG
>37
UGUCUUGCUUUGACUCACUCAACCUGGGUGUGAUGUUAUUUCGAUAUGGUAUCCAUCACAACCUCCUUGAGUGAGCGAUAGCAGGAUA
>38
UUGUGUCAUUCUUCAAAGUGGUUGUGAAAUGUUUGCCUUUUUAUGCCUAUUCAUAUCACAGCCAGCUUUGAGGAGCGACACGA
>39
AUUUGACUACGAAACCGGUUUUCGAUUUGGUUUGACUGUUUUUUAUACAAGUGAGAUCAUUUUGAAAGCUGAUUUUGUCAA
>40
GCUGGGCUCACAAAGUGGUUGUGAAAUGCAUUUUGCUUUGCCCGCAUAUCACAGCCAGCUUUGAUGAGCUCGGC
>41
AUUAUACGAUAAACUUUGUUCAGUUUUGCCAACUUGCUUGCAGCACUGGGUGAAGUUUGUCUUAUAAU
>42
CCAUGUCGUUAAAAUGUUUGUGACCUUAUGUACUCUUGAAUCAUAUCACAGCCAUUUUGACGAGUUUGG
>43
UGUGGGAGCGAGACGGGGACUCACUGUGCUUUUGAAGUAGUCAGUCUUUUUCUCUCUCCUAUA
>44
CUCGCAGUAUAUUUUUGUGUUUUGUUGUGUCUGAAACGCAAAUCACAGGAUUAUACUGUGAG
>45
UCGUAUACGUAUACUGAAUGUAUCCUGAGUGUAUCCUAUCCGGUAUACCUUCAGUAUACGUAACACGA
>46
CCGGAGAUGACACGCAGGUGCAUUGUAGUCGCAUUGUCUGUCCAUCUUGAUUUCAGGCAAUACAACUGCAAUGCAAGCUCUGUGCAUUUCA
>47
UGCCUUAUAAAUCUAGCCUCUACUAGGCUUUGUCUGUGCAUUUGAAAACCCGAUCAGACAUAGCCUAUAAGAGGUUAGGUGUACCAAGGAAGAA
>48
CGAAUAGUGAAAUAAAGAGAGCUAUCCGUCGACAGUCAAGUUAAUCAGAUUGUAAUACUGUCAUGGAAUUGCUCUCUUUGUAUAAUAUUCG
>49
UCGUAACUUGUGUGGCUUCGAAUGUACCUAGUUGAGGAAAACUCCGAAAUGGAUUUUGUUACCUCUGGUAUUCGAGCCAAUAAGUUCGG
>50
UCUGUUGGUAAAUUGGCAAGAUGUCGGCAUAGCUGAAGUUGAAAAGCGAUCUUUGAGAACGCUAUGCUGCAUCUAGUCAGUUAUUCAAUGGA
>51
GCAGCAUUGAAUAAUCUCAAUUUGUAAAUGUGAGCGAUUUGAGGCAUUUGACACACUCACUUUGCAACUGGAGAUUGCUCGAAACUGC
>52
CUCUUGUCAAGAACUUAUUCUGUGACCUGCGUGACAUUUAGCCACAUCACAGUCUGAGUUCUUGCUGAGCG
>53
UACGGCUGAGUAUUACAUCAGGUACUGGUGUGCUUUAAAUCCAACAACCAGUACUUAUGUUAUACUACGCCGUG
>54
AUUUACGCGUCAAAAUGACUGUGAGCUAUGUGUUUUUGAUCUCAUAUCACAGCCAUUUUGACGAGUUUG
>55
AUGUGUGAGUGUGGGGCCUGAAAUUUUGCACACAUUUACAAUAAUUGUAAAUGUGUUGAAAAUCGUUUGCACAACUGUGA
>56
GAGUGUAUUCCGUAUGGAAGACUAGUGAUUUUGUUGUUUGGUCUCUGCUAAUAACAAUAAAUCCCUUGUCUUCUUACGGCGUGCAUCU
>57
AAAGUCUCCUACCAUGCGCGCUAAUCAGAGACCGGGGCUGGUUUUUUCACUGCAGUCAGGUACCUGAAGUAGCGCGCGUGGUGCUAGACA
>58
AUAGAGAUUGCCCGUAGGACGGGAAGGUGUCAACGUUUUAAAUUUUGAACAAACAUUGCACUUGUCCCGGCCUAUGGGCGGCUUGUCAUACACA
>59
UUUGAAGUAGAGAGAAUAGUUGCUGUGCUAUAUGUCCUUCGACUCUAUAUAUCACAGUGGCUGUUCUUUUUGUACCUAAA
>60
CAAAAAGAAGGGAACGGUUGCUGCUGAUGUAGUUCAAGUUUUGCACAAUUUAUAUCACAGUGGCUGUUCUUUUUUGUUUG
>61
CCAACCGCAGGGAACCGCUGCUGCUGAUAUAUUAUCCACCCAUCUUUGACAUUUCUAUAUCACAGUGGCUGUUCUUUUUGGUU
>62
UCCCGUGCUGCAGUUUCAUUUUGUGACCGACACUAACGGGUAAUGGCUGGCCGCAGGACUACUCGUUUUUGCGAUCACAAUACUGAAAUUGCAGCAA
>63
UUAAAAUUAAAUGGCGAUUGUCGGUUUGGUCGCUUUUUACCAGGGUUCCGAUCAAGCGAAGUGACUAGACCGAACACUCGUGCUAUAAUUUUAGAAU
>64
UCGAAUCGAAGAACUGAGAUCGAUUGGUGCAUAGAUAUCAAGAGGACUCGCUAAUUUUCAACUCUAGCACCAUUCGAAAUCAGUGCUUUUGAUGAGAACC
>65
GAGUUUACAGUGAAAUAAAUAUUUAAGUGGAGCCUGCGACUGGGACUCCAGCUCUCCGACUGGGCUAACUCACUUGAGCGUUUGUUGGCACGUAAAAGAC
>66
CUGCGACGCUCUUUAAAGUGGCGGUGACGUGUUGGUAAUAAUAUUCAUAUCACAGCCAGCUUUGAGGAGCGUUGCGG
>67
CCUGCCAGAGAGGGCUUUUGGUUUAUCCUAUCUGCUGUGGUUUAUGUACAAUUCGAAAGUCAUAUGCAACGGCAGAUAGGAGCAAUCAUUAGCCACAAAGCCAACUAUCCGUGGGA
>68
CCGGGUCAAAUGGUCCAGAGUUUUCAGAUCCUCAAAUACCAUAUGUAUUAUUUGACUUUCAUAUUGAUUUGGUGGAUUUGAAAACUUUUCACUUAAGAACACUUG
>69
CAGAAAUAAUGUUGGACUGUGCUUAAAGUAAAUAGUCUGGAUUGAUGAAAGUUAUAUUCAAGAAUUCAUCAACAGGCAUUUACUUCAACUGCAGUUUAAACGAUAUGCAACUG
>70
GGGCAGCCACACACACACACGACCGUUUCGACCCCGUUGCGAAUCGAACUUGGUUUGAGUUCGAGCAGCGGGUCGAUCCGAGCCAUAGCCCA
>71
GAUCCUGGGAUGCAUUUUGUGCAGUUAUGUCUACGUGAUCAUCCUCAUCACUGGGCAAAGUGUGUCUCAGGAU
>72
UGCACCCAUUAUAGUUGGGAUUUUUUAGAUCAGCAGUUAUUGCUAUACAGCCGUAUUAAUAAAUCUUCUACUGGCCUACUAAGUCCCAACAUAAUGAGAGUA
>73
GGCGCUUGCCAUUGAUAUUGUCCUGUCACAGCAGUAUUGUAACUUAAUUAUAGCCUACUGCUGGGUCGGGGCAUUAACAUUGUUGAGCGCC
>74
CGUCCGUGUUCGUGCUCAACGGGUAAGUGGUGUAGAUGAAACAAAUUAACCAACCUUUAUUGUGUUGGAUUGUUUCACCUAUCGUUCCAUUUGCAGGUACGAGGAU
>75
GGGCAGCGAAUUACUUGGGCCAGGGGAAUUCAAACUGUGAUCGCAAUGCAAAAAGUUUGUUCGUUUGGCUUAAGUUAUUUUCAUGCCUC
>76
CUCCCGUGACCUACCCUGUAGUUCCGGGCUUUUGUUUAUAUUGCGCCCGAUGUAUUUUCGAGUGUUUGUGUCGAUUAUCAGAAGCUCGUCUCUACAGGUAUCUCACAGGGUAGA
>77
UCCACAUUGAAAUCGGGUUUCGUUAACAGCGGGCUGUUAUGAAUAAAUCAACAAGUUCGUUGUCGACGAAACCUGCAUGCUGUGUGGAG
>78
GGCAUCUGUUGCAGCUAGCGGGUGUUUUAUCUGGUAGCUGUACCCUUUUGAAUCUAUCAUAAGACACACGCGGCUAUGACCGAUGCCC
>79
UGUCCACAAUGGACCUUAGUUUUCGACGUGUUUUGGUGUGCUGGGGAGUUGAUAUUCCGAUUGAAACCGUCCAAAACUGAGGCCAACUGUGCGGCAU
>80
GACGGCGACUAGAAUCUUCAACGGCCACGUGUAUACUCAUAGCUAUAACCUGAUAUCCGAAUGUUAUUGCUUGAGAAUACACGUAGUUUAACAAGAUUCGUUCAGCAAUCA
>81
GCGUCAACUUUCAGGUGAGUUUGAAAUUGAAAUGUGUAAAUUGUUUGUGCCAAUUUAAAUUCGAUUUCUUAUUCAUAGGUGC
>82
AUUGGGGAUUCCAGUGAGAUAUGUUUGAUAUUCUUGGUUGUUACAUUCAAGAGUUCACCCAGGAAUCAAACAUAUUAUUACUGUGAUACCCGGA
>83
CGAUCGGUGUGUAUUUGGCAAGUAGAAUAGCAGGCUUAUCACAUGUUCCAUUCAAUCCGCUGUGAGAUUCUUCUAUUCUACUUUCGACAAACACCCGUUG
>84
UGCUGGUGUUUCCUCGUGUUACGUAUACUGAAGGUAUACCGGAUAGGAUACACUCAGGAUACAUUCAGUAUACGUAUACGAAGUCGCACAGGU
>85
GGCUUUUAUGUAUUUACGUUGCAUAUGAAAUGAUAUUUAUAGUAAACAGAUUAUUUUAUAUGCAGGUAUGUGCAGCUGAAGAGCCUGUCCAUUG
>86
GGAUAUUGUAGUGUUUUAGAAUUCCUACGCUUUACCGUUGCAAAACGAAAUUCGGCAAAGCGUUUGGAUUCUGAAACCCUAUGAGUCU
>87
CUGCUCUGCUUCUGCUUUGGCGCUUUAGCUGUAUGAUAGAUUUAAAAUACUUCAUAAAGCUAGAUUACCAAAGCAUUGGCUCUG
>88
AUUUGCAUUUGGCUUUAGAAACACAAAGCAUGUGUGGUAUUUUAACUCAUACAUAACUUGUGUCUCUUAGAUCAAAUGUGAGUA
>89
GGGCUUAUAUUUGUAUUUUUGCUCGGACAUUUAUGUACAAUUUGAGCGUCAUAGAUGGUUGCAGCAUAAAUAGAAUUAUUAGCCC
>90
UCCUGCUAUCGCUCACUCAAGGAGGUUGUGAUGGAUACCAUAUCGAAAUAACAUCACACCCAGGUUGAGUGAGUCAAAGCAAGAC
>91
CGGCGAUCGGGUCUCUCGAGUGUGGAGAGCAUGGGAGUUGGCGGACACAUGAGAGUUCCACCAUGAACCUCGUCCAGCCCACUCUCAUCUCAUCCGCCCGCUCGAGAGGUCGCGAUCGUC
>92
ACGGAAUUUUACGUAUUUAUCCGUUUUGUCUGUAUCGCGAAGUUUGGAGUCGUUUUUGUUGAAGCGAUUCCACGCAUUUUCGAGUACUGAUAUUUUGGCUUGACAAUAAGAGGCCGUU
>93
UCCUCCUCAAGGAGUAAAUGUUCUACUGCGCGAGGGCAUAGGGCAGAUUCUCAAUAUUCCCUGGGCUCUGCUGUCCGAUGCCCUCACGCAGUACAAGAAUUUCCUCCUCGAGGAGGA
>94
GAAAGUGUUUCCCCCACCAAAUGCACAUUCGUGCUAUAUGGCACACAGUUGAUUUAUAUUAUUUUCUAGUUCAUAAGUCUGUUGAGUGCCAUAGAGCAAGAAGUGUGAUGCAUCCUC
>95
AAUUUCUGGUCUCUCCAUUUGGUAUUGCGUUUGUUGUAUACGCAAUACAAAAUGGAGAGACCAGAAAU
>96
CUGAAUUUAUAUCGAGUUAUCUAAGGAAAUAGUAGCCGUGAUUUAACAUACAAAUCCUUUACAUAUCACAGUUGCUGUUUCUUUUAGAUAGCUCUUUUGUAAGCAGC
>97
CACGGCAAUUCCUGCAGCAGUUCAAAUUGACUCUAGUAGGGAGUCCUUUUAUUGAGCGACUCCCUAACGGAGUCAGAUUGAAUUACCAAGGAAC
>98
UAUGGUUAGGUAGGUACCCAAAUAUCUUGAUUAUAAUUUUCCUUUAGGAACUUACACAGAUAUUUCUGUACCUACAGGAAUUGU
>99
UUGCUGGCAUUGGCUCUUGGCACUGGGAGAAUUCACAGUUGGUUUCCAUAUAUUCUGUGGUUCUGCGGGUGCCAAAAUCGAAUGUUCGGCU
>100
AAUUUGGCAAGAUGUCGGAAUAGCUGAGAGCAAAAAGAAGAUGAUUUGAAAUGCGGCUAUGCCUCAUCUAGUCAAUUGCAUUCAUUUGA
>101
UUUUCAGUUUUUUACCAGGUUAGAUUUGCGAAACGUUGAAUUUAGGUCGUAUCACAAUUCUAGCCUGGCAAUUUUGCUUGAAAAA
>102
CACUUUGCCGGCUCAGGUACUUAGUGACUCUCAAUGCUUUCGACAUCUUGAGAGUCUCUCUGUGCCUGCACUGGCGGUGG
>103
UACGUAACCCAUCAAACGGUUGUGAAAUGUUGCAUUUAUCAAAUCAUAUCACAGCCAUUUUGAUGAGUUUCGUG
>104
ACGUUGCGGGAAUGGGCCACUACCUCGCAGUCACGUGAUAUCGGAAUGCAAUGAUCUACGUUAAAUUGUGUUUCUUUUUGAAUAGUUCAUGUGAUGUGACGUAGUGGAACAUUCCUGGCG
>105
GUAGAGGACCAACGUGCUACCAUGUAAAGCAACUUCAGACCAUAGUAAUAAGGAAUAAUAUGAAAAAUUGAAAUAUUAUGGUUUGAAGAUGGUUUACAUGGUAGUACGUUGGUCCUUUAC
>106
GUAAAGGACCAACGUACUACCAUGUAAACCAUCUUCAAACCAUAAUAUUUCAAUUUUUCAUAUUAUUCCUUAUUACUAUGGUCUGAAGUUGCUUUACAUGGUAGCACGUUGGUCCUCUAC
>107
GGGAGUUGAUUUCAAGAACGGAUCGUAGUACUGAUCGAGACGCUUGCUACUGGAGAAUUCGACUUCCAAUAGCAACGCCCUUUCGAUUAGUUCUGCAAUCAAAAAAAGCAUCGCAUACCA
>108
UCGUAUUCAAUGAUGGAUGUAGGUGUAGAGAGAAAGGGCGCACCAGUCAAAAAAAGAGAUUGGCUUUCGUUGUCUGCUGUAACUUUACUCUCUGCCUCUAUUUUCAUGACUGACUAUGAG
>109
CUUCAUCUAUCCGUGCACGUACAUCACAAAGGUAAGUGGCUAUGCCGCGACGGGAUUGAACCUCUCAUCUCUCACCUCUCACGGCAUAUCAAUCACUUGCAGUACAUCACCGCCGAGAAG
>110
GAAGGCUUUUUCACAUUUAUGGCGAAAUUGUAAAAUCAAAUUGGGUUCUUUAUUUGUGUAUUUGUAUUAAUAAAGCUUGAUUUGAUUUUCACAUUGAUCCAAAUUUGACAUCGAGCUUUA
>111
GGUUUUUCGUCGGGAGUUCCAUCGCCGCAAACUUCCUCGGGUCAUGGCUGUACUUUUUCAAAACCCCAUGGCCCGAGGAUGUUGCCUGUGAUCCAGCUCAAAAUCAAAACGAUGUGAAUA
>112
CCAAACCGUCUGCGUGUGCUUCUUUUGUUACUGAUGGUGCUGUCGGUCCAUAUUCGUUAAGCCAGCGUCAUCAGUGGCAACAGCCGCACCGCAACCCAACCCCCAGAAGAACGAGUAUGG
>113
GGGAUCCCCGUGCCAAAUAGAGCCAAAACUAUCUUAGAUCGAAGGUUCCUGGCUUACAGGGAUUUGAUGUAAGUUAAGAACCUCCGCUCUAAGCUAGUAUGGCUAUCAUCAACGGCCC
>114
GGUCGUUACUGCAUUGGUGUCGUGGCUCUCAAUUCCGUAGUGCAUUGCAGUUUAAUAUAAUUAUCAACAACUGCAAGCGCUGUGGACUUGGCAGCUCCGAUAGCCGCAAACACAGCUG
>115
GUGCCUGGCGGCCGGAUUGAAUAACGUAUGUGGAAUUGAAGUUGAUAUACAUUCCAUGAACAUUUGAGGGACAUCAAUUUCUUUUUCAAUUACAGUUCUUCUUGUUCCCGGCCCUGCA
>116
UAGUUCUACAAUUGCUGCAGCUUCCUUAAGUAGUAUCCAUUAAGAGGUCGUCAUCUAGCUAAAAUCGACCUUUUGAUGUACUACUUUAAAAAAGCACAGUCAAAGUCAACAGAACUG
>117
CUGCCCAUCUAUUUUCUGGACGGAGUUUGCACAAUACGUAUUUAUAUACAUACAUACAUAUGUAUAUAUGUAAUUUGUUAACAUAUUGGCAGUCUUCGGCCUGAAAAUGUUUGUACA
>118
GCCGGCCACUCCUCCCGCGGGAUCGCCUUCCAGUGGCCCGUGGCUGCCGGUGCUGAGCUCUGCCGCUGCAGGGCCGGCCGCUUGGGUCUUGCCUGGGGCUCCGGGCAGGAGGCCUGC
>119
CUGAGAUCAUCAACUAAAAUUCAUCCUUUAUUAUUUGUAGGCCAGUGAUUUCACAGUACGUUUGUUUUCUUCUACAUAUUGUCAGAUCUCUGUCCUCAAAAUAUUCAAGGCUUUCAG
>120
AGUGCUGUGAUAAGCUGACAAACAUUUAUAGGCAAAAAUCAGUUUCAAUAUUUCUCUUUAAUUAAUAUUGCACUUUUUCUUGCCUCUAAAUUUGAUUGCCUCGUCUAAAAAUAGCAC
>121
GCAAUACAUUGCUUUCAGAGGGCUCGCUCAUCGUUAUUUGAUAGUAAUCGCACCUGAAAUAUGUCAAGUAAUGAUGGGCGUAUACCUCCCGGCAAGGUCAAACUCAAUAACAUUGUG
>122
GGCAGGUCCUCUCAAAAUAAUCGGGCACCUAAGUAGUUGAUACAAGGGCGAUAAUGUAAAAGAACUUUCGCAUUGUGUGACCUACUUAAAUGCUCGAUUGUUUCAAGCAACCUCUA
>123
GAGUGAUCCAGAGCGGAUAUACCAUCAGCCCUGUUUCGAGCUUCAUUUUCGUUAAAUUGACGGGAAAAGGAACUUGAGAACAAGGUUGAUUGGAUUCCUGUUAUGAAAUCUACUCA
>124
GAACACUGUUUUAUGCGGUUGAAGUAGUAGGUGGAAGAACUAAAAUAUUUGUAUAUUUUCAAUUGAAUAAAUUAGAUUUUCUGCCUGCAACUUCGAUUCGCAACGACCCCUGUUUA
>125
CCGAGGUGUCUUACAAGCCCGUCGAGGAAGCUGAGGCGGUAAGUCACUGAUUUCUUUAGUCGCCUACUUGGUCUAAGGAUUCAUGUGCUUUCAGCUCCAACUGGCCAUCAGCUCGG
>126
GCGGAAGGGUGCAUCGAGCUGCUUUGAUUUGUAGGCCGUGGUUCUUGCAAAUACGGAUUCAUAACGUAUUGCACUAGCCCCGGUCCAAAAAACAAUAGCAACGCCGGCAACAGCA
>127
UCCUGGUUUCCACGGCCUUCGUAACGGGGCCUGGCCGGUGGCGUGAUCCCAUGCCCUUAUUUGGUCAUGCGUCGGAUCACUGCCGGCCCGAUCCCGCCGUCUCGCCGUCUAGUGA
>128
GCUUCUCGCUCACCAUGAAUUCCCACUCGAAAAUAUGAUAUGCUCGGCAUCCUCCGGGCAGGAAGGAGGAUGCCGAGCAUAUUAUAUUUUCUUGUGGUAGAUUCUCAGCGCAGC
>129
UCAAAUGAGAAUGAAAUGAGAUACUUUAGGUUAUAUGUUUUUACCUUCGGUUUUUUGGUAUCUGAAGUAACUACAUAUGAUCGAGAGUGCCUCUGUUUCUUGGCCACAUUCGAC
>130
GCCGGUUUUGGGCAAAAUUAUCGUGUCACUCAUUAUUCAACGCAUUUUUACUUCGGGGAAGGCAAAAUGCGUAGAAAAGUGGGUGACAGGAUAAUGUUGGAUCGAAGCGGGCA
>131
GUAUAUGGUUUUUGGAAGAAUUGUGAGGUCAAAUUGAACGCAUUUCGAGUAUUGUUGCAAAUGUGUAUAAUUUGGCCAUCAUAUUUAUCCAAAAUGAGCAUCGCCAAAUGUGC
>132
UUUUGUUUUGGUUCUAUGUUCUUAGUACUUGGGUUGAUAAAGACCACUCGUAGUGUGAGAAGCCUUUGUCAUCGCGGGUAUUAUGCAACAUAGCUCAAAAGCGCAACAAAAU
>133
AGGAGCCUGUUCUACGUGCGAGUUCCACCAUGCAAGUUUUGAGCGUAUAUGAAUCCAAAAACUUGACACGUUGAGCUCGUGCGUGGUGCAGCCAAAUCAUCGCAGCGCAUCC
>134
GCUGCAACAACGGCAGGCGGCGGCAACGGCGGCAGCGCCAGCAACAGCUAGAGUUAUAGGACAGCUGCUGCCGAUGCUGCUGCCGCUGCUGCUGCCCAAACGGAAUUGCAGU
>135
GCUCCAUUUUGUACGAUUGAAGUACUAGCGGAGAAUGCGUUGUUAUUGGUGUCUGUGGAAAUCCAAAAGCAGCGAUGUUCUUCGGCAGUACCACAAUCAAUAUUUAGUGAGU
>136
CGCGAUGUUGGCUGGAGUGUUCUUCUGGCAGUUGGCCGGCCCAUCUUCGUCCUCGCUCACGUCCGAGUAUGGGCCCGUCGUGGCCAGCUCGGCCUCCAGUUGGCGGUUUAGC
>137
GUUCUUCCAGAGCGUGGAAGUGAUGACGGGUAAGGGAAGAGGGUGGUAUUUUCCGUUUUGCUGUAAUGACCUCCGCCUUCUUUUGCAGGCGACCACUUCCGGCUGGAGCACA
>138
GUGUAUUCGUGUUCGGUGGAUACCUUCAAGCUGGGGGAUGGGCAAUACUGUGUUGUAUUUCACCAGUAUUGCACACCCACUGGCCUGAAAGUGCCUACUGCUGGGUUCAAC
>139
CCUAGGAUACGCCUGAUGAGUGUUUUCCCAAUUUGACUGUGGUGGUUGUGGGUAGACCCUACAGCCUCUAUAAUUGGCAGUGUGGGAGCCAACACAGUUGGCACACUUGGG
>140
CGAGUAUCCAUAGAUGUUGCUUGCUGCUGCUGCCGCUGUUGCUGCUGGUUCUGCUUCUGCCGCGUUUUAACUGGCGGCAACUGCGACAGCGACAGCCACUACUUCAACUUG
>141
GUGAUUUCUAGAGAAGAACUGGCAGUGCAAUACGUUUUUCUUCGCACUGAUGUGUGUUUAAACCUCAAUGCGUUGAAUAACGUUUUACAGUGUGCGUUUCUGAGCAUCGCC
>142
CACUGUUUUCCCCUGAUUGACGGUAGUGAAUGGUCAUGUUUCUGUAUUGGUGUAUUCGAUAUCCAAUACAGCCGCAUGAUUAUUCACAACUUUGAUCAGCAUAUUAAAGUG
>143
UGUGCGGGUGUGUGCUAUAUUCUGAGUAUUGCCUCCUGUUGUAGUUGUGGAAUAUUGAAAUAUCAACUAUACGGUUCGGAAUCCUCUAAAUAUGGCAGCCACUAAAGACAA
>144
CAUUUUGGCGGUUUGCUUUCCUAAGUACUAGUGCCGCAGGAGUUAGGUUCGUGUCCGCAAUACCUCCUGCUGCCCAAGUGCUUAUUAAAGCGGCGGUGGUCCAACAGUGA
>145
UGAUGCUAAUAUGGCCUCUUACAAUAGCCGCUGUCACACGCACAAGAGUCUUAAAUCUAAUCUUGUGCAGUGGCCAGCAGCUGCAAUAAGUACCGAUCGAGCUAAAUCA
>146
UGUAUAUUUCAAAUGUUUUUAGUUCUUCAGAUCGCCAGGUAUUAUAUGUAAUACUUAAAAACCGUGUUAUACCGGUCAUCUGAAGAAUUAUUUACCACAGAAAGCAACA
>147
UUUGUACACCAACAUUUGUGCGUCUAAGAUCUGUGCAGUAUAUACAUACAUAGAAUACAAAAUAUUGCAGACUUCUCAGACUACAAAUGUGAACUGUCUGGUCUUCAAA
>148
CAGUGGCUGGACAAGAGGUGUGUGGGAUACUGAUUUUAGAGAAAAAAAAAACCAUUAACGUGAGGCUUCGUUUCUCACAUCAUUUUCCCCUCACAGUGCCCGGUGCCUG
>149
GAAGUUUAUAAAACCAGAAACAAAUUUUGUGUAAAUGUGAUAAUUGUUUGUAAGUUUGCCCUUAUAAUCAAUCUUAUUACGUUUAUAGUAUAAUGAGCUGGUCUAGCUC
>150
GCCACAAAAGAGAAACAAAUUGAAUGUGAGUCUCUCACAUGGCUGGUCUAGCUGACUUGUUUCUAAUAUUGCUAGCUGCCUUGUGAAGGGCUUACGUGUUUUUGUAGC
>151
AUUUAUAACGACAACAAAUUAGUGGGCAUGAAUUUGUGCCAAUAUUUUAUUUUUUAAUUAAUGUUGUACAUUUUCGUGCCUAUAAAUUUCAAUGUCUCGUCUAUAGAU
>152
AGGAUUUUUCCCAGCUCCGAGAGGUUCUCGAGGCAGGUAGCCUCCUGGUGGGCCUUGCUCUUCUUGGGCGGCGUUUGCCUCUGGGAACUUCCCGGGCUGGCUGGGUCC
>153
CGAGGAUCGCUGGGACAGGUACUUUUAUCGAAUGUUCCAGACUUUUAGUGCUAUCAUUGCUUGAAGCUCGGACAUUUGGUAAGAAUAUGUUCCUCCAAGAGCCCCUGA
>154
UACCUAAAUCCGCGGGGCCAUCUGCUUAUUAGGGGUCUGCUCGGGAUUAUCAAAUUGGUAGGUAGAUCUCUAAUAAGCAAAGGUCCCGCGGAUUUACCCAAUCGGUA
>155
GUUUUGAAUUCACAUUCUGCAUUGAAAAAGCAAUGGAUAAUAGAAUGUAUUUGCAAAUUCUAUUGUUCCUUGCUUUUCCUAAGCGGGAUGGGGGAGCAGUCGUCGCA
>156
GCGGUGGUUGCCGUCGGCGUGUUGCGGUGGUAGCCGUCGGCGUGUUGAGGUGGUUGCCGUCGGCGUGUUGCGGUGGUUGCCGUCGGCGUGUUGCGGUGGUUGCCGU
>157
UAGAGGCAUCGUUGGCGGUGCCUGUAAGUGUAUGCCGGAGGUUCACUAGCGACUUUUAAAUCUAGUUCUCCGCUUCACUUACAGCGGACAAGCUGACCACCUUUAG
>158
GACUGUGGACAUUUUGGGUGUGUGAUUUGUGGCAAAGUGAUAUGCAUUUGAUCAUCCCCUUGUUGCAAACCUCACGCCAAAGUUGAAUCCCACACCUACACUCUC
>159
AUUGGUCUAUACAAAUGGUCUAUAGCUUUCCUGGCUCUCGGCUCUAUAUGCUUUGUUUAUUUAUACUAUAUAGAACUGAGCAACAGGUAAAUUAUUUACCACCAA
>160
GUAACCAAAUUUCAAGUUUCUUACCAGUGUGGAUUUGUAAAACGUUGCGUUUUUAAACUCGUAUUGCAUUUCCAAUCUGGCAAGUUAGCUUGAACAUCACCUGCG
>161
UGAUCGUUUUUUCGUUUGUGUGUUUUUUCCUUCUGUGAGUUUUAUGUAUUUGCAUGUCAAAACAGCAGACGGCAGAAACGGCAGAAACGGCAGAAAAUGAGCA
>162
AGCUGCGACCAAAUGAGGUGAAAUUUAUUUAUAGGCAGAAAAUAUUUAUUCCGCUCGAUGGAUAAUAUCUCUUCCUGUAUCUGAUUUUCAGACUGGCGUCGUU
>163
GCGUCUUGCAUGUGGGACAGGUAGUAUGGGUCUUGACAUGUGACUCAAUACAAGUUUUGUGAAACUCGUGGCUGCACUUUGUUUUCAAUGUAGGAGCCGAAGC
>164
GUGUUUUCUACGAUCGAAGUAAUUUCCGGGAAUGCGCUGUUGUUGGUGUAUUCGAAAUUCCAGAGCAGAGCAUUCUUCGUCACUACCGCCAUCAACGAGCAU
>165
UGAUGCAAAUGGAGCAGUCGUGUUUUAAGGUACAGACUUUGAGUCUAUUCUAGGCAUCAAUUUUCGUAUCUUUUAAUUCGUCUGGCGCCAACAGCAACAG
>166
GAAAGUUGCAGUCCUGCCAGCUGGUGGAUUAACUGUUGCCAAAAGCUCAACUUUAAAAAGCUUUGGUGUCAGCUUCCAGCAGCUGGCGGGGAAGCGAC
>167
GCUCCGUGGUAAUUCUUAGGCCGACAGGGUCCCGUGAGUGUUGUCCGGCGAUAGCCUAGGCACCCUCGGUGAUACUUGUCGGUAUCCCUGCAUAGCA
>168
GGACCCCAUCGCUCGCUGUAAAUUGUAAUGGCCAAAGCUUUUUUGUUGGUAGCAGCUUGGUGUUACUUCUUACAGUGAGUGUGGAGCGUUUCCA
>169
GACUAAGCUCAUAAUAUUUCUGGAAGUUACAGUGGGCAUAUCCAAGCCGCUAAAUAUGUGAGCUGUUAACGCCUUAAAGCCUUUUGAGUCAAGU
>170
GAGUUAUAUAGUUUGUAGUUGGCCCGGUUCCCAGCACAUGUAUGUUGAAUUAAAUAUCAUAUUGUACUGCGACUCGGGCCAAUUAUUAGCUCA
>171
ACUGAAACAACCCGUCUCGAAUAGCGUUGUGACUGAUGACUGCAUUUGUAAUUUUCUCAGCGGCAGUGCUAUUCCAGUUGGGUUGUUUGCGG
>172
GGUGACCCGCUUUCACACAGGUAUGCUGUAGCAAGGAUCACUUUGAGGGCAGUCCCACUUCAGAUCCUUUUUCCGGCAUUAGGUUUGGUCCU
>173
GCUCAAAAAUUUGAGGGGUCAAACUGUACGUUCUAUGUGACAAUAUUCGAAAUUCAUAAGCGUAUAGCUUUUCCCCUUAAAACUUGAUGCA
>174
UGUUGGACUCCAGUAUCGUUGCUCGGGUCGUUGUUGGAUCUAUUGAAAAGUAAACAACGAACCGAGGAAUUUUACUGGCACUCAAAAACAA
>175
GCGCUGAAUUUAAGUAAGCAAGAGAUCGAUCCAUUAAGAGAGCUCCUUAACAUCAUCCUAAUGUAUCCUUCUCUUGUUGAUUACAGUGUA
>176
GUCCCGCACCAUAGAUGCCACUAAGAGAUCACGGGUUGUAUUGAAAAACCCCGUGAAUUCUUCCAGUGCCAUUAACUGUGCCGGGAUG
>177
GGAGGUCUAUCAGAGCAAACUUCCUCGGGUCGUUGGGGUUCCUUCGAAAAGACAACGGCACGAGGAUGUUGCUUAUGAUGCAUUUCCA
>178
GGAUUGACGGUGGGAGGUGAUUAGGCCAAAUUUCAUUGAUAGAUUCGAAAUCCAAUAAUUUGGCCUAGCAUUCGAUACCGCAAUCCA
>179
GCCGCGUCUUUCAGGUGAGCAUCCUUACAUUUUGUUCCCAGUGUGGAACUGAUUGCAAGCCUGUUUCCAGGAGAUGCUAUAUGGCA
>180
GCUGCACAACGCAGCCCGGAUUCUGUGUGUGCUGCGCUGUGUUCUUAAAAGCCGUAGCACCACAUGAUUCGGCUGCGUGGUCAGC
>181
GGAAGAAUCAUUUCGUGCACAUACAAACAUACACUUUUGUUGUGUGUGUGUGUGUGUGUGUGUGUACAUAUUGAUAUAUUUCCA
>182
CACGGUGAACGGUGAGUGGGAGUCCCAGAGUUACCCGUUUUGGGUGCACUAAUCGGUUAGUCUCGGACCCUCACCAGGUCUGUG
>183
GUCUCGGAUCUGGUAAGGAUUAAGAUUAAAUGUUGAUUCAAAUCGGUGUCCCGUUUAACCUCUAGUUCUUGUUCUGUACA
>184
AAAUUGGGUCACUUACAGCUUCAAUACAGUGGUCCAUCGCUGAAAGGCGCCUUUCGUGUUGGAGCUGUGAAAACAAGGUU
>185
GAUUUAUGUAGCUAACGGACAACCGUCUAUAUUGUUCUAAAAAUCCAAAAUAGUCGCUUGUCCUUUAGCCGCUGCGAUCC
>186
AGAGUUCCGCGCGCUCUCCGGAGCCGUUAUGAGAGAAGAUUUCCGAUCUCAUCCCAUAACGGAGUCCCGAAGCCAACUCA
>187
GCCCCCUCCUUUAUAAGGGCUCGUGUCGGUGCUCACCGUUCCCUGUAACGGUGCCUUACAUGGGCCCGUGGAACGGC
>188
AUGUGAGUGGUGAUGAUGAUCAAUAUUGGGAUAUGCUUUUCUGACUAAUAGGUUAUCUGACUUAUCUCACAU
>189
GCAAGUCAAUAAGAUUAUUCCACAUCAUUAUUGUAUAUGGUUAACAUCUUCACUUGAUUUGCAG
>190
GUGAGUGUUAUACAGUCAUUUUGGGGUUCUUUUGCUAAACUCAUUGUCUGUAAACAACACAG
>191
UACGUAACUCCUCAAAGGGCUGUGAAAUGUUGCCAUUAUCUACUCAUAUCACAGCCAUUUUGAUGAGUUUCGUG
>192
AGCUGCUUAACCGAUGCUUUGGCGCUUUAGCUGUAUGAUAGAUUUAAAUACUUCAUAAAGCUAGAUUACCAAAGCAUUGGCUUCCGCAGGC
>193
GCUUCAUGAACGUAUACUGAAUGUAUCCUGAGUGCUAUCUAUCCGGUAUACCUUCAGUAUACGUAACAGGAGGC
>194
UAGCUUUUAUGUAUUUACGUUGCAUAUGAAAUGAUAUUUAUAGUAAACAGAUUAUUUUAUAUGCAGGUAUACAUGCCAGGCCG
>195
CCACGGUGAAAAGGGUGUUAAAUGAAGACUUAUGGCUUCGGGCAUGUCGAAGAAAAACAGGACAUCGUUUGAAUGCUCGUCUAAUGGA
>196
CACGGCAAAAGUUUUUUUGCAUAUCCUGCACAGUUUCAGUUCUCGCAGAGUACGCAAAAAAACAAUUUUGACGUGAG
>197
UCUGUUAAUGAAGAGAGCUAUCCGUCGACAGUAUUGCUGAUAAACACUGUCAUGGAGUUGCUCUCUUUAUGAACGGA
>198
GGCACAUUCGUGAUCUACCCUGUAGAUCCGGGCUUUUGUAGAAUUGUAAAUAUCAGAAGCUCGUCUCUACAGGUAUCUUACGGAUGACA
>199
CGGACGAAUCAUAAAUUUGAUUACAAGUUGAUUUGGAGUAGUACUAUGGUGUUUGGUACUCACAUAGUACGUUCCGAAUCAACUCGUUAACAAAUUUAAAUUCAACAA
>200
CCCAGUUAAUGCUCUACAUCUACCCUGUAGAUCCGAAUUUGUUUGAUAAGAGGCGACAAAUUCGGUUCUAGAGAGGUUUGUGUGGUGCAUACAGAGCUAC
>201
AAAAGUUAAGUCAAAUUUGUAUGGAGUUGGAAUGUUUGCCUAUGUUUGCCCCGGGGGUCAUUGUUCCAGCUGCAUACAAAUUUCAGGUAACCUUU
>202
UAGCUGACUUUGAGUCUUGGCACUGGGAGAAUUCACAGUUGAUUUUAUUAUUCUGUGGUUCUGCGGGUGCCAAAAUUUAAUCAACAGCU
>203
ACACAAAUAUUUGCAGGACGGGUCGUGUGUUAAUGUAUAAAUCUAUUAGCUAUAUUGCACACUUCCCGCUCUUUAAAUGUCCAGUGUU
>204
AAGUUUUAUCCAAUUCUCAGGAUUCUUCUCAGGGUUUACAUGUUUUGGUCUAAAUAUGAAAUAUGUACAACCGUGAGUGGAGACCUGGGGGUUGGUUAGUCAAC
>205
UUUCUCUCUAAUACAGUCAUCACACUCUCAGUUGAUAUGUGUAACAUUCUAUCACUGGGUGCAUGAUGAUUGUGGUACAGAGAU
>206
UUAAAAUUGAAUGGCGAUUGUCGGUAUGGUCGCUUUUUCACAAAAAAAUUGGUUACCAACAAGCGAAGUGACUAGACCGAACACUCGUGCUAUAAUUUUAAAA
>207
AAAACUUGGUUGGCCACGCGUAUUCUUGGGUUACUAACACACUGUUUAUGUUGUUAUUGCUUGAGAAUACACGUAGUUGACUAGUGUUGUA
>208
CGUGCCUAAAGCCCCUUAUCAUUCUCCUGUCGAGUGUUAAAAUUCUCUACGACUGGACGGAGAACUGAUAAGGGCCCGAGGGUUACAGA
>209
GAAAUUCAUUGCAGCUGCUGACCACUGCACAAGAUUAGAAUGCGACUCUUGUGCGUGUGACAACGGCUAUUAUGGGUUUU
>210
AACAACAACAUUCGGACCGUCGGUCUAUAGAGCAAUAUCACCCGCUCGGUGGAAGACCUUCCCUUCGUCGUUAUC
>211
AUUGGUUUCUAGAUCUCAGCAUAUAAAUUGAUUGUUGCUGGGACUUAGAAAGCAAUAU
>212
UAACAUUCUAUCACUGGGUGCGUGAUGAUUGUGGUAGAGAUUUUCACAUAACGCCACCAUCACAUGUGACAUCUCUCCUGUCUCUCUGUAAUGCAGUCAUCAUACUCACAGUUGAUAUGUUUGACAUUC
>213
GCAAUCGAAUAUGAAAAUAAAGAGAGCUAUCCGUCGACAGUAGGGAUAUAAUUCACUGUCAUGGAAUUGCUCUCUUUAUGUACAAUUCGAUAUUCAACGUGC
>214
UGCAGCCUUUUUGCUUUAGAAUUCCUACGCUUUACCGUUGCCAAGUAGUUGGGCAAAGCGUUUGGAUUCUAAAACGAAAUAACUGCCA
>215
UUUCGGUUUGUGACCGACACUAACGGGUAGUUGAGGCAUCUCGUAUUCGCUGUUUUAUACUCGUUUUUGCGAUCACAAAUUCUGAAA
>216
AGUGCCCUACAUCUACCCUGUAGAUCCGAAUUUGUUUGAAGUGAGGCGACAAAUUCGGUUCUAGAGAGGUUUGUGUGGUGCACG
>217
AGCCUUGCGCAAGUUCCGUGCUUCCUUACUUCCCAUAGUCAUUGUAAUCAUAUGGAAUGUAAAGAAGUAUGGAGCUGCGCGGGCG
>218
AUCUUUUUCCGUCAUGUUGAGGAGUUAAUUUGCGUGUUUUUGUAUUUGAUUAAACACGUCCAUUAACUCUGGUACAUGAUGAUAAAAGCCAA
>219
AAUCCUGUCUUGUUCAUAAGUACUAGUGCCGCAGGAGUGACUAGGUUGGGUUAGAAAUUACCAUAUCUCCUGCUGCUCAAGUGCUUAUCAAUGGGUCCGG
>220
CCAGGUUGGCGACGCGUAUUCUUGGGGAAUUAACACACAUACGCGCUGUUAUUGCUUGAGAAUACACGUAGUUUGCCUGGUCG
>221
ACUUAACUGGGGUCAAAUUGACUCUAGUAGGGAGUCCCUGCAUUCAAUAUGGCGACUUCCUAACAGAGUCAGGCUGACUCCUUUUAAGACGCUCA
>222
UCAAAUUGAAGAACUGAGAUCGAUUGGUGCAUAGAUAUCGUCCAAGAAUAAUUUAAUUUCAAUUCUAGCACCAUUCGAAAUCAGUGCUUUGUAUUGGAA
>223
UAAAAGGAACUACGAAACUGGUUUUCAUAAUGAUUUGACAGAUUGUUUUGUAUUCUGAGAUCAUUGUGAAAGCUAAUUUUGUUCCUGGUA
>224
GUGAAACCCCCUGUACGUAUACUGAAUGUAUCCUGAGUGUAUUUCUGUCCGGUAUACCUUCAGUAUACGUAACAGGAGGCUACAC
>225
GAGGAAUUUCGGCUACCGGGAUACACCCUGUGCUCGCUUUGCAUUCGAAACUAGUGAACACAGCUGGUGGUAUCUCAGUGGCCCUAAUCCGA
>226
AGGUUCUGGCGGGUCUUGGCACUGGAAGAAUUCACAGAUGUGCGGUUGUGUGUAAUCGUGGAUCUUGCAAUGCCAUUACCCGCUGG
>227
GGAGGCUGCAUGUUAAUUGUACUUCAUCAGGUGCUCUGGUGAACUCGAUACCCGGCACCUGUUGGAGCGCAAUUCAUAUGACUGUGCCCU
>228
UAAUGUUAAGCUUAGCUGGUUGAACACGGGUCAAAUAUAUCGCACGAUUGACGCAUUUGGUCCCCUUCAACCAGCUGUAGUUGACAUUA
>229
UGGCGCGGACAUUUUCUUUGGUUAUCUAGCUGUAUGAGUAUUAUUCGACAUCAUAAAGCUAGGUUACCGGAGUUAAGCUCCUCGCCA
>230
GGCAGGCUGGGGCUCGUGCCAGAUGCGCGUUUACACGAGAGCCCUGAAUACUGUAAAUGCACUAUCUGGUACGACAUCUCUCCUG
>231
UCCACUCGAUGGCUCAGGUACUUAGUGACUCUCAAUGCCUUUGACAUUUUGGGGGUCACUCUGUGCCUGUGCUGCCAGUGGGAC
>232
UGGUAGAGAUCCAGCAGCGAGGUAUAGAGUUCCUACGUAGUGUUCAGAAAGUAGGAACUUCAUACCGUGCUCUUGGACUUGCCG
>233
CCGAGCGUCUGUUCCGUGCUUCCUUACUUCCCAUAGUGCACGUGACGUAUGGAAUGUAAAGAAGUAUGGAGCCGCGCUCUG
>234
UUCGGGUGUGUCAUUACAGUAGUGUAUUACAAUACAAAGUAUGAACUUUGCAUUGUAAUACACUGUUAUAUUACUUGA
>235
GAUCCUGGGAUGCAUCUUGUGCAGUUAUGUUUCUAUCUCACAUCACUGGGCAAAGUGUGUCUCAAGAUC
>236
CCCGAUAAGCCUGUGGGAGCGAGAUUAAGGCUUGCUGGUUUCACGUUCGAGUAAAGUCAGUCUUUUUCUCUCUCCUAUUGGUAUAACGGUGCUUCAACGAG
>237
CAAAUAAUGAAUUUGGCAAGAUGUCGGAAUAGCUGACAGCACAAGAUCACAAAUCAAGAAACUUUAUUUUGUGUAUUUUUAUUGAGUACAGCGGCUAUGCCUCAUCUAGUCAAUUGCAUUCAUUUG
>238
AAAGCGAGAGCGUUGUUCGCUUUAGCUGGUUGACUUCGGGUCAAAUUGUCAUUUUCAUAUCAUUUGGUCCCCUUCAACCAGCUGUAGUUAACAUCUGCUUU
>239
GAUGGCACAUUCGUGAUCUACCCUGUAGAUCCGGGCUUUUGUAGUUUAGUUUCGCAUCAGAAGCUCGUCUCUACAGGUAUCUCACGGCUGGAAGACCUCG
>240
CAAUCGAACCAAGCACAGGCAAUGGCACUGGAAGAAUUCACGGGUGACAUUGAUCCAUCCCCGUGGUCUCUUAGUGGCAUCACUGGUGCUGGUCGAUAC
>241
AGAACAGUAUCAAGUGCUACGCCCGGACGAACUUCCCAGUUCGGCCGACAUUAAACGGGUCGGUGGGAUCUUCGUCCGUUUGUAUCGCUUAUACGUAUUUCG
>242
GGCGAAGAGGUCAAUUUCUUUCGAUGAGUGGAGGUUUAGUGCAUGUUCUUGAUACAUCAUGACUAGAUCCACACUCAUCCAUGGAAGUUGCGAUGGUCGUCG
>243
CUCCGGAGUUCGUGCCAGGAGUGCGUUUGCAAAACACGCGACGAGUUUGCGUUAUUGCAAAGUCGACACUGUAAAUGCACUAUCUGGUACGACACCCCGGAGC
>244
AGCUCGUUCCCGGUUACUCACUCAACCUGGGUGUGAUGUGUGCACUCGUUGCUCGGCCCAUCACAACCUCCUUGAGUGAGCGAUCGUCUAUGAGCC
>245
UUAGUUUUGUUUCUGCUGAUUCCCUGAGACCCUAACUUGUGACUAUAGUUGAAGUUUCACAAGUUUUGAUCUCCGGUAUUAGCGGUCGAGAUUCA
>246
AGAACCGGUUUUCAUUUUCGAUCUGACUUAUUUGAUUUAACAAGAGUGAGAUCAUUUUGAAAGCUGAUUUU
>247
UUUCCGGCUGUAUCUUUGGUAUUCUAGCUGUAGAAUGUUGUUUUCAUUGUAAUAUCUCUAAAGCUUUAGUACCAGAGGUCCAACUGGGAA
>248
GUUCGACUGAAAGGUCAAUAUCAGCUGGUAAUUCUGGGCUUACCCCACCGUUAUACGCUUCCCGGAAUUCCAACUGAUAUCCACUUUUUAGUCGAGAUGGUCA
>249
GUAAAGCCUGCCGCGUCGCCGGUCCCCUGAGACCCUAACUUGUGACGUCGCGACCGAUAUCUCACAGGCUAGAUUCUCUGGUAUUGGCGAUGAGUGCUGCCUUUUGC
>250
UAACACGCUUGGAGGUCACGCGUAUUCUUGGGGAAUUAACACAUAUGUGAGAUGUUAUUGCUUGAGAAUACACGUAGCUGACAAGGAGUA
>251
GGUGACUGCCAUCAGCGAGGUAUAGAGUUCCUACGGUAAUCGAUUGAAACUUUGUAGGAACUUCAUACCGUGCUCUUGGAUAGCCGUUUACC
>252
CUUCAUGGUACGACAUUACAUGAUAUAACACUAAUAUGUCCAUUUCCAUUUCAUGAUUCGCACGACAUAGAAAUGAACAUAUUGUUGACAUAUUAUGUAUUCA
>253
GAGCUGGGAUGUUGACCUAGCCUCUCCUUGGCUUUGUCUGUAUCUUACGAUGUUUCAGACAUAGCCUGAUAGAGGUUACGUUUUGUCCCGUUU
>254
ACGAUAUGAAAUAAGUGGAGUAGUGGUCUCAUCGCUUAGUAUUAGAAAAGUGAGAUUCUACUUCUCCGACUUAAUUCAUAUCUA
>255
CGCUAUAAAGAGAGCUAUCCAUCGACAGUAUGGUGAUAGAUGACACUGUCAUGGACUUGCUCUCUUUGUGGAC
>256
CUUUUGCGGUCCGAUACAUCAAAUUGGUUGUGGAAUGUCUCGUCUUUCCAUAUCACAGCCAUUUUGAUGAGCUUGGCCCGUAGAA
>257
UAGACCACUAGCGAGGUAUAGAGUUCCUACGUGAUUUUUCGGCUGUAGGAACUUCAUACCGUGCUCUUGGA
>258
CACGACGGAGUAACGGUUCGCAUCUUACCGGGCAGCAUUAGAGUCCUGUCUAUAUUUUCUAAUACUGUCAGGUAAAGAUGUCGUCCGCGCUCCACGUUCGUC
>259
UUUAUUAUCGAGUGCUACAGAACAUCAUUGUCGGUGGCCUGACUCAUAAUAAUUGGAUCAUGUCGUCAAAUAUUAUGAGGUCGGUCAACGACAGUGGCGAUCA
>260
UUUGUUCUACAUCUACCCUGUAGAUCCGAAUUUGUUUGAAUAUUUAACAAGCGACAAAUUCGGUUCUAGAGAGGUUUGUGUGGGGCAUU
>261
CAUGCUUUUACCAUCAAAGCUGGUUUGUCAUAGGGCUUCGACUAUCACAGCCAGCUUUGAUGAGCAAAAUUGUGUCCG
>262
UGUCUCGGGCUAUGAUUGUCCAAACGCAAUUCUUGUCUGUGCCUUGAGAUACCAAGAAUUGUGUGGGGACAUCAGCGCUCG
>263
AGACAAUAAGGUGAUAUUUGUUUUAGAAUUCCUACGCUUUACCGGUUUUUUUAAAUGGCAAAGCGUUUGAAGUCUAAAACAAAAGCACAU
>264
CUGAUAUUUUCUUUGGUUAUCUAGCUGUAUGAGUAUUGUUUAAUAACAUCAUAAAGCUAGGUUACCGGAGUUAAAACCAGU
>265
GGGUGAUUCCGGUGAGAUAUGUUUGAUAUUCUUGGUUGUUAAAUUUUAUAUUAUCACCCAGGAAUCAAACAUAUUAUUACUGUGGUCAUC
>266
GUCGCUGUAUUGCUGGGGUUUCCUAGCGGCAUGUGCCUUCUUCUAUGCAAUGCCCUUGGAAAUCCCAAACGUGCUGGCGAC
>267
GCGACGCCUGGGUGAGGUAGUAGGUUGUAUAGUGGGGAAUGAAAAUUCGUCAUUAUGGAAUCCACUGUACAACUUGCUAACUUUCCCGGUUGUCGGCGC
>268
GCUAUACUUGAUGAUACUAACCCGUAGAUCCGAACUUGUGGGCUUUUUUAUAUGUAUACCGCAAGCUCCUAUCUACCGGUACAUGUAGUCAGGCCAGCAU
>269
CGCGUUGCCUCUUCAAUUCCGUAGUGCAUUGCAGUAGAUUUAAAAGAAAGAUUCUGCAAGCACCGCGGGAGUGAGGCGGCUUCGUGUC
>270
GAAGGCAAGAUGUCGGCAUAGCUGAUGCUUUUGAAAUUUCGGCUGUGUCACAUCCAGCCAGCCAAACGCUCA
>271
GGCGUGUUGGCAGUGUGGUUAGCUGGUUGUGUAGAUUAUAGAAAGCACGACCGCUAUCGGCACUGCAAUUAUGACGGUCG
>272
GCGAAAGUUCCAUGCUUCCUUGCAUUCAAUAGUGAUCUUUGAAACGUAUGGAAUGUAAAGAAGUAUGGAGCGCUCGG
>273
UUGCAUAAAAGAUAGGUCGAGAUUGGUGGCAAUGUUUCGUAAUGGUUUUCCCUCAAUAUUGCACUUGUCCCGGCCUAUCGGAAUGCACUAAUAU
>274
GUGGACGUUUAACUUUACGAUUAUGGACUCAGUUCCAAAAGAUAACUGGUGUUUUAUGUGGGACGAAACCGUGGCGGGUUGAGGUGGAAAUGAAAUG
>275
CGAUUUUUGCUAGAAACCGAUUAUAUUGUCCUGUCACAGCAGUACUGUUACAAAUUUACUGUUGUUUCGGGACAUUUACAUUGAUUCUAGCCGUCAC
>276
UUCUUUGCCUUAUCUCUAAACUCAAAGUGGUACCAGCAGUGUGGAUGGUCAUCUGGUCGUUGCCGUGUUUGAGUUCUGGAUCUGGAGCGUAUGUGG
>277
UAGUUUUGGAGUGCGUGUCAGAAGUGCAUUUACAUAGGUAUUUCCCGUUUAGCAGUAUUUGUAAAUGCACUAUCUGGUACGACAUUCCAGAAUCA
>278
GCAACUCGCGCUACUCCGGUACUUACGACUGUGCAUUCGAUAGUCAGGUACCUGAAGUAGCGCGCGCUGCG
>279
UCCUGUUACGUAUACUGAAGGUAUACCGGACAGAAAUACACUCAGGAUACAUUCAGUAUACGUACAGGG
>280
AGUGUUUCUAUAAAAUUUUGAUUGUUGCUCAGAAAGCCGUGCAUUUGAAACGGGUCGCUUUCGAGCAGUAAUCAAAGUCAAAUAAAACACCA
>281
GUCGUUUACCGCGCGCGCUAAUCAGUGACCGGGGCUGGUUUUGAUUAUCCCACAGUCAGGUACCUGAAGUAGCGCGCGUGGUGGCCAGACGC
>282
GCUCUCGGAGAACAGGGAGCCACUCUGCGUUCACUCGGUGGGUAAUGAAGCGGGUGAACACAGCUGGUGGUAUCUCAGUUUUCUGAGGGC
>283
AUAAAUUGCUUGCAGGACGGGAAGGUGUCAACGUUUUGCAUUUUGAAUCAAACAUUGCACUUGUCCCGGCCUAUGAGCGGUUUGUGC
>284
GGCAAAACAUUGUAUGGAAGACUAGUGAUUUUGUUGUUUGGCUUAUGAUACUAACAAUAAAUCUCUCGUCUUUCUACAAAGUUUGCC
>285
GAGCGUCGUUGUAUGGAAGACUAGUGAUUUUGUUGUUCUACUUAAGAUGUAACAAGGAAUCACUAAUCAUCCUACAAAGACGCUCG
>286
CUCACAAAGUAACUGUGAAAUGUUGGUAUAUUGAGUCAUAUCACAGCCAGCUUUGAUGAGCG
>287
GGAGUAUCUGUUCACAUCUUACCGGGCAGCAUUAGAUUGAAGUUGACCUUCUAAUACUGUCAGGUAAAGAUGUCGUCAGGAUUCC
>288
GCUCUUUAUGCUUUUGAUUGUUGCUCAGAAAGCCUUGAUUAUGAUAUUGGCUUUCGGGCAAUAAUCAUAAUCACGAAAGGGU
>289
CUGCUCAGGUACUUAGUGACUCUCAAUUCAACAUUGUAUUGCACGCCUUUGAGGGUCGCUCUGUGCCUGUGUUG
>290
CAAUUUUCGGCUGUGGAGUGGGCUAGUACUGUGAUUUUAACAUUGAGUAUUGCACAUUCCCCAGCCUGAAAGUGU
>291
AAGAAUUCGCGGUAAACAGUGGAAACUGGUCCUCAUAUGUUGAGAGAUUGGAAAUGUACUUUUUGGUGAAUAAAG
>292
CUCAACUGUCCUCGAGUGAGGUAGAGUCGUGUUAUUGCGUCACCACGACAACAUCAGUUUGAGGAAAAUUUUA
>293
GUGCAUAAUGUUUGAAAUUUUGCACACAUUUACAAUAAUUGUAAAUGUGUUGAAAAUCGUUUGCACAA
>294
UUCUGCUGCGCAUUGGGGCACUACUGUUUUUUUUUAAUUGAGUAUUGCACUUUUCACAGCCUUAAA
>295
GAAUUCUUUACUAAGUACUAGUGCCGCAGGAGAGAUUUGAACCCCUGCUGCCCAAGUGCUUAUCGAAGAGU
>296
CCGUGUUCUGUGACUGACUCGGCUGGCAACGGACUGAGCCCUCCGGUCUGUCACGGAACACGGGA
>297
UCAGUAUGUGUCCUUUUAUGUGCUGUGCUAUAUUAUCAAAACACAUUAAGGACUCAUAUUGGAG
>298
CGAGAUUUUGGGAGAUUGAAGGUCGUGUUUGCAGAGUGAAAUUGGCAACUUGGCAAGAUGUUGGCAUAGCUGAAAGUUUUGAGUUUAGCUAUUCAACUUCUUGUCUAUUUUUCCAAUUUAUUGACAACGAAGAGGCGUUUUUCCGUGAU
>299
GCGGAGAUUUAUCUAAACUUGUGGGACCUGUUCUGUUUAGUAUGUAUGCGGCGGUAUUAAUGAGCUCUGCCCAUAGCACUUGCGGUAAUGGCUCAUGAGCGUACAUCAUUGAUCUUGCUGUCUCAACUAGGGUUCUGUUCUCCC
>300
CCAACAUUUUGAUUGAUUUGUCUUUUUCCGCUUACUGCCGGUGGCAUUUGAAAUUCUCGACAGCAAACCGAAAAAGGCGCCUCAAUCAAUU
>301
AUCGUCAUCGUCAUCGUCGCACAGGUGUAAUCUAGCCUCUCCUAGGCUUUGUCUGUUACCUUCCUUGGGAAUUCCACUAGCCAGACAUAGCCUGACAGAGGUUAGGUGAAAUCUGAAAAGUCAACGGCCAACGGU
>302
CCAGAUGGCGACCGCGUGAACUCACUCAACCUGGGUGUGAUGCUUGCCCGUGAAAUUGAACAGGGCCCUUGCGGUCAUCACAACCUUUUUGAGUGAGC
>303
AGCCGUGCUUCGUAGAAUCUACCAUCGGAUCGGAAACGCGAUCCACUGAGAAGAUCCGGCGAGAAACUCAGUGGGCUG
>304
GAAGAGCAGAAGCAGAGAGAAGUAUAGGUAGGCCACAGUGGCAGUGUGGUUAGCUGGUUGUUUAGUCACAGCAACAGCCAGUAACGCCACUGCCUCUGCGUCUUGCCUGAAGCCGCAAAAGAAAUCUUU
>305
GUGACAGAUUAAGUGGAGGUGUGAUCUCUUCACUUUUUAUGUUUAAAGUGAGAUUCAACUCCUCCAACUUAACCCUGGAUCG
>306
AAGCCGAGCCGGUGGCUGGGAAGGCAAGAAGUCGGCAUAGCUGUUUGAAAAUGAUAUACGGCUGUGUCACUUCGAGCCAGCUCAAUCCACCGGCUUUCUGCA
>307
AGCGCUCCUCCGUGACCUACCCUGUAGUUCCGGGCUUUUGUGGUUUCUUUUAUUGUUAAUUAUCAGAAGCUCGUUUCUAUAGAGGUAUCUCACAGGGUGAA
>308
GGGAAUGACGAAGCCCAAAAUAACUAUUGGUCACUGCACAGGAAUAGUAAAUUGAGUAUACUCUUGUGCGUGUUCCAAUAGUUCUUAUGGGUGCUUCAUA
>309
ACUCGGUCAUGGGGAAACGCCGCUACCUCGCUUUCACUUGGUGGCCAUAGAUUUCGAUAUCCCAUGUGAUGUGACGUAGUGGUACCUUCCCUUGGCUAUUCC
>310
AACAUUGAUGCGAGUAGUGCCGCGCGAGAACUCCGGCUGUGACCUGUGUACACUUUAUCCAAAUCACAUCACAGUCUGAGUUCUUGCUUGGAGGCUCGUCGAUCAACUAAUGGA
>311
GAGUUUGAAAGUUCACCCGCUAGCGAGGUAUAGAGUUCCUAUGCGUUGAUUGGAUUCGCUAUCCAUAGGAACUUCAUACCGUGCUCUUGGAUGGCUUUCCGUUCAUCAGA
>312
UGUUGCGAUGAGACAGAAUUUGGAUUACUUAAGCCACGCGUACAGAAACUUUUUAGAAUGAAAGAGUUUGUUCGUUUGGCUCGAGUUAUGCCGGUUCUAAAUUGCAGCA
>313
GGCGGAAUGUAGUCGUGGCAUCAAAGUCGGUUUGUCAUAGGUCAUAACGUAACUAUCACAGCCAGCUUUGAUGAGCACGACUUCAUCUGU
>314
AAGAUUGUCUCUGGCCAGCCUGAAGUUUGCUAAACCUGGUUCGUCAAGGUGAGCAAAUUUUCAGGUGUGUCGGAGAACAAUCAC
>315
UGAAUGUAGACAUCAAGGCCUGCGUCAUAAACUUCCCAUAUGAUUUCCCAUAUGGGAGUUUAUGACUUGGGCUUCGUUGUCUUUGUCC
>316
UACCCGUGGUGUUUAGUCGUAGUGCAUUGGUUUUUAGAACUGUAGUACGGCUAGAACUCCACGGAUA
>317
GUGCCUAACAGGAGCAUCCGAGUUACUCAAGCCGGACGUAACCGAAACUUGGCUCUGCUGUGGAAGAGUUUGUUCGUUUGGCUCGAGUUAUGCGGGCUUCUUGGUG
>318
UGGUGCGAACGGACGAUAGUCUUCAGCGGCCGUGCAUUUGAUAGAAUUGGUCGGUGGGACUUUCGUCCGUUUGUAACCGCC
>319
UGAUAUUUGUGGGCGAGUUUGCUUCUGGUUCAUGUUUUAUAUUGAUCAUGACUAGAUCCAUACUCGUCUGCAGCCAUCAA
>320
CGAAGUAAAUCGACGAAUUCUGAAAGGGGAAUGCUGUACACUCUAUGUGCUAAAAAUAUCCAUAAGCGUAUAGCUUUUCCCAUUUAGCGUUCGUUGCGAGCAAA
>321
AGUUAAAAAACAAAAUCAUGCUAGAUCAAGAACAAAUAUCAUGUAAAUUGAUUUUUUAAAUCAACUACACGAUAUUCGUUCUUGAGCUUAAUGGUUCUAGAGCU
>322
AAGUACUGGCUUCCAAAGGUGAGUAGAUGGCAUUCGAUAUCGCUCUAGCACCAUUCGAAAUCAGUAC
>323
UAGUUGGUUGCGGCUCAUCGUGUGGCAGUUUGCUAGGUUAGAAUGCCAGCUGCCUAGCGAAGGGCAACGAACAACUGAG
>324
GCACGAUGCGACGCUUUGGCGAUUUAGCUCCAUGACGUUGCGUGUAUGCUCAUAAAGCUAGAUUACCAAAGCAUCGCGUCGAUGC
>325
CGCGAGGUCGUUGCAUCGACGUCACUGCUCGGUCUGCACGGUGGCCAGUCGGUUGUGCGCUACCCUGUAGAUCCGCGCCGUGAAAAAAAAUGUAUCAACCCGCA
>326
UCGCUCGGUCAGUGGGGGUGAGAAACUGGCUUGGCUAUGUACUCCCCAUUGUGGACAGUCAGUCUUUUUCUCUCUCCUAUUGGC
>327
CAGGCGGCAGCGCCGCGCGCUACUCCGGCGCCAGGACUGUCCUCACCGAGUCAGGUACCUGAAGUAGCGCGCGGUGUCUCCUCCUA
>328
GUAGUCAAAUAUCAGCUGGUAAUUCUGGGAUACUUAUUAUGCAGCCCAGGAUUCUUGCUGGUAUCCGGUUACGAACUGG
>329
CUCAGCAAUAGGCUUCACCUGGUCCAUCGAUCCCAACGAUCAAUAAACUGUGUUAUUAAACAAGUUUGUUCGUUCGGCUCGAGUUAUUAGGUGAGCCUUGUC
>330
UGUCCAUGUUUUGACAACUGUAUUCGAGUGUGUGGAAGAGUUUUAAAAAUCCUCUAGCACCAUUCGAAUUCAGUGCUCGAACGUGGUUA
>331
UUUGGUGAAGCAAGGUGGCCUAGCAGAGUGUUUUCAACAAAGCUUGCACCCUGUCAGACCAUACUUGUUUUAACUAACC
>332
GGUGACUCACUCAACCUGGGUGUGAUGUGUUUGCUGUACCAUCACAACCUCCUUGAGUGAGCGACCGG
>333
CUUCAUGUCUGAGUUGGACAGGGGAUCUUGACAGUUUCAUGGUUCGCUGCCAGAUCUAUCUUUCCAGCUCACGCGUGGA
>334
GGGCUAUCGAACGACCGGGUGCCACGCUGUGCUCUCUCGAAAAUUAUGGCGGAGUGAACACAGCUGGUGGUAUCUCAGUUGUUCCCUAGUUC
>335
UAUCUGGGCCUGGUAACUCCACCACCGUUGGCGUUAUCAAUCCGCCAACGGGGUAAGAGUUCCCUUUCCUAGACG
>336
GGCCCGUUUGGCUGGGCAGUGACUGGCGCCAUAUUCGGUACGUGUGCGAUAUUGCACCAGUCCCGGCCUAUCCGAGCGGGC
>337
AGUAGAUUGGUUAAUUAUCUUUGGUUAUCUAGCUGUAUGAGUAUUACUGACGUCAUAAAGCUAGGUUACCGGAGUUAAGUGCCGUCUACA
>338
GCUCUCUGCCUCACGAAAGACUUGGGUAGUGAGAUGUCCUGGCACAUCAAAAUUCUCACUACCUUGUCUUUCAUGCGGAUAGAGC
>339
UGUUAAAUUGACUCUAGUAGGGAGUCCGUUCCGCGCGACUCCCUAAUCGAGUCAGGUUGACUUCUUUGAUGCUAAAUCGACG
>340
CUGGUAAUUACCACUAGCGAGGUAUAGAGUUCCUACGUAUGCUAACACUGUAGGAACUUCAUACCGUGCUCUUGGGUUUGCCAA
>341
UGAAGAAGUUCGGUACACUAAUGGGCCUGAAUCGUUGCUCAGACCUGUAUUUUCGACCAGGUGAGCAAACUUUCAGGUGUGUUAGUGCCGGCUGGUCUACA
>342
AUCCUUUCGAUUUCGCGCGCUAAGCAGGAACCGAGACUUUGUCAUUUGCUAGCAGUCAGGUACCUGAAGUAGCGCGCGUGAUC
>343
UAAAGCGAGAGUGCAUUGUAGUUGCAUUGCACCGGUUCCAUUAACGUGCAAUAUGACUACAAGGCAAAUCCCGAAUUAGU
>344
UGCAUAAAUUUGUCUUUUUCCGCUUUGCUGCUGAUUUUUUUCGUACGUCAACGGCAAAGUGAAAAGGUCUCCUUUAUGAGAA
>345
CUCGGUCGCGAGCUGCCUCCCGUGCGGCUGCAGUGCUCGCGUGUAGCACCAUGGGAUUCAGCUCACGGCCGCU
>346
GGUUCAGGGUUGAAAUGGCCAUUACCUCACAGUCACGUGGUCAUGAUGGUACAACGUGUGAUGUGACGUAGUGGAAGUCUCGACCUGGAUA
>347
GAAAAUGAAGAAGAAUCCGCACAUGAUUCGGGUUUCGAGACGAUGAAACCGUGAUUAAAUUAAAUGGUUCGUUGUCGACGAAACCUGCAAAAUGUGCGGU
>348
AACUAAACCUUGUUCCUAAGUACUAGUGCCGCAGGAGCGUUUUGUAGUAUCUCCUGCUGCCUAAGUGCUUAUCAAUGAGGGUUUA
>349
CAGUCCACCUCCUCGCGUUCACUGCCGGAGCCGUUAUGUAUAUUUAAAAUUCAUAAGGCACGCGGUGAAUGCCAAGAGCGGACUC
>350
UUUGCUGGACUGUCUAUAAUGUCUUUCAACAAUAGCUAUUACUUCUCCAGAAGACAUUCACAUUCUGUCACUGGGAAUGUAAUAGCUAUUUCCAAAAUU
>351
UGUGGUGAUCUCUCUAUCACAAUCAUCAUGCACCCAGUGAUAUAAUGUUACACAUAUCAACUGAGAGUGUGAUGACUGUAUUAGAGAGAAAUAGAAGAG
>352
AAACCUUGCCUGGAUCGGGUUUCGCGGCGAACGGGCUUCCACCAUGAUGAAUAGCAGUUCGUUGUCGACGAAACCUGCACAUUGCAAGGCA
>353
AAGAAUUAAGAUAGCAGAGGUACUGACUUCGGUGCGUGCUGGGGUUACCGAUCAAGCGCCUAGCACCAUUUGAAAUCAGUACUACUCGUCUUAG
>354
AAUGAAGUCCAAAGCAGCUGCUGGCCACUGCACAAGAUUAGUCAAGUUUAUACUCUUGUGCGUGUGACAGCGGCUAUUGCGGGCAUUUCAUU
>355
UUUGUAGUUAAUGGGUAUAGGUCUAGUAUCACCGGGCUGAUUCUGUGACUAGAUCUACACUCAUUGAGUGCUUAUGG
>356
CAUUACUCGUCCGCCCUUCGUCUUGACUGGCGCUGUCGCUUGCAUCAGUCUUGUCGAAUGGUGGGUGAGUUUC
>357
GGCAAUGUACUGCAAAGUAGUGAACAUAAUUUAUCGUGAGAUUUAUUAUUAGAUAUUAUGCUCAUUUCUUUGGAUAUGUUGUACG
>358
CCGCGCAGCUCCAUACUUCUUUACAUUCCAUAUGAUUACAAUGACUAUGGGAAGUAAGGAAGCACGGAACUUGCGCAAG
>359
GUGGCAGUUAUUUCGUUUUAGAAUCCAAACGCUUUGCCCAACUACUUGGCAACGGUAAAGCGUAGGAAUUCUAAAGCAAAAAGGCUGCAU
>360
GGCUUUGGAGUCUAAGGAAAUUAGGUCGGAUACAUACGAAUUAGUGUGUUUGCGACGCUGUCUUCGUGAUCAAGCCU
>361
AACUCAAUUUUCGUCGGCGUGCAUGUAUCUGGUGCACGGUUUUCAGUUGCAAUAUAGCUUCGUGACUAGAUUACAUGCUCGUCUAUGAAGUUG
>362
GAAGACAAACUAUUGCGAGAGUGCAUUGUAGUUGCAUUGCACUUGUUAUUUAUUAUGUGCAAUAUUUCUACAAAGCAAAUCUCGCUCUAGUUGCUUUC
>363
AACUGUAUCCACUCUCAAAGUGGCUGUGAAAUGGUUCCUCCAGAAAUCGCCAUAUCACAGCCAGCUUUGAAGAGCGAUACGGUU
>364
GUACACGUAAUGGCACUGGAAGAAUUCACGGGUAUGAUUUAAUAUCCCCGUGUUCUGGCAGUGGCAUCCCUGGUAC
>365
AAGUCCUGGGGCGAUUGUCGGCUUAGUCGCUGUAUCAUUUCAACUGCUGUGCAGUUCUUCGCUAGUGACUAGACCGAACACUCGUAUCCCAGGCCUU
>366
CUAAGUACUAGUGCCGCGGGAGUGAUAUCCGUUUUUUGUAUCUCCUGCAGCUCAAGUGCUUAUCA
>367
GACCAAUUACGAACCUUGGCACUGGGAGAAUUCACAGGCGCUAUUUGCUAUCAUUCUGUGGAUCUUUUCGUGCCAUCGUUUAAAUUCGGUC
>368
UCGUCCAUGCUUUGGCGCUUUAGCUGUAUGAUAGAAUUUAAUAUUUCAUAAAGCUAGAUUACCAAAGCAUGGAAG
>369
GUAAUCAUAGAAUAGCUUCAAUUCCGUAGUGCAUUGCAGUGUGCUUUAGACGAACUGCAAGCAAUGUGGAAGUGAAGCGAUUCUCAAUGAUCAUC
>370
ACAUCCCAACGGUUGUCGAUGGGUGUGAAUCUAGUGUUUCACAUGAUUUUCGAUAGCCUGUGACUAGAUCCACACUCAUUAACAAAAGUUGCCGG
>371
UCCGGCGUUAGUUUUGGGCGGGUUUUAGUGUAUUUCGAUUAGAGUAUCAAUUGAAACCGUCCAAAACUGAGGCCGGCG
>372
CACGAAGCGUAUUCAAUUAGGUCAGGACUAAUGCAAAUAUGUAGUGUCGACAUCAAAUUGCACCCGUCCCGGCCUGAUUGAGUGCGCGUAAAUC
>373
GGUUUGCUUUAGAAUUCCUACGCUUUACCGUGAUUUGUUGAAAGUUUGGCAAAGCGUUUGGGUUCUGAAACGAAAC
>374
UCCACCGAAUGUUAUGCGACUAACUUCGUUCAGUUUGGUGUCAUACGAAGGUUUCCAGUUUCAUCACUGGGCAAAGUUUGUCGCAUAAAUG
>375
GAUUCUGAAGGGGGAAAUCCUGUACGCUGUAUGUUGUAUUUGAAUAAUCCAUAAGCGUAUAGCUUUUCCCAUUCGGCGU
>376
GCGAUCCAAUCGUCAAAUUGGUUGUGGCGUGUUGCUUUUCUAGAUUUCAUAUCACAGCCAUUUUUGACGAUUUGGAUCG
>377
UGAUUUAGCCUCUCCUAGGCUUUGUCUGUCAGUGAAAAAACGAGACAUAGCCUAGAAUAGGUUAGGUCGGGGCUCGUUC
>378
CGACCGCCGCACGCCCAUUGUACUUCAUCAGGUGCUCUGGUGAUCAUAGUUCCAGGCGCUUGUUGGAGUACACUUACCGUGUCGGCGGUUA
>379
AAACCUAACAGAUGCGAGACCAUGGUAUGUGGAAAUAAAAGCCACCCGGUUUUUAUCUUUCCACACCAAAAGAUCCACAUCUCCCGAGGUG
>380
CGUCAAGCCUAUUCAUGAUCCUUUUGCAUCGUGCAUCGUACAUGGCCUUGGCGGCACGCACAGCAAGAUGGAACGUGAAUAAGGCGCUUAA
>381
CACGUUGAGGUAGUUGGUUGUAUAGUAGUGACUGAUUAAAUAUCUGCUAUGCAAUCUGCUAGCUUGUCGUG
>382
GCAGGGACGCGGUCGUGCAGGAAAUUAUUUGGCAUUAGAUUCAAAUGUUAACUGUAAGACUGUGUCUUUGCGGGUGAUC
>383
UUUUUGAAAUGUCUGUCAGGUCUACCUCUGCUUAAGUUAAUAUUUAUUUAAUUAUCACUGGGCAAGGUAGACUUUACAGCCGUUUCUUCAA
>384
AACUUGCCAUUUAAAAUGCUGGCUUCGAUAACGUUUUUCAAUAAUAUUUUAAUGACUAAUCGCGUACCGUUGCACAGUCGUGGCGG
>385
AUCUUGGCACUGGGAGAAUUCACAGUUGAUUCUUAUUCGAUAUUCUGUGGUUCUGCGGGUGCCAAAAUCU
>386
UGCCUACGACUGGUCCAAAUUGACUCUAGUAGGGAGUCCUUGUGUACGAGUGACUCCCUAACGGAGUCAGAUUGAACCCGGUAGGAUG
>387
CUGUGCUAUCUUGUCUGUGGUUCGAGGGUGAGAUUGUCACAGCACUAUAGGUGGUACAUUCGAGAACCGUAAGACAAUUAAUAUAAA
>388
AAUCUACGCAUCGGUACGGACAGGGGCAACAUUGUGACAUUUGAAAGCUAAUAUUGCACUUGUCCCGGCCUAUGCGUGGAGU
>389
UUUCUAGCUCUGAUUGUCCAAACGCAAUUCUUGUUUUAUUCGAAUAUGAUAUCCAAGAGUUGUGACUGGACAUCCGUGGCUCGAAA
>390
AAUGCUUUCCGUAUGGAAGACUAGUGAUUUUGUUGUUUGGUCUCUGCUAAUAACAAUAAAUCCCUUGUCUUCUUAUGGCGCGCAUU
>391
UCAGCGAGACGAAACUGGUUUUCACAGUGAUUUGACAGAUAUAUUUGAUUCUGAGAUCAUUGUGAAAGCUGAUUUUGUUCA
>392
UACGGCCAGAGCUAAUUGGAGACUUCUUGAAUCGUGUUGUGAACAGUCAUGAAAUCUUUGAUUAGGUCUGGUUGUGG
>393
GCUGCGGGUGUGUGCUUUGUGACAAUGAGAUUCGGUUCGAUAUCAUCCCCUUGUUGCAAACCUCACGCUUGCGGU
>394
UGGUGUUGUGUGGAAGACUAGUGAUUUUGUUGUUCUAAUUUUUACGUAACAAGGAAUCACUAAUCAUCCCACAAAGCC
>395
UCGACUGUUCCUCCCAUCAGAGUGGUUGUGAUGUGGUAACUUGGACUCGUAUCACAGCCAGCUUUGAUGAGCGGAACGGUGCGA
>396
AAGAGGAGGGUGUGAGUAUUACAUCAGGUACUGGUGUCUUUUUUUCAGCGACCAGUACUUGUGUUAUACUUGCGUUCGCUUCUU
>397
CGGCAAGAAAGACAUGGGUAGUGAGAUAGUUUCACCCUAUUGCACUGGGAUCUCACUACCUUGUCUUUCAUGCUGAU
>398
AGGUUGUGUUGUUUGCAAUAUGUAUUGUACAUUACCGUGUGCGGUCCGUACACGAUCUCAUAUUGCACUUGACCCAGCCUGC
>399
CCCAAUUGAUGUUAAGUAGGCACUUGCAGGCAAAGUUUCAUUCACAAUUUGACUGCUUUUUCCUACCUUACAUUGAGUGGG
>400
CCACCCGGGUGCAUUGUAGUUGCAUUGCACUUUUGCGUUCGAUAACACGGUGCAAUACUUCUGCAAUGCAAGCCAGGUGG
>401
UGAAAGACAUGGGUAGUGAGAUGCGGUAUAUUUAAGAUUGUCUCACUAUCUUGUCUUUCAUG
>402
CCAAGCCAAAUUCUAGAUUAAGCCGUUGGAAAGACGUCACCAGUGACGAAAUCCUACGGUUUUUAGCAGUUUUGAUGUU
>403
AAGGAAGAGAACGUUCGCUGUUGAUGUAGUCGACCUUUGUACUCUUUAUAUCACAGUGGCUGUUCUUUUUUGU
>404
UUUUCUCCUGGUAUCCACUGCCGGCCUAUAUGUCCUAUUUCGGUACUCAUAAGGCACGCGGUGAAUGCCAAGAGCG
>405
UGCUCCUUGCGUUCACUGCGGGCUUCCAUGUGCCAACUUUUCAAAAUUCAUAAGGCACGCGGUGAAUGCCAAGAGCG
>406
AAGGAACGUUAAAAACCAUUGUGUAUAUGUUUAAAUCCUUAAAUGUUAAAACAACAAUGGUGUUUUUCGUUUCUAUA
>407
GAAUGGAGGAGUGCGGCCUGGGGCAGCCGCUGAACCCUUGGUUCAGCGACUAUCUCAGGGCGCGCUCUUAUCGUGU
>408
ACUACAAUUCGGCCGUUCAUUGGGUCAUCUAGCUCGUGUUGGAAACAGUUAGCUGCCUAGUGAAGGGCAAUAUUGU
>409
UUUCGCAGUAUAUUCUUGUGGCUUGAUGUGUUAGAAAUCGUGCUCAAAUCACAGGAGUAUACUGUGAGAGA
>410
CAUGUCUAUUGUACUUCAUCAGGUGCUCUGGUGUCCGUUUGUAACCCGGCACAUGUUGAAGUACACUCAAUAUG
>411
CAUUACAUCUUGGCACUGGGAGAAUUCACAGUUGGUUAUAUAAUAUUCUGUGGUUCUGCGGGUGCCAAACUGUAA
>412
GCACAGAUGGUCAAGCGAAUGUUUUGUUUGUAUGUUCUUACAUACAAACAAAGCAUUUGUUUGACCAUCGGUGA
>413
CAGAAUAAGGGCACACUAGAUUAACGUACAAAACCAGUUUUGACCAUAUUCGCCUGGUGUGCUCUUAUUCUGAA
>414
AAGGAAGAGAACGCUCGCUGCUGAUGUAGUUCAUGAUUCAAAUAUUUUAUAUCACAGUGGCUGUUCUUUUUUGU
>415
GGUCUUAUGCAAGUUUUGUAAAGUGUCACCUUAUUCUGAAGGGAUAUUUUACUCCGCUUGCAAAUUAUG
>416
AGUAGAGAGAAUAGUUGCUGUGCUAUAUGUCCUUCGACUCUAUAUAUCACAGUGGCUGUUCUUUUUGUA
>417
AUUAAGACGAUGACCAGAUAACCGUCUAAAGCAGGUUUGGUCCCAUGUUACUGGUCAUCGUCUUAACUU
>418
CGAAUCCCGCCAAGGGAAGAUAUCUGUAUGAUAAAUAUAAAUGUCUUUUCCAGGGUUAUGGAUGUA
>419
UGGUCGUCGACUUGUGCAACUAUUGUACAAUUUUAAUCAGACUAAUAUUGCACAUGUCCCGGCCAAU
>420
UGGGAUGCAUUCUGUACAGUAAUGUUGACUCUUGUAAAACCAUCACUGGGCAAAGUGUGUCUCAAA
>421
GCUCAGGUACUUAGUGACUCUCAAAGAAUAUAUCUAGACUUGAGAGACGCUCUGUACCUAGACU
>422
UCCAGUGGAUUAAUAUCGGGACUAGACGACGGCCAGUCUUCAGCUCUGAUGAAGUCCGAAACG
>423
AGGGAGUUUUGAAUGUUGUUGUAAAAUAUUUAAACAAUACAAAACAUUCAAAACUCCCUAC
>424
GGUGAAGUGUGCAGUAAUUAGUGCCAGGUAGGUUAGAUUUCCAGUGUCUCGAGUUAAUCCGUCAGCGAGGUAUAGAGUUCCUAUGCGUUCGGAUAAAAUAUUCCAUAGGAACUUCAUACCGUGCUCUUGGAUUGCUUGGAAGUCAUCGAGAGGGUAAUGGUGGAAGUUCGUGGCUAAUUUGUAAAUCAUC
>425
GCUACGAUCGUGGGUAUUUUAGAUCAUCGACAGACCAAGGCACUUUCGUCACUGGCAUUGUAAGGCCGAGCAGAUGCGGCCUCAACCCAAACCCUCACCCGUGGUUCGCAUCUGCUCCCGUCCAGUGCCCUGUCCAACCAUACUGUCAGAUCUACUUCAUACCCAUGAAUGGUGGCG
>426
CGAUUGUGACUGGGUCACGUAGAGGAAGGAAAGACAAUCUGGUGGUGUGCAGGGUGAACAGACUGAUCUUGUUUCUGCGGAAAUGUUAGUUACAGUCAUUUCGGCGAUGAGAUCAGCCUGUCGAACCCAGCUCGAGUUCGUUCAACACUUUCUUCUCUAGUAAUAUGCAGCGC
>427
GAUAGUGCAGAUUUAGAAUUGUAUUUUAGUUGAGCUGGGCAAAUUUAUUGUGGCCGGUUACAAGGCAUGUUUGGCAGCAAUUAGCUUUUGUAAUAUUGCUGCCAUUCAUACCUUACAAUUGGUCUCAGUGUUUCCAACACCGAUAAACCUUAAUCACUUUUUUAGAAUUGUA
>428
AUACUGCUAAUGGUUCCGGAGUCGUACUAUGGUUUUUGAUACUCACAUAGUACGUUCCGAAUCGACUCGUUAACAAAUUUUAAAUUCAACAAUUAAACCAAUUAAAUUUAAUAUUGAGUGGACAUGGGGUGGUACUGUGUAAUUUUUGACCCAUAGUACGGCCCAUGUUGGC
>429
AUGUGGUGGAACGAUACGAUGGUGAGUGGGGGCGCAGGGACAUGGGGGCGCCACAUGGGGUCGGGAAGACAGUUGCGGCGGAUUUCGUUUUUUCAAGUCCGUUCGCUGCAUUCCCAGCCCGGUGUCGUGCCGAGGCAGCAAGGGGGCGCUCAGGCUAGGAGGUUGUUUACA
>430
UUGACGACCGUAAGUUUCUUUGUUUUUGGUUCCAACAGGUGGGGGCCGAUUUUGUUACUUUGGUAAUUUAGCGUUUGUGAUUUUAUUUGAGUCAUAAAGCUAGAUUACCAAAGCAAUGCGGUUGGCAUUGCGUCGUGGAGAUUGGAGUUGGAAUAAGAAGACGUUCAUU
>431
AAAAUAUAAUAUUUUAUUUUAGAACUGACAAUAGCUGUAGUUCGUUUCGAGGUGUUGCACAGUUAAUAUUGUACCUUAAAGCAAUAUUUUCUGUGUGAACCUCGGAUUGGACUUUGGAUUUUCAACUUUUGUCCUGGAUUUACGAUUAAAAAUAUUGUUGAUA
>432
CGCACUGUCGACUAGUCGUCAAAGAUUAGAUCGUCAGCAACUUAAGUUUAAGAGAACAUAUGAACUCUUAUGUACGUGAUUACGAUUUCACAUGCGUAAGAGAUUAUAUGUUUUCUUGAAGCUAAUAAUCAUCGAAGUAGUCAUUGAUGAUAACUAGUCGAUA
>433
AUCGAGCUUUCGGUGCAGAAGCCGCUAUUAACGUGGUGACGCAAGAGUAGGGGUUUCUUUCGGCCUCCAGCGGAUAAUAAAGAGUUGUAGGCCGGCGGAAACUACUUGCUUUUACGUUGCAUUACCUUCGCUGCGGCUUCCCGUCAAUGAUGCGUUUU
>434
GUAAUUGCAUUUGAUAGAUUAGGCCGAUAUUAGUCUAAACAAGGUUGAGACUAUUCUAUAAAUUAUUACAAAAUCGCUAAUAAGGUAUAAGGCAGUAAAAUGUUCGAGACUAAUGUUGGUUUCAUUUUACUCGAAAAUACUUUUUUUUGCAUAAAA
>435
AUAAGAGUUUGUUGUUUCCACCCUGUCGUGUUCCUAAUUGGUAUGUUGUAUUUUUUAUUGGGCUGAUUCGUGUUUACGAUGAGUCUUCCUGUAUCCAAGCCGAGUGCCUCUAAUCAAUUCCAAUUAGUCGGAUGACACGGACAAUUUACUGGUCU
>436
UGCUCAGAGUAUAUGUUUUUUGUUAUUCUGUUUUAGGUUGUGUUGCGUUUUUAUCUAUUAACCGAACUGCGAAAUACGAAUAUCCUUUGCUUUUUAGAGAUCACGUAUACCGCAACUUGAGUGAAAAUGGCAGAGAAAUAUUCUACGCU
>437
AGUGCGAGUUAUUUAACAUUUUCGAUAGCGUAAAAGUUAGUUCAUAUUUGUAUGGAAUGGGACCGUUUGCCGCUAGAGGCGCUGUUCCAGCUGCAUACAAAAUUGGGCUAAUUUUUACGCUAUCGAGAACGUUAAAAAACUCGCACUAA
>438
AUUAUUUUGACGCAUAGCGGAUGGUACGUGAAAAAUAGAUUUCUAGAAACUUCACUAUUCAAUUCAAGUGAACAUUCAUCUUGAAUAAGUCUAGAAUCCGAAAAUUAAGUUAUUUUUACGCACAAUCUUUAGGCUGUUUCUUUAAAAUC
>439
AUAGGUGAGCAAUAUAGCCGCAGAACUGUUCGGGCAUGCCCCUCAACCUCAGCAAUUCGACAAGUGCCUCGUGAGACACAGUGUCGAAUGCCUUGGCGAAGUCUAGCACCGCCACGUGACAUUCCCGCAGCUUCUUCCUGCUAUCCCCA
>440
GAUCUGAAAAAUUAUUAAUGAGGGCAGUACGGAUACCUAACCAGUUCUCUGGUAUGCCAUUUGAAUUUAUGGUCCUGGCGGCAGGACCAGUUAUUUUAUUUAAUAUACCAUUUAUUAAGCUGAGGUUAUUUAAUUCGUUGCCAGGAUCU
>441
UUGCUGCCUUUGUUGACUAACAACAUUAAUGAAAACGAUCGUGGACUACCUUUAACGCCGAUAUUACAAGUGCUAAUUGCUUUGAGAUUUUACGCAACAGGCAAUUUUCAGGUUCGUGCAUAAUGUGCUUUUGUGUCUACAUAAUAGAA
>442
AAACAGCCGAAUUCGCAAUAGUUGUUGGCGUGCUUUCAAACGAAUUAAAUCAGAGGUCUUUGGUAGUGAAGCGACACUCAUUACUGCACCAAUGUUAUUAGGUAUGUUUGAUGUUGAAACAAAAGUUACUAUUGUAAGUGUCGCUAGUG
>443
AGCGGUAGACCCGCAUCCCGCAGCUUGUAAACCAGCCCCUCGUGCCACACACGGUCGAAGGCUUUCUCGAUGUCGAGAAAGACCGCGACCGUGUAUUGGCCCGAGUUGUACCGGUCCGCCAAGUGAUGCAGGACGCGAGUCAGUUGCA
>444
UCUUUUGUGACAAAUCACCAUAAUUUUCCAUUGUGUUCUUGAAACUCUCUAGAUUUCUUCGUAACGGUGUUGACCGUUUCUUUUUCACAAUAAAGCGAUUGAGGGUACGUUCUGAAUAACUGGUAGAAACUGGAGGUGUGUCUUGGAU
>445
GGCGAGAAACUCAGUGGGCUGUUUGUUUUUUCUGCGGAUCGAUUUUAUGUGAGGCACCUGUUUUUUAUUGACGCGUUUCCUUGGUGCUAUUGUGGUUCUUCUACAUGAAUUCGAAUGUCGCAGGACGUGCUGGCUGGGUUAUCUUGUG
>446
CGAAAUGGUGAUUUAUGUAAUAAAGUUGGUGGUCAAUGUCCCACGCCUUGGAGUUAUCUUGGCCGGAUUAAGUCGAAUGCUGUGUACGCCAUGGUGGAAAUAAGUGUUGGGACCCACGCAACGUCCAUAGAUGGGUCAAUCAGUUAU
>447
GAGGUUUGCACCUGAUGUCCUAACUCUGCAACGAUAUUUACUAUGCAUCUGUUAUCUUAACUAGCAACUGAACAACAACUUUAUUAGCUGGUUUAUCGUUUUACGUUCGAAGAAAAUAUCGUGUCCGAUAUCGUGUCGUAGCUUCU
>448
GAGAAUCUCUAUUAUGAGGAGAGUUCAGUUUUAAAAUUUGAAACUUUCAGUAGAAUUUUACAGCAAACUUCGAUGGCGACGCAUUGUUAAAUUUAAUACUAUAAAGGUUCAAGUCAGCAGGAAAGCCUGGUUUUUGAGAAUGUCAU
>449
UGAAAGACAUUGUUUUUACAUUCCCAUCGUCACAAUAUUUAGUGUAAAUGCGGUAAAGAUUUGAAAUGUUUUUAAACUCACUUGGUAAAUAAAGUCGAGUUGAAUCUUUUCUGCAAUAGUGUGACGGUACUAAAGGCAGUAACUUA
>450
GUUAUUCAAGGCUACGUCUUUUGAAGGUUAUUAUAUUGCUUAUUAAGAAUUUGUGCUCAUCCAAAGAGACUGAUAAGCGGAAGUUGCGUGUCGGGUUAGCCUUAUUAUUGAAGGUUUUGUCAUAUUUCAAACCAAACUUUGAAUAU
>451
AACAAAAAGUUUUAUUUUUCAGAGCAUUUCAACCAAUUUCCUGUUUCUGUUCCCGGAUUGUCACAUAUUUUUUAAAUAUUAAAUAUGUGCAUCCGGGAGUAGAUCUAGGGGGUUGGUACAAUCAACGGCUUCGUAUUUGAUUUUAU
>452
CCAGAAGUCUUCCAUAAUCAUUCUAGUUGCUUCAGGGAAACCUUUGCCUUCAUCUUCUGCAACUUGUUGUAGAGUUCUUACAGCAAGGAACGGAGCCGAAGCAGUUCCAAAUGUUACCCAAAGCAAUCUGAAAUCUUUGACUUUA
>453
CUUGUUUUAACUUGAUAUUUUGCUAUCAGAACAUUGUGUCAUUCUCGACAAGUACUCGUCUUUUACUUGCGCGUCAGCAAGUGCAUCGAAGUCGAGUACCGUCGGGCACAUAAUUGUUUCUAUGCGGGAUAAUGUGUCGGCUACA
>454
CGAAUUAGUGAUUAUACAAUUAAGUCGGUGAAUUAUCAAGUUCCUUAUCUUAGGACUUACAGUACGAGGAGCAUCUCGAAGUUGGAGCACGAAGAACUGGGAGACGGGAUGAUGAUGAUUUGAUUCUUGAGUAGGACUUCCUUCA
>455
GCAGCUUAGUCGUCAGUGACCACGAAAACUAUGAAGAAUUCCGAAUAUCUGAAACAAUAUACCUAAUAGCAAAAACAAAGCGAGAUUAAACCGUAAAAGUAGUUUUAAUUACAUUGGACUCUGUUAUUGACUAUGAUAAAAGCG
>456
UUCGGAUCCUUCUCCAGUUUCUAUUUCACGGACGUCAGGCGAUUUAAUGCGGCUUCAAAGUUGUUGGGCAUCUUCGGGUUCUCCUCUCCUCUCCCCGCAGUGCGGUCUCGUAGCGGCCGUCGGGUCGUUGCUGGGUGGAAUCCC
>457
GUAUCUAAAUGUUUUCACGAACGACUUUUACGGUGAAGGAAUAACAUCAGAUUAUUCUACGUCUUAUAUGUGUAAUGCUGUAUUGACGGAAAUUUAGUUUGGAACAUUCCAGUCGUUCGUAGCGCCAUUUUGUUUUUAGAUGU
>458
UGAAGGAUGGCUCUGAUUUCCGCUUGUAAUGGUAUCUACAGAAAAUCCUUACGCUAUGGAGCUCAGCUCAGCAUCAAGACAAUUUUUUUUUCCGGAGCGCCCCUUAACAAGUGGUAGACAACCAAUCUAGUGCGAACAUUCUG
>459
CGGUGCGACAGGUACGGCAAUCAGUGCCGCGGCAGGGGCCGGUAGCUUCAGCUGUUCUAUUGGUGCGGGAAGUUCCAGUUGCGGUUGCUCGAGGGUGGCUGGUGAUCCAUGUGUUAGCUGCAUUACUGUUUCUUCGACUCCGU
>460
CAUUAAGCCUCUUUAACUGGAACCCGUAGAUCCGAACUUGUGCGCUAUUGUCGUUGGGGACUCCGUCCAAUCGCGCGUAACGAUAGCGACUAUUCAAUGGCAACAAUAUCGAUUCUAAAAGUUGCCGGCAAUCAAAACCAAA
>461
GCGGUGGAUUCGUGGAUUUUCGUGUGGCAAACAGAACAGUGCGUGACAUCAUGUGCGCGUGCUGCUGAGUAACAAUAGCAGCAGCACCCCACGUGUUUUCACGCUCGUAGUCUGUGAAGCAACAAGGCAGCAGUGCAGUGCG
>462
AUCAAGAGUGGCCCCAAAAACCAAUGAAAACACUGUGUUGGCGAUUGUGGGUUUAGUCCACGUUUUAGUAAACCGUGACUAGAUCCAUACUCGUCUAUAGAGGUUUUUAGCACGACUUGGGCCCCACAAGCCAACUCCUCCA
>463
AGCAAGUGGCAGAUUGGCUGAUGGAUGCUGUCAUAAUAAGGGACUCGACACUGGUUCAGAUAAGAGCAAACACACGCAAAACUUAUCGUGGGAUAAAUCGCCUCAUUGACGACUUAUCCGAAGCGGAUCGAUUGCACACACA
>464
UUAAUUGAGGGUAUUUUUUUAUUGCUUAGAUGGGUGGACGAGCUCGCAGCCCAUCUGAUGUUAAGUGGUUACCGGAGCCCGUAGACAUCUACAACGUAAAUGCCUCCACCCAUCUUAGAUAUGAGUUCUAAGGUCUCAGUA
>465
CAAAUGUUUGUUGUGGGCAUGUUUCUGAAAUUCGAUCUACGUUAAUAAACCAAGUAUGUAGUAGUGGUAACUCUCGCUAAGAAAUAGUUUAUUAUGGAAAUGUAAAAUUUGAGUUUCGUCUGACUUGUAUUUGUGAACAUA
>466
AAUUAACACAAAUGCUUUCUUUUCAAAAUAGUCAGGUGGAUAAGAAGCAAGAAUUAUUUGAACUAAUAUCAAUAAUGUUUAUUCAAGAAAUAAAGCACAUGGUAUCGACUAUUCCGGACUAACUUUGGGAAGUCAAGCCGU
>467
CGUUGCUGCUCUUCUAGUUUCCCUCCACGUGAACCAGAAUGAUGGAAGGACAGGGCGGCAGGUGCUCUUCGUCCGACGACGUCGAUGUUCCUUUGGUUUGAUUGUUCCAGGUUCUUCAUCGUGUAGCUCAAGUAUUGCUUU
>468
ACAGAGAUAUUCGCGCAAAGUUAGAGGUUUAGCCUAAGUCGUCUUAAUAAAAUGUUUUUAAUAAUUGAGAAAAUUUUAAAUGUUCUAACAUUUUGAGUCCGAUCCUGUCUACCUGCCGCUUUGUGAUGAAGGCUUCAAAAU
>469
UACGUACAAAGAUUUAUUAAAAAUAAAAAUAAGAAUUGUCAUACAUGCAUGUGUUUUAAAUUGUCGGUAGUCGGUGAUAAUAAUAUGUUUCAUGUAUUCUAAUUUUUCUUUAUAUGCUUAUAUUUAUAUUGUAAUUGUAU
>470
UUGAAAGUCGUUCCCGAUUUACAUUAUCGGAUCAGGAUAGGGUAGGGCAGGGCCAUUUCGGUAUAACCAUUCUGUCCCCUGUCCUGUCCCGAUAGUGAGAAUCGGUACUGAAUCGAAAUUAUGAACGACUGUUUAUUCAU
>471
CUGAGGUUCAUACGGUGAUGAGUUUAAACAGUUUACACCCGAGUCUGGUUUCGAUCGAACCUCAAUUUUCUGGGGAUCUCGUUCCAGAUUAUGAAAGAGUAAACGUUUGUAGAGUCAUAGUUACGCUGAGUAUGAACUUC
>472
AUUGGAUCCGGUACAGUGUACAGUUUUGCGGUACAAAUCGCGAUUGAGAAGGCGAGCCGUAAUGCAGGCGUAUGUACGUAACAAUCGCAACGGUUCGAUGUCAGCGGGGUUUAUCGAGCUAGAAGGUACGGCCUUGGUCU
>473
UUCUGAUAAUUUAAAUCCGUUUUCGAUUCAUGGAUAGAACGAAUGAGUAGAAUAUUUGGUUAAUGAAUACAUAAUUAAGCUCAAGUGUUUUUCAAAAUGUUUAAUUUGAGAAAAUCGUGGUAAACUUUGAAUAUAUAAGA
>474
GGGUAACGCCGCGGACUGUCUCAACACGAUGGCCACGGAGCCGUCGACGUCCCCGAUCCAGCAGUCCUGGUCGGUGGGGACGAAGUACGGCUCCGCGGCGACAGCGACGUCGAUUGACCACUCCGCCAUGGUGUGGACG
>475
UUGCACCGUCCCGGAGUAAUCUCAAAUUGUAACAGUGGGUUUUUUCAACGGCAAAGCACAAACUUUGAAACGUCCCUCCGUUCGAGAGAACAUUUGCUAUACCCACGUUACAGAUUGGGGUUUCCCCGGGUCGUGCCGU
>476
GAAAGUUCAGUUUAGUUUGUUGACACUCCAUUAAAAUACAUAUGACUGUUUAUAACACUGAUUAGGCGUAGUACGAACUUGUUUCGAGGUUAAUUAUAUUCAAUGUGAUGUGAAGUUGUUAAUAAAGAUUUGCUGCAUU
>477
CAUGAUGGCGAUCUGUUUAAUUGGUAAACUGCACAUUGUAUCGCUUCGCACCGCAGAUGUUUUGGCAAUUUGGUUUCCGCUAAUAGCGUCCUCGUUUUGUCGCAUAAUGUGCGGUUCAUCCGUUCUGAUAUGCCAUUAA
>478
AAUCGUUGAAAGGUUUGGGCUGCAUUUCUAAGACCAAAACUCAUUCGCGGAAAUUCAUAUAGACCGAACGGCGUGAUAAUUGCCGUCUUCUCUAUGUCGUCGGGGUUUACAGGAAUGUUGUGAUAAGCUCUGCAGACGU
>479
CUGUCUUUUUCAUUAUUGGUGGUCGUGUGGGUCGAUUCCCGGGCCUCGUGUGUUUAUAUUUUUUUUCAUUCUCUUUUCGAGCAUCGAGGCUCCAAGGAAAACGGGCCGAACGACAGCGACGAUAGAUGGAAUAGAUAGA
>480
GCUGUUUCACACAUUUCUACCAAAUCGUCCCGUUUAUUUUUCUUUGGUGAGCUAACUGUAUGGUGAAUUGAAAGGCCAUAAAGCUAGUUCAGCAAGGCAAGAUAUUCGAGACAUAGCUUCAUGAAAUGUGACUGAAAUU
>481
ACUAGUGGAUUUGGCAAGAUGUCGGAAUAGCUGAAAGUCACACAAAAUCAUAAAAUGUUUGCCGUUUUGUUAUUGUUGUGAAUUUUAUUGAUUUCAAAAAUUACGGCUAUGCCUCAUCUAGUCAAUUGCAUUAGUUUG
>482
UUCAAUUUUUCGUAUUUGCCGGUAGCGGGUGGAUUUUUUAUGAUAUCUUUAAUUUCGCGGAUGUACCUCUGUUCCAGCUGCGAGAUAAUGUGGUAAAACUUUGUAGUAUCUUCCUUGAUACCGGAUAUUUGGAAUUGU
>483
UUAGUUAUAACGACAAUUGCCUAGCACAUCUAGUCAAAAAUAUUGGAGGCAAACCAUCUGGACCUGGGCCUUUAUUUAAGUCUAGUUUUUUUAACUUAUGCAAUAUUUCUGACUCAGGUAUGAUCAGAGUGUUUAACG
>484
AUACAGGUACCGUCCCGUUCGAGAAGCAAGACAAAGUGCCAGAUGUCAAAUCGCGACGGCACCGUCAAAUCGCGACCCGUGUUGCCGUGGUAAGAAUUCAAAAACUAACGGAUUGGUUUCGAACAGUCACCCGCCCGG
>485
CAAAAAUAAAUAAUAUGCAAGAAAGGGAUUAUGGUUCAAGUGGAGAAGUGGUCUUUACGCUUUGAAUUAAAGUGAGAUUCACUCCUCCAACUUACUCCUGAUCCCUAAUAUUCUUCGUUUUUUUUUUUUAUUUGUUUC
>486
CAUCACGCGUUAUAUAGGGAAUCGAUAAAACGAGUCGAGCUUGUGUGUGGAAACGUUCUAACAACAUUGUGGAACAAACCAGCGCGUCAAAAAUUGCUUCAAUUUUGUAAAUAUCGACAGGUUUUGUAACCCGUGAUU
>487
CGGGACAGAACUGGCUCGUAUUUUAUUUCAAGUGUCAAACCUCCUCUCGAAACCUCCGCUCCGUGAGAGACGUUUCGCGUCCGAGCGGAAAGAGGAGAAAGAAAGGAAGAAAUAAAGAGAGGAACCGUCGUGUAUCGU
>488
CACCCUGUAGUUAUAACAUGGGAUCGAAAAUAUACUGAAUUAGAGCAGCUGUAUCUGCGGAACUUUAGUUACAUUUUAGCCGGUUAUGUACGGCUGCACUUUUAAAGUUAUGUUGUCUUAUGUUGGUUUUACACACAU
>489
UAAAAUCUGGCAAAAUAAUAUAGUCAUUAGCAAUUUUUCAGGACGCUCGGACCCCAAAGACGUCAUCAGUGUGUUUAGUGUGAGUUAACGUAAAAGUUAAUGCUUUGUAUGGAAUUGUAACGUUUGCCUAAGUUUGC
>490
UCGUCAGAUUAUAGAAACAGAUUUAUCAGCAACAUGCUUUGUCAACUGUACAAUACUUACUUUCAGCUGCAAGCGUUGUCAGCAUUUUGUAAUUGUAUACUUGUACAAUGUCUUGAAACGUCUUGCUAAAAUCUGAA
>491
AAUGUUUGUCGCGUAUUGACCGGCCAUCCAACGCGGUGGCACCCCGAGAAUUUCGAAAACUGCAAUUGCAUAGACAGAGCGAUGCAUGACGGUUUACUUCGGGGGUGGUGGUGGAAGUCGGGGGGAGUGAAAAGGAG
>492
CGGCCUCUCGUCCGAGUUACGUGUAUUCCGUGGAGGACUGAGGAAAGAGAGAAGGAUCGGAAACGCAACGCAACCGGAUUCCGUUUUCAUCGAUGUUCAACAGUUUUAUCUCGCGAUCGACAUUUCGAACUUGGCCU
>493
AAGCAUACAAAUGUCAUCUGAUUUCUUUCAUAAGGAGGAUUUCAAAAAUAAUAUUGCAAUAUUGUUUUUUACAAUAUUGCAAAAAAUUUUUGAAAUUCUUCUUAUGAUAGAAAUCAGCUUUAUCAUUUGUAUGCUC
>494
UGUAAAGCUAGGCUGUUUUUAUUUUAUAUAUUUCGCAAUUUUUCAUUGGCCUCUGUAUGAAAUGACCUACAUUUACAAUACGUAUUAAAUAUGUGGAUUUGAAAUCAUAUACAAUAAGAUAAAUAAGUAGCUUUAG
>495
GGGCGUUGCAUGGACUGUGAUCUGCAUGACUUGCAGUUGGAAGUGAGGAUCUAGGCAGUGAGCAGCAGCGCUCUGAUAACUUGCCAGAUCUAACUCUUCCAGCUCAAGGUCUUGUUGAUUAUCAUCUCCCAAACGA
>496
UUCAGGUCACUCUUCGUUCAUGAAAAUGUCUUUUGUCUUUGAAAGAGAUCGCAUCGAAUAAAAAAAUGAAAGUUAUUUUAAUUUAUUUCACUGUCUUUCUUAAGGUACUUUUUAAGUAUUUUUUUAUGUUCUGAU
>497
UUAUCUUCGCACGCUGACAAGUCAAACAUGCCUUGGCCCAUUCACGGCAGUUCUUACGCAUCAGUGGCCAAACGAAGCGUUGCGCAACGAGUUUAGCUGUCGCAUUGGGACCUGGAUGACUGAGCGAGUGGAGGC
>498
AAUGGAAUCGGCGCGGUCCACUAUACCGGGUGACCGAAAUGUCGCGCAAACUGUAUUGAAACGGCGAUCGGGAUACGGAUUGCGUGACUUUUCGACCACCCAGUGUGUGAAACGCACCCACCCCCAAAGUCCGUA
>499
GAAUAUUUGAUAAUGGAAUUUUCGUCGAUAACAAUUUUUCAUCGAAAUCGAUCUUUUUCUAGUCGAUAUUCGAAAAGUAAUGACAGUAGGUGGUUUUGAAAAUGACGAAAUCGUGAAUUAGAUUUUAUUGGAUAA
>500
GCUUUUGCCAGAAGACUUUCUCCCGCGCCUGGUCCCUGCAGAGACAUCUGGCGGACACGCAUUUUUACGUGCCGCAGUCGCUCUGCUGCGACCAGUGCGGCAGGAGUUACAAGUCGAGGAACAGUCUGGUCAGCC
>501
ACCGAUUAAUGAUACCCACACGGCUCUUUCGAUAAUAUUGAUGGCCCCCUCGUGUACCUUUGCAAGAAUAUCUCGGGGAUACGAGAGGGAAAAACGAGAGGGGGAGAGAGAAGUAUGGGACUUUUAUGUAAUGGA
>502
GAGUAUUAAAGUUGACGGUAUCUUUGUGAAAAAUUUCGAGAAGAGGGAAUUUUGAAUUUAAAUCGUUUCUAUCUAUGUUCCUCUUGUUAGAAAUUAAGAAUAAAAUACUGUCUUCAUCAACUUUGUUCCAUCUCC
>503
AGGUCUCCAUGGCCUACAUCUCGAGUAGUUUGCUUUCUGGGUCAUCCAUCGGCAAUGCUUUUAUAACCGAUAUGGCUAUUCAUGGUUCUGUUGUAUGAAGAUAGAUAGAAAGGUCGAAUGUAGGAGGGUAACUA
>504
UGUGAUCUGUGACAAUCUGCUUUCAUAUUGUUUCUUAAUUAAACUGCUCAUUGCUUUCUGUAUUGCUCAUUUGUUGAGUAUGUGAUAGGGUAUUUUGAUUGACUUUAGAUAGUUUGUCUUGGUGUUUCUUCACU
>505
AAACAACUGAAACAAAUUAUUUUUUUGUCGUUGUGGAUGAUUGUGGAAGACAUAUAUCGAGGGGUGAAAGGGUAUUUGGUUUAAGCAACAUUUUCGCGACAUCACAGGAGAGCCAUUUAGAGUUUAAAAGUUGG
>506
AUGACCUAUCGGAUUUUACAUUUUUGCAUGUUGCGCUUAAAAAAUUAGACACAGACACUGCCCGUGCGUUUGAAUCCUAUCAGCGCUUAAAUAAUAAGGGAUGCGAAAUACCAUUGUUUGUAGAUCUAGUGUCU
>507
AAAUAAAAAUUUGUUUAAUAUUUUCUUAUUCUUAAAUCAUAUGAAUAAUCAUUUCUAGAAAAAUAGAGAAUGUCAAGAAAGAUUAUUUUUCAUUCAAAUUAUGAUAUUAUUUAUAAAUUAGAUAAAUAUUUAUA
>508
AAUCGUCGGAGCAUCAUUGUGUGUGUUUGUAUGCUUUACUACUUUCUAUCAAAUUGUCUGGGUUUCUCCUUACCCUUUCAGUGAAAGUUGGGAAAUGCGUUUGGCGACGCCAUGUUUGGUCUCAUCUUUUGAUA
>509
GUUUGUGGGGAAAUUUACUGAAGAUAAGCUGGGGCAAAAACAUUCAAUACGCCCCCUGUUAGUGUUACGAUUUCUGAGUAGUAAUACGUGAUAGUGAGAGUGUCCUGGCUAUUUCUUUUUUUUUUUCAUUACU
>510
UGGCGCAGGAGGAGGGACGGUUACUCCCAUCAUCCUGGCCUUCUUGCGGUAGACCGGACACCGCCUAUCAACGGCGGCGUGGUCCUUCCCGCAAUUGGCGCAGGAGAAUGGGCCGUCCCUCGGCCUCGGGCA
>511
AACUUAUCGCUAUAUUCCAAUUAAUGUUGGAAAUAUUCAGCGGCUCGCGACGCCAUGUUUUAUUAACCUUUCAUAAUGUACGAGCUUUAUCUUGUUGUAUUAAAUCAGCUUUAAUGUGGAACGGUUUUGAGA
>512
GGCAAGUGUGUAUUGGCCAGAUCACCCCUCAUUAUAUCUGAAGCAAGUACAAGUAAACAAUCAGUACCAGCAAAAAGAAAACUGUUGUUACUUGAGGAUAAAUUUGACAGUGAUGAGUCAAAUACACCAGCA
>513
GUCUGGCUUGGUAGUUCCAUUAUAACCUCAGUCAUAUGUAGUAUUUUACCUAUGUUUUGUUGCCCUUGUAGACAGACGAGCUGGUGAGUAGUUACUGUCGCUGUGGAUAUUAACAAUGCCACGGGCAUGGCC
>514
CUUUCGGAUCUUCUUCUCUGACAAGUUUACAGUACAAUAUUUUCUUUGUUUUUUUUUCUUUUUAUGAGGCACAAAGCGAGAAGAAACGCGGAGAGGAAGGUAUGCGUGUCGAGAGAACAGAUGCCUCGAAAA
>515
GGACAGUACAGUGGCCACGGGGGUACGCCGCUACGUUGCUUUCACUUGGUACGCUCGUAUAGUAUAGAGCUAAAAGUAAACAUAGAUCCAUGUGAUGUGACGUAGUGGUACCCUCCCGUGUCUAUCACAAC
>516
UGUGGCGUGGAUGGGCGGCAAUCUCAAAUUGUAAUAGUGUGUCACCGUUAACGGCUGGACCAUUGUGCUGCCAUCGUGAUCCACCGAGAAAAACACACAUUACAGAUUGGGAUUACCCCGUCCAUGCUCCG
>517
CGACGAUCCUGAUCAGGUCACCGGUGAGACUAAUAUAUCCAUGGUGUUAUUUUUUUUUAAUGAUCAAUUAUUUCUUUCAUUGGUCUACACCAUGCAUUUUUAAUCUCAGGGUUCUCUGAAGAAUAUCAUCU
>518
UACAUUGCUGAAGUUACAUUGGGAAGUGAGACCUCGUAGCCUCGCAGCCCACUGUGAUGGUGACUCCUGGGGUAGUUGUGUGGCGGCAUAAAAAUGAUGACUCUCGCCAAAGCCCACUGAUUUUGGAGUGA
>519
AUGAAAUGUGUCCUCUAUCCGGCUCGAAUGGACCAUGAAAUGUACACGACCCGGUCUGUAUGGCUGUUUCCGAGUCGUGUAAUAAUAUUUUCUGCUGUCUGUUUGUGCGCUGGUAGAAGACGGCUGUUUCU
>520
GGAAUAGAGUUACUUCCAUUGAUGAUAGUAAAUGUUCUUGGCUUAUAAGUCUUUGUGUCAAGAAUAUUGACCACAAUUACGUUGCCUCAAUCAUCGACGUCAUCAACUGACAUGGCAACUAAUUCUCCAAU
>521
AUGCUUGGAGAGAAAUCAGUAGUGAAAUGGGAGUCCAUGUGCCGAAGUUAAAGAAAAAAUUGUGUCUUCUACCACUUCAAACUGCAUAUCUCUGAUAAGUGUCACUCCAUACUGCAUUCUUUUUCGGUAC
>522
UGUUAUACAACUGAAGUCAAUUUAUGAUUGGUGUUUGUGAAAAGUGCAGGAAAACAUUUGCAGCUAAAAAUUUGUUUCCAUAACAUCUUUAGAAACAUACAUUUAUAGCAUUGCUAUUAUUUGAUUGACC
>523
GGCCGUCGGGAUAGGCCGACAUUAUAUAUUUUUUGAUAUUUUAUUUUUAUUUUAACACCUUAUUAUAUUCACAGUUACAAUUUUACACUAAUGUUAUAUAUAUAUAAUCGAUAGAUUUUGACGAGAGCUA
>524
GUAAAGGAAUCGUUACGUUUUGUUUGUCGCUAAAUGAGUACGUUUUAUGAUCUAUAUCUUACUGGAUGGAUGUUGGCCGUGAAUUAUAUUCAGCUGCAGUAGAGAUAUUCGAUAAUGUUUUGUUUUUACG
>525
UUUGUGGUGGAACAAUAGUUGUAGGAUUUGGCUUUGGGCACUGUUUUCGUGUGGUGGUGAGAUUUUAUUUUGAUUCUAGCACCAUAUGAAAUCAGUUCUUGUACCAAAUACCAGCGAAAUACACCAAGUG
>526
CUUAUGUGCUAAGCAUUUUGAUUUUAUGAGUCAAAAAUCUAAUAAAACGAUAUUUGUAAUAAAUUGACUUCGUUAUCUUUGUAUUUUUUAUUAUUUUUUCAUUUAUAUUUCAAUUACGUUUUCACUAAAU
>527
GCGUCCUGGCUGGCUGCGGUCACCGCGUCCCGUGGCUAGUACUCGCGCUGUGACAUGUGUUGCCAGCCACAUCACAGUCAGAGUUCUAGCUAUACGGCGCGGUUCAUCGGCGGUACUAUAGAAGGGGAAC
>528
GGGGCAAAGGGCCAGUGUGGCACGGGGCGUCCCCGAGCUACAUCCCGUGGGGCUCCAGUCUGUGCGUGUAGCACCAUGGGAUUCAGCUCAGGGCGGCCGCGACUAACAUCUACUAACAUCAAACGACCUU
>529
CAUUCGCAAUUUCACCGGUUCAGGUACUGAGUGACUCUCAGAUGUGCAUUUCUCAAGCAAUCUCGUCCUCAGGACCUGAGGUUGAAAAACCCUGAGAGCACCUCGGUAUCUAAGCCAGUGUUGCGAAAA
>530
CAAGGCAAUACGCUAUGGCAGUGUGGUUAGCUGGUUGUGUAGAACUUUGGGGGGCUUCCGUGGCGUUCGCGCGCACACGGGGGCUCAGAUUCACAACCACUAUCCGCCCUGCCGCCGCGAGGUGCCAGG
>531
AAAACCUAAAUCGCAGAAUCCUCUAGCCUCAUCGUGCAUGGGAACGGUCAUCUCGUGAACGGAACCUGACAUGUCACGUUCCGGCUCGCGCAAAUUACAAGCCGGCGUUCAUACGUGCAUUGACAGCUA
>532
UUAUCUGUGGGUUUGCUUGCAAGUCAAUACUAUCAAGCGGGUUUCUAUAAUGUAAACGCAGCACGCACGAAGUUGCACUAAGCGUGGGCUCGGAAUAGUGUCAAGAAGUAAAGAGGCGCAGUCGGAUAC
>533
ACGCUUCCUACUAGUUGCUUUGUUAUCAGUUACUGCUAUAUGGCAACAGAUGGCGUUAUUCAUACAGGCAUAACAAUAUCUAGUUGCUACCUACAGUCUAGCUUUGUCUGCAUACAAAAAACAGAAAGU
>534
CUAAUGGUGGUGUUACGAAUUUCAGUCUGAUUGCAAAGCCUGUUACAUGCUUCCAGAUGUACUUGCGAUAAAAGUCUGGACAAUCACAGCAACCAGUAAUCCAGUCGGUCUGAUUGUUUGGUAGUGUUA
>535
UGGCCUCCGAGUCCGGCACACCGCCAGCGGGGCCCGGUUGCUGGAGUGUCCUGGUGCCAACACCAGUGCGGCCGCGGACAAGCUAGCAACCCGGCUCCGUGAAUCCUGCCGGACCCAGAAGUGGGCGUA
>536
ACAUGUGUGGUGUCUUGACACGAUUGCCGGCUUUCAUGGUGAAAAACUCAUUCUUUACGUGCGCGAGCAACGUGGAAUAGGGAAUGAUUAUUACCGAAGCCGGUUAGUGUAAUAGGACUCGUCGAUUGA
>537
GGAUUGGUAGAUGUGAAAGAGAAAGAAGAACUGACUUUAAUAUGUCUUCUAUUAUUAAAAAUGCAUUUUUGUAAUCUAAUCUGCAUAUAUUGGAAUUAUUUUUUCAUUUUCUUUAAUAUUUCAAGUAUA
>538
CUAUUUCACAAGUUGGAUUAAAAUUUUAAGUGAAUUUUUCUAAGUUUCUUAUCUAACAAUAAGUCAUUGUACGUUCUUUCUUGAAAAAUUACUUAAGAUUGUCAGUUAAUUAUUUUUUUGAAAAAUUGG
>539
UGGCGAAAGAUAAACAGGCCGAGUGGCACGGCCUUGUCCGCGAACGAGUGGUGGAUGCCAGCGUUUACAUUCCAUUAAACGUUGGUCUAUCGCCACUCGAACAGCAACCGUCUCAUUUGCCCUGUGCCG
>540
CGUAUAAUUAAUUAAUCUACAACGUCACCCAAAGUAGUGAACGUAAUUUAUCGUGAGCUAUCUAUAGAUAUUAUGCUCAUUACUUUGGAGAAGUUGUACGAACAUUCAUCGAUGGAGAAUUUUUAUUCG
>541
GAGGUAAUCUCAAAUUGUAACAGUGGGUUGAUUUUCCUGGUGAAUCCCGGCCUUGUCCUCCGUCACAAGUGUGACAAGUGUCUCGAAAACGUGUUCGCUAUACCCACGUUACAGAUUGGGGUUUCCCC
>542
AACAUACGGCUGAGUCCGCGUGCGGCAGUCGACUGACUCGUUUUUUAGGCUACGUGUUCGAUAUUUUUUCUUCGUUUCGUCGCCAGCCAGUUGUCCGACUCCUUGGUCACCGGUCAGUCCGGUAUGUC
>543
CAGUCUCCCUAUUAAUGAUAUUCCAAGUCAUUUUAAUUUUGUCAGGUGCAUUUUUUAUAAGAUUGCCUAAGUGCAAUGACUUGGCCAAUGUACAGACUUUUUUAAACAGCUUGGAAUAUUUACAGACA
>544
AAGGAGGGAAGAGAAGGAACGUAGCGAUAAGGUUAGGGGUUUCUAUCGGCCUCCAGCAGCAACGAUGGUUGUAGGCCGGCGGAAACUACUUGCUCUUGUCGCUAACGAUCGUCGGCCCGAAAGAUCCA
>545
UUUACUUAACAUUUUCGAGGAUGGAACGGUCGGUUGGGUCGUGAUUUGUGCAAAUAUGUUAUUUCGUUCAUAUUGCACCAGUCCCGGCCUGACUGCUCUUCCAGGACCACGCCGGGGUGUUGGAGGGA
>546
GCUACGAGGGACCACAGUAACUCAGCGUCGCGUCCACACGCGAUAUUAUUCCUGUGAAUUUGUUAGUUACAAUCACAGGAUAAUACUGCGAGUGGCUGCGUCGCGUCUCAUCGAUCACUACUCUGCGC
>547
GCGUGGCGUGGCGUGGCUAGCUAUGGUCUGUGAAUUCGUUUACUUUGUUAAUUUAGUGGUCCUUCAGGUUAAAACGUGUAAUAGUGGAGAUUUACUUAUCAUAGUAUCUAUGAAAGCGCAUAAAUGU
>548
ACUCCGCAAAUACAGCGUCCAUGAUCCCUGAGUGCCUAGGUGGGGCGGCUUAAAAACUCUCGCCUUGCGGCGAGGCCCCAACUUCUCGGACCUGAGCGGUUCUAUUGAACGCAGGUGGCGAUGCGGC
>549
AAGUCGCCACUCCAAAGCAUUGACUAGUUUGCGUGUCAAACUCGGAUAUCCACGUCUCGUCACCAGUAACAACGCGUUCCGUGAAUGAUGGGUCGGAAUUUAUACGUUCUAGUAUGUUCUCAGCGAG
>550
CGAACGUUUGUAGGAGGAGAUUUAUCUGGAUAAUUCGUCGAUUCAGUCAAUAGGUCGAUUUUCUAACGAGAAGACAAAUACUAAUUAAUCGAUAUACGAAUUAGCAUAAAAUCGAUUUUUGCAAAUA
>551
CGUUCGCAUAUUUAGAUGAUGUGAUAAUAGUAAGUAGCACGUUUGAUGAGCAUGUUAGUCUUCUUCUUCGCGUGUUAGACAAGCUGCGCCAUGCUAAUCUAACAAUUAAUUUAGAAAAGUGUGAAUU
>552
UGACUUAGUAAAACGGUAAGAUCUGUAAAUUAGAUGAUAUAUGAUAUACUUAUAUGAUAUAUUAUAUGAUAUAUUAUAUGAUAUAUUAUAUUAUAUCUUAUAUAUUUAUAUCCUUAUUAUUAUAUUU
>553
GGAGAGGGAGAGAGACGAGGAUGCACCGGGGCCGGUUCACUUUAAGUUCGAAUACCAAGCCUGUCUAUAAACAGUUUGGUGUUCUACCUUACAGUGAGUCGACCGUGGUAUCGUCGACGUUCCAACA
>554
AAAUGUUUGUGAAAUUUUAUACUCUUGUUAUUAGGGACGAAGUAUUCAUCUAGUGCAACGUUGUAAAGAAAUCGUGACUAGAUCGAAAUACUCGUCCCUAAUAGAGAGAAUCAAUAAUCAUCAACAA
>555
AAUUCAGUAAGUAAGGUCAAACAAAUAUUUACUUUGUCAGGUACUGAGUGACUCUGAGUAUACAUUAAAUUACUCAAAGCAGCUUGGUACCUAACUGAGUGGAUAUUGAAUACAACAAUUUUUGAAA
>556
GCGUAGUGGUUGUAGUUACCCAUUUGCAGGAACCCGUAGAUCCGAACUUGUGCUGCCGUUUCACAUGUUACAAGAACGGAUGUAUGGGAUUCUGCCGAUGUAUGGCUAAAGCAUCGAUCGAUUUGU
>557
AUAAUUCAGUGUGAAGUUUGGGUGUCCAUAUUUUCAACUAAUUUCUUAUAAUUGGGGAUAUAUUUAGAGUUCCCGGUCCUUAAACAGUUAUCUAAAUGUGAGUCAUUAAGCUUUGUCUGGUAUUGA
>558
UAUUGUUUUUUUUUUCUUCUAUAAUCGAACCCGCAAAAAUUGAAAUUAGCGUAAAAUCAAACCCGCAAAAUAUUAAUGUUUUAAGCUUUCACCGGUGGGUUCCGUGUUGAAGAAAGAAAGGACGGC
>559
UGAGCUCAUCAGUAAAGCUUCAUCAGCAGGACUGGUUUUACGAUUAAAUGGCCUAUAGGGACAGUGAAGCUCAAAGGAUACAUUUGUAUGAAAGCGGUGGUUAGGUGAGGAUUUCCUAGAAUUGUA
>560
ACAUGACAACAGAAAAUGAAGAAAAGGCAAGUUGAAAGAAUCGAAACUGAUUUGGAUUGAAAUAUAAAUAUAUCGUAAACAUCUUUAAAUGGAAAUUGAUUUUAAAAAAACUUGCCUUUCCUUUAC
>561
AAUCUUUUUUACUUUUGAGGCGGAUGAGGAGGUUGAAUAGAUGAUCGUGGUUGCAAAAAUUUGUGUACACGUUAUGGGUACAAGCAUUGAUUUUAUAUUUCUCUCUACAUAUGUGAUUACUUGUAU
>562
GCGUAAAUGUGUCUCGAUUCUCCUUGGGAGGUCUCACGACGUGAUAGCGGCGCCCGACUCUCGAAAUUGUGGUACCCUGUAACGUCCUGAGACUUCCUGCGGGGAUCUGUCGACCCACUUUGUCCU
>563
AAAAGUACCGAAAUUCUUGGAUAUAGUGAGGAGUGGUAACUCCACCACCGUUGGCGUGUGUUGUACUGCCAGCGGUCGAGGAGUUCCUUAACCUCGCUGUAAUUCUCCAAAGGACAAGGUAAGUUG
>564
CCACUCAAAAUAUUUGUAUGUUUUCGGGCCUAGCCUGUCAAAGAGGCGGUGAAAUGUCCUUUUCCCUUCAUAUCACAGCCACUUUGAUGUGGUCGGUUUACGGAGACCACUUAGCGUAUCGAGAGG
>565
CGCGACGUGACGGGGUGGGGCGGCCGCGCGCGUCGUGUCAGGUACUAGGUGACUCUGAGUGGAAUGGUCUCAGAGACGCCUCGUGCCUCAGCACGGCGGCGCGGCCGCGGCGAUGACGAGACAGCG
>566
UGAGCUCUUGUCUAAUAUUUUUUGAUAAAAUUUUCGUGGUAUUAGAUGAAAGAAUAUAUGUUUUUAUUAUUACUUCCAUCCGUUUACAUAUGGUUAUUACGUCACUAGAUGGAAAUAUAAGGCCG
>567
AAGAAAAGCGUCUUAACCAAACUGAUGUACUAGAAAACAAGUUUUGGUAAAUACAGUUCCCUUGCUCCCUACCGAAACAAUUGUUCAUUUUAGUAUGAAGGGUGGUUGGUACUAGCUCAUGUCUC
>568
UCCGCGUCGUUGCCUCUUCAAGUUUUGUGUUCUGGGUCGUGCCGGUCGCGGAGCUCUCGUAUGUUUCGUACGACGUCGCUUCUGUUGCCUCCGGACUGGAUUCUUGAACCGCAGGUUCGAGUGGC
>569
UAUUUUAUUUGAACAACAGAAUGAGCGCACGUUUUCUAAAAAGUAAGAACUGUAACUAGCAGGCUAACAUUAAAUGUUAGCCUUUAAUACUGUAAAACUAUUAAAACGUAAGUCUAUAAUAAAAA
>570
UGUGGAAAUAAACAAUUUCAAUUAAUAAUAGUAAUGUUUAAAAUGUGUAAAAUAUUUACAUGUAAUAUUUACACAUUAUUUACUACUACUAAUUGAAAUUGUCAUAUAAUAUUUACAUUCUACAU
>571
AAUGAAAGGUCUGCGAGGAGGAAAGCUCUCUUUUAUUAAACGAAAAAUUGGAUCGCGCUUGUCGGAAUGCAAUAUUUCGACGGAUUCAUUUGGUGGAAACAUUUCUUCCCUGGGAAAAAAUUCAA
>572
ACUCCAGAAAAUUUAGAUGAAAGAAUUCGGAGGAACUCUUGCUGUGAUAUGUUGCCGUAAAAGAUUCAUAUCACAGCAGUAGUUACCUGGUAUUCUUUCGCCUUUCUUCACCUUUACCAAGGAGC
>573
UCCAUCGUGACGAAUAUUCUUCUCUCGGGGAUGCGACUCGAGAGUUAUCGGGUAAUUAGCUUGGGUUUCUUAUGAGUUUGAUUCGAUCCUAAGGGGAGGAGAGGAUUUGUAAUUGACGUAUCGGU
>574
UCACUAGGAACUGUCGAAGAGCAAUUAGGGAGCCGACAAAGUGGUUGUGGAAUGUUCUAUAUCUGCAUAUCACAGCCAGCUUUGUUGACUUCAUUGUUGCCACUUAGCUGCAAAUUCCUGCGUGA
>575
UUGGACAAAAUUAUAAGAAUGUUUCAUAGCAAACACAGUAGUGUACAAUGCUAAGUUGACAUACGCAUGUACUUACUUUGUUUGUUCUGGAAUCUUCUUUAAGCUACAACUUGGAGAAUGCCUAA
>576
GGCCGCUCCGACGCCGACUCCGGCCUGCAGUACUCGUGGCUGUGGAAGCUCGCAAACGUCACUCAGAGCCCCUACUCGUACGUGUGGUCUAACGAGUCUGACGGGCCCGAGCUCGUGAACGGACC
>577
GCUUGCUAUGUAAUUUUUUCAAUCGAACUGGGAUUUUGUGGACCAGAAGAUUUCCUCCAUUCGAUAAUAGCUACUGGCCUACUAAGUCCCAACUUGUUUGGAAAUUGUCCGACAGAUAGCAAGC
>578
GAUCCAUAAUAAUUUGAUAUGAGACAAGUCAUACACAGAGUGAGCAGCGUUGAGGUAUGGUCGAGGCAUCACUCCCCUCCUGAGCAUGACUCUGCGCUAUGAACUGACCCUUAUUAUUUAGGUC
>579
CAUUCUAAAACAAGUCAUUUUGUUUGUAAAAAACGUGCUUUGAAAUAUUCAAACCUGUAAACUUUUGCAGUUCAGUGCUAUGUUAUGUUAUUUAAAAUAUUAGAACAGUGGUUUCGUUGGGAUA
>580
UAUUAAAUUGUAAAAAAGCGUGGGUUGCCGUUCAGGAUAUUAUCAAAAUAACCCUUCUACUCAUAUCUGUUCAUAAAAUAUUUAUAACUACUGAUACCAUGCACCCCAUGUUUUUUUUUAGUUG
>581
GCAAGCGGACUUCUCUGGCUUCGUCUGAUUCUGAGUCCCGGAUCUCAGCCCUGGAAUGACGCACUUGCUGCAAACAUGAUGAUGCUGAAAUAGUGUUCUGAAUCUAGUCUGAAGUCUGAUUUGG
>582
UUAUCGGGUUCUCAAACGGCGGAACUGGCGGGGAAGGGGGAGCCGCCUUGCCUUCGGCCGGGCCGCACCAAGGCAAGCAGCACUUCCAAACCCCGACCAGCGUGGCGAGUUACUCACCCCUCAA
>583
GAAAUUACUAGAAGUAGGAAGAGACCGUGUCUGGGCCUGGUAACUCCACCACCGUUGGCGUCGCUACCGCCAACGGGGGCCGAGUUCCUGCUCCUAGAUGCGAUAAUCAACAUGUCAAGAUUUC
>584
GUUAGUCAGUUCGUCUCAGAGGCCCGGGUGGCUGGGCGGUGAUUGGCGCUAUAUUAUGUGUGUACAAUAUUGCACCAGUCCCGGCCUAUCCAAACGGGCCGGCCUCCGGAGACCGCUACACAGC
>585
AAUUGUACUACUUUACAGGGAAUGCUCAGCUUGUUUCUAAGUACCGAAAUCAGUAAGUUGUCGUAGGCAGAUUUUAUAUCUAGGAAAGCUGAUAUGACCGAGUGUUUGUUAGAAAAUGCAAUC
>586
AGAUGACGUAGGUGUUCUAUUUUUCUACGGGAACUUCUCUACUAUGACCGGGUUCUGACGGAGAUUGAACGUCGGGUGAGAGGGUCGGGGAGUCGUUUGGUGCGGUAGGGCCCUAAAAAUAUC
>587
UAGCUUGCUUUGAGCUUGGAGUAGCUUGCUUGGAGUAGCUUGCUUGGAGCUUGGAGUAGCUUGCUUGGAGGUUGGAGUAGCUUGUUUGGAGCUUGGAGUAGCUCUUGUGAGUUCGCGCGGGUA
>588
AAGUCGUCGAAUUAUAUGAGCCGUGUCCGUACCGCUUUCAGGUUGGUUACAAUAAGCAGUUAAUGUUUUAUAAUGUUCCAUUUAAAAGUGGUUCUUGAAUAUCCGUCUAAUAUCAACGUCGAU
>589
UCAAAUGUUAAGUUCACUGUGUAUCCCUUGUAGUUAAAAUAAAUAAAUAUAAUAACCUUUAUGUUAUUCAUACGUAUUUGUGUACUGCGUUUACGGGAAUUCUUUUUAAGAUCUUCCCAUUUU
>590
UUAGUUUUGCAUGCAAACCUUACCUUCAAAGGAUAUCCACUGUCCCCUAAGAGAUAUGCAACAUUAUAAGCUCCACUUUCAAACACACGGUGUCUUUGACUGUUUUGGUGUAUGGUAGAGUCA
>591
AUCCGUCUCCUCUGAAAGCUAACUCCAAAAGAAGCUUACGAGGCUUUGUACAAUAUCUAUAGACGUAAAGUACACUCCGGCGCCUCUUAGAAUCUUUCUGGUCAGACAUGAGACGAAAAUGUG
>592
UUAUUAGUUGUUGCCGAAUGUUAUAAGGUUUGCAUUCGUUAGGAAUAUAUUAAUUGUUAAAACGAAAAUCCAAAUAAAUUGUUCUUGAAUGUAAUUUUAGCUCAUAAUUGUAAUAAUUUAACC
>593
CAUGAAGAAUAAUGAUACAUAUACACGCCCUUGUCAUUCUUCUUGCCCGGUGUUUAUCACUACUGGACGGAGAACUGAUAAGGGCAUGUGUUGUGUCUCAUCUACUGGAGAAGAAUGAUUAUG
>594
GGGAAAAAGGCAAAGGAAAGGGCGCCGAGGCCUCAAUUCCGUAGUGCAUUGCAGUGCAUAUUGCCCCCUGCAAGCAGUGCGGAAGUGAGGCUGAGGUCUCCUUAAGCAACGUAUCAACACACC
>595
AGCAACAUGUAGCUCAGUGUUCAGCGAAUUCUUUUGGACUAUUUAAUCGGGCCUCUUAGUCUUCUUCCAUGAGGCUUUUCAAAAACCAUCAGCUAUUCGAGGCGACGUGAGUCUAUUCCGCC
>596
CUUUUUAUCCCGAGUAGGACGAAUGGCAGUACUUCCAUUGAGUUUUCGUUACUGUGACAAAUUGAUAGAGAUUUUUAGCUGACGAUGGAAUCUUUCUAUGGCGCCAUUACAUUGCGGGUGGU
>597
AUCAGAUUUGGCGGUGGCUCUUGCCACUGACCAUGGUGACGAGUCGAGCCCCCCGAAACGCCUCACAAUGAGGUCCGGGAUGGUCGCUCGCACCGAUGGGAUCGCUAAGCCGCCGUCCUGAA
>598
UCGGCGUCCUCGUACAAUCGCCUUCCGGGUGCCUUGAUGAUUCGGGAGCCCCAAGCGACAUGUUUCGCAUUGAGGUCCCCAACCACCAAGGCCGGAUGGCGAUCAUGGUUCAAGGCCCGUCU
>599
GACUGGUAGCUCCCCGUAGUACCGGUGCGAUGGUCCGGGCCUGGCUUGGCGGGCGGCCGUCGCGAUGGCAGCAGCUAGUUCGGCGAUGUCGCUCUUCGGUGCGACAGGUACGGCAAUCGGUG
>600
AUGGAAAGUCGGUGAAACCUUGGGAUCGGCCAGAUCCGAUUCGAGGUGUGACGGUUUCGUUCGAAAUUAGCUUGCAACGAAUCAGGCCUCUUUGCGGAUUUAAGGGGACCAUUAACGAUUCU
>601
GAAUACUUUUUAAUUUUGCUAUCCCUCCAGUAGAAGACUAGAUCUCCAAAGAAGAACGUCUCAUUGUCUCUGAGUAUUACUUCAGGUACUGGUAGAAUGAUAUGAGAACUAAGAUCACUUUC
>602
AUAAGGUACUCGUAGUAAUAGUCUGUUGGGUCUACUGCGCUUAGAUGAAGACACUACAUUAUGUAUUAGUGUUGUGUUCACCAUGUAAGCGCUACAGAAAUGACUGCUCAAAGUGCAGUGU
>603
AUUGCAGUACAUUGCGGGUCGCACGCGGUUCGUUGUAAAUAAAUAUUUUUGGAAGCGAUCGAUUUCCGAAAUCCAUUCUGUUCCCUCGCGCUGUCGCCGCGGCCGCGCGUCGGCUCACUGU
>604
CACUACCGCAUAGAAUAUAAAGGAUCUUUACCAAAGCAGUCUUGCCUCAUAAUAAAAUUGCCAAUAAUAUCUUGAGCUCCAGACUACAUUGAAAGAUAAUUUGUUCUGCAAUGAAAGGUAC
>605
CACUACAUGUAACUUGUGACGUACAGUGUGAUGUGACGUGAACAAGUAGCGACCAAGUCAUAUUUUACCACGAGCAUAUUAUUCUUAACUCUUCGACUUAAUGUCACGUAUACGUACAGUA
>606
ACGUGUGAUUUUGUGACGUGUUGGGUUUUUGGAAGAAUUCUAGGCAUUCGUUGCUGGUGGUCUACGCAGGUGAGUAACAAUUUAGAUUUUUCUUUGAUCUUAAUUUUAAUUGUAAUCCAUU
>607
GGAAAAUUUCGCUGUGCUUUGAAUGUCACGCCGAUAAAAAUAAUUUUUGUAUAUUGAAUAAAUGAGAUACGAAAAAAUUCAAUUUCCGCGUGACGUAGUUAAGGUUAGCGUGAAGUAUCAC
>608
AUAAAAUCAUUAGUUAUCUUAAAAGAUAUUAUUAAUAAGUGCUGUAAUCUAUUUAAGCUCAUUAAUAGAAAUGACUUAUUUAAAAAUAAUGUUUUAAUUUUUGGUGUGACUGUGAUAAACA
>609
UUGGGGGGAUAGUUUGAAGCAAGGUGGGCAGCUGACCCUGUAGCUGCUAAGGGGCGUAGUGAUGUUUCCACCCCUAAGCUGUUACAUCGUCUGUUGUUCACCUAAAUUCAUCGUCGCACAA
>610
UAAUAGUCCUGCAUACUUAUGCCAUGAAAACGUAGAAUUUAAGGAUAAGGUAGGGUAAAUUUUACUCCAUUACAAUAUAGAUUUAAAUUUUAUAGCUCAUGGUAGAGUAGCUUAUUUAUC
>611
UCAACACAUGUCUCAAGGUGGGUGGUGGAUUAUCGUUUUUAAUGCUUAUGGUCUACAGUGACCAUUGAAAACCAGUUAAGCCAUGAGCUCGUCUAUUCAUUUUGACAGUAAAAAUAAAAU
>612
AUGAUUGGCGAAUAAUCGAAGCCCAAAACAACUAUUGGUCACUGCACAGGAAUAGUGAAACCUGCAUACUCUUGUGCGUGUUCCAAUAGUUAUUGUGGGUGCUUCAAAAUCGACAUGUCA
>613
AUCAUACUUUAUCUUGGUAAUUGGUUGUCUGGAUUUAUGAAGCGAAGGCGGACUGUUAAUCAAAGACGUGAUCUUCCUUGGUCUUCUAGGCAAUGGGACAAAAUCAUCUGAAAAGUGGAG
>614
AUACCGUCGCCGCUUCAGUCUUUUAGAGAAGAAGUGGAAGGCGCAGUGAUAUGCUUUCAUAUCUCAAUUGUUUACCAGCUAUUCAAAAGAUUUGGAACUAAAGCGGCCGAAAUGUCAGGA
>615
UGCAGGAGUAAAAGCAAUUGAAUCGUGUUCCCAGGUCGGGAAGGUAGUUGCGGCGGAUUUGGUCAACUGCAAAAGUCCGUCCAACUCCUUUCCGUCUUGGUGGCGCGAAUUCCUCCUCCU
>616
UUUUUUAGGAUUGUGAGCUGAGGCUCGUUUUAAGUGAUUUUGAUGACACUAUUGGUUAUGAACAAUACUGGCACAUCAUCACUUAGCAUGAGCUUUAGAUUUUCGUCAAGUUCUACCAAA
>617
UCCACGUGACUAACAGCGAUCUGCCUCGCGUUGUAUGGAAGACUAGUGAUUUUGUUGUUUGAUAAUAUAUAUAACAAUAAAUCACUAAUCUCCCUACAAAGCGCUGGCACCCUCUUCGGA
>618
GCAAGAUGCUCUCUACCUCUUGAAAGACAUGGGUAGUGAGAUGUCCCGUACAUCUAAAAUUCUCACUACCUUGUCUUUCAUGCGGAUUGGGCAAAUAUCUUCACUCGGCUUCGGAAGAU
>619
GGCACAUUCGUGAUCUACCCUGUAGAUCCGGGCUUUCGUAAAAAACAAAUCGAAAGCUCGUCUCUACAGGUAUAUCACGGCUGGCCCACGCCACCUUUUCUACAAUUAGUCAAGAACUG
>620
CUCGGAAUCGCUGAAUAUAGCUGGUUGACUUCGGGUCAAAUCGUCAAAUAUUUGCAAAGAUAUUUCCUCAGUGAAAUCAUUUGGUCCCCUUCAACCAGCUGUAGCAGUGAUGCAUUACA
>621
GUAUGUGAUUCAGAUGCGUUUAAGUUGAAAGAAUUGUAGAUUUUGAUUCCGUUUUCGCCAAUAAAAUUCAGCAGAAUUGAUAUUUUUCUUUUGUCUUUGGCGUCAUCAAGGCCAUUAGC
>622
AUCGUCCGAAUCAUAGUUUGUAAUUAAAUUUAUGAUUUUGACCAGUAGUCGCAAAUAGUCGCAAAUGUGGGCAACUAAUUGAAAUCGUCCGUUUUAGUCACGAUCUGGUGAGGCGGGCA
>623
AGGGUCGAAGAGUGAGUAAAUGGCCGAGGGUGAUUUGGGCCUUAGUGGUCCUGUGGUGGCUGCGUACGAAUCCUACUGGCCUGCUAAGUCCCAAGUGAUUCUCGGCUCGCGCUGCGAUA
>624
GAGCGCGCGUGUCUAUUAGUAGCGGUAACCAUCCGUGGGAUUCGUAAUUUAGUUUCUAGUUUAUCUUGGAUCGAAGGUAGGAUACGAUUCGCGGCCGCGAAGGCGUAAAUACAGGCGUA
>625
CACUUGAUGUAACUUUAUACAAAAAUCAACAAAAGUAUGGCUUGCUUGAAUGACGAGAUAAAAUCGUUAUAUCGUAGUCGCCAUCUGUCGCUACAAUGUUUUGUUUCAUAUAUUUUUUA
>626
ACGUUGUUUAUGAAAGGUCCGCAAUAGCCGCUGUCACACGCACAAGAGUAUAUACUAAUCUUGUGCAGUGGCCAGCAGCUGCUUUGGACUUCAUUUGCCUUCUUCCAGGGCUUUGGCGU
>627
GGCCGGUCGUUCACAGCGGUGGCCACGCAUAGGACGUGAUUCGGUGUAAACGUUGUGAUCCUACCACAUUGCACCAAUCCCGGCCUGCACGCGGCCUCGGCUCUGGUAGCUGAUCAGCU
>628
ACUCCAAUUCUGGGUAUUUUAGAUCCUUGGCAUAGUUACGUGAUUGAAUGCACUGUUCUUCUUUGGUUUACCCAGUAUCGAACACGCGUCAAUCUGUCAGAUCUACUUAAUACCCAUA
>629
ACGUCUACAUUGCUAAUCUGUCUAUAAAAGACAGUUAUUACUAACUCGGUAGACACGUCACUGUGUCACUGGGUAUGUAAUGACAGUCGUUGAUAGAUAAUCGCGUCGUACCAAACGU
>630
CCUUUAAGCCACAUCGACUCAAAUUCGUUUUGCUUUAUCUUUUUGGGAAAGUUGACGGACGCAUUUCUGUAUCGCUCAAAGAUAUCAGGCAAAACAUUAGUCAAAUGUGAUCUUGGAA
>631
AUGCAAGAUAGAAGAAGUAGAAUGAAAGAUAGUAAGAAUGAAAGAAAAUAAAUCCGCAAUCUGGGGGUUUACUUUUCGGUUUAAUGUUCACUGUCUCUUGAUUACUUUCGUGAGUUGA
>632
UACUGCUGACAUCUAGGUGGUCAUGGUUUUUGAUUGAACUGUAUUCACGUUGGCUGCGAUAGAACCAGUCAAUCGAUAUAAUUACUUUAAAUUUAGACUCACCUGGUGUCAAGUGGUU
>633
AAGAGGACGAAGAAGUGAGAUGGUGUCAUCCCACCAAACAAGUGAGAGUGUGUCAAUAUAGGUCUAUACUUUCAAUUGUUUGAUGAGGUGAAAUCAUUCUAAUAAUUGACGUUUUCUG
>634
ACGCACUGAAUAUUAUAAGUACAUCAUGGGAUGAACGUGAUCCUGUUUGACGGUAAUAAUUGAUCGUCACUGGGUUAUGUUUGUCCCAUACGAGUACUGAUUAAUCAUCGCUAUUGCA
>635
CCGGGGUGAGUAUUACAUCAGGUACUGGUGUGUAAUUUAAACGACCAUCGGACAUGGGGGCUGCCCAACUCCUCUUCUGUCCCCGGUCAAGCUAUCAGUACUUGUGUUAUACUCUCC
>636
GAGUUUACAGUAAAAUAAAUAUUUAAGUGGAGCCUGCGACUCUGCUACUGCCACUGCCACUGCCACUGCCACUGCCGCUCGGGGAGUCACUUGAGCGUUUGUUGGCACGUAAAAGAC
>637
UGAGAUCCCUUUGAAGGGGCGUACUUUGUUAGCGUCGACAAUUUUUUGUAUAUUAGAUACAUCAUUAUCAAUACGAAUAAUGUUAAUGCCUUUACAGGUGACUUUUAAACAAUCAAC
>638
AGGAAGUCAGGCUCUAUUUUUUCCCAAGAUUCAGAUAAUUUUUAAACCAAAGUUCGACAAGUUGGGUUCGCUGGCUUAGGUGUAAAAAUGUAACUGAUAAACAGAGUUUGAUUCACA
>639
UGCUGGUGGCGGGUGAAAAAUGAGAUCUAAUUAUAAAGAGUAUUGUUUUGCGGCCAAGAAAUAGGUACAUCGGUGCUACUUACAGAUAGAUCGUUUUCAAAUUUGGGGUCAAAAGCG
>640
GAAUUGAAUUUCUCAUCUACCAUGCACAUGCAUAAUAACAACAUAUACGCAUAGCCAAAGCUGGCAUCGUAACGUUGUUAUAGUACAAUUAAUGUAUGGACCAGUGAGUGAGUUAAG
>641
AGGGGACCCCGAAUGACGCCCCGCAGGACCCAGUCGUAGCCGAUGUUCCACAGCAGGGGGCCCAGGACAGACCCCUGCGGAACACCGCGCUCGACGGGGAAGCGGAACAUCGCCCCA
>642
GGGUAAAGGCCCGAAAAGAUCCACUGCAAUAACUUUAAACCGCUGAGCUGGAACUGGAGUCUGGAGUAGUCCCGCUCGCUUAAAGUUAGACGGCUGGUACCGCUGGCACUCUAUACA
>643
UUAAGUCUUAUGGUCUUCAUUUAAUUUUGAUGUACGUAUAUGUACGAAUAUCCCUGCUAUUUGAUCAAGAUGUGCAUAUGUUGAGUGAAUUUAAUUUCUUAGUAUUAGUAAAAUAAC
>644
CUAUGAAAGGGUACGAUUAUAAAGAUGUUGCGCUAAUUGAAUGAAUACUUGUUACUUGUGGACCACGAAAGAAAGACGAGUAUUUGUAUAUAAUUGGAUGCUUUGUGCAAAUUUUAA
>645
GAUCAAAGUAUGGCGAAAGAUCGGAAAUUUUGAUAUGUUUGUUUGUAUAUGUAUAUUUAUAUAAAUUUUAAUGAUACACCAUGUCAAGUAUUUGAAUUUUAAGUUUAUACUUUGAUG
>646
UAUUAUUCAUGAUUACCAUUCAUAUCCUUCACAGUGUUCCUAAUAGAUAGUUAUUAUUACACUAUCUUUAGCAACACUUUUGAGAUAAGGAUGGGAUAACGCUGCAAGAAUUAUAA
>647
UGGAAGAAUCCGAGUUACUUAAGCCCAACGUACAGAAACUUGAAUCUGAAUGCCGUUCUAGAUUGGCUUGCUAGAAGUUUGUUCGUUUGGCUCGAGUUAUGCGGAUUCUUCUGAUC
>648
CAAGUCACCCCAUCCCACAACAGGGAGUUCCUUAACUUUCUUUAAACGAAAUGAUAAUAAAUGAUCAUUUCUGUUUGUUGUCAGGUUCCGAAGUCCAUUGAGGGUUGUGGAGGACG
>649
GGGCAUGGCGGCAUCGCAAAUGUUUGCCAUGGUGCCCCGGAACCAGCCGACCUCCGCAUCCACGUCCGCGAGCCGCGCGGGUUUUGGCGCCCACGCAGCAACAGCGGCCGCCUCCA
>650
UCCAGAUUGGAGAGGACCAUGGAGAUGUAGAAGAAUUGAUGAUCCCUUCAUCCAACAUUUUAGAAAUUUGGGAUUGGACUUCUUGUUUGUGCACUUCAGGGAAUCUAUAUGAUUUU
>651
AUCGGUCUAAUUAUCUCAUUAAAACAUUUUUUUCGAAUUUUUACCCUUUUUUGGUCUGAGGUAUAUCGGAUGUAAAGCAAGGAAAAAUUGAGGACGGUUUUCUGAAAGAGCGACCC
>652
UUCGACAGUGUGUUACGUUAUUUAUUUUAGAAUUUGUACGCUCUGUUGUCACAAAUGAUUUCACAGAGCGUACCGAUUCUUUAAUAAGUGUCGUCAACAAUUAUCAACCCUUGAGG
>653
UCCAAGGUUGCUGCGAGAUAACUGGGGCCAGUUUCGGGGUGUGGGAGUGGUAUUAUUUUUUUAAAGUAAUAUUGCUCACUACACCUCCAAAUUGGUCUUGGUACUUCAACCGACUA
>654
CAGCGGGGCCACGUCGCCGGCGGGGUGAGGUAGUAGGUUGUAUAGUACUGUAUUACAACACUUGGGAGAGACUGUAUAGCCUGCUAACUUUCCCGGCCGACGACAGAGCGACGUUG
>655
CUGCAAGAAGGAUUUAGGGCAAUGUAUGAACAACAGGAAUGUUAUGUACAGUAUAUUAUAAAAUUCUAUAUGUAACGUUUUUGUUGUCUUAAAUUGCUCUGCAACCAUCGUAAAAG
>656
AAAGUCAAAUGAAUCAUGCAUUGACUACAUGUUUGCCAUGAAAGAGCUUGGACGCCGAGGCAAAAUGGCGGACUACGUGGCUAUAAAAUAUGUUGUAGAUGGUAUACAAGAUCAA
>657
GAGCACCUUCGCCUCCAUAUCCGUGCUCGGACGCUUGGGUGCGACUCUAUUGCGAUGUGCUCCUUCACCAGUCUGUCCAAGGCCUCUUCGCGCAUCGAUACAUGGGCGCAGGUGA
>658
UCCACCACCCACAUUAAUACUUUAGGUCUAUUGCAUGAUAAAUGCGAAAAUUAUUAUUAUUUUUUGCGGGUUUGAUUUUUAUUACAUGAUGCUAUUUAUUGAUCGUGGAAGGGUC
>659
GCACGCCGGGGGGGUGUGGUCCACAGUUGGUUACGGUGAAACGGGUUUGGCCACCGUCCCCCGUUCUCUGGCCGCUGAUUCGUCGAGCCCGGGUGCCACCCCCCGGCCCGGGUGA
>660
GUCGGUUACUUUGUGCGGGGAGAAUAAUUUUACACAGAUGGAACGUGUCGAUAGCAGUCCUCGUUAGGCGUCCGUUUCAAAGUAAAACUUGCAAUUUCCAAAUUAAAAGCCUCCC
>661
UUUCAUGAAAAAAUAUCCUUGUGCAUCUUGUGUGUAUUUUGUGAAAUGCUAUAGUUGAAUAUUUUAGUUUUUUUCAAAAUAUGCUCAUAAUGUGCAAGGGUGAUUUGUUAUCGGU
>662
CAGUUCGGUUCAUGGGGAUGGCGUUGGUCGCUUGACUUGAGUGUGUAAGCCGACAGUGGGUUACACCCCAAUUUUACAAUUCCAGGACCGAUCCGAUCCCCAGGAAUCGACUGU
>663
UGGUGCGACCCUACUUCCUGAAACAUCACGAAUGUGAGUAAAUCUACCUCUUUGAUAUUGCAAUUUUACUAAAAAGAGGUCUAUUUUUGCACACAGCCGUUGACAGGAUCAUCG
>664
CUUCACCGAACAGUAGCUGGUUGACUUCGGGUCAAAUCGACAAAUAUUUGCAAAGAUAUUUCCUUUGAGAAAUCAUUUGGUCCCCUUCAACCAGCUGUGGACGGUUGAUUGAUU
>665
ACGCCCGUAAACAUUUUUGUUAACUGCUUGAGUUGCUUAUCUAUAACUAAUUUAUGUACAUUAUCUAUGUAUUUAUUUCAGCUCGAGCAGUCUAACAGAGCGGAGCUCUCUGUU
>666
GUGGCUGCUCUUGAACUGUUAGGGUUGCAUCAGAGGCGCUUGGGCAACUAUCAGGAAAUUCACUCACUCCUCCUGACUAAGCCCCUGCUCACCCACCUGUCUUGGAGAUGCCGA
>667
GAGCUGGUGUUGGCAAACACUGCUGUAAAUCAAAUGUGUACACCUGUAACGUGUCAUCAUUCUUGCACCUUAGCGUGUCAGCUCGUUUCAUUUCAUAGGCUUGAUCAGCUAGCG
>668
AACUCCGUCGAGAGUAUAACUGCGGCAUCGUAACUGACAAAACUUUCCGUAGCUGCAUUUAUAUGCGUGCCCGGCCGUUGCACGUAAAGUGAUUCCGCUGUUACUCGUUAGAGA
>669
CAAACUUGAAAUUGAAGAACUUGAAUUCGAUGGCAAUCGUUCUAUGUAUUUUUGCAAUGUAUAUUUGCAGAUACAAUUACGAUGUUAUUUGAAAUCAUUGGCAAUAAUAGUUUA
>670
UACUGUGGUCCACACGUUGACUGUCUCGCGGCCACGUUCCUUAAAAGGCGGUAAAUCACGCGUUUCGCCUUCCUUUUUACCGGCCACCGAGGCCGCUGAUUGUGCCAUACAUAA
>671
CUUGAAGAUAAUUGGAAAAAUUUUGCAAUCAGUUAAUGGGUAUAAGUCUAGUGUCACAGUGUGCAUUUGUGACUAGAUCUACACUCAUUGAUUGCUUGCAAACAAAUCUUCAAG
>672
AUCUUUUUCUACAGUCAUAUUUCUUUGGACGCAGAAGUCACGAAUGAUGGAAUUACCGGUUGAAAAUGAGAUUGUCUAGUGUCUUAAGAAAAGUAGUUGCAUGUGUGAGAGAA
>673
AAUGUCGAGCGGUAGUUGUUAUACAGUUUUCCUUCGUUUCCGCUAUGGGCGCUGUUCCAAUUCCAUACGUUACUUUUACGCGAUCGAGAAGUUAAAUAACUCGCGCUAAGCAC
>674
CUCGACCGCUCCUUAAUCAGGGUAGUUCCGUUACCUCCUGUCCCUCGCAAUCGUCAUCGUCCCUGACCAAGAACGACCCAAGAGAGCGGGAGCCGGAAGCGAUCCCAGGGUCA
>675
AGGGUUGUGAUGUAACUGGGGCCGGUUUCGAGGCGUGGUGGGCGGUAAUAUUAGUAAAAAUAAUACUAUCCCCGACUACGCCUCGGAAUUGGUUUUGGUGUUUUCACACAAAC
>676
CCAACGAUCAACAAUGCCGCGUGUCGGUAAGAUAUGUUUGAUAUUCUUGGUUGUUUUCGUAUCACCCAGGAAUCAAACAUAUUACCUAUCGAUCGUGGUCCAUUCAUCGAUGG
>677
GGAAGCGAGUCAGUAAGUAGAGCGAGCCCGGCGUGUGAUCUUAUUGGUAGUGUGGUUGUUAAUCUAUCAUAAGACACACGCGGCUCUCUCUCUUGCGUUAAGACCACGAGUAC
>678
GGAUCCGUAACUUCGGAAUAAGGAUUGGCUCUGAGGACCGGGGCGUGUCGGGUUUGGACGGGAAGCGGAUGCGGCCGGUGCCGGGUCUGGUCGAUGUUCGUGCGUUAUGUUCG
>679
AGCAGCAGCAGCAGCAACAGCAUCACACAUACAUACACACGCGGGCAUUUUUUCGGGCCUCUCUUGGCGCGCGUGUCUGUGUGUAUGUUGCAGUUGCAUAGUUUUUGCUUCU
>680
UAUUUGAGCACCUUGAGAUCAAAUGUUGCUGUCCUUGGAUCUUGAAGUUCUGAAUUUUCAAGAUCUUCAGAUUCGUGGCUUCGAGCUGUCAUUACUUGAGAUGGAGGAAUCU
>681
AAUGUGCCUUUUGGUUCUUCGUGUUCCAUUACUCUUACUAUUCUUAUAAUAUAAUCUUUUAUAGUUUAAAUGUUAAGGGUUUCUGAAACUGAAUUAUAUGAUCAGGGCACGG
>682
GACGAAGGUGUUGUUCCGUUGGUGAUGGUGAGUCCAGUCCAGUCGCGGGAAGAAACACUUUUCCACUUUUGUGUCACUUUGGUUCACUAGUCACUUGGGAGACGUCCUGGGA
>683
CAGUACAGUACCGUACAGUACAGUGCAGUGUAGUGCAGCACAAUACAGUACCGUACAGUACAGUGCUGUGUAGUGCAGCACAGUACAGUACAGUACAGUGCAGUGCAGUGCA
>684
AAUGAACAGGUGAAUUGAAGUAUGAUUCAUUAGUAGACUAUACUCGUAAUUAUUCUAAUAGUGAUGGGAAUUGUGUUUGUCGAUGAAUUAUUGGUACUCAAAAAACCUUCGA
>685
ACAACAGAUCGAUCGGCAGCGUGUCCGUUUCGGGACUCGACCGUCGGCACAAUUGCUCGAGAUGCGGGAAGAGUUACAAGAACGCUUACAUAUUGAAGAGGCAUUUGUUGUA
>686
UUUAAGAGGGUUUUAACCAAUUUUUCAGUCUCAUAUUCGCACUUGACAUAUUUUGGAUUAAAUAAAAUAUGUACACGUGUGGAUAUGGGGCCGAAGUUGGUACAGUCAACGG
>687
UUUCGCCGCUUAAAUUCAUAUUUUUUUCGGGUGUUCGUUUCGAGUCACAUUGUGAUUGAUUUUGUGACUAGAUCGAACAUUCGCUCGAAGUAUGGAAAAAUCCGCGGGACUU
>688
GAGCAUUAAGAACACAGUCCACCUCCUCGCGUUCACUGCGCAGCCAUAUGUGUUCCUAUCCAUCAUAAGGCACGCGGUGAAUGCCAAGAGCGGGCUCAAGCGCCGAUUGCUC
>689
GCAUGAGUGUGAGUGACAGCUUCGGAAGAUGGGUGAAUUUCUAGUGUCAAGUUACGGAACCUUGACUAGAUUUUCACUUAUCCUUUGCGGCUGUCUUUACCUGCUUUUUUGU
>690
GAGAAAUGAAGUCACAACUGACGCCGAUUGCGGCUCAUCGUAAGGCAGUUUGCUUGCGUGGUCCGCCAGCUGCCUAGCGAAGGGCAACAAGCGGUUAUGUUGUUCUACCCUC
>691
GAAAAAAUGUUUAGCUCAUGGAUGUGAAAUUGACUCUAGUAGGGAGUCCGUUUCAACGCGACUCCCUAAUCGAGUCAGGUUGACUUCUUUGAGUAUAUCUCAACAUUGAUUU
