# Supplementary material for: CFSP: a collaborative frequent sequence pattern discovery algorithm for nucleic acid sequence classification
Source: PeerJ. 2020 Apr 20;8:e8965. doi: 10.7717/peerj.8965 (PMC7179567; doi:10.7717/peerj.8965)
Supplement: Supplemental Information 2 [file peerj-08-8965-s002.zip › miRNA/Epstein barr virus/negative.txt]

>692
CGGUCAGGGUCUCGCUCUGUUGCGCCAGGCAGGACUGCAGCUUGGCCAGACCCUCGGUGGCCA
>693
CAUGUGUCCACCAGUUCGCCAGCGCCCCGCCCAGGCACCACCAGCCAAGCGUCAGGCCCUGGAAACAGUUCCACAUC
>694
CGGUGGUGUCCUGCCAGGACGGUCUCAACNUGUCCUGGUUUAAGGCCGCAACUGCCACCA
>695
AUGGGCGUGAGUUUAGUAAGUUAUCCAAGCAUGCUGCCCAGCUGAAGCGGCUAAGUGGGAGUGUGAUGAAUGUUCUGAAUCUGGAUGAUGCCCAA
>696
CGGUCAGGGUCUCGCUCUGUUGCGCCAGGCAGGACUGCAGCUUGGCCAGACCCUCGGUGGCCA
>697
CCAGGUAGAAGGCCAUUUUUCCACCCUGUAGGGGAUGCCGAUUAUUUUGAAUACCUCCAAGAAGGUGGCCCAGAUGGUGAGCCUGA
>698
AGGCGGCGGCGCAGUCCGCCUUCAGCGCCUCCACCGCGUCGCCCGAGGAGCUGUAGACCCCGCCGCAGAAGAGCCG
>699
AGCAGAGGUUGGGCCACGCUGGGAGUCCGGCCCUUUGCCUGGGGCUCAGACUUAGGGCCGGGGCCGAGACCAAGGCGGCUGCUGAGACCUCUGUG
>700
CGAGGCCCUCUUUGAUCAGGAGGGGGCGCUGAGGCCUCACAUCCCGGCCCUGGUUUCCUUUGUGUUCCCUUGCUGCCUGAUGCUGUUUAGGGGGGCCUCC
>701
AGCGCAUCGUCUCCAGCGGCUACCUGUCGGCCCUGCGCUACUAUGACACCUAUCUGUAUGUGGGGCGCAGCGGGAAGCAGGAGAGUGUGCA
>702
CGCUCGGCUCGAUGCCUGGCCAUAUCAGGGAAGUCAGGAACGCCUUCUGGUGGGGCAGCGUACCUGCG
>703
AAGGAGGGUGGUUUGGAAAGCAUCGUGGUCAAGGAGGUUCCAACCAGAAAUUUGAGAACAUUGCAGAAGGUUUAAGAACUCUCCUG
>704
ACUUCACCGGGGCAACGGGGGUUCGAUUCGUUGGAGCGGGAGCAUCUACGCGAGGUCGCGAGCUCAUUCUACCGGUCGAGA
>705
GGCGCUGCCUCCGUCCCUUGGCGGCUUGCGCGCGUAGGGGCGGGGGCCGGGCA
>706
ACAGUAUACGGCAGGCCCGCGGUGUUUGACCGAAAGUCAGAUGCAAAAUCAACCAAAAAAUGCAGGGCCAUAGUAACUGA
>707
ACCGGGCCAUCCUGCAAAAGAGGAACGAGCUCUACACGCGGCUCAACCGAGCCAUGCAGCGGUUGGGCCGAGGCGAGGAGGAGGCGUCCCGGGAGAGCCCGGA
>708
AAGGCCUCCGACACCCCCUGUGGGAAUCCCAUUCAGUGGAUGUGGUACCGCCUG
>709
ACGAGGUAGAUAACCUUUUGCUCAAGGAGUCUCUGCUAGAGGACUUUAAGGGCUACCUUGG
>710
CAGGGUUGGGGCUGACAGCAUCAUGUUAACUGCUACAUUUGGAUGCCACAAUGCGGCACGAACUCUA
>711
CCCACUUCGCCCGAUGACUGGAACACCCUGCUGGCCUCCCUGCUGCCAGACAAUACGGACUCAGCCGCGGCAGCAGCGGCGGCAGUAGCCAGAAACACGGACAUCUUGGA
>712
CGGACAGGCAUUGUACCUUGGAAUUGUGCUGUUCAUCUUCGGGUGCUUACUUGUCUU
>713
UGAGUAACUGGACUGGAGGAGCGCUCCUUGUCCUCUAUUCCUUUGCUCU
>714
GCCAUCAAGGACCUGGAAUGUGGGGAUGAGCUGCGCCUACAGAUCAUCAACUAUACCCAGCUCAUUUUGGA
>715
ACCUGGAGGUGGUCCUCACAAUGACCCACAGGACCCUGACAACACUGAUGACAAUGGCCCACAGGACCCUGACAACACUGAUGACAAUGGCCCACAGGA
>716
AGGAGAUAAUUGAACGAAAUUCAGAGACAUUUACAGAAACUUGGAACAGAUUUAUAACACACACCGAACAUGUGGAUCUGGAUUUUAACUCAGUAUUUUUA
>717
AUGGGCCCCAUCAGUCUGUGCCCUCUCGGUGAUGGAUGCUGGUAAGGCCCAG
>718
CGGGCGAGUCGCCUUCCCUCUCCCCUGGCCUCUCCUUCCCGCCUCCCACCCGAGCCCCCUCAGCUUGCCUCCCCACCGGGUCCAUCAGGCCGGCCGGAGGGACCCCGGCGGCCCG
>719
ACCAACUGCGGCAAAUGGCGGUGUUAUGAAGGAAAAGGAUGGGAGCCUCUCUGUUGCUGUUGACCUGUCACUUCCCAAGCCCUGGCACCUGCCAGUGACCUGCGUUGGG
>720
AGGUGCCCGAGCCCAGCCUGCCGGACUUCAUUCUCAAACAGUCCCGAGACCGGCUCCGGAUUCACCG
>721
CCUGUAGAGGCUAUUUAUCCCGCGGCCGUGUCAAACUGGAACUCGACUCUAGAUCUCCAUGGGCUGGAAAAUCAGAGCCUAGUCAGA
>722
AUCGCGAGCUCCUCUACCUGGGCACCGCCCUUAGUGAUAUGAGCGGUAUCCCCUGGCCCCUGGAGCGAGUUGAG
>723
AGGGGCACCUCAGGGUGCCUCCCCGGGUCCCAGGCCAGCCGGAGGGACCCCGGCAGCCCGGGCGGCCCCA
>724
CAGGGCCUGGUUAAGACUGUGGUCAAUCACCUCUAUCACUACUUUCUGAAUGAGAAUGUCAUCUCCGGGGUCAGCGAGGCCCUC
>725
CGCCGUGUCAUUCAGAAACCUUGCCUACGGGCGCACCUGUGUCCUGGGCAAGGAGCUGUUUGGCUCGGCU
>726
CGCUGUGUGGCUGACGGUGAUGACUAACACGCUUUUGUCUGCCUGGAUUCUUACAGCA
>727
GUGUCCAUGUACAACUACCUGUCUGAUUGCACCCUGGCCGUGCUGGAUGAGGUUAGCGUGGACAG
>728
UGGAUCUACUUAUUGGACAUUCUCUGGCGACUUGGUGCCACCAUCUGGCAGCUUUUGGCCUUCUUCCUAGCCUUCUUCCUAGACCU
>729
UGGCUGCAAGACAAGCACGGGUGUCGGAUCUUUGAGGCCAACGUGGAUGCCACGCGCCGCUUUGUCCUGGACAAUGACUUUGUCACCUUUGGCUGGUACAGCUGCCG
>730
CGUACGAAUGUGCUGUGUGCGAGAAGCGUUUUAGUCAUUCUGGUAGUUUGCAAAAGCACAUGCGUAUU
>731
AUGAUUCCGGCCGUGGCGGCGGUGAUCCACCCCUUCCUACACUGCUUUUGGGUACUUCUGGUUCCGGUGGAGAUGAUGACGACCCCCACGGCCCAGUUCAG
>732
AGCCGCCGGGGUUGGUUCUGCCCCUCUCUCUGUCCUUCAGAGGAACCAGGGACCUCGGGCACCCCAGAGCCCCUCGGGCC
>733
GGGGUGCGCCGUGAAGGCGGCGGCGCAGUCCGCCUUCAGCGCCUCCACCGCGUCGCCCG
>734
AAAGAACUGGCCGCUUUGCGCUCUGCGCGAGGACGAGCUCAGGUUUUUG
>735
UUCAAGGCGGGCAAGCGGCGGCGGCGGCCCAGACAGAGGAGAGGCGGAGGCACACACGUACCCCCCUUAUCUCUCGGCGGCUGCCGCCGCCAGCCGCGUAAGAC
>736
GAGAAUGAGAUUCAAGGAAGAUGUCUAUGAUGGAGAGGCAGAGACCCUAGCUGAGCCUCCACGCUGUUUCAUGCUGAGCUUUGUUUUCAUCUA
>737
GUGGUCAAGGAGGUUCCAACCCGAAAUUUGAGAACAUUGCAGACGGUUUAAGAGCUCUCCUGGCUAG
>738
ACAGGGUCUCGGUCAGGGUCUCGCUCUGUUGCGCCAGGCAGGACUGCAGCUUGGCCAGACCCUCGGUGGCCACCUGG
>739
GGCUCAGAAAAUGCCACCAAUCUCUUUCUACUGGAGCUCCUUGGUGCAGGAGAAUUGGCUCUAACUAUGCG
>740
ACCAACUGCGGCAAAUGGCGGUGUUAUGAAGGAAAAGGAUGGGAGCCUCUCUGUUGCUGUUGACCUGUCACUUCCCAAGCCCUGGCACCUGCCAGUGACCUGCGUUGGG
>741
GGCGCGCGGGGGCUGGCUUUGCGAGCGGGAAGCUCGCCAGGGAUGGGGAGAAGGGGAGCGAGGGGAGGGGGCGCUCGGCGCG
>742
AUACAAAAUUAGAGGCUCUACACCCUACAGACAUGGUGAUUCUGUGACAUUUGCCUGUAAAACCAACUUCUCCAUGAACGGAAACAAGUCUGUUUGGUGUCAAGCAAAUAAUAUGUGG
>743
UGACCUCACACGAGACAAGCUGCUGAGCAUGGCCCCCCAGGAGGCAAUGCUGGACCAGGCGGCCGUUUCAAAUGCUGUGGAUGGGUUU
>744
AGGCAGAGGGUCGGCCUAGGCCCGGGGAAGUGGAGGGGGAUCGCCCGGGUCUCUGUUGGCAGAGUCCGGGCGAUCCUCUGAGACCCUCCGGGCCCGGACGGUCGCCCUCAGCCC
>745
CCCACCCCACCGAACGAUGAGGAACGUGAAUCUAAUGAAGAGCCCCCACCGCCUUAUGAGGACCUAGAUUGGGGCAAUGGC
>746
UGCCGCCAGUCACGUUCAGGACGUUAUCACCCGUGGUGUUGGGGCGGGUGUUCCUCGUCCUAGGUUUUUGGCCCUGCC
>747
ACCUUUGUGGUGGCCUGCUCCAUUCUUCAGGGAUCCCCCACUUAUGAUUCCAGGGAUAUGGCCUCCAUGGGCCUCGGG
>748
CGGCCAUGGCGGCGGUGAUCCACACCUUCCUACGCUGCUUUUGGGUUCUUCUGGUUCCGGUGGAGAUGAUGACGACCCCCACGGCCC
>749
CCUGUGCUCGUAUAGUAAGCUGGAGUUCCAUCUCCCGUUACCUGAGAGCAUGGC
>750
GGGGCCCCGUGAUGAAGGUGUACAGGCUGUGCGUCAGCGCGUGCAGGUGCUCCGAGCUCAGGGUCUG
>751
AGCACUUCUAGCAAACUGCGGCCCCGCUGGACUUUUACGAGCCCACCGGUUACCACAGCCCAAGCCACCGUGCC
>752
AGCUGGCGGACUACAAGGCAUUUACGUUCUGGUGAUGCUUGUGCUCCUGAUACUAGCG
>753
GGAUGUCACGCUACCCUUAAGUUUGCCAACAUCAGCUCAAGACUCGAAUUUCAGCGUAAAAACAGAAAUGCUCGGUAAUGAGAUAGAUAUUGAGUGUAUUAUGGAGGAUGGCGAAAUUUCA
>754
CCCCGUGAUGAAGGUGUACAGGCUGUGCGUCAGCGCGUGCAGGUGCUCCGAGCUCAGGGU
>755
CCAUCAGCCCGGGGGGACGCGGAGCCUGACCAUGCAAAAAGUAAGCCUGCGCGUGACCCCCCGCCUGGUGC
>756
ACCAGGUGCCCACCCACUGGCCCCCCUUGAUGGCUCCGACCGGACUGUCUGGGGAGAGGGUGCCGUGCCGGA
>757
AGGACCCUGACAACACUGAUGACAAUGGCCCACAGGGCCCUGACAACACUGAUGACAAUGGCCCACAGGGCCCUGACAACACUGAUGACAAUGGCCCA
>758
AUCUACGCGGGGGGCAUCAUCAUCGAGACAGAUGGCUCCUUCUACUUGUUUGACCCCCACUGCCAGAA
>759
CGCUGUGUGGCUGACGGUGAUGACUAACACGCUUUUGUCUGCCUGGAUUCUUACAGCA
>760
CUUAUCUGGCCCGGUGGGACGCCUUCCCGCGGGAGGGGCUGUCAUUCUACGCUUUUAACGCGGCGAAAACGACGCUGGGGAGAUGGC
>761
AGGAUGAGAGUGGCGAGGGGUCCGAUACCUCCGAGCCGUGUGAAGCUCUUGAUUUG
>762
UCUUACUGCGGUUGUCACUUUCUUUGCAAUUUGCCUAACAUGGAGGAUUGAGGACCCACCUUUUAAUUCUCUUCUGUUUGCAUUGCUGGCCGCAGCUGGC
>763
CAUGUGUCCACCAGUUCGCCAGCGCCCCGCCCAGGCACCACCAGCCAAGCGUCAGGCCCUGGAAACAGUUCCACAUC
>764
GGGGCCCCGUGAUGAAGGUGUACAGGCUGUGCGUCAGCGCGUGCAGGUGCUCCGAGCUCAGGGUCUG
>765
AGGAGGUGACCAGGGCCCGCCUUUGAUGACAGACGGAGGCGGCGGUCAUAGUCAUGAUUCCG
>766
GGGGUGCGCCGUGAAGGCGGCGGCGCAGUCCGCCUUCAGCGCCUCCACCGCGUCGCCCG
>767
GCCCAGGGACUGGCUGUCUCCUACCUCCUCCCCCCGGGACGUGACAGUUACCCCGGGA
>768
GAUGGGGGGACUUUUAAGGUUUAUCAAAUUUUUGGCUCUCAUUGUACAUAUGUCAGCAAAUUUAGUACAGUUCCAGUCUCACACCAUG
>769
AGCCCUGGCACAGCCAGAUUUUCAAGUUUUUGGAAACGAAGCUGCCGGAGAACCACGAGAGGUGCCCGGGCA
>770
CGCGCCCCAUCCGAAGCCCGGGACCUCAUGCAGAGCCUCUUUCUGACCUCGGGGAAGAUGGGGUGCC
>771
UGCGCCCUGAUGCCCUAUAUGCCCCCGGCCAGCGACAGGCUGAGGAACGAGCAGAUGAUUGGGCAGGUGCU
>772
UGGGAGGCAGAGGGUCGGCCUAGGCCCGGGGAAGUGGAGGGGGAUCGCCCGGGUCUCUGUUGGCAGAGUCCGGGCGAUCCUCUGAGACCCUCCGGGCCCGGACGGUCGCCCUCAGCCCCCCA
>773
AAGGCCGAUAUGCCCGAUGACCCGAUGCUCGCCCGCAGGUAUGGGCAGUGUCUGGAACUGGCACUGGAGGCCUG
>774
AGAACAUUGCAGAAGGUUUAAGAGUUCUCCUGGCUAGGAGUCACGUAGAAAGGACUACCGAGGAAGGAAAUUGGGUCGCCGGUGUGUUCG
>775
UCUGCCUACCUGGGGGCGGUGGCAAUAACCGAGGCCUUCAAGGAGCGACUCUACAGCGGAAACCUGGUGGCCAUUCCAUCGUUAAAACAGGAGGUAGC
>776
CGCUGAGAAAUUGCAGUGUGGCCUCCGGGGUCCACUGCAAUUACUCUGCA
>777
GGGGCCCCGUGAUGAAGGUGUACAGGCUGUGCGUCAGCGCGUGCAGGUGCUCCGAGCUCAGGGUCUG
>778
ACCCGCUGCCUCAUAACCCUAGCGACUCUGCUGGAAAUGAUGGAGGCCCUCCAGAAUUGACGGAAGAGGUUGAAAACAAAGGAGGUGACCGGGG
>779
AGUCCUCUGCCUGCGGCCUGCCCGGCUCUUCUACGGAGACCAGGCCUAGCCACCCCUGCCCCGAGGACC
>780
AGGGCUCGGACGUGGAGCUAGAGUCCUCGGACGAUGAGCUGCCAUAUAUCGAUCCCA
>781
CGGGUGAAGAUCCUGGUUUUUUCAAUGUUGAGAUUCCGGAAUUCCCAUUUUACCCC
>782
GGAUCUGCUGGAGAUCUCCGACCUCCGCCCCACCGUGGGCAUGAUCAGGGACCUCAGCGCCUCA
>783
AGGAGGUGACCAGGGCCCGCCUUUGAUGACAGACGGUGGCGGCGGUCAUAGUCAUGAUUCCG
>784
GCCGGGGUCGAGGAGGCAGUGGAGGCCGGGGUCGAGGAGGCAGUGGAGGCCGGGGUCGAGGAGGUAGUGGAGGCCGCCGGG
>785
UGGUUCUGCCCCUCUCUCUGUCCUUCAGAGGAACCAGGGACCUCGGGCACCCCAGAGCCC
>786
AGUCAGCCUUGCCCCCGCCAGCGCCUCCUCGCAGGCCCGCCGCACCAGGGCCAGGCGACG
>787
AGCUGGGAAGAAUGGAAAGGGUUGGCAGUGUGGCCCGCUCAAUAUGUUCCCGGCA
>788
AGGGUUCGGACGUGGAGCUAGAGUCCUCGGACGAUGAGCUGCCAUAUAUCGAUCCCA
>789
CGUGAACAUCCUGCGUGGCUGGACGGAGGACGAUAGCCCAGGCACAUCUGGCACCUGUCCUUGUCUGCUACCAUGCACGGCCCUGAACA
>790
AGGUCCAGAUCAAAUGUUUGAGGUGCAGCACGGCCCAGAGACGGUGUUGCGCCAGUCGCUGCGCCUGCUACUGGGAACCUGGUCCU
>791
AGCCUACCUUCAGUUUGUGCUUGUGGACCUCUCAGAGUUUCAGGACGAUUUACCUGGAUGCUGGACGGAGAUUUACAUGCAGGCAUUGAAGAAUCCGGCA
>792
AGCUGGCGCCGACGUGGCACCUACGUGGCUGCCACGCGGGCCGGCG
>793
AGCUGGCGCCGACGUGGCGCCUACGUGGCUGCCACGCGGGCCGGCG
>794
GCGACUCUGCUGGAAAUGAUGGAGGCCCUCCAGAAUUGACGGAAGAGGUUGA
>795
CGCUCCCGGGCAAACAGGGCAGAGAGGCGGGAAUGUCCGCCACCCUCCCCCUGCCCCGUUGCACCGAUAGCA
>796
AUUCAGUGCCAAUGGUCACUUCUGAGGACGCAAACUCGCCAAAUGUUACAGUGACUGCCUUUUGGGCCUGGCCAAACAACACUGAAA
>797
AUGGGCCCCAUCAGUCUGUGCCCUCUCGGUGAUGGAUGCUGGUAAGGCCCAG
>798
UGCCCCCAAUGCAUUCCGGCUCGGAGCCUGGCGCGCGGCCCGAGGUGCGCCUAUCCCAGUACCGGCAUGCGGGUC
>799
UGGACCACCAAUGUGAUCGUGGUGGACGAAGCUGGAACGCUUUCCGUGCACAUUCUAACAGCCGUGGUCUU
>800
AGACUUUUGCGGAGGGAUUUGAUUUGGGAAGGAUUUGGAUUCGGGAUUGAACUCGGCAAUAGAUCG
>801
ACCAGAUUAAUGGCCUAGAGAAGGAGAGGGAGCUCUAUCUAAAGAAGAUCCGCUCCAUGGAGUCUCAGCUGCAGGCCUCCCUGGG
>802
ACGCGGGCGCGCGCGCGAACGACGCGCGGGGAGCAGCAGCGAGGGCUCGACUCGGCGCGGGCGGCUCACGCGCACGUGCGCGCGGCGCACGGGCGG
>803
UUGAAAAUCCACAUGCGUAUUCACACGAAAGAGAAACCGUAUGAAUGCGAUGUGUGCGAGAAGCGU
>804
ACAAAGGAAACUGCUGACACCGGUUACAGUUCUUACUGCGGUUGUCACUUUCUUUGC
>805
GAUUGGAAGUGUGCUAUAAGUACCGUCAGCUCUUCUCAGAGGAUGAUCUGUUGGAGACUGACGGUUUUACUGAACGAGCCUGUGAAUCUUGCCAAUA
>806
GGACGCCUUCUGUAUAAAGGUCAGCCCCAGAGACACGGUAUAUGAGAAGGCUGUCA
>807
CGGGCAAGAUGGAGAGGCAAACAUACAGGAGCAAAGGCUAUAUGAGCUACUCUCUGACCCA
>808
UGGCCCACAUGACCCGCUGCCUCAGGACCCUGACAACACUGAUGACAAUGGCCCACAGGACCCUGACAACACUGAUGACAAUGGCCC
>809
GCGCCAGAUGUCGCAGCAGCCGGUGCAGAUGCUCUACCCCGGGAUCGACGAGCUCGCUCAGCAACAUGCCUCUGGUGA
>810
CGGCACCGCCAGGUGGUUACAGGAGACGUGGGUCCCCUCUGCCGUGGAAGGGUUGCCG
>811
UGGGUCGCCGGUGUGUUCGUAUAUGGAGGUAGUAAGACCUCCCUUUACAACCUCAGGCGAGGAAUUGCCCU
>812
AGUGACCUGCGUUGGGAAAAAUGACAAGGAGGAAGCCCACGGGGUUUAUGUUUCUGGAUACUUGUCGCA
>813
CGUGUUUGGGCAGCAGGCCUACUUCUACGCCAGCGCGCCUCAGGGUCUGGACGUGGAGUUUGCAGUCCUCAGCGCC
>814
CAUGUGUCCACCAGUUCGCCAGCGCCCCGCCCAGGCACCACCAGCCAAGCGUCAGGCCCUGGAAACAGUUCCACAUC
>815
AGCUCCUUGGUGCAGGAGAAUUGGCUCUAACUAUGCGGUCUAAGAAGCUUCCAAUUAACGUCACCACUGGAGAGGAGCA
>816
ACAGCGUACCCGGGGGCUCACUGGCAUCUAGCCAGCAAAUUCUGUGCCGGGCGCUGC
>817
CGCUGUGUGGCUGACGGUGAUGACUAACACGCUUUUGUCUGCCUGGAUUCUUACAGCA
>818
CGUGUUUCUCCCACUGUCACUGUGCACUCUCUCCCCCGGGCGCUGCCUUCGCCUGUCUCCCUUCGGCCACAGCCUGACUCUGGGGUCUCACU
>819
CGGUAGUGACUCAGGGGCAGGUGAGGAAGAUGACGACGGCCUCUACCAGGUGCCCACCCACUGGCCC
>820
CGGCACCGCCAGGUGGUUACAGGAGACGUGGGUCCCCUCUGCCGUGGAAGGGUUGCCG
>821
AGUGACCUGCGUUGGGAAAAAUGACAAGGAGGAAGCCCACGGGGUUUAUGUUUCUGGAUACUUGUCGCA
>822
AUGGCGGUGUUAUGAAGGAAAAGGAUGGGAGCCUCUCUGUUGCUGUUGACCUGUCAC
>823
CCCGUUUUUAUGUCCCUCGGCGGCCUGCUUACCAUGGUAGCCGGCGCUGUGUGGCUGACGGU
>824
CGUCUGUAGAGGAAGUGGUUGCGCAUGCGGGCCAGCUCCCAGUAGACCACGUCCCCCCAGACG
>825
CAUCACCCCUGUGGGCCCCCUGGUGGAGAAUAUAAAGAGCACCUAUCUGAAUAAAAUCACCACGGUGGUCCACGGGCCUGUGGUC
>826
CGCUCGGCUCGAUGCCUGGCCAUAUCAGGGAAGUCAGGAACGCCUUCUGGUGGGGCAGCGUACCUGCG
>827
AUGAUUCCGGCCGUGGCGGCUGUGAUCCACACCUUCCUACACUGCUUUUGGGUACUUCUGGUUCCGGUGGAGAUGAUGACGACCCCCACGGCCCAGUUCAG
>828
GGAUGUCACGCUACCCUUAAGUUUGCCAACAUCAGCUCAAGACUCGAAUUUCAGCGUAAAAACAGAAAUGCUCGGUAAUGAGAUAGAUAUUGAGUGUAUUAUGGAGGAUGGCGAAAUUUCA
>829
CGUUAUGAGUAACUGGACUGGAGGAGCGCUCCUUGUCCUCUAUUCCUUUGCUCUCAUGCU
>830
CAAUUUUGGGAGCUCCAGAGAGGGAGUUUCGCUUCCUCAUUUCAGUGGCCCUCAGAAUUU
>831
AGGUGCCCGAGCCCAGCCUGCCGGACUUCAUUCUCAAACAGUCCCGAGACCGGCUCCGGAUUCACCG
>832
AGGCGCAAAAAAGGAGGGUGGUUUGGAAAGCAUCGUGGUCAAGGAGGUUCCAACCAGAAAUUUGAGAACAUUGCAGACGGUUUAAGAACUCUCCUGGCUAGGUGUCA
>833
AUGUACCCCCGGGGAUCGCCAGUGGUUGUAUGUUCAGAGCUCCGUGGGUAACAUUGUACAGAGCUGUAAUCCCCGCUACAG
>834
GGAGAACCUGGUCACUGCCGUGAGCUACGGGCGCGUGAUGCGUACGUUUGAGCAUUUCAUGGCUAGGAUCGUGGACUCA
>835
CUCGACCGGGAUGUUAUGGGCGGAGAGGCCACCGUGGCCCGCAGACACAUUCGGGUGAAGGCUCGACGCGGGCCCGCGUGCCUACUGAUGGCCAUCUUUCAGGGGGAU
>836
ACAGGGUCUCGGUCAGGGUCUCGCUCUGUUGCGCCAGGCAGGACUGCAGCUUGGCCAGACCCUCGGUGGCCACCUGG
>837
AGUGGCCCGGAUCCCCCCACCGGCCCUUCUCUCUGUCCCCCUGCUCCUCUCCAACCUUCGCUCCACCCUAGACCCCAGCUUCUGGCCUCCCCGGGUCCACC
>838
CAGAGGCACUCUGAGUCUCCCGGACAGUUGGACGUAUACAUCAGGACACCGCGUGGGGAUGUUUUCACCUAUUCCACCGAGACUCCCGACGACCCCUCUC
>839
AGCUGCCCGCCCUGCAGUGGAAGGAAAGGGCCCCCAGCAGCUCUGACACUGCCCCGGGUGCA
>840
CGCGCGCUGGCGGCGGGGCCGAGCGGCUGCAGGCGCGGCAGGGCAGCGGGGCCGGGCGGCGCAGACGCGACGCGGGCGAGGACCACGCGGGCGCGCG
>841
CUCGGCGCGGCGCUCGCUCUCCCGGUCGCCUGCCUCUCUCACCUCGCACACCCAGCCACGCCGGCCGCGCUCGCCUCGCCGAC
>842
ACAGACGGUGGCGGCGGUCAUAGUCAUGAUUCCGGCCAUGGCGGCGAUGAUCCACCCCUUCCUACGCUGC
>843
CGCUGCCUCCGUCCCUUGGCGGCUUGCGCGCGUAGGGGCGGGGGCCGGGCA
>844
GGCUCAGAAAAUGCCACCAAUCUCUUUCUACUGGAGCUCCUUGGUGCAGGAGAAUUGGCUCUAACUAUGCG
>845
UGCUCUCCUUCUCCUGCUCUUGGCGCUACUGUUCUGGCUGUAUAUCGUUAUGAGUAACUGGACUGGAGGAGCGCU
>846
CCCUUAAGUUUGCCAACAUCAGCUCAAGACUCGAAUUUCAGCGUAAAAACAGAAAUGCUCGGUAAUGAGAUAGAUAUUGAGUGUAUUAUGGA
>847
CAGGCCCUCAGUGGUCAUUGGAUGUCUGCCACGGGCAACCCCCUGCCUGCAGCACCGGAGACCCUGCGAGACUA
>848
AGCUGGCGCCGACGUGGCGCCUACGUGGCUGCCACGCGGGCCGGCA
>849
CUAGGCAUAGAGAGUGAUGAGCCCGCUUCGACAGAGCCGGUUCAUGAUCAGCUACUGCCUGC
>850
AGACGAGCAGCGAUGAGGACACCGGUAGACAGGGUUCGGACGUGGAGCUAGAGUCCUCGGACGAUGAGCUGCCAUAUAUCGAUCCCAAUAUGGAGCCGGUUCAGCAGAGGCCCGUCA
>851
GCCACGCGGGCCGGCAAGAGGAAGACAACGACGCCGGCCGAAACGGACGGCGGACAGUGGCGGCGAGCGGCGGGG
>852
CGUCUGUAGAGGAAGUGGUUGCGCAUGCGGGCCAGCUCCCAGUAGACCACGUCCCCCCAGACG
>853
ACAUUGCAGGGCUCUGUUCACGCGAUGGUCGUCAUCUGGCUCUCCUGUGUGACCCCUCACUUUGUACAGACUUUUGGCAAUGG
>854
CGCGCGCGCGAACGAGCGCGGGGAGCAGUAGCGAGGGAGCGGAGAGGGAAGACUCGGCUCGGCGCGGGCGGCUCACGCGCACGCGCGCGGGCA
>855
AUUCAGUGCCAAUGGUCACUUCUGAGGACGCAAACUCGCCAAAUGUUACAGUGACUGCCUUUUGGGCCUGGCCAAACAACACUGAAA
>856
AGUCAGCCUUGCCCCCGCCAGCGCCUCCUCGCAGGCCCGCCGCACCAGGGCCAGGCGACG
>857
GUCAGGGUCUCGCUCUGUUGCGCCAGGCAGGACUGCAGCUUGGCCAGACCCUCGGU
>858
CACGAGGGGUCGAUUCCCGGCGGCGAGAGCAUCUACGCGGCUACGGGAAUCCGAUGCUAGCGUU
>859
UGCCUCAUAACCCUAGCGACUCUGCUGGAAAUGAUGGAGGCCCUCCAGAAUUGACGGAAGAGGUUGCAAACAAAGGAGGUG
>860
UGCUCUCCUUCUCCUGCUCUUGGCGCUACUGUUCUGGCUGUAUAUCGUUAUGAGUAACUGGACUGGAGGAGCGCU
>861
UGCCAACCUUUCCAUCACUGACCCAUUUUAUCAACCUGCUAACCAGAUGUGAUAACGGGGAAUGUGUGACAUGCUAUGGUG
>862
UUGAUCUUGACUUUGGCCAGCUGACACCCCAUACGAAGGCUGUCUACCAACCUCGAGGUGCAU
>863
GGGGCCCCGUGAUGAAGGUGUACAGGCUGUGCGUCAGCGCGUGCAGGUGCUCCGAGCUCAGGGUCUG
>864
GGACACCGGUAGACAGGGUUCGGACGUGGAGCUAGAGUCCUCGGACGAUGAGCUGCCAUAUAUCGAUCCCAAUAUGGAGCCGGUUCA
>865
AAGGAGGUGACCAGGGCCCGCCUUCGAUGACAGACGGGGGCGGCGGUCAUCCUCUUG
>866
CUGGAGAGGCUCUACGGGGAGGAGUUUGAGCGCGAGUACUAUCGGCUGGUGACAGCGGGCAAGUUUUGUGGGCGGGUCUCCAUCAAGUCCCUGAUGUUCUCUAU
>867
UGAGUCUAAUUUCCGCAGGCCCUCUUCUCAUUCCGCGUUAAAACAAAAGAAUGGUGGCAAGGGUAAGCCUUCUGGUCUCU
>868
UGAUGGGCGGAGAGGCCACCGUGGCCCGCAGACACAUUCGGGUGAAGGCUCGACGCGGGCCCGGGUGCCUACUGAUGGCCAUCU
>869
CGGCACCGCCAGGUGGUUACAGGAGACGUGGGUCCCCUCUGCCGUGGAAGGGUUGCCG
>870
CGCAAAAAAGGAGGGUGGUUUGGAAAGCAUCGUGGUCAAGGAGGUUCCAACCCGAAAUUUGAGAACAUUGCAGAAGGUUUAAGAGCUCUCCUGGCU
>871
AAGGCCGACUACUGUGGACUACUAUUAGGUACGUGGCAGGGGACGGACCUG
>872
GGUACAGGGUAUGCAUACAGCCUGCGUCUGACACCACGUCCAGUGUCACGAUUUCUUGGCAAUAACAGUAUCCUGUACG
>873
AGCGGCUCGGCUCACCGUGCGGAGGGAGCACGCGAUGCACGCGCGCGGGCGGGGAAGGGACGCG
>874
CGGCACCGCCAGGUGGUUACAGGAGACGUGGGUCCCCUCUGCCGUGGAAGGGUUGCCG
>875
AGGGCACGAGUGCGAUGUUUGCGAGAAGGUGUUUCGAUAUCCAUCCGACGUGACCA
>876
AAUCCAUGGCAGGCCCUGCCCUCAGGCCCCCGAGUGGCCUGUUCAAGAGGAGGGUGGCCAGGAUG
>877
GCGACUCUGCUGGAAAUGAUGGAGGCCCUCCACAAUUGACGGAAGAGGUUGA
>878
GAGGACAGGCGCGCCGGCGAGGGUGCCGCCUUUGAGAAUUCCAAGUACAUCAAAACACACCUGUUUACCCAGACCCUGAGCUCGGAGCACCUGCACGCGCUGACGCACAGCCUGUACACCUU
>879
CGGCACCGCCAGGUGGUUACAGGAGACGUGGGUCCCCUCUGCCGUGGAAGGGUUGCCG
>880
CGUGGUAAAUGGCAGAGGCGGUACCGAAGAAUCUAUGAUUUGAUAGAACUGUGUGGCUCUCUGCACCACA
>881
UCCGUUGUACAGUUGAUAGUCAGAAGACUGGGACCUGGAGUGGCCCUGCCCCACGCUGUGAACUUUCUACUUCUGCGGU
>882
ACUGCAGACGGAGACACGAUGAAGUUGAAUUCCUGGGCCACUACAUCAAGAAUUACAACCCUGGCACGCUAAGCUCCCUUUUGACAGA
>883
UCUUACUGCGGUUGUCACUUUCUUUGCAAUUUGCCUAACAUGGAGGAUUGAGGACCCACCUUUUAAUUCUCUUCUGUUUGCAUUGCUGGCCGCAGCUGGC
>884
AGGACCCUGACAACACUGAUGACAAUGGCCCACAGGGCCCUGACAACACUGAUGACAAUGGCCCACAGGGCCCUGACAACACUGAUGACAAUGGCCCA
>885
GCCGAGCGAGGCCGGCGACGAGCGGGUGCUACGGCGACGGCGGCGAGCACACAGCGGGCGGCGGCAACGGUCGGG
>886
CGGCCCCAGGUCCCACUGCGAAGAGCGUCACUGUGUUUACGCUGCAGCACGGGGCAAGAGGGGCCC
>887
CCAUCUCAUGGGUGAAGAUCCUGGUUUUUUCAAUGUUGAGAUUCCGGAAUUCCCAUUUUACCCCACAUGCAAUGU
>888
GGCGACCGGCGACCGGCCGGCGGCAACGGCCGGCGACGCGGACGGCGGCGCG
>889
ACCUUUGGUGUUUGUGCGUUCGAGGAUUCCUGAUGAUGAGGAUGUCGAGGCAAAUCAUCAGAUACAAAAAGAAGAAGAAGAAGAGGG
>890
AGGUUGAAAACAAAGGAGGUGACCAGGGCCCGCCUUUGAUGACAGACGGUGGCGGCGGUCAUAGUCAUGAUUCCGGCCA
>891
UCCAUGCUAGUACUGCAGUGGGCAUCUCUGGCUGUGCUGACCCUUCUGCUGCUGCUGGUCAUGGC
>892
AGCUUUUCGUCAUUCUAGUACUUUGAAAAAGCACAUGCGUAUUCACACGAACGAGAAACCGUAUGAAUGUGAUGUGUGCGAGAAGUGCUUUCGUCAUUCUAGUACUUUGAAAGCC
>893
UAGCCGGGAAGGUAUGUUCCUGCCAAAGCCGGAAGCGGGCAGUGCCAUAUCUGACGUGUUC
>894
UGGUGCAGCCCUUUUAACAUUGGCAGCAGCUCUGGCACUGCUAGCGUCACUGAUUUUGGGCACACUU
>895
UGCACAAAGGAAACUGCUGACACCGGUGACAGUUCUUACUGCGGUUGUCACUUUCUUUGCAAUUUGCC
>896
AGCCUCCCCGUGGUGGAGAUUGACAGCUUUUAUUCCAACGUCUCUGACUGGGAGGUG
>897
UGCUCUCCUUCUCCUGCUCUUGGCGCUACUGUUCUGGCUGUAUAUCGUUAUGAGUAACUGGACUGGAGGAGCGCU
>898
AAGUUCUGCCCGGAGACAACAAAUUUAACAUCACCUGCAGUGGAUACGAGAGCCAUGUUCCCAGCGGCGGAAUUC
>899
UGCAUGUUAUUACUGAUUGUCGCUGGCAUACUCUUCAUUCUUGCUAUCCUGACCGAAUGGGGCAGUGGAAAUAGAACAUACGGUCCAGUUUUUAUGUGCC
>900
GGCAGAGGCGGUACCGAAGAAUCUAUGAUUUGAUAGAACUGUGUGGCUCUCUGCA
>901
AGGCACAACUACAGGGUUUAUCAAUGUUAGCAACGGGAGGUGAACCCAGAGGUGAUGCUA
>902
AGCACUUCUAGCGAACUGCGGCCCCGCUGGACUUUUACGAGCCCACCGGUUACCACAGCCCAAGCCACCGUGCC
>903
CCAUGUCCGACUCUGAAGAAGCGGACAGCGACUUAGCCUCCGAUAUCCCCACCACAGAGGAUGAAGACAUGU
>904
AGGUGCCCGAGCCCAGCCUGCCGGACUUCAUUCUCAAACAGUCCCGAGACCGGCUCCGGAUUCACCG
>905
GACGAGCCCGGCGCACCAGCGGCCCCUCUACGCCCGCCGCCGCCCCCGCCGCGACGGCUGUGGGUGUGGGGGCGGCGGCGGACCCUUGGGACGCCGUAACCCCUCUGCGCAUCUUCAUCGUC
>906
GUGAGACCCUCUCGGAGGACAUCUCGCGCUUGACGGGGGCAGCUUGGAGGCUGUGCUCCCGCCCGCUCCUGUACGACGCAGAGACCGGGAGGGUGCAG
>907
UGGGCCCUCUUCUACGGCCCCAGGUCCCACUGCGAAGAGCGUCACUGCGUUUACGCUGCGGCACGGGGCAAAAGGGGCCCU
>908
UGUCUAUGAUGGAGAGGCAGAGACCCUAGAUGAGCCUCCACGCUGUUUCAUGCUGAGCUUUGUUUUCAUCUAUUACUGCUGCUAUUUGGCG
>909
CGCUCCCGGGCAAACAGGGCAGAGAGGCGGGAAUGGCCGCCACCCUCCCCCUGCCCCGUUGCACCGAUAGCA
>910
CCGUAUGAAUGUGAUGUGUGCGAGAAGCGUUUUAGUGAUUCCGGUAAUUUGAAGAAGCACAUGCGUAUUCACACGA
>911
AUGGCAGGCCCUGCCCUCAGGCCCCCGAAUGGCCUGUUCAAGGGGAGGGUGGCCAG
>912
CACCUGCAGUCCGCCACUCAGCCUACAAUGCCUCGCCCAUCAUGGGUCCCAUCAGUCUGUGCCCUCUCGGUGAUGGAUGCUGGUA
>913
AUGCGGAAGAAGUUUGUCUUUGCCACCCCCACCCUAGGGUUGACCGUGAAGCGCCGGACCCAAGCCGCGA
>914
AAGGCCCUUGUGGCCUCAAACACUGACAUUGCGGAGGCCAUCCUCGAUGCCAUCCUCUCGCGGCCUGACGAGGGCUUCCGCCUGUUUUGUUUGUGCCACAACGCCUC
>915
GUUCUCCAGGCUCCUGGAUCUGGGGCUGGCCUGCCUGGAUCUGAGCUAUGUGGAAA
>916
ACGGUACAGACCUUGCGUGGGUCCUGAAGCACUUUAGUGACCUGGAACCGUCUAUCGCCGC
>917
AGGCAGGACUGCAGCUUGGCCAGACCCUCGGUGGCCACCUGGCGCAGGUACUGCUC
>918
UGCUAUGAGAAUGACAACCCCGGGCUUGGCCAGAGCCCCCCAGAGUGGCUAAAGGGUCACUACCAGACGCUGUGCACCAACUUUAGGAGCCUGGCCAUCGACAAGGGGGUCCUCACGGCC
>919
GCGGGAAGAAAGUGAGGACGCGGAGAGCGAUGGAGAUGAUGAAGAUGCUCUUGAUUUGUCAAUCCAUGGCAGGCCCUGCCCUCAGGCCCCCGA
>920
CCUCCUCGCCUCGGCCCAACCGCUGCAUGGCUCGGUUGAGCCGCGUGUAGAGC
>921
GAGGAGAUUGAUCUGGCCUAUGCCCGCGGGCAGGCCAUGAAUAUUGAGGCUCCUA
>922
AGCGCAAGGCCAUCAAGAAGCUGCUGGCGGCCUGCGAGGAUCCGCGCCAAAGGACCAUCCUCGACAAGCAGCAGCUGGCCAUCAAGUGCA
>923
ACUUCAUCACCCCUGUGGGCCCCCUGGUGGAGAAUAUAAAGAGCACCUAUCUGAAUAAAAUCACCACGGUGGUCCACGGGCCUGUGGUCAGCAAGG
>924
CUGGAGCGGCUGUCUCGGCUGGGCAUAGACGCUGAAGGAAAGCUAGAGAAGGAGCCCCAU
>925
CCCCUGGGCACCAUGGUCUCAAGAUCCUGUGCAUGGGCACACCCAGGGUCCAUGGGAUCCCAGGGC
>926
AGCUUCUGAGGCGGCUGUGGCCUCUACGCCAGGCUCGCUUUUCCGAAGCC
>927
AAGCGCAAACUGGGCCCCGGUCAUGACCUGGUGGCAGACAGCCUAGCUGCCAACAGGGGGGUGGAGUCUAUGCUCUA
>928
UGCUCUCCUUCUCCUGCUCUUGGCGCUACUGUUCUGGCUGUAUAUCGUUAUGAGUAACUGGACUGGAGGAGCGCU
>929
GGGGCCGGCGACCGACCCCCACUCUGCUCUCAAAACCUAGGCGCACCUGGAGGUGGUCCUGACAAUGGCCCA
>930
UGUGUGACGGUCCCGAGCUUCUCCCGCUGGGCCCAGUCUCACGCCAGCGAGCUCGAUCCCCGGGAGAUUCGCGACAGAGUUACACC
>931
CGGCUCCUUCUCCACUUCUUCCUCAGCAGCAGCCCCCGCCAUCAGCCGCCCGGGCUCCUUCUCCUCUUCCUCCUCAGCAGCAGCCC
>932
CACCGGUAGACAGGGUUCGGACGUGGAGCUAGAGUCCUCGGACGAUGAGCUGCCAUAUAUCGAUCCCAAUAUGGAGCCGGUU
>933
CGAAACUUGGGCCAGCCCGGGGGGACCUCCCCUGCUGUUCCCCCAGUUUGCCCCAUCGUUUCC
>934
CUUGGUUGCGGAGGGCGGUGUGGGUUGGCGACAUUGGCUUCUGACAUCUCCCAGCCAAU
>935
AGCGACUCUGCUGGCAAUGAUGGAGGCCCUCCAAAUUUGACGGAAGAGGUUGCA
>936
UGGAGGAUGGCGAAAUUUCACAAGUUCUGCCCGGAGACAACAAAUUUAACAUCACCUGCAGUGGAUACGAGAGCCAUGUUCCC
>937
CACCGGUAGACAGGGCUCGGACGUGGAGCUAGAGUCCUCGGACGAUGAGCUGCCAUAUAUCGAUCCCAAUAUGGAACCGGUU
>938
CCGGUGGACCGGGCUCACCGUGCGUGGUCCCGGGUGGGACCCGCUUGUCAGCGGCUCGGCUCACCGU
>939
ACGAGUGCGAUGUUUGCGGGAAGAUGUUUGCAAAACCAUCACAUUUGG
>940
AUGGCAGGCCCUGCCCUCAGGCCCCCGAGUGGCCUGUUCAAGAGGAGGGUGGCCAG
>941
CUCGACCGGGAUGUGAUGGGCGGAGAGGCCACCGUGGCCCGCAGACACAUUCGGGUGAAGGCUCGACGCGGGCCCGGGUGCCUACUGAUGGCCAUCUUUCAGGGGGAU
>942
UCACGAUUUCUUGGCAAUAACAGUAUCCUGUACGUGUUUUACUCUGGGAAUGGACCAAAGGCGAGCGGGGGAGAUUACUGCAUUCAGUCCAACAUUGUGU
>943
GGCUCAGAAAAUGCCACCAAUCUCUUUCUACUGGAGCUCCUUGGUGCAGGAGAAUUGGCUCUAACUAUGCG
>944
CGCUCGGCUCGAUGCCUGGCCAUAUCAGGGAAGUCAGGAACGCCUUCUGGUGAGGCAGCGUACCUGCG
>945
UCCAUGCUAGUACUGCAGUGGGCAUCUCUGGCUGUGCUGACCCUUCUGCUGCUGCUGGUCAUGGC
>946
ACCGAGCAGAAGGCCAUGGAGAACGUCCACGGGGAGACUUAUGCUAACAUUUUAAACAUGCUCUUUGAUGGGG
>947
CCUCCUCGCCUCGGCCCAACCGCUGCAUGGCUCGGUUGAGCCGCGUGUAGAGC
>948
AAGCCAAGAUUUCCUGGCUCCGUGACAAGGUGGCGGCCGCCGUCACCCUGCCGGAGAAGAUUCUUGUGUUC
>949
AGGAGGUGACCAGGGCCCGCCUUUGAUGACAGACGGUGGCGGCGGUCAUAGUCAUGAUUCCG
>950
CCUUGCCCUAUACCAACUGCUGUCCACCGCCCUGUGCUCGGCCCUAGAGAUUGGGGAGGUUUUGCGGGGGCUAGC
>951
CCCGAGGCCCUUCAGCAGCUCUGGCACUCAUUGCGCCCGCUGGAGGGCCCGGU
>952
CCCUAGCGACUCUGCUGGAAAUGAUGGAGGCCCUCCAGAAUUGACGGAAGAGGUUGAAAACAGAGGA
>953
AGUGACCUGCGUUGGGAAAAAUGACAAGGAGGAAGCCCACGGGGUUUAUGUUUCUGGAUACUUGUCGCA
>954
UGGGGCCUCCUGCCGCGGGGCCUCCUGCCGCGGGGCCUCCUGCCGCGGGGCCUCCUGCCGCGGGGCCUCCUGCCGCGGGGCCUCCUGCCGCGGGGCCUCG
>955
CAUCAUUAUGCUGGGCCAGGAUGACUUCAUUAAGUUCAAAAGCCCCCUGGUCUUCCCUGCUGAGCUUGAUC
>956
UAGGUAUCUGGAUCUACUUAUUGGAGAUGCUCUGGCGACUUGGUGCCACCAUCUGGCAGCUUUUGGCCUUCUUCCUAGCCUUCUUCCUAGACCUC
>957
ACAGACGGUGGCGGCGGUCAUAGUCAUGAUUCCGGCCAUGGCGGCGAUGAUCCACCCCUUCCUACGCUGC
>958
UGCUCAAAAAUAGGCUGCUCCGCGUGGAGCUGGACGGCAUCAUGCGUGACCACCUGGCCAGGGCG
>959
CGGCUAUUGCCGCCUCGUGUUUCACGGCCUCAGUUAGUACCGUUGUGACCGCCACCGGCUUGGCCC
>960
GCGACUCUGCUGGAAAUGAUGGAGGCCCUCCACAAUUGACGGAAGAGGUUGA
>961
CAGGGUUGGGGCUGACAGCAUCAUGUUAACUGCUACAUUUGGAUGCCACAAUGCGGCACGAACUCUA
>962
GCGCGCGGAGUGGCGGGGCCGAGGCGAUGACGACGGCGAUGACGGCGGGGCGGUUUGGAGCGGCGCGACGACACGGGCGA
>963
UGGCGCCUCCUUCCACCGGGCCUCGUGACAUGGCGCCUCCUUCCACCGGGCCUCGUGACAUGGCGCCU
>964
GCCCAGGGACUGGCUGUCUCCUACCUCCUCCCCCCGGGACGUGACAGUUACCCCGGGA
>965
UCACGAUUUCUUGGCAAUAACAGUAUCCUGUACGUGUUUUACUCUGGGAAUGGACCAAAGGCGAGCGGGGGAGAUUACUGCAUUCAGUCCAACAUUGUGU
>966
UGCAAAUGGACUCUCACCUCGGGGACACCUUCGGGUUGUGAAAAUAUUUCUGGUGCAUUUGCG
>967
AGAUGUGGUGCCUGGCAACCUGGUCACUUACGCCAAGCAGAGGCUCAACAACGCCAUCCUGAAGGCGUGCGGCCAGACCCAGUUCUACAUCA
>968
AUCAAGGACCUGGAAUGUGGGGAUGAGCUGCGCCUACAGAUCAUCAACUAUACCCAGCUCAUUUUGGA
>969
AGCGAGGUGCAUGCGGCGCGACACUAGGGUUGGGGGGUGGGUGCGGUGCACGCGUGUGGCUCGCG
>970
AUGGCAGGCCCUGCCCUCAGGCCCCCGAGUGGCCUGUUCAAGAGGAGGGUGGCCAG
>971
GCUCGGAUUCGCCGGAGGUUGCUCGACGGCGGCGGAUUGCGGCGGCGGCAACCGGCGGCGGGAGAAGAGGGAAACGGCGACGAGG
>972
AGCUGGCGGACUACAAGGCAUUUACGUUCUGGUGAUGCUUGUGCUCCUGAUACUAGCG
>973
UGGAGGAUGGCGAAAUUUCACAAGUUCUGCCCGGAGACAACAAAUUUAACAUCACCUGCAGUGGAUACGAGAGCCAUGUUCCC
>974
GCUGGCCGCAGCUGGCGGACUACAAGGCAUUUACGUUCUGGUGAUGCUUGUGCUCCUGAUACUAGCGUACAGA
>975
CGCUCUGUUGCGCCAGGCAGGACUGCAGCUUGGCCAGACCCUCGGUGGCCACCUGGCGCAGGUACUGCUCCUUGCGCUUGAGCG
>976
UGGUUCUGCCCCUCUCUCUGUCCUUCAGAGGAACCAGGGACCUCGGGCACCCCAGAGCCC
>977
UGGAGGAUGGCGAAAUUUCACAAGUUCUGCCCGGAGACAACAAAUUUAACAUCACCUGCAGUGGAUACGAGAGCCAUGUUCCC
>978
ACUGCGGAGAUGGAUGACACCAUGGCCUCGUCAGGAGGGCAGAGAGGGGCACCAAUUUCCGCGGA
>979
UUUGUCUUCGGGAAAAUGGAGUGCUGUCCCCCCCACAUGUGAAGAGGCACGCUGUAAAUCUCUAGGACGAU
>980
UGGCCCACAUGACCCGCUGCCUCAGGACCCUGACAACACUGAUGACAAUGGCCCACAGGACCCUGACAACACUGAUGACAAUGGCCC
>981
CCGGGCAAACAGGGCAGAGAGGCGGGAAUGGCCGCCACCCUCCCCCUGCCCCGUUGCACCGA
>982
CCCAUGGACCGAACUGAUGGCAAAGGUCCCAGGCCUUAGCCCAGAGGCGCUGUGGA
>983
GGUACAGGGUAUGCAUACAGCCUGCGUCUGACACCACGUCCAGUGUCACGAUUUCUUGGCAAUAACAGUAUCCUGUACG
>984
UGGGGCAUUAACUAAGCUUAUGAGCGAUUUUAUCACAGGACAAGAUGUCACUCUUUCUGGAGGAAAUAUUGCAGUCAAAAUUCGCGAUGCUAUAAACCAGACCCCC
>985
AGGGCCCUGACAACACUGAUGACAAUGGCCCACAGGGCCCUGACAACACUGAUGACAAUGGCCCA
>986
UCGUACAUCUCCAGGCGACACUUGGGUGCACAGGUGGCCGUAGGUGUCACGUGACCUUUUCCGCCGGCACCUUUAAGCUGCCGCGAUGUACCCCCGGGGAUCGCCAGUGGUUGUAUGU
>987
AGCCCUUUUAACAUUGGCAGCAGCUCUGGCACUGCUAGCGUCACUGAUUUUGGGCA
>988
CGCAAAAAAGGAGGGUGGUUUGGAAAGCAUCGUGGUCAAGGAGGUUCCAACCAGAAAUUUGAGAACAUUGCAGAAGGUUUAAGAACUCUCCUGGCU
>989
CAUGUGUCCACCAGUUCGCCAGCGCCCCGCCCAGGCACCACCAGCCAAGCGUCAGGCCCUGGAAACAGUUCCACAUC
>990
CGACCUCCCACCUAGCCACCCACUCCUGACAGCCCAGAGGGGGCUGUUCCUGGCAAGAGUCU
>991
UGUGUGUCAGGAGCAUCGGCAAGAUUUUGACAUGCAGGACAGCAUGGUCUCAUGCCCCUGCUUUCGCCUGCACAUC
>992
UGGGGGGUGGUUUCACUGGCACGAUUGGGCAGGAACAGACCUUUCUAUUCCCAGGGAAAUUUGGUCUCGCCUCUCU
>993
AGCACUUCUAGCAAACUGCGGCCCCGCUGGACUUUUACGAGCCCACCGGUUACCACAGCCCAAGCCACCGUGCC
>994
CGGCUCGACCGGGAUGUGAUGGGUGGAGAGGCCACCGUGGCCCGCAGACACAUUCGGGUGAAGGCUCGACGCGGGCCCGGGUGCCUACUGAUGGCCAUCUUUCAGGGGGAUCUU
>995
GAGGGUGGCGGCGACGACCGGCGAUGCCGAGGCGCGGACGGGCGGCGGCGGCACCCUA
>996
UGGCCCACAUGACCCGCUGCCUCAGGACCCUGACAACACUGAUGACAAUGGCCCACAGGACCCUGACAACACUGAUGACAAUGGCCC
>997
AUGGCAGGCCCUGCCCUCAGGCCCCCGAAUGGCCUGUUCAAGGGGAGGGUGGCCAG
>998
UGCAACGGGGCAGGGGGAGGGUGGCGGACAUUCCCGCCUCUCUGCCCUGUUUGCC
>999
AAGGGGAUGAGGGUGGGGGGGCUGUUGGAGGGGGCAGGAGUCUGCACUCCCUGUAUUCACUGAGCGUCAUCUA
>1000
AGCACUUCUAGCGAACUGCGGCCCCGCUGGACUUUUACGAGCCCACCGGUUACCACAGCCCAAGCCACCGUGCC
>1001
CGGCCAUGCUAUCGGUGCAACGGGGCAGGGGGAGGGUGGCGGCCAUUCCCGCCUCUCUGCCCUGUUUGCCCGGGAGCGUCGCCU
>1002
GUGCCUGCCACGUGGGCUGGCGGGAGGUAGACGACGACCCGGCCGCGAAUGGACGGCGGGCGG
>1003
UGCCUCAUAGCCCUAGCGACUCUGCUGGAAAUGAUGGAGGCCCUCCACAAUUGACGGAAGAGGUUGAAAACAAAGGAGGUG
>1004
UUGAUCUUGACUUUGGCCAGCUGACACCCCAUACGAAGGCUGUCUACCAACCUCGAGGUGCAU
>1005
CGCCAGGCAGGACUGCAGCUUGGCCAGACCCUCGGUGGCCACCUGGCGCAGGUACUGCUCCUUGCGCUUGAGCG
>1006
UGGCCCACAUGACCCGCUGCCUCAGGACCCUGACAACACUGAUGACAAUGGCCCACAGGACCCUGACAACACUGAUGACAAUGGCCC
>1007
AUCGUCGACGCUGUUUUGCAGCUGAGUCCCCUCCUUGGAGCUGUAACUGUGGUUUCCAUGAC
>1008
AGGUUAGUGGUCACUCUGCAGUGCCUGGUGCUGCUUUACCUGGCACCUGAGUGUGGAGGUACAGACCA
>1009
CGGAGGGACCCCGGCGGCCCGGUGUCAGUCCCCCCUGCAGCCGCCCAGUCUCUGCCUCCA
>1010
AGCCCAUCCUCGCCCACAUCGCUCUCCCUGGCUUUUCCCUAUGCGGGCCCGCCCCCCGUGGCGUGGUACCGACAUUCUAUCAACCUAACAAGGAGUGAAGGUGUGGGGAUCGGCA
>1011
GUCCAGCAGCUGGUCAAGAGCGGCAUCGUGCUGUCAGGGCAUGACAUCAGCGACGGGGGCCUGGUGACCUGCCUGGUGGAG
>1012
CCGGGGGACUCUUCUAUAACCCUUUCCUAAGACCUAAUAAAGGCCUUCUGAAAAAGCCUGACAAGGAGUACCUGCGU
>1013
AGGAGGGGGGGAGAAAGGGAGCUCUGCACUUGCCGAAACGGGAAAAGGAGGUGGGAGAGGGGAGCGAGGCCGAGGGCUCUGCCUCCA
>1014
UGCGGCUCCGGACUCCGCGGCCCCGGCCUCCAGCCCUCCCCUCUUCAUCCCCAUCCCCGGCCUAGGUCACACCCCCGGGGUCCCCGCU
>1015
CAACGCCUCGCCCAUCAUGGGCCCCAUCAGUCUGCGCCCUCUCGGUGAUGGAUGCUGGUAAGGCCCAGCCCAUAGAAAGUUC
>1016
CGUGGCAAUUCUGGUGUGGUUCUUUAUCAUUAUGUCUGACCUCAGUCAGUCUGCCACC
>1017
CCCAUGGACCGAACUGAUGGCAAAGGUCCCAGGCCUUAGCCCAGAGGCGCUGUGGA
>1018
UGCUCUCCUUCUCCUCCUCUUGGCGCUACUGUUCUGGCUGUAUAUCGUUAUGAGUGACUGGACUGGAGGAGCGCU
>1019
AGGACCCUGACAACACUGAUGACAAUGGCCCACAGGGCCCUGACAACACUGAUGACAAUGGCCCACAGGGCCCUGACAACACUGAUGACAAUGGCCCA
>1020
CGCAUCCUGGGUGACAUUGGUCAGGCUCCCUUGUAUGGCACACCACCCCCCAAGGACUGCC
>1021
AUGGCGGUGUUAUGAAGGAAAAGGAUGGGAGCCUCUCUGUUGCUGUUGACCUGUCAC
>1022
AGUGGCCCGGAUCCCCCCACCGGCCCUUCUCUCUGUCCCCCUGCUCCUCUCCAACCUUCGCUCCACCCUAGACCCCAGCUUCUGGCCUCCCCGGGUCCACC
>1023
AGCCCUUUUAACAUUGGCAGCAGCUCUGGCACUGCUAGCGUCACUGAUUUUGGGCA
>1024
CCCGUUUUUAUGUCCCUCGGCGGCCUGCUCACCAUGGUAGCCGGCGCUGUGUGGCUGACGGU
>1025
GGCCAAGAGCGAAGACGAGGAGUCUGAGCGUCGAGACGCCCCUCCACCCCCGCUCGAUUUCAGCUUCCAAGCUUCCCGGUUGGUG
>1026
CUGGAACCAAGGAAAAUGUAUCAGUAUGGAGCUGUUGUAACUCUGGAGUGUGAAGAUGGGUAUAUGCUGGAAGGCAGUCCCCAG
>1027
AGCUGUGUGACGGUCCCGAGCUUCUCCCGCUGGGCCCAGUCUCACGCCAGCGAGCUCGAUCCCCGGGAGAUUCGCGACAGAGUUACACCAGCG
>1028
GCGCCAGAUGUCGCAGCAGCCGGUGCAGAUGCUCUACCCCGGGAUCGACGAGCUCGCUCAGCAACAUGCCUCUGGUGA
>1029
CCGGGCAAACAGGGCAGAGAGGCGGGAAUGGCCGCCACCCUCCCCCUGCCCCGUUGCACCGA
>1030
CGGCCCCGGCCUCCGCGGCCCCGGCCUCCGCGGCCCCGGCCUCCGCGGCCCCGGCCU
>1031
GGUGAUGGAUGCUGGUAAGGCCCAGCCCAUACAAAGUUCACACUUGAGUUCCAUGUCGCCCACACAGCCGAUAUCGCA
>1032
AUGUGUGCGAGAAGCGUUUUACUCAAUCUGGUGAUUUGAAAACCCACAUGCGUACGCACACGA
>1033
AGCACUUCUAGCAAACUGCGGCCCCGCUGGACUUUUACGAGCCCACCGGUUACCACAGCCCAAGCCACCGUGCC
>1034
CUCUCUGACGACGUGCUGGUUGCGCUAGUCAUGGCUCAUUUUCUCGCAACAACACAGAAGCACACGUUCAAGAA
>1035
CUGGAAUACAACAACACCUACGAGGCCCCCCUGAGCUCCAAGAUUACGGCCGUUGUCGUGUCCCAC
>1036
CGGGACGCCUCCUCCUCGCCUCGGCCCAACCGCUGCAUGGCUCGGUUGAGCCGCGUGUAGAGCUCGUUCCU
>1037
ACCCGCUGCCUCAUAACCCUAGCGACUCUGCUGGAAAUGAUGGAGGCCCUCCAGAAUUGACGGAAGAGGUUGAAAACAAAGGAGGUGACCGGGG
>1038
CGGACGCGGUCAGCCCCGGCCAGGCCCUGCCCCCGGAUGGGCUUUACCUCACGUACGACUCUGACCGCCCCCU
>1039
AAGGAGGUGACCGGGACCCGCCUUCGAUGACAGACGGUGGCGGCGGUGAUCCACACCUUCCUA
>1040
AGCAUUGACCGGUUCUUUGCUGUGGUGCACCCCCUGCGGUAUAAUAAGAUAAAAAGAAUUGAACAUGCA
>1041
UGUCAAUCCAUGGCAGGCCCCGCCCUCGGACCCCCGAGUGGCCUGUUCAAGGGGAAGGUGGC
>1042
GUGCUUGUGGACCUCUCAGAGUUUCAGGACGAUUUACCUGGAUGCUGGACGGAGAUUUACAUGCAG
>1043
CGUCCGCGUCACCAACAAGCAGGUAUUGCAGCUGGACGCGCAGUGCCAAGAGCUGCCUCCCUGCCCCUCGGUGGGCCAGAUA
>1044
AAGCCCCUGUCCAGGCUCCCCUCGAGGCCGCCCUGGCCCGGGCAGCGGCCGGGAACGGCUC
>1045
CUCCUGUUGAAGCAGAUGUGCCCAAGCCUGGAUGUUGACUCCAUUAUCCCCCGGACACCAGAUGUUUUACACGAGGAU
>1046
GGACACCGGUAGACAGGGUUCGGACGUGGAGCUAGAGUCCUCGGACGAUGAGCUGCCAUAUAUCGAUCCCAAUAUGGAGCCGGUUCA
>1047
GCCAACGUCAGCUCAAGACUCGAAUUUCAGCGUAAAAACAGAAAUGCUCGGUAAUGAGAUAGAUAUUGAGUGUAUUAUGGA
>1048
CUGACCGAAUGGGGAAGUGGAAAUAGAACAUACGGUCCCGUUUUUAUGUCCCUCGGCGG
>1049
CCUGACCUCCUACUGGAGGAGGGUGAGCCUCGGUCCAGAGAUUGAGGUCAGC
>1050
CGGCACCGCCAGGUGGUUACAGGAGACGUGGGUCCCCUCUGCCGUGGAAGGGUUGCCG
>1051
GCGACUCUGCUGGAAAUGAUGGAGGCCCUCCACAAUUGACGGAAGAGGUUGA
>1052
UGGCUCGCCUGGAGUCUGAGAAUAAGGCUCUGAAGCAACAGGUCCUCAGAGGGGGUGCCUGUGCCUCGUCUACCUCUGUUCCUUCUGCUCCAGUGCCUCCG
>1053
UGCGCCUGCUGCCCCCACCCAAUCUUGAAGACUCCGAGGCCUUGACGGAAUUCAAGACCAGCGUGUC
>1054
UCUUACUGCGGUUGUCACUUUCUUUGCAAUUUGCCUAACAUGGAGGAUUGAGGACCCACCUUUUAAUUCUCUUCUGUUUGCAUUGCUGGCCGCAGCUGGC
>1055
UGGGGAGAUGGCUGGUCACCGUAUACGCGGAGACCAACCGCUACCCCU
>1056
CCCCGUGAUGAAGGUGUACAGGCUGUGCGUCAGCGCGUGCAGGUGCUCCGAGCUCAGGGU
>1057
UUCCUAGCUUAUUUUUUGGUUGUGCGGUCUGUUUUCCCCGCGUUUUCCGAUAGAAUAGCUGCCUGGAU
>1058
AGGAGGCCACCGACGAGCAGAGGACUGUUCUCUGCUCGUACGUGGAGUCCA
>1059
AUGUCUUAAGGGAUUGAAGGCAAUUAAGCCCGGCCUUUAUGAAAUCCCUAGGAUAA
>1060
UCACGAUUUCUUGGCAAUAACAGUAUCCUGUACGUGUUUUACUCUGGGAAUGGACCAAAGGCGAGCGGGGGAGAUUACUGCAUUCAGUCCAACAUUGUGU
>1061
CGGGAGAAGCGCCGUCCGGCUUUCCCAUCCCCCAGGCACCCGCCCUGGGGUCCGGCUUGGCCGCCCCGGCGCACACCCCA
>1062
CCUCCUCGCCUCGGCCCAACCGCUGCAUGGCUCGGUUGAGCCGCGUGUAGAGC
>1063
AGUCGCUCGGCUCGAUGCCUGGCCAUAUCAGGGAAGUCAGGAACGCCUUCUGGUGGGGCAGCGUACCUGCGGCG
>1064
UGCGGAGGGCUGGGCUGCGCCUCUCUGGAAGCCACGUGUGUCUCCUGGACAAGGACGGAGCGCGCCCGGCCCCCUGCC
>1065
CGGCACAUUCGCGGACAAUAAGAUUUACAACCUGUUUGUGGGAGCGGGACUACUGCCCACGACGGCCGCGCUGAACGUGCCC
>1066
GAUUGGAAGUGUGCUAUAAGUACCGUCAGCUCUUCUCAGAGGAUGAUCUGUUGGAGACUGACGGUUUUACUGAACGAGCCUGUGAAUCUUGCCAAUA
>1067
UUGAUCUUGACUUUGGCCAGCUGACACCCCAUACAAAGGCUGUCUACCAACCUCGAGGUGCAU
>1068
AUUCAGUGCCAAUGGUCACUUCUGAGGACGCAAACUCGCCAAAUGUUACAGUGACUGCCUUUUGGGCCUGGCCAAACAACACUGAAA
>1069
CGCUCUGUUGCGCCAGGCAGGACUGCAGCUUGGCCAGACCCUCGGUGGCCACCUGGCGCAGGUACUGCUCCUUGCGCUUGAGCG
>1070
AGUGACCUGCGUUGGGAAAAAUGACAAGGAGGAAGCCCACGGGGUUUAUGUUUCUGGAUACUUGUCGCA
>1071
AGGGUUCGGACGUGGAGCUAGAGUCCUCGGACGAUGAGCUGCCAUAUAUCGAUCCCA
>1072
ACCGGCGUGCGAGGAGAGAGGCGCUCCAGUGGGAUUCCGGCAACGUGAGGCGGCGGCCGGGAAAGCUCUUGCGGCGGCGGCUUGGCACGGCGGC
>1073
CGGAUGGCAUUUUUGGGGUGUCUCUGGAUCUUUGCGUCAAUGUGGAGUCACAGGGAGACUUUAUACUGUUCACCG
>1074
UAUGCGCUUUGCCGGGGUGGAAAACUCCACUCUGGCCAGCUGCAUC
>1075
UGGAGCCGUGGCCUUUUGCAACGCCUUUUUCCUAGCUUAUUUUUUGGUUGUGCGGUCUGUUUUCCCCGCGUUUUCCGAUAGAAUAGCUGCCUGGAUCUGCGCCCGGUCCCC
>1076
CGCCCAGGGGGGCAAAUUGCGUGUCUGGGGCCGCCUGAGCCCAUCCUCGCCCACAUCGCUCUCCCUGGCUUUUCCCUAUGCGGGCCCGCCCCCCGUGGCG
>1077
UGAAGUUCUGAGAAUGGAUGCAUUGAGACGCGUCGAGUUACACGCCGCGGCGAUGAAAGCGAAGAAGAAAGACUUUU
>1078
UGGGGGCGGUCCUUGAUCCUGCGCCGGGCGGACGCGGUCAGCCCCGGCCAGGCCCUGCCCCCG
>1079
AGCUGAAGCGCGCCCCAUCCGAAGCCCGGGACCUCAUGCAGAGCCUCUUUCUGACCUCGGGGAAGAUGGGGUGCCUGGCC
>1080
GGCGGGCAAGCGGCGGCGGCGGCCCAGACAGAGGAGAGGCGGAGGCACACACGUACCCCCCUUAUCUCUCGGCGGCUGCCGCCGCCAGCCGCGUA
>1081
AGGCCCACGGGCGAGAAUGGGGCGGGCUAAUGGCCACGCUCAACAUCUGCAAUUUUUGGGCCA
>1082
ACUUUUGGCUAUACACAUGCGUAUUCACACGAACGAGAAACCGUACGAAUGUGAUGUGUGCGAGAAGC
>1083
GGCGGUCUAUGAUGCGACGGUCACAGGUCAGGCUCCAGAGGAUGCCCUGAGACUACUCUCUGGGCUGCA
>1084
GCGGGAAGAAAGUGAGGACACGGAGAGCGAUGGAGAUGAUGAAGAUGCUCUUGAUUUGUCAAUCCAUGGCAGGCCCUGCCCUCAGGCCCCCGA
>1085
ACGGGGACAAGUUUCAGUACACGGGGGCCAUGACUUCUAAAUUUCUGAUGGGCACCUACAAGCGAGUGACCGAGAAGGGAGAUGAGCAUGUGUUGAGCCUGGUCUUUGG
>1086
CAUGUUCGAAGAUGAAGUGUUCUCCAACAGCCUGGAAUCGGGAUCCAGUGCCCCCACGUCCCCCAUCACACUGGACACCGCCAGGAGCCAAUACUAUCAGACCACCUUUGACAUA
>1087
GGCAGAGGCGGUACCGAAGAAUCUAUGAUUUGAUAGAACUGUGUGGCUCUCUGCA
>1088
CUGGAUGACCUGUCAGUGGCGGAUGAUUUAUCACGCAUGCGUGUGAUGAUGACCUACCUACAGUCUUUGGCAUCACUAU
>1089
GCUCGUGGCCCUACCGGAAAUCCCUGGCAGCCGCCAAGUGGAUCCGGGGCAUCUGCGAGG
>1090
GGGCUUCCAGAGGGCCCUUCUGGUGGCCGGGCCAGAGACCGCUGACACGAGGCCG
>1091
CCUGGAGUCUGAGAAUAAGGCUCUGAAGCAACAGGUCCUCAGAGGGGGUGCCUGUGCCUCGUCUACCUCUGUUCCUUCCGCUCCAGU
>1092
CCCGAGAUGCCGCACGGGGGGGGCUCGCACUCUCCCGUCGUUAUCUUGGA
>1093
AGUGACCUGCGUUGGGAAAAAUGACAAGGAGGAAGCCCACGGGGUUUAUGUUUCUGGAUACUUGUCGCA
>1094
AGGGUUCGGACGUGGAGCUAGAGUCCUCGGACGAUGAGCUGCCAUAUAUCGAUCCCA
>1095
UGCGUCUAGCCUUCGAGGACGGCGUCGGUGUUGCCCUGGGGCGCCCCUCGCCCAUGCUUGCGGCGCG
>1096
CGUCUGUAGAGGAAGUGGUUGCGCAUGCGGGCCAGCUCCCAGUAGACCACGUCCCCCCAGACG
>1097
CAGCAACCGAUGGAGGGGCCGUUGGUACCUGAGCAGUGGAUGUUCCCAGGUGCCGCCCUGAGCCAGAGUGUUA
>1098
UGGAAAAUCAGAGCCUAGUCAGAGAGAACCGAAGCGGGGUCUUUUGGACUACCAACUUUCCC
>1099
UGCUCUCCUUCUCCUUCUCUUGGCGCUACUGUUCUGGCUGUAUAUCGUUAUGAGUAACUGGACUGGAGGAGCG
>1100
AGCAGGAGGUGGAGGCCGGGGUCGAGGAGGCAGUGGAGGCCGGGGUCGAGGAGGCAGUGGAGGCCGGGGUCGAGGAGGUAGUGGAGGCCGCCGGGGUA
>1101
ACGCUGGGAGUCCGGCCCUUUGCCUGGGGCUCAGACUUAGGGCCGGGGCCGAGACCAAGGCGG
>1102
GGCUCUCCCGGGACGCCUCCUCCUCGCCUCGGCCCAACCGCUGCAUGGCUCGGUUGAGCCGCGUGUAGAGCUCGUUCCUCUUUUGCA
>1103
UGUUCCUGGCCCUGGGCAACAGCUUUUACUUUAUGGUGGGGGACAUGGUGCUGGGAGCCGUGAACC
>1104
ACUGCGGUUGUCACUUUCUUUGCAAUUUGUCUAACAUGGAGGAUUGAGGACCCACCUUUUAAUUCUCUUCUGUUUGCAUUGCUGGCCGCAGC
>1105
UCAUACAUCUGCAGGCGACUCUUGGGUGCGCAAGUGGCCGUAGGUGUCAUGUGACCUUUUCUGCCGGCACCUUUAGGCCGCCGCGAUGUAGUCCCGGGGAUCGCCAGUGGUUGUAUGU
>1106
GGACACCGGUAGACAGGGUUCGGACGUGGAGCUAGAGUCCUCGGACGAUGAGCUGCCAUAUAUCGAUCCCAAUAUGGAGCCGGUUCA
>1107
UGCGCCCUGAUGCCCUAUAUGCCCCCGGCCAGCGACAGGCUGAGGAACGAGCAGAUGAUUGGGCAGGUGCU
>1108
GCCCUGAGUCAGUCCCGGGCUUUGCUCUGGCGCGGCCUCGGCUGGGACACGGG
>1109
CAUGUUCGAAGAUGAAGUGUUCUCCAACAGCCUGGAAUCGGGAUCCAGUGCCCCCACGUCCCCCAUCACACUGGACACCGCCAGGAGCCAAUACUAUCAGACCACCUUUGACAUA
>1110
CCCUGGACCUGCCGCUGGCGGACUACGCCUUCGUUGCCCACAGUCAGGUCUGGACCAGGC
>1111
CGCGUGCCAAACGAGGGACACUGGAUGUCCGAGGAGAAGCGGAACAGGUCGCCGUGGCUGGAGAGCU
>1112
GUGUCCAUGUACAACUACCUGUCUGAUUGCACCCUGGCCGUGCUGGAUGAGGUUAGCGUGGACAG
>1113
ACUGCGGUUGUCACUUUCUUUGCAAUUUGCCUAACAUGGAGGAUUGAGGACCCACCUUUUAAUUCUCUUCUGUUUGCAUUGCUGGCCGCAGC
>1114
UGAUCCACGUGGAGGUGGCAGAGAUUGCCAAGAUCGCUCACAUCCCCUGCAGGCGGGUGCUGGACGAUGGGCAGCAGAUCCGCGUGUUCU
>1115
CGUGGGUCAGUAUGUCUGCGCUCUCCUGGACCCUAACCUGCUCCCCCCGGUGGCCUACACAGACAUUUUCACCCAUC
>1116
GUCUGUAUACCGAUGAGAUUGCCAAGAUGCAACAGAGGAUUGGCUGCAUCUUACCCCUGGCUUCCACUCACGGGACGCAGAA
>1117
ACUGCGGUUGUCACUUUCUUUGCAAUUUGCCUAACAUGGAGGAUUGAGGACCCACCUUUUAAUUCUCUUCUGUUUGCAUUGCUGGCCGCAGC
>1118
UCCGGCAAUGGCGGCGGUGAUCCACCCCUUCCUACGCUGCUUUUGGGUACUUCUGGUUCCGGUGGAGAUGAUGACGACCCCAACGG
>1119
UGACCUACCAAAGAACUCCAUCAUUAUGCUGGGCCAGGAUGACUUCAUUAAGUUCAAAAGCCCCCUGGUCUUCCCUGCUGAGCUUGAUCUCCUGAAAUCUAUGGUGGUCU
>1120
UGGAGGAUGGCGAAAUUUCACAAGUUCUGCCCGGAGACAACAAAUUUAACAUCACCUGCAGUGGAUACGAGAGCCAUGUUCCC
>1121
GGUGCGGCGGGCCCACGCGCAGCCUCACGGCUCGCGGUGGAUCGCGCGCACG
>1122
UUCGAAAGGCACAACUACAGGGUUUAUCAAUGUUAGCAACGGGAGGUGAACCCAGAGGUGAUGCUACUAGUGAG
>1123
CGGGUGAAGAUCCUGGUUUUUUCAAUGUUGAGAUUCCGGAAUUCCCAUUUUACCCC
>1124
CGCCACCACGCCUACUACCUACUCCGGGCGGCCUCCUUUUCCAGGCGCAGCUUCGGCCUCGGCCAUCUGGAGGCGGCCCUGGACGUGCUGGCC
>1125
AGGCCCCAGAGUCCAGAGGUCAGGGGCACCUCAGGGUGCCUCCCCGGGUCCCAGGCCA
>1126
ACCCAGUUGACCCAAGUAUCCCCUCAGCAACCAAUGGAGGGGCCGUUGGUACCAGAGCAGCAGAUGUUCCCUGGUGCCCCCUUUAGCCAGGUUGCUGAUGUGGUCCGGGCACCUGGGG
>1127
GACAAGCUGCUGAGCAUGGCCCCCCAGGAGGCAAUGCUGGACCAGGCGGCCGUUUCAAAUGCUGUG
>1128
GGACCUGGAAUGUGGGGAUGAGCUGCGCCUACAGAUCAUCAACUAUACCCAGCUCA
>1129
CUGGAGCUCCUUGGUGCAGGAGAAUUGGCUCUAACUAUGCGGUCUAAGAAGCUUCCAA
>1130
CGCUCCCGGGCAAACAGGGCAGAGAGGCGGGAAUGGCCGCCACCCUCCCCCUGCCCCGUUGCACCGAUAGCA
>1131
ACUGCGGUUGUCACUUUCUUUGCAAUUUGCCUAACAUGGAGGAUUGAGGACCCACCUUUUAAUUCUCUUCUGUUUGCAUUGCUGGCCGCAGC
>1132
UCGUACAUCUCCAGGCAACACUUGGGUGCACAGGUGGCCGUAGGUGUCACGUGACCUUUUCCGCCGGCACCUUUAAGCCGCCGCGAUGUACCCCCGGGGAUCGCCAGUGGUUGUAUGU
>1133
CGCUGUGUGGCUGACGGUGAUGACUAACACGCUUUUGUCUGCCUGGAUUCUUACAGCA
>1134
AGGCGCAAAAAAGGAGGGUGGUUUGGAAAGCAUCGUGGUCAAGGAGGUUCCAACCAGAAAUUUGAGAACAUUGCAGAAGGUUUAAGAACUCUCCUGGCUAGGUGUCA
>1135
CGACCGGCCCCGCGCCUGGCGCCUCCUCGGGGCCAGCCGCCGGGGUUGGUUC
>1136
CUGGAAAUGAAGGAGGCCCUCCAGAAUUGACGGAAGAGGUUGAAAACAAAGGAGGUGAUCCACACCUUCCUACAAUGCUUUUGGGUGCUUCUGGUUCCGG
>1137
AGCCUUGCCCCCGCCAGCGCCUCCUCGCAGGCCCGCCGCACCAGGGCCAGGCGACGCUCCCGGGCAAACAGGGCA
>1138
GGCUCGGGCACGCGCGCUGGCGGCGGGGCCGAGCGGCUGCAGGCGCGGCAGGGCAGCGGGGCCGGGCGGCGCAGACGCGACGCGGGCGAGGACCACGCGGGCGCGCGCGCGAACGACGCG
>1139
CGGUACCGCCAGGUGGUUACAGGAGACGUGGGUCCCCUCUGCCGUGGAAGGGUUGCCG
>1140
CCGGGCAAACAGGGCAGAGAGGCGGGAAUGGCCGCCACCCUCCCCCUGCCCCGUUGCACCGA
>1141
CGCCUUCAUCGAGUUCCAAAUCUGGCCCGCCCUUCGCCGGGUCCUCUCCAACGAGCUGCCCAAAACCCGCUCUCUGGCCGCCCUGCGCUGGCUGGUCUCCUUCGGCAGCGACCUGGCC
>1142
CACCGGGUGGGGCCCAUUGAAGCCACGUCCUUCAUCCUCAGGGCUGUGCGGCCCCGAGCCAGGUA
>1143
CGGUCAGGGUCUCGCUCUGUUGCGCCAGGCAGGACUGCAGCUUGGCCAGACCCUCGGUGGCCA
>1144
CCCUUAAGUUUGCCAACGUCAGCUCAAGACUCGAAUUUCAGCGUAAAAACACAAAUGCUCGGUAAUGAGAUAGAUAUUGAGUGUAUUAUGGAGGA
>1145
GUGUGAUUCUCCCGCGUGCCAAACGAGGGACACUGGAUGUCCGAGGAGAAGCGGAACAGGUCGCCGUGGCUGGAGAGCUCGCAG
>1146
UCAUCCUGCUCAUUAUUGCUCUCUAUCUACAACAAAACUGGUGGACUCUAUUGGUUGAUCUCCUUUGGCUCCUCCUGUUUCUGGCGAUUUUAAUCUGGAUGU
>1147
GGGGCCCCGUGAUGAAGGUGUACAGGCUGUGCGUCAGCGCGUGCAGGUGCUCCGAGCUCAGGGUCUG
>1148
GCGACUCUGCUGGAAAUGAUGGAGGCCCUCCAGAAUUGACGGAAGAGGUUGA
>1149
UGCCGCUGCACAAAGGAAACUGCUGACACCGGUUACAGUUCUUACUGCGGUUGUC
>1150
AGAUUAAGUGCCGCUUCAAGUACCUCUUUUCCAAGUCAGAAUUUGACCCCAUCUACCCAUCCUACACUGCGCUUUACAAGAGGCCAUGCAAGAGGUCAUUUAUCA
>1151
AGCACUUCUAGCAAACUGCGGCCCCGCUGGACUUUUACGAGCCCACCGGUUACCACAGCCCAAGCCACCGUGCC
>1152
GGUACAGGGUAUGCAUACAGCCUGCGUCUGACACCACGUCCAGUGUCACGAUUUCUUGGCAAUAACAGUAUCCUGUACG
>1153
GGAAGAAGAAGUCCCAUCUACCUCGGUUGUGCAGGAACAGGUAUCGGCGGGAGAUUGGGAAAACGUCCUCA
>1154
AGCUUGGAGGCUGUGCUCCCGCCCGCUCCUGUACGACGCAGAGACCGGGGGGGUGCAGAUCCCUCUGGCG
>1155
ACGGCCGUAGCCCAGUCCGCGACCCCCUCUGUUUCUUCAUCUAUUAGCAGCCUCCGGGCCGCGACUUCGGGGGCGACUGCCGC
>1156
GCGACUCUGCUGGAAAUGAUGGAGGCCCUCCAGAAUUGACGGAAGAGGUUGA
>1157
CGGGACGCCUCCUCCUCGCCUCGGCCCAACCGCUGCAUGGCUCGGUUGAGCCGCGUGUAGAGCUCGUUCCU
>1158
ACGAGGUCACGAGGGGCCAAUUCCCGGCGGCGAGAGCAUCUACGCGGCCGCGGGAAUCCGCUGCUAGCGUCGG
>1159
UGUGGACGGGGGCUCCCGGGCCCACGAAGAGAGCAACGUCAUAGAUGUGGUGCCUGGCAACCUGGUCACU
>1160
CUGCAGGGGGUUCUUGCUAAUGGGAAAGAGGUCCCAUGUACAGCACAACCUUGGACCCUGCUGCGA
>1161
UCCGCCCCAGGGGAAUUCUCGGGUCCUCUGAUCACGCCAGUGCUUCAGAAGACGGGCAGUCUCCUGAUUGCGGU
>1162
UGUAUACCGAUGAGAUUGCCAAGAUGCAACAGAGGAUUGGCUGCAUCUUACCCCUGGCUUCCACUCACGGGACG
>1163
UGGCCAUGUCACGAGACGCAGCCUCCGGGUCCGUGCACCUGGACAUACAGGUGGACAGGGCCGAGGAGGGCUGGGUCUGCGACGUUCUGCUG
>1164
ACCCGCUGCCUCAUAACCCUAGCGACUCUGCUGGAAAUGAUGGAGACCCUCCACAAUUGACGGAAGAGGUUGAAAACAAAGGAGGUGACCGGGG
>1165
UGCCUCCGUCCCUUGGCGGCUUGCGCGCGGAGUGGCGGGGCCGAGGCGAUGACGACGGCGUUGACGGCGGGGCGAUUUGGAGCGGAGCGGCGACACGGGCGACAGGCGCGGGCAGAGGCU
>1166
AGCACUUCUAGCGAACUGCGGCCCCGCUGGACUUUUACGAGCCCACCGGUUACCACAGCCCAAGCCACCGUGCC
>1167
AUGGGCCCCAUCAGUCUGUGCCCUCUCGGUGAUGGAUGCUGGUAAGGCCCAG
>1168
UGCGUCCUGCCUUGUUGGGUGCAAGGCUCGUGCCUGGGCCUGCAAUUUACUAACCUCGGGAUGCC
>1169
ACCCGCUGCCUCAUAACCCUAGCGACUCUGCUGGAAAUGAUGGAGGCCCUCCAGAAUUGACGGAAGAGGUUGAAAACAAAGGAGGUGACCGGGG
>1170
ACAAAAUUAGAGGCUCUACACCCUACAGACAUGGUGAUUCUGUGACAUUUGCCUGUAAAACCAACUUCUCCAUGAACGGAAACAAGUCUGUUUGGUGUCAAGCAAAUAAUAUGUGG
>1171
UGAGUAACUGGACUGGAGGAGCGCUCCUUGUCCUCUAUUCCUUUGCUCU
>1172
ACGCGGCUACCGGAGUCCGUUCGUAGCGUCGGAUUAGACGGAGACACUACGAGAGAGGCCGGCGACGUGC
>1173
ACCCCGGGCUUGGCCAGAGCCCCCCAGAGUGGCUAAAGGGUCACUACCAGACGCUGUGCACCAACUUUAGGAGCCUGGCCAUCGACAAGGGGG
>1174
CUGGCCCACUAAGGGAGUCCAUUGUCUGUUAUUUCAUGGUCUUUUUACAAACUCAUAUAUUUGCUGAGGUUUUGAAGGAUGCGAUUAAGGACCUUGUUAUGCCAA
>1175
ACAAAGGAAACUGCUGACACCGGUGACAGUUCUUACUGCGGUUGUCACUUUCUUUGC
>1176
AGCAUCGUGGUCAAGGAGGUUCCAACCAGAAAUUUGAGAACAUUGCAGAAGGUUUAAGAACUCUCCUGGCUAGGUGUC
>1177
UGCUCCGGGCUAUCGUGACGGGUCUCCAAAAAUUGUGGGUGGAUUCGUGCGGAUGUCCAGAGUG
>1178
AGGGCCCUGACAACACUGAUGACAAUGGCCCACAGGGCCCUGACAACACUGAUGACAAUGGCCCA
>1179
AAGGAGGUGACCGGGACCCGCCUUCGAUGACAGACGGUGGCGGCGGUGAUCCACACCUUCCUA
>1180
UGGGCACACUUAACUUGACUACAAUGUUCCUUCUCAUGCUCCUAUGGACACUUGUGGUUCUCCUGAUUUGCUCU
>1181
GAGGCUAUUUAUCCCGCGGCCGUGUCAAACUGGAACUCGACUCUAGAUCUCCAUGGGCUGGAAAAUCAGAGCCUA
>1182
CUGGAGCUCCUUGGUGCAGGAGAAUUGGCUCUAACUAUGCGGUCUAAGAAGCUUCCAA
>1183
UGCCUCAUAACCCUAGCGACUCUGCUGGAAAUGAUGGAGACCCUCCACAAUUGACGGAAGAGGUUGAAAACAAAGGAGGUG
>1184
GGGCCUACAUCACGGAACACCGGACGACGAUGCAGUUUCUGGUGUUUCAGGCCG
>1185
UAUUUUUCGAAGUCACCCUGGGUCGGAGAAUCGCAGAUUGCGUUGUGGUAGCUCUGCAGCCUUCCCCCCGGUGUUAUAUUGUAGAAUU
>1186
UGCUCCGGGCUAUCGUGACGGGUCUCCAAAAAUUGUGGGUGGAUUCGUGCGGAUGUCCAGAGUG
>1187
CGGCGGCGGCCCUAGUGGCGACGGCACGCGGCCGGAGAUGGGCGGCGGCGGCGGCGCUAGCGGCGAGCGGCCC
>1188
AUGGCCUAUUCAACAAGGGAGAUACUGUUAGCCCUGUGUAUACGGGACAGUCGUGUGCAUGGAAAUGGUACCCUGCAUCCUGUGUUGGAGCUAG
>1189
AGGCAGGACUGCAGCUUGGCCAGACCCUCGGUGGCCACCUGGCGCAGGUACUGCUC
>1190
GCCGAGGGGCUGUUUCAUAGCUUUGACCUGCUGGUGGGCAAGGAUGCCAGAGAGGCGGGCAUCAAGUUUGAGGUGCUACUCGGG
>1191
CCCUGGAGCUGGGAUACAGCCUGACGGGCGCCCUCAGGCGCAGCGUCGCCUACCGGUUCCGGGA
>1192
CCGCUUCGUCACCUGUUGCAACUGCACCCUGCCCAAUAUCUCCAUCCAGCAGUGCAAGGCCGGGGACAGACCGG
>1193
GGGCCACGCUGGGAGUCCGGCCCUUUGCCUGGGGCUCAGACUUAGGGCCGGGGCCGAGACCAAGGCGGCUGCUG
>1194
CCUGACCUCCUACUGGAGGAGGGUGAGCCUCGGUCCAGAGAUUGAGGUCAGC
>1195
ACGCACGCGCGCACAGGGUGGGGGCGAGCGGCAGGGCGGCAUGGGCGGCCGUGCGGCGCAGGCGGCCAGGGCUGAUGCGGCGGCGA
>1196
CACCGGUAGACAGGGUUCGGACGUGGAGCUAGAGUCCUCGGACGAUGAGCUGCCAUAUAUCGAUCCCAAUAUGGAGCCGGUU
>1197
UGCACAAAGGAAACUGCUGACACCGGUGACAGUUCUUACUGCGGUUGUCACUUUCUUUGCAAUUUGCC
>1198
CGGCUAUUGCCGCCUCGUGUUUUACGGCCUCAGUUAGUACCGUUGUGACCGCCACCGGCUUGGCCC
>1199
AGUCAGCCUUGCCCCCGCCAGCGCCUCCUCGCAGGCCCGCCGCACCAGGGCCAGGCGACG
>1200
CGGCACCGCCAGGUGGUUACAGGAGACGUGGGUCCCCUCUGCCGUGGAAGGGUUGCCG
>1201
CGGCUAUUGCCGCCUCGUGUUUCACGGCCUCAGUUAGUACCGUUGUGACCGCCACCGGCUUGGCCC
>1202
CACCGGUAGACAGGGUUCGGACGUGGAGCUAGAGUCCUCGGACGAUGAGCUGCCAUAUAUCGAUCCCAAUAUGGAGCCGGUU
>1203
AGCCAGUUCGUCCGGCACCUCCUAAGUUUGCUAUGCAGGGCCCCGGGGAAACUUCUGGCA
>1204
UGAGGCCUGGGCCAGAAUUAGGAAGGCGCUGGGGGCACGCCCAGAGCCCGCUCCCACUUCGCCCGAUGACUGGAACACCCUGCUGGCCUCC
>1205
UGGUCCUGACAAUGGCCCACAGGACCCUGGAGGUGGUCCUGACAAUGGCCCACAGGACCC
>1206
CGGGACGCCUCCUCCUCGCCUCGGCCCAACCGCUGCAUGGCUCGGUUGAGCCGCGUGUAGAGCUCGUUCCU
>1207
GGCUGAGCUGGCGCCGACGUGGCGCCUACGUGGCUGCCACGCGGGCCGGCGGGAGGUA
>1208
ACUGCAAGAUAUCACACCCUCGGAGAUCAUCCCACUGGGACGGGGUGGUGCCUGGUAUGCAGA
>1209
ACCUGCUUCAAUAAGAAUAGCAUCCGGGGGCAGACAUUUCACCUCUUGUUUGUGGACGAGGCUAACUUUAUCAAGAAGGAGGC
>1210
CGUUAUGAGUAACUGGACUGGAGGAGCGCUCCUUGUCCUCUAUUCCUUUGCUCUCAUGCU
>1211
UGGUGCAGCCCUUUUAACAUUGGCAGCAGCUCUGGCACUGCUAGCGUCACUGAUUUUGGGCACACUU
>1212
ACGCGCGCUGGCUGCGGGGCCGAGCGGCGGCGCGGCUGCAGGCGGCAGGGCAGCGGGACCGGGUGA
>1213
UCCGGGCUCUCCCGGGACGCCUCCUCCUCGCCUCGGCCCAACCGCUGCAUGGCUCGGUUGAGCCGCGUGUAGAGCUCGUUCCUCUUUUGCAGGAUGGCCCGGU
>1214
CCCUUAAGUUUGCCAACGUCAGCUCAAGACUCGAAUUUCAGCGUAAAAACACAAAUGCUCGGUAAUGAGAUAGAUAUUGAGUGUAUUAUGGAGGA
>1215
AGGACCCUGACAACACUGAUGACAAUGGCCCACAGGGCCCUGACAACACUGAUGACAAUGGCCCA
>1216
CCAGGGGAAUUCUCGGGUCCUCUGAUCACGCCAGUGCUUCAGAAGACGGGCAGUCUCCUGA
>1217
CCGCCCCCUAAUUCUUCUGUAUAAGGGCAGGGGGUGGGUAUUUAAGGAUCUAUAUGCCCUUCUCUACCUGCACCUCCAAAUGAGAGAUGACUCGGCGU
>1218
UGGAGGAUGGCGAAAUUUCACAAGUUCUGCCCGGAGACAACAAAUUUAACAUCACCUGCAGUGGAUACGAGAGCCAUGUUCCC
>1219
GGAUGUGAUGGGCGGAGAGGCCACCGUGGCCCGCAGACACAUUCGGGUGAAGGCUCGACGCGGGCCCGGGUGCCUACUGAUGGCCAUCUUUCA
>1220
CUGGAGCUCCUUGGUGCAGGAGAAUUGGCUCUAACUAUGCGGUCUAAGAAGCUUCCAA
>1221
AAGCGCGCCCCAUCCGAAGCCCGGGACCUCAUGCAGAGCCUCUUUCUGACCUCGGGGAAGAUGGGGUGCCUG
>1222
AGGGUUCGGACGUGGAGCUAGAGUCCUCGGACGAUGAGCUGCCAUAUAUCGAUCCCA
>1223
GGCGGCGCAGUCCGCCUUCAGCGCCUCCACCGCGUCGCCCGAGGAGCUGUAGACCCCGCCGCA
>1224
CCCAGAGUGGCUAAAGGGUCACUACCAGACGCUGUGCACCAACUUUAGGAGCCUGGC
>1225
GCGACCCUGCUGGAAAUGAUGGAGGCCCUCCAACAUUGACGGAAGAGGUUGA
>1226
AUGAUUCCGGCCGUGGCGGCUGUGAUCCACACCUUCCUACACUGCUUUUGGGUACUUCUGGUUCCGGUGGAGAUGAUGACGACCCCCACGGCCCAGUUCAG
>1227
AGCCUUGCCCCCGCCAGCGCCUCCUCGCAGGCCCGCCGCACCAGGGCCAGGCGACGCUCCCGGGCAAACAGGGCA
>1228
GUGUUUGAAGAUUCCGGACGAGGAUGAAGUCGUUUUUGAAAUCUUCGAGCAA
>1229
AGCUGGCGGACUACAAGGCAUUUACGUUCUGGUGAUGCUUGUGCUCCUGAUACUAGCG
>1230
CCUUCUUUGCACACAUGAGGGAACCUGGAGCCAACCUGCCCCUCAUUGUAAAGAGGU
>1231
AUGGCGGUGUUAUGAAGGAAAAGGAUGGGAGCCUCUCUGUUGCUGUUGACCUGUCAC
>1232
AGUCAAGCCUACGCCACCGCCUUCCCGUAGGAGAAGGGGAGCGUGUGUUGUGUACGACG
>1233
AGGACCCUGACAACACUGAUGACAAUGGCCCACAGGGCCCUGACAACACUGAUGACAAUGGCCCACAGGGCCCUGACAACACUGAUGACAAUGGCCCA
>1234
GGGAACGUUUCGUUGUGGAGAGUGGACGACGAGGACGAGGACACGCACGGCGUCUAUUGUUUCA
>1235
ACGAGAGACCGUAUGAAUGUGAUGUGUGCGAUAAAGCUUUUCAUACAUCUGGUCAUUUGA
>1236
GACAGAUUUACCACCUGGAGUUUGUCUACAAGUUCCUGGCCUUUAAGCUGAAGAACUGCAACUACCCCUCCUCGCCUGUGUUUGUG
>1237
CGGUCCUUGACCCUGAGGUGCAGGAUGGCAUUGACCGCAUCCUGGACCCCAUGGUCUCAGAGGCCC
>1238
AGCCUCCUCUCAGGACCCACCCUAUGGCCAUUCUAUCAUGCAACGGGAGAAGAAACAGCAGGGGGGCCGGGAAGAAGCC
>1239
CUGGAUGAGGUUAGCGUGGACAGUUUGAUACUCACCAAGAUUGUUCCAGGUCAGACCUACGCCAU
>1240
ACAGACGGUGGCGGCGGUCAUAGUCAUGAUUCCGGCCAUGGCGGCGAUGAUCCACCCCUUCCUACGCUGC
>1241
GCAGCCUCCGGGUCCGUGCACCUGGACAUACAGGUGGACAGGGCCGAGGAGGGCUGG
>1242
CCACUCGGCACGCGCGCGCGGCUUGCAACGGGAGGCGCGGCGGGUGGAGUGG
>1243
CUGCGGUUGUCACUUUCUUUGCAAUUUGCCUAACAUGGAGGAUUGAGGACCCACCUUUUAAUUCUCUUCUGUUUGCAUUGCUGGCCGCAG
>1244
UGGGCACACUUAACUUGACUACAAUGUUCCUUCUCAUGCUCCUAUGGACACUUGUGGUUCUCCUGAUUUGCUCU
>1245
AGCGACAGGCUGAGGAACGAGCAGAUGAUUGGGCAGGUGCUGUUGAUGCCCAAGACGGCUUCCUCGUUGCA
>1246
CGGGCUGCUGCUGGGUGGAGGAGGGCAGGGCUCCGGGGGCAGGCGCAAGCGCCGUCUGGCCACCGUUCUCCCCGGACUCGAGGUCUA
>1247
UGCCGCUGCACAAAGGAAACUGCUGACACCGGUUACAGUUCUUACUGCGGUUGUC
>1248
AGUGACCUGCGUUGGGAAAAAUGACAAGGAGGAAGCCCACGGGGUUUAUGUUUCUGGAUACUUGUCGCA
>1249
UGGACACUUGUGGUUCUCCUGAUUUGCUCUUCGUGCUCUUCAUGUCCACUGAGCAAGGUUCUUCUGGCACGACUGUUCC
>1250
GAAGAGGGGAGCACUACUGCUGAAUCUGAGGCCUCUGGCCCUCCCAGCCCACAGAGCCCCCUCUUA
>1251
UGCCUUGAGCAUGAUAGACUAUCUUCUUGUGACAGUGGUCCUCGAGCAGGGGCU
>1252
GGGGCCGGUUGACAUCAUGAGCAAGGGCCCAGGGGAGGGACCAGGUGGGUGGUGUGUGCCCG
>1253
AGGUGCCCGAGCCCAGCCUGCCGGACUUCAUUCUCAAACAGUCCCGAGACCGGCUCCGGAUUCACCG
>1254
GUUUGCCAACGUCAGCUCAAGACUCGAAUUUCAGCGUAAAAACAGAAAUGCUCGGUAAUGAGAUAGAUAUUGAGUGUAUUAUGGAGGAA
>1255
CCCGAGGGUCAUGGGCUCAUGCUGUGGGGCAGCACCUCCCGUCCGGUCACGUCUCAUGUUGGCAUCAUCGAUCCCGGC
>1256
UGGAGGCCAUUAUAUCACAAAAACAGGAGGAAGACUGUGUGUUUGAUGUGGUGUGCAACCU
>1257
CUCACCUACAUGACUAGCAUCAAGCAAACUAAUUUCUUUGAGCAAGAGAGUUCCGAUUACACCAUGCUGGUGGUAGAUGAC
>1258
UACAGGUGGAAAUACGGUCUUCUUUGUCUCUGGGAUGACUGUAGACUACACUUGUG
>1259
UCCGAGAGGGCGCCGGACGGGCCGGGCUCUCGUGCCCCAGCCGGCCGGGGCACCUCCGGG
>1260
AGUGGCCCGGAUCCCCCCACCGGCCCUUCUCUCUGUCCCCCUGCUCCUCUCCAACCUUCGCUCCACCCUAGACCCCAGCUUCUGGCCUCCCCGGGUCCACC
>1261
AAGCUGCUGAGCAUGGCCCCCCAGGAGGCAAUGCUGGACCAGGCGGCCGUUUCAAAUGCUG
>1262
AGUCCGUCGGCGGCGGAUUUCGGCGGCGGCAACCGGCGGAGAGCAAAAGGGGGAAACGGCGAUGAGGUCACGAGGGGCC
>1263
AGCUGGCGGACUACAAGGCAUUUACGUUCUGGUGAUGCUUGUGCUCCUGAUACUAGCG
>1264
CCUGUCCCCAGCGGGGCCAGCGCGGAGGAGUACUCUGACCUGGCCCUCUUUGUGGACGGG
>1265
CCAGCGACUGAUCCGCAGAAACGCGUUGGGAGGAGGCGUCCGCCCCGAUGCGGAGGACUGCAUCCAACGCUGC
>1266
CUUUGAACUCUCUGCGGCCAGUGAGGAUGAUCCUCAAUCUGGGCCAGUGGAAGAGAAUUUAGAU
>1267
CCCUCGUGGCAUCCUUCAGAUUCAGACGAGUCUGACUACAGCGAGAGCGACGAGGA
>1268
UGUGGACGAGUUCUAUGAUAACAAGUAUGCAGCCCCCGUGACAGAUAUAGCUCUCAAGUGCGGGCUGCCCACCGAAGACUUCCUCCACC
>1269
GCGACUCUGCUGGAAAUGAUGGAGGCCCUCCACAAUUGACGGAAGAGGUUGA
>1270
UGAGGUUUCUGUGGCCUUCUUUAAGGUGGGUCAUGCUGUGGGUGAGACUGGCAAUGGCUGCGUGGACCUCC
>1271
GGGGCCCCGUGAUGAAGGUGUACAGGCUGUGCGUCAGCGCGUGCAGGUGCUCCGAGCUCAGGGUCUG
>1272
GGACACCGGUAGACAGGGUUCGGACGUGGAGCUAGAGUCCUCGGACGAUGAGCUGCCAUAUAUCGAUCCCAAUAUGGAGCCGGUUCA
>1273
GUCGCCGGUGUGUUCGUAUAUGGAGGUAGUAAGACCUCCCUUUACAACCUAAGGCGAG
>1274
CACCUGCAGUCCGCCACUCAGCCUACAAUGCCUCGCCCAUCAUGGGUCCCAUCAGUCUGUGCCCUCUCGGUGAUGGAUGCUGGUA
>1275
CAGAUGCCGUGGGUGAGGCGGUGCCUGUGGAGAUUAGGGGAAACCCUGUAGUCACCUGCACAGAUCUGACCACGGCCCACGUCUU
>1276
GGGGCCCGGCCCGGCCAAGAGCGAAGACGAGGAGUCUGAGCGUCGAGACGCCCCUCCACCCCCGCUCGAUUCCAGCUUCCAAGCUUCCCGGUUGGUGCCCG
>1277
GCGGCCGGGGAAGAGGAGGGAGAUGGUGCGCCCGGAGUCCAUGUCACGCGUCCUCGCUCGUGCCGG
>1278
AGAGAGGGGAAAGGGCCGGGGGAGAGGGGAAGAUGGGCCGAGAGAAAAUUGGCCCAUCGACCCCGGGGGAGGCAAAAUGGACUUUUG
>1279
GGGGAGAUCAUUCGGUGGCAUCCCUGAAGGAGACCCUCCAUAAAUGCCCGUGGGAUCUGCUG
>1280
GGCGACCGGGCGGUCUGCCACGCGCGGGCGAGCGCGGGAAAGAGCGAAGGCGGUGGCG
>1281
UGCUCUCCUUCUCCUGCUCUUGGCGCUACUGUUCUGGCUGUAUAUCGUUAUGAGUAACUGGACUGGAGGAGCGCU
>1282
ACUGCGGUUGUCACUUUCUUUGCAAUUUGCCUAACAUGGAGGAUUGAGGACCCACCUUUUAAUUCUCUUCUGUUUGCAUUGCUGGCCGCAGC
>1283
CGCGGGGCCUCCUGCCGCGGGGCCUCCUGCCGCGGGGCCUCCUGCCGCGGGGCCUCCUGCCGCGGGGCCUCGUA
>1284
CUUGCUGAGGUUUCAAUUUUGGGAGCUCCAGAGAGGGAGUUUCGCUUCCUCAUUUCAGUGGCCCUCAGAAUUUCUGCUAGCUUCAGGGAA
>1285
CGGCUAUUGCCGCCUCGUGUUUCACGGCCUCAGUUAGUACCGUUGUGACCGCCACCGGCUUGGCCC
>1286
CACCUGCAGUCCGCCACUCAGCCUACAACGCCUCGCCCAUCAUGGGCCCCAUCAGUCUGUGCCCUCUCGGUGAUGGAUGCUGGUA
>1287
AGAUUCCCACCUCCCCCUAUGCCGUUACAAGAUAGCAUGGCCGUGGGGUGCGACUCA
>1288
CUGGGUGGCGGCCGCCAGUCUUUGGGGACUUUCUGAUACACGCCAGCUCCUUCAACAACGCCGAGGCCACUGGAACGCCCCUUUUCCAA
>1289
AAGGCCAAGUCUGUGUCAGCCCACCUCAAGUCCAUCUUUUGCGAGGAAUUGCUGAAUAAACGCGUGGCUUG
>1290
CUUGGCGCGCCACACCUUAUCUGGCACGGGUGCUGGCGGUCACGGCCGUGGCCCUGCUCCUGAUGUUUCUGAGGUGGACCUGACGUUGCCGGC
>1291
AGCUGGCGGACUACAAGGCAUUUACGUUCUGGUGAUGCUUGUGCUCCUUAUACUAGCG
>1292
CGGACGGUCGCCCUCAGCCCCCCAGACAGACCCCAGGGUCUCCAGGCAGGGUCCGGCAUCUUCA
>1293
UGCAAAUGGACUCUCACCUCGGGGACACCUUCGGGUUGUGAAAAUAUUUCUGGUGCAUUUGCG
>1294
ACUGGAAACUCUCCGGGUAGCCGGCACACAUCGUGCCCCUUUACCCUGCCCAGGGGAGCCCAGC
>1295
AUUCAGUGCCAAUGGUCACUUCUGAGGACGCAAACUCGCCAAAUGUUACAGUGACUGCCUUUUGGGCCUGGCCAAACAACACUGAAA
>1296
AUGGGCCAACGCCCGAUAUUCUACCUGUGGUAACUAGAAAUCUGAAUGCCAUUGAGUCCCUUUGGGUCGGGGUGUAC
>1297
UGGCGCCUCCUCGGGGCCAGCCGCCGGGGUUGGUUCUGCCCCUCUCUCUGUCCUUCAGAGGAACCAGGGACCUCGGGCACCCCAGAGCCCCUCGGGCCCGCCUCCAGGCGCCC
>1298
UUCGAAAGGCACAACUACAGGGUUUAUCAAUGUUAGCAACGGGAGGUGAACCCAGAGGUGAUGCUACUAGUGAG
>1299
GUUUAUCAAUGUUAGCAACGGUAGGUGAACCCAGAGGUGAUGCUACUAGUGAAACGAGCAGUGAUGAGG
>1300
UGCCCCCAAUGCAUUCCGGCUCGGAGCCUGGCGCGCGGCCCGAGGUGCGCCUAUCCCAGUACCGGCAUGCGGGUC
>1301
AUGAAGUGUUCUCCAACAGCCUGGAAUCGGGAUCCAGUGCCCCCACGUCCCCCAUCACACUGGACACCGCCAGGAGCCAAUACUAUCAG
>1302
GCUUGAGGAGAUAAUUGAACGAAAUUCAGAGACAUUUACAGAAACUUGGAACAGAUUUAUAACACACACCGAACAUGUGGAUCUGGAUUUUAACUCAGUAUUUUUAGAGA
>1303
CCGAUGCUAGCGUCGGAUUGGACGGAGCUACGCCGAGCGAGGCUGGCGACGU
>1304
CCCUCUAUAGGCACCUGGGGCGCUACCUCUUUCAGCGAGCCGGGGUGGGUGUAGGGGU
>1305
UUGAUCUUGACUUUGGCCAGCUGACACCCCAUACAAAGGCUGUCUACCAACCUCGAGGUGCAU
>1306
AGCACACAGCGAGCGGUGGCAGCGGCCGGGGAAGAGGAGGGAGAUGGUGCGCCCGGAGUCCAUGUCACGCGUCCUCGCUCGUGCC
>1307
CAACGGGGCAGGGGGAGGGUGGCGGCCAUUCCCGCCUCUCUGCCCUGUUU
>1308
UGAUUGUAACCGUAGUAGGCAUGGUCACAUCACCUACAUUAAUAAAAACAAAGGAUAAUAAAGUGAUGGUGCAUAUUGAAGAAGUGAAGGUUUAUCG
>1309
CUCACCUACAUGACUAGCAUCAAGCAAACUAAUUUCUUUGAGCAAGAGAGUUCCGAUUACACCAUGCUGGUGGUAGAUGAC
>1310
GGCGGUUUCUCCGGGACGCCGUGCGACGACAAGGGGCGACGGGGUGUACACCGGAAUGGCG
>1311
GGCUCUACACCCUACAGACAUGGUGAUUCUGUGACAUUUGCCUGUAAAACCAACUUCUCCAUGAACGGAAACAAGUCUGUUUGGUGUCAAGCA
>1312
UGGAGGAUGGCGAAAUUUCACAAGUUCUGCCCGGAGACAACAAAUUUAACAUCACCUGCAGUGGAUACGAGAGCCAUGUUCCC
>1313
UGCAAUCCUGGCUUCAUCAUGAAUGGUAGUCGCGUGAUUAGGUGUCAUACUGAUAACACAUGGGUGCCAGGUGUGCC
>1314
UGUCUCGGUCUGGUCAAGUCGAGGAUACGGGCGCCAGAGUCACAGGUGGAGGAGGUCCCAGGCCUGGCGUCACGCACUCGGGGUGUCUUGGGGACU
>1315
AACUCCAGGCGACACUUGGGUGCACAGGUGGCCGUAGGUGUCACGUGACCUUUUCCGCCGGCACCUUUAAGCCGCCGCGAUGUACCCCCGGGGAUCGCCAGUGGUUGUA
>1316
UGGAGCUGGGCGAACUGCCGCUGGAGGUUGCCUGGGAUGGGGAGCGGAGCCCCGCCGCUGUCUUCUAUGCCCGAGUACUGGCUCCCCCGGCCGCAAAUUCUGCCCCCCUCUGCUCCC
>1317
AGGCAGGACUGCAGCUUGGCCAGACCCUCGGUGGCCACCUGGCGCAGGUACUGCUC
>1318
GGCCCGUCUGUAGAGGAAGUGGUUGCGCAUGCGGGCCAGCUCCCAGUAGACCACGUCCCCCCAGACGCGCA
>1319
UGGCCCCCCACGUGUCCACGCAGAUCUUUGCCACCAAUUCCGUCCUUUACGUCUCGGGGGUCU
>1320
GGCAGAGGCGGUACCGAAGAAUCUAUGAUUUGAUAGAACUGUGUGGCUCUCUGCA
>1321
UGGCCAGUGUAGCUUCCGCCCGCCUCAGCGCCGCCGCCGCCGACUCCUACUGGGACACCUGGCCCGACGUGGAGUCCAACGCCGGGGAGCUGCUUCGGGAAUACGUCUCUGCGCCC
>1322
GGCACAGGGUCUCGGUCAGGGUCUCGCUCUGUUGCGCCAGGCAGGACUGCAGCUUGGCCAGACCCUCGGUG
>1323
AGCGUGGUCGUGCUGCUAGCCGCCCUGGCGUGCCGCCUCGGUGCGCAGACCCCAGAGCAGCCCGCGCCCCCCGCCACCACGGUGCAGCCUACCGCCACGCG
>1324
ACGCUACCCUUAAGUUUGCCAACAUCAGCUCAAGACUCGAAUUUCAGCGUAAAAACAGAAAUGCUCGGUAAUGAGAUAGAUAUUGAGUGUAUUAUGGAGGAUGGCGA
>1325
GCGGCGAGAGCAUCUACGCGGCUACGGGAAUUCGAUGCUAGCGUUGGAUUGGGCGAAAACGCAUCGAGGGAGGCCGGCGACGAGAGGCGCUUCCGA
>1326
AGUCAGCCUUGCCCCCGCCAGCGCCUCCUCGCAGGCCCGCCGCACCAGGGCCAGGCGACG
>1327
AGUCAAGCCUACGCCACCGCCUUCCCGUAGGAGAAGGGGAGCGUGUGUUGUGUACGACG
>1328
GAAGGAAAUUGGGUCGCCGGUGUGUUCGUAUAUGGAGGUAGUAAGACCUCCUUAUACAACCUCAGGCGAGGAAUUGCCCUU
>1329
CAGAUUUACCCACCCAGCUUCCAGGCCUUUAAGGCAGCGCUUGCAGCCGGUCAGAAUCUGGAACAGGGGGUCUG
>1330
AGGUGCCCGAGCCCAGCCUGCCGGACUUCAUUCUCAAACAGUCCCGAGACCGGCUCCGGAUUCACCG
>1331
CCCUUAAGUUUGCCAACAUCAGCUCAAGACUCGAAUUUCAGCGUAAAAACAGAAAUGCUCGGUAAUGAGAUAGAUAUUGAGUGUAUUAUGGA
>1332
UGGCCCACAUGACCCGCUGCCUCAGGACCCUGACAACACUGAUGACAAUGGCCCACAGGACCCUGACAACACUGAUGACAAUGGCCC
>1333
CCCCCUAAUUCUUCUGUAUAAGGGCAGGGGGUGGGUAUUUAAGGAUCUAUAUGCCCUUCUCUACCUGCACCUCCAAAUGAGAGAUGACUCGGC
>1334
GAACGAGCAGAUGAUUGGGCAGGUGCUGUUGAUGCCCAAGACGGCUUCCUCGUUGCAGAAGUGGGCACGCCAGCAAGGCUCAGGCGGCGUUA
>1335
AGGGCCCUGACAACACUGAUGACAAUGGCCCACAGGGCCCUGACAACACUGAUGACAAUGGCCCA
>1336
AGUGGCCCGGAUCCCCCCACCGGCCCUUCUCUCUGUCCCCCUGCUCCUCUCCAACCUUCGCUCCACCCUAGACCCCAGCUUCUGGCCUCCCCGGGUCCACC
>1337
AAGGAGGUGACCGGGACCCGCCUUCGAUGACAGACGGUGGCGGCGGUGAUCCACACCUUCCUA
>1338
UGCACAAAGGAAACUGCUGACACCGGUGACAGUUCUUACUGCGGUUGUCACUUUCUUUGCAAUUUGCC
>1339
AGGCACAACUACAGGGUUUAUCAAUGUUAGCAACGGGAGGUGAACCCAGAGGUGAUGCUA
>1340
CGGACAGGCAUUGUACCUUGGAAUUGUGCUGUUCAUCUUCGGGUGCUUACUUGUCUU
>1341
GAGUCCCCUUCCGCGUCCUCGCUCGUGCCGGCUCCUCCGACACGCGCAACGACGAUCGGCGACGGCGAACAGGGGCGACAGUGGCGUGGCGGCGAAGACGAAAACGAGGGAGAUUG
>1342
AGGCAGGACUGCAGCUUGGCCAGACCCUCGGUGGCCACCUGGCGCAGGUACUGCUC
>1343
AGCAGCAGCAGUGGUGUUGGCUUGCCCCGGGGCUAACCAAGAACAACAGCUAGCAGACAUUGGUGCUCCACAGCCUGCACCAGCGGCUGCC
>1344
AUCCGAUGCAAUGCCCAAGGCACAUGGGAGCCAUCUGCACCAGUCUGUGAAAAGGAAUGCCAGGCCCCUCCUAACAUCCUCAAUGGGCAAAAGGAA
>1345
GGUCGGCUCGACCCGAUCUCGGCCGAGCUGGCGCCGACGUGGCGCCUACGUGGCUGCCACGCGGGCCGGCGGGAGGACGAGAGGAGACGAGCCAACG
>1346
ACUUGCUGCCUCUCCAGCAUUUGUACCUCAAGCACGUAGUGCUAAAGAGUCUGAAUCUGGAGAAUAUAGUGCAGGA
>1347
GGGGUGCGCCGUGAAGGCGGCGGCGCAGUCCGCCUUCAGCGCCUCCACCGCGUCGCCCG
>1348
CCGUACGAAUGUGAUGUGUGCGAGAAGUGCUUUCGUCAAGCUGGUGAUUUGCAAAGGCACGUGCGUAUUCACACGAACGA
>1349
AGUACGCGGCUCAUGCGCGUGGGCGGGGGAAGGACGCGGUGCACGCGCGCGGUUCGCGGUGGACGUGGAUGCGGCGGGCCCACGAGCAGCCUCACGGCUCGCGGUGGAACGCGCGCA
>1350
AGGGUUCGGACGUGGAGCUAGAGUCCUCGGACGAUGAGCUGCCAUAUAUCGAUCCCA
>1351
UGGAGGAUGGCGAAAUUUCACAAGUUCUGCCCGGAGACAACAAAUUUAACAUCACCUGCAGUGGAUACGAGAGCCAUGUUCCC
>1352
CGGGCUAUCGUGACGGGUCUCCAAAAAUUGUGGGUGGAUUCGUGCGGAUGUCCA
>1353
CCUGGGGUGCCUUGCCCUGGAGACGCUGGUCUUCUCGCUCAGCGUGUUCCUGGCCCUGGGCAACAGC
>1354
AGGUGCCCGAGCCCAGCCUGCCGGACUUCAUUCUCAAACAGUCCCGAGACCGGCUCCGGAUUCACCG
>1355
GUGCCUGGAGCAGAAGAGGCAGAACAUGGUGCUGAGAGAACUAACCAAGAUUAAUCCAACCACCGUCAUGUCCAGCAUCUACGGUAA
>1356
AGCACUUCUAGCGAACUGCGGCCCCGCUGGACUUUUACGAGCCCACCGGUUACCACAGCCCAAGCCACCGUGCC
>1357
AGUGACCUGCGUUGGGAAAAAUGACAAGGAGGAAGCCCACGGGGUUUAUGUUUCUGGAUACUUGUCGCA
>1358
AAUCCAUGGCAGGCCCUGCCCUCAGGCCCCCGAGUGGCCUGUUCAAGAGGAGGGUGGCCAGGAUG
>1359
AGAUGGCGUGGUCCACGAGCGGCGUGUCUUGGCCAGCGGGGAGAGGGUGGAAGUCUUUUAUAAGGCUCCGGCCCCACGACCUCGGGAGGGACGGGCCUCUACCUUCCACGACUUCA
>1360
UCAGAGUCUUGGCCUCUAGGAAGCGGAGCUUGCUGGUUACCGAGUCUGGUGCCAGGUCAGUCGCGCCCCUGGAUUGUUGGAUUUUGC
>1361
CAGCAGCUCUGACACUGCCCCGGGUGCAAUGCCGAGCCUCUCGGUACCCGAUCGCCGUGGAUUGCUCCUG
>1362
CCCUUAAGUUUGCCAACGUCAGCUCAAGACUCGAAUUUCAGCGUAAAAACACAAAUGCUCGGUAAUGAGAUAGAUAUUGAGUGUAUUAUGGAGGA
>1363
UCUAGGAGGUUCCAACCAGAAAUUUGAGAACAUUGCAGAAGGUUUAAGAACUCUCCUGGC
>1364
CGGUGGACCGGGCUCACCACGCGCGGUCCCGGGUGGGACCCGCUUGUCAGCGGCUCGGCUCACCG
>1365
AGGGGGAGAGAAAGGGGGCUUGCCUCCUUGCCGCUUUGGGGAAAAGGGGGAGGGAGAGAGGGCGACGCGGCAGAGGGGGGGAGCUCAGCCUCCG
>1366
UGACUCACCUGUUUGAUGCCGUGGCUCCCGGGGCCACAGAGCGGCUCUUCUGCGGCGGGGUCU
>1367
ACAGACGGAGGCGGCGGUCAUAGUCAUGAUUCCGGCCAUGGCGCCGGUGAUCCACCCCUUCCUACGCUGC
>1368
ACCAACUGCGGCAAAUGGCGGUGUUAUGAAGGAAAAGGAUGGGAGCCUCUCUGUUGCUGUUGACCUGUCACUUCCCAAGCCCUGGCACCUGCCAGUGACCUGCGUUGGG
>1369
CGGGACGCCUCCUCCUCGCCUCGGCCCAACCGCUGCAUGGCUCGGUUGAGCCGCGUGUAGAGCUCGUUCCU
>1370
GGCUCAGGACCUCACAGACUACGGGGAACUGAGUGACUGGAGUCUCCCCGCCACUGCCACGAUGAGCCUGGGCA
>1371
CGGCACCGCCAGGUGGUUACAGGAGACGUGGGUCCCCUCUGCCGUGGAAGGGUUGCCG
>1372
UGCGUGACGCUAUUCUAAAGUUCCUCAACAGGCCAGAUACGUUCUCGGUGGCCUUGGGGGAGCUGGGGGUGCAAGUUUUGGCU
>1373
AGGUGCCCGAGCCCAGCCUGCCGGACUUCAUUCUCAAACAGUCCCGAGACCGGCUCCGGAUUCACCG
>1374
CGUAGGAGAAGGGGAGCGUGUGUUGUGUACGACGAUGAUGUCAUAGAGGUGAUUGAUGUUGAAACCACCGAAGAUUCAUCGUCAGUGUCACAGCCAAAUAAGCCACAUCGGAAACA
>1375
CCCGUUUUUAUGUCCCUCGGCGGCCUGCUCACCAUGGUAGCCGGCGCUGUGUGGCUGACGGU
>1376
CGCUCUGUUGCGCCAGGCAGGACUGCAGCUUGGCCAGACCCUCGGUGGCCACCUGGCGCAGGUACUGCUCCUUGCGCUUGAGCG
>1377
UUCGAAAGGCACAACUACAGGGUUUAUCAAUGUUAGCAACGGGAGGUGAACCCAGAGGUGAUGCUACUAGUGAG
>1378
AUGGCCGAGAAGCUUGUGAACUUUAACAUUGAUGAACUGGUCACCAGCUUCGAGAGCCAC
>1379
CCUGACCCCAGCCGGACGCCCCCAAGCUAUUGGUCCCCCGCAGGAUGACCAAGAGAGGAGGAGAAGAACCCUGGCCAGU
>1380
CGGUGAAACGCGGGAAGAAAGUGAGGACACGGAGAGCGAUGGAGAUGAUGAAGAUGCUCUUGAUUUGUCAAUCCAUGGCAGGCCCUGCCCUCAGGCCCCCGAGUGGCCU
>1381
CGGGCUGGUGGUGAAAUUACACAAAUGCAACAAGAACCAAGUUCACACCUGCAGUCCGCCACUCAGCCUA
>1382
UGAUGAUCACCCUCCUACUCAUCGCUCUCUGGCAUUUGCACGGACAGGCAUUGUACCUUGGAAUUGUGCUGUUCAUCU
>1383
AAUACGUCCUGCCAAGAUGGGUACCAGUUGACUGGACAUGCUUAUCAGAUGUGUC
>1384
CCUAGUGGCGACGGCACGCGGCCGGAGAUGGGCGGCGGCGGCGGUGCUAGUGGC
>1385
GGUAAGAGGGAGAUGGGGGGAGGUCUCGAGGGCUUCUCUUCACAGCUGGGUCUCUUUUACG
>1386
AGCCCUUUUAACAUUGGCAGCAGCUCUGGCACUGCUAGCGUCACUGAUUUUGGGCA
>1387
GGUACAGGGUAUGCAUACAGCCUGCGUCUGACACCACGUCCAGUGUCACGAUUUCUUGGCAAUAACAGUAUCCUGUACG
>1388
AGUCCUCUGCCUGCGGCCUGCCCGGCUCUUCUACGGAGACCAGGCCUAGCCACCCCUGCCCCGAGGACC
>1389
UGCUGCACAAGCGUUUCCUGGAAGGCCUGCUAGACUGCGCCUCCCUCCUGCGCCUGGAUCCCAGCU
>1390
UGCCUCAUAACCCUAGCGACUCUGCUGGAAAUGAUGGAGGCCCUCCAGAAUUGACGGAAGAGGUUGAAAACAAAGGAGGUG
>1391
AGGCGGAGUCAUCGCUCGUGCUUCUCGAAGCUGUCGCGGAAGCCUUGCCGGCGUUGGCAACCGUCG
>1392
CGACUCAUCAGGUACAGCAUGCCCAAGCAUGCCCUUUGCCAGUGAUUACAGUCA
>1393
AUUCCCGGCGCGGCGAGCACACGGCGAGCGACGGCAGCAGUCGGGGCGGCGCCGGCUAGCUACGGGGAG
>1394
GGAUGAGUCUAAUUUCCGCAGGCCCUCUUCUCAUUCCGCGUUAAAACAAAAGAAUGGUGGCAAGGGUAAGCCUUCUGGUCUCUUCG
>1395
CACCAGGGGCAGCUAUGGACCACCAAUGUGAUCGUGGUGGACGAAGCUGGAACGCUUUCCGUGCACAUUCUAACAGCCGUGGUCUUUUGCUACUGGUU
>1396
AGCGCGGGGAGCAGUAGCGAGGGAGCGGAGAGGGAAGACUCGGCUCGGCGCGGGCGGCUCACGCGCA
>1397
GCGCAGCCUCACGGCUCACCGCGGACCAUCCGCACGGGGGGAAAAACGGAGGGAGCGG
>1398
GGACACCGGUAGACAGGGUUCGGACGUGGAGCUAGAGUCCUCGGACGAUGAGCUGCCAUAUAUCGAUCCCAAUAUGGAGCCGGUUCA
>1399
CUGGAGCUCCUUGGUGCAGGAGAAUUGGCUCUAACUAUGCGGUCUAAGAAGCUUCCAA
>1400
AAGUUCUGCCCGGAGACAACAAAUUUAACAUCACCUGCAGUGGAUACGAGAGCCAUGUUCCCAGCGGCGGAAUUC
>1401
AGUCAGCCUUGCCCCCGCCAGCGCCUCCUCGCAGGCCCGCCGCACCAGGGCCAGGCGACG
>1402
CCCUUCUCCUGGUUCCGCAAAACUUCGUGCACAGAAGGAGGUGCGGACUCCACGAGCCGGA
>1403
CGUCGGGCAUGGACCUCUAGCAUCUGCUAUGCGAAUGCUUUGGAUGGCUAAUUAUAUUGUAAGACA
>1404
GUCAGGGUCUCGCUCUGUUGCGCCAGGCAGGACUGCAGCUUGGCCAGACCCUCGGU
>1405
CGGGGUUCCCGUGUCUCCUGCCGUUAACCAAUAUCAUUUCAGCCAGGCUGCCUUUGGGUUACCUAUUGAUGAGGAUGAGAGUGGCGAGAGGUCCGAUACCUCCG
>1406
GCGCGCGCACGCGAACAAUGGCGCGCGGGCAGAGCGAGGGAGCGGAGAGGGAGGGCUCGACUCGGCGCAGCUCACGCGCUCGCGCGCGCGGCGCGCGG
>1407
GGCCCCGCAGAUGACCCAGGAGAAGGCCCAAGCACUGGACCCCGGGGUCAGGGUGAUGGAGGCA
>1408
AUGGCAGGCCCUGCCCUCAGGCCCCCGAGUGGCCUGUUCAAGAGGAGGGUGGCCAG
>1409
CGGCACCGCCAGGUGGUUACAGGAGACGUGGGUCCCCUCUGCCGUGGAAGGGUUGCCG
>1410
CUGGGCCAGAAUUAGGAAGGCGCUGGGGGCACGCCCAGAGCCCGCUCCCACUUCGCCCGA
>1411
CCUUCUUUCUCCUUCAACACGACCACCUACGNCAGCCGCUACUUUACGGUUGCGUUCUUGUUCUUUGGAGCGGAAGA
>1412
GCAUCACGACCUCUUGAAUCUCUUCCAGGAAAUGGUGCCGGAUGAGAUAGCCCGGAUAGACCUGGAUGACCUGUCAGUGGCGGAUGA
>1413
CGGGAGAAGCGCCGUCCGGCCUUCCCAUCCCCCAGGCACCCGCCCUGGGGUCCGGCUUGGCCGCCCCCGCGCACACCCCA
>1414
GGACCUGGAAUGUGGGGAUGAGCUGCGCCUACAGAUCAUCAACUAUACCCAGCUCA
>1415
AGACGAGCAGCGAUGAGGACACCGGUAGACAGGGUUCGGACGUGGAGCUAGAGUCCUCGGACGAUGAGCUGCCAUAUAUCGAUCCCAAUAUGGAGCCGGUUCAGCAGAGGCCCGUCA
>1416
GGAUGUCACGCUACCCUUAAGUUUGCCAACGUCAGCUCAAGACUCGAAUUUCAGCGUAAAAACACAAAUGCUCGGUAAUGAGAUAGAUAUUGAGUGUAUUAUGGAGGAUGGCGAAAUUUCA
>1417
CAGGACUGCAGCUUGGCCAGACCCUCGGUGGCCACCUGGCGCAGGUACUGCUCCUU
>1418
AGCCGCCGGGGUUGGUUCUGCCCCUCUCUCUGUCCUUCAGAGGAACCAGGGACCUCGGGCACCCCAGAGCCCCUCGGGCC
>1419
GGGGCCCCGUGAUGAAGGUGUACAGGCUGUGCGUCAGCGCGUGCAGGUGCUCCGAGCUCAGGGUCUG
>1420
ACGCACGCACCGGCUCCCCCGGUGCUCGGCGACGGACGACGGUGGCGCGAGCAGGGCGGAGGCGACAUUGGCGC
>1421
CUGCAGCUUCACCUGCCCAAGAAGCGGCUGACCUCACAGAGCCGCUGCGGCCUGGUUCUGACGCUGCAC
>1422
GCCUGAACAAGUCCAGGGCCUGGUUAAGACUGUGGUCAAUCACCUCUAUCACUACUUUCUGAAUGAGAAUGUCAUCUCCGGGGUCAGCGAGGCCCUCUUUGAUCAGGA
>1423
GGGGUUCGAUUCGUUGGAGCGGGAGCAUCUACGCGAGGUCGCGAGCUCA
>1424
UGGAAUUGUGCUGUUCAUCUUCGGGUGCUUACUUGUCUUAGGUAUCUGGGUCUACUUCUUGGAGAUUCUCUGGCGACUUGGUGCCACCAUCUGGCAGCUUUUGGCCU
>1425
GGGGUGCGCCGUGAAGGCGGCGGCGCAGUCCGCCUUCAGCGCCUCCACCGCGUCGCCCG
>1426
UUGAUCUUGACUUUGGCCAGCUGACACCCCAUACGAAGGCUGUCUACCAACCUCGAGGUGCAU
>1427
CGCUCGGCUCGAUGCCUGGCCAUAUCAGGGAAGUCAGGAACGCCUUCUGGUGGGGCAGCGUACCUGCG
>1428
CAGUACGAGUGCCUGCGACCAGAUCGGAUUAACCGGUCCAUGCACGUGUCCGACUA
>1429
GGACACCGGUAGACAGGGUUCGGACGUGGAGCUAGAGUCCUCGGACGAUGAGCUGCCAUAUAUCGAUCCCAAUAUGGAGCCGGUUCA
>1430
CCUCCCUGGAGCUGUACUCACGGGACGAACAGCGUGCCUCCAACGUCUUUGACCUGGAGGGCAUCUUCCGGGAGU
>1431
CGCGUCACCAACAAGCAGGUAUUGCAGCUGGACGCGCAGUGCCAAGAGCUGCCUCCCUGCCCCUCGGUGGGCC
>1432
GGGUGGUUUGGAAAGCAUCGUGGUCAAGGAGGUUCCAACCAGAAAUUUGAGAACAUUGCAGAAGGUUUAAGAACUCUCCUGGCUAGGUGUCACGUAGAAAGGACUACCG
>1433
AGGGGGAUCGCCCGGGUCUCUGUUGGCAGAGUCCGGGCGAUCCUCUG
>1434
AGUGCCCAAACCGGUUCCAGUCAAGCCUACGCCACCGCCUUCCCGUAGGAGAAGGGGAGCGUGUGUUGUGUACG
>1435
CAUGUGUCCACCAGUUCGCCAGCGCCCCGCCCAGGCACCACCAGCCAAGCGUCAGGCCCUGGAAACAGUUCCACAUC
>1436
CGUGUCUCCUGCCGUUAACCAAUAUCAUCUCAGCCAGGCUGCCUUUGGGUUACCUAUUGAUGAGGAUGAGAGUGGCGAGGGGUCCGAUACC
>1437
AGUUUGUGCUUGUGGACCUCUCAGAGUUUCAGGACGAUUUACCUGGAUGCUGGACGGAGAUUUACAUGCAGGCA
>1438
AGCCUUGCCCCCGCCAGCGCCUCCUCGCAGGCCCGCCGCACCAGGGCCAGGCGACGCUCCCGGGCAAACAGGGCA
>1439
CUGGCUGUAUAUCGUUAUGAGUGACUGGACUGGAGGAGCGCUCCUUGUCCUCUAUUCCUUUGCUCUCAUGCUUAUUAUUAUCAU
>1440
AUGGCAGGCCCUGCCCUCAGGCCCCCGAGUGGCCUGUUCAAGAGGAGGGUGGCCAG
>1441
AUUCUCCCGCGUGCCAAACGAGGGACACUGGAUGUCCGAGGAGAAGCGGAACAGGUCGCCGUGGCUGGAGAGC
>1442
ACAAAGGAAACUGCUGACACCGGUGACAGUUCUUACUGCGGUUGUCACUUUCUUUGC
>1443
UCUUACUGCGGUUGUCACUUUCUUUGCAAUUUGUCUAACAUGGAGGAUUGAGGACCCACCUUUUAAUUCUCUUCUGUUUGCAUUGCUGGCCGCAGCUGGC
>1444
AGGGACCCAUAUGUGAUCUCGGGGGCCUCGGGCUCCUACAACGAGACGGACUUUUUGGGCAACUUUCUCA
>1445
AAUGAGAUUCAAGGAAGAUGUCUAUGAUGGAGAGGCAGAGACCCUAGCUGAGCCUCCACGCUGUUUCAUGCUGAGCUUUGUUUUCAUC
>1446
CGGGCUUCACCGAACCGGGGCGACACGGCGCGGAGGCAAAGGAGAAGGCCGGUGGCCUAGGGACAGUCAGGGGGAGCUCA
>1447
CGGACGGUCGCCCUCAGCCCCCCAGACAGACCCCAGGGUCUCCAGGCAGGGUCCGGCAUCUUCA
>1448
AGCAUCAACUUAAUCUUGACUUUGGCCAGCUGACACCCCAUACAAUGGCUGUCUACCAACCUCGAGGUGCA
>1449
GUGGGGGAUGAGAGCGUGGGUCAGUAUGUCUGCGCACUCCUGGACCCUAACCUGCUCCCCCCGG
>1450
CUGAACAAGUCCAGGGCCUGGUCCAGACUGUGGUCAAUCACCUCUAUCACUACUUUCUGAAUGAGAAUGUCAUCUCCGGGGUCAGCGAGGCCCUCUUUGAUCAG
>1451
UUAUGGAGAUUCGUCUUUGUAAAGAAAUCACCUGCCCACCACCCCCUGUUAUCUACAAUGGGGCACACACCGGGAGUUCCUUAGAAGAUUUUCCAUAU
>1452
AUUGCCAAGAUCGCUCACAUCCCCUGCAGGCGGGUGCUGGACGAUGGGCAGC
>1453
CCCCGUGAUGAAGGUGUACAGGCUGUGCGUCAGCGCGUGCAGGUGCUCCGAGCUCAGGGU
>1454
CGGCUAUUGCCGCCUCGUGUUUCACGGCCUCAGUUAGUACCGUUGUGACCGCCACCGGCUUGGCCC
>1455
CGGGAGAAGAAACAGCAGGGGGGCCGGGAAGAAGCCGCGGAGAUUCGGCCCUCCGCCACCCGCCUCCCC
>1456
GGUGCUUUGUCUUUGCCAACCUGCUCUCUCUGGAGAUCUUCUCACCGUGGCAGACACACGUGUACA
>1457
ACGUUACCCUUAAGUUUGCCAACGUCAGCUCAAGACUCGAAUUUCAGCGUAAAAACACAAAUGCUCGGUAAUGAGAUAGAUAUUGAGUGUAUUAUGGAGGAUGGCGA
>1458
UGUCUCGGUCUGGUCAAGUCGAGGAUACGGGCGCCAGAGUCACAGGUGGAGGAGGUCCCAGGCCUGGCGUCACGCACUCGGGGUGUCUUGGGGACU
>1459
GGGGGCUUGCCUCCUUGCCGCUUUGGGGAAAAGGAGGAGGAAGAGAGGGCGACGCGGCAGAGGGGGGGAGCUCUG
>1460
GUGUCCAUGUACAACUACCUGUCUGAUUGCACCCUGGCCGUGCUGGAUGAGGUUAGCGUGGACAG
>1461
GGCCGAGCUGGGGGAGGUCUUUGGCUCCUCGGCAUGGGCGGAGCAGACAGAGGCUUUUGCCCACUUUGCA
>1462
UGUCAAUCCAUGGCAGGCCCCGCCCUCGGACCCCCGAGUGGCCUGUUCAAGGGGAAGGUGGC
>1463
GGGACAAGCAACGCAAGCCCGGUGGACCAUGGAGACCAGAGCCAAACACCUCCAGUCCUAGCAUGCCUGAACUAAGUCCA
>1464
UGCACAAAGGAAACUGCUGACACCGGUGACAGUUCUUACUGCGGUUGUCACUUUCUUUGCAAUUUGCC
>1465
AUGGCGGUGUUAUGAAGGAAAAGGAUGGGAGCCUCUCUGUUGCUGUUGACCUGUCAC
>1466
GGCUUGCGCGCGGAGUGGCGGGGCCGAGGCGAUGACGACGGCGUUGACGGCGGGGCGAUUUGGAGCGGAGCGGCGACACGGGCGACAGGCG
>1467
GGUACAGGGUAUGCAUACAGCCUGCGUCUGACACCACGUCCAGUGUCACGAUUUCUUGGCAAUAACAGUAUCCUGUACG
>1468
GGAUGUCACGCUACCCUUAAGUUUGCCAACGUCAGCUCAAGACUCGAAUUUCAGCGUAAAAACAGAAAUGCUCGGUAAUGAGAUAGAUAUUGAGUGUAUUAUGGAGGAAGGCGAAAUUUCA
>1469
AGCGGGGAGGUGCUCGCGGUCUCUGGCCCAACGGCCACCUUUGCCUUCGUGGAAGAGCUGGUGGCCGACACUUAUCUGGCCCGGUGGGACGCCUUCCCGCG
>1470
CCCCGUGAUGAAGGUGUACAGGCUGUGCGUCAGCGCGUGCAGGUGCUCCGAGCUCAGGGU
>1471
UCCAGAAGAAGGCCUCCGACACCCCCUGUGGGAAUCCCAUUCAGUGGAUGUGGUACCGCCUGUUGGU
>1472
AGUCGCUCGGCUCGAUGCCUGGCCAUAUCAGGGAAGUCAGGAACGCCUUCUGGUGGGGCAGCGUACCUGCGGCG
>1473
UGCAUGUUAUUACUGAUUGUCGCUGGCAUACUCUUCAUUCUUGCUAUCCUGACCGAAUGGGGCAGUGGAAAUAGAACAUACGGUCCAGUUUUUAUGUGCC
>1474
UGCCUCAUAGCCCUAGCGACUCUGCUGGAAAUGAUGGAGGCCCUCCACAAUUGACGGAAGAGGUUGAAAACAAAGGAGGUG
>1475
UCGGCGUGUGGCCCCGUGGGGGCGCAGACGGCCCUUCGCCUGGAUCUGCAGUCGCUCGGCUACUCGCUGC
>1476
GUGAGGACACGGAGAGCGAUGGAGAUGAUGAAGAUGCUCUUGAUUUGUCAAUCCAUGGCAGGCCCUGCCCUCAG
>1477
AGCCAGCUUCUCUCCUAUAGUGACUUUAUUCAAGUUUUGGCCACGUUUACCGCAGACCCGGGGGACACCAUAGUCUGGAUGAAGUUAAACGUGGAGGAGAACAUGCGCC
>1478
GCUGCCACCCCCGGGCCGUGGAAUGAGGGCCUGAGUCUCUUUAAGCUGCACAAGGAGCUGAAGCGCGCCCCAUCCGAAGCCCGGGACCUCAUGCAGA
>1479
GGAUUCGCCGGAGGGAGCUCGACGGCGGCGGAUUGCGGCGGCGGCCACCGGCGGAGAGAAAAGGGGAAAACGGCGACGAGGUCA
>1480
CGCUGUGUGGCUGACGGUGAUGACUAACACGCUUUUGUCUGCCUGGAUUCUUACAGCA
>1481
AGGCAGGACUGCAGCUUGGCCAGACCCUCGGUGGCCACCUGGCGCAGGUACUGCUC
>1482
CGGCCCAGGCCGAGCACCCUAAAACGUAUGACCUCAAGCAAAUUCUAUUGGAGAUAACGCAAGAGGAGAAUAGAGGGGAGCAGAGGUUGGGCCA
>1483
ACCCGGCACAUUCGCGGACAAUAAGAUUUACAACCUGUUUGUGGGAGCGGGACUACUGCCCACGACGGCCGCGCUGAACGUGCCCGGGG
>1484
GGUGGCGGCGGUGAUCCACACCUUCCUACGCUGCUUUUGGGUACUUCUGGUUCCGGUGGAGAUGAUGACGACCCCCACG
>1485
GGACACCGGUAGACAGGGUUCGGACGUGGAGCUAGAGUCCUCGGACGAUGAGCUGCCAUAUAUCGAUCCCAAUAUGGAGCCGGUUCA
>1486
GCCAAUCCUGGCCCAUGGGAUAUCGUACAGCAACACUACGCACAUUAACUCCCGUGCCUAACAGGGUUGGG
>1487
CCCUUAAGUUUGCCAACGUCAGCUCAAGACUCGAAUUUCAGCGUAAAAACACAAAUGCUCGGUAAUGAGAUAGAUAUUGAGUGUAUUAUGGA
>1488
GGGGGUGGUUUCACUGGCACGAUUGGGCAGGAACAGACCUUUCUAUUCCCAGGGAAAUUUGGUCUCGCCUCUCUGAACGCAUUGUGAGGGAUGGGCUUUUCAAUUCACAGUUUAUCGCCCUG
>1489
AGCACAUGCGCACCUACUUCACCCGGGAGACUUACCUGGCUGAGCAUGUGCGUGUCCAGCA
>1490
AGGAUGGCGAAAUUUCACAAGUUCUGCCCGGAGACAACAAAUUUAACAUCACCUGCAGUGGAUACGAGAGCCAUGUUCCCAGCGGCGGAAUUCUCACAUCAACGAGUCCC
>1491
AGUCCCAGUGGCAGUUCAUCCUCCGGGUCUUCUUCACGCAGCUCUUCCUCCGGCCGUGCAUCGUCUGGUGGUUCCUCCUCGGGUGGCA
>1492
ACUGCGGUUGUCACUUUCUUUGCAAUUUGCCUAACAUGGAGGAUUGAGGACCCACCUUUUAAUUCUCUUCUGUUUGCAUUGCUGGCCGCAGC
>1493
UUCCGAGCUCGGGCGGCGACGGCGGCGAGCACACGGCGAGCGAUGGCAGCAGUCGGGGCGGCGCCAUGACGAUGCCCGAUGGCGCGGGG
>1494
AUUCAGUGCCAAUGGUCACUUCUGAGGACGCAAACUCGCCAAAUGUUACAGUGACUGCCUUUUGGGCCUGGCCAAACAACACUGAAA
>1495
CUUCUCUCCUAUAGUGACUUUAUUCAAGUUUUGGCCACGUUUACCGCAGACCCGGGGGACACCAUAGUCUGGAUGAAGUUAAACGUGGAGGAGAAC
>1496
GGCGCGGCAGGUGCUGACGGCGGCAGCGACUGGCCGGUCGGCCACCACGGCGUGCGCGCGCG
>1497
GUCAGGGUCUCGCUCUGUUGCGCCAGGCAGGACUGCAGCUUGGCCAGACCCUCGGU
>1498
AGGAAAGGAUCGAAGAGAAAGAGAACGCAACACGAGUGCGAUGUUUGCGAGAAGGUGUUUCGAUAUCCAUCCA
>1499
UGGGCACACUUAACUUGACUACAAUGUUCCUUCUCAUGCUCCUAUGGACACUUGUGGUUCUCCUGAUUUGCUCU
>1500
GGCCUCAGGGAUAGCCGGGAAGGUAUGUUCCUGCCAAAGCCGGAAGCGGGCAGUGCCAUAUCUGACGUGUUCGAGGGGCG
>1501
CCCCGCCACUACUCCACGGACCUCCAGACGCUAAAGAGCGUCGUGGAGGGCAUCCAGGAUGUGUGCCGGGA
>1502
AGCAUCGUGGUCAAGGAGGUUCCAACCAGAAAUUUGAGAACAUUGCAGACGGUUUAAGAACUCUCCUGGCUAGGUGUC
>1503
AGCACUUCUAGCGAACUGCGGCCCCGCUGGACUUUUACGAGCCCACCGGUUACCACAGCCCAAGCCACCGUGCC
>1504
AGCCCUUUGUCUACUCCUACUGAUGAUCACCCUCCUGCUCAUCGCUCUCUGGAAUUUGCAAGGACAGGCA
>1505
UCAGAUGCCGGCCAUGCGCUAUGUCUAUCUCUAUUGCCUCUGUAAACAAAUACAAGAGUUCUCUGGUGAAACUGGCUUCUGU
>1506
CUUUGUGGUGGCCUGCUCCAUUCUUCAGGGAUCCCCCACUUAUGAUUCCAGGGAUAUGGCCUCCAUGGGC
>1507
CGUGGUAAAUGGCAGAGGCGGUACCGAAGAAUCUAUGAUUUGAUAGAACUGUGUGGCUCUCUGCACCACA
>1508
UCAGGAGCAUCGGCAAGAUUUUGACAUGCAGGACAGCAUGGUCUCAUGCCCCUGCUUUCGCCUGC
>1509
UCCAGGCGACACUUGGGUGCACAGGUGGCCGUAGGUGUCACGUGACUUUUUCCGCCGGCACCUUUAAGCCGCCGCGAUGUACCCCCGGGGAUCGCCAGUGGU
>1510
AGGAUGGCGAAAUUUCACAAGUUCUGCCCGGAGACAACAAAUUUAACAUCACCUGCAGUGGAUACGAGAGCCAUGUUCCCAGCGGCGGAAUUCUCACAUCAACGAGUCCC
>1511
CCUUCAGUUUGUGCUUGUGGACCUCUCAGAGUUUCAGGACGAUUUACCUGGAUGCUGGACGGAGAUUUACAUGCAGGCAUUGAAGA
>1512
UGCGCCAGGCAGGACUGCAGCUUGGCCAGACCCUCGGUGGCCACCUGGCGCAGGUACUGCUCCUUGCGCU
>1513
AGGAGGUGACCGGGCCCCGCCUUCGACGACAGACGGUGGCGGCGGUCAUAGUCAUGAUUCCG
>1514
AGCUGGCGGACUACAAGGCAUUUACGUUCUGGUGAUGCUUGUGCUCCUGAUACUAGCG
>1515
CGUGUGCGAGCCGGUUUCGUGAGUCCACCUUCGAGUCGUGGUCCACGACCAUGAAGCUGACCGUGCGUGACCUGCUGACCACC
>1516
CCGUAAGCGCAAACUGGGCCCCGGUCAUGACCUGGUGGCAGACAGCCUAGCUGCCAACAGGGGGGUGGAGUCUAUGCUCUACGU
>1517
UGCGCCAGGCAGGACUGCAGCUUGGCCAGACCCUCGGUGGCCACCUGGCGCAGGUACUGCUCCUUGCGCU
>1518
GGCGACGAGAGGCGGCCUCCGGGGGUGGGCGGCAAUGGCGGUGGGGCCAUGCCGGGUGGCGGCGGUCCUUGGGGCGGCGUCUACGCGCG
>1519
AGGCGGCGGCGCAGUCCGCCUUCAGCGCCUCCACCGCGUCGCCCGAGGAGCUGUAGACCCCGCCGCAGAAGAGCCG
>1520
GCGCGGGAUGUGGAGCUUCGAGGGGAAGGAACCGAGCACGGGCGAUCAAGGAGAGGCGGUGGCGGACUCGCGG
>1521
GCGACUCUGCUGGAAAUAAUGGAGGCCCUCCAGAAUUAACGGAAGAGGUUGA
>1522
GGGCCAUGCUGGGUGGCGGCGGUCCUUGGGGCGGCGUCUACGCGCGUUCGGCAAGGCUACCGAGCUACCACGCAAGCUA
>1523
CGUCUGUAGAGGAAGUGGUUGCGCAUGCGGGCCAGCUCCCAGUAGACCACGUCCCCCCAGACG
>1524
CCGCAGGUACGCUGCCUCACCAGAAGGCGUUCCUGACUUCCCUGAUAUGGCCAGGCAUCGAGCCGAGCGA
>1525
GUUUGGGAACCGACUUAGGGCGGUCAAGGCGCGAGCUGGCGCUCGGCGCUUGCGUCCAAAUCGGCGACAGGG
>1526
AGGUCAGGCGACCCCAUGAUGCGGGCAAGGGCUUCUUGCGGGCCAACACCAAGGUCCGCAUCACCGGCCUCAUCCCCAUCGACAUGUACGCCGUGUGCCG
>1527
GGCGGCGCAGUCCGCCUUCAGCGCCUCCACCGCGUCGCCCGAGGAGCUGUAGACCCCGCCGCA
>1528
CCUCGUCACGCGCCCACGCACGCACCGGUUCCUCCGGUGCUCGGCGGUGGACGGCGACGACGAGA
>1529
AUUUCGAAAGGCACAAAUACAGGGUUUAUCAAUGUUAGCAACGGGAGGUGAACCCAGAGGUGAUGCUACUAGUGAAAC
>1530
CGGGUCCACUGUGGGGACCCUGGUGGCCAACAUGACUUCCGUCAAUGCAACGGAAGAUGCGUGCACUAAAUCCUACAGCGCCUU
>1531
UGGGUCGCCGGUGUGUUCGUAUAUGGAGGUAGUAAGACCUCCCUUUACAACCUCAGGCGAGGAAUUGCCCU
>1532
CCCCUUCCGCGUCCUAGCGCGCACCGGCUCCUCCGGCACACGCGACGACGGCGGGCGGUCAGGGA
>1533
ACACCUUAUCUGGCACGGGUGCUGGCGGUCACGGCCGUGGCCCUGCUCCUGAUGUUUCUGAGGUGG
>1534
AGCCUUGCCCCCGCCAGCGCCUCCUCGCAGGCCCGCCGCACCAGGGCCAGGCGACGCUCCCGGGCAAACAGGGCA
>1535
CCUGACCUCCUACUGGAGGAGGGUGAGCCUCGGUCCAGAGAUUGAGGUCAGC
>1536
ACGACCACGCGGGCGCGCGCGCACGCGAACAAUGGCGCGCGGGCAGAGCGAGGGAGCGG
>1537
CAUCAUUGCAUGUGUCAUGGCCACCCUCUGCACCCUGACAUCUGUUGUGGUA
>1538
ACUGCCGUGAGCUACGGGCGCGUGAUGCGUACGUUUGAGCAUUUCAUGGCUAGG
>1539
CCUGACCUCCUACUGGAGGAGGGUGAGCCUCGGUCCAGAGAUUGAGGUCAGC
>1540
AGCGGGGGCGACGCGGCAGAGGGAGGAGGGAUGCUGCCUCCAUCCCUUGGCGGCUUGCGCGCG
>1541
ACUGCGGUUGUCACUUUCUUUGCAAUUUGCCUAACAUGGAGGAUUGAGGACCCACCUUUUAAUUCUCUUCUGUUUGCAUUGCUGGCCGCAGC
>1542
GUGGUGAAAAUAUAACACAGGUGACACCAGCCUCUACCAGCACACAUCAUGUGUCCACCAGUUCGCCAG
>1543
CCGCCCCCUAAUUCUUCUGUAUAAGGGCAGGGGGUGGGUAUUUAAGGAUCUAUAUGCCCUUCUCUACCUGCACCUCCAAAUGAGAGAUGACUCGGCGU
>1544
AUUUCCGCGGACCUACUCUCUCUCUCCUCGUUAACUGGUAGAAUGGCAUCCAUGGCCCCCUCCUGGAUGAAGAGCGAGGUAUGCGGUGAGAGAAUGAGAUUCAAGGAAGA
>1545
GAGGUUGAAAACAAAGGAGGUGACCGGGGCCCGCCUUCGAUGACAGACGGUGGCGGCGGUCAUCCACACCUUCCUACGCUGCUU
>1546
UCCGCCCCAGGGGAAUUCUCGGGUCCUCUGAUCACGCCAGUGCUUCAGAAGACGGGCAGUCUCCUGAUUGCGGU
>1547
CCUGGGUUUAUAGGACGGCAAUGUCGGUUUGGAAACCGACCUUGGGCGGUCAAGGGAGCGAGCCAGC
>1548
ACAACACUGAUGACAAUGGCCCACAGGGCCCUGACAACACUGAUGACAAUGGCCCACAGGGCCCUGACAACACUGAUGACAAUGGCCCACAGGGCCCUGACAACACUGAUGA
>1549
CCCCGUGAUGAAGGUGUACAGGCUGUGCGUCAGCGCGUGCAGGUGCUCCGAGCUCAGGGU
>1550
CAACGCCUCGCCCAUCAUGGGCCCCAUCAGUCUGCGCCCUCUCGGUGAUGGAUGCUGGUAAGGCCCAGCCCAUAGAAAGUUC
>1551
GACCCCCGAGUGGCCUGUUCAAGGGGAAGGUGGCCAAAAUGUCACAGGCCCUGAAACUAGAAGGGUGGUG
>1552
CUGCAGGGGGUUCUUGCUAAUGGGAAAGAGGUCCCAUGUACAGCACAACCUUGGACCCUGCUGCGA
>1553
UCUUACUGCGGUUGUCACUUUCUUUGCAAUUUGCCUAACAUGGAGGAUUGAGGACCCACCUUUUAAUUCUCUUCUGUUUGCAUUGCUGGCCGCAGCUGGC
>1554
UGGCACCAGGCCUGGCCAUGUCACGAGACGCAGCCUCCGGGUCCGUGCACCUGGACAUACAGGUGGACAGGGCCGAGGAGGGCUGGGUCUGCGACGUUCUGCUGGAGCCCGGGCCG
>1555
GCAGAGGGAAUGAAAGCUCACGGCGAAACUUGGGCCAGCCCGGGGGGACCUCCCCCGCUGUUCCCCCAGUUUGCCCCAUCGUUUCCCUGG
>1556
UUGGGGAGGUUUUGCGGGGGCUAGCCCUGGGGACGGAGAGCGGGCUCUUCUCACCGUGCUACCUCAGCCUACGAUUUGACCUCACAC
>1557
UGGUCGUGCUGCGGGCUCUGGCUCUUUGGCCGGCCCAGGAAUAGAUACAGCCAGCUCCCUGAGGAGCCGGAGACCUUUGAGUGCCCGGACCG
>1558
AGGGGCAGGCUGCGGCCGCCAAGGGGGGCAAAUUGCGUGUCUGGGGCCGCCUGAGCCCAUCCUCG
>1559
UGCUGCUACUGGCUUUCGUCCUCUGGCUCUCUUCGCCAGGGGGCCUAGGUACUCUUGGUGCAGCC
>1560
CGAUUUCUUGGCAAUAACAAUAUCCUGUACGUGUUUUACUCUGGGAAUGGACCGAAGGCGAGCGGGGGAGAUUACUGCAUUCAGUCC
>1561
CCCCGUGAUGAAGGUGUACAGGCUGUGCGUCAGCGCGUGCAGGUGCUCCGAGCUCAGGGU
>1562
AGGUGCCCGAGCCCAGCCUGCCGGACUUCAUUCUCAAACAGUCCCGAGACCGGCUCCGGAUUCACCG
>1563
CCGUCCCUUGGCGGCUUGCACGCGGAGUGGCGGGGCCGAGGCGAUGA
>1564
AUCCGACCCGCUCUACUUUUUGCAAUUUGCAGCCCCAAAGGUGGUGCUGUUGGAG
>1565
CACCGGUAGACAGGGUUCGGACGUGGAGCUAGAGUCCUCGGACGAUGAGCUGCCAUAUAUCGAUCCCAAUAUGGAGCCGGUU
>1566
CCCUUAAGUUUGCCAACGUCAGCUCAAGACUCGAAUUUCAGCGUAAAAACACAAAUGCUCGGUAAUGAGAUAGAUAUUGAGUGUAUUAUGGA
>1567
UGCCGCUGCACAAAGGAAACUGCUGACACCGGUUACAGUUCUUACUGCGGUUGUC
>1568
GCGUCGGAUUGGGUGGAACUACGCCGAGCGAGGCCGGCGACGAGCGGGUGCUACGGAGCUCGGGCGGCGACGGCGGCGAGCACACGGCGAGCGACGG
>1569
CGCGGAGCUGCACCGGAGUCUGCCGGAGUUUUCUCCCCCAGAUCACGGCUGUCUAGACGCG
>1570
UGCCGCUGCACAAAGGAAACUGCUGACACCGGUUACAGUUCUUACUGCGGUUGUC
>1571
CGGUCAGGGUCUCGCUCUGUUGCGCCAGGCAGGACUGCAGCUUGGCCAGACCCUCGGUGGCCA
>1572
UCAGGAGCAUCGGCAAGAUUUUGACAUGCAGGACAGCAUGGUCUCAUGCCCCUGCUUUCGCCUGC
>1573
GGCUCUACACCCUACAGACAUGGUGAUUCUGUGACAUUUGCCUGUAAAACCAACUUCUCCAUGAACGGAAACAAGUCUGUUUGGUGUCAAGCA
>1574
AGGGGCCAAGCAAAACCGCGGGGGCAUGGGAUCCUUGCACUUAGCCAAGCCUGAGGAAACCUCCCCCGCCGUCUCCCCAGUAUGCCCCA
>1575
GGCGACCGUCGAUACUUGCACAGAGUGCACGAGUAUCGAGGCGCA
>1576
AGCUGGCGGACUACAAGGCAUUUACGUUCUGGUGAUGCUUGUGCUCCUGAUACUAGCG
>1577
GGACACCGGUAGACAGGGUUCGGACGUGGAGCUAGAGUCCUCGGACGAUGAGCUGCCAUAUAUCGAUCCCAAUAUGGAGCCGGUUCA
>1578
ACCACCUCUAUCGUGACUUGCCGGUCCUUGACCCUGAGGUGCAGGAUGGCAUUGACCGCAUCCUGGACCCCAUGGUCUCAGAGGCCCUGCACACAUUCGAGAUGGG
>1579
UGGCGCCUCCUCGGGGCCAGCCGCCGGGGUUGGUUCUGCCCCUCUCUCUGUCCUUCAGAGGAACCAGGGACCUCGGGCACCCCAGAGCCCCUCGGGCCCGCCUCCAGGCGCCC
>1580
AGUCGCUCGGCUCGAUGCCUGGCCAUAUCAGGGAAGUCAGGAACGCCUUCUGGUGAGGCAGCGUACCUGCGGCG
>1581
UGUCAGGUGGCCGUGCUAUGCGCCCCGGGCACCAGGGGCCAUGAAAGCCUCCUGGCG
>1582
ACCAACUGCGGCAAAUGGCGGUGUUAUGAAGGAAAAGGAUGGGAGCCUCUCUGUUGCUGUUGACCUGUCACUUCCCAAGCCCUGGCACCUGCCAGUGACCUGCGUUGGG
>1583
CGCCAGGCAGGACUGCAGCUUGGCCAGACCCUCGGUGGCCACCUGGCGCAGGUACUGCUCCUUGCGCUUGAGCG
>1584
GGAGGUUUUGCGGGGGCUAGCCCUGGGGACGGAGAGCGGGCUCUUCUCACCGUGCUACCUCAGCCUACGAUUUGACCUCA
>1585
GGCUGGGCGGCGCAGGCGCGGCACGGGCGGCGACCGUGCGGGCGCGCGCGCGCGGCA
>1586
UGUGUUUACGCUGCAGCACGGGGCAAGAGGGGCCCUAUUCUGCUACCCACUGCGGUUUAUACACC
>1587
GCUCGCCCCUUUCUUCUUUGGGAAAAGGAGGAGGGGAGCGGGG
>1588
UUGAUCUUGACUUUGGCCAGCUGACACCCCAUACAAAGGCUGUCUACCAACCUCGAGGUGCAU
>1589
CGCUCCCGGGCAAACAGGGCAGAGAGGCGGGAAUGGCCGCCACCCUCCCCCUGCCCCGUUGCACCGAUAGCA
>1590
UGUCAAUCCAUGGCAGGCCCCGCCCUCGGACCCCCGAGUGGCCUGUUCAAGGGGAAGGUGGC
>1591
GGCCCGUCUGUAGAGGAAGUGGUUGCGCAUGCGGGCCAGCUCCCAGUAGACCACGUCCCCCCAGACGCGCA
>1592
AGGACGGGCUCGGAGAAAUGGGGCCGGCCAGGGCCACGGGACCUGGAAUGCAGCAGUUUGUCAGCAGCUACUUCCU
>1593
GUGCCUGGAGCAGAAGAGGCAGAACAUGGUGCUGAGAGAACUAACCAAGAUUAAUCCCACCACCGUCAUGUCCAGCAUCUACGGUAA
>1594
GAGCAGUACGAGUGCCUGCGACCAGAUCGGAUUAACCGGUCCAUGCACGUGUCCGACUACGGCUA
>1595
UGGCACCAGGCCUGGCCAUGUCACGAGACGCAGCCUCCGGGUCCGUGCACCUGGACAUACAGGUGGACAGGGCCGAGGAGGGCUGGGUCUGCGACGUUCUGCUGGAGCCCGGGCCG
>1596
CUAGCGACUCUGCUGGAAAUGAUGGAGGCCCUCCAAAUUUGACGGAAGAGGCUGA
>1597
AGGCGCAAAAAAGGAGGGUGGUUUGGAAAGCAUCGUGGUCAAGGAGGUUCCAACCAGAAAUUUGAGAACAUUGCAGAAGGUUUAAGAACUCUCCUGGCUAGGUGUCA
>1598
AAGUUCUGCCCGGAGACAACAAAUUUAACAUCACCUGCAGUGGAUACGAGAGCCAUGUUCCCAGCGGCGGAAUUC
>1599
ACGAGGGGCCGAUUCCCGGCGGCGAGAGCAUCUACGCGGCUACGGGAACCCAUUGC
>1600
CCCUUAAGUUUGCCAACGUCAGCUCAAGACUCGAAUUUCAGCGUAAAAACAGAAAUGCUCGGUAAUGAGAUAGAUAUUGAGUGUAUUAUGGAGGA
>1601
CGAGCUGGGGGAGGUCUUUGGCUCCUCGGCAUGGGCGGAGCAGACAGAGGCUUUUGCCCACUUU
>1602
ACAGCCAGGUGUACGCCCUGGCGGUUGAGCUGAGCGUGUGCACCCGGCUGG
>1603
UUGCUAUCCUGACCGAAUGGGGAAGUGGAAAUAGAACAUACGGUCCCGUUUUUAUGUCCCUCGGCGGCCUGCUCACCAUGGUAG
>1604
GUGCUUGUGGACCUCUCAGAGUUUCAGGACGAUUUACCUGGAUGCUGGACGGAGAUUUACAUGCAG
>1605
UGCUGCUACUGGCUUUCGUCCUCUGGCUCUCUUCGCCAGGGGGCCUAGGUACUCUUGGUGCAGCC
>1606
UCUUGGACGCACGCGCGCACAGGGUGGGGGCGAGCGGCAGGGCGGCAUGGGCGGCCGUGCGGCGCAGGCGGCCAGGGCUGAUGCGGCGGCGACCGGGC
>1607
UGCCGCUGCACAAAGGAAACUGCUGACACCGGUUACAGUUCUUACUGCGGUUGUC
>1608
GCAGGGCCGCACGAUGUUGGAGCGGGCCAAGGCCUUCGUGGAGGCCCUGAGCCCCGCCAACCUGCAGGCCCUGG
>1609
CCUGACCUCCUACUGGAGGAGGGUGAGCCUCGGUCCAGAGAUUGAGGUCAGC
>1610
GCGACCCUGCUGGAAAUGAUGGAGGCCCUCCAACAUUGACGGAAGAGGUUGA
>1611
CUGACCGAAUGGGGAAGUGGAAAUAGAACAUACGGUCCCGUUUUUAUGUCCCUCGGCGG
>1612
CCUGCGUCGCGCGAAAUCCCGCCGGCGCGUCGCUCGCGCCCGCCGGCGGCGAGCGCAGCGGGCGGC
>1613
UGGCCCACAUGACCCGCUGCCUCAGGACCCUGACAACACUGAUGACAAUGGCCCACAGGACCCUGACAACACUGAUGACAAUGGCCC
>1614
UGCGCCAGGCAGGACUGCAGCUUGGCCAGACCCUCGGUGGCCACCUGGCGCAGGUACUGCUCCUUGCGCU
>1615
CCCGUUUUUAUGUCCCUCGGCGGCCUGCUUACCAUGGUAGCCGGCGCUGUGUGGCUGACGGU
>1616
CAACGCCUCGCCCAUCAUGGGCCCCAUCAGUCUGCGCCCUCUCGGUGAUGGAUGCUGGUAAGGCCCAGCCCAUAGAAAGUUC
>1617
CGUCUGUAGAGGAAGUGGUUGCGCAUGCGGGCCAGCUCCCAGUAGACCACGUCCCCCCAGACG
>1618
ACUAUCGCGAGCUCCUCUACCUGGGCACCGCCCUUAGUGAUAUGAGCGGUAUCCCCUGGCCCCUGGAGCGAGUUGAGGAGG
>1619
ACCCGCUGCCUCAUAACCCUAGCGACUCUGCUGGAAAUGAUGGAGGCCCUCCAGAAUUGACGGAAGAGGUUGAAAACAAAGGAGGUGACCGGGG
>1620
UGUCUUAGCCAGGUCUGCAAGGCACGUCCGGUUGUCACGCUGCCAGUGACCAUCAACAAGUACACGGGGGUCAACGGCAACAACCAGAUAUUCCAGGCCGGGAACCUGGGAUA
>1621
AAGAGAUGCCUUCAGUCGUGUUAAAACCUUUUUCCAGACAAAGGACGAGGUAGAUAACCUUUUGCUCAAGGAGUCUCUG
>1622
AGUCGCUCGGCUCGAUGCCUGGCCAUAUCAGGGAAGUCAGGAACGCCUUCUGGUGAGGCAGCGUACCUGCGGCG
>1623
AAGUUCAUGGGCACAGGCGGCCGUGCAGACGGCCCUCGAGCUGUUCUCGGCCCUGUACCCGGCCCCGUGCAUCUCGGGCUA
>1624
GGCCUCAGGGAUAGCCGGGAAGGUAUGUUCCUGCCAAAGCCGGAAGCGGGCAGUGCCAUAUCUGACGUGUUCGAGGGGCG
>1625
CUAUGAGUACCGGAGCACUGUGAAUCCCUGGGCAUCUCAGCUGGGUUCUCUGGGCGACAUCAUGU
>1626
AGGGACUGGUGCCGAGGACGCAGUCGGUGCCCGCCCGUGACUACCCCCACGUACUGGGCACGCGGGCGGUGGAGUCGGCAGCGGCCUA
>1627
CUACCUGAAGAGUGUCAACGAUGCAUAUCACGCCGUUUACUGUGCCUGGCUCCUAACACAGUAUUUUGCCCCCGAGGACAUUGUGAAGGUAU
>1628
GGGGUGCGCCGUGAAGGCGGCGGCGCAGUCCGCCUUCAGCGCCUCCACCGCGUCGCCCG
>1629
GGUCACCAACAAGGAGGAGGCCCUUAGGCCAAACCGGUCUUUUUGGCGUCAUGUGCGUCUGGAUGACA
>1630
AUCAGCCCGGGGGGACGCGGAGCCUGACCAUGCAAAAAGUAAGCCUGCGCGUGACCCCCCGCCUGGUGCUGGA
>1631
GGGGUGCGCCGUGAAGGCGGCGGCGCAGUCCGCCUUCAGCGCCUCCACCGCGUCGCCCG
>1632
CAGCACCUGUCCCUGGGGGCCUGUGUCUUCUGUCUCGGCCUCCUGGCCAGCACCCCCUUCAUUUGGUGCUU
>1633
AGGGAAACGGCGACGAGACGACUAGGGUUCAAUUCCUCCGGACUAGAGCAUCUACGCGACCUCGGGAUUGCAUUCCUA
>1634
CGUCGGGCAUGGACCUCUAGCAUCUGCUAUGCGAAUGCUUUGGAUGGCUAAUUAUAUUGUAAGACA
>1635
GCGUCCUGCAGGGGGUUCUUGCUAAUGGGAAAGAGGUCCCAUGUACAGCACAACCUUGGACCCUGCUGCGA
>1636
AGUGGUUGUAUGUUCAGAGCUCCGUGGGUAACAUUGUACAGAGCUGUAAUCCCCGCUACAGUAUUUUCUUUGACUAUAUGGCUAUA
>1637
ACAAAGGAAACUGCUGACACCGGUGACAGUUCUUACUGCGGUUGUCACUUUCUUUGC
>1638
ACCUCCGGGCUCUCCCGGGACGCCUCCUCCUCGCCUCGGCCCAACCGCUGCAUGGCUCGGUUGAGCCGCGUGUAGAGCUCGUUCCUCUUUUGCAGGAUGGCCCGGUACUGGG
>1639
CUCACCUACAUGACUAGCAUCAAGCAAACUAAUUUCUUUGAGCAAGAGAGUUCCGAUUACACCAUGCUGGUGGUAGAUGAC
>1640
UGCGGGCUGGCAGCCUUCAACAGGGUCCGGCACCAGUGCCAAGAUUGUGCGGGCACCUGUUUUCUACCCACCCGUU
>1641
AGGAAAAUGUAUCAGUAUGGAGCUGUUGUAACUCUGGAGUGUGAAGAUGGGUAUAUGCUGGAAGGCAGUCCC
>1642
UGGGCACACUUAACUUGACUACAAUGUUCCUUCUCAUGCUCCUAUGGACACUUGUGGUUCUCCUGAUUUGCUCU
>1643
ACAAAGGAAACUGCUGACACCGGUUACAGUUCUUACUGCGGUUGUCACUUUCUUUGC
>1644
AGCGCCCACUGUCUUUUGCCUAUACCUGCCGUCUCUGAGGGGGGGAGAAAGACGGGCGGGGGCGUA
>1645
CGGCACCGCCAGGUGGUUACAGGAGACGUGGGUCCCCUCUGCCGUGGAAGGGUUGCCG
>1646
UCUGCGACCCCCCGCAACCCUCUAAGACUCAAGGCCAGAGCCGGGGACAGAGCAGGGGGAGGGGCAGGGGCAGG
>1647
GCCGGCUCCUCCGAAACGCGCAACGACGAACGACGACGGCAAACAGAGCACGGGAGGCGGCGGCAAUGGCGUGGAGGCGAGUGGGAGAGGAAGGGAAAGGGGGAGCUCGGG
>1648
AUGCUGGGUGGCGGCGGUCCUUGGGGCGGCGUCUACGCGCGUUCGGCAAGGCUACCGAGCUACCACGCAA
>1649
CGCCCCUGGCGUGGAAGUUAAUGUCCAGAGAUCACCUCUGAUUCUGGCCCCCAACGCCUCUGGCA
>1650
CUGUGAUAUUUGCUUGCAUGUUUGGCUUCACCUUGAAGGGCAGCAAGCAAAUCCGAUGCAA
>1651
GCGACUCUGCUGGAAAUGAUGGAGGCCCUCCAGAAUUGACGGAAGAGGUUGA
>1652
AGCCUUGCCCCCGCCAGCGCCUCCUCGCAGGCCCGCCGCACCAGGGCCAGGCGACGCUCCCGGGCAAACAGGGCA
>1653
GGGCUUCCAGAGGGCCCUUCUGGUGGCCGGGCCAGAGACCGCUGACACGAGGCCG
>1654
GCGGCAGAGAUGGAGGCCCUGGCCGCUCGUGUGCAGGAGGCGGCGGGGAGCCGGGCAUCCUUCUCUCCAGCCGCCAUCGAGCAGGUGGCCACGGUUCUGCUCUCGGCCGG
>1655
AGUCCUCUGCCUGCGGCCUGCCCGGCUCUUCUACGGAGACCAGGCCUAGCCACCCCUGCCCCGAGGACC
>1656
GGCGGUGCGCCGGGUGGAUCGGAUGGCAGCGGGCCCACAUGCAGCCGGUUGGCGCACCGUG
>1657
AGUGACCUGCGUUGGGAAAAAUGACAAGGAGGAAGCCCACGGGGUUUAUGUUUCUGGAUACUUGUCGCA
>1658
GGACACCGGUAGACAGGGUUCGGACGUGGAGCUAGAGUCCUCGGACGAUGAGCUGCCAUAUAUCGAUCCCAAUAUGGAGCCGGUUCA
>1659
CCCUUAAGUUUGCCAACGUCAGCUCAAGACUCGAAUUUCAGCGUAAAAACACAAAUGCUCGGUAAUGAGAUAGAUAUUGAGUGUAUUAUGGAGGA
>1660
ACUGCAGACGGAGACACGAUGAAGUUGAAUUCCUGGGCCACUACAUCAAGAAUUACAACCCUGGCACGCUAAGCUCCCUUUUGACAGA
>1661
CCGGGCAAACAGGGCAGAGAGGCGGGAAUGUCCGCCACCCUCCCCCUGCCCCGUUGCACCGA
>1662
GGCUCUACACCCUACAGACAUGGUGAUUCUGUGACAUUUGCCUGUAAAACCAACUUCUCCAUGAACGGAAACAAGUCUGUUUGGUGUCAAGCA
>1663
UCCGAGAGGGCGCCGGACGGGCCGGGCUCUCGUGCCCCAGCCGGCCGGGGCACCUCCGGG
>1664
GGUCAAGGAGGUUCCAACCCGAAAUUUGAGAACAUUGCAGAAGGUUUAAGAGCUCUCCUGGCU
>1665
GGCUCUACACCCUACAGACAUGGUGAUUCUGUGACAUUUGCCUGUAAAACCAACUUCUCCAUGAACGGAAACAAGUCUGUUUGGUGUCAAGCA
>1666
CCUGUAGAGGCUAUUUAUCCCGCGGCCGUGUCAAACUGGAACUCGACUCUAGAUCUCCAUGGGCUGGAAAAUCAGAGCCUAGUCAGA
>1667
CCCGUUUUUAUGUCCCUCGGCGGCCUGCUCACCAUGGUAGCCGGCGCUGUGUGGCUGACGGU
>1668
ACGAGACGCAGCCUCCGGGUCCGUGCACCUGGACAUACAGGUGGACAGGGCCGAGGAGGGCUGGGUCUGCGA
>1669
UGGCAUUUUUGGGGUGUCUCUGGAUCUUUGCGUCAAUGUGGAGUCACAGGGAGACUUUAUACUGUUC
>1670
CAUGUGUCCACCAGUUCGCCAGCGCCCCGCCCAGGCACCACCAGCCAAGCGUCAGGCCCUGGAAACAGUUCCACAUC
>1671
GCCUACGCGAGGCUGAACCUCCUGAAUCACUGCAUCUUUCUUGAGGCGUUUAAAGAAGAGAAUAGUGGCCAGGGCCUCGGUGGGG
>1672
CCCUUAAGUUUGCCAACGUCAGCUCAAGACUCGAAUUUCAGCGUAAAAACACAAAUGCUCGGUAAUGAGAUAGAUAUUGAGUGUAUUAUGGAGGA
>1673
GGGGACCCUGGUGGCCAACAUGACUUCCGUCAAUGCAACGGAAGAUGCGUGCACUAAAUCCUA
>1674
GCUGGCCGCAGCUGGCGGACUACAAGGCAUUUACGUUCUGGUGAUGCUUGUGCUCCUGAUACUAGCGUACAGA
>1675
ACGCUACCCUUAAGUUUGCCAACGUCAGCUCAAGACUCGAAUUUCAGCGUAAAAACACAAAUGCUCGGUAAUGAGAUAGAUAUUGAGUGUAUUAUGGAGGAUGGCGA
>1676
GGAAGAUGGCGUGGUCCACGAGCGGCGUGUCUUGGCCAGCGGGGAGAGGGUGGAAGUCUUUUAUAAGGCUCCGGCCCCACGACCUCGGGAGGGACGGGCCUCUACCUUCCACGACUUCA
>1677
UGCGCCAGGCAGGACUGCAGCUUGGCCAGACCCUCGGUGGCCACCUGGCGCAGGUACUGCUCCUUGCGCU
>1678
AUUCAGUGCCAAUGGUCACUUCUGAGGACGCAAACUCGCCAAAUGUUACAGUGACUGCCUUUUGGGCCUGGCCAAACAACACUGAAA
>1679
CCCCGGGCCGUGGAAUGAGGGCCUGAGUCUCUUUAAGCUGCACAAGGAGCUGAAGCGCGCCCCAUCCGAAGCCCGGGA
>1680
CUGCCUUGUUGGGUGCAAGGCUCGUGCCUGGGCCUGCAAUUUACUAACCUCGGGAUGCCAUAUGUUUUGCAGAAUGCCCACCAGAUCGCCUGCCACUUCCACAGCAAUGGCAC
>1681
CGCUGUGUGGCUGACGGUGAUGACUAACACGCUUUUGUCUGCCUGGAUUCUUACAGCA
>1682
CCAGAAGAAUGGCAGUUUGGUGGACAAGGUUGGUCGAGCCGGAUGGAGCCCUCUCAGCCUGA
>1683
UGCGGUGAGAGAAUGAGAUUCAAGGAAGAUGUCUAUGAUGGAGAGGCAGAGACCCUAGCUGAGCCUCCACGCUGUUUCAUGCUGAGCUUUGUUUUCAUCUAUUACUGCU
>1684
AGUCCGCCACUCAGCCUACAACGCCUCGCCCAUCAUGGGCCCCAUCAGUCUGUGCCCUCUCGGUGAUGGAUG
>1685
AGGGCCCUGACAACACUGAUGACAAUGGCCCACAGGGCCCUGACAACACUGAUGACAAUGGCCCACAGGGCCCUGACAACACUGAUGACAAUGGCCCA
>1686
CAUCAUUGCAUGUGUCAUGGCCACCCUCUGCACCCUGACAUCUGUUGUGGUA
>1687
CUGGUGGACUCUAUUGGUUGAUCUCCUUUGGCUCCUCCUGUUUCUGGCGAUUUUAAUCUGGAUGUAUUACCAU
>1688
ACAGGGCCCUGACAACACUGAUGACAAUAGCCCACAGGGCCCUGACAACACUGAUGACAAUAGCCCACAGGGCCCUGACAACACUGAUGACAAUAGCCCACAGGGCCCUGA
>1689
ACCCGCUGCCUCAUAACCCUAGCGACUCUGCUGGAAAUGAUGGAGGCCCUCCAGAAUUGACGGAAGAGGUUGAAAACAAAGGAGGUGACCGGGG
>1690
ACCCCCCUUUCUCUUCCCCAGUGAUUGGUAUCCUCCAACGUUAGAACCUGCAGAAUUAGAUGAAAGUUGGGAGGG
>1691
GAUUCCGGACGAGGAUGAAGUCGUUUUUGAAAUCUUCGAGCAAAAGGAGAUGCGAAAAGAAAUGACGACGACGACUAAAGGAGUG
>1692
UCACGAUUUCUUGGCAAUAACAGUAUCCUGUACGUGUUUUACUCUGGGAAUGGACCAAAGGCGAGCGGGGGAGAUUACUGCAUUCAGUCCAACAUUGUGU
>1693
GUGGUCAAGGAGGUUCCAACCAGAAAUUUGAGAACAUUGCAGAAGGUUUAAGAACUCUCCUGGCUAG
>1694
CUGGCUGUAUAUCGUUAUGAGUAACUGGACUGGAGGAGCGCUCCUUGUCCUCUAUUCCUUUGCUCUCAUGCUUAUUAUUAUCAU
>1695
CAGGACUGCAGCUUGGCCAGACCCUCGGUGGCCACCUGGCGCAGGUACUGCUCCUU
>1696
ACGCUACCCUUAAGUUUGCCAACGUCAGCUCAAGACUCGAAUUUCAGCGUAAAAACACAAAUGCUCGGUAAUGAGAUAGAUAUUGAGUGUAUUAUGGAGGAUGGCGA
>1697
CACCUGCAGUCCGCCACUCAGCCUACAAUGCCUCGCCCAUCAUGGGUCCCAUCAGUCUGUGCCCUCUCGGUGAUGGAUGCUGGUA
>1698
GAGCUGAGAUUGGCUCUGGCCACGUUGGACCCCAAGCGGGUCGCGGGGGGCAAGGAGACCGUCGCAGACUG
>1699
GGUACUCUUGGUGCAGCCCUUUUAACAUUGGCAGCAGCUCUGGCACUGCUAGCGUCACUGAUUUUGGGCACACUUAACUUGACUACA
>1700
CGCCUGCUCGUGUUCAACACCAAUCGGGUGAUCAACACUAAAUUGGUGUGCUCAGAGCCCCUGGUGAAGAUGCGAGUUUGCA
>1701
GCGACUCUGCUGGAAAUGAUGGAGGCCCUCCAGAAUUGACGGAAGAGGUUGA
>1702
CACCGGUAGACAGGGUUCGGACGUGGAGCUAGAGUCCUCGGACGAUGAGCUGCCAUAUAUCGAUCCCAAUAUGGAGCCGGUU
>1703
UAGGUCUCUGGAUCUACUUAUUGGAGAUUCUCUGGCGACUUGGUGCCACCAUCUGGCAGCUUUUGGCCUUCUUCCUAGCCUUCUUCCUAGACCUC
>1704
CGCCUGGAGAAUAUUUGCACCCUCCUGGACCUGGCCGGGGUGGAAUGUCAGACCAAGGCC
>1705
GGGCCGGGUCGUGACGACGGCGAUGACGGCCGGGCGGUUUGGAGCGGAGCGACGACACGAGCGGCAGGCGCGGGCAGGCGCUGACGGCGGCGGCGACUGGCCG
>1706
AAUCCAUGGCAGGCCCUGCCCUCAGGCCCCCGAGUGGCCUGUUCAAGAGGAGGGUGGCCAGGAUG
>1707
CGGCACCGCCAGGUGGUUACAGGAGACGUGGGUCCCCUCUGCCGUGGAAGGGUUGCCG
>1708
UGGGUUUCUGCCCCCUGUCUCUUUCUGGCCAACCUGCCUCUCUUAUGCCUGUGGCCCCGGCUGGCCAUCGAGAUUGUUUACAUCUGCCCG
>1709
AAGGGGGGAGAGCCAGUGGGGGGGGUGUUUAUUGUCACCGACAACGUUCUGCGCCAGCUCUUGACCUUCCUG
>1710
AGCCUCCGCCGCCUGCGGCCCACUGAAAAACCAGACACGUCGUUCAUGAGAGGCGUGUGGAAGUA
>1711
AUGAUUCCGGCCGUGGCGGCGGUGAUCCACACCUUCCUACACUGCUUUUGGGUACUUCUGGUUCCGGUGGAGAUGAUGACGACCCCCACGGCCCAGUUCAG
>1712
AGGCCCACGGGCGAGAAUGGGGCGGGCUAAUGGCCACGCUCAACAUCUGCAAUUUUUGGGCCA
>1713
ACCCGCUGCCUCAUAACCCUAGCGACUCUGCUGGAAAUGAUGGAGGCCCUCCAGAAUUGACGGAAGAGGUUGAAAACAAAGGAGGUAACCGGGG
>1714
AGGGGCACCUCAGGGUGCCUCCCCGGGUCCCAGGCCAGCCGGAGGGACCCCGGCAGCCCGGGCGGCCCCA
>1715
UGCUGCUACUGGCUUUCGUCCUCUGGCUCUCUUCGCCAGGGGGCCUAGGUACUCUUGGUGCAGCC
>1716
CCUGACCUCCUACUGGAGGAGGGUGAGCCUCGGUCCAGAGAUUGAGGUCAGC
>1717
ACAAGUCCAGGGCCUGGUUAAGACUGUGGUCAAUCACCUCUAUCACUACUUUCUGAAUGAGAAUGUCAUCUCCGGGGUCAGCGAGGCCCUCUUUGA
>1718
AUGGCGGUGUUAUGAAGGAAAAGGAUGGGAGCCUCUCUGUUGCUGUUGACCUGUCAC
>1719
GGCUCGGGCACGCGCGCUGGCUGCGGGGCCGAGCGGCGGCGCGGCUGCAGGCGGCAGGGCAGCGGGACCGGGUG
>1720
UCACGAUUUCUUGGCAAUAACAGUAUCCUGUACGUGUUUUACUCUGGGAAUGGACCAAAGGCGAGCGGGGGAGAUUACUGCAUUCAGUCCAACAUUGUGU
>1721
GUGCCCUGCUGGCGCUGUGUGGGCGAGCUGAUGGUUCUGCCCAACCACGGCAACCCUUCCACGGCAG
>1722
CGGGUGAAGAUCCUGGUUUUUUCAAUGUUGAGAUUCCGGAAUUCCCAUUUUACCCC
>1723
UGCCUCAUAGCCCUAGCGACUCUGCUGGAAAUGAUGGAGGCCCUCCACAAUUGACGGAAGAGGUUGAAAACAAAGGAGGUG
>1724
CGUGGCUGCAAGACAAGCACGGGUGUCGGAUCUUUGAGGCCAACGUGGAUGCCACGCGCCGCUUUGUCCUGGACAAUGACUUUGUCACCUUUGGCUGGUACAGCUGCCGCC
>1725
AGGGCCGGGCCCCGGCCGUGUGCCUGAACACGCUCUUCUUUAGGCUGAGGGACCGCUUCCCC
>1726
CUGGAGCUCCUUGGUGCAGGAGAAUUGGCUCUAACUAUGCGGUCUAAGAAGCUUCCAA
>1727
UGCGGGGGGUGACGGUCAGGCAGCUCCUGUAUUUAACUUUGCGGACAGAGGCCAGAGCCGUUUGCUCCAUCUGUC
>1728
AGGGCCCUGACAACACUGAUGACAAUGGCCCACAGGGCCCUGACAACACUGAUGACAAUGGCCCACAGGGCCCUGACAACACUGAUGACAAUGGCCCA
>1729
CCAUCCAGUGGGGCUUCUGAGGGAUUGGUACCAGAAGAGUCAGACUCAAGAGAUCAGCAACCUUGGGGGCAAAGCAGGGGUGA
>1730
ACCCCGGGAUUGGCCGCCCCCAUCACUCUCCCAGGCCCCCGAUUGAUGGCAAGGCCCUAUUUCGGGGC
>1731
UGAGUAACUGGACUGGAGGAGCGCUCCUUGUCCUCUAUUCCUUUGCUCU
>1732
CCGGUCUGCAACCUGGUCCUGGACCUGGAUCUAAAGAUCAAGGGCCCCCCCUGGUCGCUGGAGGAAAUCUAUGACCUGUGCCGGACCGU
>1733
ACCUGUGCCGGACCGUGCGGCGUGAGGUACUGCGCCUCAUGCGCCGCCUGGGUCCAGUGUCCAGGG
>1734
CGGGCGAGUCGCCUUCCCUCUCCCCUGGCCUCUCCUUCCCGCCUCCCACCCGAGCCCCCUCAGCUUGCCUCCCCACCGGGUCCAUCAGGCCGGCCGGAGGGACCCCGGCGGCCCG
>1735
CAUCACCCCUGUGGGCCCCCUGGUGGAGAAUAUAAAGAGCACCUAUCUGAAUAAAAUCACCACGGUGGUCCACGGGCCUGUGGUC
>1736
CGAUAGCCCAGGCACAUCUGGCACCUGUCCUUGUCUGCUGCCAUGCACGGCCCUGAACAACGACUACGUACCCAUAACUGGGCAUCG
>1737
AGGUGCCCGAGCCCAGCCUGCCGGACUUCAUUCUCAAACAGUCCCGAGACCGGCUCCGGAUUCACCG
>1738
CGCUCAGCUCCUCCUGUUGGCCUCCUGUGUGGCCGCCGGCCAGGCUGUCACCGCUUUUUUGGGUGAGCGAGCC
>1739
UGGUCCUCUGCCCACCCUGACCACGCUGCCCACCUCCCGGUGCCCAGGGUCAUCACAUACACCGACUG
>1740
AAGGAGGUGACCGGGACCCGCCUUCGAUGACAGACGGUGGCGGCGGUGAUCCACACCUUCCUA
>1741
CUGACCUGGCCCUCUUUGUGGACGGGGGCUCCCGGGCCCACGAAGAGAGCAACGUCAU
>1742
CGUCUGUAGAGGAAGUGGUUGCGCAUGCGGGCCAGCUCCCAGUAGACCACGUCCCCCCAGACG
>1743
UGAUGAUCAUCCUCCUGCUCAGCGCUCUCUGGAAUUUGCACGGACAGGCAUUGUACCUUGGAAUUCUGCUGUUCAUCU
>1744
AGCUGGCGGACUACAAGGCAUUUACGUUCUGGUGAUGCUUGUGCUCCUGAUACUAGCG
>1745
GGCCGAGCGGCUGCAGGCGCGGCAGGGCAGCGGGGCCGGGCGGCGCAGACGCGACGCGGGCG
>1746
GCGAGGGGGCCUGGUGCCAGACUCUCUUCAGUGACCGGACGGGUCUCACGAGGGUCUGCCGCGUGUUUGCUGCUCGG
>1747
AUGGCGGUGUUAUGAAGGAAAAGGAUGGGAGCCUCUCUGUUGCUGUUGACCUGUCAC
>1748
UCAUCCUGCUCAUUAUUGCUCUCUAUCUACAACAAAACUGGUGGACUCUAUUGGUUGAUCUCCUUUGGCUCCUCCUGUUUCUGGCGAUUUUAAUCUGGAUGU
>1749
AGCGCGGCCUGCGAGCUGGCGGUGAGCUACGCGCCCGCCAUGCUGGAGGCCUCGCA
>1750
ACUCUUCUACAUCACCUGUGCCACGGCCCGUCAAAACAAGGUGGUGGAGACCCUGAGC
>1751
CGCUCUGUUGCGCCAGGCAGGACUGCAGCUUGGCCAGACCCUCGGUGGCCACCUGGCGCAGGUACUGCUCCUUGCGCUUGAGCG
>1752
CGGACCUGAAACGAGAGGGCCCGCUGAACGUCAAGGUGGGCAUGACCCUAUUGGAUGAUGUGAUUAUUGCCUUCCGUUACAACCCCU
>1753
GGGUGGUUUGGAAAGCAUCGUGGUCAUGGAGGUUCCAACCAGAAAUUUGAGAACAUUGCAGAAGGUUUAAGAACUCUCCUGGCUAGGUGUCACGUAGAAAGGACUACCG
>1754
AGCCGCCGGGGUUGGUUCUGCCCCUCUCUCUGUCCUUCAGAGGAACCAGGGACCUCGGGCACCCCAGAGCCCCUCGGGCC
>1755
AGCCUUGCCCCCGCCAGCGCCUCCUCGCAGGCCCGCCGCACCAGGGCCAGGCGACGCUCCCGGGCAAACAGGGCA
>1756
CAUGUGUCCACCAGUUCGCCAGCGCCCCGCCCAGGCACCACCAGCCAAGCGUCAGGCCCUGGAAACAGUUCCACAUC
>1757
ACACCAGGCGCCGCAGGGGUGGUGGAUGUGCGGGGGCCUCAGCCCCCCCUGUGCUUCUACCAAGACUCCCUGACGGUGGUGGGGGGUGA
>1758
AGUCAGCCUUGCCCCCGCCAGCGCCUCCUCGCAGGCCCGCCGCACCAGGGCCAGGCGACG
>1759
UGGGUGCACAGGUGGCCGUAGGUGUCACGUGACCUUUUCCGCCGGCACCUUUAAGCCGCCGCGAUGUACCCC
>1760
CUGACCGAAUGGGGAAGUGGAAAUAGAACAUACGGUCCCGUUUUUAUGUCCCUCGGCGG
>1761
GUUCUCCAGGCUCCUGGAUCUGGGGCUGGCCUGCCUGGAUCUGAGCUAUGUGGAAA
>1762
CCCCGCCUCCAGCACCGGGACUCGUACGCCGAGCUCGAGUACGACUGUGAGGUGGGC
>1763
AGUGCCCAAACCGGUUCCAGUCAAGCCUACGCCACCGCCUUCCCGUAGGAGAAGGGGAGCGUGUGUUGUGUACG
>1764
AGCAAUGAUCAAGAAAGAGGCACCUGGAGUGGCCCUGCUCCCCUAUGUAAACUUUCCCUCCUUGCU
>1765
GCUUGUCGGCGGCUCGGCUCACCGUGAGCGGGGAGCAAGCAGCGCGGCGAUAGGG
>1766
ACGAGAGGUGCAUGUGGUUCUUGCCUGAGCCCAACAUUGAUUGGAUCAAGGUAGAAGAAGAAGCAGCAGCAGCUCCGG
>1767
UCUUACUGCGGUUGUCACUUUCUUUGCAAUUUGCCUAACAUGGAGGAUUGAGGACCCACCUUUUAAUUCUCUUCUGUUUGCAUUGCUGGCCGCAGCUGGC
>1768
GGCCUGUUUGAUUUCUCCAAGAGAAGCAUCGCCCACUCCAAAAACCGACACGAGUGCGCGCUUCUGGGUCACAGACAUUCGGCG
>1769
UUCGGCCUCGGGCCGAGGAAGAGGAGGGGGAGGGCGCGCCCGGAGUCCCCUUCCGCGUCCUCGCUCGUGCCGGC
>1770
UGGGUCGCCGGUGUGUUCGUAUAUGGAGGUAGUAAGACCUCCCUUUACAACCUCAGGCGAGGAAUUGCCCU
>1771
AGUGUCAACGAUGCAUAUCACGCCGUUUACUGUGCCUGGCUCCUAACACAGUAUUUUGCCCCCGAGGACAUUGUGAAGGUAUGUGCCGGUCUAACA
>1772
GGUACUCUUGGUGCAGCCCUUUUAACAUUGGCAGCAGCUCUGGCACUGCUAGCGUCACUGAUUUUGGGCACACUUAACUUGACUACA
>1773
GUGUGUUGUGUACGACGAUGAUGUCAUAGAGGUGAUUGAUGUUGAAACCACCGAAGAUUCAUCGUCAGUGUCACAGCCAA
>1774
CCGGUACUGGGGGUGCGCCGUGAAGGCGGCGGCGCAGUCCGCCUUCAGCGCCUCCACCGCGUCGCCCGAGGAGCUGU
>1775
ACGCUACCCUUAAGUUUGCCAACAUCAGCUCAAGACUCGAAUUUCAGCGUAAAAACAGAAAUGCUCGGUAAUGAGAUAGAUAUUGAGUGUAUUAUGGAGGAUGGCGA
>1776
CCCCGUGAUGAAGGUGUACAGGCUGUGCGUCAGCGCGUGCAGGUGCUCCGAGCUCAGGGU
>1777
GGCCAAGAGCGAAGACGAGGAGUCUGAGCGUCGAGACGCCCCUCCACCCCCGCUCGAUUUCAGCUUCCAAGCUUCCCGGUUGGUG
>1778
CAUGUGUCCACCAGUUCGCCAGCGCCCCGCCCAGGCACCACCAGCCAAGCGUCAGGCCCUGGAAACAGUUCCACAUC
>1779
CAGGCCAGCCGGAGGGACCCCGGCAGCCCGGGCGAGUCGCCUUCCCUCUCCCCUGGCCUC
>1780
CCAUAGGCCUUGCUCUCCUUCUCCUGCUCUUGGCGCUACUGUUCUGGCUGUAUAUCGUUAUGAGUAACUGGACUGGAGGAGCGCUCCUUGU
>1781
CCUAUAGUGACUUUAUUCAAGUUUUGGCCACGUUUACCGCAGACCCGGGGGACACCAUAGUCUGGAUGAAGUUAAACGUGGA
>1782
GCCGGCCCAAGGCGGCCCAAACUCGCGCGCGCGCGGGAGGGAGGAGAGAGAGAGCCGGUGGACCGGG
>1783
CGCUUCCACAACUUCAUCACCCCUGUGGGCCCCCUGGUGGAGAAUAUAAAGAGCACCUAUCUGAAUAAAAUCACCACGGUGGUCCACGGGCCUGUGGUCAGCA
>1784
AGGCGGCGGCGCAGUCCGCCUUCAGCGCCUCCACCGCGUCGCCCGAGGAGCUGUAGACCCCGCCGCAGAAGAGCCG
>1785
UGGGGCCUGGGUUUCGCCUGCUCGUGUUCAACACCAAUCGGGUGAUCAACACUAAAUUGGUGUGCUCAGAGCCCCU
>1786
ACCAUGCCCAGACUCAUCUCAAGGGAGGAGUGCUGCAGGUAAACCUUCUGUCUGUAAACUAUGGA
>1787
CACAGCUGGCCCUGCCUGCAGCAGACGCCAACGUCCACCAGCUGCACCAUCACGGAUGUCCAGCUGUU
>1788
AGGGCCCUGACAACACUGAUGACAAUGGCCCACAGGGCCCUGACAACACUGAUGACAAUGGCCCA
>1789
CGAGUUCUAUGAUAACAAGUAUGCAGCCCCCGUGACAGAUAUAGCUCUCAAGUGCGGGCUGCCCACCGAAGACUUCC
>1790
GAGGUGGACGGGGGGCUCGCCCGCGUGACGCGUCAGUUGCUGCUGUCUGGGGACGACCCCGCCGCCCGCCUG
>1791
ACAAAGGAAACUGCUGACACCGGUUACAGUUCUUACUGCGGUUGUCACUUUCUUUGC
>1792
CGCAAGGCCAUCAAGAAGCUGCUGGCGGCCUGCGAGGAUCCGCGCCAAAGGACCAUCCUCGACAAGCAGCAGCUGGCCAUCAAGUGCA
>1793
CGCUCGGCUCGAUGCCUGGCCAUAUCAGGGAAGUCAGGAACGCCUUCUGGUGGGGCAGCGUACCUGCG
>1794
AGUGACCUGCGUUGGGAAAAAUGACAAGGAGGAAGCCCACGGGGUUUAUGUUUCUGGAUACUUGUCGCA
>1795
CUGGCUGUAUAUCGUUAUGAGUAACUGGACUGGAGGAGCGCUCCUUGUCCUCUAUUCCUUUGCUCUCAUACUUAUUAUUAUCAU
>1796
CGGGUGAAGAUCCUGGUUUUUUCAAUGUUGAGAUUCCGGAAUUCCCAUUUUACCCC
>1797
UGGGAGGCAGAGGGUCGGCCUAGGCCCGGGGAAGUGGAGGGGGAUCGCCCGGGUCUCUGUUGGCAGAGUCCGGGCGAUCCUCUGAGACCCUCCGGGCCCGGACGGCCGCCCUCAGCCCCCCA
>1798
AAGGCCUGCUAGACUGCGCCUCCCUCCUGCGCCUGGAUCCCAGCUGUAUCAACCGAAUCGCCUCCGAGGGCCUG
>1799
ACGGGAGAUGAUGGCGCUGCUGGUCGGCACACAUCCGGCCUACGCUGCCGCCUUCCUGG
>1800
AUGGGCCCCAUCAGUCUGUGCCCUCUCGGUGAUGGAUGCUGGUAAGGCCCAG
>1801
ACAAAGGAAACUGCUGACACCGGUUACAGUUCUUACUGCGGUUGUCACUUUCUUUGC
>1802
AUGGCGGUGUUAUGAAGGAAAAGGAUGGGAGCCUCUCUGUUGCUGUUGACCUGUCAC
>1803
CGGCCACCGACGAGCAGAGGACUGUUCUCUGCUCGUACGUGGAGUCCA
>1804
AGCACUUCUAGCAAACUGCGGCCCCGCUGGACUUUUACGAGCCCACCGGUUACCACAGCCCAAGCCACCGUGCC
>1805
CCUAGGCCCGGGGAAGUGGAGGGGGAUCGCCCGGGUCUCUGUUGGCAGAGUCCGGGCGAUCCUCUGAGACCCUCCGGGCCCGGA
>1806
GCCUGAGGAACAUCUACGCGGAGCUGCACCGGAGCCUGCCGGAGUUUUCUCCCCCAGAUCACGGCUGUCUAGACGCGUGGGCCUCCCAGGG
>1807
AAUUAGAGGCUCUACACCCUACAGACAUGGUGAUUCUGUGACAUUUGCCUGUAAAACCAACUUCUCCAUGAACGGAAACAAGUCUGUUUGGUGUCAAGCAAAUAAUA
>1808
GGCCCUAGUGGCGACGGCACGCGGCCGGAGAUGGGCGGCGGCGGCGGCGCUAGCGGCG
>1809
AGCCGGUGGACCGGGCUCACCACGCGUGGUCCCGGGUGGGACCCGCUUGUCGGUGACACGGUUCACCGUGCG
>1810
UGCUCCGGGCUAUCGUGACGGGUCUCCAAAAAUUGUGGGUGGAUUCGUGCGGAUGUCCAGAGUG
>1811
UAGGUAUCUGGAUCUACUUAUUGGAGAUGCUCUGGCGACUUGGUGCCACCAUCUGGCAGCUUUUGGCCUUCUUCCUAGCCUUCUUCCUAGACCUC
>1812
CUGGCCCACUAAGGGAGUCCAUUGUCUGUUAUUUCAUUGUCUUUUUACAAACUCAUAUAUUUGCUGAGGGUUUGAAGGAUGCGAUUAAGGACCUUGUUAUGCCAA
>1813
GUGUGCGAGAAGCGUUUUCGUGAAUCUGGUCAUUUGCAAACUCACAUGCGUAUUCAUACGAACGAGAAACCGUACGA
>1814
AGUCGCCUUCCCUCUCCCCUGGCCUCUCCUUCCCGCCUCCCACCCGAGCCCCCUCAGCUUGCCUCCCCACCGGGUCCAUCAGGCCGGCCGGAGGGACCCCGGCGGCC
>1815
AGGACGAGGAAGGGGCAGGGGGCAGGGGCCUAGACAGGGUGAAAAGAGACCACGGAGUCCCAGUGGCAGUUCAUCCUCCGGGUCUUCUUCACGCAGCUCUUCCUCCGGCCG
>1816
GUUGACUGCAAUCCUGGCUUCAUCAUGAAUGGUAGUCGCGUGAUUAGGUGUCAUACUGAUAACACAUGGGUGCCAGGUGUGCCAACUUGUAUCAAA
>1817
AAGUGAUUCUAAAGGACAUGGAUCUUGGAGCGGGCCUUCCCCACAGUGCUUACGAUCUCCUCCUGUGACUCGCUG
>1818
UGCCAACCUUUCCAUCACUGACCCAUUUUAUCAACCUGCUAACCAGAUGUGAUAACGGGGAAUGUGUGACAUGCUAUGGUG
>1819
GGCAGAGGCGGUACCGAAGAAUCUAUGAUUUGAUAGAACUGUGUGGCUCUCUGCA
>1820
CGGCUAUUGCCGCCUCGUGUUUCACGGCCUCAGUUAGUACCGUUGUGACCGCCACCGGCUUGGCCC
>1821
CGCUCUGUUGCGCCAGGCAGGACUGCAGCUUGGCCAGACCCUCGGUGGCCACCUGGCGCAGGUACUGCUCCUUGCGCUUGAGCG
>1822
UGCAUGUUAUUACUGAUUGUCGCUGGCAUACUCUUCAUUCUUGCUAUCCUGACCGAAUGGGGCAGUGGAAAUAGAACAUACGGUCCAGUUUUUAUGUGCC
>1823
ACUUUGCCCCCUCAGUUCUUACCCCAACCGGUAGUGACUCAGGGGCAGGUGAGGA
>1824
AGACGUGGAGCGAUUGCGGAGGAUGCUCGCGUGCGUGCCGUGUCGUGAUGUCG
>1825
UGCUGUCCUCAACAAGGAGGUGGAGGCCUCCCACCUGGCCCUGGCCACCUCCAUCCACCAGAGCCAGCU
>1826
ACAGGGUCUCGGUCAGGGUCUCGCUCUGUUGCGCCAGGCAGGACUGCAGCUUGGCCAGACCCUCGGUGGCCACCUGG
>1827
CUGGCUGUAUAUCGUUAUGAGUAACUGGACUGGAGGAGCGCUCCUUGUCCUCUAUUCCUUUGCUCUCAUGCUUAUUAUUAUCAU
>1828
CGUCUGUAGAGGAAGUGGUUGCGCAUGCGGGCCAGCUCCCAGUAGACCACGUCCCCCCAGACG
>1829
GGCGCCAGAGUCACAGGUGGAGGAGGUCCCAGGCCUAGCGUCACGCACUCGGGGUGUCUUGGGGACUCACACGUUAGGGGGCGCG
>1830
CUGGAACCAAGGAAAAUGUAUCAGUAUGGAGCUGUUGUAACUCUGGAGUGUGAAGAUGGGUAUAUGCUGGAAGGCAGUCCCCAG
>1831
AGUCGCUCGGCUCGAUGCCUGGCCAUAUCAGGGAAGUCAGGAACGCCUUCUGGUGGGGCAGCGUACCUGCGGCG
>1832
CACCGGUAGACAGGGUUCGGACGUGGAGCUAGAGUCCUCGGACGAUGAGCUGCCAUAUAUCGAUCCCAAUAUGGAGCCGGUU
>1833
UGGGUCGCCGGUGUGUUCGUAUAUGGAGGUAGUAAGACCUCCCUUUACAACCUCAGGCGAGGAAUUGCCCU
>1834
AGGUGCCCGAGCCCAGCCUGCCGGACUUCAUUCUCAAACAGUCCCGAGACCGGCUCCGGAUUCACCG
>1835
ACCAACUGCGGCAAAUGGCGGUGUUAUGAAGGAAAAGGAUGGGAGCCUCUCUGUUGCUGUUGACCUGUCACUUCCCAAGCCCUGGCACCUGCCAGUGACCUGCGUUGGG
>1836
UGAGUAACUGGACUGGAGGAGCGCUCCUUGUCCUCUAUUCCUUUGCUCU
>1837
GCCGGUUGACAUCAUGAGCAAGGGCCCAGGGGAGGGACCAGGUGGGUGGUGUGUGCCCGGG
>1838
CUGGUCAAGAGCUUCCUGGCCGGCCGCCCCCUGACCUCCCGCCCUGAGCUGGACGAGGUCCUGGACGAGGGGGCGCGGCUGGAUGCCCUCAUGCGCCAG
>1839
AUGGCGGUGUUAUGAAGGAAAAGGAUGGGAGCCUCUCUGUUGCUGUUGACCUGUCAC
>1840
AUGGAAGAGGAGGGAACCGACUUGCGCGGUCAAGGCGCGAGCUGGUGCUCCGGCUAG
>1841
CCUGGUCACUUACGCCAAGCAGAGGCUCAACAACGCCAUCCUGAAGGCGUGCGGCCAGA
>1842
AAGGAGGUGACCGGGACCCGCCUUCGAUGACAGACGGUGGCGGCGGUGAUCCACACCUUCCUA
>1843
CGGGACGCCUCCUCCUCGCCUCGGCCCAACCGCUGCAUGGCUCGGUUGAGCCGCGUGUAGAGCUCGUUCCU
>1844
CCGGGCAAACAGGGCAGAGAGGCGGGAAUGUCCGCCACCCUCCCCCUGCCCCGUUGCACCGA
>1845
CUGGCUGUAUAUCGUUAUGAGUAACUGGACUGGAGGAGCGCUCCUUGUCCUCUAUUCCUUUGCUCUCAUGCUUAUUAUUAUCAU
>1846
CGCUCCCGGGCAAACAGGGCAGAGAGGCGGGAAUGGCCGCCACCCUCCCCCUGCCCCGUUGCACCGAUAGCA
>1847
CGGCAAGCACCAUCAGCCCGGGGGGACGCGGAGCCUGACCAUGCAAAAAGUAAGCCUGCGCGUGACCCCCCGCCUGGUGCUGGAAGUUA
>1848
CGGUGAACCGGGCUCACCACGCGUGGUCCCGGGUGGCACCCGCUUGUCGGUGACACGGUUCACCG
>1849
ACCGGCGCCUCUUGUCGGACGAGGAGGAAGAGACUUCACAGAGCAGCAGCUACACUCUGGGGUCUCAGGCCUCCCAGUCUAUCCAGGAGGAGGA
>1850
GACCUCAUCCUGCUUAUUAUUGCUCUCUAUCUACAACAAAACUGGUGGACUCUAUUGGUUGAUCUCCUUUGGCUCCUCCUGUUUCUGGCGAUUUGGCUGAUUUGGUA
>1851
GUCAGGGUCUCGCUCUGUUGCGCCAGGCAGGACUGCAGCUUGGCCAGACCCUCGGU
>1852
ACAAAGGAAACUGCUGACACCGGUGACAGUUCUUACUGCGGUUGUCACUUUCUUUGC
>1853
CGGCACCGCCAGGUGGUUACAGGAGACGUGGGUCCCCUCUGCCGUGGAAGGGUUGCCG
>1854
UGGUGCAGCCCUUUUAACAUUGGCAGCAGCUCUGGCACUGCUAGCGUCACUGAUUUUGGGCACACUU
>1855
UGGGUUUCUGCCCCCUGUCUCUUUCUGGCCAACCUGCCUCUCUUAUGCCUGUGGCCCCGGCUGGCCAUCGAGAUUGUUUACAUCUGCCCG
>1856
ACCCCCCUUUCUCUUCCCCAGUGAUUGGUAUCCUCCAACGUUAGAACCUGCAGAAUUAGAUGAAAGUUGGGAGGG
>1857
CGGCACCGCCAGGUGGUUACAGGAGACGUGGGUCCCCUCUGCCGUGGAAGGGUUGCCG
>1858
CGACCGGCCCCGCGCCUGGCGCCUCCUCGGGGCCAGCCGCCGGGGUUGGUUC
>1859
GCGCCUUCGUGGCUGCCACGUGGGCCGGCUGGAGGAGGACGAAGGGAGGCUGGCCGGAACGGACGGCGGACGACGGCGG
>1860
CGUCUGUAGAGGAAGUGGUUGCGCAUGCGGGCCAGCUCCCAGUAGACCACGUCCCCCCAGACG
>1861
GAUGUAUCAAGGAAAACUCAAGGAGGAGUCAUGGAAAAGAUUCAAAAGGAAUACUUGGGUAUUUGUUCUCGGGAACAUA
>1862
AGCCAACGGCUCGGAUUCGCCGGAGAGAGCUUGACGGCGGCGAAUCGCGGCGGCG
>1863
ACCCGCUGCCUCAUAACCCUAGCGACUCUGCUGGAAAUGAUGGAGGCCCUCCAAAUUUGACGGAAGAGGUUGCAAACAAAGGAGGUGACCGGGG
>1864
AGAUCACCCUCUCCCAUCCCAACAGUGUGUGUCACGUGGCCACGUGGCUGCAAGACAAGCACGGGUGUCG
>1865
AGUCGCCUUCCCUCUCCCCUGGCCUCUCCUUCCCGCCUCCCACCCGAGCCCCCUCAGCUUGCCUCCCCACCGGGUCCAUCAGGCCGGCCGGAGGGACCCCGGCGGCC
>1866
GCAGGGGUGGUGGAUGUGCGGGGGCCUCAGACCCCUCUGUGCUUCUACCAAGACUCCCUGA
>1867
UUUGCGGAGCACAUGCGCACCUACUUCACCCGGGAGACUUACCUGGCUGAGCAUGUGCGUGUCCAGCAGC
>1868
AGCCCUUUUAACAUUGGCAGCAGCUCUGGCACUGCUAGCGUCACUGAUUUUGGGCA
>1869
CGCCCCAUCUUGGCCCGUCCCUCUUGUCCCUUUCAGCGUUCACCGGUGGUGGGUGUGGAGCCGUGGCCUUUUGCA
>1870
GCGACACGGGCAGCAGACGCUGGGCAGGCGCGGCAGGCGCUGACGGCGGCGGCGACUGGCCGGUCGG
>1871
CAGGACUGCAGCUUGGCCAGACCCUCGGUGGCCACCUGGCGCAGGUACUGCUCCUU
>1872
CGGAGGAGAUCCGCCAGGACCUGGAUGCUGUAGUGGCCUUCUCUGAUGGCCUGGAGAGCAUGCAGGUCAGGUCCCCCUCCA
>1873
GGUCGAUUCCCGGCGGUGAGAGCAUCUACGCGGUUUCGGGAACUCGAUG
>1874
AUGGGCCCCAUCAGUCUGUGCCCUCUCGGUGAUGGAUGCUGGUAAGGCCCAG
>1875
GGCGCGGCUCGGGCACGCGCGCUGGCUGCGGGGCCGAGUGGCUGCAGGCGCGGCAGGGCAGCGGGGCCGGGCGGCGCA
>1876
GGACACCGGUAGACAGGGUUCGGACGUGGAGCUAGAGUCCUCGGACGAUGAGCUGCCAUAUAUCGAUCCCAAUAUGGAGCCGGUUCA
>1877
AGCCGCCGGGGUUGGUUCUGCCCCUCUCUCUGUCCUUCAGAGGAACCAGGGACCUCGGGCACCCCAGAGCCCCUCGGGCC
>1878
GGCUCUCCCGGGACGCCUCCUCCUCGCCUCGGCCCAACCGCUGCAUGGCUCGGUUGAGCCGCGUGUAGAGCUCGUUCCUCUUUUGCA
>1879
CGAGGCCCGGAGCUCCGGCCGUGUGGCCGAGGAUGACUAUGACUUCUCGAGCCUGGCUUUGGAGCUCUUGCCCCUCA
>1880
CGGGCCUCGUGACAUGGCGCCUCCUUCCACCGGGCCUCGUGACAUGGCGCCUC
>1881
CUAGGCAUAGAGAGUGAUGAGCUCGCUUCGACAGAGCCGGUUCAUGAUCAGCUACUGCCUGC
>1882
ACCUCCGGGCUCUCCCGGGACGCCUCCUCCUCGCCUCGGCCCAACCGCUGCAUGGCUCGGUUGAGCCGCGUGUAGAGCUCGUUCCUCUUUUGCAGGAUGGCCCGGUACUGGG
>1883
GCCUGAACAAGUCCAGGGCCUGGUUAAGACUGUGGUCAAUCACCUCUAUCACUACUUUCUGAAUGAGAAUGUCAUCUCCGGGGUCAGCGAGGCCCUCUUUGAUCAGGA
>1884
CUCUCUGACGACGUGCUGGUUGCGCUAGUCAUGGCUCAUUUUCUCGCAACAACACAGAAGCACACGUUCAAGAA
>1885
UGGAGGAUGGCGAAAUUUCACAAGUUCUGCCCGGAGACAACAAAUUUAACAUCACCUGCAGUGGAUACGAGAGCCAUGUUCCC
>1886
AGGAUGGCGAAAUUUCACAAGUUCUGCCCGGAGACAACAAAUUUAACAUCACCUGCAGUGGAUACGAGAGCCAUGUUCCCAGCGGCGGAAUUCUCACAUCAACGAGUCCC
>1887
CGGGUGAAGAUCCUGGUUUUUUCAAUGUUGAGAUUCCGGAAUUCCCAUUUUACCCC
>1888
CCCCGUGAUGAAGGUGUACAGGCUGUGCGUCAGCGCGUGCAGGUGCUCCGAGCUCAGGGU
>1889
AUUUGGUGUUGUGUUUGAGGAUUCCUGAUGAUGAGGAGGAUGGUCUCGAGGCGAAUCAAAAUCAGAUACAAAAAGAAG
>1890
CGGGUUGGAAGAAAUGACGCUGGAGAAGCUGCACAUUUUUAAGCAAAAAGCCAGCGUGUUUCUUAUCCCCA
>1891
AGGGCCCUGACAACACUGAUGACAAUGGCCCACAGGGCCCUGACAACACUGAUGACAAUGGCCCA
>1892
AGCUAGCUCUGACGUGGCGCCUUCGUGGCUGCCACGCGGGCUGGCG
>1893
AGGGCAGCAAGCAAAUCCGAUGCAAUGCCCAAGGCACAUGGGAGCCAUCUGCACCA
>1894
AGUUUGGCUUCGAGGUGCAUAGAAGCCGGCCCUCCUUCCGUCAGUUCCAGGCCAUCAAUCACCUUGUUCUGUUUGACA
>1895
CAUCAUUGCAUGUGUCAUGGCCACCCUCUGCACCCUGACAUCUGUUGUGGUA
>1896
AGGGCCCUGACAACACUGAUGACAAUGGCCCACAGGGCCCUGACAACACUGAUGACAAUGGCCCA
>1897
CAGUGAGUCCUUCUGACGCUGGGCCUCCUUCCACCAGGCCUCGUGUCAUGGCGCCUCCUUCCACCGGGCCUCGUGUCAUGGCGACUCCUU
>1898
GCAGGAGCCGGAGGGGCAGGAGGGGCAGGAGCCGGAGGGGCAGGAGGGGCAGGAGUCGGAGGGGCAGGAGGGGCAGGAGCCGGAGGUCCUGN
>1899
ACAGGGUCUCGGUCAGGGUCUCGCUCUGUUGCGCCAGGCAGGACUGCAGCUUGGCCAGACCCUCGGUGGCCACCUGG
>1900
AGUCAGCCUUGCCCCCGCCAGCGCCUCCUCGCAGGCCCGCCGCACCAGGGCCAGGCGACG
>1901
CGGCUCGAUGCCUGGCCAUAUCAGGGAAGUCAGGAACGCCUUCUGGUGGGGCAGCGUACCU
>1902
CUCUCUGACGACGUGCUGGUUGCGCUAGUCAUGGCUCAUUUUCUCGCAACAACACAGAAGCACACGUUCAAGAA
>1903
GGCGGCGCAGUCCGCCUUCAGCGCCUCCACCGCGUCGCCCGAGGAGCUGUAGACCCCGCCGCA
>1904
CCGGCUUCAUCUUCUUCCAGGACGCCUGGGAGGAGAUGGAUACCCGA
>1905
AAGGAGGUGACCGGGACCCGCCUUCGAUGACAGACGGUGGCGGCGGUGAUCCACACCUUCCUA
>1906
AGUCGCUCGGCUCGAUGCCUGGCCAUAUCAGGGAAGUCAGGAACGCCUUCUGGUGGGGCAGCGUACCUGCGGCG
>1907
AGAUGAUUGGGCAGGUGCUGUUGAUGCCCAAGACGGCUUCCUCGUUGCAGAAGUGGGCACGCCAGCAAGGCUCAGGCGGCGUUA
>1908
ACAGGGUCUCGGUCAGGGUCUCGCUCUGUUGCGCCAGGCAGGACUGCAGCUUGGCCAGACCCUCGGUGGCCACCUGG
>1909
GGUCCCGAGCUUCUCCCGCUGGGCCCAGUCUCACGCCAGCGAGCUCGAUCCCCGGGAGAUUCGCGACA
>1910
AGGAUGGCGAAAUUUCACAAGUUCUGCCCGGAGACAACAAAUUUAACAUCACCUGCAGUGGAUACGAGAGCCAUGUUCCCAGCGGCGGAAUUCUCACCUCAACGAGUCCC
>1911
CUCCUGUUGAAGCAGAUGUGCCCAAGCCUGGAUGUUGACUCCAUUAUCCCCCGGACACCAGAUGUUUUACACGAGGAU
>1912
GUAUAUCGUUAUGAGUAACUGGACUGGAGGAGCGCUCCUUGUCCUCUAUUCCUUUGCUCUCAUGCUUAUAA
>1913
AUCUGCUCUUCAACCUUGGCAGUGUCCUCCCUAACCGCCUGGUGGUGGGUGUCCUCUACUGCCUUGUCCACUGGGGUGCAGAC
>1914
AGACGAGCAGCGAUGAGGACACCGGUAGACAGGGUUCGGACGUGGAGCUAGAGUCCUCGGACGAUGAGCUGCCAUAUAUCGAUCCCAAUAUGGAGCCGGUUCAGCAGAGGCCCGUCA
>1915
AUGGGGAGCUCUUCCGCUUCAUCUGGGCCCACUACGUGAGGCCCACGGUGGCGGCAGACCCCCAG
>1916
AGCUGGCGGACUACAAGGCAUUUACGUUCUGGUGAUGCUUGUGCUCCUGAUACUAGCA
>1917
UGCCUCAUAACCCUAGCGACUCUGCUGGAAAUGAUGGAGGCCCUCCAGAAUUGACGGAAGAGGUUGAAAACAAAGGAGGUG
>1918
GCGACUCUGCUGGAAAUGAUGGAGGCCCUCCAGAAUUGACGGAAGAGGUUGA
>1919
GGCUGAGCUGGCGCCGACGUGGCGCCUACGUGGCUGCCACGCGGGCCGGCGGGAGGUA
>1920
CCCGGGCGAGUCGCCUUCCCUCUCCCCUGGCCUCUCCUUCCCGCCUCCCACCCGAGCCCCCUCAGCUUGCCUCCCCACCGGGUCCAUCAGGCCGGCCGGAGGGACCCCGGCGGCCCGGU
>1921
AGCCUUGCCCCCGCCAGCGCCUCCUCGCAGGCCCGCCGCACCAGGGCCAGGCGACGCUCCCGGGCAAACAGGGCA
>1922
AAGGCCGAUAUGCCCGAUGACCCGAUGCUCGCCCGCAGGUAUGGGCAGUGUCUGGAACUGGCACUGGAGGCCUG
>1923
GCCGGCCCAAGGCGGCCCAAACUCGCGCGCGCGCGGGAGGGAGGAGAGAGAGAGCCGGUGGACCGGG
>1924
CAUCAUUAUGCUGGGCCAGGAUGACUUCAUUAAGUUCAAAAGCCCCCUGGUCUUCCCUGCUGAGCUUGAUC
>1925
AGGUUUAGCCGCACUCGAGGCCCUGAUGCUCGUCUACACGCUCUGCGAGACCGCCAACCUGGCCGAGGCGGCCACCC
>1926
CGCCUUUGGUUUUAACCCACUCUUUUUGCCCAGCUUUAUGCCGGUGGGGGCCAAGGUGCU
>1927
GGGCAAGCGGCGGCGGCGGCCCAGACAGAGGAGAGGCGGAGGCACACACGUACCCCCCUUAUCUCUCGGCGGCUGCCGCCGCCAGCCG
>1928
ACUCGUGCCUGAGGAGCGCCCACUGUCUUUUGCCUAUACCUGCCGUCUCUGAGGGGGGGAGAAAGACGGGCGGGGGCGUAGGGGAGG
>1929
CGCGCGCGAGCGGGGCAGAGGGGAGCGGCGGACCGAGGUCGGCUUGACCCGGUCUUAGCCGAGCUGGCACCGACGUGGCG
>1930
AGGCUGACCGACCAAGGGCCACCUGGAUCCAGGAGCUGUUUCGCACUGCGGUGGAGGUAGAGACUGCCUUCAUCGAGGCUCGUGGAGAGGGGGNUACCUUGGUGGAUGUGNGAGCCA
>1931
CGGGGCCGGCGGGGGAGAGGGUGAAGAAAGCGGCGGUGGCGGUCUCUUUCACCGCCCCGAGUCACUUUCCAGCGUGGUGGCCUCA
>1932
AAGGAGGUGACCGGGACCCGCCUUCGAUGACAGACGGUGGCGGCGGUGAUCCACACCUUCCUA
>1933
AGAGAACGCACGAGUGCGAUGUUUGCGAGAAGGUGUUUAGAGUACCAUCUGCAUUGGCCGUACAUAUGCGUUCUCA
>1934
ACCGUGGAUCGAUGACAAUUCUAGCACGGAGACGGCACAGGCUUGGAAUGCCGGCUUUCUCCGGGGUCGUGCGUAUGGG
>1935
CCCGAGAUGCCGCACGGGGGGGCCUCGCACUCUCCCGUCGUUAUCUUGGA
>1936
CGAGUCAUUGCUCCGGGCUAUCGUGACGGGUCUCCAAAAAUUGUGGGUGGAUUCGUGCGGAUGUCCAGAGUGCCUACAAUGUCUUA
>1937
AGCUCCUUGGUGCAGGAGAAUUGGCUCUAACUAUGCGGUCUAAGAAGCUUCCAAUUAACAUCACCGCCGGAGAGGAGCA
>1938
AGCCAGCUUCUCUCCUAUAGUGACUUUAUUCAAGUUUUGGCCACGUUUACCGCAGACCCGGGGGACACCAUAGUCUGGAUGAAGUUAAACGUGGAGGAGAACAUGCGCC
>1939
CAUGUGUCCACCAGUUCGCCAGCGCCCCGCCCAGGCACCACCAGCCAAGCGUCAGGCCCUGGAAACAGUUCCACAUC
>1940
UGCGCCAGGCAGGACUGCAGCUUGGCCAGACCCUCGGUGGCCACCUGGCGCAGGUACUGCUCCUUGCGCU
>1941
AGAGGGUCGGCCUAGGCCCGGGGAAGUGGAGGGGGAUCGCCCGGGUCUCUGUUGGCAGAGUCCGGGCGAUCCUCUGAGACCCUCCGGGCCCGGACGGUCGCCCUCA
>1942
CGGACCGCUCAUUCCCUGCAUACCUCGAGGAGGUCAUGUAUGUGAUGGUUCA
>1943
UCGUGUGCAGGAGGCGGCGGGGAGCCGGGCAUCCUUCUCUCCAGCCGCCAUCGAGCAGGUGG
>1944
AGCCGGUGGGCCGGGUCCAUCCCGCGUGGUCCCGGGUGGGACCCGCUUGUCGGGGGCUCGGCUCACCGUGCG
>1945
AAGUUCUGCCCGGAGACAACAAAUUUAACAUCACCUGCAGUGGAUACGAGAGCCAUGUUCCCAGCGGCGGAAUUC
>1946
AGGGUUCGGACGUGGAGCUAGAGUCCUCGGACGAUGAGCUGCCAUAUAUCGAUCCCA
>1947
UCGUACAACUCCAGGCGACACUUGGGUGCACAGGUGGCCGUAGGUGUCACGUGACCUUUUCCGCCGGCACCUUUAAGCCGCCGCGAUGUACCCCCGGGGAUCGCCAGUGGUUGUAUGU
>1948
CUUGCUGAGGUUUCAAUUUUGGGAGCUCCAGAGAGGGAGUUUCGCUUCCUCAUUUCAGUGGCCCUCAGAAUUUCUGCUAGCUUCAGGGAA
>1949
ACCUGUCGGCCCUGCGCUACUAUGACACCUAUCUGUAUGUGGGGCGCAGCGGGAAGCAGGA
>1950
UUCCCUCUCCCCUGGCCUCUCCUUCCCGCCUCCCACCCGAGCCCCCUCAGCUUGCCUCCCCACCGGGUCCAUCAGGCCGGCCGGAGGGAC
>1951
GCUUCGCAUUACACCAUCCCAUGGACCGAACUGAUGGCAAAGGUCCCAGGCCUUAGCCCAGAGGCGCUGUGGAGAGAGGCAAAUGUCACCGAAGA
>1952
UGCAUUACAGCCUCGUCUUCAUCAUUGGGCUCGUGGGAAACUUACUAGCCUUGGUUGUCAUUGUU
>1953
CAUGUGUCCACCAGUUCGCCAGCGCCCCGCCCAGGCACCACCAGCCAAGCGUCAGGCCCUGGAAACAGUUCCACAUC
>1954
CCCACUUCGCCCGAUGACUGGAACACCCUGCUGGCCUCCCUGCUGCCAGACAAUACGGACUCAGCCGCGGCAGCAGCGGCGGCAGUAGCCAGAAACACGGACAUCUUGGA
>1955
AGCUGGCGGACUACAAGGCAUUUACGUUCUGGUGAUGCUUGUGCUCCUGAUACUAGCG
>1956
UGGCCAGUGUAGCUUCCGCCCGCCUCAGCGCCGCCGCCGCCGACUCCUACUGGGACACCUGGCCCGACGUGGAGUCCAACGCCGGGGAGCUGCUUCGGGAAUACGUCUCUGCGCCC
>1957
CAUGUGUCCACCAGUUCGCCAGCGCCCCGCCCAGGCACCACCAGCCAAGCGUCAGGCCCUGGAAACAGUUCCACAUC
>1958
AAUGUAGCCAAAGACAUUCAUUCCAGAUAUCUCUGCACUUUACAGUAUGUCUGAUGAACUUCAACUGCUGCAUG
>1959
GGCUGGGGUAGAUGAGGAGGACGUCCGCUUUUUGGCGCUGUUGACAGCGAUAGAGUAUGGGGCCCCUCCCGCCGCCUCAGUG
>1960
AUUCAGUGCCAAUGGUCACUUCUGAGGACGCAAACUCGCCAAAUGUUACAGUGACUGCCUUUUGGGCCUGGCCAAACAACACUGAAA
>1961
CCAUGUGCCAACAUAGAGGCAUUCCUGGCACACCUCACCAGGUGUGUGUAUGCCCUGUACUUGGACGUGC
>1962
AGGGAGGCUUGCCUUUGUGAACAGCUUUUCCAUGAUCAAGUUCAUCUGCCGUCACCUGGGAAAUAACGCCAUCUCCA
>1963
CUGGAGGUGGUCCUGACAAUGGCCCACAGGACCCUGGAGGUGGUCCUGACAAUGGCCCACAGGACCCUGACAA
>1964
AUGAAGUGUUCUCCAACAGCCUGGAAUCGGGAUCCAGUGCCCCCACGUCCCCCAUCACACUGGACACCGCCAGGAGCCAAUACUAUCAG
>1965
CGCGGGGCCUCCUGCCGCGGGGCCUCCUGCCGCGGGGCCUCCUGCCGCGGGGCCUCGCA
>1966
AGCCGUGCCAAUUCGGGGAGGAGAGGGAUGGGAGCGGGAGGCACUGCCUCAGGGUUUUGGACGAACGCGGGCGGCG
>1967
ACACCAUGUGCCAACAUAGAGGCAUUCCUGGCACACCUCACCAGGUGUGUGUAUGCCCUGUACUUGGACGUGCGUGA
>1968
CGGGUGAAGAUCCUGGUUUUUUCAAUGUUGAGAUUCCGGAAUUCCCAUUUUACCCC
>1969
GCGACUCUGCUGGAAAUGAUGGAGGCCCUCCACAAUUGACGGAAGAGGUUGA
>1970
AACGUGAUCGUUUCGGCCUCGGGCCGAGGAAGAGGAGGGGGAGGGCGCGCUCGGAGUCCCCUUCCGCAUCCUUGCUCAAAAAGGGAGAGAGGGCGACGUG
>1971
ACCCGCUGCCUCAUAACCCUAGCGACUCUGCUGGCAAUGAUGGAGGCCCUCCAAAUUUGACGGAAGAGGUUGAAAACAAAGGAGGUGACCGGGG
>1972
CGCGGGGCCUCCUGCCGCGGGGCCUCCUGCCGCGGGGCCUCCUGCCGCGGGGCCUCCUGCCGCGGGGCCUCGCA
>1973
ACCUGGGGGUGAUGGAGUGUAAGGCCAGCGCGGCUCUGUCGGUGCCGCGGGAGGAACAGAAUGAGCGGAGUCCCGCUGAGCAGAUGCUGCCUCGUCCCAUGGA
>1974
CGCCAGGCAGGACUGCAGCUUGGCCAGACCCUCGGUGGCCACCUGGCGCAGGUACUGCUCCUUGCGCUUGAGCG
>1975
AGGGCAGCAAGCAAAUCCGAUGCAAUGCCCAAGGCACAUGGGAGCCAUCUGCACCA
>1976
UGGGCUUGAUGACAAAUCUGACUGUGAGUCUGAGGAUGAGUCUAAUUUCCGCAGGCCCU
>1977
ACGCGCGCACAGGGUGGGGGCGAGCGGCAGGGCGGCAUGGGCGGCCGUGCGGCGCAGGCGGCCAGGGCUGAUGCGGCGG
>1978
CCGGGCAAACAGGGCAGAGAGGCGGGAAUGGCCGCCACCCUCCCCCUGCCCCGUUGCACCGA
>1979
UGGACACCCCCGGGGGCCCGGCCCGGCCAAGAGCGAAGACGAGGAGUCUGAGCGUCGAGACGCCCCUCCACCCCCGCUCGAUUCCAGCUUCCAAGCUUCCCGGUUGGUGCCCGUGGGGCCU
>1980
CCUGGGCAGGGAGGCCACCUUUUACGCGUGUCGGGCUAUGCGUCGUCUUCUACUCGGCGUUAUCCGAAUAAAUGACUGCCAGGAGCUGCCACCCGGU
>1981
AUCUGGGGCUGGCCUGCCUGGAUCUGAGCUAUGUGGAAAUGAGGGAAUUUGUGGUUUGGGGCAGGCCCCCAGCUUCUGAG
>1982
CCGGGCAAACAGGGCAGAGAGGCGGGAAUGUCCGCCACCCUCCCCCUGCCCCGUUGCACCGA
>1983
CGGGGUUGGUUCUGCCCCUCUCUCUGUCCUUCAGAGGAACCAGGGACCUCGGGCACCCCAGAGCCCCU
>1984
CUGGCUCUUUGGCCGGCCCAGGAAUAGAUACAGCCAGCUCCCUGAGGAGCCGGAGACCUUUGAGUGCCCGGACCGCUGGCGAGCCGA
>1985
GGGUGGCGGCGGUCCUUGGGGCGGCGUCUACGCGCGUUCGGCAGGGUUACCGAGCUACCA
>1986
GGCCUUCUUUGAGGACUAUGCCCUGCUCUGCUACUACUGUCUAAAUGCCCCACGAGCCUGGAUCUCUAGCCUCAUCACAGGCA
>1987
GUGAGGACACGGAGAGCGAUGGAGAUGAUGAAGAUGCUCUUGAUUUGUCAAUCCAUGGCAGGCCCUGCCCUCAG
>1988
UGCCUCAUAACCCUAGCGACUCUGCUGGAAAUAAUGGAGGCCCUCCAGAAUUAACGGAAGAGGUUGAAAACAAAGGAGGUG
>1989
GGGAUGAGGGUGGGGGGGCUGUUGGAGGGGGCAGGAGUCUGCACUCCCUGUAUUCACUGAGCGUCAUCUA
>1990
CGCUGGCAUACUCUUUAUUCUUGCUAUCCUGACCGAAUGGGGAAGUGGAAAUAGAACAUACGGUCCCGUUUUUAUGUCCCUCGGCGGCCUGCUCACCAUGGUAGCCGGCG
>1991
CCCUUAAGUUUGCCAACGUCAGCUCAAGACUCGAAUUUCAGCGUAAAAACACAAAUGCUCGGUAAUGAGAUAGAUAUUGAGUGUAUUAUGGAGGA
>1992
AUCCGGCAAGCACCAUCAGCCCGGGGGGACGCGGAGCCUGACCAUGCAAAAAGUAAGCCUGCGCGUGACCCCCCGCCUGGUGCUGGAA
>1993
ACCGGUGGAACUCGUGACAGAUGUCUACGCCACCCUAGGCAUCGUGGAGAUCAUCGACGAGCUCUACCGGA
>1994
CUGCGUGGCUGGACGGAGGACGAUAGCCCAGGCACAUCUGGCACCUGUCCUUGUCUGCUGCCAUGCAC
>1995
CACGGCGUACAUCCAUCGCAUCGGACGGUCGGGAAGAGCCGGCCGAGUUGGAAACGCGGUC
>1996
CUAGCUUAUUUUUUGGUUGUGCGGUCUGUUUUUCCCGCGUUUUCCGAUAGAAUAGCUGC
>1997
GGGUGGUUUGGAAAGCAUCGUGGUCAAGGAGGUUCCAACCAGAAAUUUGAGAACAUUGCAGAAGGUUUAAGAACUCUCCUGGCUAGGUGUCACGUAGAAAGGACUACCG
>1998
AUAUGCCGCUGCACAAAGGAAACUGCUGACACCGGUGACAGUUCUUACUGCGGUUGUCACUUUCUUUGCAAUUUGCCUAACAUGG
>1999
CCGGCGGAGAGAGCAUCUACGCGGCUACGGGAAUCCGUUGCUAGCGUCGGAUUGGGCGGAGCUACGCCGA
>2000
GCGCGAUUUUGGGGUGCCCCUGUCUUAUGGGUGUCCUACCAAUCCAUUCUGCAAGGUUUACACCCUUAUCCCGG
>2001
AGCCAAUAGCAUCACGGAUCACCUGAAGCGCUUUGACGCCGUCCGCGUCCCUGAGAGCUGUCGUGGGGUGGUGGAGGCC
>2002
ACCAACUGCGGCAAAUGGCGGUGUUAUGAAGGAAAAGGAUGGGAGCCUCUCUGUUGCUGUUGACCUGUCACUUCCCAAGCCCUGGCACCUGCCAGUGACCUGCGUUGGG
>2003
AGUCGCUCGGCUCGAUGCCUGGCCAUAUCAGGGAAGUCAGGAACGCCUUCUGGUGGGGCAGCGUACCUGCGGCG
>2004
GGGUCAGGGUGAUGGAGGCAGGCGCAAAAAAGGAGGGUGGUUUGGAAAGCAUCGUGGUCACGGAGGUUCCAACCCGAAAUUUGAGAACAUUGCAGAAGGUUUAAGAGUUCUCCUGGCUA
>2005
AGCCGCGCCUGAUAUGCAACGUCACCUUCACCGGACUCAUUUGCGCCUUCUCCUGGUUUAUGCUGUCCCUGCCGCUGCUCUUCCUGGGUGAGGCC
>2006
CUAGGUAGAUGCGAAGCACCACGGACUAGUCCCGAAGGAGAAUGGUGCUGUGCUCUAUUUAU
>2007
UGCGGACUCAGGCCACCGUCUACCCGGAGGAGGACAUGUGCAUGGCCUGGGCCCGCU
>2008
CAUGUGUCCACCAGUUCGCCAGCGCCCCGCCCAGGCACCACCAGCCAAGCGUCAGGCCCUGGAAACAGUUCCACAUC
>2009
CGGAGGAGAUCCGCCAGGACCUGGAUGCUGUAGUGGCCUUCUCUGAUGGCCUGGAGAGCAUGCAGGUCAGGUCCCCCUCCA
>2010
GCAGUGGAUGUUCCAAGGUGCCCCCCCUAGCCAAGGCACUGACGUGGUCCAACAUCAGCUGG
>2011
CCUACCAAAGAACUCCAUCAUUAUGCUGGGCCAGGAUGACUUCAUUAAGUUCAAAAGCCCCCUGGUCUUCCCUGCUGAGCUUGAUCUCCUGAAAUCUAUGGUGGU
>2012
CGCGAGACUACAACUUUGUGAAGCAACUCUUCUACAUCACCUGUGCCACGGCCCGUCAAAACAAGGUGGUGGAGACCCUGAGCAGCUCAUAUGUGAAGCA
>2013
CCCUUGCGACUCUGCUGGAAAUGAUGGAGGCCCUCCAAAUUUGACGGAAGAGGUUGAAAACAAAGGA
>2014
GGCUCAGGACCUCACAGACUACGGGGAACUGAGUGACUGGAGUCUCCCCGCCACUGCCACAAUGAGCCUGGGCA
>2015
CCAUUUUAUCAUAUAAGCCUGAAGCCCGUGAGCUGGCCUGACGAGACCAUGAGGCCAGCCAAGUCUACAGAUUCUGUGUUUGUGA
>2016
CGGCUAUUGCCGCCUCGUGUUUCACGGCCUCAGUUAGUACCGUUGUGACCGCCACCGGCUUGGCCC
>2017
AGUGACCUGCGUUGGGAAAAAUGACAAGGAGGAAGCCCACGGGGUUUAUGUUUCUGGAUACUUGUCGCA
>2018
UUGCUAUCCUGACCGAAUGGGGAAGUGGAAAUAGAACAUACGGUCCCGUUUUUAUGUCCCUCGGCGGCCUGCUCACCAUGGUAG
>2019
UUGAUCUUGACUUUGGCCAGCUGACACCCCAUACAAAGGCUGUCUACCAACCUCGAGGUGCAU
>2020
AGUGACCUGCGUUGGGAAAAAUGACAAGGAGGAAGCCCACGGGGUUUAUGUUUCUGGAUACUUGUCGCA
>2021
CGGCCAUCUGGAGGCGGCCCUGGACGUGCUGGCAUCCUCACUGCCCCCCACGACAGCCUCUCCGGCCA
>2022
AGGCGGCGGCGCAGUCCGCCUUCAGCGCCUCCACCGCGUCGCCCGAGGAGCUGUAGACCCCGCCGCAGAAGAGCCG
>2023
CGCUGCACAAAGGAAACUGCUGACACCGGUUACAGUUCUUACUGCGGUU
>2024
CGGCUUUAGUCUGGCCUCCUUAAAUUCACCUAAGAAUGGGAGCAACCAGCUGGUCAUCAGCCG
>2025
CGACGGCGGCGAGCACACAGCGAGCGGCGGCAACGGGCGGUCAAAGAGCAAGCUGGCGCUCGGCGGUCA
>2026
AGUGUGAUGUGUGCGAGAGGUGUUUUAGUGAAUCUACUGCUUUGAAAACCCACAUGCGUAUUCACACG
>2027
UUAAGUGCCGCUUCAAGUACCUCUUUUCCAAGUCAGAAUUUGACCCCAUCUACCCAUCCUACACUGCGCUUUACAAGAGGCCAUGCAAGAGGUCAUUUAU
>2028
AGGCACAACUACAGGGUUUAUCAAUGUUAGCAACGGGAGGUGAACCCAGAGGUGAUGCUA
>2029
AGCACUUCUAGCAAACUGCGGCCCCGCUGGACUUUUACGAGCCCACCGGUUACCACAGCCCAAGCCACCGUGCC
>2030
AGUCCUCUGCCUGCGGCCUGCCCGGCUCUUCUACGGAGACCAGGCCUAGCCACCCCUGCCCCGAGGACC
>2031
AGCGCAAGGCCAUCAAGAAGCUGCUGGCGGCCUGCGAGGAUCCGCGCCAAAGGACCAUCCUCGACAAGCAGCAGCUGGCCAUCAAGUGCA
>2032
AGUCCUCUGCCUGCGGCCUGCCCGGCUCUUCUACGGAGACCAGGCCUAGCCACCCCUGCCCCGAGGACC
>2033
CCCUUAAGUUUGCCAACGUCAGCUCAAGACUCGAAUUUCAGCGUAAAAACACAAAUGCUCGGUAAUGAGAUAGAUAUUGAGUGUAUUAUGGAGGA
>2034
CGCUCUGUUGCGCCAGGCAGGACUGCAGCUUGGCCAGACCCUCGGUGGCCACCUGGCGCAGGUACUGCUCCUUGCGCUUGAGCG
>2035
CGGUUGUACGGCCGGCGGCUGCCUGUGCGCAUGUCCAAGGUGCUGAUGCUGUGCCCCA
>2036
CGCUCGGCUCGAUGCCUGGCCAUAUCAGGGAAGUCAGGAACGCCUUCUGGUGGGGCAGCGUACCUGCG
>2037
AUGGCGGUGUUAUGAAGGAAAAGGAUGGGAGCCUCUCUGUUGCUGUUGACCUGUCAC
>2038
AGGGUUCGGACGUGGAGCUAGAGUCCUCGGACGAUGAGCUGCCAUAUAUCGAUCCCA
>2039
CGGCACCGCCAGGUGGUUACAGGAGACGUGGGUCCCCUCUGCCGUGGAAGGGUUGCCG
>2040
CCGGUGGGGUUCCAGCGACGCGAGGCGGUGACCGAGAUGGCCCACACGGCGGCGGAGCUAGCGGCGGUGGCGGCUUGGCGCGGCGGCGGCCCUAGUGG
>2041
CACCGGUAGACAGGGUUCGGACGUGGAGCUAGAGUCCUCGGACGAUGAGCUGCCAUAUAUCGAUCCCAAUAUGGAGCCGGUU
>2042
UCCGUUGUACAGUUGAUAGUCAGAAGACUGGGACCUGGAGUGGCCCUGCCCCACGCUGUGAACUUUCUACUUCUGCGGU
>2043
AGUCAGCCUUGCCCCCGCCAGCGCCUCCUCGCAGGCCCGCCGCACCAGGGCCAGGCGACG
>2044
AGGCACAACUACAGGGUUUAUCAAUGUUAGCAACGGGAGGUGAACCCAGAGGUGAUGCUA
>2045
CGCCCUCGCCGCCGGACGACAAGGUGGCUGAGUCCAGCUACCUCAUGUUCAGGGCC
>2046
GGAAUAUCAGGGAUGCCGCCUGCCGGGCUGUCAAGCAAUCGCACCUGCAAGCGCUAUCAAACCUGAUACUCG
>2047
CGCGCGGCUUGCAACGGGAGGCGCGGCGGAUGGAGUGGCGCGGCUCGGGCACGCGCG
>2048
GGGCUGGCCUGGAGGCCAUUAUAUCACAAAAACAGGAGGAAGACUGUGUGUUUGAUGUGGUGUGCAACCUUGUGGAUGCCA
>2049
CGUGGUAAAUGGCAGAGGCGGUACCGAAGAAUCUAUGAUUUGAUAGAACUGUGUGGCUCUCUGCACCACA
>2050
GGACACCGGUAGACAGGGUUCGGACGUGGAGCUAGAGUCCUCGGACGAUGAGCUGCCAUAUAUCGAUCCCAAUAUGGAGCCGGUUCA
>2051
AGUGCCCAAACCGGUUCCAGUCAAGCCUACGCCACCGCCUUCCCGUAGGAGAAGGGGAGCGUGUGUUGUGUACG
>2052
GGGGCCCCGUGAUGAAGGUGUACAGGCUGUGCGUCAGCGCGUGCAGGUGCUCCGAGCUCAGGGUCUG
>2053
AGAGGCCAGAGCCGUUUGCUCCAUCUGUCAGCAACGCCAAGCUCCAGAGGACGCCCGCGACGAGCCUCA
>2054
CAGACCGUCCUCCAGACCUUGAGACGCAAGUGCCUCGGGAGUGACACGGUCUC
>2055
UGCAAAUGGACUCUCACCUCGGGGACACCUUCGGGUUGUGAAAAUAUUUCUGGUGCAUUUGCG
>2056
CGCUCCCGGGCAAACAGGGCAGAGAGGCGGGAAUGGCCGCCACCCUCCCCCUGCCCCGUUGCACCGAUAGCA
>2057
CGGCUCGAUGCCUGGCCAUAUCAGGGAAGUCAGGAACGCCUUCUGGUGGGGCAGCGUACCU
>2058
CGGAGCGGGGCAGCGGACCCAGCGGACCCGGUGGGCCACCCGGCCGCCCCCCGAGCUCCA
>2059
GCUUCGCAUUACACCAUCCCAUGGACCGAACUGAUGGCAAAGGUCCCAGGCCUUAGCCCAGAGGCGCUGUGGAGAGAGGCAAAUGUCACCGAAGA
>2060
AUGAAUGCGAUGUGUGCGAGAAGAGAUUUAGUCGAGCUGAUACUUUGCAAAAGCACAUGCGUAUUCAC
>2061
GCUUUGCCCUGCACUUUUUCCGACUGCUGCCCACCGCGAGCCCCACGAGCCGCUUCGCCCGUGUGGCCCGGGCGGCCUACCUGCGGGCGGAGG
>2062
CCUCCUCGCCUCGGCCCAACCGCUGCAUGGCUCGGUUGAGCCGCGUGUAGAGC
>2063
AGUCGCUCGGCUCGAUGCCUGGCCAUAUCAGGGAAGUCAGGAACGCCUUCUGGUGAGGCAGCGUACCUGCGGCG
>2064
ACAAAGGAAACUGCUGACACCGGUGACAGUUCUUACUGCGGUUGUCACUUUCUUUGC
>2065
CGACACCCUGGUCAAUCACUCAGAUGCCCCCGUGGCCUUCUUUGAGGACUAUGCCCUGCUCUGCUACUACUGUCU
>2066
AUGAUUCCGGCCGUGGCGGCGGUGAUCCACACCUUCCUACACUGCUUUUGGGUACUUCUGGUUCCGGUGGAGAUGAUGACGACCCCCACGGCCCAGUUCAG
>2067
GCAGGUAAGAAGCUACACCGGCCAGUGGCCGGGGCCGUGGAGCCGGGGGCAUCCGGUGCCUGA
>2068
CGGGCGCCUCCUCGGGGCCAGCCGCCGGGGUUGGUUCUGCCCCUCUCUCUGUCCUUCAGAGGAACCAGGGACCUCGGGCACCCCAGAGCCCCUCGGGCCCGCCUCCAGGCGCCCU
>2069
CAGGACUGCAGCUUGGCCAGACCCUCGGUGGCCACCUGGCGCAGGUACUGCUCCUU
>2070
CCAUCAGCCCGGGGGGACGCGGAGCCUGACCAUGCAAAAAGUAAGCCUGCGCGUGACCCCCCGCCUGGUGC
>2071
ACAGGGUCUCGGUCAGGGUCUCGCUCUGUUGCGCCAGGCAGGACUGCAGCUUGGCCAGACCCUCGGUGGCCACCUGG
>2072
ACCUCCGGGCUCUCCCGGGACGCCUCCUCCUCGCCUCGGCCCAACCGCUGCAUGGCUCGGUUGAGCCGCGUGUAGAGCUCGUUCCUCUUUUGCAGGAUGGCCCGGUACUGGG
>2073
AGGGAGGACUCUCUCCUAAAAUUACAACCAAGGCCGACUACUGUGGACUACUAUUAGGUACGUGGCAGGGGACGGACCUGCUCG
>2074
UGCAGAGGACUUUUGGGGUGCCUCGGCGCCAACGCGCCAUAGACAAGAGGCAGAGAGCCAGUGUG
>2075
UGGUCUCGCCUCUCUGAACGCAUUGUGAGGGAUGGGCUUUUCAAUUCACAGUUUAUCGCCCUGAUGCCCACCUCAGGCUGUGCCCAGGUGACGGGCUG
>2076
CUGACCGAAUGGGGAAGUGGAAAUAGAACAUACGGUCCCGUUUUUAUGUCCCUCGGCGG
>2077
AACACGAGUGCGGCGUUUGCGAGAAGAGUUUUAGCACAGAUAACGAGAAACCGUACGAGUGUG
>2078
AGCCCAGGGGGCUCUACUCGGGAGUCUCUGGCCCCGCCUUUGAGGUCCUGAGAGACAUGCACCAGGGGCA
>2079
AGUCAGCCUUGCCCCCGCCAGCGCCUCCUCGCAGGCCCGCCGCACCAGGGCCAGGCGACG
>2080
ACGAGCGGGUGGAGCACGCCCUGGAGCUGGGAUACAGCCUGACGGGCGCCCUCAGGCGCAGCGUCGCCUACCGGUUCCGGGAUUACACAUUCGCCCGCCUGUUCCAGCCACCCGCCAUCGA
>2081
AGAGGGUCGGCCUAGGCCCGGGGAAGUGGAGGGGGAUCGCCCGGGUCUCUGUUGGCAGAGUCCGGGCGAUCCUCUGAGACCCUCCGGGCCCGGACGGUCGCCCUCA
>2082
CUGCCCGCCCUGCAGUGGAAGGAAAGGGCUCCCAGCAGCUCUGACACUGCCCCGGGUGCAA
>2083
UGGCGCCUCCUCGGGGCCAGCCGCCGGGGUUGGUUCUGCCCCUCUCUCUGUCCUUCAGAGGAACCAGGGACCUCGGGCACCCCAGAGCCCCUCGGGCCCGCCUCCAGGCGCCC
>2084
CAUGUGUCCACCAGUUCGCCAGCGCCCCGCCCAGGCACCACCAGCCAAGCGUCAGGCCCUGGAAACAGUUCCACAUC
>2085
CCGGGUCCACCAGGCCAGCCGGAGGGACCCCGGCAGCCCGGGCGAGUCGCCUUCCCUCUCCCCUGGCCUCUCCUUCCCGC
>2086
GAUGGGGGGACUUUUAAGGUUUAUCAAAUUUUUGGCUCUCAUUGUACAUAUGUCAGCAAAUUUAGUACAGUUCCAGUCUCACACCAUG
>2087
AGGCCACCGACGAGCAGAGGACUGUUCUCUGCUCGUACGUGGAGUCCA
>2088
AGACCGGUGCCUGGGCGCAAGAGAUCUCGGCCGUUGUCUCAUCGGUGACCGCCCCCUCAGCCUCGGCCCCUUUCA
>2089
CUGUAGGGCAAGCCGAUUAUUUUGAAUACCACCAAGAAGGUGGCCCAGAUGGUGAGCCUGACAU
>2090
CGGCACCGCCAGGUGGUUACAGGAGACGUGGGUCCCCUCUGCCGUGGAAGGGUUGCCG
>2091
AAGGAGGUGACCGGGACCCGCCUUCGAUGACAGACGGUGGCGGCGGUGAUCCACACCUUCCUA
>2092
GUGCCUGGAGCAGAAGAGGCAGAACAUGGUGCUGAGAGAACUAACCAAGAUUAAUCCAACCACCGUCAUGUCCAGCAUCUACGGUAA
>2093
AACCUUUCCAUCACUGACCCAUUUUAUCAACCUGCUAACCAGAUGUGAUAACGGGGAAUGUGUGACAUGCUAUGGUG
>2094
UGUGCGAGCCGGUUUCGUGAGUCCACCUUCGAGUCGUGGUCCACGACCAUGAAGCUGACCGUGCGUGACCUGCUGACCACC
>2095
UACUCAAUCUUGUAGUUUGCAAAUCCACAUGCGUAUUCACACAAAGGAGAAACCGUAUGAAUGCGAUGUGUGCGAGAAGAGAUUUAGUC
>2096
AGCUCCGUGGGUAACAUUGUACAGAGCUGUAAUCCCCGCUACAGUAUUUUCUUUGACUAUAUGGCUAUACACAGGAGCC
>2097
AGUGACCUGCGUUGGGAAAAAUGACAAGGAGGAAGCCCACGGGGUUUAUGUUUCUGGAUACUUGUCGCA
>2098
UGGGGCCUCCUGCCGCGGGGCCUCCUGCCGCGGGGCCUCCUGCCGCGGGGCCUCCUGCCGCGGGGCCUCCUGCCGCGGGGCCUCCUGCCGCGGGGCCUCG
>2099
GGUACAGGGUAUGCAUACAGCCUGCGUCUGACACCACGUCCAGUGUCACGAUUUCUUGGCAAUAACAGUAUCCUGUACG
>2100
AGCAUCGUGGUCAAGGAGGUUCCAACCAGAAAUUUGAGAACAUUGCAGAAGGUUUAAGAACUCUCCUGGCUAGGUGUC
>2101
CUGGCUGUAUAUCGUUAUGAGUAACUGGACUGGAGGAGCGCUCCUUGUCCUCUAUUCCUUUGCUCUCAUGCUUAUUAUUAUCAU
>2102
CGGGGAGGUGCUCGCGGUCUCUGGCCCAACGGCCACCUUUGCCUUCGUGGAAGAGCUGGUGGCCGACACUUAUCUGGCCCGGUGGGACGCCUUCCCG
>2103
AUGAAGUGUUCUCCAACAGCCUGGAAUCGGGAUCCAGUGCCCCCACGUCCCCCAUCACACUGGACACCGCCAGGAGCCAAUACUAUCAG
>2104
CCAGCCCCACCGAGACCCGAGUGGCCCGGAUCCCCCCACCGGCCCUUCUCUCUGUCCCCCUGC
>2105
UGGGUGAAGAUCCUGGUUUUUUCAAUGUUGAGAUUCCGGAAUUCCCAUUUUACCCC
>2106
CCGUACGAAUGUGAAGUUUGCAAGAAGUGCUUUCGUCAAUCUGGUGAUUUGAAAGUCCACAUGCGUAUUCACACGAACGA
>2107
UCUGAAGCAACAGGUCCUCAGAGGGGGUGCCUGUGCCUCGUCUACCUCUGUUCCUUCUGCUCCAGU
>2108
CAGAGACAAUGUCACAUAUGCCUUUACUAACCUCCGCUCACCCAACAGGUGGUGAAAAUAUAACACAGGUGACACCAGCCUCUA
>2109
GCCCACAUCACUCUCCCUGGCUUUUCCCUAUGCGGGCCCGCCCCCCGUGGCGUGGUACCGACAUUAUAUCAAACUAACAAGGAGUGAAGGUGUGGGG
>2110
AUGAUUCCGGCCGUGGCGGCGGUGAUCCACACCUUCCUACACUGCUUUUGGGUACUUCUGGUUCCGGUGGAGAUGAUGACGACCCCCACGGCCCAGUUCAG
>2111
CGCUCCCGGGCAAACAGGGCAGAGAGGCGGGAAUGGCCGCCACCCUCCCCCUGCCCCGUUGCACCGAUAGCA
>2112
GCUGCCUCUCCAGCAUUUGUACCUCAAGCACGUAGUGCUAAAGAGUCUGAAUCUGGAGAAUAUAGUGCAGG
>2113
AGCCCUUUUAACAUUGGCAGCAGCUCUGGCACUGCUAGCGUCACUGAUUUUGGGCA
>2114
ACAGGGUCUCGGUCAGGGUCUCGCUCUGUUGCGCCAGGCAGGACUGCAGCUUGGCCAGACCCUCGGUGGCCACCUGG
>2115
AGGGUUCGGACGUGGAGCUAGAGUCCUCGGACGAUGAGCUGCCAUAUAUCGAUCCCA
>2116
CGAUGUGUGCGAGAAGCGUUUUCGUAAUUCUAGUAAUUUGAAAAGGCACGUGCGCACUCA
>2117
AGCCUGGUCUUUGGCAAGACGAAGGACCUGCCGGAUCUGAGGGGGCCUUUUAGUUACCCAUCCUUAACCAGUGCC
>2118
ACCAACUGCGGCAAAUGGCGGUGUUAUGAAGGAAAAGGAUGGGAGCCUCUCUGUUGCUGUUGACCUGUCACUUCCCAAGCCCUGGCACCUGCCAGUGACCUGCGUUGGG
>2119
UGAUUCUCCCGCGUGCCAAACGAGGGACACUGGAUGUCCGAGGAGAAGCGGAACAGGUCGCCGUGGCUGGAGAGCUCG
>2120
CGCUGUGUGGCUGACGGUGAUGACUAACACGCUUUUGUCUGCCUGGAUUCUUACAGCA
>2121
CCCCGUGAUGAAGGUGUACAGGCUGUGCGUCAGCGCGUGCAGGUGCUCCGAGCUCAGGGU
>2122
AGGGUUCGGACGUGGAGCUAGAGUCCUCGGACGAUGAGCUGCCAUAUAUCGAUCCCA
>2123
UGGUGCAGCCCUUUUAACAUUGGCAGCAGCUCUGGCACUGCUAGCGUCACUGAUUUUGGGCACACUU
>2124
AGGACCCUGACAACACUGAUGACAAUGGCCCACAGGGCCCUGACAACACUGAUGACAAUGGCCCA
>2125
UGCUUUGAAAACCCACAUGCGUAUUCACACGAACGAGAAACCGUAUGAAUGCGAUGUGUGCGAGAGGUGUUUUAGUG
>2126
UGGGCGCAAGAGAUCUCGGCCGUUGUCUCAUCGGUGACCGCCCCCUCAGCCUCGGCCCCUUUCAUCAACUCCGCCUU
>2127
CGGCGGCGCAGCGGUGCCCAGCGGGGCCACCCCCCACCCGGAGCGGGGCAGCGGCCCAGCGGACCCACCGGCGGCCGCCC
>2128
CUGGGACGGGGAAUCCACAGACAUCCGCUACUUUGGCUCCCCUGUGAUUAUUCCUCCUAA
>2129
CGCUGCGCCCUGUAAAGAUGUAAAGAUCUACCCCAGCUGCAUCUUCCAGGUGCACGCU
>2130
UGCGCCAGGCAGGACUGCAGCUUGGCCAGACCCUCGGUGGCCACCUGGCGCAGGUACUGCUCCUUGCGCU
>2131
CGUGGCUGCAAGACAAGCACGGGUGUCGGAUCUUUGAGGCCAACGUGGAUGCCACGCGCCGCUUUGUCCUGGACAAUGACUUUGUCACCUUUGGCUGGUACAGCUGCCGCC
>2132
CGGUCAGGGUCUCGCUCUGUUGCGCCAGGCAGGACUGCAGCUUGGCCAGACCCUCGGUGGCCA
>2133
GGGGAGAUCAUUCGGUGGCAUCCCUGAAGGAGACCCUCCAUAAAUGCCCGUGGGAUCUGCUG
>2134
CUCUCGGUGAUGGAUGCUGGUAAGGCCCAGCCCAUAGAAAGUUCACACUUGAGUUCCAUGUCGCCCACACAGCCGAUAUCGCACGAAGAA
>2135
GCCUGAGGAACAUCUACGCGGAGCUGCACCGGAGUCUGCCGGAGUUUUCUCCCCCAGAUCACGGCUGUCUAGACGCGUGGGCCUCCCAGGG
>2136
ACAGUGGGGGUGGGGCCGGCGGGGGAGAGGGUGAAGAANGCGGUGGNGGUCUCUUUCACCGCCCCGAGUCACUUUCCAGCGUGGUGGCCUCGCUGCCCCUGG
>2137
UGUCAGGUGGCCGUGCUCUGCGCCCCGGGCACCAGGGGCCAUGAAAGCCUCCUGGCG
>2138
UGGAGGAUGGCGAAAUUUCACAAGUUCUGCCCGGAGACAACAAAUUUAACAUCACCUGCAGUGGAUACGAGAGCCAUGUUCCC
>2139
CCCGUUUUUAUGUCCCUCGGCGGCCUGCUCACCAUGGUAGCCGGCGCUGUGUGGCUGACGGU
>2140
CCCUGAGAUACAGCACGACGGCGGAGUCGUUGGGCCUGGCCACCCGCCGCUUUCUGGUCUCGGGU
>2141
UGCAUUACAAGGAGAUUCCUCGCCUCUUUGCAGCGGGCCCCGAGGGGCGCAGGCGGCUCGGCAUGUACUGCG
>2142
UGAUCCACGUGGAGGUGGCAGAGAUUGCCAAGAUCGCUCACAUCCCCUGCAGGCGGGUGCUGGACGAUGGGCAGCAGAUCCGCGUGUUCU
>2143
ACUGUUAGCCCUGUGUAUACGGGACAGUCGUGUGCAUGGAAAUGGUACCCUGCAUCCUGUGUUGGAGCUAGCAGC
>2144
CGGAGCGGGGCAGCGGACCCAGCGGACCCGGUGGGCCACCCGGCCGCCCCCCGAGCUCCA
>2145
UGGCUUCUGACCGGGGUGCUGCCGGCCGGCGCUUCCAGUCCCACAAACGCGGCGGCGGCUUCCCUGACUGAAGCCC
>2146
AGGGUUCGGACGUGGAGCUAGAGUCCUCGGACGAUGAGCUGCCAUAUAUCGAUCCCA
>2147
CCCCGUGAUGAAGGUGUACAGGCUGUGCGUCAGCGCGUGCAGGUGCUCCGAGCUCAGGGU
>2148
UGGAGGAUGGCGAAAUUUCACAAGUUCUGCCCGGAGACAACAAAUUUAACAUCACCUGCAGUGGAUACGAGAGCCAUGUUCCC
>2149
CGUGACUUGCCGGUCCUUGACCCUGAGGUGCAGGAUGGCAUUGACCGCAUCCUGGACCCCAUGGUCUCAGAGGCCCUGCACACA
>2150
AGCACUUCUAGCAAACUGCGGCCCCGCUGGACUUUUACGAGCCCACCGGUUACCACAGCCCAAGCCACCGUGCC
>2151
AGGCAGGACUGCAGCUUGGCCAGACCCUCGGUGGCCACCUGGCGCAGGUACUGCUC
>2152
CGUUAUGAGUAACUGGACUGGAGGAGCGCUCCUUGUCCUCUAUUCCUUUGCUCUCAUGCU
>2153
AGGGGGAUCGCCCGGGUCUCUGUUGGCAGAGUCCGGGCGAUCCUCUG
>2154
CGCCAGGCAGGACUGCAGCUUGGCCAGACCCUCGGUGGCCACCUGGCGCAGGUACUGCUCCUUGCGCUUGAGCG
>2155
GGCGGCGCAGUCCGCCUUCAGCGCCUCCACCGCGUCGCCCGAGGAGCUGUAGACCCCGCCGCA
>2156
CGCUGUGUGGCUGACGGUGAUGACUAACACGCUUUUGUCUGCCUGGAUUCUUACAGCA
>2157
UGGAGGAUGGCGAAAUUUCACAAGUUCUGCCCGGAGACAACAAAUUUAACAUCACCUGCAGUGGAUACGAGAGCCAUGUUCCC
>2158
GGGGUGCGCCGUGAAGGCGGCGGCGCAGUCCGCCUUCAGCGCCUCCACCGCGUCGCCCG
>2159
GUGCUAAGCGUGGUCGUGCUGCUAGCCGCCCUGGCGUGCCGCCUCGGUGCGCAGACCCCAGAGCAGCCCGCGCCCCCCGCCACCACGGUGCAGCCUACCGCCACGCGUCAGCAA
>2160
UUGGGGAGGUUUUGCGGGGGCUAGCCCUGGGGACGGAGAGCGGGCUCUUCUCACCGUGCUACCUCAGCCUACGAUUUGACCUCACAC
>2161
GGGCAACAACCACUUUGUCCUCGCUAACAACUUUUUGCGUGAGAAGGGGCUCGGUGAGAUAGAUUGGAGGCUG
>2162
CGCUCUGUUGCGCCAGGCAGGACUGCAGCUUGGCCAGACCCUCGGUGGCCACCUGGCGCAGGUACUGCUCCUUGCGCUUGAGCG
>2163
AGGUGCCCGAGCCCAGCCUGCCGGACUUCAUUCUCAAACAGUCCCGAGACCGGCUCCGGAUUCACCG
>2164
AGGCGACCCCAUGAUGCGGGCAAGGGCUUCUUGCGGGCCAACACCAAGGUCCGCAUCACCGGCCUCAUCCCCAUAGACAUGUACGCCG
>2165
AGGUUUCAAUUUUGGGAGCUCCAGAGAGGGAGUUUCGCUUCCUCAUUUCAGUGGCCCUCAGAAUUUCUGCUA
>2166
UCAUCCUGCUCAUUAUUGCUCUCUAUCUACAACAAAACUGGUGGACUCUAUUGGUUGAUCUCCUUUGGCUCCUCCUGUUUCUGGCGAUUUUAAUCUGGAUGU
>2167
AUUCUCAUCUACAAUGGCUGGUACGCGGACUCCGUGACCAACCGGCACGAGGAGAAG
>2168
AGCACUUCUAGCAAACUGCGGCCCCGCUGGACUUUUACGAGCCCACCGGUUACCACAGCCCAAGCCACCGUGCC
>2169
GGGAUAGCCGGGAAGGUAUGUUCCUGCCAAAGCCGGAAGCGGGCAGUGCCAUAUCUGACGUGUUCG
>2170
CGGGGUCAGCGAGGCCCUCUUUGAUCAGGAUGGGGCCCUGAGGCCUCACAUCCCGGCCCUGGUUUCCUUUGUGUUCCCUUGCUGCCUGAUGCUGUUUAGGGGGGCCUCCUCCG
>2171
AGCCAUUCUCCGCAGGUUUCCACUAGAUCUAAGAACACUUCUUCAAGCGAUUGGAGCCGCGGCUACGCG
>2172
CGCUCUGUUGCGCCAGGCAGGACUGCAGCUUGGCCAGACCCUCGGUGGCCACCUGGCGCAGGUACUGCUCCUUGCGCUUGAGCG
>2173
ACCAACUGCACCGCGCCGUUAAAGACAUCCGUCAAGGGUCCUAACUGGUCAGGGGCAGCUGGA
>2174
ACCGGGCUCACCACGCGCGGUCCCGGGUGGGACCCGCUUGUCGGUGACACGGC
>2175
CAUCACCCCUGUGGGCCCCCUGGUGGAGAAUAUAAAGAGCACCUAUCUGAAUAAAAUCACCACGGUGGUCCACGGGCCUGUGGUC
>2176
CUAGCAUUGUUCAGCCGAACGCCCAAGCGAACCUCCCACAGAAAUGUGUGCCUGUACCUGAUGGGCGUGUUUUGUCUGGUACUCCUGCUGA
>2177
AGGUGCCCGAGCCCAGCCUGCCGGACUUCAUUCUCAAACAGUCCCGAGACCGGCUCCGGAUUCACCG
>2178
AUUCAGUGCCAAUGGUCACUUCUGAGGACGCAAACUCGCCAAAUGUUACAGUGACUGCCUUUUGGGCCUGGCCAAACAACACUGAAA
>2179
UGGCGGCCGCCAGUCUUUGGGGACUUUCUGAUACACGCCAGCUCCUUCAACAACGCCGAGGCCACUGGAACGCCCCU
>2180
AGCACUUCUAGCGAACUGCGGCCCCGCUGGACUUUUACGAGCCCACCGGUUACCACAGCCCAAGCCACCGUGCC
>2181
AGCAUCGUGGUCAUGGAGGUUCCAACCAGAAAUUUGAGAACAUUGCAGAAGGUUUAAGAACUCUCCUGGCUAGGUGUC
>2182
CGCCACCUGUGCUCGUAUAGUAAGCUGGAGUUCCAUCUCCCGUUACCUGAGAGCAUGGCC
>2183
GGGGUGCGCCGUGAAGGCGGCGGCGCAGUCCGCCUUCAGCGCCUCCACCGCGUCGCCCG
>2184
UGCUGCUACUGGCUUUCGUCCUCUGGCUCUCUUCGCCAGGGGGCCUAGGUACUCUUGGUGCAGCC
>2185
ACGUGGAGUCCAACGCCGGGGAGCUGCUUCGGGAAUACGUCUCUGCGCCCAAAGCCCUGAUGGAAGACCUGGCAGACAACCCCAUUGUGGCCAUGA
>2186
AGGAUGGCGAAAUUUCACAAGUUCUGCCCGGAGACAACAAAUUUAACAUCACCUGCAGUGGAUACGAGAGCCAUGUUCCCAGCGGCGGAAUUCUCACAUCAACGAGUCCC
>2187
UGCCCGUGGGGCCUGGGUUUCGCCUGCUCGUGUUCAACACCAAUAGGGUGAUCAACACUAAAUUGGUGUGCUCAGAGCCCCUGGUG
>2188
UUGAGUGUCUCCCCAGAACCCCCUCGAGAGACCCAGGCCUUUUUGGGGAAGGUGACUGUCAU
>2189
ACUACGUUUUCCUCCCGACCUGCACCAAUGCCCACAUGUGCGGCCUCGGGGUGGACUUUCAGCACGUGGC
>2190
UUGGCCAGAGCCCCCCAGAGUGGCUAAAGGGUCACUACCAGACGCUGUGCACCAACUUUAGGAGCCUGGCCAU
>2191
CCAGCCCCACCGAGACCCGAGUGGCCCGGAUCCCCCCACCGGCCCUUCUCUCUGUCCCCCUGC
>2192
AGGCGGCGGCGCAGUCCGCCUUCAGCGCCUCCACCGCGUCGCCCGAGGAGCUGUAGACCCCGCCGCAGAAGAGCCG
>2193
UAGCCGGGAAGGUAUGUUCCUGCCAAAGCCGGAAGCGGGCAGUGCCAUAUCUGACGUGUUC
>2194
AGUCCUCUGCCUGCGGCCUGCCCGGCUCUUCUACGGAGACCAGGCCUAGCCACCCCUGCCCCGAGGACC
>2195
GGGCCUACAUCACGGAACACCGGACGACGAUGCAGUUUCUGGUGUUUCAGGCCG
>2196
AUUCGCCAGAGGUUGCUCGACGGCGGCGGAUUGCGGCAGCGACAACCGGCGGCGGGA
>2197
UGGGCGCAAGAGAUCUCGGCCGUUGUCUCAUCGGUGACCGCCCCCUCAGCCUCGGCCCCUUUCAUCAACUCCGCCUU
>2198
UGCGGUGAGAGAAUGAGAUUCAAGGAAGAUGUCUAUGAUGGAGAGGCAGAGACCCUAGCUGAGCCUCCACGCUGUUUCAUGCUGAGCUUUGUUUUCAUCUAUUACUGCU
>2199
GGAUUCGCCGGGGGAUGCUCGACGGCGGCGGAUUGCGGCGGCGGCAACCGGCGGCGGGAGAAGGGGGAAACGGCGAUGAGGUCA
>2200
ACCUGCUUCAAUAAGAAUAGCAUCCGGGGGCAGACAUUUCACCUCUUGUUUGUGGACGAGGCUAACUUUAUCAAGAAGGAGGC
>2201
AGCUUGACCCGGUCCGGCCGAGCUAGCUCUGACGUGGCGCCUUCGUGGCUGCCACGCGGGCUGGCGGGAGGAAGACAAAGGCG
>2202
AUGCGGCCCCGGGCACCCCCGCCCAUGUCAGAGUCAGCACCUAUGCGCACGACAUCCUGCAGUACGUGGGGGCACCAGGGGCCCAG
>2203
CCCCCGGGAGCGAUAGAGCAGGGCCCCGCAGAUGACCCAGGAGAAGGCCCAAGCACUGGACCCCGGGGU
>2204
AGCGAGCACGCGGCGCACGCGCGCGGGCGGGGAGGGACGCGGUGUACGCACGCGGUUCGCG
>2205
CGGGCAGUCCAGCAGCUGGUCAAGAGCGGCAUCGUGCUGUCAGGGCAUGACAUCAGCGACGGGGGCCUGGUGACCUGCCUGGUGGAGAUGGCCCU
>2206
CGUGGUAAAUGGCAGAGGCGGUACCGAAGAAUCUAUGAUUUGAUAGAACUGUGUGGCUCUCUGCACCACA
>2207
UGGUCUCGCCUCUCUGAACGCAUUGUGAGGGAUGGGCUUUUCAAUUCACAGUUUAUCGCCCUGAUGCCCACCUCAGGCUGUGCCCAGGUGACGGGCUG
>2208
GGGUGGUUUGGAAAGCAUCGUGGUCAAGGAGGUUCCAACCCGAAAUUUGAGAACAUUGCAGAAGGUUUAAGAACUCUCCUGGCUAGGAGUCACGUAGAAAGGACUACCG
>2209
AGUCGCUCGGCUCGAUGCCUGGCCAUAUCAGGGAAGUCAGGAACGCCUUCUGGUGGGGCAGCGUACCUGCGGCG
>2210
ACAGUGGGGGCGGGGCCGGCGGGGGAGAGGGUGAAGAAAGCGGCGGUGGUGGUCUCUUUCACCGCCCCGAGUCACUUUCCAGCGUGGUGGCCUCGCUGCCCCUGG
>2211
CGGCACCGCCAGGUGGUUACAGGAGACGUGGGUCCCCUCUGCCGUGGAAGGGUUGCCG
>2212
ACUGCAAGAUAUCACACCCUCGGAGAUCAUCCCACUGGGACGGGGUGGUGCCUGGUAUGCAGA
>2213
AGCUCCGUGGGUAACAUUGUACAGAGCUGUAAUCCCCGCUACAGUAUUUUCUUUGACUAUAUGGCUAUACACAGGAGCC
>2214
GGCGGCGCCGAAACAGGUUUUGGGCUCUUCCGCGAGCCUGGCUUCAGCGGCUGCG
>2215
AUGAUUCCGGCCGUGGCGGCGGUGAUCCACACAUUCCUACACUGCUUUUGGGUACUUCUGGUUCCGGUGGAGAUGAUGACGACCCCCACGGCCCAGUUCAG
>2216
AGGUCCAGCCCAGCCCGACAGCACAUCCGGCUCCGGGGGCGGUGGAACGCGAGGAAGGGGAGGCAGCCG
>2217
UGGGUGCACAGGUGGCCGUAGGUGUCACGUGACCUUUUCCGCCGGCACCUUUAAGCUGCCGCGAUGUACCCC
>2218
GGCGGCGCAGUCCGCCUUCAGCGCCUCCACCGCGUCGCCCGAGGAGCUGUAGACCCCGCCGCA
>2219
GUGAGGACGCGGAGAGCGAUGGAGAUGAUGAAGAUGCUCUUGAUUUGUCAAUCCAUGGCAGGCCCUGCCCUCAG
>2220
AAGUUCUGCCCGGAGACAACAAAUUUAACAUCACCUGCAGUGGAUACGAGAGCCAUGUUCCCAGCGGCGGAAUUC
>2221
CUUAGCGACUCUGCUGGAAAUGAUGGAGGCCCUCCAAAUUUGACGGAAGAGGUUGAA
>2222
CGGGACGCCUCCUCCUCGCCUCGGCCCAACCGCUGCAUGGCUCGGUUGAGCCGCGUGUAGAGCUCGUUCCU
>2223
CGCCCUCAAGGCCAGCACCUUCGACCGCAGGACCCCCUGCCGGGUCUCGGUGGAGAAGGUCACGCGCCGUUCCAUUAUGGGCU
>2224
CGCUGUGUGGCUGACGGUGAUGACUAACACGCUUUUGUCUGCCUGGAUUCUUACAGCA
>2225
GGCUUGGAAUGCCGGCUUUCUCCGGGGUCGUGCGUAUGGGCUAGACUUGCUUAGAACUGAAGGGGAACAUGUCGAAGGUGCUACCGGUGAAACGCGGGAAGAAAGUG
>2226
ACAGGGUCUCGGUCAGGGUCUCGCUCUGUUGCGCCAGGCAGGACUGCAGCUUGGCCAGACCCUCGGUGGCCACCUGG
>2227
AAACGAGAGGGCCCGCUGAACGUCAAGGUGGGCAUGACCCUAUUGGAUGAUGUGAUUAUUGCCUUCCGUUA
>2228
CCCCCACUUGGAGGAGGUGAAGGUAGCCGUGGAGGGCAACAGCAGUCAGGACUCUGCGGUGGCCAUUGCCUCAAUCAUUGGGGA
>2229
UGUUCCUGGCCCUGGGCAACAGCUUUUACUUUAUGGUGGGGGACAUGGUGCUGGGAGCCGUGAACC
>2230
CUCUAGGAAGCGGAGCUUGCUGGUUACCGAGUCUGGUGCCAGGUCAGUCGCGCCCCUGGAU
>2231
CGUCUGUAGAGGAAGUGGUUGCGCAUGCGGGCCAGCUCCCAGUAGACCACGUCCCCCCAGACG
>2232
CAGAGGCACUCUGAGUCUCCCGGACAGUUGGACGUAUACAUCAGGACACCGCGUGGGGAUGUUUUCACCUAUUCCACCGAGACUCCCGACGACCCCUCUC
>2233
CCAUUCGGACAUUAGCCCCAGCAACAUCCUGGUGGAUUUCACAGACACCAUGUGGGGCAUGGGGAGGCUGGUCCUGACUGA
>2234
CGGUCAGGGUCUCGCUCUGUUGCGCCAGGCAGGACUGCAGCUUGGCCAGACCCUCGGUGGCCA
>2235
CGCCGGGGGAGGGGAGGGGGAGAUGGGCCGAGAGAAAUUCGGCCCAUCGACCCCGGGGGAGGCA
>2236
AGUGACCUGCGUUGGGAAAAAUGACAAGGAGGAAGCCCACGGGGUUUAUGUUUCUGGAUACUUGUCGCA
>2237
GGAUGUCACGCUACCCUUAAGUUUGCCAACGUCAGCUCAAGACUCGAAUUUCAGCGUAAAAACACAAAUGCUCGGUAAUGAGAUAGAUAUUGAGUGUAUUAUGGAGGAUGGCGAAAUUUCA
>2238
GGCCAUUUUUCCACCCUGUAGGGGAUGCCGAUUAUUUUGAAUACCUCCAAGAAGGUGGCCCAGAUGGUG
>2239
AGCACUUCUAGCGAACUGCGGCCCCGCUGGACUUUUACGAGCCCACCGGUUACCACAGCCCAAGCCACCGUGCC
>2240
AGGGGGAUCGCCCGGGUCUCUGUUGGCAGAGUCCGGGCGAUCCUCUG
>2241
CCUCCUCGCCUCGGCCCAACCGCUGCAUGGCUCGGUUGAGCCGCGUGUAGAGC
>2242
CUCCGUGAGCAGGAGCUUGAGGCCAGAGACGAGCUGCGACAGGCCCUCGAGCCAUUUGAGGAACAUGGAU
>2243
UGCAAAUGGACUCUCACCUCGGGGACACCUUCGGGUUGUGAAAAUAUUUCUGGUGCAUUUGCG
>2244
GGUGCGGCGGGCCCACGCGCAGCCUCACGGCUCGCGGUGGAACGCGCGCACG
>2245
CGCUGUGUGGCUGACGGCGAUGACUAACACGCUUUUGUCUGCCUGGAUUCUUACAGCA
>2246
GGUACAGGGUAUGCAUACAGCCUGCGUCUGACACCACGUCCAGUGUCACGAUUUCUUGGCAAUAACAGUAUCCUGUACG
>2247
AGGGGGGCAAAUUGCGUGUCUGGGGCCGCCUGAGCCCAUCCUCGCCCACAUCGCUCUCCCUGGCUUUUCCCUAUGCGGGCCCGCCCCCCG
>2248
AUCCAGGAGCUGUUUCGCACUGCGGUGGAGGUAGAGACUGCCUUCAUCGAGGCUCGUGGAG
>2249
CCGGGCAAACAGGGCAGAGAGGCGGGAAUGUCCGCCACCCUCCCCCUGCCCCGUUGCACCGA
>2250
AUGGUGGUGCGGCGGAGAGAAUGGAGGCUGCGGAACCCGGCUGGUUCACGGAGAUCGAGACCGGCCCUCUGGCCAGACUGGACGCUUGGCCCGCCACCCCCGCGGCUACCGCCAA
>2251
AUUUGCCUACGACUCCCUGCGCCGCCAGAUCAACCGCAUGCUGGGAGACCUUGCGCGGGCCUGGUGCCUGGAGCAGAAGAGGCAGAA
>2252
GGGGCCCCGUGAUGAAGGUGUACAGGCUGUGCGUCAGCGCGUGCAGGUGCUCCGAGCUCAGGGUCUG
>2253
GGAAGAAGAAGUCCCAUCUACCUCGGUUGUGCAGGAACAGGUAUCGGCGGGAGAUUGGGAAAACGUCCUCA
>2254
ACGCGAGGACGGUUUUGAAGUGUGAUAUAUUGGAGGAGAGGGGAGGAGAAGAAGAAGAGAAAGAAGAGCAACCACCGGUGUUGUGUUUGAAGAUUCCGGACGA
>2255
AAGAUGCUGGAUGUGCGGCUAAAGUCUUCUAAGGGCCGGCAGCUCUAUCGCCUCUA
>2256
AUAUGCCGCUGCACAAAGGAAACUGCUGACACCGGUGACAGUUCUUACUGCGGUUGUCACUUUCUUUGCAAUUUGCCUAACAUGG
>2257
GGCUGACCGACCAAGGGCCACCUGGAUCCAGGAGCUGUUUCGCACUGCGGUGGAGGUAGAGACUGCCUUCAUCGAGGCUCGUGGAGAGGGGGUUACCUUGGUGGAUGUGCG
>2258
CGAGCACAUGGCGAGCGAGGGCAACGGGGAAGGAGAGGGCGCGGCCGAAGUCCCCUUCCGCGUCCUCGAAUGCACCGGCUCU
>2259
UGGGAACGGGCAGGGAGGCUUGCCUUUGUGAACAGCUUUUCCAUGAUCAAGUUCAUCUGCCGUCACCU
>2260
ACUCUCUGUUUCUGUACAACGGGGCCAGGACGCUGCUGUCCACCCUGGUCAAGUACCACGACCUGGAGG
>2261
AGCCUUGCCCCCGCCAGCGCCUCCUCGCAGGCCCGCCGCACCAGGGCCAGGCGACGCUCCCGGGCAAACAGGGCA
>2262
CGGGCUGCCUUGUCCGGCCAUCUGUUAGACACGGAAGACAAUGUGCCGCCAUGGUUGCCUC
>2263
CGUCUGUAGAGGAAGUGGUUGCGCAUGCGGGCCAGCUCCCAGUAGACCACGUCCCCCCAGACG
>2264
AGGGGGGCAAAUUGCGUGUCUGGGGCCGCCUGAGCCCAUCCUCGCCCACAUCGCUCUCCCUGGCUUUUCCCUAUGCGGGCCCGCCCCCCG
>2265
UUGGCCUGGAUGGCCUGGUGCAUGCAUGCCUGCAGGACAUUGUGUUGUAACCAGUCUACUCCUUACUAU
>2266
CUGGAGCUCCUUGGUGCAGGAGAAUUGGCUCUAACUAUGCGGUCUAAGAAGCUUCCAA
>2267
UGGGCACACUUAACUUGACUACAAUGUUCCUUCUCAUGCUCCUAUGGACACUUGUGGUUCUCCUGAUUUGCUCU
>2268
ACUGGAAACUCUCCGGGUAGCCGGCACACAUCGUGCCCCUUUACCCUACCCAGGGGAGCCCAGC
>2269
GGGGCCCCGUGAUGAAGGUGUACAGGCUGUGCGUCAGCGCGUGCAGGUGCUCCGAGCUCAGGGUCUG
>2270
ACUGGAAACUCUCCGGGUAGCCGGCACACAUCGUGCCCCUUUACCCUGCCCAGGGGAGCCCAGC
>2271
CACCUGCAGUCCGCCACUCAGCCUACAACGCCUCGCCCAUCAUGGGCCCCAUCAGUCUGUGCCCUCUCGGUGAUGGAUGCUGGUA
>2272
ACGCUACCCUUAAGUUUGCCAACGUCAGCUCAAGACUCGAAUUUCAGCGUAAAAACACAAAUGCUCGGUAAUGAGAUAGAUAUUGAGUGUAUUAUGGAGGAUGGCGA
>2273
CAGGCCAGCCGGAGGGACCCCGGCAGCCCGGGCGAGUCGCCUUCCCUCUCCCCUGGCCUC
>2274
CACCGGUAGACAGGGUUCGGACGUGGAGCUAGAGUCCUCGGACGAUGAGCUGCCAUAUAUCGAUCCCAAUAUGGAGCCGGUU
>2275
UGACCGUCCACCUCAGAUGCCGGCCAUGCGCUAUGUCUAUCUCUAUUGCCUCUGUGAACAAAUACAAGAGUUCUCUGGUGAAACUGGCUUCUGUGACUUUGUCU
>2276
ACCUGGAUCCAGGAGCUGUUUCGCACUGCGGUGGAGGUAGAGACUGCCUUCAUCGAGGCUCGUGGAGAGGG
>2277
ACUCUGUGGAGUUUUACGGGGGGCAUAAAGUCGAUGUAAGUUUGUGCCUAAUAAAUGACAUAGAGA
>2278
GUCAGGGUCUCGCUCUGUUGCGCCAGGCAGGACUGCAGCUUGGCCAGACCCUCGGU
>2279
CGCUCCCGGGCAAACAGGGCAGAGAGGCGGGAAUGGCCGCCACCCUCCCCCUGCCCCGUUGCACCGAUAGCA
>2280
GCCUGCGGUGUGAGGACACGGUCAAGGACAUUGUCUGUAAGCUCAUCUGCGGGG
>2281
GGGGCAGAUGAGCAUGAAACCCGGGUUCGGGCCCGCCUUCGCCCCCUCUUUGUGGCCUUCCUCUGCCUG
>2282
AAGCAGCAGUGGUGUUUGCUUGUCCCGGGGCUAACCAAGGACAACAGCUAGCAGACAUUGGUGCUC
>2283
AUGGCGGUGUUAUGAAGGAAAAGGAUGGGAGCCUCUCUGUUGCUGUUGACCUGUCAC
>2284
AUACAAAAUUAGAGGCUCUACACCCUACAGACAUGGUGAUUCUGUGACAUUUGCCUGUAAAACCAACUUCUCCAUGAACGGAAACAAGUCUGUUUGGUGUCAAGCAAAUAAUAUGUGG
>2285
UUGGCUCCUCCUGGUUCUGGGCAUUUUAAUCUGGAUGUAUUAUCAUGGACCACGACACACUGAUGAACACCACCACGAUGACUCCCUCCCGCACCCUCAACAAGCUAC
>2286
ACUGCGGUUGUCACUUUCUUUGCAAUUUGCCUAACAUGGAGGAUUGAGGACCCACCUUUUAAUUCUCUUCUGUUUGCAUUGCUGGCCGCAGC
>2287
UAGGUCUCUGGAUCUACUUAUUGGAGAUGCUCUGGCGACUUGGUGCCACCAUCUGGCAGCUUUUGGCCUUCUUCCUAGCCUUCUUCCUAGACCUC
>2288
GUGGUCAAGGAGGUUCCAACCAGAAAUUUGAGAACAUUGCAGAAGGUUUAAGAACUCUCCUGGCUAG
>2289
AUGGGCCCCAUCAGUCUGUGCCCUCUCGGUGAUGGAUGCUGGUAAGGCCCAG
>2290
GGCCAGGUACGGGCUGGUGGGCUCCCUCUGGGAGGUGCCCGCCGUGAACUCUGCCCUUCAGUGUCUGGCG
>2291
GCGGGAAGAAAGUGAGGACGCGGAGAGCGAUGGAGAUGAUGAAGAUGCUCUUGAUUUGUCAAUCCAUGGCAGGCCCUGCCCUCAGGCCCCCGA
>2292
CGCUCCCGGGCAAACAGGGCAGAGAGGCGGGAAUGGCCGCCACCCUCCCCCUGCCCCGUUGCACCGAUAGCA
>2293
CUCCUUCUCCUGCUCUUGGCGCUACUGUUCUGGCUGUAUAUCGUUAUGAGUAACUGGACUGGAG
>2294
CCUAAGAGAUGCCUUCAGUCGUGUUAAAACCUUUUUCCAGACAAAGGACGAGGUAGAUAACCUUUUGCUCAAGGAGUCUCUGCUAGA
>2295
CCGGCGGAGAGAGCAUCUACGCGGCUACGGGAAUCCGUUGCUAGCGUCGGAUUGGGCGGAGCUACGCCGA
>2296
CAGCAGCUCUGACACUGCCCCGGGUGCAAUGCCGAGCCUCUCGGUACCCGAUCGCCGUGGAUUGCUCCUG
>2297
CACCAGGGGCAGCUAUGGACCACCAAUGUGAUCGUGGUGGACGAAGCUGGAACGCUUUCCGUGCACAUUCUAACAGCCGUGGUCUUUUGCUACUGGUU
>2298
CGGCUCCUUCUCCUCCUCCAACUCAGCAGCAGCCCCCGCAAUCAGCCGCCCCGGCUCCUUCUCCACUUCUUCCUCAGCAGCAGCCC
>2299
UGGGGGGGCUGUUGGAGGGGGCAGGAGUCUGCACUCCCUGUAUUCACUGAGCGUCGUCU
>2300
CGGGCGAGUCGCCUUCCCUCUCCCCUGGCCUCUCCUUCCCGCCUCCCACCCGAGCCCCCUCAGCUUGCCUCCCCACCGGGUCCAUCAGGCCGGCCGGAGGGACCCCGGCGGCCCG
>2301
CCUAGGCCCGGGGAAGUGGAGGGGGAUCGCCCGGGUCUCUGUUGGCAGAGUCCGGGCGAUCCUCUGAGACCCUCCGGGCCCGGA
>2302
GGAUGUCACGCUACCCUUAAGUUUGCCAACGUCAGCUCAAGACUCGAAUUUCAGCGUAAAAACACAAAUGCUCGGUAAUGAGAUAGAUAUUGAGUGUAUUAUGGAGGAUGGCGAAAUUUCA
>2303
AGGCGGCGGCGCAGUCCGCCUUCAGCGCCUCCACCGCGUCGCCCGAGGAGCUGUAGACCCCGCCGCAGAAGAGCCG
>2304
UGAGUCUAAUUUCCGCAGGCCCUCUUCUCAUUCCGCGUUAAAACAAAAGAAUGGUGGCAAGGGUAAGCCUUCUGGUCUCU
>2305
GGGCUUUGCGGAGCACAUGCGCACCUACUUCACCCGGGAGACUUACCUGGCUGAGCAUGUGCGUGUCCAGCAGCUG
>2306
CGCCCGCGACGAGCCUCACCUGUUCUCCUCCUGUUUAGAGGUAGAAUUGCCACCUGGUGAGCGGUGUGCGGGCU
>2307
CAGGCCAGCCGGAGGGACCCCGGCAGCCCGGGCGAGUCGCCUUCCCUCUCCCCUGGCCUC
>2308
AGGAGGUGACCAGGGCCCGCCUUUGAUGACAGACGGAGGCGGCGGUCAUAGUCAUGAUUCCG
>2309
AGCUCUCGGAGCCCCCCUUCCUGCCCUUUUCAGCCUAUGUAAUUACGGGAACGGCGGGGGCUGGCAAGAGCA
>2310
AGUGCCCAAACCGGUUCCAGUCAAGCCUACGCCACCGCCUUCCCGUAGGAGAAGGGGAGCGUGUGUUGUGUACG
>2311
AGCAGGGCCCCGCAGAUGACCCAGGAGAAGGCCCAAGCACUGGACCCCGGGGUCAGGGUGAUGGAGGCAGGCG
>2312
GUGGUCAAGGAGGUUCCAACCCGAAAUUUGAGAACAUUGCAGAAGGUUUAAGAGCUCUCCUGGCUAG
>2313
AGGAGGCCACCGACGAGCAGAGGACUGUUCUCUGCUCGUACGUGGAGUCCA
>2314
AGAGACAUUUACAGAAACUUGGAACAGAUUUAUAACACACACCGAACAUGUGGACCUGGAUUUUAACUCAGUAUUUGUAGAGAUAUUUCA
>2315
AUAUGCCGCUGCACAAAGGAAACUGCUGACACCGGUGACAGUUCUUACUGCGGUUGUCACUUUCUUUGCAAUUUGCCUAACAUGG
>2316
CCGAGCUCUUCUUCAAGCUUUUUAGGGACACGCCCUGGUCGGACUGGUACCUGUUUGACCCCAAGGACGCCGGGGACCUGGAGAGGCUCUACGGGGAGGAGUUUGA
>2317
UGGGGGCGGGGCCGGCGGGGGAGAGGGUGAAGAAAGCGGUGGUGGUCUCUUUCACCGCCCCGAGUCACUUUCCAGCGUGGUGGCCUCGCUGCCCCU
>2318
UGCUAUGAAUUAUCCAAGAAACCCCACGGAGCAGGGCAACAUUGCAGGGCUCUGUUCACGCGAUGGUCGUCAUCUGGCU
>2319
CGUUAUGAGUAACUGGACUGGAGGAGCGCUCCUUGUCCUCUAUUCCUUUGCUCUCAUGCU
>2320
ACCUCUGUGCCCUGCUGGCGCUGUGUGGGCGAGCUGAUGGUUCUGCCCAACCACGGCAACCCUUCCACGGCAGAGGGGA
>2321
AGGGCAGCAAGCAAAUCCGAUGCAAUGCCCAAGGCACAUGGGAGCCAUCUGCACCA
>2322
ACGCGGUGCGGCGGGCCCACGUGCAGCCUCACGGCUCGCGGUGGACCGCGCGCGCGA
>2323
UCAUCCUGCUCAUUAUUGCUCUCUAUCUACAACAAAACUGGUGGACUCUAUUGGUUGAUCUCCUUUGGCUCCUCCUGUUUCUGGCGAUUUUAAUCUGGAUGU
>2324
CGCUCUGUUGCGCCAGGCAGGACUGCAGCUUGGCCAGACCCUCGGUGGCCACCUGGCGCAGGUACUGCUCCUUGCGCUUGAGCG
>2325
GGAUGACCUGUCAGUGGCGGAUGAUUUAUCACGCAUGCGUGUGAUGAUGACCUACCUACAGUCUUUGGCAUCA
>2326
UGCAUGUUAUUACUGAUUGUCGCUGGCAUACUCUUCAUUCUUGCUAUCCUGACCGAAUGGGGCAGUGGAAAUAGAACAUACGGUCCAGUUUUUAUGUGCC
>2327
GUCAGGGUCUCGCUCUGUUGCGCCAGGCAGGACUGCAGCUUGGCCAGACCCUCGGU
>2328
AGGCGGCGGCGCAGUCCGCCUUCAGCGCCUCCACCGCGUCGCCCGAGGAGCUGUAGACCCCGCCGCAGAAGAGCCG
>2329
UAUUUUUCGAAGUCACCCUGGGUCGGAGAAUCGCAGAUUGCGUUGUGGUAGCUCUGCAGCCUUCCCCCCGGUGUUAUAUUGUAGAAUU
>2330
CUUCGACUCCAAGCGUGUAGAGGUCAACAAGGAGACCAGCACCAUCACGUUUAGGCACAGUGGGAA
>2331
CUGGCUGGAUGAGCACGUGUGGAAGAGGAAACAGGAGAUUGGUGUGAAAGGAGAAAAUCUGCUUCUCCCCGACUUAUGGCUAGAUUUCCUACAACUCAGCCCCAU
>2332
CCUGACCUCCUACUGGAGGAGGGUGAGCCUCGGUCCAGAGAUUGAGGUCAGC
>2333
AGCAUCGUGGUCAAGGAGGUUCCAACCCGAAAUUUGAGAACAUUGCAGAAGGUUUAAGAGCUCUCCUGGCUAGGAGUC
>2334
GGGUGCUUACUUGUCUUAGGUCUCUGGAUCUACUUCUUGGAGAUUCUCUGGCGACUUGGUGCCA
>2335
UGCGCCAGGCAGGACUGCAGCUUGGCCAGACCCUCGGUGGCCACCUGGCGCAGGUACUGCUCCUUGCGCU
>2336
AAGAUGCUGGAUGUGCGGCUAAAGUCUUCUAAGGGCCGGCAGCUCUAUCGCCUCUA
>2337
CUCGUGGACGAUGGUGGUGCGGCGGAGAGAAUGGAGGCCGCGGAACCCGGCUGGUUCACGGAUAUCGAGACCGGCCCUCUGGCCAGACUGGACGCUUGGCCCGCCACCCCCGCGGC
>2338
GACCCACGGCCUGGGGACCCUGCAGGAGGGGACCUGGGACCCCUGCCGCCGACCCUGCUUCUCGGGCUGGGGUG
>2339
GGGGACCCUGGUGGCCAACAUGACUUCCGUCAAUGCAACGGAAGAUGCGUGCACUAAAUCCUA
>2340
AUGGCCUAUUCAACAAGGGAGAUACUGUUAGCCCUGUGUAUACGGGACAGUCGUGUGCAUGGAAAUGGUACCCUGCAUCCUGUGUUGGAGCUAG
>2341
AGCAUAAACUUAAUCUUGACUUUGGCCUGCUGACACCCCAUACAAAGGCUGUCUACCAACCUCGAGGUGCA
>2342
AACGAGAGGUCGUUUGAAUGUGAUGUUUGCGAGAAGCGUUUUCGUGAUUCUAGUAAUUUGAAAAGGCACAAGCGUAUUCACACGAACGAGAAACCGUA
>2343
AUGAUUCCGGCCGUGGCGGCUGUGAUCCACACCUUCCUACACUGCUUUUGGGUACUUCUGGUUCCGGUGGAGAUGAUGACGACCCCCACGGCCCAGUUCAG
>2344
GCGCCAGAUGUCGCAGCAGCCGGUGCAGAUGCUCUACCCCGGGAUCGACGAGCUCGCUCAGCAACAUGCCUCUGGUGA
>2345
UUGAUCUUGACUUUGGCCAGCUGACACCCCAUACGAAGGCUGUCUACCAACCUCGAGGUGCAU
>2346
GCAUCCUCACCACCCCCGACCUCAGCUCCGAGUGGGACGUAACCCAGGCCCUCUAUAGGCACCUGGGGCGCUACCUCUUUCAGCGAGCCGGGGUGGGUGUAGGGGUGA
>2347
AGUGGCCCGGAUCCCCCCACCGGCCCUUCUCUCUGUCCCCCUGCUCCUCUCCAACCUUCGCUCCACCCUAGACCCCAGCUUCUGGCCUCCCCGGGUCCACC
>2348
AUGAGAAUGACAACCCCGGGCUUGGCCAGAGCCCCCCAGAGUGGCUAAAGGGUCACUACCAGACGCUGUGCACCAACUUUAGGAGCCUGGCCAUCGACAAGGGGGUCCUCAC
>2349
CGUCUGCGAGGUCAGGCGACCCCAUGAUGCGGGCAAGGGCUUCUUGCGGGCCAACACCAAGGUCCGCAUCACCGGCCUCAUCCCCAUCGACAUGUACGCCGUGUGCCGGGACA
>2350
GGAUGUCACGCUACCCUUAAGUUUGCCAACAUCAGCUCAAGACUCGAAUUUCAGCGUAAAAACAGAAAUGCUCGGUAAUGAGAUAGAUAUUGAGUGUAUUAUGGAGGAUGGCGAAAUUUCA
>2351
UUAGCCCUGUGUAUACGGGACAGUCGUGUGCAUGGAAAUGGUACCCUGCAUCCUGUGUUGGAGCUAG
>2352
CCCGGGCACCCCCGCCCAUGUCAGAGUCAGCACCUAUGCGCACGACAUCCUGCAGUACGUGGGGGCACCAGGG
>2353
CCUCUGCCGGCUCAUCAAGGCCUCCCUGAGGAAGGAUAGGAAGCUGUACGCGGAGC
>2354
CAGGCCCUUAGUGGUCAUUGGAUGUCUGCCACGGGCAACCCCCUGCCUGCAGCACCGGAGACCCUGCGAAACUA
>2355
AAGCUGCUGAGCAUGGCCCCCCAGGAGGCAAUGCUGGACCAGGCGGCCGUUUCAAAUGCUG
>2356
AAGCACUCGGCGGGGCUUUCACACGGCUCUGGAGGCCGUCCUCUCCAGGUCACGCGACGAAGCCCCCGACGAUGAACUCCGGAGCCUGCUYCCCUCCCCAUCCAAAGCCCCUGUCCAGGCUC
>2357
AGUGGUUGUAUGUUCAGAGCUCCGUGGGUAACAUUGUACAGAGCUGUAAUCCCCGCUACAGUAUUUUCUUUGACUAUAUGGCUAUA
>2358
AGGGUUCGGACGUGGAGCUAGAGUCCUCGGACGAUGAGCUGCCAUAUAUCGAUCCCA
>2359
CGCUGUGUGGCUGACGGUGAUGACUAACACGCUUUUGUCUGCCUGGAUUCUUACAGCA
>2360
AAUCCAUGGCAGGCCCUGCCCUCAGGCCCCCGAGUGGCCUGUUCAAGAGGAGGGUGGCCAGGAUG
>2361
UGUGCUGCCCCAAUAUGCCAACCUUUCCAUCACUGACCCAUUUUAUCAACCUGCUAACCAGAUGUGAUAACGGGGAAUGUGUGACAUGCUAUGGUGCCGGGGCCCACG
>2362
ACCUUGUUAUGCCAAAGCCCGCUCCUACCUGCAAUAUCAAGGUGACUGUGUGCAGCUUUGACGAUGGA
>2363
CAGGCAUUGUACCUUGGAAUUGUGCUGUUCAUCUUCGGGUGCUUACUUGUCUUAGGUAUCUGGGUCUA
>2364
CCAUCUGCCUACGCGAGGCUGAACCUCCUGAAUCACUGCAUCUUUCUUGAGGCGUUUAAAGAAGAGAAUAGUGGCCAGGGCCUCGGUGGGGUCCAGCGUGA
>2365
UGCUCCAGGAUUGUCUGUGACUUACAGCUGUGAAUCUGGUUACUUGCUUGUUGGAGAAAAGAUCAUUAACUGUUUGUCUUCGGGAAAAUGGAGUG
>2366
AGUCAAGCCUACGCCACCGCCUUCCCGUAGGAGAAGGGGAGCGUGUGUUGUGUACGACG
>2367
AGGCACAACUACAGGGUUUAUCAAUGUUAGCAACGGGAGGUGAACCCAGAGGUGAUGCUA
>2368
AGUCCGCCACUCAGCCUACAAUGCCUCGCCCAUCAUGGGUCCCAUCAGUCUGUGCCCUCUCGGUGAUGGAUG
>2369
UGGGGCCUCCUGCCGCGGGGCCUCCUGCCGCGGGGCCUCCUGCCGCGGGGCCUCCUGCCGCGGGGCCUCCUGCCGCGGGGCCUCCUGCCGCGGGGCCUCG
>2370
CGCACGAUGUUGGAGCGGGCCAAGGCCUUCGUGGAGGCCCUGAGCCCCGCCAACCUGCA
>2371
UACCCACCCAGCUUCCAGGCCUUUAAGGCAGCGCUUGCAGCCGGUCAGAAUCUGGAACAGGGGGUC
>2372
UCGAUAGUGGGUUAGACACACAACACGUCUUGUGCUUCGUGAUGGCAGCCAGGCAGCGUCUUCAGGACAUUCGACGUGGACCCUUGGUUGC
>2373
AAGCAACUCUUCUACAUCACCUGUGCCACGGCCCGUCAAAACAAGGUGGUGGAGACCCUGAGCAGCUC
>2374
CCUCAACCCCCGUUUACCAGAAGAAUGGCAGUUUGGUGGACAAGGGUGGUCGAGC
>2375
GGCCAUUAAAAUAAGUCUACUAAAUGUAGAGGGAGUGCAUGUCGAAGCAAGCAAACCUCGAAAUAAACGAUGGAUUAGAGAUAUGGCA
>2376
AGGAAAAUGUAUCAGUAUGGAGCUGUUGUAACUCUGGAGUGUGAAGAUGGGUAUAUGCUGGAAGGCAGUCCC
>2377
CAGGACUGCAGCUUGGCCAGACCCUCGGUGGCCACCUGGCGCAGGUACUGCUCCUU
>2378
GCGACUCUGCUGGAAAUGAUGGAGGCCCUCCAGAAUUGACGGAAGAGGUUGA
>2379
AUUCUCGGGUCCUCUGAUCACGCCAGUGCUUCAGAAGACGGGCAGUCUCCUGAUUGCGGUGCGUUGCGGGGAUGGCAAGAUCCAGGGAGG
>2380
UGCUCCAGGAUUGUCUGUGACUUACAGCUGUGAAUCUGGUUACUUGCUUGUUGGAGAAAAGAUCAUUAACUGUUUGUCUUCGGGAAAAUGGAGUG
>2381
UGCUGCUACUGGCUUUCGUCCUCUGGCUCUCUUCGCCAGGGGGCCUAGGUACUCUUGGUGCAGCC
>2382
AAGGAAACUGCUGACACCGGUGACAGUUCUUACUGCGGUUGUCACUUUCUUUGCAAUUUGCCUA
>2383
UCAUCCUGCUCAUUAUUGCUCUCUAUCUACAACAAAACUGGUGGACUCUAUUGGUUGAUCUCCUUUGGCUCCUCCUGUUUCUGGCGAUUUUAAUCUGGAUGU
>2384
AUUGGGCAGGUGCUGUUGAUGCCCAAGACGGCUUCCUCGUUGCAGAAGUGGGCACGCCAGCAAGGCUCAGG
>2385
CGGCAGUGACUCAGGGGCAGGUGAGGAAGAUGAUGACGGACUCUACCAGGUGCCCACCCACUGGCCC
>2386
CCGCCUCCCGUGGUGCGGCAGCCGGAGCACUCUGGGCCCACGGAGCUCGCGU
>2387
CCUAUAGUGACUUUAUUCAAGUUUUGGCCACGUUUACCGCAGACCCGGGGGACACCAUAGUCUGGAUGAAGUUAAACGUGGA
>2388
CCAAGUCUGUGUCAGCCCACCUCAAGUCCAUCUUUUGCGAGGAAUUGCUGAAUAAACGCGUGGCUUGA
>2389
UGGCCUGCUCCAUUCUUCAGGGAUCCCCCACUUAUGAUUCCAGGGAUAUGGCCUCCAUGGGCCU
>2390
UGGGGGCGGUCCUUGAUCCUGCGCCGGGCGGACGCGGUCAGCCCCGGCCAGGCCCUGCCCCCG
>2391
AGCACUUCUAGCGAACUGCGGCCCCGCUGGACUUUUACGAGCCCACCGGUUACCACAGCCCAAGCCACCGUGCC
>2392
UGCCGGGAGCCAGAACUGGACACGGAAACGCUGACUACCAUGUUUGAGGUUUCUGUGGCCUUCUUUAAGGUGGGUCAUGCCGUGGGUGAGACUGGCAAUGGCU
>2393
CCUCCUCGCCUCGGCCCAACCGCUGCAUGGCUCGGUUGAGCCGCGUGUAGAGC
>2394
CAUGUGUCCACCAGUUCGCCAGCGCCCCGCCCAGGCACCACCAGCCAAGCGUCAGGCCCUGGAAACAGUUCCACAUC
>2395
GCCCAUGAAGGCCCGGGGGCUGGCGAGGCAGCGUCCGCGGGCCGAGGGGAUGUGGCCCUGAGUCAGUCCCGGGCUCUGCUCUGGCGCGGCCUCGGCUGGGA
>2396
AUUUGAAAAAACACAUGCGUAUUCACACGAACGAGAAACCGUAUGAAUGCGAUGUUUGCGAGA
>2397
AGCUGGCGGACUACAAGGCAUUUACGUUCUGGUGAUGCUUGUGCUCCUGAUACUAGCG
>2398
CACCGGUAGACAGGGUUCGGACGUGGAGCUAGAGUCCUCGGACGAUGAGCUGCCAUAUAUCGAUCCCAAUAUGGAGCCGGUU
>2399
UCCGAGAGGGCGCCGGACGGGCCGGGCUCUCGUGCCCCAGCCGGCCGGGGCACCUCCGGG
>2400
CGUCUGUAGAGGAAGUGGUUGCGCAUGCGGGCCAGCUCCCAGUAGACCACGUCCCCCCAGACG
>2401
GUUGAGGGACCUAAGAGAUGCCUUCAGUCGUGUUAAAACCUUUUUCCAGACAAAGGACGAGGUAGAUAACCUUUUGCUCAAGGAGUCUCUGCUAGAGGACUUUAAG
>2402
CGGAGAAGACGGGCCGCAUUGUCCGGCCAUCUUUUAGACAUGGAAGACAAUGUGCCGCCGUGGUUUCCU
>2403
CGCCACCUGUGCUCGUAUAGUAAGCUGGAGUUCCAUCUCCCGUUACCUGAGAGCAUGGCC
>2404
UGCACAAAGGAAACUGCUGACACCGGUGACAGUUCUUACUGCGGUUGUCACUUUCUUUGCAAUUUGCC
>2405
UGGUUGAUCUCCUUUGGCUCCUCCUGUUUCUGCCCAUUUUAAUCUGGAUGUAUUUCCAUGGACAACGACACAGUGAUGAACACCACCACGAUGACUC
>2406
AGAGAUGGAGGCCCUGGCCGCUCGUGUGCAGGAGGCGGCGGGGAGCCGGGCAUCCUUCUCUCCAGCCGCCAUCGAGCAGGUGGCCACGGUUCUGCUCUCG
>2407
AGUCAAGCCUACGCCACCGCCUUCCCGUAGGAGAAGGGGAGCGUGUGUUGUGUACGACG
>2408
CCGGGCAAACAGGGCAGAGAGGCGGGAAUGUCCGCCACCCUCCCCCUGCCCCGUUGCACCGA
>2409
CCUCCUCGCCUCGGCCCAACCGCUGCAUGGCUCGGUUGAGCCGCGUGUAGAGC
>2410
CGGCCGUUAGCGUGCCAAUCUUGAGGUUUUACAGGUCUGGCAUCAUAGCUGUGGUGGCCG
>2411
GGAUGUCACGCUACCCUUAAGUUUGCCAACGUCAGCUCAAGACUCGAAUUUCAGCGUAAAAACACAAAUGCUCGGUAAUGAGAUAGAUAUUGAGUGUAUUAUGGAGGAUGGCGAAAUUUCA
>2412
UGCAUUCCGGCUCGGAGCCUGGCGCGCGGCCCGAGGUGCGCCUAUCCCAGUACCGGCAUGCG
>2413
AGCACUUCUAGCGAACUGCGGCCCCGCUGGACUUUUACGAGCCCACCGGUUACCACAGCCCAAGCCACCGUGCC
>2414
UGAGAUACAGCACGACGGCGGAGUCGUUGGGCCUGGCCACCCGCCGCUUUCUGGUCUCG
>2415
AGCGACUCUGCUGGAAAUUAUGGAGGCCCUCCAGAAUUGACGGAAGAGGUUGCA
>2416
AGGACCCUGACAACACUGAUGACAAUGGCCCACAGGGCCCUGACAACACUGAUGACAAUGGCCCA
>2417
GGCAGAGGCGGUACCGAAGAAUCUAUGAUUUGAUAGAACUGUGUGGCUCUCUGCA
>2418
AGCUGGCGGACUACAAGGCAUUUACGUUCUGGUGAUGCUUGUGCUCCUGAUACUAGCG
>2419
ACUGCGGUUGUCACUUUCUUUGCAAUUUGCCUAACAUGGAGGAUUGAAGACCCACCUUUUAAUUCUAUUCUGUUUGCAUUGCUGGCCGCAGC
>2420
AGGAUGAGAGUGGCGAGAGGUCCGAUACCUCCGAGCCGUAUGAAGCUCUUGAUUUG
>2421
GGCCGUGUUUCUCCCACUGUCACUGUGCACUCUCUCCCCCGGGCGCUGCCUUCGCCUGUCUCCCUUUGGCCACAGCCUGACUCUGGGGUCUCACUGCG
>2422
CCCCGUGAUGAAGGUGUACAGGCUGUGCGUCAGCGCGUGCAGGUGCUCCGAGCUCAGGGU
>2423
CCGGGUGCCGAUCUCAGCCGCCGUCAUCAAGCUGGGCAACCACGCGGUGGCCGUGGAAAGCCUGC
>2424
AAGUUCUGCCCGGAGACAACAAAUUUAACAUCACCUGCAGUGGAUACGAGAGCCAUGUUCCCAGCGGCGGAAUUC
>2425
GGGGCCCCGUGAUGAAGGUGUACAGGCUGUGCGUCAGCGCGUGCAGGUGCUCCGAGCUCAGGGUCUG
>2426
CACCGGUAGACAGGGUUCGGACGUGGAGCUAGAGUCCUCGGACGAUGAGCUGCCAUAUAUCGAUCCCAAUAUGGAGCCGGUU
>2427
CACCUGCAGUCCGCCACUCAGCCUACAACGCCUCGCCCAUCAUGGGCCCCAUCAGUCUGUGCCCUCUCGGUGAUGGAUGCUGGUA
>2428
GACCCUCUCGGAGGACAUCUCGCGCUUGACGGGGGCAGCUUGGAGGCUGUGCUCCCGCCCGCUCCUGUACGACGCAGAGACCGGGGGGGUG
>2429
AGGGUUCGGACGUGGAGCUAGAGUCCUCGGACGAUGAGCUGCCAUAUAUCGAUCCCA
>2430
AGUCCUCUGCCUGCGGCCUGCCCGGCUCUUCUACGGAGACCAGGCCUAGCCACCCCUGCCCCGAGGACC
>2431
ACCACAAGAUCACCCUCUCCCAUCCCAACAGUGUGUGUCACGUGGCCACGUGGCUGCAAGACAAGCACGGGUGUCGGAUCUUUGAGGCCAACGUGGA
>2432
CGGGUGAAGAUCCUGGUUUUUUCAAUGUUGAGAUUCCGGAAUUCCCAUUUUACCCC
>2433
UGCUGCACAAGCGUUUCCUGGAAGGCCUGCUAGACUGCGCCUCCCUCCUGCGCCUGGAUCCCAGCU
>2434
CGAAGCCGUCUCUCUGAGAUGGUAGCGGCCGUGUCCGGGGAGAGCGUGCUCA
>2435
GGGUGGUUUGGAAAGCAUCGUGGUCAAGGAGGUUCCAACCAGAAAUUUGAGAACAUUGCAGAAGGUUUAAGAACUCUCCUGGCUAGGUGUCACGUAGAAAGGACUACCG
>2436
GAGGCCUCCUUCGAUGGCACUUUCCUGUGGAAGAUCACCAAUGUCACCAGGCGGUGCCAUGAGUCGGCCUG
>2437
ACCAACUGCGGCAAAUGGCGGUGUUAUGAAGGAAAAGGAUGGGAGCCUCUCUGUUGCUGUUGACCUGUCACUUCCCAAGCCCUGGCACCUGCCAGUGACCUGCGUUGGG
>2438
UGGCGUGGAAGUUAAUGUCCAGAGAUCACCUCUGAUUCUGGCCCCCAACGCCU
>2439
GCGCGUUGUUGUGAUUGAUUCCUCUUUGUGUGCCGCCAGUCACGUUCAGGACGUUAUCACCCGUGG
>2440
AUGUACCCCCGGGGAUCGCCAGUGGUUGUAUGUUCAGAGCUCCGUGGGUAACAUUGUACAGAGCUGUAAUCCCCGCUACAG
>2441
GGCUGAGCUGGCGCCGACGUGGCGCCUACGUGGCUGCCACGCGGGCCGGCGGGAGGUA
>2442
CACCUGCAGUCCGCCACUCAGCCUACAAUGCCUCGCCCAUCAUGGGUCCCAUCAGUCUGUGCCCUCUCGGUGAUGGAUGCUGGUA
>2443
CGGGACGCCUCCUCCUCGCCUCGGCCCAACCGCUGCAUGGCUCGGUUGAGCCGCGUGUAGAGCUCGUUCCU
>2444
CCGGGCAAACAGGGCAGAGAGGCGGGAAUGUCCGCCACCCUCCCCCUGCCCCGUUGCACCGA
>2445
CACCUGCAGUCCGCCACUCAGCCUACAACGCCUCGCCCAUCAUGGGCCCCAUCAGUCUGUGCCCUCUCGGUGAUGGAUGCUGGUA
>2446
ACAAAGGAAACUGCUGACACCGGUUACAGUUCUUACUGCGGUUGUCACUUUCUUUGC
>2447
AUAUGCCGCUGCACAAAGGAAACUGCUGACACCGGUGACAGUUCUUACUGCGGUUGUCACUUUCUUUGCAAUUUGCCUAACAUGG
>2448
UGGACGAGACCGGUGCCUGGGCGCAAGAGAUCUCGGCCGUUGUCUCAUCGGUGACCGCCCCCUCAGCCUCGGCCCCUUUCAUCAACUCCG
>2449
UUGCCAGCCCUGGUCCUCUGCCGGCUCAUCAAGGCCUCCCUGAGGAAGGAUAGGAAGCUGUACGCGG
>2450
UCCAUGCUAGUACUGCAGUGGGCAUCUCUGGCUGUGCUGACCCUUCUGCUGCUGCUGGUCAUGGC
>2451
GUGUCCCCCGAAGCGCUCGAGCUGGCAGAGCGGGAGGCCGAAAGGGCCAGGUCGGAGCGGUGGGACAG
>2452
UGUUGACCUACCAAAGAACUCCAUCAUUAUGCUGGGCCAGGAUGACUUCAUUAAGUUCAAAAGCCCCCUGGUCUUCCCUGCUGAGCUUGAUCUCCUGAAAUCUAUGGUGGUCUGCC
>2453
AGCCUCCGCCGCCUGCGGCCCACUGAAAAACCAGACACGUCGUUCAUGAGAGGCGUGUGGAAGUA
>2454
UUCGAAAGGCACAACUACAGGGUUUAUCAAUGUUAGCAACGGGAGGUGAACCCAGAGGUGAUGCUACUAGUGAG
>2455
AUGUACCCCCGGGGAUCGCCAGUGGUUGUAUGUUCAGAGCUCCGUGGGUAACAUUGUACAGAGCUGUAAUCCCCGCUACAG
>2456
UGGGCACACUUAACUUGACUACAAUGUUCCUUCUCAUGCUCCUAUGGACACUUGUGGUUCUCCUGAUUUGCUCU
>2457
AGCUCUUGCCCCUCAAUCCCCGUUUACCAGAAGAAUGGCAGUUUGGUGGACAAGGGUGGUCGAGCCGGAUGGAGCC
>2458
CGGAGGGACCCCGGCGGCCCGGUGUCAGUCCCCCCUGCAGCCGCCCAGUCUCUGCCUCCA
>2459
GGCCAACGCCCGAUAUUCUACCUGUGGUAACUAGAAAUCUGAAUGCCAUUGAGUCCCUUUGGGUCGGGGUG
>2460
GGGCGGAGCUGCGCCGAGCGAGGCCGGCGACGAGCGGGUGCUACGGCGACGGCGGCGAGCACACAGCGGGCGGCGGCAACGGUCGGGGCGGCGCCUGCUA
>2461
CCUGACCUCCUACUGGAGGAGGGUGAGCCUCGGUCCAGAGAUUGAGGUCAGC
>2462
CUGUUAUUUCAUGGUCUUUUUACAAACUCAUAUAUUUGCUGAGGUUUUGAAGGAUGCGAUUAAGGACCUUGUUAUGACAA
>2463
CACCGGUAGACAGGGUUCGGACGUGGAGCUAGAGUCCUCGGACGAUGAGCUGCCAUAUAUCGAUCCCAAUAUGGAGCCGGUU
>2464
AGGGCCCUGACAACACUGAUGACAAUGGCCCACAGGGCCCUGACAACACUGAUGACAAUGGCCCA
>2465
UGGCCCACAUGACCCGCUGCCUCAGGACCCUGACAACACUGAUGACAAUGGCCCACAGGACCCUGACAACACUGAUGACAAUGGCCC
>2466
CGUGGUAAAUGGCAGAGGCGGUACCGAAGAAUCUAUGAUUUGAUAGAACUGUGUGGCUCUCUGCACCACA
>2467
AGACCCUGCGCUCCAUGAACAUGUAUCCGGCAGUCCUCGGUCGAGUGGGCGAGCAAGGUCC
>2468
GGCGACCGGGCGGUCGGCCACCACGGCACGCGCGCGCGGCUUGCAACGGGAGGCGCGGCGGAUGGAGUGGCGCGGCUCGGGCA
>2469
CGCCCUGGCGGUUGAGCUGAGCGUGUGCGCCCGGCUGGACCCCCGGAGUC
>2470
AAAGAACUGGCCGCUUUGCGCUCUGCGCGAGGACGAGCUCAGGUUUUUG
>2471
AGUCCGCCACUCAGCCUACAAUGCCUCGCCCAUCAUGGGUCCCAUCAGUCUGUGCCCUCUCGGUGAUGGAUG
>2472
UCUUACUGCGGUUGUCACUUUCUUUGCAAUUUGCCUAACAUGGAGGAUUGAAGACCCACCUUUUAAUUCUAUUCUGUUUGCAUUGCUGGCCGCAGCUGGC
>2473
AUGGCGGUGUUAUGAAGGAAAAGGAUGGGAGCCUCUCUGUUGCUGUUGACCUGUCAC
>2474
GGGGUGCGCCGUGAAGGCGGCGGCGCAGUCCGCCUUCAGCGCCUCCACCGCGUCGCCCG
>2475
CGCGGAGCUGCACCGGAGUCUGCCGGAGUUUUCUCCCCCAGAUCACGGCUGUCUAGACGCG
>2476
GGCAGAGGCGGUACCGAAGAAUCUAUGAUUUGAUAGAACUGUGUGGCUCUCUGCA
>2477
ACGGAUGGCAUUUUUGGGGUGUCUCUGGAUCUUUGCGUCAAUGUGGAGUCACAGGGAGACUUUAUACUGUUCACCGA
>2478
AGUGGUUGUAUGUUCAGAGCUCCGUGGGUAACAUUGUACAGAGCUGUAAUCCCCGCUACAGUAUUUUCUUUGACUAUAUGGCUAUA
>2479
CGGGACGCCUCCUCCUCGCCUCGGCCCAACCGCUGCAUGGCUCGGUUGAGCCGCGUGUAGAGCUCGUUCCU
>2480
AGUCAGCCUUGCCCCCGCCAGCGCCUCCUCGCAGGCCCGCCGCACCAGGGCCAGGCGACG
>2481
UGCCUCCUAACCCUAGCGACUCUGCUGGAAAUGAUGGAGGCCCUCCAAAUUUGACGGAAGAGGUUGAAAACAAAGGAGGUG
>2482
GGCCGCCCAGGGGGGCAAAUUGCGUGUCUGGGGCCGCCUGAGCCCAUCCUCGCCCACAUCGCUCUCCCUGGCUUUUCCCUAUGCGGGCCCGCCCCCCGUGGCGUGGUA
>2483
CGGAGGAGCCCAUGCAGCACUAGCGUCCCGGCGCUCGUCGUUCAGGAACAGCCUCCG
>2484
ACCUCCGGGCUCUCCCGGGACGCCUCCUCCUCGCCUCGGCCCAACCGCUGCAUGGCUCGGUUGAGCCGCGUGUAGAGCUCGUUCCUCUUUUGCAGGAUGGCCCGGUACUGGG
>2485
AGCCGCACUCGAGGCCCUGAUGCUCGUCUACACGCUCUGCGAGACCGCCAACCUGGCCGAGGCGGCC
>2486
AAGGAGGUGACCGGGACCCGCCUUCGAUGACAGACGGUGGCGGCGGUGAUCCACACCUUCCUA
>2487
GUGGUCAAGGAGGUUCCAACCCGAAAUUUGAGAACAUUGCAGACGGUUUAAGAGCUCUCCUGGCUAG
>2488
AGCUGCGCCGAGCGAGGCCGGCGACGAGCGGGUGCUACGGCGACGGCGGCGAGCACACAGCGGGCGGCGGCAACGGUCGGGGCGGCG
>2489
GGUACUCUUGGUGCAGCCCUUUUAACAUUGGCAGCAGCUCUGGCACUGCUAGCGUCACUGAUUUUGGGCACACUUAACUUGACUACA
>2490
UGGGUUGGCGACAUUGGCUUCUGACAUCUCCCAGCCAAUCCUGGCCCAUGGGAUAUCGUACAGCAGCACUACGCACAUUAACUCC
>2491
UGUGUUUACGCUGCAGCACGGGGCAAGAGGGGCCCUAUUCUGCUACCCACUGCGGUUUAUACACC
>2492
CGAGGGAAAGCUCCAAGCCGGGGGACUUCUUCCCCGAAGGGCUAGAUCCCUCU
>2493
CAGGGUUGGGGCUGACAGCAUCAUGUUAACUGCUACAUUUGGAUGCCACAAUGCGGCACGAACUCUA
>2494
GGAUGAGUCUAAUUUCCGCAGGCCCUCUUCUCAUUCCGCGUUAAAACAAAAGAAUGGUGGCAAGGGUAAGCCUUCUGGUCUCUUCG
>2495
CGCUGUGUGGCUGACGGUGAUGACUAACACGCUUUUGUCUGCCUGGAUUCUUACAGCA
>2496
CUGGUGCCUGAAGACCCACUCCCUUGGAUGUGGGCCCUCUUCUACGGCCCCAG
>2497
UGCACAAAGGAAACUGCUGACACCGGUGACAGUUCUUACUGCGGUUGUCACUUUCUUUGCAAUUUGCC
>2498
CGGCAUGUUCAUCGCCUCCAUCAUCCUGAUCCUGCCCUUGGUCAGGUACGAGGCCGUCUUUGUCUCAGCCA
>2499
CGUUAUGAGUAACUGGACUGGAGGAGCGCUCCUUGUCCUCUCUUCCUUUGCUCUCAUGCU
>2500
CCUGUAGAGGCUAUUUAUCCCGCGGCCGUGUCAAACUGGAACUCGACUCUAGAUCUCCAUGGGCUGGAAAAUCAGAGCCUAGUCAGA
>2501
CCCCAGUACCGGGCCAUCCUGCAAAAGAGGAACGAGCUGUACACGCGGCUCAACCGAGCCAUGCAGCGGUUGGGCCGAGGCGAGGA
>2502
UGCUUUUGGGUUCUUCUGGUUCCGGUGGAGAUGAUGACGACCCCCACGGCCCAGUUCAGCUAAGCU
>2503
UGCUCUCCUUCUCCUGCUCUUGGCGCUACUGUUCUGGCUGUAUAUCGUUAUGAGUAACUGGACUGGAGGAGCGCU
>2504
AUGGGCCCCAUCAGUCUGUGCCCUCUCGGUGAUGGAUGCUGGUAAGGCCCAG
>2505
CGUUAUGAGUAACUGGACUGGAGGAGCGCUCCUUGUCCUCUAUUCCUUUGCUCUCAUGCU
>2506
AUGUCUUAAGGGAUUGAAGGCAAUUAAGCCCGGCCUUUAUGAAAUCCCUAGGAUAA
>2507
AGGCAGGACUGCAGCUUGGCCAGACCCUCGGUGGCCACCUGGCGCAGGUACUGCUC
>2508
AUAUGCCGCUGCACAAAGGAAACUGCUGACACCGGUGACAGUUCUUACUGCGGUUGUCACUUUCUUUGCAAUUUGCCUAACAUGG
>2509
GCUCGGAUUUGCCGGAGGGGGCUCGACGGCGGCGGAUUGCGGCGGCAGCCACCGGCGGCGAGA
>2510
GACCCACGGCCUGGGGACCCUGCAGGAGGGGACCUGGGACCCCUGCCGCCGACCCUGCUUCUCGGGCUGGGGUG
>2511
CCCACCCAGCUUCCAGGCCUUUAAGGCAGCGCUUGCAGCCGGUCAGAAUCUGGAACAGGGGGU
>2512
UGGAAAAUCAGAGCCUAGUCAGAGAGAACCGAAGCGGGGUCUUUUGGACUACCAACUUUCCC
>2513
CGUCUGUAGAGGAAGUGGUUGCGCAUGCGGGCCAGCUCCCAGUAGACCACGUCCCCCCAGACG
>2514
AGCCAAUAGCAUCACGGAUCACCUGAAGCGCUUUGACGCCGUCCGCGUCCCUGAGAGCUGUCGUGGGGUGGUGGAGGCC
>2515
CGGGUGAAGAUCCUGGUUUUUUCAAUGUUGAGAUUCCGGAAUUCCCAUUUUACCCC
>2516
CGGACGGUCGCCCUCAGCCCCCCAGACAGACCCCAGGGUCUCCAGGCAGGGUCCGGCAUCUUCA
>2517
GGCGACAGGCGCGGGCAGGCGCGGCAGAGGCUGACGGCGGCAGCGACCAGGCGGUCGGCCAACACGGCACGCGCGCGCGGGAUGCA
>2518
AUGCUUCUUUUGUGGUACGGGGGGAGAACCUGGUCACUGCCGUGAGCUACGGGCGCGUGAUGCGUACGUUUGAGCAUUUCAUGGCUAGGAUCGUGGACUCACCGGAAAAAGCCGGAAGCAC
>2519
CGGAGGAGCCCAUGCAGCACUAGCGUCCCGGCGCUCGUCGUUCAGGAACAGCCUCCG
>2520
CCCCGUGAUGAAGGUGUACAGGCUGUGCGUCAGCGCGUGCAGGUGCUCCGAGCUCAGGGU
>2521
CACCGGGUGGGGCCCAUUGAAGCCACGUCCUUCAUCCUCAGGGCUGUGCGGCCCCGAGCCAGGUA
>2522
AGAGGGUCGGCCUAGGCCCGGGGAAGUGGAGGGGGAUCGCCCGGGUCUCUGUUGGCAGAGUCCGGGCGAUCCUCUGAGACCCUCCGGGCCCGGACGGUCGCCCUCA
>2523
AGUCAAGCCUACGCCACCGCCUUCCCGUAGGAGAAGGGGAGCGUGUGUUGUGUACGACG
>2524
GGUACAGGGUAUGCAUACAGCCUGCGUCUGACACCACGUCCAGUGUCACGAUUUCUUGGCAAUAACAGUAUCCUGUACG
>2525
GGGGUGCGCCGUGAAGGCGGCGGCGCAGUCCGCCUUCAGCGCCUCCACCGCGUCGCCCG
>2526
CCUGGUCACUUACGCCAAGCAGAGGCUCAACAACGCCAUCCUGAAGGCGUGCGGCCAGA
>2527
GGCACAGGCGGCCGUGCAGACGGCCCUCGAGCUGUUCUCGGCCCUGUACCCGGCCCCGUGCA
>2528
CGUCGAGCCGAUGUUGAGAGCGAUUUUACCUUUACUCGGAGAACCGGACGAAGACGAAGACGACCAAGAUAAAGACCUCGAUA
>2529
AGGAGUGGCGUAACAGAGGUGGCACAGAUCGCGGGCAGAACUCCAAAGAUGGAGGACUUUGUGCCCUGGACCGUGGACAAUCUGAAAAGCCAGUUCG
>2530
CCAGGUAGAAGGCCAUUUUUCCACCCUGUAGGGGAUGCCGAUUAUUUUGAAUACCUCCAAGAAGGUGGCCCAGAUGGUGAGCCUGA
>2531
CCGUGCACCGGCUAAUGGUGGGUAACCUGCCGACUCCCCUGGCCCCAGCUGCAUUCCAAGAGGCCCGGGGGCAGCAGUUUGAGACCGCCACAUCUCUGGCCCACGU
>2532
AAUCCAUGGCAGGCCCUGCCCUCAGGCCCCCGAGUGGCCUGUUCAAGAGGAGGGUGGCCAGGAUG
>2533
GCGCGGCUCGGGCACGCGCGCUGGCUGCGGGGCCGAGCGGCUGCGCGGCUGCAGGCGCGGCAGGGCAGCGG
>2534
UGAGGCCAAGGCCCACGGGCGAGAAUGGGGCGGGCUAAUGGCCACGCUCAACAUCUGCAAUUUUUGGGCCAUUCUCC
>2535
AGUCGCUCGGCUCGAUGCCUGGCCAUAUCAGGGAAGUCAGGAACGCCUUCUGGUGAGGCAGCGUACCUGCGGCG
>2536
AGCCCUUUUAACAUUGGCAGCAGCUCUGGCACUGCUAGCGUCACUGAUUUUGGGCA
>2537
CGCUCCCGGGCAAACAGGGCAGAGAGGCGGGAAUGGCCGCCACCCUCCCCCUGCCCCGUUGCACCGAUAGCA
>2538
ACAAGUUUCGUCAUUCUAAUGCUUUGAAAAUCCACAAGCGUAUUCACACGAACGAGAAACCGUACGAAUGUGAUGUGUGCGAGAAGCGUUUUAGUGAAUCUAGUAAUUUGC
>2539
CGGCACCGCCAGGUGGUUACAGGAGACGUGGGUCCCCUCUGCCGUGGAAGGGUUGCCG
>2540
AUGCGACGGCUUUAGUCUGGCCUCCUUAAAUUCACCUAAGAAUGGGAGCAACCAGCUGGUCAUCAGCCGCUGCGCAA
>2541
UGCCUCAUAACCCUAGCGACUCUGCUGGAAAUGAUGGAGGCCCUCCAGAAUUGACGAAAGAGGUUGAAAACAAAGGAGGUG
>2542
GGGUAAGGUGAUCGACUCCAGGCCCCCGGGUGGGCUGGUUGGGGCUGCUUCCCAGCUAGUAGCCCUUGGAACUGACGGGCACUGCGUCCACCUGGCCA
>2543
ACAGGGUCUCGGUCAGGGUCUCGCUCUGUUGCGCCAGGCAGGACUGCAGCUUGGCCAGACCCUCGGUGGCCACCUGG
>2544
CCCACGGGCUCCAAUCAUCUUCAUAUCCAGGAUAUGCGGGUCCCUGGACCCCAAGGU
>2545
GGGCCUCGCUUGGCCACAGCGGCAUACUCUCAAGAGACCCUGACGGCCACUUGCUGGUUA
>2546
AGUGCCCAAACCGGUUCCAGUCAAGCCUACGCCACCGCCUUCCCGUAGGAGAAGGGGAGCGUGUGUUGUGUACG
>2547
CUGGAGAGGCUCUACGGGGAGGAGUUUGAGCGCGAGUACUAUCGGCUGGUGACAGCGGGCAAGUUUUGUGGGCGGGUCUCCAUCAAGUCCCUGAUGUUCUCUAU
>2548
UACCCACCCAGCUUCCAGGCCUUUAAGGCAGCGCUUGCAGCCGGUCAGAAUCUGGAACAGGGGGUC
>2549
GCCGGAUUAGGAGGAAACGCAUCGAGGGAGGCUGGCGACGAGAGGCGUUUCCGAGUUCGGG
>2550
GCGACCCUGCUGGAAAUGAUGGAGGCCCUCCAACAUUGACGGAAGAGGUUGA
>2551
GCGACUCUGCUGGAAAUGAUGGAGGCCCUCCACAAUUGACGGAAGAGGUUGA
>2552
AUAUGCCGCUGCACAAAGGAAACUGCUGACACCGGUGACAGUUCUUACUGCGGUUGUCACUUUCUUUGCAAUUUGCCUAACAUGG
>2553
AGGGGCACGAGAUGGCCCAGUUGACGGACGUGCCCAGCUCCGUGGUCCUGAGGGGCGGUGGGCGCGUGCACAUAUACCGCUCGGCGGAGAUCUUUGGCCUCG
>2554
ACGCGUCCUGCAGGGGGUUCUUGCUAAUGGGAAAGAGGUCCCAUGUACAGCACAACCUUGGACCCUGCUGCGA
>2555
AUGGCAGGCCCUGCCCUCAGGCCCCCGAGUGGCCUGUUCAAGAGGAGGGUGGCCAG
>2556
UGCAUGUUAUUACUGAUUGUCGCUGGCAUACUCUUCAUUCUUGCUAUCCUGACCGAAUGGGGCAGUGGAAAUAGAACAUACGGUCCAGUUUUUAUGUGCC
>2557
UGUCAAGAUGUUCAAGGACGUGGAUGCGGCGGUGGACGCCGAAGUGGUCCAGUUUAUGAACAGCAUGGCC
>2558
GCGACUCUGCUGGAAAUGAUGGAGGCCCUCCAGAAUUGACGGAAGAGGUUGA
>2559
AGUGACCUGCGUUGGGAAAAAUGACAAGGAGGAAGCCCACGGGGUUUAUGUUUCUGGAUACUUGUCGCA
>2560
UGGUGGGUGUCCUCUACUGCCUUGUCCACUGGGGUGCAGACGAGCAUGAAACCCGGGUUCGGGCACGCCUUCGCCCCCU
>2561
GCGAGGAGGAGGUGACUGACUCGAAGACGGACAGCAGCACCCGCCCGUUGAGGCGUCAUCGCCUACUCGA
>2562
GGGCCUCGCUUGGCCACAGCGGCAUACUCUCAAGAGACCCUGACGGCCACUUGCUGGUUA
>2563
AUGAUUCCGGCCGUGGCGGCGCUGAUCCACACCUUCCUACACUGCUUUUGGGUACUUCUGGUUCCGGUGGAGAUGAUGACGACCCCCACGGCCCAGUUCAG
>2564
CGCCCCUGGCGUGGAAGUUAAUGUCCAGAGAUCACCUCUGAUUCUGGCCCCCAACGCCUCUGGCA
>2565
CGUCCCCGCUCCCUCGCGAUCCAACAAGCGGAAAAGAGACCCCGAGGAGGAUGAAGAAGGCGGGGGACU
>2566
CGCCAGGCAGGACUGCAGCUUGGCCAGACCCUCGGUGGCCACCUGGCGCAGGUACUGCUCCUUGCGCUUGAGCG
>2567
UGAGUCUAAUUUCCGCAGGCCCUCUUCUCAUUCCGCGUUAAAACAAAAGAAUGGUGGCAAGGGUAAGCCUUCUGGUCUCU
>2568
GCGGGAAGAAAGUGAGGACGCGGAGAGCGAUGGAGAUGAUGAAGAUGCUCUUGAUUUGUCAAUCCAUGGCAGGCCCUGCCCUCAGGCCCCCGA
>2569
CCCUGUGGGCCCCCUGGUGGAGAAUAUAAAGAGCACCUAUCUGAAUAAAAUCACCACGGUGGUCCACGGGC
>2570
ACAGGGUCUCGGUCAGGGUCUCGCUCUGUUGCGCCAGGCAGGACUGCAGCUUGGCCAGACCCUCGGUGGCCACCUGG
>2571
UUCCCUCUCCCCUGGCCUCUCCUUCCCGCCUCCCACCCGAGCCCCCUCAGCUUGCCUCCCCACCGGGUCCAUCAGGCCGGCCGGAGGGAC
>2572
CGGUCAGGGUCUCGCUCUGUUGCGCCAGGCAGGACUGCAGCUUGGCCAGACCCUCGGUGGCCA
>2573
CGCGCCGCCCACGUGACGCCGCGCUCCAUGGCGAGGCGCCCGCCGCGCGGCUCGGGAUCGGCGAUCACGUAAUCGGUGAUGCGCA
>2574
CAGGACUGCAGCUUGGCCAGACCCUCGGUGGCCACCUGGCGCAGGUACUGCUCCUU
>2575
GCGCCUGCUAGCUACGGGGAGGCCACUCGUGCUACUACCCGAGUCUAAGGCGAGGCGA
>2576
GGACCCGUUCAUAUACUUCUUUGCAUGCAAAGGGUAUAAGAGAAAGGUCA
>2577
CCAGCCCCACCGAGACCCGAGUGGCCCGGAUCCCCCCACCGGCCCUUCUCUCUGUCCCCCUGC
>2578
CGCGGGGCCUCCUGCCGCGGGGCCUCCUGCCGCGGGGCCUCCUGCCGCGGGGCCUCCUGCCGCGGGGCCUCCUGCCGCGGGGCCUCGCA
>2579
UGGGCACACUUAACUUGACUACAAUGUUCCUUCUCAUGCUCCUAUGGACACUUGUGGUUCUCCUGAUUUGCUCU
>2580
AGACACACAGGACCAGCGGGACAAGUGGGAGCCUGAACAAGUCCAGGGCCUGGUCCAGACUGUGGUCA
>2581
GGCUCUCCCGGGACGCCUCCUCCUCGCCUCGGCCCAACCGCUGCAUGGCUCGGUUGAGCCGCGUGUAGAGCUCGUUCCUCUUUUGCA
>2582
CGGGCAAGAUGGAGAGGCAAACAUACAGGAGCAAAGGCUAUAUGAGCUACUCUCUGACCCCCGCUCCGCGCUCG
>2583
UCCGAGAGGGCGCCGGACGGGCCGGGCUCUCGUGCCCCAGCCGGCCGGGGCACCUCCGGG
>2584
GCGACUCUGCUGGAAAUGAUGGAGGCCCUCCAGAAUUGACGGAAGAGGUUGA
>2585
UGGGCACACUUAACUUGACUACAAUGUUCCUUCUCAUGCUCCUAUGGACACUUGUGGUUCUCCUGAUUUGCUCU
>2586
AUGAUGGAGAGGCAGAGACCCUAGCUGAGCCUCCACGCUGUUUCAUGCUGAGCUUUGUUUUCAUCUAUUAC
>2587
CCCCGAAGCGCUCGAGCUGGCAGAGCGGGAGGCCGAAAGGGCCAGGUCGGAGCGGUGGGA
>2588
AUGGGCCCCAUCAGUCUGUGCCCUCUCGGUGAUGGAUGCUGGUAAGGCCCAG
>2589
CACUCAGCCUACAACGCCUCGCCCAUCAUGGGCCCCAUCAGUCUGCGCCCUCUCGGUGAUGGAUGCUGGUAAGGCCCAGCCCAUAGAAAGUUCACACUUGAGUU
>2590
CCAUGAUGCGGGCAAGGGCUUCUUGCGGGCCAACACCAAGGUCCGCAUCACCGGCCUCAUCCCCAUAGACAUGU
>2591
GGUCAAACUCUAUGACUCUGUGACGGAGCUGUAUCACGAGCUCAUGGUGUGUGACA
>2592
UAGCUGGUAAUUUGAAAAUCCACAUGCGUAUUCACACGAAAGAGAAACCGUAUGAAUGCGAUGUGUGCGAGAAGCGUUUUACUCUAGCUG
>2593
UGCUCCAGGAUUGUCUGUGACUUACAGCUGUGAAUCUGGUUACUUGCUUGUUGGAGAAAAGAUCAUUAACUGUUUGUCUUCGGGAAAAUGGAGUG
>2594
AGCCCAGUCCGCGACCCCCUCUGUUUCUUCAUCUAUUAGCAGCCUCCGGGCCGCGACUUCGGGGGCG
>2595
UGCUUUUGGGUACUUCUGGUUCCGGUGGAGAUGAUGACGACCCCCACGGCCCAGGUCAGCUAAGCU
>2596
AAGUUCUGCCCGGAGACAACAAAUUUAACAUCACCUGCAGUGGAUACGAGAGCCAUGUUCCCAGCGGCGGAAUUC
>2597
AGUCAGCCUUGCCCCCGCCAGCGCCUCCUCGCAGGCCCGCCGCACCAGGGCCAGGCGACG
>2598
AGAAGAGCGGUGAACGCGAGGACGGCUUUGAAGGGACGUGGGAAAGAAGAACCUUUGGUGUUUGUGUGUUCGAGGAUUCC
>2599
GAGCCGGUUUCGUGAGUCCACCUUCGAGUCGUGGUCCACGACCAUGAAGCUGACCGUGCGUGACCUGCUG
>2600
CGCCUUUGGUUUUAACCCACUCUUUUUGCCCAGCUUUAUGCCGGUGGGGGCCAAGGUGCU
>2601
CGCUCGGCUCGAUGCCUGGCCAUAUCAGGGAAGUCAGGAACGCCUUCUGGUGGGGCAGCGUACCUGCG
>2602
CGGACGCCUUCAAGUGCAUCGAAGAGCAGGUGAACAAGACCAUGCAUGAGAAGUACGAGGCCGUCCA
>2603
UGUCUCCUCGUUAGUCCAAGAGAAUGACAGCCAGGACGGUCCCUCCCUGAAAUCCAUUUACUGGGGGCUACAGGAGGCC
>2604
GGCCCCACAGAUGACCCAGGAGAAGGCCCAAGCACUGGACCCCGGGGUCAGGGUGAUGGAGGCA
>2605
GCGACUCUGCUGGAAAUGAUGGAGGCCCUCCACAAUUGACGGAAGAGGUUGA
>2606
GGCUCUCCCGGGACGCCUCCUCCUCGCCUCGGCCCAACCGCUGCAUGGCUCGGUUGAGCCGCGUGUAGAGCUCGUUCCUCUUUUGCA
>2607
GGUCGAUUCCCGGCGGUGAGAGCAUCUACGCGGCUUCGGGAACUCGACG
>2608
CGAAGACGAGGAGUCUGAGCGUCGAGACGCCCCUCCACCCCCGCUCGAUUCCAGCUUCC
>2609
GGAUGUCACGCUACCCUUAAGUUUGCCAACAUCAGCUCAAGACUCGAAUUUCAGCGUAAAAACAGAAAUGCUCGGUAAUGAGAUAGAUAUUGAGUGUAUUAUGGAGGAUGGCGAAAUUUCA
>2610
AGGUCACCCAAGGAUUACUGCGCGGAUCUAAACAAGGAGGAAGAUGCCAACUCGGGCUUCACAUUUAACCUGUUUUAUCAAGAUUCUUUAUUGACCA
>2611
CCUACAUGACUAGCAUCAAGCAAACUAAUUUCUUUGAGCAAGAGAGUUCCGAUUACACCAUGCUGGUGGUAGA
>2612
CCUUCAGUUUGUGCUUGUGGACCUCUCAGAGUUUCAGGACGAUUUACCUGGAUGCUGGACGGAGAUUUACAUGCAGGCAUUGAAGA
>2613
UCCGGCCGUUAGCGUGCCAAUCUUGAGGUUUUACAGGUCUGGCAUCAUAGCUGUGGUGGCCGGC
>2614
UGUCAAUCCAUGGCAGGCCCCGCCCUCGGACCCCCGAGUGGCCUGUUCAAGGGGAAGGUGGC
>2615
GUAGAUGCCGGUGCUAAGAUGCUGGCUGAAAUUCCCCAGCUGGCCGAGAGCGACGAUGGAAAAUUUGR
>2616
GGAGAACCUGGUCACUGCCGUGAGCUACGGGCGCGUGAUGCGUACGUUUGAGCAUUUCAUGGCUAGGAUCGUGGACUCA
>2617
CGCUCCCGGGCAAACAGGGCAGAGAGGCGGGAAUGUCCGCCACCCUCCCCCUGCCCCGUUGCACCGAUAGCA
>2618
GGCGCGUGCAGAGGCUGACGGCGGCGGCGACCGGGCGGUCGGCCACCACGGCACGCGCG
>2619
ACCCCGGGAUUGGCCGCCCCCAUCACUCUCCCAGGCCCCCGAUUGAUGGCAAGGCCCUAUUUCGGGGC
>2620
CCCGUUUUUAUGUCCCUCGGCGGCCUGCUUACCAUGGUAGCCGGCGCUGUGUGGCUGACGGU
>2621
CACCUGCAGUCCGCCACUCAGCCUACAAUGCCUCGCCCAUCAUGGGUCCCAUCAGUCUGUGCCCUCUCGGUGAUGGAUGCUGGUA
>2622
AGCACUUCUAGCGAACUGCGGCCCCGCUGGACUUUUACGAGCCCACCGGUUACCACAGCCCAAGCCACCGUGCC
>2623
GGUCCCGUUUUUAUGUCCCUCGGCGGCCUGCUUACCAUGGUAGCCGGCGCUGUGUGGCUGACGGUGAUG
>2624
CCCUUAAGUUUGCCAACGUCAGCUCAAGACUCGAAUUUCAGCGUAAAAACACAAAUGCUCGGUAAUGAGAUAGAUAUUGAGUGUAUUAUGGA
>2625
GGAGGAGUUUGAGCGCGAGUACUAUCGGCUGGUGACAGCGGGCAAGUUUUGUGGGCGGGUCUCCAUCA
>2626
GCGACUCUGCUGGAAAUGAUGGAGGCCCUCCACAAUUGACGGAAGAGGUUGA
>2627
CAGAGAUUGAGGUCAGCUGGUUUAAACUGGGCCCAGGAGAGGAGCAGGUGCUUAUUGGGCGCAUGCACCACGAUGUCAUCUUUA
>2628
AUGAGUCUUAGCAAGGUGAUCCUGACCAAGCUCAAAGAGCUGGCACCCUGCUUCCUUCCUAACACGCGAGACUACAA
>2629
GGGAGAGAGAGAGAGCCGGUGGGCCGGGUCCAUCCCGCGUGGUCCCGGGUGGGACCCGCUUGUCGGCGACUCGGCUCUCCG
>2630
CCUGUGCUCGUAUAGUAAGCUGGAGUUCCAUCUCCCGUUACCUGAGAGCAUGGC
>2631
AUUCUCAUCUACAAUGGCUGGUACGCGGACUCCGUGACCAACCGGCACGAGGAGAAG
>2632
ACUACCGUACUCUACCCCACGUAUGAUCUCGGCUCCAUAGUUGCGGACAUGGUGACUUAUGAAGAUGAGUAG
>2633
CCGGGCAAACAGGGCAGAGAGGCGGGAAUGUCCGCCACCCUCCCCCUGCCCCGUUGCACCGA
>2634
AAGGAGGUGACCGGGACCCGCCUUCGAUGACAGACGGUGGCGGCGGUGAUCCACACCUUCCUA
>2635
CGCCAGGCAGGACUGCAGCUUGGCCAGACCCUCGGUGGCCACCUGGCGCAGGUACUGCUCCUUGCGCUUGAGCG
>2636
CUGGACAUCUAGUGGCAGUUCGACGGCCUCGGCGGGGAACGUGACAGGCACAACGGCUGUGACUACACCAU
>2637
CGCUCCCGGGCAAACAGGGCAGAGAGGCGGGAAUGGCCGACACCCUCCCCCUGCCCCGUUGCACCGAUAGCA
>2638
CCUCCUCGCCUCGGCCCAACCGCUGCAUGGCUCGGUUGAGCCGCGUGUAGAGC
>2639
UGGAGGAUGGCGAAAUUUCACAAGUUCUGCCCGGAGACAACAAAUUUAACAUCACCUGCAGUGGAUACGAGAGCCAUGUUCCC
>2640
AGAUGAUUGGGCAGGUGCUGUUGAUGCCCAAGACGGCUUCCUCGUUGCAGAAGUGGGCACGCCAGCAAGGCUCAGGCGGCGUUA
>2641
AGUGGUUGUAUGUUCAGAGCUCCGUGGGUAACAUUGUACAGAGCUGUAAUCCCCGCUACAGUAUUUUCUUUGACUAUAUGGCUAUA
>2642
ACUGCGGUUGUCACUUUCUUUGCAAUUUGCCUAACAUGGAGGAUUGAGGACCCACCUUUUAAUUCUCUUCUGUUUGCAUUGCUGGCCGCAGC
>2643
CGCAAAAAAGGAGGGUGGUUUGGAAAGCAUCGUGGUCAAGGAGGUUCCAACCAGAAAUUUGAGAACAUUGCAGAAGGUUUAAGAACUCUCCUGGCU
>2644
GGGGCCCCGUGAUGAAGGUGUACAGGCUGUGCGUCAGCGCGUGCAGGUGCUCCGAGCUCAGGGUCUG
>2645
UCAUCUGCGGGGACGCAUCCGCCAACCGUCAAUUUGGCUUUAUGAUUAGUCCCACGGAUGG
>2646
AGGUAACGAGGGGCCGAUUCCCGGCGGCGAGAGCAUCUACGCGGCUACGGGAACCCAUUGCUA
>2647
AUCACGGCGAGCGGGGCCUUGCCGCUCACCUGUUCGGACAGCGCGAGCGGCAGCCAGCGUGCGGUGGA
>2648
GGGGCCCCGUGAUGAAGGUGUACAGGCUGUGCGUCAGCGCGUGCAGGUGCUCCGAGCUCAGGGUCUG
>2649
GCCUGCGGUGUGAGGACACGGUCAAGGACAUUGUCUGUAAGCUCAUCUGCGGGG
>2650
AGGCACAACUACAGGGUUUAUCAAUGUUAGCAACGGGAGGUGAACCCAGAGGUGAUGCUA
>2651
CGGUCCCUGUCCCCAGCGGGGCCAGCGCGGAGGAGUACUCUGACCUGGCCCUCUUUGUGGACGGGGGCUC
>2652
AAGGAAACUGCUGACACCGGUGACAGUUCUUACUGCGGUUGUCACUUUCUUUGCAAUUUGCCUA
>2653
ACAGGGUCUCGGUCAGGGUCUCGCUCUGUUGCGCCAGGCAGGACUGCAGCUUGGCCAGACCCUCGGUGGCCACCUGG
>2654
GAGACGCAGCCUCCGGGUCCGUGCACCUGGACAUACAGGUGGACAGGGCCGAGGAGGGCUGGGUCUG
>2655
CGGCUCGAUGCCUGGCCAUAUCAGGGAAGUCAGGAACGCCUUCUGGUGGGGCAGCGUACCU
>2656
AGUGACAACAGUUCUACUUCACGAAGAAUCCAUGCAGGGUGUCCAAGUACAUGGUUCGAUGCUAGACCUUCUUGAAAAAGACGAUGAAGUCAUG
>2657
AUGUACCCCCGGGGAUCGCCAGUGGUUGUAUGUUCAGAGCUCCGUGGGUAACAUUGUACAGAGCUGUAAUCCCCGCUACAG
>2658
GCUGAUGACAGAAGUGGUGGCGGUGCUUGAGGGCACCACCCAGGACUUUUUCUCAGA
>2659
UGGCGGCCGCCAGUCUUUGGGGACUUUCUGAUACACGCCAGCUCCUUCAACAACGCCGAGGCCACUGGAACGCCCCU
>2660
AGCCUCCCCGUGGUGGAGAUUGACAGCUUUUAUUCCAACGUCUCUGACUGGGAGGUG
>2661
UGCUCUCCUUCUCCUGCUCUUGGCGCUACUGUUCUGGCUGUAUAUCGUUAUGAGUAACUGGACUGGAGGAGCGCU
>2662
AGCUCCUUGGUGCAGGAGAAUUGGCUCUAACUAUGCGGUCUAAGAAGCUUCCAAUUAACAUCACCACCGGAGAGGAGCA
>2663
CAGGACUGCAGCUUGGCCAGACCCUCGGUGGCCACCUGGCGCAGGUACUGCUCCUU
>2664
CUUCACCCUGAGAUACAGCACGACGGCGGAGUCGUUGGGCCUGGCCACCCGCCGCUUUCUGGUCUCGGGUGAGA
>2665
CGGGUGGAGCACGCCCUGGAGCUGGGAUACAGCCUGACGGGCGCCCUCAGGCGCAGCGUCGCCUACCGGUUCCGGGAUUACACAUUCGCCCGCCUGUUCCAGCCA
>2666
CGGGUGAAGAUCCUGGUUUUUUCAAUGUUGAGAUUCCGGAAUUCCCAUUUUACCCC
>2667
AGGCACAACUACAGGGUUUAUCAAUGUUAGCAACGGGAGGUGAACCCAGAGGUGAUGCUA
>2668
CGGCCACAGCCUGACUCUGGGGUCUCACUGCGAGAUCUGCAUCAAUAGGUCCCAGGUUCAUGUGCCU
>2669
ACAGGGUCUCGGUCAGGGUCUCGCUCUGUUGCGCCAGGCAGGACUGCAGCUUGGCCAGACCCUCGGUGGCCACCUGG
>2670
GACAAGCACGGGUGUCGGAUCUUUGAGGCCAACGUGGAUGCCACGCGCCGCUUUGUCCUGGACAAUGACUUUGUCACCUUUGGCUGGUA
>2671
AGGAGGGGAGACGGACCAGGGGGAAAAGGGGAGCACUACUGCUGAAUCUGAGGCCUCUGGCCCUCCCAGCCC
>2672
AGGCGGCGGCGCAGUCCGCCUUCAGCGCCUCCACCGCGUCGCCCGAGGAGCUGUAGACCCCGCCGCAGAAGAGCCG
>2673
CCUGACCUCCUACUGGAGGAGGGUGAGCCUCGGUCCAGAGAUUGAGGUCAGC
>2674
ACUGUUAGCCCUGUGUAUACGGGACAGUCGUGUGCAUGGAAAUGGUACCCUGCAUCCUGUGUUGGAGCUAGCAGC
>2675
AGAUGGAGGCCCUGGCCGCUCGUGUGCAGGAGGCGGCGGGGAGCCGGGCAUCCUUCUCUCCAGCCGCCAUCGAGCAGGUGGCCACGGUUCUGCUCUCG
>2676
AGUGGACGGCAAUGGCCGCGAGGCCAUGCCAGGCGGCGGCGGGGCUCGGGGCGAUGUCCACG
>2677
UGGAGGAUGGCGAAAUUUCACAAGUUCUGCCCGGAGACAACAAAUUUAACAUCACCUGCAGUGGAUACGAGAGCCAUGUUCCC
>2678
ACCAUCACUAUGCCGGUGGCCUCUGACUACCUCCCGGAGAUGUUUGCAGAGCACCCCGGCCUGGUGUUUGAGGUGGA
>2679
AGGCAACACUUGGGUGCACAGGUGGCCGUAGGUGUCACGUGACCUUUUCCGCCGGCACCUUUAAGCCGCCG
>2680
AGUCAAGCCUACGCCACCGCCUUCCCGUAGGAGAAGGGGAGCGUGUGUUGUGUACGACG
>2681
GGCGGCGCAGUCCGCCUUCAGCGCCUCCACCGCGUCGCCCGAGGAGCUGUAGACCCCGCCGCA
>2682
ACCAACUGCGGCAAAUGGCGGUGUUAUGAAGGAAAAGGAUGGGAGCCUCUCUGUUGCUGUUGACCUGUCACUUCCCAAGCCCUGGCACCUGCCAGUGACCUGCGUUGGG
>2683
UGGAGGAUGGCGAAAUUUCACAAGUUCUGCCCGGAGACAACAAAUUUAACAUCACCUGCAGUGGAUACGAGAGCCAUGUUCCC
>2684
UCUCCUGCCGUUAACCAAUAUCAUCUCAGCCAGGCUGCCUUUGGGUUACCUAUUGAUGAGGAUGAGAGUGGCGAGGGGU
>2685
CGUGCUGCGGGCUCUGGCUCUUUGGCCGGCCCAGGAAUAGAUACAGCCAGCUCCCUGAGGAGCCGGAGACCUUUGAGUGCC
>2686
CACCGGUAGACAGGGUUCGGACGUGGAGCUAGAGUCCUCGGACGAUGAGCUGCCAUAUAUCGAUCCCAAUAUGGAGCCGGUU
>2687
CGGCUAUUGCCGCCUCGUGUUUCACGGCCUCAGUUAGUACCGUUGUGACCGCCACCGGCUUGGCCC
>2688
CGGGGGUCCUCGGGAUUUCUUGUGGCUCUCCUCCGCCUAUCCUAAAUGGCCGGAUUAGUUAUUAUUCUACCCCCA
>2689
UGCAUAUCACGCCGUUUACUGUGCCUGGCUCCUAACACAGUAUUUUGCCCCCGAGGACAUUGUGAAGGUAUGUGCC
>2690
GGGGCCCCGUGAUGAAGGUGUACAGGCUGUGCGUCAGCGCGUGCAGGUGCUCCGAGCUCAGGGUCUG
>2691
GGUACAGGGUAUGCAUACAGCCUGCGUCUGACACCACGUCCAGUGUCACGAUUUCUUGGCAAUAACAGUAUCCUGUACG
>2692
AGUCCCGGGUGGGACCCGCUUGUCAGCGGCUCGGCUCACCGUGCGGAGGGAGCAUGCGACGCACGCGCGCGGGCGGGGUCGGGACG
>2693
CCAGCGACUGAUCCGCAGAAACGCGUUGGGAGGAGGCGUCCGCCCCGAUGCGGAGGACUGCAUCCAACGCUGC
>2694
AUGAUUCCGGCCGUGGCGGCGGUGAUCCACCCCUUCCUACACUGCUUUUGGGUACUUCUGGUUCCGGUGGAGAUGAUGACGACCCCCACGGCCCAGUUCAG
>2695
CGCUGCUGCUACUGGCUUUCGUCCUCUGGCUCUCUUCGCCAGGGGGCCUAGGUACUCUUGGUGCAGCC
>2696
CGCCGCCGCCAGGUGGGCCCUGGCCACGGCCGACACGGCCACCCUCAGAAGGCGCCUCCUGGUGCCGGCC
>2697
CGGGACGCCUCCUCCUCGCCUCGGCCCAACCGCUGCAUGGCUCGGUUGAGCCGCGUGUAGAGCUCGUUCCU
>2698
CGAUAUUGCACAGAGUCAGCGCCUGCCCCUCCCUCGAGAACCCAAGGUGGAGGCUCUGCACGCCUGGCUCCCCUCACUGUCA
>2699
GGCGGCGCAGUCCGCCUUCAGCGCCUCCACCGCGUCGCCCGAGGAGCUGUAGACCCCGCCGCA
>2700
UCACGAUUUCUUGGCAAUAACAGUAUCCUGUACGUGUUUUACUCUGGGAAUGGACCAAAGGCGAGCGGGGGAGAUUACUGCAUUCAGUCCAACAUUGUGU
>2701
GGUUCGGAGGAUGGGGAAUUUUCAGACCUGGAUCUGUCUGACAGCGACCAUGAAGGGGAUGAGGGUGGGGGGGCUGUUGGAGGGGGCAGGAGUCUGCACUCCCUGUAUUCACUGAGCG
>2702
CGGUCAGGGUCUCGCUCUGUUGCGCCAGGCAGGACUGCAGCUUGGCCAGACCCUCGGUGGCCA
>2703
UGAGGCCAAGGCCCACGGGCGAGAAUGGGGCGGGCUAAUGGCCACGCUCAACAUCUGCAAUUUUUGGGCCAUUCUCC
>2704
ACGGCCGUAGCCCAGUCCGCGACCCCCUCUGUUUCUUCAUCUAUUAGCAGCCUCCGGGCCGCGACUUCGGGGGCGACUGCCGC
>2705
CGUUAUGAGUAACUGGACUGGAGGAGCGCUCCUUGUCCUCUAUUCCUUUGCUCUCAUGCU
>2706
AGGGUUCGGACGUGGAGCUAGAGUCCUCGGACGAUGAGCUGCCAUAUAUCGAUCCCA
>2707
CAGUGUGAUGUGUGCGAGAAGCGUUUUCGUAUAUCUAGUAAUUUGAGAAGGCACGUGCGUACUCAACAUUA
>2708
CCGGCCCAGGAAUAGAUACAGCCAGCUCCCUGAGGAGCCGGAGACCUUUGAGUGCCCGGACCGC
>2709
UGCGCGUGUCCCCCGAAGCGCUCGAGCUGGCAGAGCGGGAGGCCGAAAGGGCCAGGUCGGAGCGGUGGGACAGGUGUG
>2710
UGGGUCUGCGACGUUCUGCUGGAGCCCGGGCCGCCCACCGCCCGGGAGGGCUGUUUUCUAAGCAUGGACCCCGGUCUCGUGACCCU
>2711
UCCGAGAGGGCGCCGGACGGGCCGGGCUCUCGUGCCCCAGCCGGCCGGGGCACCUCCGGG
>2712
UGAGACCCCAAGCCAGGUACUGCAUCCAGGUGGCUGCUCAGGACCUUACCGACUACGGGGAAAUGAGUGACUGGGUGCUCCCUGCUGCUGCCUC
>2713
GCAGGAGAAUUGGCUCUAACUAUGCGGUCUAAGAAGCUUCCAAUUAACAUCACCGCCGGAGAGGAGCAACAAGUAAGCCUGG
>2714
AGCGGUUGGCCGGCCACGCGGGCCGGCGGGAGGUUGAAGAAGACGCCGGCCGGAACGGACGGCGGACGGCG
>2715
CGGGUGAAGAUCCUGGUUUUUUCAAUGUUGAGAUUCCGGAAUUCCCAUUUUACCCC
>2716
AAGGAGGUGACCGGGACCCGCCUUCGAUGACAGACGGUGGCGGCGGUGAUCCACACCUUCCUA
>2717
CGUCUGUAGAGGAAGUGGUUGCGCAUGCGGGCCAGCUCCCAGUAGACCACGUCCCCCCAGACG
>2718
AGUCCGCCACUCAGCCUACAACGCCUCGCCCAUCAUGGGCCCCAUCAGUCUGUGCCCUCUCGGUGAUGGAUG
>2719
AGCCUUCGAGGACGGCGUCGGUGUUGCCCUGGGGCGCCCCUCGCCCAUGCUUGCGGCG
>2720
CUGGAGCUCCUUGGUGCAGGAGAAUUGGCUCUAACUAUGCGGUCUAAGAAGCUUCCAA
>2721
CUUCACCCUGAGAUACAGCACGACGGCGGAGUCGUUGGGCCUGGCCACCCGCCGCUUUCUGGUCUCGGGUGAGA
>2722
UAUGUCUGGGUGUUAUUCCAGGUGAGACCUCACACAAGGACACGCCCGAGUCAUU
>2723
AGGAGGAGGAGGCGGUGGUAGCGGUGAAGGAAAAGAGCGUUUCAUCCUCCCCCCGCCACUACUCCA
>2724
AAGGCCGACUACUGUGGACUACUAUUAGGUACGUGGCAGGGGACGGACCUG
>2725
GGAGCUGGUGCACCUGCUAGAGAACUCGAGAGAGGCCUCUGCCGCGCUGCUCG
>2726
CUGUUAUUUCAUGGUCUUUUUACAAACUCAUAUAUUUGCUGAGGUUUUGAAGGAUGCGAUUAAGGACCUUGUUAUGACAA
>2727
UCAUCCUGCUCAUUAUUGCUCUCUAUCUACAACAAAACUGGUGGACUCUAUUGGUUGAUCUCCUUUGGCUCCUCCUGUUUCUGGCGAUUUUAAUCUGGAUGU
>2728
GUGACUCAUCAGGUACAGCAUGCCCAAGCAUGCCCUUUGCCAGUGAUUACAGUCAA
>2729
AGCGCAUCGUCUCCAGCGGCUACCUGUCGGCCCUGCGCUACUAUGACACCUAUCUGUAUGUGGGGCGCAGCGGGAAGCAGGAGAGUGUGCA
>2730
UGUAUACCGAUGAGAUUGCCAAGAUGCAACAGAGGAUUGGCUGCAUCUUACCCCUGGCUUCCACUCACGGGACG
>2731
CGUUUUACUCAAUCUUGUAGUUUGCAAAUCCACAUGCGUAUUCACACAAAGGAGAAACCGUAUGAAUGCGAUGUGUGCGAGAAGAGAUUUAGUCGAGCU
>2732
ACGUGCUGCCUCCACGUCUUGGACGCACGCGCGCACAGGGUGGGGGCGAGCGG
>2733
CCCUCUGCCUACCUGGGGGCGGUGGCAAUAACCGAGGCCUUCAAGGAGCGACUCUACAGCGGAAACCUGGUGGCCAUUCCAUCGUUAAAACAGGAGGUAGCGGU
>2734
GCUCUCGCUGGAGUCAUGCCUCACAAGCAUCCUGUCACACCCCACCGUGGGAAGCAAGGAGCACUUGGUCAGGCACACGGACAGGGUCAGCGGAGG
>2735
GGGGCGGCGCGUGCAGAGGCUGACGGCGGCGGCGACCGGGCGGUCGGCCACCACGGCACGCGCGCGCGGCUCG
>2736
GGGCAACAACCACUUUGUCCUCGCUAACAACUUUUUGCGUGAGAAGGGGCUCGGUGAGAUAGAUUGGAGGCUG
>2737
CAGCUCUGACACUGCCCCGGGUGCAAUGCCGAGCCUCUCGGUACCCGAUCGCCGUGGAUUGCUC
>2738
GGGGGUGGUUUCACUGGCACGAUUGGGCAGGAACAGACCUUUCUAUUCCCAGGGAAAUUUGGUCUCGCCUCUCUGAACGCAUUGUGAGGGAUGGGCUUUUCAAUUCACAGUUUAUCGCCCUG
>2739
AAGGAGGUGACCGGGACCCGCCUUCGAUGACAGACGGUGGCGGCGGUGAUCCACACCUUCCUA
>2740
ACCAACUGCGGCAAAUGGCGGUGUUAUGAAGGAAAAGGAUGGGAGCCUCUCUGUUGCUGUUGACCUGUCACUUCCCAAGCCCUGGCACCUGCCAGUGACCUGCGUUGGG
>2741
GCCAGAAUUAGGAAGGCGCUGGGGGCACGCCCAGAGCCCGCUCCCACUUCGCCCGAUGACUGGA
>2742
AUGACAUAGUGUAUGUUGACUGCAAUCCUGGCUUCAUCAUGAAUGGUAGUCGCGUGAUUAGGUGUCAU
>2743
CGGGCAGUCCAGCAGCUGGUCAAGAGCGGCAUCGUGCUGUCAGGGCAUGACAUCAGCGACGGGGGCCUGGUGACCUGCCUGGUGGAGAUGGCCCU
>2744
CCUGGUGCCGGCCCUCAGGGAGAGCCGGGGCAUCGCGGAUCACCCCCUCUGGGCCCACACCAGC
>2745
AGCUGGCGGACUACAAGGCAUUUACGUUCUGGUGAUGCUUGUGCUCCUGAUACUAGCG
>2746
CGCGGAGCUGCACCGGAGCCUGCCGGAGUUUUCUCCCCCAGAUCACGGCUGUCUAGACGCG
>2747
GGCUCAGAAAAUGCCACCAAUCUCUUUCUACUGGAGCUCCUUGGUGCAGGAGAAUUGGCUCUAACUAUGCG
>2748
GUCAGGGUCUCGCUCUGUUGCGCCAGGCAGGACUGCAGCUUGGCCAGACCCUCGGU
>2749
AUAUGCCGCUGCACAAAGGAAACUGCUGACACCGGUGACAGUUCUUACUGCGGUUGUCACUUUCUUUGCAAUUUGCCUAACAUGG
>2750
UGCGCCAGGCAGGACUGCAGCUUGGCCAGACCCUCGGUGGCCACCUGGCGCAGGUACUGCUCCUUGCGCU
>2751
GCGACCCUGCUGGAAAUGAUGGAGGCCCUCCAACAUUGACGGAAGAGGUUGA
>2752
AGCACUUCUAGCGAACUGCGGCCCCGCUGGACUUUUACGAGCCCACCGGUUACCACAGCCCAAGCCACCGUGCC
>2753
CGCGAGACUACAACUUUGUGAAGCAACUCUUCUACAUCACCUGUGCCACGGCCCGUCAAAACAAGGUGGUGGAGACCCUGAGCAGCUCAUAUGUGAAGCAGCC
>2754
AGGACCCUGACAACACUGAUGACAAUGGCCCACAGGGCCCUGACAACACUGAUGACAAUGGCCCACAGGGCCCUGACAACACUGAUGACAAUGGCCCA
>2755
UGGAGGAUGGCGAAAUUUCACAAGUUCUGCCCGGAGACAACAAAUUUAACAUCACCUGCAGUGGAUACGAGAGCCAUGUUCCC
>2756
CGCUGCGCCUGCCGGCGGAGGAGGCCUUCCCCUUCCUGCGCGGCCUCACGCCGCU
>2757
ACCGGCGGAUGCAGCGACCCCCAGAGGAGCCCCAGAACCAGGCAAGCCGGGUACGCCCUGGGGGAGGGAUCGGCGGGG
>2758
UGGCCCACAUGACCCGCUGCCUCAGGACCCUGACAACACUGAUGACAAUGGCCCACAGGACCCUGACAACACUGAUGACAAUGGCCC
>2759
CCUGCUGGCGCUGUGUGGGCGAGCUGAUGGUUCUGCCCAACCACGGCAACCCUUCCACGGCAGA
>2760
CGGCCGUGGCGGCGGUGAUCCACACCUUCCUACACUGCUUUUGGGUACUUCUGGUUCCGGUGGAGAUGAUGACGACCCCCACGGCCC
>2761
CCCCGUGAUGAAGGUGUACAGGCUGUGCGUCAGCGCGUGCAGGUGCUCCGAGCUCAGGGU
>2762
GCGACUCUGCUGGAAAUGAUGGAGGCCCUCCAGAAUUGACGGAAGAGGUUGA
>2763
AGCCCUUUUAACAUUGGCAGCAGCUCUGGCACUGCUAGCGUCACUGAUUUUGGGCA
>2764
UGGGAUGGAGCUGGGUGAACUGCCGCUGGAGGUUGCCUGGGAUGGGGAGCGGAGCCCCGCCGCUGUCUUCUAUGCCCGAGUACUGGCUCCCCCGGCCGCAAAUUCUGCCCCCCUCUGCUCCC
>2765
AUGGUGGGUAACCUGCCGACUCCCCUGGCCCCAGCUGCAUUCCAAGAGGCCCGGGGGCAGCAGUUUGAGACCGCCAC
>2766
CGUGGUAAAUGGCAGAGGCGGUACCGAAGAAUCUAUGAUUUGAUAGAACUGUGUGGCUCUCUGCACCACA
>2767
CGCCGAAAGUUCAUGGGCACAGGCGGCCGUGCAGACGGCCCUCGAGCUGUUCUCGGCCCUGUACCCGGCCCCGUGCAUCUCGGGCUACGCGCG
>2768
NCCCCCGGCCCUGGAUGACAACAUGGAAGAAGAAGUCCCAUCUACCUCGGUUGUGCAGGAACAGGUAUCGGCGGGA
>2769
CUGGGGGACUCUUCUAUAACCCUUUCCUAAGACCUAAUAAAGGCCUUCUGAAAAAGCCUGACAAGGAGUACCUGCGU
>2770
UCCAUGCUAGUACUGCAGUGGGCAUCUCUGGCUGUGCUGACCCUUCUGCUGCUGCUGGUCAUGGC
>2771
UGCAAAUGGACUCUCACCUCGGGGACACCUUCGGGUUGUGAAAAUAUUUCUGGUGCAUUUGCG
>2772
GUGGUCAAGGAGGUUCCAACCAGAAAUUUGAGAACAUUGCAGAAGGUUUAAGAACUCUCCUGGCUAG
>2773
CCCCGUGAUGAAGGUGUACAGGCUGUGCGUCAGCGCGUGCAGGUGCUCCGAGCUCAGGGU
>2774
UGGCGGCCGCCAGUCUUUGGGGACUUUCUGAUACACGCCAGCUCCUUCAACAACGCCGAGGCCACUGGAACGCCCCU
>2775
AUGGCAGGCCCUGCCCUCAGGCCCCCGAGUGGCCUGUUCAAGAGGAGGGUGGCCAG
>2776
CCCGUUUUUAUGUCCCUCGGCGGCCUGCUCACCAUGGUAGCCGGCGCUGUGUGGCUGACGGU
>2777
GGCCCUGGUGGACUACCUGUCGGCCUGCACGUCCUGCCACGCCCUGUUUAUGCCCCAGUUCAGAUGCAGUCUCCAGGAUUAUGGCCACUGGCAUGAUGGUAGUAUUGAGCCCCUGGUGCG
>2778
GAGGAUGGGCAGGACAAGGCCCUGGUGGACUACCUGUCGGCCUGCACGUCCUGCCACGCCCUG
>2779
AGCUGGCGGACUACAAGGCAUUUACGUUCUGGUGAUGCUUGUGCUCCUGAUACUAGCG
>2780
UGGGUCGCCGGUGUGUUCGUAUAUGGAGGUAGUAAGACCUCCCUUUACAACCUCAGGCGAGGAAUUGCCCU
>2781
ACGAGGCCACGAGGGGUCGAUUCCCGGCGGUGAGAGCAUCUACGCGGUUUCGGGAACUCGAUGCUAGCGUCGGAUUGG
>2782
AUGGCAGGCCCUGCCCUCAGGCCCCCGAGUGGCCUGUUCAAGAGGAGGGUGGCCAG
>2783
CGCCAGGCAGGACUGCAGCUUGGCCAGACCCUCGGUGGCCACCUGGCGCAGGUACUGCUCCUUGCGCUUGAGCG
>2784
UGCUCCGGGCUAUCGUGACGGGUCUCCAAAAAUUGUGGGUGGAUUCGUGCGGAUGUCCAGAGUG
>2785
CGCUCUGUUGCGCCAGGCAGGACUGCAGCUUGGCCAGACCCUCGGUGGCCACCUGGCGCAGGUACUGCUCCUUGCGCUUGAGCG
>2786
GGGGCCCCGUGAUGAAGGUGUACAGGCUGUGCGUCAGCGCGUGCAGGUGCUCCGAGCUCAGGGUCUG
>2787
GAUGUGUGCGAGAAGGUGUUUCGAUAUCCAUCCUACUUGGCCAAACACAUGCGUACGCAUA
>2788
UGAGACCUCACACAAGGACACGCCCGAGUCAUUGCUCCGGGCUAUCGUGACGGGUCUCC
>2789
AGGUGCCCGAGCCCAGCCUGCCGGACUUCAUUCUCAAACAGUCCCGAGACCGGCUCCGGAUUCACCG
>2790
AGUCGCUCGGCUCGAUGCCUGGCCAUAUCAGGGAAGUCAGGAACGCCUUCUGGUGGGGCAGCGUACCUGCGGCG
>2791
AGUCAAGCCUACGCCACCGCCUUCCCGUAGGAGAAGGGGAGCGUGUGUUGUGUACGACG
>2792
UGGCAGAGCUUUCACCGGUGGAACUCGUGACAGAUGUCUACGCCACCCUAGGCAUCGUGGAGAUCAUCGACGAGCUCUACCGGAGCAGUCG
>2793
CAUGUGUCCACCAGUUCGCCAGCGCCCCGCCCAGGCACCACCAGCCAAGCGUCAGGCCCUGGAAACAGUUCCACAUC
>2794
UAGGUCUCUGGAUCUACUUAUUGGAGAUUCUCUGGCGACUUGGUGCCACCAUCUGGCAGCUUUUGGCCUUCUUCCUAGCCUUCUUCCUAGACCUC
>2795
ACUUUGAGGCCAUCUUCACCUCCCCGUCUGAUACCAUCAGUGAGGCUGAAACCAAGGCCUUUGAGA
>2796
GCCGAGGGGCUGUUUCAUAGCUUUGACCUGCUGGUGGGCAAGGAUGCCAGAGAGGCGGGCAUCAAGUUUGAGGUGCUACUCGGG
>2797
UGGACGACAGACUCUGGGCCCUGAUUAGGAAACUGCGCCAAGACAGACACCAUGCCUCUGUAAAUGUCCU
>2798
CGCUCUGUUGCGCCAGGCAGGACUGCAGCUUGGCCAGACCCUCGGUGGCCACCUGGCGCAGGUACUGCUCCUUGCGCUUGAGCG
>2799
CACGACCUCCGCCGCCAUCAAAAUGCUGGACAACCCCACACAGCAGCUACCGGUGGAGGCAUGGAUCGUA
>2800
AGCCUUGCCCCCGCCAGCGCCUCCUCGCAGGCCCGCCGCACCAGGGCCAGGCGACGCUCCCGGGCAAACAGGGCA
>2801
UUGCUAUCCUGACCGAAUGGGGAAGUGGAAAUAGAACAUACGGUCCCGUUUUUAUGUCCCUCGGCGGCCUGCUCACCAUGGUAG
>2802
AUGGCGGUGUUAUGAAGGAAAAGGAUGGGAGCCUCUCUGUUGCUGUUGACCUGUCAC
>2803
CUGGAUGAGGUUAGCGUGGACAGUUUGAUACUCACCAAGAUUGUUCCAGGUCAGACCUACGCCAU
>2804
AUACGACCUCCGCCGCCAUCAAAAUGCUGGACAACCCCACACAGCAGCUACCGGUGGAGGCAUGGAUCGUAA
>2805
CGGGCUUCACCGAACCGGGGCGACACGGCGCGGAGGCAAAGGAGAAGGCCGGUGGCCUAGGGACAGUCAGGGGGAGCUCA
>2806
GGAUGAGUCUAAUUUCCGCAGGCCCUCUUCUCAUUCCGCGUUAAAACAAAAGAAUGGUGGCAAGGGUAAGCCUUCUGGUCUCUUCG
>2807
AGGAUGGCGAAAUUUCACAAGUUCUGCCCGGAGACAACAAAUUUAACAUCACCUGCAGUGGAUACGAGAGCCAUGUUCCCAGCGGCGGAAUUCUCACAUCAACGAGUCCC
>2808
GCGGUCAGCCCCGGCCAGGCCCUGCCCCCGGAUGGGCUUUACCUCACGUACGACUCUGACCGA
>2809
CCAAGUCUGUGUCAGCCCACCUCAAGUCCAUCUUUUGCGAGGAAUUGCUGAAUAAACGCGUGGCUUGA
>2810
CUCCCACUGAUAUUCCGCCGUCUAAACGGGUGAAGAAAAAGGCCUAUCCAGAGCGCAAGACGCCGCAUGGGGGGCCCUCACACUCUUCCACCGUUAUGUGGGAGAAUGUCAGCCAGGGAC
>2811
CGUCUGCGAGGUCAGGCGACCCCAUGAUGCGGGCAAGGGCUUCUUGCGGGCCAACACCAAGGUCCGCAUCACCGGCCUCAUCCCCAUAGACAUGUACGCCGUGUGCCGGGACA
>2812
UGGCUUCUGACCGGGGUGCUGCCGGCCGGCGCUUCCAGUCCCACAAACGCGGCGGCGGCUUCCCUGACUGAAGCCC
>2813
AGGCCCGGGGAAGUGGAGGGGGAUCGCCCGGGUCUCUGUUGGCAGAGUCCGGGCGAUCCUCUGAGACCCUCCGGGCCC
>2814
AGUCAAGCCUACGCCACCGCCUUCCCGUAGGAGAAGGGGAGCGUGUGUUGUGUACGACG
>2815
GGGGCCCCGUGAUGAAGGUGUACAGGCUGUGCGUCAGCGCGUGCAGGUGCUCCGAGCUCAGGGUCUG
>2816
GCGUGCUAGGGUUUGGGGAGGGAGGCACGGCGCAUGCGCGCGGUUCGCGGAGGACGCGGUGCGGCGGACCCAUGCGCAGCCUCACGGCUCACCGCGGACCAUGCGCACGG
>2817
ACGCUACCCUUAAGUUUGCCAACGUCAGCUCAAGACUCGAAUUUCAGCGUAAAAACAGAAAUGCUCGGUAAUGAGAUAGAUAUUGAGUGUAUUAUGGAGGAUGGCGA
>2818
CGGAGCGGGGCAGCGGACCCAGCGGACCCGGUGGGCCACCCGGCCGCCCCCCGAGCUCCA
>2819
UCUUACUGCGGUUGUCACUUUCUUUGCAAUUUGCCUAACAUGGAGGAUUGAGGACCCACCUUUUAAUUCUCUUCUGUUUGCAUUGCUGGCCGCAGCUGGC
>2820
CGUGGUAAAUGGCAGAGGCGGUACCGAAGAAUCUAUGAUUUGAUAGAACUGUGUGGCUCUCUGCACCACA
>2821
AAAGGAGGUUACCGGGGCCCGCCUUCGAUGACAGACGGUGGCGGCGGUGAUCCACACCUUCUUA
>2822
AGCACUUCUAGCAAACUGCGGCCCCGCUGGACUUUUACGAGCCCACCGGUUACCACAGCCCAAGCCACCGUGCC
>2823
AGUGCCCAAACCGGUUCCAGUCAAGCCUACGCCACCGCCUUCCCGUAGGAGAAGGGGAGCGUGUGUUGUGUACG
>2824
AGUCCGCCACUCAGCCUACAAUGCCUCGCCCAUCAUGGGUCCCAUCAGUCUGUGCCCUCUCGGUGAUGGAUG
>2825
UUGAUGAGGAUGAGAGUGGCGAGGGGUCCGAUACCUCCGAGCCGUGUGAAGCUCUUGAUUUGUCAA
>2826
GGCCGUGUUUCUCCCACUGUCACUGUGCACUCUCUCCCCCGGGCGCUGCCUUCGCCUGUCUCCCUUCGGCCACAGCCUGACUCUGGGGUCUCACUGCG
>2827
GGCCGGAGUCCUCUUCGGCUCCUCGCGCACACGCCGGCUUCACCAGCACGCGCGACGGCGAAGGGAGGCGAGUUGAAGGAGGGAGAGGGAGGCCGGCG
>2828
CGAGAGGGCGCCGGACGGGCCGGGCUCUCGUGCCCCAGCCGGCCGGGGCACCUCCGGGCUCUCCCGGGACGCCUCCUCC
>2829
CGCUGUGUGGCUGACGGUGAUGACUAACACGCUUUUGUCUGCCUGGAUUCUUACAGCA
>2830
UGGGUCGCCGGUGUGUUCGUAUAUGGAGGUAGUAAGACCUCCCCUUAUAACCUAAGGCGAGGAGUUGCCCU
>2831
AUAUGCCGCUGCACAAAGGAAACUGCUGACACCGGUGACAGUUCUUACUGCGGUUGUCACUUUCUUUGCAAUUUGCCUAACAUGG
>2832
UCUUACUGCGGUUGUCACUUUCUUUGCAAUUUGCCUAACAUGGAGGAUUGAGGACCCACCUUUUAAUUCUCUUCUGUUUGCAUUGCUGGCCGCAGCUGGC
>2833
AGGUUGGGCCACGCUGGGAGUCCGGCCCUUUGCCUGGGGCUCAGACUUAGGGCCGGGGCCGAGACCA
>2834
GGGGCCCCGUGAUGAAGGUGUACAGGCUGUGCGUCAGCGCGUGCAGGUGCUCCGAGCUCAGGGUCUG
>2835
UGCCUCAUAGCCCUAGCGACUCUGCUGGAAAUGAUGGAGGCCCUCCACAAUUGACGGAAGAGGUUGAAAACAAAGGAGGUG
>2836
CCAGCCCAGAUUCUCAAACCUCUCCAUGCUAGUAUUGCAGUGGGCAUCUCUGGCUGUGCUGACCCUUCUGCUGCUGC
>2837
UGGUGCAGCCCUUUUAACAUUGGCAGCAGCUCUGGCACUGCUAGCGUCACUGAUUUUGGGCACACUU
>2838
GGAAGAUGGCGUGGUCCACGAGCGGCGUGUCUUGGCCAGCGGGGAGAGGGUGGAAGUCUUUUAUAAGGCUCCGGCCCCACGACCUCGGGAGGGACGGGCCUCUACCUUCCACGACUUCA
>2839
CGUGUAGAUGCCGGUGCUAAGAUGCUGGCUGAAAUUCCCCAGCUGGCCGAGAGCGACGACGGAAAAUUUGACC
>2840
CUGGGCCAGAAUUAGGAAGGCGCUGGGGGCACGCCCAGAGCCCGCUCCCACUUCGCCCGA
>2841
GCCGGUUGACAUCAUGAGCAAGGGCCCAGGGGAGGGACCAGGUGGGUGGUGUGUGCCCGGG
>2842
GCGACUCUGCUGGAAAUGAUGGAGGCCCUCCACAAUUGACGGAAGAGGUUGA
>2843
GUGGGGGAUGAGAGCGUGGGUCAGUAUGUCUGCGCACUCCUGGACCCUAACCUGCUCCCCCCGG
>2844
GUCAGGGUCUCGCUCUGUUGCGCCAGGCAGGACUGCAGCUUGGCCAGACCCUCGGU
>2845
ACCGACUUGCGCGGUCAAGGGCGCGAGCUGGCGCUCGGCGGUCGCGGCCAAAGCGGCGACAGGGAGGA
>2846
AGGCACAACUACAGGGUUUAUCAAUGUUAGCAACGGGAGGUGAACCCAGAGGUGAUGCUA
>2847
GCCCGGAGACUGGUGGCCCUCCUGCGAAGGGAAGAUGGGGCACCUAAAGACCCCCCUCUGGGA
>2848
AGGCCCGGGGAAGUGGAGGGGGAUCGCCCGGGUCUCUGUUGGCAGAGUCCGGGCGAUCCUCUGAGACCCUCCGGGCCC
>2849
AGCCAACGGCUCGGAUUCGCCAGAGGUUGCUCGACGGCGGCGGAUUGCGGCAGCGACAACCGGCGGCGGGAGAAGAGGGAAACGGCG
>2850
AGGACCCUGACAACACUGAUGACAAUGGCCCACAGGGCCCUGACAACACUGAUGACAAUGGCCCACAGGGCCCUGACAACACUGAUGACAAUGGCCCA
>2851
ACACCAGGCGCCGCAGGGGUGGUGGAUGUGCGGGGGCCUCAGACCCCUCUGUGCUUCUACCAAGACUCCCUGACGGUGGUGGGGGGUGA
>2852
UUGAUCUUGACUUUGGCCAGCUGACACCCCAUACAAAGGCUGUCUACCAACCUCGAGGUGCAU
>2853
AGGGAGGGCAGACGGAUGUCAGGUCGGGCCCGGACCCGGCCCGGAGACUGGUGGCCCUCCUG
>2854
UGGUUCUGACGCUGCACCUGCCGGCGGAGGAGGCCUUCCCCUUCCUGCGCGGCCUCACGCCGCUCACCG
>2855
AGUGGUUGUAUGUUCAGAGCUCCGUGGGUAACAUUGUACAGAGCUGUAAUCCCCGCUACAGUAUUUUCUUUGACUAUAUGGCUAUA
>2856
ACAGGGUCUCGGUCAGGGUCUCGCUCUGUUGCGCCAGGCAGGACUGCAGCUUGGCCAGACCCUCGGUGGCCACCUGG
>2857
AGUCCGCCACUCAGCCUACAACGCCUCGCCCAUCAUGGGCCCCAUCAGUCUGUGCCCUCUCGGUGAUGGAUG
>2858
AUUCAGUGCCAAUGGUCACUUCUGAGGACGCAAACUCGCCAAAUGUUACAGUGACUGCCUUUUGGGCCUGGCCAAACAACACUGAAA
>2859
GCGUGGUCCACGAGCGGCGUGUCUUGGCCAGCGGGGAGAGGGUGGAAGUCUUUUAUAAGGCUCCGGCCCCACGACCUCGGGAGGGACGGGCCUCUACCUUCCACGA
>2860
UGCAUGUUAUUACUGAUUGUCGCUGGCAUACUCUUCAUUCUUGCUAUCCUGACCGAAUGGGGCAGUGGAAAUAGAACAUACGGUCCAGUUUUUAUGUGCC
>2861
CGCUCCCGGGCAAACAGGGCAGAGAGGCGGGAAUGGCCGCCACCCUCCCCCUGCCCCGUUGCACCGAUAGCA
>2862
AAGUUCUGCCCGGAGACAACAAAUUUAACAUCACCUGCAGUGGAUACGAGAGCCAUGUUCCCAGCGGCGGAAUUC
>2863
UGGCCUGCACCAUCUUUGCCCUGUCCGUGGUCUCCAGGGCCCUGGAGGUGUCGGCUG
>2864
UCCAUCGUCGAUCUGUUCCGAAUAGGCAAACUGAACUGCUUGUGCGCCACGGAUUUGAUGGC
>2865
GGCGGCUGACGGCGCGCGGCGGAAUCCGGCGAACGGCGUGGAUGUGUUGGGCGGCGAAGGCGGUG
>2866
CGGACGGUCGCCCUCAGCCCCCCAGACAGACCCCAGGGUCUCCAGGCAGGGUCCGGCAUCUUCA
>2867
AGUGACCUGCGUUGGGAAAAAUGACAAGGAGGAAGCCCACGGGGUUUAUGUUUCUGGAUACUUGUCGCA
>2868
AGCCCGCAAGUACGUGGUGAAAGAGACGGCGUUCACCGUCAGUCUAUUCUUUACGGACGGGGUGGGGGCC
>2869
AUGAUCCGCAACUGCAGGCCGAUCGCGAGCACCAUCAGCUCGACCGUGCCGCGGCAGUUCAUCAG
>2870
CGCUGCGGGCUGGCAGCCUUCAACAGGGUCCGGCACCAGUGCCAAGAUUGUGCGGGCACCUGUUUUCUACCCACCCGUUUUGCA
>2871
AGUCAAGCCUACGCCACCGCCUUCCCGUAGGAGAAGGGGAGCGUGUGUUGUGUACGACG
>2872
UUGUCAGCGGCUCGGCUCACCGUGCGGAGGGAGUACGCGGCUCAUGCGCGCGGGCGGGGGAGGGACGCGGUGCAC
>2873
UGGGCACACUUAACUUGACUACAAUGUUCCUUCUCAUGCUCCUAUGGACACUUGUGGUUCUCCUGAUUUGCUCU
>2874
CGCGUUGCUGCCAUGGCCUUUCCGGAACAAGGUCACCUUCAUGCUGCUGGACCAGAACAACCGUGAGCACGCCAUUGACGCC
>2875
CGGCACCGCCAGGUGGUUACAGGAGACGUGGGUCCCCUCUGCCGUGGAAGGGUUGCCG
>2876
AAGCAACUCUUCUACAUCACCUGUGCCACGGCCCGUCAAAACAAGGUGGUGGAGACCCUGAGCAGCUC
>2877
CCAAUGGGAAGGUAAAGGAGCCUCCAAUUCUCCGGGUUGGUGUAACUGCAAACUUUUUCUGUGA
>2878
GAUGUGCUGCCCCAAUAUGCCAACCUUUCCAUCACUGACCCAUUUUAUCAACCUGCUAACCAGAUGUGAUAACGGGGAAUGUGUGACAUGCUAUGGUGCCGGGGCCCACGUG
>2879
AUGACUAAUGUUAAUGGAGCUCCAGGACUCUGCCACGGCCAGCAGGCCACCUGUGAGAUUAUCGUAACACCGGUCAC
>2880
AGCUGGCGGACUACAAGGCAUUUACGUUCUGGUGAUGCUUGUGCUCCUGAUACUAGCA
>2881
CAGGCUGCGCCUCCUGUUGAAGCAGAUGUGCCCAAGCCUGGAUGUUGACUCCAUUAUCCGCCGGACACCAGAUGUUUUACACGAGGAUCUCUUA
>2882
CGUUAUGAGUAACUGGACUGGAGGAGCGCUCCUUGUCCUCUAUUCCUUUGCUCUCAUGCU
>2883
AUGGCCGAGGAGCCGAGAGCGCCAGAGGCGCUCUCGUCCACGUUCAUG
>2884
CCCUUCUCCUGGUUCCGCAAAACUUCGUGCACAGAAGGAGGUGCGGACUCCACGAGCCGGA
>2885
CGGAGCGGGGCAGCGGACCCAGCGGACCCGGUGGGCCACCCGGCCGCCCCCCGAGCUCCA
>2886
UCUCUCUCCUCGUUAACUGGUAGAAUGGCAGCCAUGGCCCCCUCCUGGAUGAAGAGCGAGG
>2887
AGGGUUCGGACGUGGAGCUAGAGUCCUCGGACGAUGAGCUGCCAUAUAUCGAUCCCA
>2888
AGAUGUGGUGCCUGGCAACCUGGUCACUUACGCCAAGCAGAGGCUCAACAACGCCAUCCUGAAGGCGUGCGGCCAGACCCAGUUCUACAUCA
>2889
UGGACCGGGCUCACCUCGCGUGGUCCCGAGUGGGACCCGCUUGUCGGUGACACGGUUCA
>2890
AGUCGCUCGGCUCGAUGCCUGGCCAUAUCAGGGAAGUCAGGAACGCCUUCUGGUGAGGCAGCGUACCUGCGGCG
>2891
GGGGGUUGGAUUCCCUCUUCAUGCCCUCCAGGAUUCUGGCCAUUGACAUCCAGCUUCA
>2892
CUCAUAAACCUGGCGACUCUGCUGGAAAUUAUGGAGGCCCUCCAGAAUUGACGGAAGAGGUUGAAAACACAGGAGGUGAC
>2893
AGUCAAGCCUACGCCACCGCCUUCCCGUAGGAGAAGGGGAGCGUGUGUUGUGUACGACG
>2894
UGGGAGGCAGAGGGUCGGCCUAGGCCCGGGGAAGUGGAGGGGGAUCGCCCGGGUCUCUGUUGGCAGAGUCCGGGCGAUCCUCUGAGACCCUCCGGGCCCGGACGGUCGCCCUCAGCCCCCCA
>2895
UGCUCUCCUUCUCCUGCUCUUGGCGCUACUGUUCUGGCUGUAUAUCGUUAUGAGUAACUGGACUGGAGGAGCGCU
>2896
UCGUACAACUCCAGGCGACACUUGGGUGCACAGGUGGCCGUAGGUGUCACGUGACCUUUUCCGCCGGCACCUUUAAGCCGCCGCGAUGUACCCCCGGGGAUCGCCAGUGGUUGUAUGU
>2897
AUGUACUUUACGGCCCUCUGCACCAGUAGUCUGAUUGGACUUCACACCAGGAAGAUUUUUCCGGGUUUCAAACAGAGCAAGUAUGCUGGGGGGUGGUUUCACUGGCAC
>2898
CACCUGCAGUCCGCCACUCAGCCUACAAUGCCUCGCCCAUCAUGGGUCCCAUCAGUCUGUGCCCUCUCGGUGAUGGAUGCUGGUA
>2899
CCUGCUGGCGCUGUGUGGGCGAGCUGAUGGUUCUGCCCAACCACGGCAACCCUUCCACGGCAGA
>2900
UGCGCCCUGAUGCCCUAUAUGCCCCCGGCCAGCGACAGGCUGAGGAACGAGCAGAUGAUUGGGCAGGUGCU
>2901
AGGACCCUGACAACACUGAUGACAAUGGCCCACAGGGCCCUGACAACACUGAUGACAAUGGCCCACAGGGCCCUGACAACACUGAUGACAAUGGCCCA
>2902
AAUCCAUGGCAGGCCCUGCCCUCAGGCCCCCGAGUGGCCUGUUCAAGGGGAGGGUGGCCAGGAUG
>2903
GCCUCUGCAUUACAGCCUCGUCUUCAUCAUUGGGCUCGUGGGAAACUUACUAGCCUUGGUUGUCAUUGUUCAAAACAGGA
>2904
AGAGCACCAUCCGUUGUACAAGCAAUGAUCAAGAAAGAGGCACCUGGAGUGGCCCUGCUCCCCUGUGUAAACUUUCCCUCCUUGCUGUCCAGUGCUCA
>2905
CGGGUGAAGAUCCUGGUUUUUUCAAUGUUGAGAUUCCGGAAUUCCCAUUUUACCCC
>2906
AGGUGCCCGAGCCCAGCCUGCCGGACUUCAUUCUCAAACAGUCCCGAGACCGGCUCCGGAUUCACCG
>2907
AACUCGAUGCUAGCGUCGGAUUGGAUGGAACUACGCCGAGCGAGGCUGGCGACGUGUG
>2908
CGGACGGUCGCCCUCAGCCCCCCAGACAGACCCCAGGGUCUCCAGGCAGGGUCCGGCAUCUUCA
>2909
GCGACUCUGCUGGAAAUGAUGGAGGCCCUCCACAAUUGACGGAAGAGGUUGA
>2910
GGGGCCCCGUGAUGAAGGUGUACAGGCUGUGCGUCAGCGCGUGCAGGUGCUCCGAGCUCAGGGUCUG
>2911
GAGUCUUAGCAAGGUGAUCCUGACCAAGCUCAAAGAGCUGGCACCCUGCUUCCUUCCUAACACGCGAGACUA
>2912
AGGGCCCUGACAACACUGAUGACAAUGGCCCACAGGGCCCUGACAACACUGAUGACAAUGGCCCA
>2913
GGCUCAGAAAAUGCCACCAAUCUCUUUCUACUGGAGCUCCUUGGUGCAGGAGAAUUGGCUCUAACUAUGCG
>2914
GGUACUCUUGGUGCAGCCCUUUUAACAUUGGCAGCAGCUCUGGCACUGCUAGCGUCACUGAUUUUGGGCACACUUAACUUGACUACA
>2915
AGGGGCACCUCAGGGUGCCUCCCCGGGUCCCAGGCCAGCCGGAGGGACCCCGGCAGCCCGGGCGGCCCCA
>2916
AGGCCCGGAGCUCCGGCCGUGUGGCCGAGGAUGACUAUGACUUCUCGAGCCUGGCUUUGGAGCUCUUGCCC
>2917
CACCGGUAGACAGGGUUCGGACGUGGAGCUAGAGUCCUCGGACGAUGAGCUGCCAUAUAUCGAUCCCAAUAUGGAGCCGGUU
>2918
GGACCUGGAGAGGCUCUACGGGGAGGAGUUUGAGCGCGAGUACUAUCGGCUGGUGACAGCGGGCAAGUUUUGUGGGCGGGUCUCCAUCAAGUCCCUGAUGUUCUCUAUCGUCA
>2919
AGGUGCCCGAGCCCAGCCUGCCGGACUUCAUUCUCAAACAGUCCCGAGACCGGCUCCGGAUUCACCG
>2920
UGCUCUCCUUCUCCUGCUCUUGGCGCUACUGUUCUGGCUGUAUAUCGUUAUGAGUAACUGGACUGGAGGAGCGCU
>2921
UGGGUUUCUGCCCCCUGUCUCUUUCUGGCCAACCUGCCUCUCUUAUGCCUGUGGCCCCGGCUGGCCAUCGAGAUUGUUUACAUCUGCCCG
>2922
AGGACCCUGACAACACUGAUGACAAUGGCCCACAGGGCCCUGACAACACUGAUGACAAUGGCCCA
>2923
CGGAGCUCCGGCCGUGUGGCCGAGGAUGACUAUGACUUCUCGAGCCUGGCUUUGGAGCUCUU
>2924
CGGAACAGGAACCUCCACGGGUGUGACUAGCAAUGUCACCACCAGGUCCUCCUCCA
>2925
AGCCUUCGAGGACGGCGUCGGUGUUGCCCUGGGGCGCCCCUCGCCCAUGCUUGCGGCG
>2926
AGGCGACACUUGGGUGCACAGGUGGCCGUAGGUGUCACGUGACCUUUUCCGCCGGCACCUUUAAGCCGCCGCGAUGUACCCCCGGGGAUCGCCA
>2927
AGGUCGAGCACCCUAAAACGUAUGACCUCAAGCAAAUUCUAUUGGAGAUAACGCAAGAGGAGAAUAGAGGGGAGCAGAGGUUGGGCCA
>2928
UCUCUACCCCGUUACGAUUGGCGUCGCUUUUAAGACAAAAGAAAAUUUCGACGCACGCGGUUGAAUUCUUAGUCCUGGACGAAGCCGAUAAACUCUUCGAGAUGGGUUUCGUGGAGC
>2929
CACCGGUAGACAGGGUUCGGACGUGGAGCUAGAGUCCUCGGACGAUGAGCUGCCAUAUAUCGAUCCCAAUAUGGAGCCGGUU
>2930
ACUGCGGUUGUCACUUUCUUUGCAAUUUGCCUAACAUGGAGGAUUGAGGACCCACCUUUUAAUUCUCUUCUGUUUGCAUUGCUGGCCGCAGC
>2931
CCGGGCAAACAGGGCAGAGAGGCGGGAAUGGCCGCCACCCUCCCCCUGCCCCGUUGCACCGA
>2932
CGGAGCGGGGCAGCGGACCCAGCGGACCCGGUGGGCCACCCGGCCGCCCCCCGAGCUCCA
>2933
GGGGUGCGCCGUGAAGGCGGCGGCGCAGUCCGCCUUCAGCGCCUCCACCGCGUCGCCCG
>2934
AGUCGCUGCGCCUGCUACUGGGAACCUGGUCCUCCUUUGCCAGCGAGCAGUACGAGUGCCUGCGACC
>2935
AUGGUGUCAAGGGGUGCAAGGGCGACGAGCUGGCGGUCGUCGACGCGUGCAGCCAAGGCGGCGG
>2936
UGUACAAGCAAUGAUCAAGAAAGAGGCACCUGGAGUGGCCCUGCUCCCCUGUGUAAACUUUCCCUCCUUGCUGUCCAGUGCU
>2937
CGGGCACCCCCGCCCAUGUCAGAGUCAGCACCUAUGCGCACGACAUCCUGCAGUACGUGGGGGCACCAGGGGCCCA
>2938
UGGAAGACCCGGUUGGGCUCUGGCCUGGAGUCUGGGCCCAUGGCCCUGGAGCAGAACCUGUCAGACCU
>2939
UUGAUCUUGACUUUGGCCAGCUGACACCCCAUACAAAGGCUGUCUACCAACCUCGAGGUGCAU
>2940
UGCUCCAGGAUUGUCUGUGACUUACAGCUGUGAAUCUGGUUACUUGCUUGUUGGAGAAAAGAUCAUUAACUGUUUGUCUUCGGGAAAAUGGAGUG
>2941
UGCCGGGGGUUUUCAGAGAGCGAGACCCUGCGCUUUGCCGAGGCCCUGGCC
>2942
UGGGUGCACAGGUGGCCGUAGGUGUCACGUGACCUUUUCCGCCGGCACCUUUAAGCCGCCGCGAUGUACCCC
>2943
CGGACGCCUUCAAGUGCAUCGAAGAGCAGGUGAACAAGACCAUGCAUGAAAAGUACGAGGCCGUCCA
>2944
CCCUUAAGUUUGCCAACGUCAGCUCAAGACUCGAAUUUCAGCGUAAAAACACAAAUGCUCGGUAAUGAGAUAGAUAUUGAGUGUAUUAUGGA
>2945
CGGCACCGCCAGGUGGUUACAGGAGACGUGGGUCCCCUCUGCCGUGGAAGGGUUGCCG
>2946
UGCGACCUGCCAGACCUCGACGCGGCCCUGCAUGGCCGGGUGUACGGCCGGCGGCUGCCGGUGCGCAUGUCCAAGGUGCU
>2947
CGGGCUGCCUUGUCCGGCCAUCUUUUAGACACGGAAGACAAUGUGCCGCCAUGGUUGCCUC
>2948
AAGGAAACUGCUGACACCGGUGACAGUGCUUACUGCGAUUGUCACUUUCUUUGCAAUUUGCCUA
>2949
AGUCGCUCGGCUCGAUGCCUGGCCAUAUCAGGGAAGUCAGGAACGCCUUCUGGUGAGGCAGCGUACCUGCGGCG
>2950
ACCGGCGCCUCUUGUCGGACGAGGAGGAAGAGACUUCACAGAGCAGCAGCUACACUCUGGGGUCUCAGGCCUCCCAGUCUAUCCAGGAGGAGGA
>2951
GCGACUCUGCUGGAAAUGAUGGAGGCCCUCCAAGAUUGACGGAAGAGGUUGA
>2952
CCGGGUGGGACCCGCUUGUCGCCUCACGGCUCGCGGUGGAAUGCGCGCACGGGGAGGGGCUGAUCGGGGUCGGCUCGU
>2953
UUGCCACCUUUGUUAUGCGCAAUCCUCAGCAGCGGGCCGUGGAAGCCUUCAACCGGCCAGAGCAGCUCUUCGCAGAGUACCGGGAGUGGCAC
>2954
CUCGUGCCGGCUCCUCCGAAACGCGCAACGACGAACGACGACGGCAAACAGAGCACGGGAGGCGGCGGCAAUGGCGUGGAGGCGAGUGGGAGAGGAAGGGAAAGGGGGAGCUCGGGGCGGU
>2955
AUGCGCGCGGUCCGCGGUGGACGCAGGUGCGGCGGGCCCACGCGCAGCCUCACGGCUCACGGUGGAUCGCGCGCAC
>2956
CGCAAGGCCAUCAAGAAGCUGCUGGCGGCCUGCGAGGAUCCGCGCCAAAGGACCAUCCUCGACAAGCAGCAGCUGGCCAUCAAGUGCA
>2957
ACCCCACCGAACGAUGAGGAACGUGAAUCUAAUGAAGAGCCCCCACCGCCUUAUGAGGACCUAGAUUGGGGC
>2958
GCCAGCUGCAUCCUCACCACCCCCGACCUCAGCUCCGAGUGGGACGUGACCCAGGCCCUCUAUAGGCACCUGGGGCGCUACCUCUUUCAGCGAGCCGGGGUGGGUGUAGGGGUGACGGGGG
>2959
GGGCACGAGUGCGAUGUUUGCGAGAAGGUGUUUCGAUAUCCAUCCUACUUGGCCA
>2960
GGGCUUUGCGGAGCACAUGCGCACCUACUUCACCCGGGAGACUUACCUGGCUGAGCAUGUGCGUGUCCAGCAGCUG
>2961
AGGCAGGACUGCAGCUUGGCCAGACCCUCGGUGGCCACCUGGCGCAGGUACUGCUC
>2962
CUGGAAUACAACAACACCUACGAGGCCCCCCUGAGCUCCAAGAUUACGGCCAUUGUCGUGUCCCACUCCUCCAA
>2963
GGUACAGGGUAUGCAUACAGCCUGCGUCUGACACCACGUCCAGUGUCACGAUUUCUUGGCAAUAACAGUAUCCUGUACG
>2964
GGCAGAGGCGGUACCGAAGAAUCUAUGAUUUGAUAGAACUGUGUGGCUCUCUGCA
>2965
CCGGAGUCCCCUUCCGCGUCCUUGCUCGUGCCGGCUCCUUCGACACGCGCAACGACGAACGGCGACGGCGAACAGAGCACGGGAGGCGGCGACAAUGGAGUGGAGGCGAUGGGACAACGA
>2966
GGUUCGGAGGAUGGGGAAUUUUCAGACCUGGAUCUGUCUGACAGCGACCAUGAAGGGGAUGAGGGUGGGGGGGCUGUUGGAGGGGGCAGGAGUCUGCACUCCCUGUAUUCACUGAGCG
>2967
UGCAUUCCGGCUCGGAGCCUGGCGCGCGGCCCGAGGUGCGCCUAUCCCAGUACCGGCAUGCG
>2968
AGCGGGUGGAGCACGCCCUGGAGCUGGGAUACAGCCUGACGGGCGCCCUCAGGCGCAGCGUCGCCUACCGGUUCCGGGAUUACACAUUCGCCCGCCUGUUCCAGCCACCCGCC
>2969
AGCGGCGACACGGGCGACAGGCGCGGGCAGAGGCUGACGGCGGCGGCGACCGGGCGGUCGGCCACCACGGCACGCGCGCGCGGGAUGCAACAGAAGGCGCGGCG
>2970
UAUCUGGCAAGGAAGCCCCAUAUUUCUACAAUGACACUGUGACAUUCAAGUGUUAUAGUGGAUUUACUUUGAAGGGCAGUAGUCAGAUU
>2971
CUACUGGAGCUCCUUGGUGCAGGAGAAUUGGCUCUAACUAUGCGGUCUAAGAAGCUUCCAAUUAACAUCACCGCCGGAGAGGAGCAACAAGUAA
>2972
AUACGACCUCCGCCGCCAUCAAAAUGCUGGACAACCCCACACAGCAGCUACCGGUGGAGGCAUGGAUCGUAA
>2973
CGAGGGAACCUUUAAGCGAUACUCUCAGUUAACGAGCGUGGGAGAAAUUGGGUGUCUGCCUUCG
>2974
CUGGGACGGGGAAUCCACAGACAUCCGCUACUUUGGCUCCCCUGUGAUUAUUCCUCCUAA
>2975
GGCCUCCGACUACCUCCCGGAGAUGUUUGCAGAGCACCCCGGCCUGGUGUUUGAGGUG
>2976
CGUCUGAUACCAUCAGUGAGGCUGAAACCAAGGCCUUUGAGAAGCUGGUGGAGCAAGCC
>2977
GCCGAGGGGCUGUUUCAUAGCUUUGACCUGCUGGUGGGCAAGGAUGCCAGAGAGGCGGGCAUCAAGUUUGAGGUGCUACUCGGG
>2978
CGGACGCGGUCAGCCCCGGCCAGGCCCUGCCCCCGGAUGGGCUUUACCUCACGUACGACUCUGACCGCCCCCU
>2979
GGAUGUCACGCUACCCUUAAGUUUGCCAACGUCAGCUCAAGACUCGAAUUUCAGCGUAAAAACACAAAUGCUCGGUAAUGAGAUAGAUAUUGAGUGUAUUAUGGAGGAUGGCGAAAUUUCA
>2980
CGUCUGUAGAGGAAGUGGUUGCGCAUGCGGGCCAGCUCCCAGUAGACCACGUCCCCCCAGACG
>2981
CGAAUGCGAUGUGUGCGAGAAGUGCUUUCGUGAAUCUGGUACUUUAAAAAUCCACAUGCGUAUUCA
>2982
AGCGGUUGGCCGGCCACGCGGGCCGGCGGGAGGUUGAAGAAGACGCCGGCCGGAACGGACGGCGGACGGCG
>2983
UCUGGGUCUACUUCUUGGAGAUUCUCUGGCGACUUGGUGCCACCAUCUGGCAGCUUUUGGCCUUCUUCCUAGCCUUCUUCCUAGA
>2984
AGUCCGCCACUCAGCCUACAAUGCCUCGCCCAUCAUGGGUCCCAUCAGUCUGUGCCCUCUCGGUGAUGGAUG
>2985
AGCAGAUGAUUGGGCAGGUGCUGUUGAUGCCCAAGACGGCUUCCUCGUUGCAGAAGUGGGCACGCCAGCAAGGCUCAGGCGGCGUUAAGGUG
>2986
GGCACAGGCGGCCGUGCAGACGGCCCUCGAGCUGUUCUCGGCCCUGUACCCGGCCCCGUGCA
>2987
AGGAUGGCGAAAUUUCACAAGUUCUGCCCGGAGACAACAAAUUUAACAUCACCUGCAGUGGAUACGAGAGCCAUGUUCCCAGCGGCGGAAUUCUCACAUCAACGAGUCCC
>2988
AGGUGCCCGAGCCCAGCCUGCCGGACUUCAUUCUCAAACAGUCCCGAGACCGGCUCCGGAUUCACCG
>2989
AGGGCCCUGACAACACUGAUGACAAUGGCCCACAGGGCCCUGACAACACUGAUGACAAUGGCCCA
>2990
GGAUCUGCUGGAGAUCUCCGACCUCCGCCCCACCGUGGGCAUGAUCAGGGACCUCAGCGCCUCA
>2991
AACAUCCGGGGCAGCGCCGGUGGGGAAGGCGGCGGAGGCCGAGCAGGGACUGGCGGCACUGUGGGUGUC
>2992
UGCUCUCCUUCUCCUCCUCUUGGCGCUACUGUUCUGGCUGUAUAUCGUUAUGAGUGACUGGACUGGAGGAGCG
>2993
CACCGGUAGACAGGGUUCGGACGUGGAGCUAGAGUCCUCGGACGAUGAGCUGCCAUAUAUCGAUCCCAAUAUGGAGCCGGUU
>2994
CAUGUGUCCACCAGUUCGCCAGCGCCCCGCCCAGGCACCACCAGCCAAGCGUCAGGCCCUGGAAACAGUUCCACAUC
>2995
AGGCAGGACUGCAGCUUGGCCAGACCCUCGGUGGCCACCUGGCGCAGGUACUGCUC
>2996
CCGUCCUCGAGGAGAUGUUCCAGACUAUGGUCUCGUCCAAGACAGGCCAUCUGACGGACGAUGUUAAGGAUGU
>2997
AGGGUUCGGACGUGGAGCUAGAGUCCUCGGACGAUGAGCUGCCAUAUAUCGAUCCCA
>2998
UGCCGCGGGGCCUCCUGCCGCGGGGCCUCCUGCCGCGGGGCCUCGUAUAAUGGCG
>2999
CAGGGUUGGGGCUGACAGCAUCAUGUUAACUGCUACAUUUGGAUGCCACAAUGCGGCACGAACUCUA
>3000
CGGCUCGAUGCCUGGCCAUAUCAGGGAAGUCAGGAACGCCUUCUGGUGGGGCAGCGUACCU
>3001
CGCCAGUCACGUUCAGGACGUUAU
