# Supplementary material for: CFSP: a collaborative frequent sequence pattern discovery algorithm for nucleic acid sequence classification
Source: PeerJ. 2020 Apr 20;8:e8965. doi: 10.7717/peerj.8965 (PMC7179567; doi:10.7717/peerj.8965)
Supplement: Supplemental Information 2 [file peerj-08-8965-s002.zip › miRNA/Epstein barr virus/positive.txt]

>1
GGGCGUGGCCGCUAUUAUAAAAAAAGUGAGAACGCGAAGCGUUCGCACUUUGUCCUAAUAAUAUAUAUAUUAUUAGGACAAAGUGCGAACGCUUCGCGUUCUCACUUUUUUUAUAAUAGCGGCCACGCCC
>2
UCUCAGCCUGUGACCCUCUAGAGGGAAGCGCUUUCUGUUGUCUGAAAGAAAAGAAAGUGCAUCUUUUUAGAGGAUUACAGUUUGAGA
>3
AAACCUGCCAAACAACAGGACUCGAGCAUUUCGCUCGGCAUUCAUGUUUUUCCUUUGAAAAGAUUAAAUUCUUGUUAGGCUGGUUUAGAUGUAGGUAUUAAGUGUGAAGGAAUGAACCUCAUUUCGUUGGCACUUGAAUACCAGCGUCUAAAGCACGCCUAACAAAAAUUUAUUCUUUUCAAAGGAAAACAUGAAUGCCGGGUGAAAUGCUUGAGUCCUGUUGUUUUGCAGGUUU
>4
CAGCGUGCAGUGCCCUUCACAAGGAGCUGUCAUUCAUGUGGACAAAAACAUGAAUGUCGCCUUCUUGAGAAGAGUAAUGUACAGCAUG
>5
CAAUGCUUUGCUAAAGCUGGUAAAAUGGAACCAAAUCGCCUCUUCAAUGGAUUUGGUCCCCUUCAACCAGCUGUAGCUAUGCAUUGA
>6
GGAAGUGGUUGUUAUCUUUGGUUAUCUAGCUGUAUGAGUGUAUUGGUUUUCAUAAAGCUAGAUAACCGAAAGUAAAAACUCCUUC
>7
GCAGUCCUCUGUUAGUUUUGCAUAGUUGCACUACAAGAAGAAUGUAGUUGUGCAAAUCUAUGCAAAACUGAUGGUGGCCUGC
>8
UUUGGUAUUUAAAAGGUGGAUAUUCCUUCUAUGUUUAUGCUUUUUGUGAUUAAACAUAGAGGAAAUUUCACGUUUUCAGUGUCAAA
>9
UCAGGCUGUGACCCUCUUGAGGGAAGCACUUUCUGUUGUCUGAAAGAAGAGAAAGUGCUUCCUUUUAGAGGCUUACUGUCUGA
>10
GCUGCCCUGGCUCAGUUAUCACUGUGCUGAUGCUGUCUAUACUAAAGGUACAGUACUGUGAUAACUGAAGGAUGGCAGC
>11
AUCCUGCUCCGUCGCCCCAGUGUUCAGACUACCUGUUCAGGACAAUGCUGUUGUACAGUAGUCUGCACAUUGGUUAGACUGGGCAAGGAAACGCAGCGA
>12
AAUGUAGCGAGAUUUUCUGUUGUGCUUGAUCUAACCAUGUGGUUGCGAGGUAUGAGUAAAACAUGGUUCCGUCAAGCACCAUGGAACGUCACGCAGCUUUCUACA
>13
UGCAGGCCUCUGUGUGAUAUGUUUGAUAUAUUAGGUUGUUAUUUAAUCCAACUAUAUAUCAAACAUAUUCCUACAGUGUCUUGCC
>14
UUGGAUGUUGGCCUAGUUCUGUGUGGAAGACUAGUGAUUUUGUUGUUUUUAGAUAACUAAAACGACAACAAAUCACAGUCUGCCAUAUGGCACAGGCCACCUCUACAG
>15
CACUGUUCUAUGGUUAGUUUUGCAGGUUUGCAUCCAGCUGUGUGAUAUUCUGCUGUGCAAAUCCAUGCAAAACUGACUGUGGUAGUG
>16
UGACUGAUUUCUUUUGGUGUUCAGAGUCAAUAAUAAUUUCUAGCACCAUUUGAAAUCGGUUAUAGUGAUUG
>17
UUGUUCUAAGGUGCAUCUAGUGCAGAUAGUGAAGUAGAUUAGCAUCUACUGCCCUAAGUGCUCCUUCUGGCA
>18
CCCUGCAAAUAUAGAAUAUUUGGUUUUGGUCCUUGGUAUUUUGUUUUAAUCCUUGUAAAAUCAUUUCAUAUUGAAAUUGGUCCAUAUAAUAUUCAUUUUAGUCCUCAUAUUGAGGGUCUAAAAUCAAAUAUUCUACAUACUACAAGAACAAAAUCCAAUAUGAAUCAAUUUUACAAGGACUAAAACAAAAUACCAAGGACCAAAACCAAAUUUUUAAUAUUUGCAGGA
>19
CAGUGACGUUGUCUAUAUAUACCCUGUAGAACCGAAUUUGUGUGGUAUCCAUGUAGUCACAGAUUCGAUUCUAGGGGAAUAUAUGGUCGAUGCAAAAAC
>20
UGCGCUCCCCUCAGUCCCUGAGACCCUAACUUGUGAUGUUUACCGUUUAAAUCCACGGGUUAGGCUCUUGGGAGCUGCGAGUCGUGC
>21
GACUUUUCCUAGUCCCUGAGACCCUAACUUGUGAGGAUUUUUUAGCAACAAUCACAAGUUAGGCUCUUGGGACCUAGGCGGAGGG
>22
UGUCUGUCAUCUAUAUAUACCCUGUAGAUCCGAAUUUGUGUGAAUAUACAGUCGCAAAUUCGUGUCUUGGGGAAUAUGUAGUUGACAUAAACACAACGC
>23
UUGGCUGGAAGGAGUUGUCAUGUGUCUGCCUGUCUACACUUGCUGUGCAGAACAUCCUCUCACCUGUACAGCAGGCACAGACAGGCAGUCACAUGACAACCCAGCCU
>24
CUGUGAGUGUUUCUUUGGCAGUGUCUUAGCUGGUUGUUGUGGCACGUUAUAGAAGUAGCAAUCAGCAAAUAUACUGCCCUAGAAGUUCUGCACAUU
>25
AGCAAAGGUCACAAUCAACAUUCAUUGCUGUCGGUGGGUUUAACUAUGUGGAAGAGCUCACUGAACGAUGAAUGCAACUGUGUCCCAGAUUUCUU
>26
GGCGGGGUGAGGUAGUAGGUUGUGUGGUUUCAGGGUAGUGAUUUUGCCCCAAUCAGAAGAUAACUAUACAACCUACUGCCUUCCCUGA
>27
UUGGAGUAAAGUAGCAGCACAUAAUGGUUUGUGGAUUUUGAAAAGGUGCAGGCCAUAUUGUGCUGCCUCAAAAAUACAA
>28
CUCUCUGCUUUCAGCUUCUUUACAGUGUUGCCUUGUGGCAUGGAGUUCAAGCAGCAUUGUACAGGGCUAUCAAAGCACAGA
>29
CCCUCUCUGUGUCCUCCCAGUGGUUUUACCCUAUGGUAGGUUACGUCAGGCUGUUCUACCACAGGGUAGAACCACGGACAGGAUACGGGGAGCU
>30
UCUUUUCUAGCAGGUGCAGAGCUUAGCUGAUUGGUGAACAGUGAUUGAACUCUUUGUUCACAGUGGCUAAGUUCUGCAUCUGAGGAGAGGA
>31
AGUACCUAUUCAUGUGACCCGUGGACUUCCCUUUGUCAUCCUAUGCCUGAGAAUAUAUGAAGGGGGCUGGGAAGGCAAAGGGACGUUCAAUUGUCAUC
>32
UCCAGGCUGAGGUAGUAGUUUGUACAGUUUCAGGGUCUACAAUACCACCCGGUAUAGGAGAUAACUGUACAGGCCACUGCCUUGCCAGGGA
>33
CUUCAGGAAGCUGGUUUCAUAUGGUGGUUUAGAUUUAAAUAGUGAUUGUCUAGCACCAUUUGAAAUCAGUGUUCUUGGGGG
>34
UCCCUGGCGUGAGGGUAUGUGCCCUUGGACUACAUCGUGGAAGCCAGCACCAUGCAGUCCAUGGGCAUAUACACUUGCCUCAAGGUU
>35
CGUUGACAUAAACCCGUAGAUCCGAUCUUGUGGUGAAAGUGGACGCACAAGCUCGCUUCUAUGGGUCUGUGGCAGUGU
>36
GGUUGCCAGUGUCAUUUUUGUGAUGUUGCAGCUAGUUAUAUGAGCCCAGUUGCAUAGUCACAAAAGUGAUCAUUGGAAACU
>37
GUCACUAUCGGUGCCCUCACAAAGGCACUGACUUGGAUGCUGCAUGUGGUAAGUGCUAUUUGUUGGGGUAGUUUCAAGUGAC
>38
CUUUCUACACAGGUUGGGAUCGGUUGCAAUGCUGUGUUUCUGUAUGGUAUUGCACUUGUCCCGGCCUGUUGAGUUUGG
>39
AAGGAUGGCUGUGAAUUGGUUUAAUCUCAGCUGGCAACUGUGAGCAGUUUCCAAAUCCUCUCACAGUGGUUUCUGGGAUUAUGCUAAACACAGCAAUUUCA
>40
UGAGCUGUUGGAUUCGGGGCCGUAGCACUGUCUGAGAGGUUUACAUUUCUCACAGUGAACCGGUCUCUUUUUCAGCUGCUUC
>41
CCUGUUGCCACAAACCCGUAGAUCCGAACUUGUGGUAUUAGUCCGCACAAGCUUGUAUCUAUAGGUAUGUGUCUGUUAGG
>42
CAGUGCAGCCACCCAUAAAGUAGAAAGCACUACUAGACAGGACUGAACGCUGUAGUGUUUCCUACUUUAUGGAUGAGUGUACUGGG
>43
CAUGUGUGUUUACGUGUGUGUGCAUGUGCAUGUGUGUAUAUGAAUAUACAUACACAUACACACACACAUACACACACAUGCAACACACACAUAU
>44
CUGGUGGAGAUAUUGCACAUUACUAAGUUGCACGUUCUCACGGCCUCAGUGCAAUUUAGUGUGUGCGAUAC
>45
UGUCGGAUAGCUUAUCAGACUGAUGUUGACUGUUGGAUCUCAUGGCAACAGCAGUCGAUGAGCUGUCUGACAUU
>46
AUCUCUUACACAGGCUGACCGAUUUCUCCUGGUGUUCAGAGUCUGUUUUUGUCUAGCACCAUUUGAAAUCGGUUAUGAUGUAGGGGG
>47
ACCACAGUCAUUGUAGUUUUGAUGUCGCAGAUACUGCAUCAGGAACUGACUGGAUAAGACUCAGUCACCAUCAGUUCCUAAUGCAUUGCCUUCAGCAUCUAAACA
>48
GUGUGCAUCCAGGCUGAGGUAGUAGGUUGUAUGGUUUCGAAUGACACCAUGGGAGUUAACUGUACAACCUUCUAGCUUUCCUUGGAGUACAC
>49
CCUCUGGAAGCUGGUUUCACAUGGUGGCUUAGAUUUUCCCACUUUGUAUCUAGCACCAUUUGAAAUCAGUGUUCUAGGAG
>50
CAGUUGAGGUCAACUCUAACUUUAGCAUCUUUCUUUUAAGCAAAGUAGAAAGUGCUAUCAAGUUGGGGUAGAUGUUUGCUG
>51
UUGGCCGGCUGGGGUUCCUGGGGAUGGGAUUUGAUGCCAGUCACAAAUCACAUUGCCAGGGAUUUCCAACUGACCU
>52
UGUUGUGGCUGUUUGGGUUCCUGGCAUGAUGAUUUGUGAGUUAAGAUUAAAAUCACAUUGCCAGGGAUUACCACAUAGCCAUGACC
>53
GACUGUCCAGGUUUGGGGCAUGAACCUGGCAUACAAUGUAGAUUUCUGUGUUUGUUAAGCAACAGCUACAUUGUCUGCUGGGUUUCCAGCUGCCUGGAA
>54
GUCAGCAGUGCCUUAGCAGCACGUAAAUAUUGGCGUUAAGAUUCUAAAAUUAUCUCCAGUAUUAACUGUGCUGCUGAAGUAAGGUUGAC
>55
UCUGACUCUCUUCGGUGACGGGUAUUCUUGGGUGGAUAAUACGGAUUACGUUGUUAUUGCUUAAGAAUACGCGUAGUCGAGGAGAGUACCGGCGGC
>56
UCUGUGGCACUAAAGUGCUUAUAGUGCAGGUAGUGUCCACUCAUCUACUGCAUUACGAGCACUUCCAGUGCUGCCAGCUG
>57
UGUGCAUCGUGGUCAAAUGCUCAGACUCCUUGGUGGCUGCUUAUGCACCACGGAUGUUUGAGCAUGUGCUAUGGUGUCUA
>58
AACGACUUAUCGGCAGGUCGUCCUUGGCUACAUUUCACUCUUUUCUGCUCAUGUAAGGCUCUGUAAGACGCAUAUAUAGUUCGAGGUGAAGUCAGUAAUUGCGUUUCACAAAUCAUAUCCAGUUGAAUUGAUCUUAAUUUGUCCAAAGAGUCAUUGCAUGAAGAGGUAGAGAGUGGAUUGCAGCCAAGGAUGACUUGCCGAGAUGUUGUA
>59
AUGGGGGCUCCAAAGUGCUGUUCGUGCAGGUAGUGUAAUUACCUGACCUACUGCUGAGCUAGCACUUCCCGAGCCCCCAGG
>60
GGGCCCUGGCUGAGGUAGUAGUUUGUGCUGUUGGUCGGGUUGUGACAUUGCCCGCUGUGGAGAUAACUGCGCAAGCUACUGCCUUGCUAGUG
>61
GACAGAUACUGUAAACAUCCUACACUCUCAGCUGUGGAAAGUAAGAAAGCUGGGAGAAGGCUGUUUACUCUCUCUGCCUU
>62
CAUGCUGUGUGUGGUACCCUACUGCAGACAGUGGCAAUCAUGUAUAAUUAAAAAUGAUUGGUACGUCUGUGGGUAGAGUACUGCAUGACAC
>63
GGCUGAGCCGCAGUAGUUCUUCAGUGGCAAGCUUUAUGUCCUGACCCAGCUAAAGCUGCCAGUUGAAGAACUGUUGCCCUCUGCC
>64
AGGUUGCUUCAGUGAACAUUCAACGCUGUCGGUGAGUUUGGAAUUCAAAUAAAAACCAUCGACCGUUGAUUGUACCCUAUAGCUAACCAUUAUCUACUCC
>65
GUAUUUAAAAGGUAGAUUUUCCUUCUAUGGUUACGUGUUUGAUGGUUAAUCAUAGAGGAAAAUCCACGUUUUCAGUAUC
>66
AUUAAGAUCACUUCAAACAGGAGCAUUGAUUUGUCCUUUGUUCAUAAGUGCUUCUCUUUGGGGUAGUUUUAAU
>67
AGUGAGCGACUGUAAACAUCCUCGACUGGAAGCUGUGAAGCAGCAGAUGGGGCUUUCAGUCGGAUGUUUGCAG
>68
UCCUCUGUGGGUGGGGAUUUGUUGCACUACUUGUGUUUUUAUUAAAAGUAUUGCACUUGUCCCGGCCUGUGGAUGA
>69
CUUACUGCCCUCGGCUUCUUUACAGUGCUGCCUUGUUGCAUAUGGAUCAAGCAGCAUUGUACAGGGCUAUGAAGGCACUGAG
>70
CCGCAGGGAAAAUGAGGGACUUUUGGGGGCAGAUGUGUUUCACUUACACUACCAUAAUGCCCCUAAAAAUCCUUAUUGUUCUUGCA
>71
GACAAUCCAUGGGUUCUGUUGUCCUUCAUUCCACCGGAGUCUGUCUCGUACCUAACCAGAUUUCAGUGGAGUGAAGCACAAGAGACAUGGAGAUGA
>72
GAUGUCUCCCAGCCCAAGGUGCAGUGCUGCAUCUCUGGUCAGUUGUGAGUCUGAGAUGAAGCACUGUAGCUCGGGAAGGGAGGAGCUGUC
>73
ACUGUCCUUUUUCGGUUAUCAUGGUACCGAUGCUGUAUAUCUGAAAGGUACAGUACUGUGAUAACUGAAGAAUGGUGGU
>74
AUACUGCUACUCACGAUUAGUUUUGCAGGUUUGCAUUUCAGCGUAUACAUAAGGCUGUGCAAAUCCAUGCAAAACUGAUCGUGAUAAUGU
>75
GGGUGUCUGUUCACAUCUUACCGGGCAGCAUUAGAUAUGUUAUCGGAUAUUUCUAAUACUGUCAGGUAAAGAUGUCGUCCGAGCCC
>76
CAUGCUGUGACCCUCCAAAGGGAAGCACUUCCUGUUUGUUUUCUCUUCAACAAAGUGCCUCCCUUUAGAGUGUUACCGUUUGGGA
>77
CUGAGGAGCAGGGCUUAGCUGCUUGUGAGCAGGGUCCACACCAAGUCGUGUUCACAGUGGCUAAGUUCCGCCCCCCAG
>78
GGUCCUUGCCCUCAAGGAGCUCACAGUCUAUUGAGUUACCUUUCUGACUUUCCCACUAGAUUGUGAGCUCCUGGAGGGCAGGCACU
>79
AGAUAAAUUCACUCUAGUGCUUUAUGGCUUUUUAUUCCUAUGUGAUAGUAAUAAAGUCUCAUGUAGGGAUGGAAGCCAUGAAAUACAUUGUGAAAAAUCA
>80
UGUGGGAUGAGGUAGUAGUUUGUAUAGUUUUAGGAUCACACCAGAUCUGGGAGAUAACUAUACAGUCUACUGUCUUUCCCACGGUAA
>81
CCUUCCGGCGUCCCAGGCGGGGCGCCGCGGGACCGCCCUCGUGUCUGUGGCGGUGGGAUCCCGCGGCCGUGUUUUCCUGGUGGCCCGGCCAUG
>82
UGAUCACUGUCUCCAGCCUGCUGAAGCUCAGAGGGCUCUGAUUCAGAAAGAUCAUCGGAUCCGUCUGAGCUUGGCUGGUCGGAAGUCUCCUCAUC
>83
ACUCCUGUUCUGUGUAUGGCACUGGUAGAAUUCACUGUGCAACCCCGCGGUCAGUGAAUUACCAUAGGGCCAUAAACAGAGCAGAGAAAGACCCGCGA
>84
AGCAGAGCUGUGGAGUGUGACAAUGGUGUUUGUGUCCAAACUAUCAAACGCCAUUAUCACACUAAAUAGCUACUGCUAGG
>85
GUCUUUCACGAAUCUUUUUGCGGUCUGGGCUUGCUGUUCUCAACUAUCAAUGGGAAGCCCUUACCCCAAAAAGCAUUUGCGGAGGGC
>86
CCGGUGCAUUCGUACCCUUAUCAUUCUCGCGCCCCGUGUGCAUAAUGAGACAACUGGACGGAGAACUGAUAAGGGCUCGUAUCACCAA
>87
UUGGAACCUUAAAGUACUGUAGCAGCACAUCAUGGUUUACAUACUACAGUCAAGAUGCGAAUCAUUAUUUGCUGCUCUAGAAAUUUAAGGAAAUUCAU
>88
UCUUAUUCCGAGCAUUCCAGUAACUUUUUUGUGUAUGUACUUAGCUGUACUGUAAGUAGUUGGUUUGUAUGAGAUGGUUAAAAA
>89
AGGAUAAUGUCAAAGUGCUUACAGUGCAGGUAGUGAUAUGCACAUCUACUGCAGUGCAGGCACUUGUGGCAUUAUGGU
>90
CCUGCCGGGGCUAAAGUGCUGACAGUGCAGAUAGUGGUCCUGUGUGCUACCGCACUGUGGGUACUUGCUGCUCCGGCAGG
>91
GCUAUGUUGUCUUUGGUUAUCUAGCUGUAUGAGUGAUAAAUAACGUCAUAAAGCUAGCUUACCGAAGUUAAUAUUAGC
>92
GUGGGCUCCAGGCUGAGGUAGUAGGUUGUAUAGUUGAGGAUAACACCAAAGGAGAUAACUGUACAGCCUCCUAUCUUUCCCUGGGGCUU
>93
GGCCAGUGUUGAGAGGCGGAGACUUGGGCAAUUGCUGGACGCUGCCCUGGGCAUUGCACUUGUCUCGGUCUGACAGUGCCGGCC
>94
CUCCGGUGCCUACUGAGCUGAUAUCAGUUCUCAUUUUACACACUGGCUCAGUUCAGCAGGAACAGGAG
>95
UCCUCAGAUCAGAAGGUGACUGUGGCUUUGGGUGGAUAUUAAUCAGCCACAGCACUGCCUGGUCAGAAAGAGCA
>96
GCUCCUAGGAAGAGGUAGUAGGUUGCAUAGUUUUAGGGCAGGGAUUUUGCCCACAAGGAGGUAACUAUACGACCUGCUGCCUUUCUUAGGGCCUU
>97
UUGCUCAGCUGAUCUGUGGCUUAGGUAGUUUCAUGUUGUUGGGAUUGAGUUUUGAACUCGGCAACAAGAAACUGCCUGAGUUACAUCAGUCGGUUAUCGUCGAGGGC
>98
GGGCUUUCCUUUGUGCUUGAUCUAACCAUGUGGUGGAACGAUGGAAACGGAACAUGGUUCUGUCAAGCACCGCGGAAAGCUCCG
>99
GACAUGUGCAAAUGUUUGUAUGGCUGAUUCCCUGAGACCCUAACUUGUGACUUUUAAUACCAGUUUCACAAGUUUUGAUCUCCGGUAUUGGACGCAAACUUGCUGAUGUU
>100
CGGGGUUGGUUGUUAUCUUUGGUUAUCUAGCUGUAUGAGUGGUGUGGAGUCUUCAUAAAGCUAGAUAACCGAAAGUAAAAAUAACCCCA
>101
ACUGGAGAGGAGGCAAGAUGCUGGCAUAGCUGUUAAACUGAGAACCUGCUAUGCCAACAUAUUGCCAUCUUUCUUGUC
>102
UGUGCUUUCAGCUUCUUUACAGUGCUGCCUUGUAGCAUUCAGGUCAAGCAGCAUUGUACAGGGCUAUGAAAGAACUAAGA
>103
CCGAGUUUCAGUUCAUGUAAACAUCCUACACUCAGCUGUCAUACAUGAGUUGGCUGGGAUGUGGAUGUUUACGUCAGCUGUCUUGGA
>104
CUCAGGCUGUGACCCUCCAAAGGGAAGAACUUUCUGUUGUCUAAAAGAAAAGAACGCACUUCCCUUUAGAGUGUUACCGUGUGAGA
>105
CUAAUGGCUGCAAUCAACAUUCAUUGCUGUCGGUGGGUUUUCAUUGCUAUCAACUCACUGAUCAAUGAAUGCAAACUGCGGACCA
>106
CAAAUUCUAUAGGCAUUUGCUAGAAUACACCCACUUAUUUUUUAGAAGGAGUAUUUUAGCAAGUUAAUAACUAAAAAGUGGU
>107
UACAACUUUCCAAAGAAUUCUCCUUUUGGGCUUUCUCAUUUUAUUUUAAGCCCAAAGGUGAAUUUUUUGGGAAGUAUGA
>108
UUGGCCAUGUCAAAGUGCUUACAGUGCAGGUAGCUUCUUGAGAUCUACUGCACUGCAAGCACUUCUUACAUUACCAUG
>109
CGUUGCUGCAGCUGGUGUUGUGAAUCAGGCCGACGAGCAGCGCAUCCUCUUACCCGGCUAUUUCACGACACCAGGGUUGCAUCA
>110
UGGAUCUUUUUGCGGUCUGGGCUUGCUGUUCCUUAAAUCAGUAGUCAGGAAGCCCUUACCCCAAAAAGUAUCUA
>111
GGCAGUCUUUGCUACUGUAAACAUCCUUGACUGGAAGCUGUAAGGUGUUCAGAGGAGCUUUCAGUCGGAUGUUUACAGCGGCAGGCUGCCA
>112
CUAGCAGUAUCAAAGUGCUCAUAGUGCAGGUAGCUUGGAAAUGGACCUACUGUAAUGUGGGCACUUACAGUAC
>113
GUGUAUUCUACAGUGCACGUGUCUCCAGUGUGGCUCGGAGGCUGGAGACGCGGCCCUGUUGGAGUAAC
>114
CCCCCUCUCUAAUCCUUGCUAUCUGGGUGCUUAGUGCUAUCUCAAUGCAAUGCACCUGGGCAAGGGUUCAGAGAAGGUGA
>115
UCAAGACCAGACUCUGCCCUCCGUGUUCACAGCGGACCUUGAUUUAAUGUCAUACAAUUAAGGCACGCGGUGAAUGCCAAGAGCGGAGCCUACGGCUGCACUUGA
>116
ACCUACUCAGAGUACAUACUUCUUUAUGUACCCAUAUGAACAUACAAUGCUAUGGAAUGUAAAGAAGUAUGUAUUUUUGGUAGG
>117
CCCUGGCUGGGAUAUCAUCAUAUACUGUAAGUUUGUGAUGAGACACUACAGUAUAGAUGAUGUACUAGUCUGGGUACCCG
>118
UGUGCAGUGGGAAGGGGGGCCGAUACACUGUACGAGAGUGAGUAGCAGGUCUCACAGUGAACCGGUCUCUUUCCCUACUGUGUC
>119
GGGGUGAGGUAGUAGGUUGUAUAGUUUGGGGGUCGCUCCCUCUGUCUGUGAGAUAACUAUACAGUCUACUGUCUUUCCC
>120
GCUUGGGACACAUACUUCUUUAUAUGCCCAUAUGAACCUGCUAAGCUAUGGAAUGUAAAGAAGUAUGUAUUUCAGGC
>121
CAGGGUGUGUGACUGGUUGACCAGAGGGGCAUGCACUGUGUUCACCCUGUGGGCCACCUAGUCACCAACCCUC
>122
AGUCUAGUUACUAGGCAGUGUAGUUAGCUGAUUGCUAAUAGUACCAAUCACUAACCACACAGCCAGGUAAAAAGACU
>123
AAAGUGCUUUGGAAUGACACGAUCACUCCCGUUGAGUGGGCACCCAAGAAGCCAUCGGGAAUGUCGUGUCCGCCCAGUGCUCUUU
>124
GACGGUGGGAUGAGGUAGUAGGUUGUAUAGUUUUAGGGUCACACCCACACUGGGAGAUAACUAUACAACCUACUGUCUUUCUCAAAGUC
>125
GGUACUUAUUGCAGCUGCUGGCCACUGCACAAGAUUAGAUUUAAGACUCUUGUGCGUGUGACAGCGGCUAUUGUAAGAGGCCAU
>126
UGUGCCUGUGUGCGUAAGUGCCUGCAUGUAUAUGCGUGUAUAUUUUAUGCAUAUACAUACACACACCUACACACACAUGCACA
>127
CAUGUCUAUUGUACUUCAUCAGGUGCUCUGGUGUGUCUCGUAACCCGGCACAUGUUGAAGUACACUCAAUAUG
>128
GUAUAUGUGUUGAUGUGUGUGUGCAUGUACAUAUGUGAAUAUGAUAUACAUAUACAUACACGCACACAUAAGACACAUAUGAGC
>129
UCUGGCAAAUUGAGGUAGUAGGUUGUAUAGUAGUACUUCAGAUCGUACUAUACAAUGUGCUAGCUUUCUUUGCUUGA
>130
CUCUGCCUCCCGUGCCUACUGAGCUGAAACACAGUUGGUUUGUGUACACUGGCUCAGUUCAGCAGGAACAGGG
>131
ACCAUGUUGUAGUGUGUGUAAACAUCCUACACUCUCAGCUGUGAGCUCAAGGUGGCUGGGAGAGGGUUGUUUACUCCUUCUGCCAUGGA
>132
CCUUGUGUUAAGGUGCAUCUAGUGCAGUUAGUGACAUAGCGUAGCAUCUACUGCCCUAAAUGCUCCUUUUGGCACAGGG
>133
AAGUUCAUGGUUCGACACCAUGGAUCUCCAGGUGGGUCAAGAUUAUAGAGAUACACCAACCUGGAGGACUCCAUGCUGUUGAGCUGUUCACAA
>134
UGGUACUUAAAGCGAGGUUGCCCUUUGUAUAUUCGGGUUUUGAGGUGGAAUAUACAAGGACAAGCUCUCUGUGAGUAUCAAA
>135
GUGGUACCUGAAGGGAGGUUUUCUGGGUUUCUGUUUCUUUAAUGAGGAUGAAACACACCUGGUUAACCUCUUUUCCAGUAUCAA
>136
GGGCGGGCGGCCGUUAAGACUUGCAGUGAUGUUUAACUCCUCUCCACGUGAACAUCACAGCAAGUCUGUGCUGCUUCCCGUCCCCACGCUGCCUGGGCAGGGU
>137
GAGAAAGCGAUGUUGGUGAGGUUCAAUCCGAAGACAGAUUUACACAUCCCUGCUGGCGUAAAUUGAUCUCAGAUUGAGCCGCGCCAAUAUCACUUUCUU
>138
ACUGCUAACGAAUGCUCUGACUUUAUUGCACUACUGUACUUUACAGCUAGCAGUGCAAUAGUAUUGUCAAAGCAUCUGAAAGCAGG
>139
CUGCACAUGCUGGGGUGAGGUAGUAAGUUGUAUUGUUGUGGGGUAGGGAUUUUAGGCCCCAGUAAGAAGAUAACUAUACAACUUACUACUUUCCUUGGUGUGUGGCAU
>140
AAGGAUUAGGGUGCCCUCAGUGGCUCAGUAGCCAGUGUAGAUCCUGUCUUUGGUAAUCAGCAGCUACAUCUGGCUACUGGGUCUCUGAUGGCAUCAUCUAGCU
>141
AGAGCGCACAGGGCUCUGACCUAUGAAUUGACAGCCAGUUCUCUCUGACCCCUCUGGCUGCCAAUUCCAUAGGUCACAGGUAUGUUCGCCU
>142
UGCUUCUGUGUGAUAUGUUUGAUAUUGGGUUGUUAAAUUAUGAACCAACUGAAUGUCAAGCAUACUCUCACAGCAGUAAG
>143
UUGUACCUGAUGCGAUUAUAAAGCAAUGAGACUGAUUGUCAUGUGUCGGUUGUGGGAUCCGUCUCAGUUACUUUAUAGCCGUGCCUGGUACC
>144
GCGGGAGCUGAGGGCUGGGUCUUUGCGGGCGAGAUGAGGGUGUUGGUUCAACUGGCCUACAAAGUCCCAGUCCUCGGCCC
>145
UGCUCCCUCUCUCACAUCCCUUGCAUGGUGGAGGGUGAGCUUUCUGAAAACCCCUCCCACAUGCAGGGUUUGCAGGAUGGCGAGCC
>146
UUGCCAAGGGUUUGGGGGAACAUUCAACCUGUCGGUGAGUUUGGGCAGCUCAGGCAAACCAUCGACCGUUGAGUGGACCCCGAGGCCUGGAACUGCC
>147
CCCAGCCUCCUGCAGUGCCAUGCUCCGUGUAUUUGACAAGCUGAGUUGGACACUCCAUGUAGUAGUGUCAGUUUGUCAAAUACCCCAAGUGUGGCAUAUGCCUAGCAG
>148
ACCUGGCUCUGAGAACUGAAUUCCAUAGGCUGUGAGCUCUAGCAAAUGCCCUAGGGACUCAGUUCUGGUGCCCGGUUGU
>149
UGUAUCUUCAGCUUUGAGAACUGAAUUCCAUGGGUUGUCUUUGUAUCAGACCUAUGAAACUCAGUUCUUCAGCUGGAAUAUCUCUGUCAUC
>150
CAGUCUCCACCACCUCCCCUGCAAACGUCCAGUGAUGCAGAGGUAAUGGACGUUGGCUCUGGUGGUGAUGGACAGUCCG
>151
GGCCUCUGAGUCCCUGAGACCCUUUAACCUGUGAGGACAUCCAGGGUCACAGGUGAGGUUCUUGGGAGCCUGGCGUCCGG
>152
CUGCUUGGCCGAUUUUGGCACUAGCACAUUUUUGCUUGUGUCUCUCCGCUCUGAGCAAUCAUGUGCAGUGCCAAUAUGGGAAAAGCGGG
>153
GUGGUACUUGAAGAUAGGUUAUCCGUGUUGCCUUCGCUUUAUUUGUGACGAAUCAUACACGGUUGACCUAUUUUUCAGUACCAA
>154
UCGUUUGGUACGUUUUUCUCCUGGUAUCCACUGCAGGCCUAUAUGUUAUUUGACCAUAAGGCACGCGGUGAAUGCCAAGAGCGAACGAAA
>155
CCAUUAACAGAAACCCGUAAAUCCGAACUUGUGCUGUUUUUUAUCUGUUACAAGACCGGCAUUAUGGGAGUCUGUCAAUGCA
>156
CAUAUUUCAUUCGCGCCUGUAUCUUGCUGAACCGUAGCCAUAAUGGUCUUUCAUCCCGGUUGAGCAAAAUUUCAGGUGUGUGAGAAAUUUGUU
>157
CUGGUUUUUGCCAUCAGCGAGGUAUAGAGUUCCUACGUUAACAUUAUAAACUCGUAGGAACUUCAUACCGUGCUCUUGGAAGACCUA
>158
GUAAUGGUACGGUGCGACCGGAUGAUGGUUCACAACGACCGUGUCCUUCGAACGGGUCGGUGGGACUUUCGUCCGUUUGUAACGCCAUUUG
>159
GUUGUCUGUGGUACCCUACUCUGGAGAGUGACAAUCAUGUAUAACUAAAUUUGAUUGACACUUCUGUGAGUAGAGUAACGCAUGACAC
>160
AGUCUCCUAAUUUUUAGGGACUGAUGUUAUUUUUAACGUGUCUCCUAUUUUUAGGGACC
>161
AGCUUCCCUGGCUCUAGCAGCACAGAAAUAUUGGCACAGGGAAGCGAGUCUGCCAAUAUUGGCUGUGCUGCUCCAGGCAGGGUGGU
>162
UGCAACUGCCGUUGGGAUACACCCUGUGCUCGCUUUGAAUAUGGUGCAAGCAAGUGAACACAGCUGGUGGUAUCCAAUGGCCGUUCUGCA
>163
UGAGCCCUCGGAGGACUCCAUUUGUUUUGAUGAUGGAUUCUUAUGCUCCAUCAUCGUCUCAAAUGAGUCUUCAGAGGGUUCU
>164
GUGGCCUCGUUCAAGUAAUCCAGGAUAGGCUGUGCAGGUCCCAAUGGGCCUAUUCUUGGUUACUUGCACGGGGACGC
>165
AAGUUCUAGUCGAUUUGUCUUUUUCCGCUUACUGGCGUUUUAUUGAGCAACGACAGGAAAGGGAAAAAGGCGUAUUUACUAUGAAUUU
>166
UAUGAAUCUAGUGGAAACAUUUCUGCACAAACUAGAUGUUGAUGCCAGUGUGCGGAAAUGCUUCUGCUACAUUUGUAGG
>167
CACUUAUAUAAUUUUGAUUGUUGCUCAGAAAGCCCUAUUAUCUAACAGCUGGCUUUCGAGCAAUAAUUGAAACCAGAUAAGUG
>168
GGGCUUUCAAGUCACUAGUGGUUCCGUUUAGUAGAUGAUUGUGCAUUGUUUCAAAAUGGUGCCCUAGUGACUACAAAGCCC
>169
CUGGCUGGGGAAAAUGACUGGAUAGAAAACAUUAUUCUAUUCAUUUACUCCCCAGCCUACACAUGAAAG
>170
UUGCAAUUAGUUUCUUUGGUCGUCCAGCCUUAGGUGAUUUUUCCGGUCAUAAAGCUAGACAACCAUUGAAGUUCGUUGUGG
>171
CCACGUCUACCCUGUAGAUCCGAAUUUGUUUUAUACUAGCUUUAAGGACAAAUUCGGUUCUAGAGAGGUUUGUGUGG
>172
GCUAAAAGGAACGAUCGUUGUGAUAUGAGUUGUUUCCUAACAUAUCACAGUGAUUUUCCUUUAUAACGC
>173
AUCUAAGCCUCAUCAAGUGGUUGUGAUAUGGAUACCCAACGCAUAUCACAGCCAGCUUUGAUGAGCUAGGAU
>174
UUUAUGGGAUACACACAGUUCAGUUUUGUCACACUUCAAGCAUCACUGGGCUUUGUUUAUCUCAUGAG
>175
GCCUCUCCUCGUGUUCACAGCGGACCUUGAUUUAAAUGUCCAUACAAUUAAGGCACGCGGUGAAUGCCAAGAGAG
>176
UUCUGGAGCAGAGGUUGCCCUUGGUGAAUUCGCUUUAUUGAUGUUGAAUCACACAAAGGCAACUUUUGUUUGAGUAU
>177
CUGAAGAGAUGGUAGACUAUGGAACGUAGGCGUUAUGUUUUUGACCUAUGUAACAUGGUCCACUAACUCUCAGUAUCCAA
>178
GGUACUUGAAGAGAAGUUGUUCGUGGUGGAUUCGCUUUACUUGUGACGAAUCAUUCACGGACAACACUUUUUUCAGUACC
>179
UGGUACUUGGAGAGAUAGUAGACCGUAUAGCGUACGCUUUAUCUGUGACGUAUGUAACACGGUCCACUAACCCUCAGUAUCA
>180
UGGCAGGCCAGGAAGAGGAGGAAGCCCUGGAGGGGCUGGAGGUGAUGGAUGUUUUCCUCCGGUUCUCAGGGCUCCACCUCUUUCGAGCCGUAGAGCCA
>181
AGGUUGGUGCAAAAGUAAUUGUGGAUUUUGUCGUUAAAAAUAGCAAAACCCGCAAUUACUUUUGCACCAACCUAA
>182
AGGAAGUUAGGCUGAGGGGCAGAGAGCGAGACUUUUCUAUUUUCCAAAAGCUCGGUCUGAGGCCCCUCAGUCUUGCUUCCUACCCCGCGC
>183
AGGGCUCCUGACUCCAGGUCCUGUGUGUUACCUAGAAAUAGCACUGGACUUGGAGUCAGAAGGCCU
>184
UUUUCCUGCCCUCGAGGAGCUCACAGUCUAGUACGUCUCAUCCCCUACUAGACUGAAGCUCCUUGAGGACAGGGAUCGUC
>185
CUGACUAUGCCUCCUCGCAUCCCCUAGGGCAUUGGUGUAAAGCUGGAGACCCACUGCCCCAGGUGCUGCUGGGGGUUGUAGUC
>186
GGAGCUUAUCAGAAUCUCCAGGGGUACUUUAUAAUUUCAAAAAGUCCCCCAGGUGUGAUUCUGAUUUGCUUC
>187
UUAGCCCUGCGGCCCCACGCACCAGGGUAAGAGAGACUCUCGCUUCCUGCCCUGGCCCGAGGGACCGACUGGCUGGGC
>188
UGGUACUCGGAGAGAGGUUACCCGAGCAACUUUGCAUCUGGAGGACGAAUGUUGCUCGGUGAACCCCUUUUCGGUAUCA
>189
CUUCCCCAGGCCACAUGCUUCUUUAUAUCCUCAUAGAUAUCACUGCGCUAUGGAAUGUAAGGAAGUGUGUGGUUUUGGCAAGUG
>190
ACUCUUUGGAUACAGUUGUUCAACCAGUUACUAAUCUAACUAAUUGUAACCUGUUGAACAACUGAACCCAAAGGGUGCAAA
>191
GAUGCACCCAGUGGGGGAGCCAGGAAGUAUUGAUGUUUCUGCCAGUUUAGCGUCAACACUUGCUGGUUUCCUCUCUGGAGCAUC
>192
GCUCCCCUCCGCCUUCUCUUCCCGGUUCUUCCCGGAGUCGGGAAAAGCUGGGUUGAGAGGGCGAAAAAGGAAGAGGGGAC
>193
GAGUUUGGUUUUGUUUGGGUUUGUUCUAGGUAUGGUCCCAGGGAUCCCAGAUCAAACCAGGCCCCUGGGCCUAUCCUAGAACCAACCUAA
>194
GACUUGCUUUCUCUCUUACAUGCCUUGAGUGUAGGACCGUUGGCAUCUUAAUUACCCUCCCACACCCAAGGCUUGCAGGAGAGCCA
>195
GAGGCAAAGUUCUGAGACACUCCGACUCUGAGUAUGAUAGAAGUCAGUGCACUACAGAACUUUGUCUC
>196
AAGAAAUGGUUUACCGUCCCACAUACAUUUUGAAUAUGUAUGUGGGACGGUAAACCGCUUCUUGGUAUC
>197
CUGUAUGUUGUUAAUGCUAAUCGUGAUAGGGGUUUUUACCUAUGACUGACUCCUACACGUUAGCAUUAACA
>198
GUAAGAAAUGGUGUGUAGGAAAAUGACCUAUGAAUUGACAGACAUUAUAUUUAAAGUUUGUCUGUCAUUUCUGUAGGCCAAUGCCUUGUAUGUCUGUGCUGCU
>199
UGUUCCCCGGGCCCAGGUUCUGUGAUACACUCCGACUCGGGCUCUGGAGCAGUCAGUGCAUGACAGAACUUGGGCCCGGUAGGAC
>200
UUGGUACUUGGAGAGUGGUUAUCCCUGUCCUGUUCGUUUUGCUCAUGUCGAAUCGUACAGGGUCAUCCACUUUUUCAGUAUCAA
>201
GUGCUCGGUUUGUAGGCAGUGUAAUUAGCUGAUUGUAGUGCGGUGCUGACAAUCACUAACUCCACUGCCAUCAAAACAAGGCAC
>202
GGUGGGCGGGAGGGACGGGACGUGGUGCAGUGUUGUUCUUUCCCCUGCCAAUAUUGCACUCGUCCCGGCCUCCGGCCCCCUCG
>203
UUAGCAUUUGAGGUGAAGUUCUGUUAUACACUCAGGCUGUGGCUCUCUGAAAGUCAGUGCAUCACAGAACUUUGUCUCGAAAGCUUUCUA
>204
AUGGCUAUGCACUGCACAACCCUAGGAGAGGGUGCCAUUCACAUAGACUAUAAUUGAAUGGCGCCACUAGGGUUGUGCAGUGCACAACCUACAC
>205
UUGAUACUUGAAGGAGAGGUUGUCCGUGUUGUCUUCUCUUUAUUUAUGAUGAAACAUACACGGGAAACCUCUUUUUUAGUAUCAA
>206
GCUGCUGUUGGGAGACCCUGGUCUGCACUCUAUCUGUAUUCUUACUGAAGGGAGUGCAGGGCAGGGUUUCCCAUACAGAGGGC
>207
GAAUCCUUGGAACCUAGGUGUGAGUGCUAUUUCGGUGCAACACACCUAUUCAAGGAUUCAAAGAGGCU
>208
UUGGUACUUGGAGAGAGGUGGUCCGUGGCGCGUUCGCUUCAUUUAUGGCGCACAUUACACGGUCGACCUCUUUGCGGUAUCUAAUC
>209
CAUGUCUUACUUUCAAUGUCAUCAAAAAGGGCUGAGAAUGAUAUAUCUGCAAUUGAAUCGUAUCACAGCCAGCUUUGAUGGGCAUUGCAAAGGGCAAC
>210
CUGAGUGAAGUAGGUAGUUUCGUGUUGUUGGGCCUGGCUUUCUGAACACAACAACACCAAACCACCUGAUUCACUGCAGU
>211
GUGUCCCCUAGAGUUCCCUUGAGCACUUCACUGGGACCCUUCAGACCGAAAGAGUAUUAUCUUUCCCACUGAAGUGUUUGGGGGAACUCCUGGUGUCA
>212
ACUGGUCGGUGAUUUAGGUAGUUUCCUGUUGUUGGGAUCCACCUUUCUCUCGACAGCACGACACUGCCUUCAUUACUUCAGUU
>213
UAAUUCAAUUUUUAGCUAUGAUUGUCCAAACGCAAUUCUUGUUGAAUUCAAAUACUCAAGGGUUGCGACUGGGCAUCGCGGCUCGAAAUACGAAUAC
>214
UUGAAGGUUUUGGGCUGCGUGUCAGGAGUGCAUUUGCACUGAAACAUUCUGAAGCUUGUAAAUGCACUAUCUGGUACGACAUUCCAGAACGUACAAUC
>215
AUACUACUGUUUUUAGUGGGUGGGGGUCCAGUGUUUCACAUUGAUUUUCUUAGUAUUUGUGACUAGAUCCACACUCAUUAAUAACGGUAGUUC
>216
CUGAUUCUUAAAGGUAAAUAUCAGCUGGUAAUUCUGGGAGCUAUGCCUGAUUAUGAAACACUCGGAAUUUCAGUUGGUAUCGACUUUUUCGAAUU
>217
GUUGCAGUUCCUGGAAUUAAGUUGACUGUGUAGCCUGUGAGGGCAAGGCUUGAGAACUGCUUCAGAAGUCAGCAACUUGAUUCCAGCAAUUGCGGCCC
>218
AACGUCACCUGAUGUAGGCCGUGCCCAGUGCUUAUUUGUUGCCUUUUCGAAAUACAAAUUGCACUAGUCCCGGCCUGCAGUGAGUGUCGCA
>219
UGGCUAUGCGCUUUGGCAGUGUGGUUAGCUGGUUGUGUAGCCAAUCAUUGCUUGUGACAACUCACAGCCACUAUCUUCACUGCCGCCGCGACAAGC
>220
ACCGAAGCCUAUUUGCCAUCAGCGAGGUAUAGAGUUCCUACGUGCCACUUAAACUAGUCGUAGGAACUUAAUACCGUGCUCUUGGAGGGCUGUCGAC
>221
UACAACGGCUGUAUGUAGCUGGUUGACAUCGGGUCAGAUCUAUUUUAUCAAGUAUUUGGUCCCCUUCAACCAGCUGUAUCAGUGGUUGAU
>222
GGCCAUGUCGUAAUUAGCAGGGUACAGCGUUGCCGGCGAUAAUUAAUGACGUUGGUCACGUUGGUUUCAUGUCGAUUUCAUUUCAUGACACGGCCG
>223
CACCUUGUCCUCACGGUCCAGUUUUCCCAGGAAUCCCUUAGAUGCUGAGAUGGGGAUUCCUGGAAAUACUGUUCUUGAGGUCAUGG
>224
AUCUCGGCACAGUUAAUGGCACUGGAAGAAUUCACGGGGUAAUUUCUAUACAACCCGUGAUCUCUUAGUGGCAUCUAUGGUGCGGGAUUA
>225
UUUUUGCUGUUUCUUUGGUAUUCUAGCUGUAGAUUGUUUUUUGCACAUUGUAUAUCAUCUAAAGCUUUUAUACCAAAGCUCCAGCUUAAAU
>226
GCCUUUGAGAGUUCCAUGCUUCCUUGCAUUCAAUAGUAUAACAUAAAGCAUAUGGAAUGUAAAGAAGUAUGGAGCGAAAUCUGGCAAG
>227
UGCAUAUUAUUUGCUCUUUGGUGAUUUUAGCUGUAUGGUGUGUAUGUGUUCCAUAGAGCUUUAUUACCAAAAACCAAAUGGUUUUUGCA
>228
AGGCCUCGCUGUUCUCUAUGGCUUUUUAUUCCUAUGUGAUUUUACUGCUCACUCAUAUAGGGAUUGGAGCCGUGGCGUACGGCGGGG
>229
CGAAUAGGUGAAUAAAGAGAGCUGUCCGUCGACAGUCAACGUACCAAUUUAAUACUGUCAUGGAAUUGCUCUCUUUGUAUAAUAUUCG
>230
GCCUUGCUUUGACUCACUCAACCUGGGUGUGAUGUUAUUUAUAAUAUGGUAUCCAUCACAACCUCCUUGAGUGAGCGAUAGCAGGAU
>231
CAGGCUGUGACCCUCUUGAGGGAAGCACUUUCUGUUGUCUGAAAGAAAAGAAAGUGCUUCCUUUUAGAGGCUUACUGUCUGA
>232
UAGUGUGUAUCAGGUGUAACAGCAACUCCAUGUGGACUUGUCCGUAUUCCAGUGGAGAUGCUGUUACUUUUGAUGGGCAC
>233
UUGUGUCAUUCUUCAAAGUGGUUGUGAAAUGUUUGCUUUUUCUGCCUACUCAUAUCACAGCCAGCUUUGAGGAGCGACACGA
>234
AUUUGACUACGAAACCGGUUUUCGAUUUGGUUUGACUGUUUUUCAUACAAGUGAGAUCAUUUUGAAAGCUGAUUUUGUCAA
>235
AACACAGUGGGCACUCAAUAAAUGUCUGUUGAAUUGAAAUGCGUUACAUUCAACGGGUAUUUAUUGAGCACCCACUCUGUG
>236
GCUGGGCUCUCAAAGUGGUUGUGAAAUGCAUUUCCGCUUUGCGCGGCAUAUCACAGCCAGCUUUGAUGAGCUUAGC
>237
UUGUUGUAAACAUCCCCGACUGGAAGCUGUAAGACACAGCUAAGCUUUCAGUCAGAUGUUUGCUGCUAC
>238
AUUAUACGACAAACCUUGUUCGGUUUUGCCAAUUUCCAAGCCAGCACUGGGUAAAGUUUGUCCUAUAAU
>239
CCAUUACUGUUGCUAAUAUGCAACUCUGUUGAAUAUAAAUUGGAAUUGCACUUUAGCAAUGGUGAUGG
>240
CCAUGUCGUUAAAAUGUUUGUGAACUUAUGUAUUCACAAUCAUAUCACAGCCAUUUUGACGAGUUUGG
>241
UGUGGGAGCGAGACGGGGACUCACUGUGCUUAUUAAAUAGUCAGUCUUUUUCUCUCUCCUAUA
>242
CUCGCAGUAUAUUUUUGUGUUUUGUUGUGUCUGAAACGCAAAUCACAGGAUUAUACUGUGAG
>243
CAGUUGGAAUGUGCAUUUCAACCACAACAAUUGUGUUACCUUUGAAUGGGAUAAAUUCAAAAAACAACAGGACUCAAGCAUUUCGCCAAGCACUUCAUGUUUUCCCUUUGAAAAGAAUAAAUUUUUGUCAGGCUUGCUUUAGAUGAUGGUAUUCAAGUGCCACCGAAUUGAGGUUCAAUCCUUGACACUUAAUACCUUCAUCUAAACCAGCAUAACAAGAAUUUAAUAUUUUCAAAGGAGAAACAUGAGGCGCUUGCGAAAUGCUCGAGUCCUGUUGUUCGACAAGUUUGAAUUACCCCAUUCAAAGGAAGACAAUUGUUGUAGUUGGAAUGCACCUUACCCUAA
>244
GAGAUAAUUCAAACCUGCAAAACAACAGGACUCAAACAUUUCGCCAAACACCUCAUGUUUUCCCUUUGAAAAUAAUAAAUUUUUGUGAGGCUUGCUUUAGAUGAUGGUAUUCAAGUGCCACCGAAUUGAGGUUCAAUCCUUGACACUUAAUACCUUCAUCUAAACCAGCAUAACAAAAAUUUAAUAUUUUCAAAGGAGAAACAUGAGGUGCUUGCGAAAUGCUUGAGUCCUGUUGUUUGACAAGUUUGAAUUACCU
>245
CCCCGCCAACCCAGUGUUCAGACUACCUGUUCAGGGGGCUCUGAAUGUGUACAGUAGUCUGCACAUUGGUUAGGCUGGGC
>246
GGCCGGCCCUGGGUCCAUCUUCCAGUACAGUGUUGGAUGGUCUAAUUGUGAAGCUCCUAACACUGUCUGGUAAAGAUGGCCCCCGGGUGGGUUC
>247
UGCUGCUGGCCAGAGCUCUUUUCACAUUGUGCUACUGUCUGCACCUGUCACUAGCAGUGCAAUGUUAAAAGGGCAUUGGCCGUGUAGUG
>248
UCUGUCAGAGUGAGGUAGUAGAUUGUAUAGUUGUAGGGUAGUUAUUUUACCCUGUUCAGGAGAUAACUAUACAAUCUAUUGCCUUCCCUGAG
>249
CUCACAGCUGCCAGUGUCAUUUUUGUGAUCUGCAGCUAGUAUUCUCACUCCAGUUGCAUAGUCACAAAAGUGAUCAUUGGCAGGUGUGGC
>250
GGAUGCCCAGUUAGUUUGAAUUCUAGAUAAACAACGAAUAAUUUCGUAGCAUAAAUAUGUCCCAAGCUUAGUUUGGGACAUACUUAUGCUAAAAAACAUUAUUGGUUGUUUAUCUGAGAUUCAAAAUUAAGCAUUUU
>251
CCACAGCCGAGGUCACAAUCAACAUUCAUUGUUGUCGGUGGGUUGUGAGGACCGAGGCCAGACCCACCGGGGGAUGAAUGUCACUGUGGCUGGGCCAGACACGGCUUA
>252
GAGUUCCUUUGAACGCUUCAUGCAUGAGAAUAUCUAUCUAUUUGGUCUAAAGUCCAUUAGAAAAGAUAGCCAUUUUUUCAAUGAAGUGUUUGGGGGAACUC
>253
CCAAUGCCCGGGGAGAAGUACGGUGAGCCUGUCAUUAUUCAGAGAGGCUAGAUCCUCUGUGUUGAGAAGGAUCAUGAUGGGCUCCUCGGUGUUCUCCAGGUAGCGGCAC
>254
GGUGCUUAAUGAGAAGUUGCCCGCGUGUUUUUCGCUUUAUAUGUGACGAAACAUUCGCGGUGCACUUCUUUUUCAGCAUC
>255
CUCUGCUCUGGCUGGUCAAACGGAACCAAGCCCGUCUUCUUCGGAGGUUUGGUCCCCUUCAACCAGCUAUAGCAGUGUUGAAAA
>256
AGAAGGGCUAUCAGGCCAGCCUUCAGAGGACUCCAAGGAACAUUCAACGCUGUCGGUGAGUUUGGGAUUUGAAAAAACCACUGACCGUUGACUGUACCUUGGGGUCCUUA
>257
CUGGCCUCCAGGGCUUUGUACAUGGUAGGCUUUCAUUCAUUCGUUUGCACAUUCGGUGAAGGUCUACUGUGUGCCAGGCCCUGUGCCAG
>258
GGCUGGACAGCGGGCAACGGAAUCCCAAAAGCAGCUGUUGUCUCCAGAGCAUUCCAGCUGCACUUGGAUUUCGUUCCCUGCUCUCCUGCCU
>259
GCUGUUGUCGGGUGGAUCACGAUGCAAUUUUGAUUAGUAUCAUAGGAGAAAAAUUGCACGGUAUCCAUCUGUAAACCGCA
>260
AGCCGUGCCCUAGCAGCGGGAACAGUACUGCAGUGGGCAAUUGGUGAUCUGGAGUAUUGUUUCUGCUGCCCGGGCAAGACUGG
>261
CGCUCUGCUGUGGCCUAUGGCUUUUCAUUCCUAUGUGAUUGCUGUUCCGAACUCAUGUAGGGCUAAAAGCCAUGGGCUACAGUGAGGGGCAAGCUCC
>262
AAGUCAGCAAGAAAAGUGAGGGACUUUUAGGGGCAGCUGUGUUAUACUGACCCAGUCAUAAUGCCCCUAAAAAUCCUUAUUGCUCUUGCAGUGCUCAAC
>263
CCUGCCCCCGCCCCAGCAGCACACUGUGGUUUGUACGGCACUGUGGCCACGUCCAAACCACACUGUGGUGUUAGAGCGAGGGUA
>264
AAACUGGGCUCAAGGUGAGGGGUGCUAUCUGUGAUUGAGGGACAUGGCUAAUGGAAUUGUCUCACACAGAAAUCGCACCCGUCACCUUGGCCUACUUA
>265
UCGGAUGGAUAUAAUACAACCUGCUAAGUGUCCUAGCACUUAUCAGGUUGUAUUAUCAUUGUCCGUGUCUAUGGCUCUCG
>266
CACACUGUAGGCCUCAUUAAAUGUUUGUUGAAUGAAAAAAUGAAUCAUCAACAGACAUUAAUUGGGCGCCUGCUCUGUG
>267
AUAGCUGUUGUGUCACUUCCUCAUGCUGACAUAUUUACUAGAGGGUAAAAUUAAUAACCUUCUAGUAAGAGUGGCAGUCGAAGGGAAGGGCUCA
>268
AGGACCUCAGACAUCUCGGGGAUCAUCAUGUCACGAGAUACCACUGUGCACUUGUGACAGAUUGAUAACUGAAAGGUCUGGGAGCC
>269
GAUACUUGGAGAGAGGCUGGCCGUGAUGAAUUCGAUUCAUCUAAACGAGUCAUACACGGCUCUCCUCUCUUCUAGUGUC
>270
ACCUGAAAAGAUGGUUGACCAUAGAACAUGCGCUACUUCUGUGUCGUAUGUAGUAUGGUCCACAUCUUCUCAUUAUC
>271
GAGAGAUACUGAGCUGUUUUUGCGAUGUGUUCCUAAUAUGUGCUAUAAUUAUAUUGGGAACAUUUUGCAUAAAUAGCUUUGUGUCAAUACA
>272
CUCCCCCUCUCUAAUCCUUGCUACCUGGGUGAGAGUGCUGUCUGAAUGCAAUGCACCUGGGCAAGGAUUCUGAGCGCGAGAGC
>273
UUUGGUACUUAAAGAGAGGAUACCCUUUGUAUGUUCACUUGAUUAAUGGCGAAUAUACAGGGGGAGACUCUCAUUUGCGUAUCAAA
>274
GGCUGUGCCGGGUAGAGAGGGCAGUGGGAGGUAAGAGCUCUUCACCCUUCACCACCUUCUCCACCCAGCAUGGCC
>275
AACUGCCCUCAAGGAGCUUACAAUCUAGCUGGGGGUAAAUGACUUGCACAUGAACACAACUAGACUGUGAGCUUCUAGAGGGCAGGGA
>276
CCCUCGUCUUACCCAGCAGUGUUUGGGUGCUGGUUGGGAGUCUCUAAUACUGCCGGGUAAUGAUGGAGG
>277
GCCCCGGGCUGAGGUAGGAGGUUGUAUAGUUGAGGAGGACACCCACGGAGAUCACUAUACGGCCUCCUAGCUUUCCCCAG
>278
GGGGGUGAGGGACUGGAGAGAAAGGCAGUUCCUGAUGGUCCCCUCCCCAGGGGCUGGCUUUCCUCCGGCCCCUCCUUCC
>279
GCCGGCGCCCGAGCUCUGGCUCCGUGUCUUCACUCCCGUGUUUGUCCAAGGAGGGAGGGAGGGACGGGGGCUGUGCUGGGGCAGC
>280
CUCAUCUGUCUGUUGGGCUGGAGGCAGGGCCUUUGUGAAGGCGGGUGGUGCUCAGAUCGCCUCUGGGCCCUUCCUCCAGCCCCGAGGCGGAUUC
>281
AGACGGAGAGACCAGGUCACGUCUCUGCAGUUACACAGCUCAUGAGUGCCUGCUGGGGUGGAACCUGGUUUGUCUGUCU
>282
CCCUGUACGUAUACUAAAUGUAUCCUGAGUGCAUUAUAAAACUGUCCGGUAUACCUUCAGUAUACGUAACAGG
>283
CUCCAGGGCAACCGUGGCUUUCGAUUGUUACUGUGGGAACCGGAGGUAACAGUCUACAGCCAUGGUCGCCCCGCAGCA
>284
GCCUGGGUACAUGAGAUGGUUGACCAGAGAGCACACGCUUUAUUUGUGCCGUUUGUGACCUGGUCCACUAACCCUCAGUAUCUAA
>285
CCGGAGAUGACACGCAGGUGCAUUGUAGUCGCAUUGUCUGUCCAUCUUGAUUUCAGGCAAUACAACUGCAAUGCAAGCUCUGUGCAUUUCA
>286
UGCCUUAUAAAUCUAGCCUCUACUAGGCUUUGUCUGUGCAUUUGAAAACCCGAUCAGACAUAGCCUAUAAGAGGUUAGGUGUACCAAGGAAGAA
>287
CGAAUUGUGAAAUGAAGAGAGCUAUCCGUCGACAGUCAAGUUAAGACCGAUUGUAAUACUGUCAUGGAAUUGCUCUCUUUGUAUAACAUUCG
>288
UCGGGAGGGGCGGGAGGGGGGUCCCCGGUGCUCGGAUCUCGAGGGUGCUUAUUGUUCGGUCCGAGCCUGGGUCUCCCUCUUCCCCCCAUCCC
>289
UCGUAACUUGUGUGGCUUCGAACUUACCUAGUUGAGGAAAACUCCCAUGUCGGAUUUUGUUACCUCUGGUAUUCGAGCCAAUAAGUUCGG
>290
UCUGUUGGUGAAUUGGCAAGAUGUCGGCAUAGCUGACGUUUGAAAGCGCAUCUUAUAGCGCUAUGCUGCAUCUAGUCAGUUAUUCAAUGGA
>291
GCAGCAUUGAAUAAUCUCAAUUUGUAAAUGUGAGCGGUUUAAGCCAUUUGACGCACUCACUUUGCAAUUGGAGAUUGCUCGAGACUGC
>292
GCACUUGUCAAGAACUUUCUCUGUGACCCGCGUGUACUUAAAAGCCGCAUCACAGUCUGAGUUCUUGCUGAGUGC
>293
UACGGUUGAGUAUUACAUCAGGUACUGGUGUGCCUUAAAUCCAACAACCAGUACUUAUGUCAUACUACGCCGUG
>294
UUAGCGCGUCAAAGUGACUGUGAACUAUGUGGAUUUGACUUCAUAUCACAGCCAUUUUGACGAGUUUG
>295
AAAAUUUUAAGAAUGACAUGGCAGAAUAAUCACCCUUAGAUUUUAUCAAGAAAUAGUCUUGAAAUUAAUGUUAGCCAAUAAAAUCUCAGCCGAAAAUCAUAGGGUGGUGGGUGUUAUGUAUUUUUUUUUUAUGAAAGAUUAAUAAAUGAGACUGAAAUCUAAAGGUGAUUAUUGUGCCAUGUCAUUCUUGAAUAUUU
>296
UGGGGUACGGGGAUGGAUGGUCGACCAGUUGGAAAGUAAUUGUUUCUAAUGUACUUCACCUGGUCCACUAGCCGUCCGUAUCCGCUGCAG
>297
ACCCGGCAGUCCCUCCAGGCGCAGGGCAGCCCCUGCCCACCGCACACUGCGCUGCCCCAGACCCACUGUGCGUGUGACAGCGGCUGAUCUGUGCCUGGGCAGCGCGACC
>298
UGUUUGCAUGGGGAGGAGGGAGGAGAUGGGCCAAGUUCCCUCUGCCUGGAACGCCCUUCCCCCCCUUCUUCACCUAGCGAAC
>299
GAAAUUGACAGAAGAGAGUGAGCACACAGAGGCACCUGGUAUAGUCAUACACUGUUACUUUUGCGUGCUCACUUCUCUUUCUGUCAACUUCCAG
>300
CUUUGGCGAUCACUGCCUCUCUGGGCCUGUGUCUUAGGCUCUGCAAGAUCAACCGAGCAAAGCACACGGCCUGCAGAGAGGCAGCGCUCUGCC
>301
GCAGGGAGGUUGAACAUCCUGCAUAGUGCUGCCAGGAAAUCCCUAUUUUAUACUAAGGGGGCUGGCUGGUUGCAUAUGUAGGAUGUCCCAUCUCCCCGCCCACUUCAUCG
>302
CUCUCAGGGAAGCUUUUUGCUCGCGUUAUGUUUCUCAUCCGAAUAUAAGACGAACAAAAGGUUUGUCUGAGGGCAGAGUG
>303
GCCCCGCGACGAGCCCCUCGCACAAACCGGACCUGAGCGUUUUGUUCGUUCGGCUCGCGUGAGGCAGGGG
>304
GGUCUCUGUGUUGGGCGUCUGUCUGCCCGCAUGCCUGCCUCUCUGUUGCUCUGAAGGAGGCAGGGGCUGGGCCUGCAGCUGCCUGGGCAGAGCGG
>305
AAAAUUAUUUUUGCAAUAUGUUCCUGAAUAUGUAAUAUAAGUAUAUUGGGAACAUUUUGCAUCCAUAGUUUUGUAUCGAU
>306
GGGCAGCGCGCCGGCACCUUGGCUCUAGACUGCUUACUGCCCGGGCCGCCUUCAGUAACAGUCUCCAGUCACGGCCACCGACGCCUGGCCC
>307
GGAGCGGGGGGGCAGGAGGGGCUCAGGGAGAAAGUGUGUGCCGCCCCUGGCCCUCUCUGCCCUUCCGUCCCCCGUUCCUG
>308
GGGGACUGCCAGGUGACCCUGGAAAUCCAGAGUGGGUAAGGCCUGUCUGAUUGUGUCUAGGCGACCCACUCUUGGUUUCCAUGGUUGCCCUGGA
>309
CUGGGCCUCUGUGGGCAUCUUACCGGACAGUGCUGGAUUUCUUGGCUUGACUCUAACACUGUCUGGUAACGAUGUUCAAAGGUGACCCAC
>310
CGCCCCGGGCCGCGGCUCCUGAUUGUCCAAACGCAAUUCUCGAGUCUAUGGCUCCGGCUGAGAGUUGAGUCUGGACGUCCCGAGCCGCCGCCCCCAAACCUCGAGCGG
>311
AUACUUGAGGAGAAAUUAUCCUUGGUGUGUUCGCUUUAUUUAUGAUGAAUCAUACAAGGACAAUUUCUUUUUGAGUAU
>312
CCGGGACCCAGUUCAAGUAAUUCAGGAUAGGUUGUGUGCUGUCCAGCCUGUUCUCCAUUACUUGGCUCGGGGACCGG
>313
GACUCCUCCAGGUCUUGGAGUAGGUCAUUGGGUGGAUCCUCUAUUUCCUUACGUGGGCCACUGGAUGGCUCCUCCAUGUCUUGGAGUAGAUCA
>314
AAGUUUGUGUGCAUUUGCAGGAACUUGUGAGUCUCCUAUUGAAAAUGAACGGGAGACUGGUGAGUUCCCGGGAACACCCACAAAUUU
>315
GAUGUGCUCUCCUGGCCCAUGAAAUCAAGCGUGGGUGAGACCUGGUGCAGAACGGGAAGGCGACCCAUACUUGGUUUCAGAGGCUGCGAGAAUA
>316
UGACUUAGCUGGGUAGUGGGGAACCCUUCCAUGAGGAGUAGAACACUCCUUAUGCAAGAUUCCCUUCUACCUGGCUGGGUUGG
>317
AAACCCUAGGUCGGCUGACUCCUAGUCAAGGGCUCGUGGUGGCUGGUGGGCCCUGAACGAGGGUUCUGGAGGCCUGGGUUUGAAUAUC
>318
GAGAAUCAUCUCUCCCAGAUAAUGGCACUCUCAAACAAGUUUCCAAAUUGUUUGAAAGGCUAUUUCUUGGUCAGAUGACUCUC
>319
UCUCAAGCUGUGAGUCUACAAAGGGAAGCCCUUUCUGUUGUCUAAAAGAAAAGAAAGUGCUUCUCUUUGGUGGGUUACGGUUUGAGA
>320
CUCAUGCAGUCAUUCUCCAAAAGGGAGCACUUUCUGUUGUCUGAAAGAAAACAAAGUGCCUCCUUUUAGAGUGUUACUGUUUGAGA
>321
GGUCGGGCUCACCAUGACACAGUGUGAGACCUCGGGCUACAACACAGGACCCGGGCGCUGCUCUGACCCCUCGUGUCUUGUGUUGCAGCCGGAGGGACGCAGGUCCGCA
>322
ACCCAGAUCAGUGCUUGGCACCUAGCAAGCACUCAGUAAAUACUUGUUGAGUGCCUGCUAUGUGCCAGGCAUUGUGCUGAGGGUU
>323
UGAUAUUAUGCCAUGACAUUGUGUCAAUAUGCGAUGAUGUGUUGUGAUGGCACAGCGUCAUCACGUGGUGACGCAACAUCAUGACGUAAGACAUCA
>324
UACCUGAAAAGAAGUUGCCCAUGUUAUUUUCGCUUUAUAUGUGACGAAACAAACAUGGUGCACUUCUUUUUCGGUAUCA
>325
AUUUUCAUCACCUAGGGAUCUUGUUAAAAGGCAGAUUCUGAUUUAGGGACCAAGAUUCUGCAUUUUUAGCAAGUUCCCAAGUGAUGCUA
>326
UUCCACUCUAGCAGCACGUAAAUAUUGGCGUAGUGAAAUAUAUGUUAAACACCAAUAUUACUGUGCUGCUUUAGUGUGAC
>327
GUAUGGGUGUGGGUCUGAAAUUUUGCACACAUUUACAGUAAUUGUAAAUGUGUUGAAAAUCGUUUGCAUGACUGUGA
>328
UGUGUGAUGGGUUGGCAGUGUAUUGUUAGCUGGUUGAAUAUGUGAGUGCCAUCAGCUAACAUGCAACUGCUAUCUUAUUGCAUGUAUA
>329
GAGUGCAUUCCGUAUGGAAGACUAGUGAUUUUGUUGUUUGGUCUUUGGUAAUAACAAUAAAUCCCUUGUCUUCUUACGGCGUGCAUUU
>330
GAGGGCCGUUUCUGUCUUUGGUUAUCUAGCUGUAUGAGUGUAAUCGACCCAUCAUAAAGCUAGAUAACCGAAAGUAGAAAUGACUCC
>331
GGACAUAAAGAUGACCUUGACACAGGCACUGACUCUUUCUUCUUUGUAGUAAGUGCUACUUGUUGGGGUAUUUUUGGUGUCC
>332
GCUGUGGCUGGAUUCAAGUAAUCCAGGAUAGGCUGUUUCCAUCUGUGAGGCCUAUUCUUGAUUACUUGUUUCUGGAGGCAGCU
>333
UGACGGGCGAGCUUUUGGCCCGGGUUAUACCUGAUGCUCACGUAUAAGACGAGCAAAAAGCUUGUUGGUCA
>334
UACGUAACUCCUCAAAGGGCUGUGAAAUGUUGCCAUUAUCUACUCAUAUCACAGCCAUUUUGAUGAGUUUCGUG
>335
UUGGGAAUGGCAAGGAAACCGUUACCAUUACUGAGUUUAGUAAUGGUAAUGGUUCUCUUGCUAUACCCAGA
>336
CCUCCGCUUUAACAUGGAGGUACCUGCUGCCUACAAAAGUAAGUGCUUCCAUGUUUCAGUGGUGG
>337
UCAUUGGUCCAGAGGGGAGAUAGGUUCCUGUGAUUUUUCCUUCUUCUCUAUAGAAUAAAUGA
>338
UUCGUUUGGUUCCUUAACUAUUAAAAGUUUCGUUUCGGUCCCAUAAUUUAUUUUUUGGUUUCAUUUUGGUCCCUUAACUAUUAAAAGUUUCGUUUUGGUCCUUUAACUUACUUUUUGGUUUCAUUUUGGUCCCUUAACUUAUUUUUUGGUUUCAUUUUGAUCCCUUAACUCUAAUACAUUCAUCCUAACAUAAAGGACCAAAGUGGUUGACAGAGGAUGAGUUAAGGGACCAAAACAAAACCAAAAAGUAAGUUAAAGGACCAAAACGAAACUUUUAAUAGUUAAGGGACCAAAACGAAACCAAAAAGUAAGUUAAGGGACCAAAACAAAACUUUUAAUAGUUAAGGUACCAAAACGAAA
>339
GAGUAUAAUGAGGAAGAGAGGUCUAACAUGGCGAAAAGAGUCAUGUUUAGUAGCCAAGGAUGACUUGCCUGAUCUUUUUCACCUCCAUGAUUCAAUUUGUAAUUCAUGGGUUUUGGAUUAUUAUACAUUCAAAAGUAUAAUAAUUUGAAAUCAUGUUGAAUCUUGCGGGUUAGGUUUCAGGCAGUCUCCUUGGCUAUCUUGACAUGCUUUUUUCAUUCACG
>340
CCCAUAAGUAAUAAAAGGUCCGUUUAGGUCCCUUAACUUUAUUUAAAGUAUCGGUUUGGUCCUUUCUGUUAAUUUAAUUCAAAAAAACGUUAAGUUUAGGGACCAAACUAAUACUAAUUAAAUAAGUUAAGGGACCAAACUAAUACUAAUUAAAUAAGUUAAGGGACCAAAAUUUAACGUUUUUUUGAAUUAAAUUAACAGAAGGGACCAAACCGUUACUUUAAAUAAAGUUAAGGGACCUAAACGAACUUUUUUUUAUUUAAGGGA
>341
GAAGGAGAUGUCAAAGAUGAAUAGAAGAAUCAUAUUUGGUAGCCAAGGAUGACUUGCCUGACUCUUUGUGUAAAAUGUUUAGUGUCUUGUUUGAAGUCACUAUAAGUUGUAUCAAGCAAUGACCAUUUUGCUUAUAAAAAAGAUAUCAGGCAGUCUCCUUGGCUAUCCUUAUAUGUUCUUCUCUUUCAUCUCAGACAUUCACCUUC
>342
UUUAUCGUUACCAACAUCCUAGAUUGCUUUCAAGGUCAUUUCUUUAUGGACCCCAUUCCCAUAAAUUCAGUAUCCAAAGAUGGUUGCUGUAUCUAUGGGAAUAAGGGUUCCAUAACGAAAUGAUCUUGGACGCAAUCUAGGAGUUUGCUGAUGAUAAC
>343
CUAAGGGAGAUGACAGAAGAGAGUGAGCACACAUGGUAUUUUCUUGCACGAUGACGAUUCAUGCUUGAAGCUAUGUGUGCUUACUCUCUAUCUGUCAUCCCAUCAC
>344
CAGAUGGCUCCGAAGUUUGCACCCUAUUAGGUUGGUGCAAAAGUAAUUGCGGAUUUUGCCAUUAAACGUAAUGGCAAAAAUAGCAAUUAUUUUUGUACCAGCCUAGUAUCUUUUCUCCUUCUACCAAACUUUGUCCCUGAGCCAUCUC
>345
AGACGAGGAGUUAAGAGUUCAUUCGGCUGUCCAGAUGUAUCCAAGUACCCUGUGUUAUUUGGCAAUAAAUACAUCUGGGCAACUGACUGAACUUUUCACUUUUCAUGACUCA
>346
GGUGUACAGGCAUCUGAUGAAGCUGCCAGCAUGAUCUAAUUAACUUUCUUUCUCUGUUGAUUUUAUGACAAUGGAAAAGAGAUGAGUGUCGAUUAGAUCAUGUUCGCAGUUUCACCCAUUGACUGUCGCACC
>347
CGGUGACAGCACAUUAUUACUUUUGGUACGCGCUGUGACACUUCAAACUCGUACCGUGAGUAAUAAUGCGCUGUCAGCAG
>348
ACUCCUGUUCUGUGUAUGGCACUGGUAGAAUUCACUGUGAAAACACACUAUCAGUGAAUUACCAAAGGGCCAUAAACAGAGCAGAGAA
>349
UGCGUAUUCUUAGGCCCGAUCUUGAGGCAGGAACUGAGUAGUUGUUGAACUUGCUCUAUGUUGUUCGUUCACCCACUAUUCGGUUCCUGUCCCAAGAUCGAGUCUAUGAAUAUACA
>350
GGUGAUGUUGUUGACAGAAGAUAGAGAGCACAGAUGAUGAUAUGCAAUGGACUCUGCAUCCCACUCCUUUGUGCUCUCUAUGCUUCUGUCAUCACUUUCA
>351
AGGAUCCCAGCUGACCUAUGGCACGGUGUGAACAGGUUACAUGUGGUACAGCAUGAUAGUGGAAUAUGCUGCAUCACGUGUAACCUCCCCACACUGCACUGUGUCUCUCUGUC
>352
ACCCUAGCCAGGUACUCGAAUGGAGGUUGUCCAUGGUGUGUUCAUUUUAUUUAUGAUGAGUAUUACAUGGCCAAUCUCCUUUCAGUACUAAAUUCUUCUUGGG
>353
AACAGUUGAGGGGAACGCUGUCUGGUUCGAGACCACUCGCUUCAAGUACAGACAUAAUCUGAAUGAUCUCGGACCAGGCUUCAUUCCCCCCAACUCAACA
>354
CCUGCUUGUCCUGCGAGGUGUCUUGCAGGCCGUCAUGCAGGCCACACUGACGGUAACGUUGCAGGUCGUCUUGCAGGGCUUCUCGCAAGACGACAUCCUCAUCACCAACGACG
>355
GCUAAGCACUUACAACUGUUUGCAGAGGAAACUGAGACUUUGUAACUAUGUCUCAGUCUCAUCUGCAAAGAAGUAAGUGCUUUGC
>356
CCCUCCUGCUGUGUUUGGCAAUGGUAGAACUCACACUGGUGAGGUAAUGGGAUCCGGUGGUUCUAGACUUGCCAACUAUGGCCCGAGGGCUCAGCCGGCA
>357
GCUUGAUGAUGCUGCUGAUGCUGGCGGUGAUCCCGAUGGUGUGAGCUGGAAAUGGGGUGCUACGUCAUCGUUGUCAUCGUCAUCAUCAUCAUCCGA
>358
GUGGUCUCAGAAUCGGGGUUUUGAGGGCGAGAUGAGUUUAUGUUUUAUCCAACUGGCCCUCAAAGUCCCGCUUUUGGGGUCAU
>359
CUCCCCAUGGCCCUGUCUCCCAACCCUUGUACCAGUGCUGGGCUCAGACCCUGGUACAGGCCUGGGGGACAGGGACCUGGGGA
>360
UCGUUGACUCCGAGGGGAUGCAGCAGCAAUUCAUGUUUUGAAGUGCUUUAAACGGUUCAAAACGUGAGGCGCUGCUAUACCCCCUUGCGAGGAAGU
>361
UACAUCGGCCAUUAUAAUACAACCUGAUAAGUGUUAUAGCACUUAUCAGAUUGUAUUGUAAUUGUCUGUGUA
>362
CUUUGCCUGAAUGCAUGACUCUACAACCUUAGGACUUGCAGAAUUAAAGGAAUGCCGUCCUGAGGUUGUUGAGCUGUGCGUUUCUGGGC
>363
CACUCGGCCCGCGCUCUCUCCAUUACACUACCCUGCCUCUUCUCCACGAGAGGCAGCGGGGUGUAGUGGAUAGAGCACGG
>364
GAGCGGGGGUCAAGAGCAAUAACGAAAAAUGUUUGUCAUAAACCGUUUUUCAUUAUUGCUCCUGACCUCCUCUCAUUUGCUAUAUUCA
>365
GGUACUUGAAGAGUGGUUAUCCCUGCUGUGUUCGCUUAAUUUAUGACGAAUCAUACAGGGACAUCCAGUUUUUCAGUAUC
>366
GGCCUGCCCGACACUCUUUCCCUGUUGCACUACUAUAGGCCGCUGGGAAGCAGUGCAAUGAUGAAAGGGCAUCGGUCAGGUC
>367
CAAGAAGAUCUCAUGCUGUGACUCUCUGGAGGGAAGCACUUUCUGUUGUCUGAAAGAAAACAAAGCGCUUCUCUUUAGAGUGUUACGGUUUGAGAAAAGC
>368
UGAAUUUGCUGACAGAAGAUAGAGAGCACAGAUGAGGAAAUGCAAAAACAAGGCAGCAUCUCCAUCCUUUGUGCUCUCUAUUCUUCUGUCAACACCUUCA
>369
UACCCUGUCGAACUGACGCAGUUCGACAUGUACCUGUCGAACUGUGGUUGUUCGAUAGGUAUCCCUGUCGAACCGCGGUUGUUCGACAGGGUG
>370
GCAGACUGGAAAAUCUCUGCAGGCAAAUGUGAUGUCACUGAGGAAAUCACACACUUACCCGUAGAGAUUCUACAGUCUGACA
>371
AGGCCUCUCUCUCCGUGUUCACAGCGGACCUUGAUUUAAAUGUCCAUACAAUUAAGGCACGCGGUGAAUGCCAAGAAUGGGGCUG
>372
AAAGUCUCCUACCAUGCGCGCUAAUCAGAGACCGGGGCUGGUUUUUUCACUGCAGUCAGGUACCUGAAGUAGCGCGCGUGGUGCUAGACA
>373
AGCUGCUUAACCGAUGCUUUGGCGCUUUAGCUGUAUGAUAGAUUUAAAUACUUCAUAAAGCUAGAUUACCAAAGCAUUGGCUUCCGCAGGC
>374
GCCGCAGGUGCUCUGACGAGGUUGCACUACUGUGCUCUGAGAAGCAGUGCAAUGAUAUUGUCAAAGCAUCUGGGACCA
>375
AUACACUAUAUUAUGUAUAAAUGUAUACACACUUCCUAUAUAUAUCCAUAUAUAUAUAGUGUAUAUAUUAUACAUGUAUAGGUGUG
>376
AAUAUGAAUUUCCCGUAGGACGGGAAGGUGUCAACGUUUUGCAUUUCGAAUAAACAUUGCACUUGUCCCGGCCUAUGGGCGGUUUGUAAU
>377
CACUUUCCCUUAUCAGUUUUCCAGCCAGCUUUGUGACUGUAAAUGUUGGACGGAGAACUGAUAAGGGUAAGUGACUG
>378
GCUUCAUGAACGUAUACUGAAUGUAUCCUGAGUGCUAUCUAUCCGGUAUACCUUCAGUAUACGUAACAGGAGGC
>379
CUCAGGCUGUGACUCUGCAAAGGGAAGCCCUUUCUGUUGUCUAAAAGAAAAGAAAGCGCUUCCCUUUGCUGGAUUACGGUUUGAGA
>380
AGUAGAGGGAAUAGUUGCCGUGCUGUAAGUUAAUAUAUCAUAUCUAUAUCACAGUGGCUGUUCUUUUUGUA
>381
UGAAGUGCUGUGGAUUUCUUUGUGAAUCACCAUAUCUAAGCUAAUGUGGUGGUGGUUUACAAAGUAAUUCAUAGUGCUUC
>382
CAAAAAGAAGGGAACGGUUGCUGAUGAUGUAGUUUGAAACUCUCACAAUUUAUAUCACAGUGGCUGUUCUUUUUUGUUUG
>383
CAAGAGGAGGAGCAGCAGGGUGAAACUGAGACAGUUCUGGUGAGUUUCACUUUGCUGCUCCUCCUGAUA
>384
GUUCCCUUCAACUUUAACAUGGGAAUGCUUUCUGUCUCAUCGAAGAGUAAGUGCUUCCAUGUUUUAGUAGAAGU
>385
GCACCCACCCGUAGAACCGACCUUGCGGGGCCUUCGCCGCACACAAGCUCGUGUCUGUGGGUCCGUGUC
>386
CCUCUACUUUAACAUGGAGGCACUUGCUGUGACAUGACAAAAAUAAGUGCUUCCAUGUUUGAGUGUGG
>387
CUCGUUUGGUAGCCAAAGAUGACUUGCCUGUAGGACGUUAUCUUCUUAAUAUUAAUUUUGAGUUUCUUAAAUAUAGAGACUCUUAAUUAGUUAUAUAUUACAGGCAGUUGUCUUAGGCUAAUUUGACAAG
>388
GGGCACUGGUGGUGAUGUUGUUGACAGAAGAUAGAGAGCACAGAUGAUGAUAUGCAAUUAAUGGACUCUGCAUCUCACUCCUUUGUGCUCUCUAUGCUUCUGUCAUCACCUUCAGCCCU
>389
GAGUGGUGAGGAAUUGAUGGUGACAGAAGAGAGUGAGCACACAUGGUGGCUUUCUUGCAUAUUUGAAGGUUCCAUGCUUGAAGCUAUGUGUGCUCACUCUCUAUCCGUCACCCCCUUCUCUCCCUCUCCCUC
>390
UUUUGGAGUGGAGCUCCUUGAAGUCCAAUAGAGGGUCUUACUGGGUAGAUUGAGCUGCUGACUUAUGGAUCCCACAGCCCUAUCCCGUCAAUGGGGGGCAUUGGAUAGGCUUGUGGCUUGCAUAUCUCAGGAGCUGCAUUAUCCAAGUUUAGAUCCUUGUUUGGAUUGAAGGGAGCUCUACACCUCUCUC
>391
CUUUUGGUCCCUGUAAUUUCAGAUUCCUCCACUUUUAGUCCCUCAUUUUACAUGCCAUGUAUGUAGAUUCGGCUGAUGUGGUGGAAUGAGGGACCAAAAGUGGAAGAAUCUGAAAUUACAGAGACAAAAUC
>392
AGUUGAAGAGAGCUUCCUUCAGUCCACUCAUGGAUGGGAAAGGGGUUUGAAUUAGCUGCUGACUCAUUCAUUCAAACACAAUAGAUUCGGCUUCAUGAUAUGUUAUUGUGAAUGUGUGAAUGAUGCGGGAGGUAAAUUUCUUCCUUUUCUUGUCCUUGCUUGGACUGAAGGGAGCUCCCUCUAACU
>393
GACGUCCAUCCUUCGCUCAGUGGUCAGUGUAGGUCCUGUCUCCGCCAGCAGCUACAUCUGGCUACUGGGUCUCUGAUGGCCGUC
>394
AAAAAUUCUGUUUAAUCACCAGAUCCUAGAACCCUAUCAAUAUUGUCUCUGCUGUGUAAAUAGUUCUGAGUAGUGCAAUAUUGCUUAUAGGGUUUUGGUGUUUGGAAAGAAC
>395
AUUUUUUGUCUUCUACCUAAGAAUUUUGUCUCUUAGGCUUUCUCUUCCCAGAUUUCCCAAAGUUGGGAGAAGCUGGGUUGAGAGGGCAAAAGGAAAAAAAAAGAAUUC
>396
UAAGGGAGGUGACAGAAGAGAGUGAGCACACAUAGUACUUUCUUGAAUGAUAUAAGGUUUCAUGCUUGAAGUUAUGCGUGCUUACUCUCUAUCUGUCACCCAUCAC
>397
GCUGUUCUUGGGGCUGAGGUAGUAGAUUGAAUAGUUGUGGAGCCCUGCGCUCUCUCUCUGAGAUAACUAUACAAUCUACUGUCUUUCCUAAGGCGACAGC
>398
GGCGCGUCGCCCCCCUCAGUCCACCAGAGCCCGGAUACCUCAGAAAUUCGGCUCUGGGUCUGUGGGGAGCGAAAUGCAAC
>399
UGCGGCCCAGGGACUGGUGCGGAAAGGGCCCACAGUGGACUUGGUACACUGUAUGCCCUAACCGCUCAGUCCCUGGGUCUGGCA
>400
ACCUACCUAACUGGGUUAGGGCCCUGGCUCCAUCUCCUUUAGGAAAACCUUCUGUGGGGAGUGGGGCUUCGACCCUAACCCAGGUGGGCUGU
>401
CCUUAAUCCUUGCAACGAACCUGAGCCACUGAUUCAGUAAAAUACUCAGUGGCACAUGUUUGUUGUGAGGGUCAAAAGA
>402
CCUCCACUCCGUCUACCCAGUGUUUAGACUAUCUGUUCAGGACUCCCAAAUUGUACAGUAGUCUGCACAUUGGUUAGGCUGGGCUGGGUUAGACCCUCGG
>403
AGAUUAGAGUGGCUGUGGUCUAGUGCUGUGUGGAAGACUAGUGAUUUUGUUGUUCUGAUGUACUACGACAACAAGUCACAGCCGGCCUCAUAGCGCAGACUCCCUUCGAC
>404
UGCUCCUUCUCCCAUACCCAUUGCAUAUCGGAGUUGUGAAUUCUCAAAACACCUCCUGUGUGCAUGGAUUACAGGAGGGUGAGCCUUGUCAUCGUG
>405
GCCUCGUCAGGCUCAGUCCCCUCCCGAUAAACCCCUAAAUAGGGACUUUCCCGGGGGGUGACCCUGGCUUUUUUGGCG
>406
AGGACCCUUCCAGAGGGCCCCCCCUCAAUCCUGUUGUGCCUAAUUCAGAGGGUUGGGUGGAGGCUCUCCUGAAGGGCUCU
>407
AAUCUAGGAGGCAGGUGCUCACUUGUCCUCCUCCGUGCUUGGAAAAUACAGGGAGGAGGCCAUAGUGGCAACUGUCACCAUGAUUGAUUUCGUUGG
>408
UCUCCAACAAUAUCCUGGUGCUGAGUGAUGACUCAGGCGACUCCAGCAUCAGUGAUUUUGUUGAAGA
>409
AGUGUAGUGAGAAGUUGGGGGGUGGGAACGGCGUCAUGCAGGAGUUGAUUGCACAGCCAUUCAGCUCCUAUAUGAUGCCUUUCUUCACCCCCUUCAA
>410
GUGAGGACUCGGGAGGUGGAGGGUGGCGCUGCCAGGGCCAGGGCACUGUCUCAGCUCGCUUCUCCCCCCACCUCCUCUCUCCUCAG
>411
UUGAAGGGAGAUCGACCGUGUUAUAUUCGCUUUAUUGACUUCGAAUAAUACAUGGUUGAUCUUUUCUCAG
>412
CCCAGCCCGGCACAUUAGUAGGCCUCAGUAAAUGUUUAUUAGAUGAAUAAAUGAAUGACUCAUCAGCAAACAUUUAUUGUGUGCCUGCUAAAGUGAGCUCCACAG
>413
AAACGAUACUAAACUGUUUUUGCGAUGUGUUCCUAAUAUGCACUAUAAAUAUAUUGGGAACAUUUUGCAUGUAUAGUUUUGUAUCAAUAUA
>414
GGCUUUGUGCUAAGGUGCAUCUAGUGCAGAUAGUGAAGUAGACUAGCACCUACUGCCCUAAGUGCUCCUUCUGGCACGAGGGU
>415
GGAGCCAAAUGCUUUGCUAGAGCUGGUAAAAUGGAACCAAAUCGACUGUCCAAUGGAUUUGGUCCCCUUCAACCAGCUGUAGCUGUGCAUUGAUGGCGCCG
>416
AGUGCUUGGUUCCUAGUAGGUGUUCAGUAAGUGUUUGUGACAUAAUUCGUUUAUUGAGCACCUCCUAUCAAUCAAGCACUGUGCUAGGUUCUGG
>417
GGAUUAUAAUAAAUUAAAUGCCUAAACUGGCAGACUGCAAACAAUUUUGACUUAGAUCUAAAUGUUUGCACUGGCUGUUUAAACAUUUAAUUUGUU
>418
CAGUGCUGGGAUCUCAGGAGGCAGCGCUCUCAGGACGUCUCCACCAUGGUCUGGGCUCUGCUCCUCCUCACCCUCCUCACUCAGGGCACAGGUGA
>419
UAGCUUUUAUGUAUUUACGUUGCAUAUGAAAUGAUAUUUAUAGUAAACAGAUUAUUUUAUAUGCAGGUAUACAUGCCAGGCCG
>420
AAAGACAUGCUGUCCACAGUGUGUUUGAUAAGCUGACAUGGGACAGGGAUUCUUUUCACUGUUGUGUCAGUUUAUCAAACCCAUACUUGGAUGA
>421
GUGCUGUGUGUAGUGCUUCACUUCAAGAAGUGCCAUGCAUGUGUCUAGAAAUAUGUUUUGCACCUUUUGGAGUGAAAUAAUGCACAACAGAUAC
>422
AACUGGUCUGUGAUUUAGGUAGUUUCCUGUUGUUGGGGCUCCACCUUUCUCUCGACAGCACGACACUGCCUUCAUUACUUCAGUU
>423
GUCCCCUAGAGUUCCCUUGAUCACUUCACUAGGGAGCUUCGCUAGUUUUAAUGACUUCCUACUGAAGUGUUUGGGGGAACUCCUGGUACCGA
>424
GGGCCGCUCUUGCCCGCUCAUUCAAUAUUGCCGGUUUGAACGAAAUUGAUCAGUUCACCGGGAGCAUUGUAUGAUCGGGCUUCGGACCCU
>425
AAUCAGGAAUUGUAAACAAUUCCUAGGCAAUGUGUAUAAUGUUGGUAAGUCAUUCCUAGAAAUUGUUCACAAUGCCUGUAACA
>426
AAUAGACACCCAUCGUGUCUUUUGCUCUGCAGUCAGUAAAUAUUUUGUUGUGAAUGUGUAGCAAAAGACAGAAUGGUGGUCCAUUG
>427
GUCAGAAUAAUGUCAAAGUGCUUACAGUGCAGGUAGUGAUAUGUGCAUCUACUGCAGUGAAGGCACUUGUAGCAUUAUGGUGAC
>428
GUGGCAGCUUGGUGGUCGUAUGUGUGACGCCAUUUACUUGAACCUUUAGGAGUGACAUCACAUAUACGGCAGCUAAACUGCUA
>429
UAACCACAGGGAACUGCUGCUGCUGAUAUACAACCAUAUUUAUACACGACUAUAUCACAGUGGCUGUUCUUUUUGGUUG
>430
CCGUGGUGCAUUGUAGUUGCAUUGCAUGUUCUGGCAGUACCUGUGCAAUGUUUCCACAGUGCAUCACGG
>431
GAUGCUUGGAUUUGAAGCGGAGCUCCUAUCAUUCCAAUGAAGGGCCGUUCUGAAGGGUUGUUCCGCUGCUCGUUCAUGGUUCCCACUAUCCUAUCUCAUCAUGUAUGUGUGUAUGUAUUUUCGAGAGGGAGGAGAGGAGCUAGACUCUCAUGGUGGUCGUCUUUGAGAUAGGCUUGUGGUUUGCAUGACCGAGGAGCUGCACCGUCCCCUUGCUGGCCGCUCUUUGGAUUGAAGGGAGCUCUGCAUCCUGAUCCAUCCAUC
>432
GUUUGGUAUUAUCAUGAGUUCCCUGCAAGCACUUCACGAGGCACUAUCCCAAGGGCUACUGUGAAGUGUUUGGGGGAACUCUUGGUGUCACCAAGC
>433
GGGGGUGUAAGUCACUGGAGGCAGCGGUUCAUCGAUCUCUUCCUGAAUUUUGUUGUGUGAAAAGCGCAAAGCAUGAAUCGGUCGAUAAACCUCUGCAUCCAGCGCUCACUUUGCC
>434
CGCAAAGAAACUGACAGAAGAGAGUGAGCACACAAAGGCACUUUGCAUGUUCGAUGCAUUUGCUUCUCUUGCGUGCUCACUGCUCUAUCUGUCAGGUUCCGGCACCGAUU
>435
ACAGCCAUAUUUCGUGUUUGUGCGUGAAUCUAAGGAUCCUUAAUCUUAUCACAUCACCAGUAAGUAAUCAUACUUUUUUCUUUGUUUGUUUGUUACCAGACAGGGUCUGUUGGUUCGUUAGAUUCACGCACAAACUCGUAAUAUGUCUCUU
>436
GUGGAAUUCUACCCAGCUCCGACGGAAUGGCGCUCGUGGCUAGGUCCCCGCCGCCUUGUAUCACACGAGCGUGUAUGUCCGUGCGACUCAAGGCGGCAGAACUAGCCACGGGCACCCUUCCAUCGGAGCUCGUCAGAAUGCCACG
>437
CGCUGGCGACGGGACAUUAUUACUUUUGGUACGCGCUGUGACACUUCAAACUCGUACCGUGAGUAAUAAUGCGCCGUCCACGGCA
>438
GUUUUGCUGUUGUCGGGUGGAUCACGAUGCAAUUUUGAUUAGUUUAGUAGGAGAAAAAUUGCACGGUAUCCAUCUGUAAACCGCAGGAC
>439
UUUUGUAGGCGCAGCACCAUCAAGAUUCACAUGGAAAUUGAAAAAUCUCCUAAUUUUUAAUUAGGGUUUUGAUAUGUAUAUGAGAAUCUUGAUGAUGCUGCAUCAACAAC
>440
GCCGCCGCGCCGCCUCGGGCUCGCUUGGUGCAGAUCGGGACCUGCCGCCGUGCUCGGACGGGACAGAUCCCGCCUUGCACCAAGUGAAUCCGAGCCGGAGCAGCCG
>441
GGGUACUUGAGGAGAGGUUGUCUGUGAUGAGUUCGCUUUAUUAAUGACGAAUAUAACACAGAUGGCCUGUUUUCAAUACCA
>442
UGUCUAGUGCCGUUAUGUGUAGUGCCUUAUUCAGGAAGGUGUUACUUAAUAUAUUAAUAUUUGUAAGGCACCCUUCUGAGUAGAGUAAUGUGCAACAUGGACAUCAUUU
>443
AACAGUUGAGGGGAAUGUUGUCUGGUUCGAGAUCCUUCGUAUGAAGCUCAAGCAGCGUUUGAAUGAUUUCGGACCAGGCUUCAUUCCCCUCAACCCAAAA
>444
ACAAUGCGAGAUAUUGGUGCGGUUCAAUCAGAAAUCCACACUCUUUUGUUGUAGAGAUCGGUUUGUUUGAUUGAGCCGUGCCAAUAUCACGAGUGU
>445
AGGUUGGUGCAAAAGUAAUUGCGGAUUUUGCCAUACUUUUAACGGCAAAAACCACAAAUAUUAUUGCACCAACCUAU
>446
UGAGUGUAGUGCCCUACUCCAGAGGGCGUCACUCACGUAAACUAACACAUGAUUGUAGCCCUUUUGAGUAGAGUAAUACACAUCA
>447
GUAGAGGAGAUGGCGCAGGGGACACGGGCAAAGACUUGGGGGUUCCUGGGACCCUCAGACGUGUGUCCUCUUCUCCCUCCUCCCAG
>448
CAGCAAGAAAAGUGAGGGACUUUUAGGGGCAGCUGUGUUUUAUUAACCCAGUCAUAAUGCCCCUAAAAAUCCUUAUUGCUCUUGCAAUUGUCAAC
>449
GCUUUUAUAUUGUAGGUUUUUGCUCAUGCACCAUGGUUGUCUGAGCAUGCAGCAUGCUUGUCUGCUCAUACCCCAUGGUUUCUGAGCAGGAACCUUCAUUGUCUACUGC
>450
GGCUGGAAAGGAAGAAGCAUUCUUUCAUUGGUUGGUGUGUAUUGCCUUGUCAACCAAUAAGAGGAUGCCAUUUAUCCUUUUCUGACUAGCU
>451
GGUAAGUGUGCCUCGGGUGAGCAUGCACUUAACGUAGGUGUAUGUCACUCGGCUCGGCCCACUACCCA
>452
UCCAACUUGGGCAGCCGUGGCCAUCUUACUGGGCAGCAUUGGAUAGUGUCUGAUCUCUAAUACUGCCUGGUAAUGAUGACGGCGGAGCCC
>453
UGGAUACAGAGCGGACCGGCUGGCCCCAUCUGGAAGACUAGUGAUUUUGUUGUUGUCUUACUGCGCUCAACAACAAAUCCCAGUCUACCUAAUGGUGCCAGCCAUCGCA
>454
GCGCGCCUGGUCCAGUGGUUCUUAACAGUUCAACAGUUCUGUAGCGCAAUUGUGAAAUGUUUAGGACCACUAGACCCGGCGCGCACGGCAGCGGCGA
>455
UCACUGGCCAUGUGACUUGUGGGCUUCCCUUUGUCAUCCUUUGCCUAGGGCUCUGAGCAGGGCAGGGACAGCAAAGGGGUGCUCAGUUGUCACUUCCCACAGCACAGAG
>456
AGCUGGAGCGUGGUUUAGGUAGUUUCAUGUUGUUGGGGAUGGCUUCCUGGCUCGGCAACAAGAAACUGCCUUGAUUACGUCAGUUCGUCUUCAUCAAGGGC
>457
GGUCUGGGUCGGACCUCCGCUGUUUUUCUCCGCGGUGAUACUCCAAAGAAAGUCGUUAUCACCGGGUGAAAACUGGUAGAGGUCCGAUUCAGUCGGACCA
>458
CUGAAAUAGGUUGCCUGUGAGGUGUUCACUUUUCUAAGCGAUGAAUAUUAUACAGUCAACCUCUUUCCGAUAUCGAAUC
>459
AUGUUUUCUAGAGUUCCUCUGAGCACUUCAUUGGAGAUACAAUUUUUUAUAAAAUAGUUUUCUACUGAAGUGUUUGGGGGAACUCCCGGGCUGAU
>460
UACUGCACGGUGUGAGCUGGUCACCUGACUUGCAGUGUGGUGAUAGUGGAACACACUGCAUACCCUGUGACCUCCCUACACAGUGCUGUG
>461
UGUUGCAGUUUCGUUUUGUGACCGACACUAACGGGUAUUUUACAGGACAUACAGGAUUACUCGUUUUUGCGAUCACAAAUCCUGAAAUUGCAGCAA
>462
UUAAAAUUGAAUGGCGAAUGUCGGUAUGGUCUCUUUUUCAAAGAAGGUUUCGAUCGAGCGAAGUGACUAGACCGAACACUCGUGCUAUAAUUUUAAAA
>463
UCGAAUCAAAGAACUGAGAUCGAUUGGUGCAUAGAUAUCAAGGAGAUCCGAUCAUUUCAAUUCUAGCACCAUUCGAAAUCAGUGCUUUUGAUAAGAAC
>464
AGUUUACAGUGAAAUAAAUAUUUAAGUGGAGCCUGCGACUGGGACUCCAGCUCUCCGACUGGGCUAACUCACUUGAGCGUUUGUUGGCACGUAAAAG
>465
UUGGGCAAGGUGCGGGGCUAGGGCUAACAGCAGUCUUACUGAAGGUUUCCUGGAAACCACGCACAUGCUGUUGCCACUAACCUCAACCUUACUCGGU
>466
GCGGUGGGGCAGCUGGUGUUGUGAAUCAGGCCGUUGCCAAUCAGAGAACGGCUACUUCACAACACCAGGGUCACACCCCACCACA
>467
GAUGCUUUGCUGGCUGGUGCAGUGCCUGAGGGAGUAAGAGUCCUGUUGUUGUAAGAUAGUGUCUUACUCCCUCAGGCACAUCUCCAACAAGUCUC
>468
CCACGGUGAAAAGGGUGUUAAAUGAAGACUUAUGGCUUCGGGCAUGUCGAAGAAAAACAGGACAUCGUUUGAAUGCUCGUCUAAUGGA
>469
GCUACUUGAAGAGAGGUAAUCCUUCAUGCAUUUGCUUUACUUGCAAUGAUUAUACAAGGGCAGACUCUCUCUGGGGAGCAAA
>470
AGUGCUACUGCUUCAAAAUAUCGGUGUUGGGUAAAAGGUCACAUUUUCAACAGUACCGAUAUUGUGAAGCACGUUUGCAAAUUAA
>471
GUAUCACCGUGAGUUCCCUUCGAACACUUCACGUGGCACUAUUUCAAUGCCUAUUGUGAAGUGUUUGGGGGAACUCUCGAUGUCAU
>472
UGGCUCCCACCCCCUGUAACAGCAACUCCAUGUGGAAGUACCUCUAGUUCCAGUGGGGCUGCUGUUAUCUGGGGUGGGGGCCA
>473
GUGAGUGGGAGGCCAGGGCACGGCAGGGGGAGCUGCAGGGCUAUGGGAGGGGCCCCAGCGUCUGAGCCCUGUCCUCCCGCAG
>474
CACGGCAAAAGUUUUUUUGCAUAUCCUGCACAGUUUCAGUUCUCGCAGAGUACGCAAAAAAACAAUUUUGACGUGAG
>475
AAUGAAAAGGUAGAUAGAACAGGUCUUGUUUGCAAAAUGAAUUCAUGACCUACAUAUCUACCAACAGCAAUG
>476
AAUCUAAAGACAACAUUUCUGCACACACACCAGACUAUGGAAGCCAGUGUGUGGAAAUGCUUCUGCUAGAUU
>477
CCACCACUUAAACGUGGAUGUACUUGCUUUGAAACUAAAGAAGUAAGUGCUUCCAUGUUUUGGUGAUG
>478
UUUCCUUGCAAAGGUGAGGUUGAGAGGAAUGUUGUCUGGCUCGAGGUCAUGGAGGAGGAGAGUACUCAGAUGAGUGAAAGUUUCCAAUGGAAAUUUACCCUCUUAACACCAAAAAAAAAAAAAAAAUUGAUUCUGGGACCAGGCUUCAUUUCCCCCAUCCAACUUUUGUUUUUUAUUCC
>479
UCUGAAGGUGAGAAUCUUGAUGAUGCUGCAUCAGCAAUAAACGACUACCUGAUUUAUCAUUAUGCCAUUGGAACGAUACACAGAUAAUUAGCAUAAUUCAUGUGCAAGAAUGCCACGGGUACAUGGUAUGGUUCAAUUGAUACAGUCGUUGUUUGCGGGUGUAGCAUCAUCAAGAUUCACAUGAAAAGGC
>480
GAUAUCAGCUGAAAAAGUCAUCAACAAAAAAGUUGAAUAACUCAUCAAGAUCUAAAACUUUUAUUUUGGUCAUUUCUUCAUACGACAAAGUGAUAGUAACAUUGUUCACAGAAUUGACAUAUCUCUUAUCUGGUUUUAUAAACUAUAACACAUAUAUGUAAAAUUUGUGAAUAAUAUUACUAACAUUUCGUCAGAUGAAGAAAUAAAAAAAUAAAAGUUAUAGAUCUUGAUGAGUUAUUCAACUUUGUUGUUGAUGACUUUUUCAAUUGAAAUC
>481
UAGACGGUCUGGUCUUAAGGCGGUGCUCCCUUCAAACCAAUAAACGGUCGAUCUGAUGGGUGGUACAGCUGCUCGUUCAUGGUUCCCACUGUCCCAUCUCAUCAGAGAGAGAGAGAGAUGCUUGAGAUGGGCUUGUGGUUUGCAUGACCGAGGAGCUGCACGUCCCCUUCGUUGACCGCUGUUUGGAUUGAAGGGAGCUCUGCAUCUUGGUCCCAAGACUU
>482
GCGGUUAUGGUGCAUAAGGAAAUCUUUAUGCACCCUGCAUAAAUCCAGAAAUGGUUUUGGAGUACAACUCACAGAAACCAUUUCCACAUCAAAAUGAUUUUGGCAUAAUUGGGCUGGGAUUUAUGCAGAGUGCUGGAAACCAUUAAGUACAUCUAAUGAUUUUGUAGUACGACUCACAAAAACCAUUUUUGAAUUUAUGCAGGGUGCAUAAGGAUUUCCUUAUGCACCAUAACCG
>483
AUUCUACUUCAAAUCAAUGGCAUCUUCAAGUUCUGCCGGUGGUUCUUCAUCGAAUAUGGAUAUAGAUACUCCUGCUUAUGAAAUCAAAGGAAGAACUAUGUCUAUUGAGGAAUGGGAGCUAAUCAUUCAAGCGGAAAAUCCUGUGGAUUUCACUUCUCUAACUCACCAUGGGUGCGACUUGGUAAGAUUCUACAAGAAGCAGAAG
>484
AUGAUGACUGUCACGUGUCAUAUUCUGAUUGAUCAAUAAAAAUAAUAAUACAUUUUAUUUUUUAUGGAGUUGACAUCCAAUCAGAACAUGACACAUGACAAACAUCAUUCAAUAAGAACGUGACACGUGACAGUUAACAU
>485
AAAUGCAUUACAGGGUAAGAUCUCUAUUGGCAGGAAACCAUUACUUAGAUCUUUGCAUCUCUUUAUGCAUUGCUUUUAAUUAGUGAGUUAUCUGCCAAAGGAGAUUUGCCCUGUAAUUCUUCU
>486
GUGGUUCCAGAGUCGGGGUUUUGGGGGCGAGAUGAGCUUAUGUUUUAUCCAACUGGCCCACAAAGUCCCGCUUUUGGUGGUCA
>487
CAUCAAGACCCAGCUGAGUCACUGUCACUGCCUACCAAUCUCGACCGGACCUCGACCGGCUCGUCUGUGUUGCCAAUCGACUCGGCGUGGCGUCGGUCGUGGUAGAUAGGCGGUCAUGCAUACGAAUUUUCAGCUCUUGUUCUGGUGA
>488
GGUAACGCGAGAUAUUAGUGCGGUUCAAUCAAAUAGUCGUGUUCUCACUUGAUAGAGAUCGGUUUUGUUCGAUUGAGCCGUGCCAAUAUCACGCGUCAACC
>489
GACCUACCACACGGUGUGAGGAGGACACAUGUGGGUGCAGUGUGAUAGUAGAAUAUGCUGCAUAAUGUGUGGCCUCCCCACACUGUGUUGUGUC
>490
GGUGGAGGCUUCCAAAGGGAUCGCAUUGAUCUAAUUGAUCAGAUAUGUCAAACAUCAUCCGCAUAGACAUAUGGUGGGUUAUGUUUUCGUCUGUGUAGUCGGAUCAUGCGAUCCCUUCGGACGUUUCCAUC
>491
UCUGUUAAUGAAGAGAGCUAUCCGUCGACAGUAUUGCUGAUAAACACUGUCAUGGAGUUGCUCUCUUUAUGAACGGA
>492
CUUCCUGGUAUUUGAAGACGCGGUUGACCAUGGUGUGUACGCUUUAUUUAUGACGUAGGACACAUGGUCUACUUCUUCUCGAUAUCACAUCUUCGCC
>493
CAAAUAAUGAAUUUGGCAAGAUGUCGGAAUAGCUGAGAGCACAGCGGAUCGAACAUUUUAUCGUCCGAAAAAAUGUGAUUAUUUUUGAAAAGCGGCUAUGCCUCAUCUAGUCAAUUGCAUUACUUUG
>494
GGUGAUGCUGUUGACAGAAGAUAGAGAGCACUGACGAUGAAAUGCAUGGAGCUUAAUUGCAUCUCACUCCUUUGUGCUCUCUAGUCUUCUGUCAUCACCUUCA
>495
AGUUCCCUUCAAGCACUUCACAUGAGGCACCAUUCAAAUGACAACUCCAUUUAAGAUUAUGUGUAAUGUGAAGUGUUUGGGGGAACUCU
>496
ACUCAGGGGCUUCGCCACUGAUUGUCCAAACGCAAUUCUUGUACGAGUCUGCGGCCAACCGAGAAUUGUGGCUGGACAUCUGUGGCUGAGCUCCGGG
>497
CCAGCCGCUCUCCAGGGUAGCUGAGGGGAUGGUAGGCCGGUGACGUGCACUUCAUUUACGAUGUAGGUCACCCGUUUGACUAUCCACCAGCACCCAGUCCAUCUG
>498
UUAUGAUACCUAGUCGAUCCUCUUUCCCGUUCACUCUUCUCGUCAGUCGAUGAUGAAUUUCGAAUGACAGAACAAGUGCGCGAGAAGGAAGACUAGCUUCCGUGAU
>499
GGCACAUUCGUGAUCUACCCUGUAGAUCCGGGCUUUUGUAGAAUUGUAAAUAUCAGAAGCUCGUCUCUACAGGUAUCUUACGGAUGACA
>500
AAUAGUGAUAGGGCUACUCUCUAUUGGCAUGCACUUAUAUAUGUAUAGUGACUCAACUUGAUAUCAUAACAUAUUCAGCUGACACGCCAAAGGAGAGCUGCCCUGUUACUGUCUC
>501
CGGUGGUGUCAUGGUCAUUGUUGACCGUUCAUAUGAACCCUGCAAUAGCAUUGCAGCUUGUGUGGGGUUCAUAUAACGGUCAACAGAGACCAUUGACAUCAAAGA
>502
ACGUCAGGGAAAGGAUUCUGCUGUCGGUCCCACUCCAAAGUUCACAGAAUGGGUGGUGGGCACAGAAUCUGGACUCUGCUUGUG
>503
GUAGAAUUCCAGUGGCCCUGACUGAAGACCAGCAGUUGUACUGUGGCUGUUGGUUUCAAGCAGAGGCCUAAAGGACUGUCUUCCUG
>504
CCUGGCAUAUAGCAGGUCCUCAAUAAGUAUUUGUUGAAAAAAUAAAUGAAGCAACAAAUCUUAUUUGAGCACCUGUUAUGUGGAGG
>505
CAUUGGCAUCUAUUAGGUUGGUGCAAAAGUAAUUGCGGUUUUUGCCAUUACUUUCAGUAGCAAAAAUCUCAAUUACUUUUGCACCAACUUAAUACU
>506
CGGACGAAUCAUAAAUUUGAUUACAAGUUGAUUUGGAGUAGUACUAUGGUGUUUGGUACUCACAUAGUACGUUCCGAAUCAACUCGUUAACAAAUUUAAAUUCAACAA
>507
AGCCAGUCAGAAAUGAGCUUAUUCAUAAAAGUGCAGUAUGGUGAAGUCAAUCUGUAAUUUUAUGUAUAAGCUAGUCUCUGAUUGAAACAUGCAGCA
>508
CAUCAGGUAGACUUGCUUCAGAAUAUUGGUGCUGGGCAAAAGGUCACAUUUUGCACAAUUCCAAUAUUCUGAGGCACUUCUGCUGAA
>509
ACUCCUAGUCACGCAUUUAUGCGGCAGCACAGGACUGAACUGUGGGAGGACUUAUAUGAUUCUACCCCUUUCCAUUCUUAUGCUGCUUUGGAG
>510
GUGCUUAAAGAAUGGCUGUCCGUAGUAUGGUCUCUAUAUUUAUGAUGAUUAAUAUCGGACAACCAUUGUUUUAGUAUCC
>511
GCUCUUCCUCUCUAAUCCUUUGUCCCUGGGUGAGAGUGCUUUCUGAAUGCAAUGCACCCGGGCAAGGAUUCUGAGAGGGUGAGC
>512
CAGUGUUUGGCAGAGGUGUAUGGAGUGAGAGAAGGGAAAGGGUAUUUUCCGAUUCUGUCGUUACUCUCUUCCCUCUCUCAUUCCAUACAUCGUCUGACGAACGUAUC
>513
GGGUAAGUGGAAAGAUGGUGGGCCGCAGAACAUGUGCUGAGUUCGUGCCAUAUGUCUGCUGACCAUCACCUUUAGAAGCCC
>514
GUCUAUAUAUACCCUGUAGAACCGAAUUUGUGUGAAAAAAUAACAUUCACAGAUUCGAUUCUAGGGGAGUAUAUGGUC
>515
GUUGCUGCUGCUCGCCAUCGAUCCCACCACUGCCACCACUGCUGCUACUGCUCCGCAGGUGCUGCUGGUGGUGAUGAUGAUAGUCCGGCGGGGGCGCUGG
>516
UAGCCUCCCAAAUAUAUAUAUAUAUGUACGUAUGUGUAUAUGAAUGUAUACGUAGAUAUAUAUGUAUUUUUGGUGGGUUU
>517
UUGGGUUGGUUUUUCUCUUUGGUUAUCUAGCUGUAUGAGUGUAUGUGAUAUCAUAAAGCUAGAGAACCGAAUGUAAAAACCCGCUCGC
>518
UUACCUUCUUGUAUAAGCACUGUGCUAAAAUUGCAGACACUAGGACCAUGUCUUGGUUUUUGCAAUAAUGCUAGCAGAGUACACACAAGAAGAAAAGUAACAGCA
>519
GAGUCCCUAGGAGUUCCUUUCAAGCACUUUACGACACACUGUAUUGAGAGUUGUCGUGAAGUGUUUGGGGGAACUCUUAGUGUCGC
>520
GUGAUGGCUUGGUGGUCGUAUGUAUGACGUCAUUUACUUGUUCUUUUAGGAGUGACAUCAUAUGUACGGCUGCUAAACUGCCACAUGGGAC
>521
UUGUUGACCAGGGCCCUUUUUCUGUUGUACUACUGUGCAGUCAGAUGAGCAGUGCAAUAUUAAAAGGGCAUUGGCUGACAA
>522
UGUGACCUGUGGGCUUCCCUUUGUCAUCCUAUGCCUGGAGCUCGGAUAAGGCAGGGACAGCAAAGGGAUGCUCAGCUGUCACCACUGACAUC
>523
CCUUCUUCUCGUUUGCCUUUUUCUGCUUCUGCUGCAUGAUCUCCGAGUCCCUGGGGGUAGAGAUGAUGGGGCACUGGGAGGUACCAGAGGGCAAAAAGGA
>524
CCCAGUUAAUGCUCUACAUCUACCCUGUAGAUCCGAAUUUGUUUGAUAAGAGGCGACAAAUUCGGUUCUAGAGAGGUUUGUGUGGUGCAUACAGAGCUAC
>525
CUGUCUCCAGGGCAACCGUGGCUUUAGAUUGUUACUGUAGUUCUGCAUUGGUAACAGUCUACAGCCAUGGUCGCUCGGGCAAGAUGC
>526
UCUCAGUCUGUGGCACUCAGCCUUGAGGGCACUUUCUGGUGCCAGAAUGAAAGUGCUGUCAUAGCUGAGGUCCAAUGACUGAGG
>527
GCCACCUUCUGUGCCCCCAGCACCACGUGUCUGGGCCACGUGAGCAACGCCACGUGGGCCUGACGUGGAGCUGGGGCCGCAGGGGUCUGAUGGC
>528
CUGUGUAUGUGUGUGGUGUCCUACCCAGGAGAGUGGCAAUCACAUAUAAUUAGGUGUGAUUGAAACCUCUAAGAGUGUAGUACACAUGACAUGUACU
>529
GACCUGAAUCAGGUAGGCAGUGUAUUGUUAGCUGGCUGCUUGGGUCAAGUCAGCAGCCACAACUACCCUGCCACUUGCUUCUGGAUAAAUUCUUCU
>530
CCGGCUCCGUCCACCCAGUGUUCAGACUACCUGUUCAUUGUCAUACUGGUGUACAGUAGUCUGCACAUUGGUUAGACUGGGCACGG
>531
CGCCUCCUACCGCAGUGCUUGACGGGAGGCGGAGCGGGGAACGAGGCCGUCGGCCAUUUUGUGUCUGCUUCCUGUGGGACGCGGUGGUAGCCG
>532
AUUCGAUACGCCUCUGAUCUUCAGGAUCCCUGUCUGAACAUCGAAAUUGAGUGUUCGCAAGGAUUCCUCAAGAUCAGGGCCUCGAAUC
>533
UGGUUGGGCCAGCGGCUGCAACACAGGACAUGGGUCCUGCUUCUCCUCCCCGCUCGUGUCUUGUGUUGCAGCCAGUGGAGCUGCCUA
>534
GCGGGCGGCCCCGCGGUGCAUUGCUGUUGCAUUGCAUGUGUGAGGCAGGUGCAGUGCCUCGGCAGUGCAGCCCGGAGCCGGCCCCUGGCACCGC
>535
UCAUUCCUUCAGUGUUGAAACAAUCUCUAUUGAACCAGGCUCCAAACCAAGUUCACUGGAGUUUGUUUCAAUAUUGCAAGAAUGAUAAGAU
>536
AAAAGUUAAGUCAAAUUUGUAUGGAGUUGGAAUGUUUGCCUAUGUUUGCCCCGGGGGUCAUUGUUCCAGCUGCAUACAAAUUUCAGGUAACCUUU
>537
UUAUCAUCCACCCAGCAUGUUGCUUGGGGGUAUUACUAUAUUUAUUAAUAUAAUUUUAUCAUCAAGCAAUAUCAGAGGUGGAAUAU
>538
UAGCUGACUUUGAGUCUUGGCACUGGGAGAAUUCACAGUUGAUUUUAUUAUUCUGUGGUUCUGCGGGUGCCAAAAUUUAAUCAACAGCU
>539
ACACAAAUAUUUGCAGGACGGGUCGUGUGUUAAUGUAUAAAUCUAUUAGCUAUAUUGCACACUUCCCGCUCUUUAAAUGUCCAGUGUU
>540
UUCUCUUCCCAGUUCUUCUUGGAGUCAGGAAAAGCUGGGUUGAGAGGA
>541
UCUAGAUCAUUUUUCGGACGGUAUAUGGGUUAAUAUUUCAUUUGUCGAAUAUAUUGCACAUUCACCGGCCUGAAAAUAUCAAGA
>542
GUUGGGUUAGCCAAAAAGUUAGUUCAGAUUUUUCCAUAGCAUCUCAUGGAAAAACCGGAAUGAACUUUUUGGCCAACCCAA
>543
GCCCGGCUCCGGGUCUCGGCCCGUACAGUCCGGCCGGCCAUGCUGGCGGGGCUGGGGCUGGGGCCGGGGCCGAGC
>544
ACUGACUUUGAGUCUCUCCUCAGGGUGCUGCAGGCAAAGCUGGGGACCCAGGGAGAGACGUAAGUGAGGGGAGAUG
>545
ACGACAUCAUGUGGUCGAUUUGAGGGUAUGGGUGAGUAUACUCCUCAUACUGUUUCAGGAGGUGAACCAGCAGCGAUGGUAG
>546
UGCAAUGCCCUAUUUAGAAUGGUGCUGAUCUGAUGAAAUAAAAAAUUGAUCAGGGCCUUUCUAAGUAGAGUAAGGCUUA
>547
UUAGUGGGACUAUACCUCAGUUUUAUCAGGUGUUAUUUAAAAUCACCUGGAAAUACUGAGGUUGUGUUUCACUGAAC
>548
CUUCAACUGUCUUCAAAGUGGCAGUGACAUGUUGUCAACAAUAUUCAUAUCACAGCCAGCUUUGAGGAGCGUUGCGG
>549
CAGUGCCCUACUUAGAAAGGUGCCAGUCACUUACACUACAUGUCACUGUGUCCUUUCUGUGUAGAGUAAGGCUC
>550
CACACUACAAUAAUUUUCAUAAUGCAAUCACACAUAAUCACUAUGUGACUGCAUUAUGAAAAUUCUUGUAGUGUG
>551
AUUCGUUGGAUGAAUGUGAGGCAUUGGAUUGAUUUCGUUCAAUCCGAGCCCUACAUUCAUCCGGGGUUUGU
>552
GAUUUGGUUCGUCACAAGGGCAAUUCUGCAUUUUUUAACUAGUAUUGCACUUGAGACGGCCUGAUU
>553
AGAAGAUGGGUAUGGUUGGAGACAGGGAUGAGGCAGAGCAUGGGAUGAGGCCAUCAACAAAAUUUCCAAUUUCUGUCCUCCGCUAGGCCGCUACUGCAUUUCUGUUUGCUUGCUCACAAAACGGAGGGAUUUGUGAGAGUUAUCAGGCAGAAAGAACAAAGAAGGUGCCUCCCUGGUGAAGUGGUGAUGGCCUGACCUGAGACGGCUGAGAGCUCAGCUGGUGUCCUGUUGUUGCUUCCUCCCCUGCACUGCCUCUUCCCUGGCUCCCCACCGUUGCCCUUGC
>554
GGACCCAUGCAUGGCGAACAAGUUGAGCUGUAGGGUUAUGAUGAACAUGCUAAUUACAAGCUAUUGUCUUCCAUGGAAUAGGCAGUGAUGGCAUUUGUUUUAUUUUCCUGAGGUGGAGAAAAACAAAUAGACCAUAACACUGUUAUUCCAUGGAAGAUAAUGACUCGUGGUUGACACUUGAUCUCUCCAGUCCAGUUCAGAUUCAAGCUAGCUGCUGUCU
>555
CGGAUGAGGAUAGGGAGGAGGAGUAUGAUACGAGCAUGUAUCAUUUCAGUGAGCACGUACCUCCAGCGCGGGAGAGCAAGAGCUUGAGUGAAGCUCAUAGAAACAACAGUAAGUUGCAGAGGUGGUGCAAGAAACAAGAUAGGCUACUUAUCAAGUGCUUCAAAGCCAUCACGUUUCUGACGGACAAGAUAAGCUGCUUCUCUUCUACUACAGCUAUUCCG
>556
UAAUAGCUAAGAGAGCUUUCUUCAGUCCACUCAUGGGUGGUAGUAGGAUUUAAUUAGCUGCCGACUCAUUCAUCCAAAUACUGAGUUAAAGGACAAGGAGAUUACCCAGUAAAUGAGUGAAUGAUGCGGGAGACAAAUUGAAUCCUAAGCUUCCUGUACUUGGACUGAAGGGAGCUCCCUUUCCUUUU
>557
CGUUGAAGACCCUAAGGUAAGAGAGCUUUCUUCAGUCCACUCAUGGGUGACAGUAAGAUUCAAUUAGCUGCCGACUCAUUCAUCCAAAUGUUGAGUGUAAGCGAAUAAAUAUACUCAGCAGAUGAGUGAAUGAUGCGGGAGACAAAUUGAAUCUUAAGUUUCCUGUACUUGGACUGAAGGGAGCUCCCUUUUCCUUUUGUCUCUUAC
>558
AUAGUUGAAGAGAGCUUCCUUCAGUCCACUCAUGGAUGGGUAAGGGGUUAGAAUUAGCUGCUGACUCAUUCAUUCAAACACAAUAGAUCUGGCAUCAUGAUAUGCUAUUGUGAAUGUGUGAAUGAUGCGGGAGGUAAAUUUCUUCCUUUUCCUGUCUGUGCUUGGACUGAAGGGAGCUCCCUCUAACUGU
>559
GAGAAAUGGUGACAUGAAGAAUGAGAAGUUGUGUGGUAGCCAAGGAUGACUUGCCUGCGUCUUAGACCAUAUCUAUCAAAGACUAAAAGAUUGAUAGUCUUCGAUGAAUUGGUUAAUCGGUAGGCAGUCUCCUCGGCUAUUCAGACAGUUCUCUUUCUCCUCAUUUCACAUUUCUC
>560
CAUAUUCGUGCACUAGUAGUAGUUGAAGCUGCCAGCAUGAUCUGAACUUUCCUUGACCUCCAUCUCUAGGGAAAGGCCAGAUCAUCUGGCAGUUUCACCUAUUGAUGGUAGCAUGGCCAGA
>561
GGUGAGCCAGGAAGAGGAUAGAGACUCUAAGAGCAGUAGGAAUGGGAACAUGAAGGAAAGCCAAACCAAGCUCUAACUCCUGGAGUUGGAGAUUUGGUAUAACGAUUUUCCUGAUGCCUCCCAUUCCUACAGUUCUUAGGUCCUUGUUCCUCUUACUUUCGGCUAACACC
>562
AUAGGGUCUAGACCUGGCAUAUCUUCAUAGGACCAUGCAAAAAUAUCCGGAUAUUCCCGGAGGAGUUGGAUGAUCUUCUGUUUAACCCCUUCCUCUAGAGUAGCACCAAUCUUGAUUUCUCGCUUGUUUUCCUCGGUACCUAUGUUGAUAAGCUCAAUCUCUUCCUGG
>563
UCAUGUGGGUUUUGCAAAGGGUUUCUUACAGAGUUUUUUGGCAUUCUGUCCACCUCCAUCUGUAGAAACUACAAGUUGUUCUACUUUCUGGAGGUGGGCAUACUGCCAACUGAGCUCUGUUGGUCUCUCUUUGUAAAACCCUCGUGA
>564
UUCACAGUCGUUGUUUGCGGAUGUAGCAUCAUCAAGAUUCACAUGCAAACGAAGGUGGAUGGGACUGUGAUGCAAUCUAACCGCUCGUCUUUUUGAUGUGAGAAUCUUGAUGAUGCUGCAUCAGCCAUAAACGACUUUAA
>565
CUCAAGUCCUGGUCAUGCUUUUCCACAGCUUUCUUGAACUUCUUAUGCAUCUUAUAUCUCUCCACCUCCAGGAUUUUAAGCCCUAGAAGCUCAAGAAAGCUGUGGGAGAAUAUGGCAAUUCAGGCU
>566
AGGAUGUGCCUGGCUCCCUGUAUGCCACUCAUCUAGAGCAACGACAGCUUGGUAGGGUUGCCUAUAAGAUGGAUGGCGUGCAUGGUGCCAAGCAUAUCUC
>567
AGGGUAAAGUCACUGGAGGCAGCGGUUCAUCGAUCUCUUCCUGGGAAUUUGGUGUGAAAAAUCACAGAACAUGAAUCGAUCGAUAAACCUCUGCAUCCAGCGUUACCCC
>568
CCUGGGAGGUGUGAUAUCAUGGUUCCUGGGAGGUGUGAUCCUGUGCUUCCUGGGAGGUGUGAUAUCGUGGUUCCUGGG
>569
GGUUAGUGCGCUUUGCGAAUUCACGGGUCUUAUCUUGUGGUAUGAACUGAGUACGUAAUGAUUUAUGGUGCAUAUUGGGGGCUUACCAUAAGAUAAUGCCAUGAAUUCGCAAAGCGUUCAAACC
>570
GUAGUCGGAUCCGCAUCAAUCUACAUGUGUUGGAGUGGAUUGGAGUAGAAAUUGAAUUAAAUUUCACCUCAAUCCACUCCAACACAUGUGGAUUGAGGCGAAUCCGACA
>571
CCGCUUGCCUCGCCCAGCGCAGCCCCGGCCGCUGGGCGCACCCGUCCCGUUCGUCCCCGGACGUUGCUCUCUACCCCGGGAACGUCGAGACUGGAGCGCCCGAACUGAGCCACCUUCGCGGACCCCGAGAGCGGC
>572
AAAGAAGAAGACAUACAAAGACUGGGAACAGGCAGAGCAUGAAUGGAGCUACAAACAGAAAUCUCUGUUUUGGCACCACCCAUGCACUGCCUCUUCCCUGGCUUGUGGCUCUUCUUUUUC
>573
CGUUGAUAGUGUUGACAGAAGAUAGAGAGCACAGAUGAUGAGAUGCAAUUUGGAGCAGCUUGUAUGCAUCGUACUCCUUUGUGCUCUCUAGUCUUCUGUCAUCACUCGUUACUUG
>574
CCUGUUAAUGGGAUUUUCCUUUGUGCUUGAUCUAACCAUGUGGUAGAACAAUACAAAUUGAACAUGGUUCUGUCAAGCACCAUGGAAGGCUCCAUGCU
>575
AGUCAUAGGGCAUGUCUCUAUUGGCAGGUGAUAUGGUGAUAUUUCAUUUGACUUUAAGGCUCUAGAAAUUCACUUGCCAAAGGAGAGCUGCCCUACGAGU
>576
CUCUUCUUUGCCUGUUUUGGCACUAGCACAUUUUUGCUUUUUUAUAUAUACGCUGAGCAAUCAUGUGUAGUGCCAAUAUGGGACAAGACAGAAAU
>577
AGAGGAGGCAUCCAAAGGGAUCGCAUUGAUCCCAAAUCCAAGCUUCAAUGUUCUUCUCUCUUUCUCACUCAAAAUGUUAAUUUUAUUUGGGAUCAUGCUAUCCCUUUGGAUGUCUCCUU
>578
AUUUUGAUAUAUAAACCAGUUUAAUGUUUUCUGCACAGACCCUGGCUUUUCUUAAAUUUUAUAUAUUGGAAACCCCGUGUUUGUAUUGGACCUUCUGGUUUGUUUCAUAUUGAAAAUC
>579
GGGGAAGGCAUGGGUAUGGGGGGAUUGGGAAGGAAUAUCCAUAAGCAAAAUAUGCUAUUUCUUCCCUACACCUCCCAUACCACUGUUUUUCCU
>580
UCCUGGGCACAGUGAUGGUGUCAUGCACAGUGCUGGGAGAUGUUAUCACGUGCUAUCUCAUUCAGUGAUAUUGUCAUCCAGCACAGCACAUGUCCAUCAAGAGCCACGGGA
>581
UAACACUUGAUGGAGAAGCAGGGCACGUGCGAACACAAAUGAAAUCGAUCGGUACUUGUUGAUCAUAUUUUCGCACGUGUUCUACUACUCCAACACGUGUCU
>582
GGAUCAUUUUGAUGAAUUUCGGGCAGAUUUGGUGGGAAAUAGGGGGAAAUCUUGCUGUUCUUGACUUUGGGCAAGCACAGGCCAAACAUGCAGUUCAACAUUUGUUCAUGCCUCG
>583
GUGCAGAUCCUUGGGAGCCCUGUUAGACUCUGGAUUUUACACUUGGAGUGAACGGGCGCCAUCCCGAGGCUUUGCACAG
>584
UGAGGGCCCCUCUGCGUGUUCACAGCGGACCUUGAUUUAAUGUCUAUACAAUUAAGGCACGCGGUGAAUGCCAAGAGAGGCGCCUCC
>585
CUGUCCCGCUGGCCUGGCAGGUGACGGUGCUGGAUGUGGCCUUUUUGCCUUUUCUAAAGGCCACAUUUUCCAGCCCAUUCAACCUUCCAGAGCCCUCUGAAGUGGCCACAGG
>586
UUGAGCGGUGUCUGUCCAGCGCCCUUUUUAUGUUGUACUACUAGUGAUCAUACACAAAGCAGUGCAAUGUUAAAAGGGCAUUGGCCAGCAGUGC
>587
AAGUUUUAUCCAAUUCUCAGGAUUCUUCUCAGGGUUUACAUGUUUUGGUCUAAAUAUGAAAUAUGUACAACCGUGAGUGGAGACCUGGGGGUUGGUUAGUCAAC
>588
GAGUCUUUGUUGGUCUUGGGCCAGCUUCCCUGCCCUGCCUGUUUUCUCCUUUGUGAUUUUAUGAGAGCAAAGGAGGAAAUAGGCAGGCCAGGGAAAUGCUCUCUCUCUCCC
>589
AACUGCCUCUCCUCUCCUCCUGGCCGGAUGGGACAGGAGGCACGAAUGAGCCAUCUUUCCAAUGCCUUUCUGUCUUUUCUGGUCCAGGUGUGGCAAAGGGAAGCUGGAA
>590
GGAUUGUGGGGGGUCGCUCUAGGCACCGCAGCACUGUGCUGGGGAUGUUGCAGCUGCCUGGGAGUGACUUCACACAGUCCUC
>591
CUCCUCAGAGCCGCCCGCCGUUCCUUUUUCCUAUGCAUAUACUUCUUUGAGGAUCUGGCCUAAAGAGGUAUAGGGCAUGGGAAAACGGGGCGGUCGGGUCCUCCCCAGC
>592
UGCUCGGCUGUUCCUAGGGUGUUUCUCUCAUCUCUGGUCUAUAAUGGGUUAAAUAGUAGAGAUGAGGGCAACACCCUAGGAACAGCAGAGGAACC
>593
AAUGCUGUUUCAAGGUAGUACCAGUAUCUUGUGUUCAGUGGAACCAAGGUAAACACAAGAUACUGGUAUUACCUUGAGAUAGCAUUAACACCUAAGUG
>594
GGCCGGCCCCCUCCUCAGGCCCCUCCUUCUCAGCCCCAGCUCCCGCUCACCCCUGCCACGUCAAAGGAGGCAGAAGGGGAGUUGGGAGCAGAGAGGGGACCACGGGCUG
>595
CAGAGCUAUGGAGUGUGACAAUGGUGUUUGUGUCCAGUCUAUCAAACGCCAUUAUCACACUAAAUAGCUACUGU
>596
GAUUGGUGCAGAAGUAAUUGCGGUUUUGCCAUGGAAAGUAAUGGCAAAAACCGUAAUUACUUUUGUACCAACC
>597
UAGGGUGACCAGCCAUUAUGGUUUGCCUGGGACUGAGGAAUUUGCUGGGAUAUGUCAGUUCCAGGCCAACCAGGCUGGUUGGUCUCCCUGAAGCAAC
>598
CGGGGCGGCCGCUCUCCCUGUCCUCCAGGAGCUCACGUGUGCCUGCCUGUGAGCGCCUUCGACGACAGGAGCCGGCGCCCGCCCCAGUGUCUGCGC
>599
UCCAGCCUGUGCCCAGCAGCCCCUGAGAACCACGUCUGCUCUGAGCUGGGUACUGCCUGUUCAGAACAAAUGCCGGUUCCCAGACGCUGCCAGCUGGCC
>600
UCCAGGGAGGUAUUAAGUUGGUGCAAAAGUAAUUGUGGUUUUUUGCCAUUAAAAGUAAUGACAAUACUGGCAAUUACUUUUCCUCCAAACCUGAUAUU
>601
AGCCUGCCGAUGGGCGUCUUACCAGACACGGUUAGAUCUGGUCCUUCUGUCUAAUACUGUCUGGUAAUGCCGUCCAUCCCCGGC
>602
UACUUCAGGAUUGAUGAGUCCAGUGGCUCUGGUCCAUUUCCCUGCCAUUCCCUUGGCUUCAAUUUACUCCCAGGGCUGGCAGUGAGAUGGGUUAAGGCUCACACCUUCA
>603
GUUCGGUUCGGAUAAUUGUGGUUACUAACGGUUCAGUUUGGUUGUGAAUUGUUAUCAAAAUAAUUGUUCGGUUCGAGAAU
>604
GCCAUCUUUGGAUAGCUUCAGUGAACAUUCAACGCUGUCGGUGAGUUUGAGAACUAAGAAAAACCAUCGACCGUUGACUGUACCUUGAGGU
>605
UGGGUGCGGGCGUGUGAGUGUGUGUGUGUGAGUGUGUGUCGCUCCGGGUCCACGCUCAUGCACACACCCACACGCCCGCA
>606
UGGGGGAGUGAAGAGUAGAUAAAAUAUUGGUACCUGAUGAAUCUGAGGCCAGGUUUCAAUACUUUAUCUGCUCUUCAUUUCCCCAUAUCUACUUAC
>607
GUGAGGUGUGGGCCCGGCCCCAGGAGCGGGGCCUGGGCAGCCCCGUGUGUUGAGGAAGGAAGGCAGGGCCCCCGCUCCCCGGGCCUGACCCCAC
>608
CUGUGUGUAUAUGUAUGUGUGCAUGUGCAUGUGUGUAUAUGAGUAUACAUAUACAUACACACAUACCCAUACAAGCAUGCACACAAAUACACGCAAAA
>609
GAAAUCUAUCACUGCUUUUUAGGAUAAGCUCGACUUUUGUUCAAAUAAAAAUGCAAAAGGAAAGUGUAUCCUAAAAGGCAAUGACAGUUUAAUGUGUUU
>610
GAUAGUAAUAAGAAAGAUGAGCUCAUUGUAAUAUGAGCUUCAUUUAUACAUUUCAUAUUACCAUUAGCUCAUCUUUUUUAUUACUACCUUCAACA
>611
GGCUGCCCUGGUUCAGUUAUCACAGUGCUGAUGCUGUCCAUCUUAAAGGUACAGUACUGUGAUAACUGAAGGAUGGCUGCC
>612
AACUAUGCAAGGAUAUUUGAGGAGAGGUUAUCCGUGUUAUGUUCGCUUCAUUCAUCAUGAAUAAUACAUGGUUAACCUCUUUUUGAAUAUCAGACUC
>613
GGUACCUGAGAAGAGGUUGUCUGUGAUGAGUUCGCUUUUAUUAAUGACGAAUAUAACACAGAUGGCCUGUUUUCAGUACC
>614
GUGGUACCUGAAGAGAGGUUUUCUGGGUUUCUGUUUCUUUAUUGAGGACGAAACACACCUGGUUAACCUCUUUUCCAGUAUCAA
>615
GCUGGCGUCGGUGCUGGGGAGCGGCCCCCGGGUGGGCCUCUGCUCUGGCCCCUCCUGGGGCCCGCACUCUCGCUCUGGGCCCGC
>616
ACGUCCUUUGGGGUGAGGUAGUAGGUUGUAUAGUUUUAGGGUCAUUCCCAUGCUGUCAGAUGACUAUACAACUUACUGUCUUUCCUGAAGCGGCU
>617
UUGCAUAUUCUUAGGCCCGGUCUUGUGGCAAGAACUGAGUAGUUCGUUAACUCGUUACCCGGUUCUUGUCACAAGACCGAGUAUAUGAAUAUGCAA
>618
CUGCAGCCAGGGUUUUUACCAGUCAGGCUCCUGGCUAGAUUCCAGGUACCAGCUGGUACCUGAUCUAGCCAAAGCCUGACUGUAAGCCCUGAACA
>619
UCUGUGUGCUCUGAGCUUCUUUACAGUGUUGUCUUGUGGCAUGGAGAUCAAGCAGCAUUGUACAGGGCUAUCACAGCACACUGAACAGC
>620
CACAAUGCUUUGCUAAAGCUGGUAAAAUGGAACCAAAUCACCUCUUCAAUGGAUUUGGUCCCCUUCAACCAGCUGUAGCUAUGCUUUGAUG
>621
GUCUCCUGUGUCCUGUCAGUGGUUUUACCCUAUGGUAGGUUACGUCAUACUGUUCUACCACAGGGUAGAACCACGGACCGGAUGUCUGGAG
>622
UUUCUCUCUAAUACAGUCAUCACACUCUCAGUUGAUAUGUGUAACAUUCUAUCACUGGGUGCAUGAUGAUUGUGGUACAGAGAU
>623
UGCUGUGUUUUAUGGCUUUCUAUUCCUAUGUGAUUUUCUUCUGCCGUGUCACAUAGGGUUCAAAGCCAUUGGGUACAGAG
>624
UGAGGUCAGCUGCUCUGACGAUGUUGCACUACUGUACCAUCCAUUCUAGCAGUGCAAUAGUAUUGUCAUAGCAUUUAGCCUCU
>625
UUAAAAUUGAAUGGCGAUUGUCGGUAUGGUCGCUUUUUCACAAAAAAAUUGGUUACCAACAAGCGAAGUGACUAGACCGAACACUCGUGCUAUAAUUUUAAAA
>626
AAAACUUGGUUGGCCACGCGUAUUCUUGGGUUACUAACACACUGUUUAUGUUGUUAUUGCUUGAGAAUACACGUAGUUGACUAGUGUUGUA
>627
GGAGGUAGUUGCUAUCUUUGGUUAUCUAGCUGUAUGAGUGUUUAUCUGCCUUCAUAAAGCUAGAUAACCGAAAGUAGAAAUGUCCUCC
>628
CGUACAGUGCAGUCAUCCAUAAAGUAGAAAGCACUACUAAACCCCUCGCCACAGUGUAGUGUUUCCUACUUUAUGGAUGAGUGUACUGUUG
>629
GGGGAUGUUGGAAUGGCUCAAUCAAAUCAAAUCUCCCAAAGUUUUGGGUCCUUUAAUCUGAUUGAGCCGUGCCAAUAUCCCCCA
>630
CCGCCUGCCCAGUGUUCAGACUACCUGUUCAGGAAGUAGUGGUUGUACAGUAGUCUGCACAUUGGUUAGGCUG
>631
CUUUCCAAGUAAAGUUCUGUGAUACACUCCGACUCUGAAUGUUUGCAGUCAGUGCAUUACAGAACUUUGUUUUGGGAGU
>632
AGAUAAAUUCACUCUAGUGCUUUAUGGCUUUUUAUUCCUAUGUGAUAGUAAUAAAGUCUCAUGUAGGGAUGGAAGCCAUGCACCACAUAAUGUAAAAUCA
>633
GUUUAGGGGUGGACCUGAUGUCCCUGAGUGUAUGUGGUGAACCUGAAUUUGCCUUGGGUUUCCUCAUAUUCAUUCAGGAGUGUCAGUUGCCCCUUCAC
>634
UACAAGAGUAAAGUGCAUGCGCUUUGGGACAGUGAGGAAAAUAGUGUUCACAAAGCCCAUACACUUUCACCCUUUAGGAG
>635
AGAUUUGAGCCAAAGAUGACUUGCCGGCAUGCUGCCUGAAAAGCAAGAAGGGUGUUGUUUUGCUGGCAGUUGUCAUUGGUUCAUGUUUG
>636
AUUAGGUUGGUAUAAAAUUAAUUGCAGUUUUUGUCAUUACUUUCAAUAGCAAAAACUGCAGUUACUUUUGCACCAAUGUAAUAC
>637
UGAUCAGUCAGGCUGCUGGUUAUAUUCCAGGACUUCUCUGGUCCUGGGUAUAACCAAAGCCCGACUGUUAA
>638
CCAGCUGGAGGGAUUCCUGGCAGAGUGAUUUGGGAUUAUAUCAUAAAAUCACAUUGCCAGGGAUUUCCAACCAGCUGU
>639
CGCUGCAGGCUGAGGUAGUUGGUUGUAUGGUUUUGCAUCAUAAUCAGCCUGGAGUUAACUGUACAACCUUCUAGCUUUCCCUGCGGUG
>640
CAUUAGGUUGGUGCAAAAGGCAUUGUGGUUUUUGCCUAUAAAAGUAAUGGCAAAAACCGCAAUUCCUUUUGCACCAACCUAAU
>641
GGUGGGUGGUUUCUCCGUUUGCCUGUUUCGCUGAUGUGCAUUCAACUCAUUCUCAGCAAAAUAAGCAAAUGGAAAAUUCGUCCAUC
>642
CAGGGGUUCCGCCGCUGAUUGUCCAAACGCAAUUCUUGUGCGAGUCUGCAGCCAACCGAGAAUUGUGGCUGGACAUCUGUGGCUGAGCUCC
>643
UCUCCUCGAGGGGUCUCUGCCUCUACCCAGGACUCUUUCAUGACCAGGAGGCUGAGGCCCCUCACAGGCGGC
>644
UGUGUGCUGCAGCUGGUGUUGUGAAUCAGGCCGAUGUCACACGUCAGCGAUAACCCGGCUAUUUCACAACACCAGGGUGGCACCACA
>645
AUUAGGAUGGUGCAAAAGUAAUGUGGUUUUUUUCUUUACUUUUAAUGGCAAAGACUGCAAUUACUUUUGCGCCAACCUAAU
>646
GUCACCUGGUUCAAGUAAUCCAGGAUAGGCUGUAUCCAUUCCUGCUGGCCUAUUCUUGGUUACUUGCACUGGGAGGC
>647
GUGGGUACGGCCCAGUGGGGGGGAGAGGGACACGCCCUGGGCUCUGCCCAGGGUGCAGCCGGACUGACUGAGCCCCUGUGCCGCCCCCAG
>648
CGUGCCUAAAGCCCCUUAUCAUUCUCCUGUCGAGUGUUAAAAUUCUCUACGACUGGACGGAGAACUGAUAAGGGCCCGAGGGUUACAGA
>649
GCGGGGGCGCGGGCGGCAGUGGCGGGAGCGGCCCCUCGGCCAUCCUCCGUCUGCCCAGUUACCGCUUCCGCUACCGCCGCCGCUCCCGCU
>650
CAGCUGUCUCUUGUGCUUGAUCUAACCAUGUGCCGCCGCCUACACAAGCCUCACAUGGUUCCGUCAAGCACCAGGGACCGCUG
>651
UGACCUUAUAGGACCUGCAUUGUACACACUGUGUGUAUGGACUGGAGGUGCACAGCGCAUACAAUGUGGAUGCUAUAGAAGUCA
>652
CAGGACACCAUUGUGCUUGAUCUAACCAUGCAGUUCCCUUUCUGUCCAUGGUUGUGCCAAGCACUUUGGAGACUUG
>653
CCUGCUGAUGGAUGUCUUACCAGACAUGGUUAGAUCUGGAUGCAUCUGUCUAAUACUGUCUGGUAAUGCCGUCCAUCCACGGC
>654
CAACAUGGAGGUCUCUGUCUGACUUAGGAUAGCUGGCUAAGUCCGAUCGUUCCCCUCCAUACAACC
>655
GGGUUGGUCAAAAAGUUCGUUCGGGUUUUUCAUCAGAUGGUAUGGAAAAUCCCAAACGAACUCUUUGGGCAACCUA
>656
UGCUGCUGGCCAGAGCUCUUUUCACAUUGUGCUACUGUCUGCACCUGUCACUAGCAGUGCAAUGUUAAAAGGGCAUUGGCC
>657
CUCUAGGAUGUGCUCAUUGCAUGGGCUGUGUAUAGUAUUAUUCAAUACCCAGAGCAUGCAGUGUGAACAUAAUAGAGAUU
>658
AUUGUGAGACCUCUGGCUACAACACAGGACACGGGAGCUUUUCUGAACCCUCGUGUCUUGUGUUGCAGCCAGAGGGGCACA
>659
GAAAUUCAUUGCAGCUGCUGACCACUGCACAAGAUUAGAAUGCGACUCUUGUGCGUGUGACAACGGCUAUUAUGGGUUUU
>660
CUGUGGUGCAUUGUAGUUGCAUUGCAUGUUCUGGUGGUACCCAUGCAAUGUUUCCACAGUGCAUCACAG
>661
CCUGCAGGCAGAAGUGGGGCUGACAGGGCAGAGGGUUGCGCCCCCUCACCAUCCCUUCUGCCUGCAG
>662
GUGGACUCUAGCUGCCAAAGGCGCUUCUCCUUCUGAACAGAGCGCUUUGCUCAGCCAGUGUAGACAUGGC
>663
GACUUGUCAGAAGGUUACUUGUUAGUUCAGGACCUCAUUACUUUCUGCCUGAACUAUUGCAGUAGCCUCCUAACUGGUU
>664
UUAGUGGUACUAUACCUCAGUUUUAUCAGGUGUUCUUAAAAUCACCUGGAAAUACUGAGGUUGUGUCUCACUGAA
>665
AACAACAACAUUCGGACCGUCGGUCUAUAGAGCAAUAUCACCCGCUCGGUGGAAGACCUUCCCUUCGUCGUUAUC
>666
GUGGCACUCAAACUGUGGGGGCACUUUCUGCUCUCUGGUGAAAGUGCCGCCAUCUUUUGAGUGUUAC
>667
UGAGUUGGUUAUUCAAUCUUGCGAUAUUUAACAGUAGCAAGAUUGGUAACCAACACUAA
>668
AUUGGUUUCUAGAUCUCAGCAUAUAAAUUGAUUGUUGCUGGGACUUAGAAAGCAAUAU
>669
AGAUGAGUUUUUUGAAGGUUUGACAGAAGAGAGUGAGCACACACGGUGGUUUCUUACCAUGAGUGUCAUGCUAGGAGCUGUGCGUGCUCACCCUCUAUCUGUCAGUCACUCAUCAAGCCCAUCU
>670
UUGUUGACUUUCGAAAUAAAUAACAAAGUUUUUGUUGACUUGUCAUUUGAGUCAUGUCGUUAAGUAGGUUAACAAAAAAAAUUUACGGCGUUAAUGUCUCCUUUAUCUCCUCUGUUAGAACAAAAAAACGUUGUUUAUUGCAGUUCGUUUUGUCUGUUGACACAAAUUUAAACCCUAAAUCCCCAAAUCGAUUUUAUUAUCUGCGAUUUUGAAGUCAAUGUGGGUCUGUGAUUUUGAGAUAAUAAAAUCGAUUUGGAGAUUUAGGGUUUAUAUUUGUUUCAAGAGACAAAACAACGUUGUUUUGUCUCUUCAAUAAACGACGUUGUUUUGUUCUAACAGAUCAAAUAAACAUUAACACCGUAAAAAAAUUCUCUUAACCUAUUUAACGAUAUGACUCAAAUGGCAAGUCAACAAAAACUUUGUCAUUUAUUUCGAAAGUUAACAA
>671
GAACCAGUAGCGUAUUGAACAGAGCAUGCCGUUGGUUGAGUAAGUACGUCAAGGGACGAAACAGAAUUAAUUUUCAUUAACAUUUUAUUAACCUUCAACUCUGCCUUGGCCUAGGGCAGUUCCUGAAGGUCACAUUGACUGGGGCGUGAUACAACGCGUAGUCCGCUGGUUGCUGCGACCAUUGGGACUCCCCCAGCCUAUUCUCAGCUGCAACAUUCGCAAGUUAUUUACAGUGUUGCAGCCGAGAAUAAAAUGGGAAGAGUCAAAAGCGUGGCAACAACCAGCCAAUUACGCUUUGUAUCAGCGCCCCAACUGGUGUGAGCUUCGGGAAUUGCCAUAUGCCAAGCCAGAUUUGCAUGCUAAUAAAACAUUAUUCGAAAUUAAUUGCGUUUUGUUGGUUGACAGACUUCCUCCACCAAUGACACGCUCAGUUCAAUUUGCUGAUGGUUC
>672
AGUUGACUUCUAAUUUAACCUAUAAGUUAUCGUUGACACGGCCAAAUCGACUCACCAUUAACACUUCUUAACAGCUCUCCUAACAGCGUAACUAACAACUGUUUUUGUCCUUAAACCAACGAUAACGGCUGUUAGGCCAUGUUUUGUAACGGCUGUUAGGAGCGCUGUUAAGGAGUGUUAACGGUGAGUCUAUUUGGCUGGGUCAACGAUAAAUUAUAUGUUAAAUUAGAAGUCAACA
>673
CAGUCAAACUUUUCUAACUUUGACUAAGUUUUAGAGAAAUAUGUUCACGUGUACAAGUUCAAAUAAAUGCACUAUCAAGACAUAUUUCAUAGAGAAUUUGGUGAAACUAGUUUGAUGUUGUAGAUGUUGAUGCAAUUUUCUAUAAACUUGGUCAAAGUUAGAGAAGUUUGACUUAG
>674
UGAAGACGACGACGAAGAAGAAGAUGGCGAAGAAAAGUGAUCGAAGAGCUCCCUUCGAUCCAAUCCAGGAGGGGAAGUGGUCGGUUGCAGCUGCCGGUUCAUGGAUGCCUCUCUGGUGCAGCAAUGACUAAUGCUCACCUGCACUUGCAUGGGUGUGCAUGACCCGGGAGAUGAACCCACCAUCAUCUUUCCCUCGUGCUUGGAUUGAAGGGAGCUCCUCUCUCUUUCCUCUCUCUCU
>675
GACGACGAUGGCUGGAUGGAAGAGAGCGUCCUUCAGUCCACUCAGGGGCGGUGCUAGGGUCGAAUUAGCUGCCGACUCAUUCACCCACAUGCCAAGCAAACGGCCAUGGAAACCAGCUUUGCAGAUGAGUGAAUGAAGCGGGAGGUAAAAGCUUCGAUCUCGCACCGUCUUUGCUUGGACUGAAGGGUGCUCCCUCCUCCCUCGCUCCUUGUU
>676
UGAUCAAACUUCUUCGGGAUAAAAUAGUGAGUAGCUGACUUAGGGAAGUGAUCGACCAUUGGGAUAAGUUUAAAUCUGCUAUUUUUUACUCCAUAAACUUUUUACCGUGGGUAAAAAGAUUCUUGUUGGGGUAUAAAAAAAACCAGACUUAAAUUUAGCCCAAGGGUUGGUGAUGUAUUUUCUCCAAGAAGGUUGCUCACUAUUUUACCCCAUGAAGAUUGAUU
>677
GAGUUCCCUACAAGCACUUCACGAGACCUUGGCUUAAUAAAGGGUUGUUUGUGAAGUGUUUGGGGGAACUCUU
>678
AAAACAGCUAUAGGGCUUCUCUUUAUUGGCAGGAAAUUAUCAUGACCACUUCAUCAGAUAUCUUGCCAAAGGAGAGUUGCCCUGUUGCUACUUU
>679
AAGUAGGGCUCCUUAUAGUUCAAACGAGAGUUUAGCAGGGUAAAGAAAAGCUGCUAAGCUAUGAAUCCCAUAAGCCCUAAUCCUUAUAUAUAAAAAGGAUUUGGUUAUAUGGCUUACAUAUCUCAGGAGCUUUAACUUGCCCUUUAAUUGCUUUUACUCUUCUUUGGAUUGAAGGGAGCUCUACA
>680
GUCACUAAUUGUAUCAUAGAGUCUUGCAUGGAAAAAAUAGAGAAUGAGAUUGAGCCAAGGAUGACUUGCCGAAUUUAUUAACAAAUCUCAAAUGAUUAUGGUGCCCGGCAAGUUGACCUUGGCUCUGUUUCCUUCUCUUCUUUUCGAUGUCAAACUCUAGAUAUAUCAAUCGAU
>681
GUGGAGCUCCUUGAAGUCCAAUUGAGGAUCUUACUGGGUGGAUUGAGCUGCUUAGCUAUGGAUCCCACAGUUCUACCCAUCAGCAUGUUUUGUGGUAGUCUUGUGGCUUCCAUAUCUGGGGAGCUUCAUCUGCCUCUAUAGUAUCAUCCUUCUUUGGAUUGAAGGGAGCUCUAC
>682
GGUUAUGAAGUGGAGCUCCUUUCGUUCCAAUGAAAGGUUUAUCUGAAGGGUGAUACAGCUGCUUGUUCAUGGUUCCCACUAUUCUAUCUCAUAGGAAAAGAGAUAGGCUUGUGGUUUGCAUGACCAAGGAGCCGAAUCAACUCCUUGCUGACCACUCUUUGGAUUGAAGGGAGCUCUGCAUCUUGAUC
>683
AUGAGAGAGUCCCUUUGAUAUUGGCCUGGUUCACUCAGAUCUUACCUGACCACACACGUAGAUAUACAUUAUUCUCUCUAGAUUAUCUGAUUGAGCCGCGCCAAUAUCUCAGUACUCUCUCGU
>684
GAUGAAGAAGAAGAGCUCCCUUUCGAUCCAAUUCAGGAGAGGAAGUGGUAGGAUGCAGCUGCCGGUUCAUGGAUACCUCUGGAGUGCAGGGCAAAUAGUCCUACCCUUUCAUGGGUUUGCAUGACUCGGGAGAUGAACCCGCCAUUGUCUUCCUCUAUUGAUUGGAUUGAAGGGAGCUCCUCUAGCUACAU
>685
AGUGGUGCACCACAAGUUGGUGAAGCUGCCAGCAUGAUCUGAUGUCUUUAUAUAUAUUAAUUACCUCUGAUUUCUCCCUGACUGUUAUGGAUCGAUGAAUUCAGAUAUGAGGGGAAGGAAGAAAGAGGAAUAAUGAGCAUCAGGUCAUGCUGUAGUUUCAUCCGCUGGUGGGAGCACAU
>686
AGAAUUGCAUGAAGUGGAGUAGAGUAUAAUGCAGCCAAGGAUGACUUGCCGGAGGGUCGUUCAUCAUGCAUAAUAAUAUUGGUGAUGAACAUAAUUCUGGCAAGUUGCCCUUCGGCUACAUUUUGCUCUCUUCUACUCAUGCAAACUCUC
>687
ACAUGUCAUGUUGUUAUUGGAUGAUGACGGUAACAUUUUAUAGUAUGAUUGAAUGUCAACUUCAUGAAAGAUAAUUUUUUUCAUUGACCAAUCAAAACAUAACAUGUGACAGUCAUCAUCCAAUAACAACGUGACAUGU
>688
UUUUCUGUAAUACUACCUCCGGUCCUAUUUAUAAGAGAAAUUUAGAUCAACAUAAGUGAAUGUAUUUGGACUGAAUUUUUAACUAGAUACAUCAACUUUUGUUGACCCAAAAUUCUCUUAUAAAUAGGACCGGAGGGAGUACUUGGAAUCAC
>689
GGAAAGAGAGUUAAUAAGACAGGGAAGAGGUAGAGCAUGGAUGGAGUUCUCAAGAGCAAAAUAGAGCUCUUGUGACUCUACUCAUGCACUGCCUCUUCCCUGGCUUUGCCUCCCUCUCCUUCC
>690
CGUAGCACACCUCCCAGUGUCAUUUUUGUGAUUUGCAGCUAGUAGUCUGGGUCCAGUUGCAUAGUCACAAAAAUGAUCAUUGGUAGAUGUGAGUGCA
>691
UCGGAGCUGAUUGUCCAAACGCAAUUCUUGCGUCUGCCUUUGUGAAACCAGGAGUUGUGGAUGGACAUCACGCCCCUGAC
