# Supplementary material for: CFSP: a collaborative frequent sequence pattern discovery algorithm for nucleic acid sequence classification
Source: PeerJ. 2020 Apr 20;8:e8965. doi: 10.7717/peerj.8965 (PMC7179567; doi:10.7717/peerj.8965)
Supplement: Supplemental Information 2 [file peerj-08-8965-s002.zip › miRNA/Xenopus tropicalis/negative.txt]

>692
GAGAUGGCAGUGAUUUGGCUGAUCCCAGUGCCUGAACGCAAACCAGCAACUUCCGGCAUAUACUUCUGCCCCAUCUA
>693
AGAUUCUUACAUUUAUACUCCAUCCAUUACUAAGCCUCUAGCAAAAGGAGAAGUUUCUGGAUUAACGGAGGAGUCA
>694
AGAUGGAAAAAUCACCAGACAAGAAUUCAUUGAUGGGAUCUUGGCUUCUAAAUUCCCAACCACAAGACUAGAGAUGACCGCUGUUGCUGAUAUUUUUGAUCG
>695
AGGCACAGCUACUUAUGAAGACCAAGUCCCAGAUGAGCAGCAUCUCCCAAGGAAGUGAUAUGCUGUCUGAGAGUGCAUCUUCAGGGGCCAAAGCCA
>696
UGGUGACUGGUUAUGCCAGGAUUGUGAAUGGCGAGGAAGCAGUUCCAGGGUCUUGGCCUUGGCAAGUCUCCC
>697
CUACUGUGAUUGACCACACUCUUCCCACUCCAGAGGCUGCCAAAUUCAAUGAUGAACAGGCAGAGACAGAGCAAAAGAAAAGUGUGGCCAAACACCGUAU
>698
GUUCAUUGCAACAGGGGAUUCACAUACUCCAUUCCCACUCUGUAUAAUAUGUGGUGAACGGCUAUCCAAUGAAGCAAUGAAA
>699
UCAAGGUAUUUUGCCAAGUGGAGGAUCUGAAGACAUGAUAUGGAAAUGGGAUGCAUUGCAAGCUUACCAGGAUGUAGUUUUCGGUAAUGACUUACAGCUUACUUUGC
>700
UUCGCAGAAUGUGUUACCUCACUAUAAAGGAGAUGUCAAGCAUUUCUGAGGAUGUAAUUAUUGUGACGAG
>701
AGCUGUUCCCGCGGGGCCCGGGGACUGGAUUCCAGGCACUGCCGGCCCACCCUGCAGACAGCG
>702
GUUCCCUUCUUUUGUUGGUGACUCCGGGCUUCAUGUUUUCCGCAUUGAAAAGAUGAAACUGAUCUCUUUACCUUCUGAAAGUCAUGGAGU
>703
CUGCGAAGCUCUCUGUGAAGACAUGGGACAAUUUAUAAAGCAUUUAAACACAGAGCAUGCUCUUGAUGAUCGCAG
>704
CUCUGGACAGCGCCAAAAAGUGUUCUCCCAGUGCAAGUGAAGCAUAUCAUGGAUACAGCGGCGCUUUCAGAU
>705
CUGUCUUUAUGGGACCAGGAGGGGGCUCCUCACACUUCCAACUUCCCUCUUUGCUGUCAGACCCACAGACAG
>706
GCUCUGAAGGCUAAGAAAGAGGAAGGCAACCAAGCGUUUAAAGAUGGCAACUAUGACCUUGCUCACAGACUUUACUCAGAGG
>707
CUGGAGACUUUGUUCUGAUAGAAGGGGAAAAUGAGGAGAGGCCGUUUGUUGCAAAGCUCCAA
>708
AAGUGCUGGAGAUGCUUUUAGAGUGGGGAACAGCAAUCAAGAUGGCAGCUAUUUUAGCACUA
>709
GUCUUAUGAAGUUCUAUGCCACUGUUUCUGCUUCAAGAUGCUACAUUACCAAUGAAAUGGUGGAAAGAAUUGAGAG
>710
UAGGAGUGGUGGUUCACUUUCUGGCUUUCUACAUGAUAUACCUCUACAUGCCUAGUGAUGCCCCCAUUGCUU
>711
CCACGGGGGCUUCCGGAAGAUAUUGGGCCUGGAGGGAGAUGCCAGCGCUCUUGCCACGGAAAUGUCUACCUGGGACGGAGUCAUCGUGA
>712
CGGCCAAAGAACCUUAGAACAGCUGUGUAUCAUGAAAUUCUCAUUGGCUAUCUGGAGUAUGUCAAGAGACUAGGGUAUACAGCAGGGCACAUAUGGGCCU
>713
CGCGAGGUGCUGAACAGAUUCCGGCUGCCCCCAGGGGAGUACGUCAUUCUGCCUUCCACAUUCGAACCCCACAAAGUCGGAGACUUCUGCCUGCG
>714
UUGACCAAUAAAGCUGGACUGUUGUCUCCGUAUCAAAUUCUCCAUGAGUGCCUUAAAAGAAAUCAUGGAAUGGGUGACACAUCAAUCAAGUUUGAAGUCAU
>715
ACUGUGCAGAACGUGGAUACAUGUAUGCUGGGCUUGAAUUUGGUGCAGAAUGUUACUGUGGACACAGAAUCAAAGCAUUAAAUGUCAGUGAGUCAGAGUGUAACAUGGAAUGCAAAGG
>716
GGCGCAGGAUUCGGUGGCGCUGGGUUCGGUGGCGCAGGAUUCGGUGGCGCA
>717
ACAAUGUGAACUUAGCAUGGAGCAUCUCCCCUCACUUGGCUUUGCAAUUACCCACCAGGUUUAAGAACACUGAGGCUAUUGGGGGAGAAGUGACCCGCCUGGUUAGAUUGG
>718
CUACUGUUCAGCAUAAAGUAGCCAAAGUAAGGUCAUUUGAUCACACAGGAAAGGAUGCCGACCAUGAGCAGCUGUAUGAAAUAUCAGUGC
>719
CAUCUCUGAAUUCCAGGCUGCUUUGGUUCAGUCGCUGCAAUCUCUCUGCCAGUGUAAUGUCUCCUCCAGCUCCUUCAUAGAUG
>720
AGCUGCUUUGCUUUUUUGCUUAGGGGAUUCACCUGGGGGAAGAGGCAUUUCAGACAGUC
>721
UGCCUGGUGGGCAAGGAGCUUGUUGAUUGGCUGGUAGAGCACAGCGAGGCCCCGGAUAGGCC
>722
UUGGCCAAGAGAUAUGUGGACCAGAAGUUUGUCCUCAUGCUUCUUGAGCUAU
>723
CGCUGUCGGCACAGGACGUGAGGGCCACAUUCCCCCAGGGCCUUCCCUGGCGCUUCCAGCA
>724
GGUCACUAUGUGCUGUGUGACUUUGGAAGUGCAACAAAUAAAUGCCAGAAUCCACAGACAGAAGGCG
>725
GCCACGUUUGAUGAUGCCUUGGAGAUGGGAAUUGUGGGCACCACGGCUGGUACACUCUGGUACAUUAACUGGG
>726
UCCCCUUCUGUGGAAAAAUCUGUUUGUAUCACUACAAAGGAAAAUGGGCUCGUGUGGAGAUAACAAGUGUCCACAGCAGUCGGGC
>727
UUGCUGCUUUUUGCUCCCAUGUAUCAGAGCUGGAUCUCUCUGAUAAUAAGCUUGAUGACUGGGAGGAGGUUAGCAA
>728
AUAGACAAGGACAAAGAGAAUAUUAUCCUCAUAAACAAGGCUGACCUAUUAACAGCACAGCAACGGCAGUCAUGGGCAGAGUUCUUUGAGAAGGAGGGUGUGAAAGUCGUAUUCUGGUCUGC
>729
AACAGUUGUACAAUACUUGCCGAGUCUUCAGGAGAAAAAAGUGAUCCCGUGCCCUUCGUGUUACGACCCUGAUAACCCUGUAAAAGUGUUGGAUGUGCUGUG
>730
GCGAGGAUGGCAGGCGUAUGAGGAAGUGUGUCCUCCUGUUGUACCAGCCAUGCCAUUUAUCGA
>731
AACAUUCCAGAGACAAAGGAGAAGGCGAACUCCGGGGAGUUUAUUUUCCUGAUGGACAGGUCUGGGAGUA
>732
AAGUCCUAUUUCUUACCUGUGCUGCAGCUGUUGUGUUCCUGGCUGUUUUACAUGUAGGUGAAAGUGCUG
>733
AGCAGCAGUGCAAGUUUUGUUAAGGCAAUGGAGUAAUGAUAUAAGAAGCUCUAUGCAACACCUUCGCCCAGGCAAAAGCAGUGACUGCA
>734
AAAUACAAUAGAUCUCCUGCCGAGGUGGCCAUGCGCUUCAUCCUCCAGAAAGGAGCCGUUGUAUUG
>735
UUCAGGAGGAGACAAACUGCAAAGUGAAUUCUCAGAAGAAAACACAAGUUCCUGACUUUCUGCUUUGUUCCUGA
>736
UCUUGUUACUAUGAAGACCAUCACUGUGAGGUUGGCUUGAUCGUAGGGACAGGU
>737
CGCGGUUGGAGGGACGGGAGACACUGAGGCGCCUUGUGAAGUGCGGAAUCCAUUGCACCUACAUCAUGAUCCCCGCCAUCUCCUACAUCCUCCCAGAGGUC
>738
AAUUAAAAAGUUUGCUUCUGUUCCUGAGCCUGAAUUCCCUGGACAUGUCAUUCUGGAACAAUACCAAGCUAAUGUUAGUG
>739
UGCGUCUUCCCUGCAAGCUCUGGAGUCCAUACAGAAGGAGCUGAGGGCAGUGAAUGAGCG
>740
CAUCCCUUCUGGCCAACGAAGAAACCAAAGCUAAGCAAAACUCUCCCUGGCGUACCCAUAUAAGAGUUCAUAGAAAAAACAUUGCAAGGGCUAAAGGAGAGCUUGGCCAUGGGGAUA
>741
AGCUCUCCAGUGCUCACACUACUCCAUUCUCUGGCAGCUGGUGAAGAUCACAGAGGGCA
>742
CAGUGGCAGGAUGGAGGUGCUUACAGACAGUGAAGGUUGGAUUUUAAUCGACCGCUGUGGAAAGCACUUUGGGACUAUAUUA
>743
CGGGGGGGCCCGGCCCCGCUGCAUUUCGUGGUACCGGAGGAGGGGGCCCGGGCCCGGCUCA
>744
UGCUGACAUGUUUAUGCCGGAAAGGUUCCUCGAUCAAAAUGGACAGAUAAUAAAGAGCUUGACUGAAAAGGUGUUAGUU
>745
CCGAGAGAUGAAGUUCUGCAGGGUCAGAGCGGUUCACAGCUCUCAGAAAUUCGAAUGAAAUUGGAGGUCGCCACUGUGAUGUCCUCUGAUCCUUCUGGUCAAGCUGUUUCCAUUGU
>746
UCCUCCCAAUCUCAAAGGAGCAUUCAGAGGCUCUCGGCUCCUGAAUUCUGCAAAUACAUUCAGGGUGUGGUGAGGCAGCUGCCUGGUCCUGAUGAGGAGGU
>747
UUCCAGUGUUCCUCCAUGUACCAGUUAGUGGGAGAGGGGAUCUCCACCUGCGUAUGGCGAGGGAACAGCACCUUAUGGAC
>748
CCAAAAACAAUACACCAUCUGCAGUGGCUUCCAGUGGAGUGGUGUAUGGUGUUGUGC
>749
GGAUGGCCUGGGAGAGCAUCCUGCUGGGCAAGUUUACCACCUGCAGUGAUGCCUGGGCCUUCG
>750
UGACUCAAUAGAAUCAAGCAUGAAAUCUGAUCACAUCACUACAGCACUGAGUGGUGUGAAAGAUAAAAAUUUUAUGCUACACUAUGAGUUU
>751
UAACUUGAAGGCCGAACGUGAACGUGGUAUCACCAUUGAUAUCGCUUUGUGGAAGUUCGAAUCCCCAAAGUUC
>752
GUUCUGGAGGAGCACCGAUCCCUGCAGAGAUACGUAGUGUGGUCUGAGAAGAUUGUUCGUGCCGGAGA
>753
AAUCAAGAUCAUGAGUGAACUGGUCAGCAAUGGAGUCCAGAUCUACCAGUUCCCUACAGAUGAUGAUG
>754
CGGUUUUCUCCCAGGGACAGAAGAACCGCUCCAAUCCACCUCGGGAGUCCGUCCUCUGCCUCUUCACCCUUAGCCA
>755
GAGCCGUUUUUAUAUUCGGGACAAUUCUUCUUUGGCUUUGUCAGACGAAGAAGAAACCGUGUUCUCCUCCGGCUG
>756
CGCUGAGCUCCGUGACACGCUAAUGGCUUCAUCCGCUGCACUGCCUGUUGGCUUCCACUAUGAAACCAAGUAUGUGGUGCUCAGCU
>757
ACUGGAGAACCAUUUGAAGUCACCUGUACAGUAAUGGAUGUCUUUAGUACUGUAAAAGCUCAGUGGUUGGAUGCCAGA
>758
UGCCAGGGGGCUUCUAGCUAAUCCUGCCAUGUUUGCAGGGUAUGAAGAAACUCCACUGGCC
>759
ACUGGCAAGUGGCUCCAUGGAUUCCUGUUUGAUGAUAUGGAACAUGAAACCCCAAAUGAGAGCCUAUCGAUUUGUGGGG
>760
UCCUCACAUGUUUCCGAGGGUUAUUACGAUUCGUACCAGCACCAGGAAAGAAUGAGGC
>761
ACCACCAGCUCCGUGUGGGAGAGAGGCAACCGCUUCUAGGGCCCCCGGAGAGCAUGAGGGA
>762
GUUCUGGAGACCAUGAGAAGAGGAUACAGCAGAGAAGUUUAUCUGGAUCUGAUUCAGAACAUUCAGGAAUCCAUUCCAGGUGUGAGUCUCAGCAGUGAUUUCAUUACUGGUUUCUGUGAGG
>763
UGUGUGUCCUGCGACAGGUCGACUCCUCCUAUAUAAGCAAAGUGCUAGAGCCGGGACUGUACAGCAGGUUCUUCACC
>764
ACUCCACCCGCAGCCUCUUCCCCCAGGAUACCCCCUUCAAGCUUCCAUUGAAGAGAUGCUCUGUGGUGGGAAAUGGUGGGAUUCUGAAGAACAGCCGCUGCGGGGAGC
>765
UGCAGUGACUUCCAUAAAUCAGAUAGUGGCGCAGGCAGUGCUGUUUAUGUGUAUGAACACUGCC
>766
UUGGGGCUGGACAUCUCCAAGCUGUCUCCCCGGCGCUUCCGAAUCGUGUCCGGCACCAG
>767
AGCUAUUACGGUUAUCAUCUUGGUGCUCUACUUUGUGAUUCAAACCUUUGUGGUCGAUGGCAAAGUUUGGCUAACGGAAUGUACCCCUGUCUACGUGCA
>768
CUGGGACACAGACACUGGCAUGUAGUACAGAUACAGAGUACCUAUCUGCAGAGUAACUGGCCCAU
>769
UGGCAUUCUGUGGGCUGACAGGGGUGAAAUAAGAGUGGCGCAGAGAUACUUGGAGUCUGCUGAAUCCCU
>770
UGCAUCCUCUCCAUCCAACCGCAGGAGAAUUCCGAAGCUCUGCAGCUCAACUUCCAGCAGAACGUAAAUGACGCCAUGACUGUGCUGCCCAAGCUCUCCACCGGGCUGGAUGUCAACGUGCG
>771
GGGCAUCCUGGGGUUUAACUCUGCAGAAUGGUUUAUUGCAGAUGUGGGAGCUAUUUUUGCUG
>772
ACUGCUGUUUGCCGAGGAACCGGGCCUGGUUCUAGAGGUUGCAGAACAAAGUGUAGAACUGGUCAUGGAACGUUACAGAGCAGCAGG
>773
CUUGGAAGAUGACGAUCCUGUACAGGCAGAAGCCUAUAUUAACAGGGCAUCUCUUUUGCAGAAUGAGUCAACCAAU
>774
AAAAGAUGCCCAACGUCUUCCAGAAUCUAGUCUCUUGCAAGAGGGUCUUCCGAGAACUGAAGAUGUUGUGUUUUUUUA
>775
GUCACUUCUCUACAGUAUGGCUCUGCUGGGACAUGCAAGGCAAAAGGUUUGUGGCGAUGAAAGUGGU
>776
AAGGCGAGAUGUUUCUCCUUCCAGGCCGAAUUCCGCAUUCGCCACAGAGAUACGCAGACACGGUGGGGCUCGUUUUUGAAAGGAGAAGGCUGGAUACAGAGAAAGAUGGCCUC
>777
ACUGUUUGCUUAUUCGCAGUUAACCUCUCUCGUACGAAGAGCGACGUUAAAGGAGAAUGAACAGG
>778
CGUGGCCUGGAAGAUCAGUGGUUUCCCCAAGAAUCGCGUGAUUGGCAGCGGCUGCA
>779
GUCUGCCAAACCAUUACAUGGGGACCUCCAGCAAAAGGAAAGGGAAGUCAUCUUGAAGGGUUUCAGGCAGGG
>780
ACUUGAAUCCUCAGAGGAGGGCACUGCCUCUAAUGGAGUGGUAUUGCUUCCUGAGGUCAGUUCCCUCUCAGAGGAAGCUAAGC
>781
GUUCUUCAAGGAGUUACGAUCUUUACACAGGAGGCUUUGAUGAAGAUGAACAAUUACAGCAAGCCAUAAGGGAAAGUCUCCAUGAAAGAGA
>782
UGAAAUGGAACUCUCUAGAGACUGGCGAAUGCUGAAGAAUCGUAAGUUCAUGGGAUCCAUUUCU
>783
AUGGGAGUGGACAAGGCUAAUGUGAGGUUUGUGGCUCAUUGGAACAUUGCUAAGUCGUUGGCAGGCUAUUACCAG
>784
GAAUGGCCGUUAUUUUGGACCUAUUUUAUUCUGGAUGGGAUAUUCAGUAGUAACCAUGAGCAGGUUCAAGAAUACAAGCAAGCCAUUG
>785
GUUUGCUCGCUAGGCUGGUUAUCAGAAUGGAUGCGGGUUAGUGGAGUGGUACUGCUGCGGCCAGAUGAGACACGCUGCCAUUUUCCUCCUAAAAAUGCUGGCAAGA
>786
AGCAAGGACUUCAUCUUAUCUCUGGACCUGCAGGAUAUCAACCGUGAACCUCUCAUUAUUCACUGGCCAGCAUCCCAGCAGAGGAUAGAAGAGUGCG
>787
UGCUCUUGUUGCCAUGUCGAUCGCUGGACUUAUUUAUAAAUACAUUGAGUACAGAGGGGCAGAGAAAGAGUG
>788
CCUAUUGCUCGCUUCCUGUGCCGCACUGGCCUGGUAAAAUGGUUUUCCCCAUUCUUCAGCUACGCCGGGCGGAGUGUGUCAGAGGUCGUAAAUGGA
>789
CUCGUCCUCAAGGUUGUGACGGUGACCAGGAAUCUGGAUCCGGAUGAUACGGCGAGGAAGAA
>790
CUGGGAUCAACACAUGGCAAUUCAACUUCAAGUUUAACCUCACUGAGGAUAUGUAUUCUCAGGAUUCUAUUGACUUGUUGGCGAAUUCUGGGCUUCAGUUCCAA
>791
AGAUGAGUUGGACUUCCAUCGGGGUCUUUUGGUGGAGCGCCCACCAGAGCCAAAACCAGAGGAGCCACCUCAUCC
>792
UGCAAAAUGAUGGUGUGGUGACUGGCUUUUGUGCCCGUCCCCGAAAAGUCAGUCAAGCUCUACUUUUGCU
>793
UGCAGGGCAGAAGGGAAAGACCUCAGUGCAGAAGAGCAGCUACGAGCCCAUGUGGAACGAGCAGAUCAUUUUCACCGAGAUGUUCCCCCCCCUGUG
>794
CAUCAAGUCAGGUGCAUCAUGGGAGUCUUGUUUCUUGUCGGCCAAGGGAAAGAGAAACCUGAAGUGAUCACAGAACUGCUGGAUG
>795
UGUGGACUGAACAGUUUGAGCCAGAAUACUCUCAGAUUAAGCAAGAAGUGGAGAACUUUAAAAAAGUGAACAUGAUUAGUCGGGAGCAGUUUGACACCUUAACCCCUGAGCCGCC
>796
ACCUCUGGUGUGGAUGGAUUAGCAACUGCAAACAGUCUGUCAGCAGUUCCAGGCAAGUUUAUUUCAAAUGGA
>797
AGGCAUGAGUUACCUGGACUAUAAGUAUCUGGAUGGGCUGGACGUGUGCAGGUUCCCUCUCUUUAACUCUCUGCGCCCACUGCCCUUGGACUUCAUGUAUUUGGUCUAUGUGAUCAUGCUG
>798
CAGAGGAGUUGCAGGAAUUAGAGAGGGAGCUGGAGGAUAUUGAGCCGAACCGGAACCUCCCUGUCGGAAUGAGGCAAAAAAGUCUA
>799
CGGCCAGGAGGAUUAUGACAGACUACGACCCCUUUCCUACCCCCAAACGGACGUGUUUCUGAUCUGCUUCUCUCUCGUCA
>800
AAGCACUACGAAUGAUGGGAGCACCAAAUUUGAUAUCUGAGAAUUUGGACUGUGGUCUUAGUUAUAGUGUUA
>801
ACUGCUGUGUGUGUGUUGGAGUCCUGAUGGCAAAUAUAUUGUAACAGGUGGAGAGGAUGACUUGGUAACUGUUUGGUCAUUUGUGGACUGCCGAGUUAUAGCCAGAGG
>802
UCUGCGUGGUGCAAUCCGACUUCCCUCUUUCAAGGUAAAGCGGAAAGAACCUCCUGACGCGGC
>803
CCUUUAUGGGCUUUGGGGGGAACUUUGCUCGGCAGCGCUAUGAAGA
>804
GGAUACAUCAGAUAUCAAGUUUCUGGAAGAAGCCGGGAAUAGUGUUGAAGUGGAUGAAUCG
>805
AGCAAUCAGGAAGCAGGGCCUAGUCGUAAACGAUCUCGAGCCUCUGAAGAUUCCGGAGCA
>806
AGCCAGGUGCUGAAGGGAUAUGACUGGACCCUGGUACCGAUGCCAGUCAGAGUUAAUGGAUCCAGCAAGAGCA
>807
GGAAAAUCUCAACAUCUCACCCACAGUCACGCAAUGGGGUGACUGUAAAAGAUGUGAAGAGUUUCA
>808
AGCCAAAUUGCGAUAUGGGGCUGGGCAGGAACUGCUCCGUAUGCAAGCAGGGCA
>809
AUCGGUGGAUAUCUACAGUGAACUGGGUGAUCAUGUACAAGAUGCUCAAAUAAAAAGAACUUCCCAUCCCACUGUGCUCAGCUGGC
>810
AGGGGGCAGCGUAGGUUGGCACAGGGCCCCCUGUGGCAGCGCACAGGGCCCCCC
>811
CUGCCUACAUCAAGAAUUCCAAUCCAGCACCUAACCAGAGUGUGGAAAAAGGUCUUUUGAAGGCAU
>812
AUUAGUGGUGGAUGAGCACACACAACUGGAGCUAGUUAGCCUACAAAGGUGUACAUCCAUAUUAAG
>813
AUGUGUGGCAUCUGGGCCCUUUUUGGCAGCGAUGAAUGCCUUUCAGUGCAAUGCCUUAGUGCCAUGAAGAUUGCCCACAG
>814
GUUCCAGUGGACAAACUCAGUGACUUCCUUUCCAACGUGCAAGAUUCUUACUACAAAUUGGAAGACCGAAGGUUUGCGCUGCUGGAAA
>815
GGUUGUGCAGUGGUCAGACACAGAAACUGUAAGGCUGCAGCUGUGGGACAUCGCAGGACA
>816
ACGAGUUAUCAAAGGAAUCGGUAUGGGGCACAGCAGGAUACUAUAGAAGUGCCAGAAAAAGAUCUUGUAGAUAAGGCUCGC
>817
GAGGGCAUGGGCAAAGGUUGCCGCUGGACCUCGCAGAGGAUUCUGGGAGUGACGCUCUGUGUUCUA
>818
CGCGAGGAAGUACUGACAGUCACUGUCGGGGAUGCGAGAAACCUAGUUCCAAUGGACCCAAAUGGACUGUCUGACCCGUA
>819
UGAUGAUGAUCUGUCAGAACUCAGAGGGGAGUCUUAUAGAUUUGCAGAAAAGAUGCUCCUUUCUGAAAAAGUAGACAUUUCACAUUC
>820
UUGGAGGCUUUCAGUGAGUUCACCAAAAUAAUAACCCCAGCAAUUACGAGAGUGGUGGACUUUGCUAAGAAGCUGCCCAU
>821
UGACACACUGAGCAGAAGCCAAAUCUUCUACUACAGCACAGGGAUCACUGUAGGGAUGUUGGCUUCAAUGCUAAUACUUGUGUUC
>822
AGGAGCGCACGGUGGAGGUGGCGGGGUACGUGGGUAAGAUCCUGGAGCAGAUGCCGGCCUCCCCCAGCUCCC
>823
AGCAUUGCUCAACAAUAUGCGUGUUUAUGGCACAUGUGUGCUCACCUGCAUGGCCAUUGUAGUUUUUGUAGGAGUUAAAUAUGUG
>824
UGGAGAUGAAACUUGGGUCUAUCACGAUUUGAGCCCAAAAUGGAGUCAGUCCAGGGAAGCCCAAGUCAUCCCCU
>825
AGCUGUGCAGAUCCUGAAGCCAACAGCCAUCAUAGGUGUAGCUGCAAUCGGCGGAGCA
>826
AGCAGUCUGGUAUUGGGGAGAAUAACAAGUCCUGGGGUUUGUACAGAGGGAAUAAUAACAGAUAUUCAGUGAUACAUGACAGUAAAUGGACACAGUUACCCCACGUCCCUUCCUGCA
>827
AGAAGGAUUACAGCAAAGUGCAGCACUUGGCUCUUCACGCGUUUCACAAUACAGAGGUAGAAGCCAUGCAGGCAGAGAGCUGCUACCAGCUGGCCCGGUCG
>828
AGGAGAAGCCAACUGUAUAAAUGACAAAGUGUUGGAGGUACUGAACGAGUUCCAUGUACCGCUAAAAAAGGUUGCUUGGCUUAGCUCUG
>829
CUUCGUACGCAGUGAUGAACUGAGGGAAGCUUGGAGGAUCUUCACCCCUGUUCUUCAUCAACUGGAAAGAGAAA
>830
CGUGUGUAUGAUGAAACAACAGUGGACCCUGCAGAUGAAGAGGUGGCUUUGGAUGAAGCUAUAGAUGAAUUUGCACCAUAUUUCAACAAGCAGACA
>831
AUUCCCUUCGCUCAUAUUGCUGCUGGAGGUGGACACAGUUUUGCGUUGACAAUCUCAGGGGCCAUUUUCGGUUGGGGAAG
>832
ACAUACUGCAACUCUGCCAGUGCUUGCUUUGUUGCUUCUGAUGGGACAAAUUUAAGGCUCUACCAGGCAGUUGUAGAUGC
>833
AAAGAGGAUUAUACUGUUGGUGAAAGUGUGCGGCAACUUCCUUGCAAUCAUUUAUUUCACAAUGACUGCAUCAUCCCUUG
>834
AAGCAAAGCACGAGCAGCUGGAGUGGUCACCCCUCAUGAAACCAUGGAACGACCCAUUAAUAUCGCUUGCACUGCUG
>835
AGCAGAAGCAGCGUGAGGAGCAAGCUGAACCCGAUGGCACUGAAGAGGCUGACAAAGCUGCCUAUUUAAUGGGAUUGAACUCUGCUGACUUGCUUAAGGGCUUGUGCC
>836
AGUAAAUCGUAGACAUCACUGUCGCAAAUGUGGCUUUGUUGUGUGUCACGAAUGCU
>837
ACGGACCCUGGCCCUACUGGUGUUAGCGCACUCAUCUGAUGUUCUGGAGAAUGCUUUCUCUUCCCUCUCAGAUGAGAAGUAUGACAUGGCCAUGACCCGC
>838
CCCCAUUGAGUGGUUUCACUUUUCUUGUGUUGGACUAAAUCAUAAACCGAAAGGAAAAUGGUACUGUCCUGAAUGUAGAGGAGAGAAUGAAAAAACCAUGGGA
>839
ACUUCUCCCAUGGAUCUUUUGUGUGGACCUGUUCCUUCCUGUCUCCCAUCCCCCCAGCUGCAUCCUGAUCCAGUAGUCACACAGCCAGCAGACCUCAUCCAGUUUGAAGA
>840
UGGAUUUGCAGAUUUUUUUUCAGUUGAUGAAGAGGAGAUUGAGAAUCCC
>841
AGGGGGUUUGCUGCAUUGAUGAGUUUGAUAAGAUGAUGGACACGGACAGAACAGCCAUUCAUGAAGUCAUGGAGCAGCAGACUAUCUCCA
>842
AACAGAGUGACAGCCUGUAUAUGGAGAGCAGUUAUCUGUCCCUGACCUCCGAUGAAUGGCUCAAACAUGACCUGUA
>843
CAGCACUGAUUCUGGAACCAGUGAUUCCAUUCGAGACUUUGGGAGCAGGACAGGAACAGGCUA
>844
AAAGGCGUCGGCGAGCAGGACCUGACCACCAGCGCCAAGUGCAAAGUGUUCCUGCUGAGCCUGACGUUUUG
>845
AGCAAUGCAUGCUGGGUCAAGAAUCACUGCCUUUUCCCUCUGAUUUGUACAACGCAGUCAUCAUUGUC
>846
UCCGGGAUAUGAACGCUCUCCUGCCUCCGGUCUCUACCCUGUCCGGGAACAGCAGCUGCAGCAUGCCGGU
>847
CUGAAGUUUUGGCACUAGGAGGAAGGUGUUAUGGCCGCGCAUUACGGAUUCAGUCCAUAGCAAAUCUCUGGUGUGACCUUGGCAUCAA
>848
CUUUUCAGAACUUUAUUGAGAUAUUUACAGAUCAGGAGAUUGGUGAACUGCUCAGUACAACACACCCUGGGAAC
>849
GAGUUCUCCCCGUGGGACCCCAGUGCCCGGGAGUUGCGGGCCGAGUGUUACCUCCUAGUGGGAGAGCUG
>850
UUUCACUGAGCCAGAUGGAACAUUUUCCAGACUUAAGGAAAAGCUAUCCAUUAACUCAGGGAG
>851
GGUGGUCUCGGUGUCUCAAGAGGAGGAGGACUUCCUUCACUGACAGAUACUUUUGAGCAUG
>852
CCCUCUCCGUGUGGGUGACACUGAAAAGCCAGAACCAGAAAAGUCACCUCCCAACCGCAAGAGGC
>853
AGUCUUAUGGAUAUCUUUCCCACUGUAAUUCAGUUAGGAGGAGGAGAAUUGCCAAGAGACA
>854
UUGUACAGAAGCUGAUUCAGUAUAAGGCCGACGUCAACGCAGUCAAUGAACAUGGCAACGCCCCCUUGCACUACGCUUGCUUCUGGGCAC
>855
ACAUCAGAUGUCUGCCUGGAGCAGUGGAGGGGUAUUGGACUAGGGGCUGACUCUCAGGACUGGACAGGGUGC
>856
ACAUGGAGGAAUGCAGUGAGAAUCUUGGAAAAAAUCCCAGCAAGGAGAUAUUCACUAAGUGCAUUAGCCAACUCCAUGA
>857
CCAUGCAGAUAAUUGAAACCUAUGAACCAGAUGAAGAGCUGAAGAAAGCAGGUCAGAUAUCAAGUCAUGGCUUUUGCAGGUAUCUGAUGU
>858
AUUUCAAGGACCAGUCCCGUUGCAUGGUUUAUCAGUAUGGAAACUACACAUGGGAGCUGGCUGGGGGGC
>859
UGUUAAACCGCUGAAGGGAGACCACUUGUCUCGGGCCAUUGGGCGGAUAGCU
>860
CUGAGACAGAACUGGUAUCUGGUGGAUCUGAUAAGAAGGUGAUCAUAUGGGCGAUAGAAAAAAAUAAGUGUGAGCAACCUGUUGCAGCUGAAGGUCAUACAGAAGUAGUAAAUGCUGUCCAU
>861
CUCAUACAAGACUAUGAGGGUGACACUGGGAGGACCAUGUCACCUUCCCUGUCUGAUUGUGAA
>862
CUCCAGUUGACCUUAACAAACAUCUGGCUGUGGUCGAUAGGCCUUUCAAAGAGCCAAUUACAAGGCAGAGCAUCGAGGAGCUGCUGGAC
>863
CCUGUCCAUCUUGUACAGUAUCGGCAGCAAACCCCUCCAGAUCUGGGACAAGAAGGUGCGGA
>864
ACUACUAUUUUACAAAGAAGCGAGGUGAGGAGGAGAAAGCCUCUGAAACAGAGGUGCAGGCUCCGCAGAUUCCCCAGAUGGUGGC
>865
ACACCAGUAGCUUUAACGAUAGCCAGUGAGGAUCUGGUGAAUGUUAUCAAGUUAUUAAGUGA
>866
AGUGGUGAGACAGGCAAGGUGGUAUUAGCAGAAGUUCUUGGUGAAAUGAUUUGGGAAGAAAUCUCUGAAGCCAUCAUAAAAGAUUGCUUAGUCUACUCCAUC
>867
GUCACGCCGGUGGUAUCAAUGUGUUCUCUCACUACAAUGUCCAGUCCUUUGCUUCCAUUGUUGCCCAUGAACUGGGACACAACCUCGGAAUGAA
>868
AGCUGAAUGAGAUUUGGGAUCAGUACGAACAGGCAAACCUGGAACUGGGAACGUUCGAAGAACUCAAAACGCA
>869
UGGGAGCCGAGUCAGUACUGCGCCACAAACAGCCGGGAAGAGGUUGUCUGUGGUGGACGAAUCGUGCACCUC
>870
ACAGGAGCGGAGGGUUGCAGUUCAGGCACAGGAGCGGAGGGUUGCAGUUCAGGCACAGGAGCGGAGGGUUGCAGUUCAGGCACAGGAGCGGAGGCAGGACAAGGCCGCUGUCUGG
>871
AUCCCUUGUCUAAUAUGCUGCUGUCCUUUUCUUCCAAAGAAGAUGCUAUCUCUUUUGCUGAAAAGAAUGGAUGGAGCUAUGAAGUUGAGGAGAA
>872
CGACUUCUUCAUCCGCUCAAACCAGAGCUACAUGAGGGCAAAGGUGUUUGAGACGGAGCACGGAGUUU
>873
AGACCCAGCUCCGUAACCAGCUAAUCCAUGAACUAAAAUAUCCCACAUUUAAUGGAGAACCAGUUUGUUAUCUUGAAGCUUUGGAGUCC
>874
CUCACUGUGGAGUUGUGGGCCUGAAACCUACCUACGGGCUUGUGUCUCGUCAUGGUCUUAUUCCACUUGUGAA
>875
UUGCUGUGGUCAGUAACCAUCCUGAACAUAGUGGGUCUGUUCCUCGGGAUCAUCACCGCCGCAGUAC
>876
CAGGUGGAACCACAGCAUGGACUUCAGCUGGCCAACAUGUUGGGUUGCACUUU
>877
UUGGGUGCUCCUCCUUAUCCUGAAAUUCCCCCAAAUGACAUCCUGCAGCACUUACAGAGAGGAAACAUUAUGAAGAGGCCUCCCAC
>878
GGCAGGAGGAUGUCAUAGCUACAGCCAACCUAAGCCGCAAGGCAGUGUCUGAAAUGCUGACAGCCUGCA
>879
GGUCAAGGAUGAUCACACACGUGUGGUGAGCCCAAUUAUUGAUGUUAUCAGCCUUGAUA
>880
ACCUCGAGGUCAAGGCAUGAGAGGUCGUGGAGGAUUUAAAGGAAACGAUGACCAACCACGACCGGACAACAGGCAACGCAAUUCAAGGG
>881
AGACCUUUGUUAUGGGGAGUGAUGAGUUUGAGUUGGAUGUGGUGGACACAGCAGGGCAGGACGAAUACUCUUUGUUGCCUCAGUCA
>882
UUCAGUGUGUUUCUGCUGACAGUCCCGAAGCUUGUAUGGAACUGAUACGGCAAAAGGAGGUAGAUGCAGUGAC
>883
UUCAGUUGUUCCACAAAGUAGGUUAAAAACUACAAUGCCACCAGUUGCUGGUUUUAGUAAGUUACUUAUGCACUGA
>884
CAGAGGAGUCGAAGGGAACACUUCUCUCAAGGCCAGGUGGCACUCCCACUUCAUCAUAAUAGCCUAGGUCCCUCGGUUCUUCUU
>885
GGGCAUUGUGUUCCCAUUCUACACCAGAGGUAGAGUGGAGGGCAAGCAUGCCA
>886
AUCAUAGUUAGGAGAGCACUUGGAAAACAGAGAUUGUCUUCUGCCUGCAAACUCCCCGUUCCACCACGAGUGCUGUCCUUCCUCCUCCAUGAA
>887
ACUGUUUGAUGGUCAUGCAGGAUGUGGUUGUGCCAUAGCCGCUUCUCGACUCCUCCACCUUCACAUCUGUGAUCAUUUGCGGG
>888
AGCAAGAUUACAGUUUCUUCUGAGAAAAAAUUUUCUAAAAGGUACCUAAAAUACCUGACUAAGAAAUAUCUCAAGAAAAACAACUUGCG
>889
CAGACGCUAAUGUUGCUGGAAUGUAUGGUAGAGUUCGGAAAGCAGCGACCAGUAUAGACCAGUUCAGUAUACGCCUA
>890
CGGUUCCAGAAACAAGGAUAGAAGUUGAGAUUCCCAAAGUGAACACAGACCUAGGAAAUGACUUGUAUUUUGUGAAACUUCCCAACUUUCUCAGUGUUGAACCC
>891
GCCCUCUGCUGGCCAUCAUGAACAUUCUCUUCCUGCGCUGGAAGGUAAAAUUACCCCCCCAGAAAGAAGUCAUUACGUCGGAGGAGCUGAUGGCCCAUCUGGGA
>892
GUUUGGCGAUGUCCAUAAAGAGCACUGGAAAACGGAUCAGGGAACUGUUAUUGGUCUUCUUAAUGCUAACCCAAUGAAACCAAAA
>893
CUGGCCCUGAUAGCUUCAAAGCUUUUACUCGUGAAUCUUUGGCUGCCAUUGAAAAGCGCAUAGCCGAGGAGAAGAAUAAAAAGCCACCAAAGCAAGACAGUAGCCAC
>894
CUAGCGAUUCUGGGAGCAGCAGCUUGUCUGACAUCUACCAGGCCACAGAAAGUGAGCCAGGAGAUAUGGACCUGAGUGGGCUGCCAGAGACCGCUGU
>895
CCGUACCCUUCCCUCCUGCCAGGAAACUGCUUCUACUGUGGAGCAGACAGAGGAAGUGCAGCCUUUUGCGCUGGAGGAGGGGUUUGA
>896
AGAGCUGACUCUCAAAUAUGGCGCAAAACACGUUAUCAUGCUCUUUGUUCCAGUCACUCUGUGCAUGGUGGUUGUUGUCGCUACAAUAAAAUCUGUUAGCUUC
>897
UGGCUGCGUGGAAUCCGGGGAGUCGGUCAUUAACACCACGUACGUCUUCUCAAGGAAGAACCUAAAGCGACCAAUGGCACAUCUCCCCUGCCCAACAAAGGCCA
>898
UUUUUCUCAGGGUUGAGAAUCGUGCCAAAUGGGAUAACAUUGACGGUGGACUACCAGGGGAGAAG
>899
AAUGGGGAUAUUGUUUAUGAAAGCCAGUGCCUAAAUGGUUCCGCUAGCCUUCAGGACCAAUAUGUUUAUA
>900
CGGAGGCAUUCUCUUUAUGUGGAUUUCAGCGAUGUUGGCUGGAAUGACUGGAUUGUGGCACCUCCU
>901
GCCGGAGACUGUAACAAACAUUCCUUCUCACUUCUAGCUGAUUACAGAAACGGAAAAAAGAAGAGUGUAUCUCUGUAUCUGGG
>902
AAGCAGAAAUGGGGACACCAAAGCUGGAACGGCCUGGAGAAGGUUACCUGGAAUUCUUUGUUGACUGUUCUGCUA
>903
GUGGGAUUGGACACUAUUGUCAGAAGCUUGCGAAGAAAGGCUGCACGAGGUUUGUCUGUUCCUCAG
>904
UCAGAGUGUCCUCUGGACCCACUAACUGUUUACAGAACCUUCUUUGCUAUCAUUGGAGCUUUGCUGCAGAGCAGUGGCACCCAGAGAGCUGGUUUGU
>905
CAGCAGCAGCAGCUUCAGGAGUUCUAUAAGAAACAGCAGGAACAGUUGCAGCUUCAGCUGUUA
>906
CUGGAGUCAUCUGCCAUAAGCUUUUAGCACGUGUAUUGGAGUGUCAGGGCUUGCCAAUUGUGAAUGGUCAGUGUGAUCCAU
>907
GAGCAUAUUCUUCUGCGACCUGACACAUACAUUGGAUCUGUGGAGACAGUUACUCAGUCCAUGUGGGUUUAUGAUGAAGAUGUUG
>908
AUGUAGACCAGGGUGAUGGGGCGCCAAAUGUAGACCAGGGUGAUGGGGUGCCCGACAUAAACCAGGUUGUGGCAG
>909
AUGGAGAAACUGUAGCUGCUGAUAACCUUGGAGUAACAAAUGGAUUUGUGAAACCCAAGCUUGUUCAAAGGCCUGUUAUUCAUCCAC
>910
CUGCCACAAUGGCCUCCUUGGGUGCAAUCUUUGGCAUUUCCACUUGUCUUAGUGCGCAGAUUCGUGAUAAGCCAGAGGACCCCCUCAAUUAUUUUAUAGGAGGUUGUGCAUCGGGUAU
>911
AGGAGGAAGACGUAUGCACAGCUAAGCUACUGACAGUCAAUUCUCAGACAGCUUACUCCAUCCCAAUUGUGGCGUUUGCCUUUG
>912
CGCAGCUUGCCUCAAGUGCGCCGAGUGCAGUCAGUACCUGGAUGAAAAUUGCACUUGUUUUGUGCGGGACGGCAAGACUUACUGCA
>913
AUCCAUGUGGCCAGCCCUCGAAGAACUGCGUUUGGUUUCAAAUGACAUCAGUGUGUUAGAACGACCAGUUGACAAUCUCCAGAACCUGACUAUAUUGGAC
>914
AUGGUGAUUAGAAUUGGAUUCUCCAAGUUAUCCUUAACAUGGGGCAUUGUUCUUGUUCCAA
>915
UGAGAGCCAUCAAAUUAUGGGCAAAGCGUCGUGGAAUUUACUCCAAUAUGCUGGGGUUUCUUGGUGGUGUUUCC
>916
UGCGGCUCCGUGAUGCCCUGCAAGAAGCUCUCAGUGAAUACGAAUCCGGUCGUCACCCAGAGGAGCCCUGCAGGGAUGGCAAGCUGCU
>917
ACCAUAGAGGAGUUGAGGAUUCAGAAGUCAUUGAUAUUGGAGUCAUAGCUUCUCCAGGGG
>918
AGGCCCAGAUUUGAAACCAUUUUAUCAGAAAUUAAUUCAGUGAAGAAUGAAGCACUUUAUGCAUUGAACAACCUAGAGAAGUGGACGCAACCUGUGCCA
>919
GACCUGAUGCCGCACUGGGGUUUGGCUUUGGAUUGAUGGAGACAUCAGUAAUGCCACUCAUGGCACAUCUGGUA
>920
GCCUGGGAGAGAAAGAGACCUGUCCAGCCCCACUGGAUCUCCGCUGGCAGGGACUUCUCACAGCCCCAGGG
>921
GCCGCUCUCUCGGGAAGACACGCUGCACCAGUUUCAGAAGUUGGCUGCUGAUAUUAACCAGUUCCAGGCUGGGAGACCCGGUUCUGCUGCUUCACUGAGUGUGGA
>922
AGGGAGAGCUUCCAUAUUUAAAGUUCACUUACGUCCCUUAAAGCUGGAUGAGAGUGUCAGUAAGGAGGCAUUGUCCCG
>923
CCUUUCUGGAAGUGUUAUGUCAACUGGAAAGAGAGAACUCCAUUACAGAAGACGAUGUUGAACUCCUGGAAGA
>924
AGCCGGAGGAGAAAGAGAGGAGAGCAGAGAGCAGCGGCAGGAGCAGCAGCAGCAGUUCCCAGUCAUCUUCCGGCA
>925
CGCUCCGCACCGGAAGCACCCGGGGAAGAAACCGUUUGAGUGCAUGCGGUGCGACAAGAGCU
>926
AUGACAUUCACUUUGAUGUGCGGAUACCAGCUUUCCAAAAAGCCACUGCCCAUAUAAAGGAGAUGAAGUCAC
>927
CCACAGAAUAUGAUUCUUUGCCUUACUGUAUACGUGUGGUACUUGAGGCAGUGGUGCGAAACUGUGA
>928
AGCUUAACAUGAAAUUUAUGCAUAAGAUCCGCUUCCCAAUUCCCAUGGAGAUCAUCAUUGUUAUUGUUGCGACAGCUGUAUCUGGUAGCUUUAAACUUCCUGAAAGGUA
>929
AUGCCCAAUACCUGUUUGCUGAGAGAAGCUGUACAUUCCUCAUGGAUACUAUUAUUGCUUUAGGAUUCAGACGGGUGCUGUGUGUUGGCAC
>930
CUAGGAUCAUACACCAGAAAACCCAGCGUAAUCAGCUGGGUGCCUCUAAUGAAUUGCCUGA
>931
AUGAAGGUCUCGCUCUGACCCCAGGGACGCCCUGUGCCUUGCUGUCUCUCUCGGAUCUGCGC
>932
UUUUUCUCAGGGUUGAGAAUCGUGCCAAAUGGGAUAACAUUGACGGUGGACUACCAGGGGAGAAG
>933
GGCGCUUAGGACAGACUACAAUGCCAGUGUUUCAGUCCCAGACAGCAGUGGCCCCGAGCGUA
>934
UCAGGCCAAGGACAGGGGCCCCUCGGCGGUAGCGGUGCACUGCAGGGUCCUAGUUAACCUGU
>935
CUCGUGUUCCGGGGCCACAGCACCGCCUGACCCUGACCAAACUGGACCCCGGCAGCCUGUAUGAA
>936
AAGCAAGGGGAGGCACCAAAUUACAGCGUGGAGACGCUAACGAUCUUCAUCUUGGCCCCUGUGAUUGUGCUA
>937
ACACUGGAGGACAGCAUUUCAGUUAAAGAUUCUACUAUCAAAGGUCUGAGAGAUGCACUUAGUGA
>938
UAUGAGAAAGAUCCUGUCUUAUACAUGUAUCAACUACUUGAUGAUUAUAAGGAAGGAGACCUUCGCAUC
>939
AGUGUUAGGACAGGGCUCUUUUGGGAAGGUUUUCCUGGUCCGAAAAAUAACUCCACCUGACGCC
>940
AUCCUUGGAGGUGCCUUGCUCUGCUGCUCUUGUCCCAGAAGAGAGACUUCCUACCCACCACCAAGAGGCUACAACAAAAGUGCACCACCUGCUGGAA
>941
ACUGAAGCAAUAUUUCUACGAGACCAAAUGUAACCCUAUGGGUUACAUGAAAGAAGGCUGCAGA
>942
GUCCAUUUCUACGACAUGGAGAUCAUUGAGGAGGAAGCCUUCCUGGCAUGGAAGGAAGAUAUUACACAAGAGUUUCCAGGGAAAGGAA
>943
UGCCACCAUCUCCAAUAUUCUAUCAGAGUUAAGAUCAUUUGGAUAUUCUGUAGAUUUUCCACCUUCUAGGCUAAAGGCAGGGUAUGGAGAACAAGUGUGCU
>944
GGCAUGGAGCAUCUGCUAAGUAUGAAAUGCAAGAACGUGGUGCCUGUGUACGAUUUGCUGCUGGAGAUGCUGAAUGCA
>945
GGGUGUUGCCUUCGAGGUGACUGGCUCUCAGAUGGAGGAGUCUCUCAAGUACCUGAACGUGAGGGAGGCAGUGAGAGGUGGUUAUCUGACCCGGGCUGUCGACUUCUUUCCGCGUGGCACCA
>946
UUGGUGGAACUGACAUCCCCUGCGGGCAAGUUCUGGCAGACAAUGGGUUUUACACAC
>947
AGAGAGGGUAUACAGUACGUACAGUAAUUAUGCAAACUGUGUAUGCUUUCA
>948
CGCCUCCUGCGGGAACCCGAGCCCUGGAGCCUCAUGUACCUGGCCGCCCUGGGGGGCA
>949
AGCCGGAUAUGGUGAUGUCGGUAAGGGAUGCGCACAAGCACUGAGAGCCUUCGGAGCCCGUGUCAUCAUCACUGAAAUUGAUCCAAUCAAUGCA
>950
UACAGCAGGCCCGGAUCUCUGCCUCACUCAGCUGGCUCAUCUACCGAUACUAUGGCAAAGAGGUCCCUGCAGAGCUGUG
>951
AGUGUAUGUUCUGUCUAUGUAGUACACGACAGCCUGUUUGGCAGGCCAAACUGUUUUCAGAUUGUUGUUCAGCACUUUAGUGAAGAACAUUACAUA
>952
UUUCUGUCCAGAUCAGCAACAAGAAUGACGCCAACCUGCAGUACGGACUGUUGAUAUUCGGUGCAGCCGUGUCUGUUCUGCUACAGGAG
>953
AGUUAGGAAGAGUCAUCCGUGACCGUAAGACCCUUCCUGUUAAGUACCCACUGAAGGAAGUGAUAGUCAUACAUCAAGACUCUGAAGCCCUAGCG
>954
ACUGAGGUUGAGAACGGGGGCAUGUUAGGAAGCAAGAAGGGAGUGAACCUCCCUGGGGCAGCUGUGGAUUUGCCUGCCGUAUCUACAAAAGA
>955
ACAGCUGGACACAUUUGUGCUAAAGAACUUCAUCACUUUCUCCCAAACUCAAAUGUAUCGACAGCUGC
>956
UUUAGGAAAGCCUUUGGAUUCACCAAGUGUGCCAGAGACUGUUCCUAAU
>957
GGGAGUUUGACAACGCGGGUUCCAUGAUGAGUGUGGACGAGUCCCUCAUGUGCUCCUUUCAGAUCUUGAAACCUGCGGAUAAGAAACUUUU
>958
AUGCCACUGUAAGUACCACUGGUGUUGCUACGUGACCUGCAAAAAAUGUGAAAGGACUGUGGAGCGGUAUGUGUGUAA
>959
CUCCUUCCAGCAUCCAGUCAAUGACUCUUUAGUUUGUGUUGUGAUGGAUGUGCAGGAU
>960
ACCCAUAGGAAGACGUCAGCUCCUAAGGUUUCAGGAAGAUCUCAUUUCCUCGGCAGUUGCAGAGUUAAAUUAUGGGC
>961
AAUCAGUCUUUCUUGUCUUGGUUUGGAUUGGGUUCCCCAGAUUUUAAUGGCUCCUACAAUGGGGGUGAUUUGGAUGAAGCUGGUUAUGAUACUAUUAGGAAAACAGAUG
>962
GGGGUUGGUCGAUGAUCGCUGCGUGGUGCACCCCGAUGCCGGCGACCUGGCCAAUCCG
>963
CGGGAGGAAGAUUGGUGUGGCGGAGCUGAUAAACUUGGGCCUAACUCAGAGACUGACCAUGUUACUCCUA
>964
UGUGGAUGUCCGGAUCACAACAAGGAUACUGUAUCAGAUCUUAGAAGGGGUCCGUUAUAUUCAUU
>965
AGAAGGUGUGAUGGGAGAGAUUUGACUUCUCUAAGAAAUAUAAACUGUGAAGUUGACCUCUUUAAACCCCUUCA
>966
CCUUCUACUGGGCUCAGUGAGGAGGUCCUGACGCACAUUGGGACUGUGGCCAGCUCCGUGCCAGUGGAGGA
>967
UGCUCUUGGACCCCUCAGAGUGGAGCUUAGACUGGCUAAUGGCCAAUGUGUCACCAAAGGCUGUGCUGAAGGGGAUGAGGCG
>968
CUGGACGAGCUAAGGGCGGUCAUCCCGUACGCACACAGCCCGUCGGUCCGCAAGCUCUCCAA
>969
GGUCGGGUAGAAAUUCUGUCUGGAUUUAUUAAUGGGCUUUUCCUGGUGGUUAUAGCAUUUUUUGUUUUCAUUGAGGCUGUGGCCAGGAUAUACGACCCUCCGGACAUCAAUACAGACA
>970
GGCUGCUCUCCCGUGCAUGGGGACGCCUGAAUCAGGUGGAACUCCCAACAUGGCUAAGGAAACCAGUA
>971
GGAUCUAAUCACUUGGUAGAAGAGACUGGGGGCCACAUUCCCUAUGGCAGUUCUGUAUUCCCAGGGAAUGGAUCG
>972
AGCUCAGGAGGGCUGGUCUGGGGCAAACAGAGUGGAUUGCAAGAGCGUGGACACUUCCCUCUUCCUCCAUAAGCCCCCCGACCUCCAACAGCC
>973
GGCCCUGGCACAGGAUCUAAGUGGCACAGAGAGAGAGGCCCCGGCACAGGAUCUAAGUGGCACAGAGAGAGAGGCCCCGGCA
>974
GGGGCUCUAUAUGGUGUGUGAACCCAACACGGUGGAAGAUAUGAUGCAUUUUGUUCAGAGAGAAUGGAUCCGACUCUGUACUAGUGUGACUGAAAAUGAGGUGGCGCGUGCUAAGAAUCUG
>975
ACUGCCACAUGUGAGUCCGUCAGCGCUCCAUCUGGGGCCCUGGAUGCCGCAGCAGCCGUGGCAGC
>976
AGAAACGUGGGCUUGAUUGAGGAAUCUGUUCGCUUAAUCCAGAUUUUCGGUGCUCCCCAUGUGCUUCA
>977
AGGACUUUUCCAGUCUAUAAUCCAGCCACUGGGGAGCAGAUCUGUGAAGUUCA
>978
CUUACUGUCGCCAUAAGGAGGCCAACUGAUGACAGCAACCAGCCUCCAGGGAGGGGGGUUUUAUCAAUGCAAGGCCUCACCUAUGGCGUCAUUAGA
>979
GUACUGGACGUGUAGGGAAUCUUGGUCUUGCAACAUCUUUUUUCAAUGAAAAGAACAUAAACAUAACAAAAGAUUUGCUGGAUCUGCUGGUGG
>980
CAGGAUAUGCAGAACCAACGCAUAUUAACGAUUUCAUGUUUGAACAACAGAGAAGAACGUUUGCAACAUAUGGUUAUGCGCUAGAUCCUU
>981
AUUGUUAAUGAACAGAACUCAUUCCUUGGUGUAUGGAAAGAGGCUUUUGGUUACACCAUGACAGUUAUGGCUGGGUUGACAAC
>982
AGGUUUGCAAAGGGGAUUGGGCAUGAAAAUAAAAUCUGCUUCCUCCUAUGCAAUUGAUCA
>983
ACCAUGCCCCCGGUCUGUCUGCAGAAAUCUUGUCACUUUGGUCAGAGACUGCAGACUUGUUGGAAAAUGCUGGA
>984
ACCAUCAAAGGCAGCAACUAAAGGGGCAAAUGUUAAGCCGAAGCCUGUACCUGUAAAAACAGCAGUAGCUGAAGCUCCCCCAAAAGUGCCCUCCCCUCUGCCAAUGGA
>985
UGCUGGAUGGCGCUGGCCUCUCAAGUCAUGGCAGAUAUCGCCGAGCGCUUGGAAGAAGAUGGUGGGCGCUACCGCC
>986
AGUUCUUACGGCUCUAGAGGAGGUGCAAGAGAUGACUUCAACUCUGGUUAUAAGGAUG
>987
GGCUGCUAAGGACGCAGAGAGCCUCGGGCCAUUCCAGGUCUCCAAGAUCAUGGCAGCA
>988
GUUCAGACUGUGGCUUGGUGAAUGUGAACAUUCCUACCAGUGGAGCUGAAA
>989
ACCAAAGAGUCUACACAUACAUACAGUCCCGUUUCUACAGAGCACCCGAGGUCAUUCUGGGAAGCCGUUAUGGUAUGCCCAUUGAUAUGUGGAGUUUUGGC
>990
AGUGGUCCUGUAUUGGCCCUGGCACUGGUAAAAGAUCAUGCAGUGGAUCACUGGAGGAACAUG
>991
AGGCAUUGAAGCAGAUGGAUGAAGGGGAGGAUGCUGUAGUUAAUAAAGUGGAUGUCCUGGAUUAUCUCAGUUACACUGUCUUUCAGCUUGGUGAUGUCC
>992
UGGCUGCUGCCUGUACCCACAGUGCCAGCAUCUGGUUACCUGGCUACAGAGUUUGCCU
>993
CGGGGCAGUGCGAGUGAGGAGGGCUGCUUGGAUGUCAGUGAUUUUGGCUGCCAACUCUCCUCCUGCCACCGGACUGACCCCC
>994
AGACAGAUGGCUUUUCACAGGCCGCCAAGCAGAUAAAGGAUAGUGUGACAAUGGCACCUGCAUUCCGCUUGUCUCUUAAGGCCAAAGUGACAGACAACAUGAGUCA
>995
AAGGUGUUUCUGUUGAUCGCAAUGGCCACAUCAUUGUGGUGGACAACAAAGCCUG
>996
AGGGUGUCUCUGCUCUACAGAAUAACUUUUUCAUUACUAACCUGAUGGAUGUGCUGCAGCGGAGCCCA
>997
AGACUAUCUGUAGAUUAUGGCAAGAAGUCCAAGUUGGAAUUUGCCAUCUAUCCAGCCCCACAAGUGUCUACAGCUGUGGUUG
>998
ACAGCAGCUUAUUAACACAGAAGUACGGCGUUUAGAGAAGAAUGUAAAAGAGGUGUUAGAAGACUUUGCUGA
>999
UGUGUGCCUUUCACAGCUGCGCUUUAUCCCCUGCCUGGCUGGAUAUUUGGGGAAUUUAUGUGCAAGUUUGUCAACUACAUCCAGCAGGUGUCAGUACAAGCCACCUGUGUCACUCUUACA
>1000
GUGGAUCCAGAUGGUGACGGGCAUGUGUCGUGGGAUGAAUACAAGAUAAAGUUUUUAGCCAGUAAGGGAUUCAA
>1001
UCCGCAAUCUGGGGAGGUUUAUUUCUGUCAUGAAAUUCCGCCCUCUGUUGUGGC
>1002
GGGGGCCACAGCACAAGUACAGCUUCCUGCUGGAGCAGCACAGGCUACCAUGCACGAACGUAGACUUUCCCAGCCCCA
>1003
AGGGGCUGUGAGUCGCUUAGUCACAGAGGUUCCUGCAAUGACACGGAGAGUAACGAUGAAUCUCUUCCGGAACUUGAGGAGCCAGAUGUAACAGAGCCACGGACUUCA
>1004
ACCAGUCUUGGUUUGAAACAAGCCCUGGAUUUUGCCUACACUGGACAGAUCCUUUUGGAGCCUGGAGCAAUUCAAGAUGUGUUGGC
>1005
GUUUACAGAAGACCGGAUUUGGUUGAAUGGCAAGGAAGAGAACAUCAGCCACCCUCGUUUGCAGUCCUGUCUACGUGAGA
>1006
AUGGCAGUAAGGUGUUUAUUACUAAUGGCUGGAUGAGUGAUGUAGUGAUUGUUGUUGCUGUCAC
>1007
AGAAUUUGCACUUUUUAUUACUCGAACCAACUACUUGUGUGCCCAGGUUCUGGACAAAAUAGCAUUGGUAGCAACAGAGGAUAUUACAAAGAUUCA
>1008
GCAGAGGUAUUGGCAGAGCUUGGCAAGAAAGGUCAAUAUACCCUUUUUGCCCCCACUAAUGACGCUUUUGA
>1009
GGAUUUUGAUGAAGGUUGCUUUAUGUUGACCAAAUGUGACAUAAUUCACACAACGCCAAGUGAAAUUAUGAUUACUGACAAAGGAACUAUUGCUGCUUUCUUUCUAUCA
>1010
AGCUUCAGUUGGAAUCACAGUGCUCAAUCUGUGUGCCCUGAGUGUGGACAGGUACCGAGCAGUUGCAUCCUGGAGCC
>1011
CUCCCAGCUUGGCAAGGAUUUUGUGAACUUACACAACCUUCUCAGCAAUUAUCCAAGCUAUCGGGAC
>1012
GCAUGACAAAGGAGGAGUGUCUGAAAUUCACAGCCAAUGCACUCGCCCUUGCCAUGG
>1013
CGGUUUAGUGGGAGAAUCCUUGGACUUGCCCUUAUUCAUCAGUAUCUGCUGGAUGCCUUCUUUACAAGACCCUUUUAUAAGGCCCUUCUACGGCUUCCCUGUGACCU
>1014
AGCUCAUUUACCCAACCCGGAACGUUCAAGAAACCAGAACUCUGUGAAUCCUAAAGUGGUGGUUCUUGAUGCUAAACGGUUUCAGAGAGUC
>1015
AAAAGUAAAUGAUGGAGAGUGGUAUCAUGUUGAUUUUCAGCGGGACGGACGAACAGGUACCAUUUCUGUCAAUACUUUA
>1016
GGGGAGGACACAAUCCGCGCGUCUCUCAUAUCGGCGGUCAGUGACAAACUGAGAUGGAGGAUGAAGGAGGAGAUGGACCGGGCCCA
>1017
AGGCCGUGGAAGAGCAAAUGGGCACCCCCAGCAAAAUGGAGAAGGUGACCCUGUCACCUUGUUUGAAGUAGUGAAAAUGGGAAAAAGUGCCAUGCAGUCUGUAGUUG
>1018
GCCGGCAUCAAGGCUGAAGGAAAGAUCGAGGUGAAGAUUUUAACCCGUAAAACAGCCGAAGAAGCAGGA
>1019
GCCAGGAAGCAUGCCAGGUUCUAGCUGUGGUGCUCAGGCCCGACAAGGUGGCAGCUCUGGA
>1020
UCCUCCAAGCGCCUACACUGUCACUGACCUUGUGGAAUACAGCAUCGUGAUUGAACAGCUGUCCAAUGGAAAGUGGGUGCCGUUUGAUGGG
>1021
CUACUAUCAGUUUAAUUUCCAAGGUUGUGGAUAUGGUGAAGAGUCCAAUGAAGCAACUGAAGUGGAGCAAAGAGAAGAUGAUGAGUAC
>1022
AUGGUCCAAGAUCAAGAUCGUCACCAAGCAGACUGGCAAUGAAUGCGUGACGGCUAUUGAGAUUGUUCCAG
>1023
CAGAGGUCAUCAUUCGUAGGAGAGUUGAUGUACAAGAACAGUUUUGACUGCUUUAAGAAAGUCCUGCGCUAUGAGGGCUUCUU
>1024
UGCUCCUUGGUGUCCAGCCUGCCAGCAAAUUCAGUCAGCGUGGGAGAGUUUUGCAGAGAGGAGCC
>1025
UGGGCUUUGAGAAAAGAUUUAUACCCAGCCAACAUUAUGUCUACAUGUUUAUGGUCAAGUGGCAGGAUCUCACCGAAAAGCUUG
>1026
AAUCAGAGGAAAAAGAGACCCUAACCUGUGACAAAUGUCCCCGGGUCUUUAACACUCGUUGGUA
>1027
ACUACUGCUGUGCCAGUGAGGCCAGGGAAAUUCACCCCUGGGCACUACCCACAGGAGAGGG
>1028
CGGAGCCCAACACCAGGGUAAGGGCCAAGCUGGAGCUCUUGGGAAUGGUGUGGACUCCA
>1029
UUGUAGAGUCCUGGACCAAUUUAAAGCUGCUAACACUUCCUCCUGUACAGCUGGCACAAAAAUACUUUCAGCUUUUCCCUGAGCAGAGGGAUCCUAUUUGGCAGAAUCCAUGUGAUGACAA
>1030
CGCGGCCAAGGAGCUGCUGGCCGGGAUCCUGCUCAUGAUACACAACUUCCAGCACUAUUUCCGCUUCUUCGGCUCCAUCCGGGCCGCC
>1031
ACCAACAUUCAUCAGACAUCAUGGAGCUGAUGGAAAGCAGAUCCUUAGUGCUGGUCAAGAUGGA
>1032
AGUCAUCUACAAACAUGGGAGUACGAAAUGGUACUGAUGUGGAUGCUCGCAAGUUACAUGAAACUUUCACAGGUUUGGGAUACA
>1033
GUGGACAUUUGGUCAGUGGGCUGUAUAAUGGCAGAGCUUCUCACAGGAAGGACCUUGUUUCCAGGCACAGACCAUAUUGAUCAAUUGAAGCUAA
>1034
AUGUUCUGGCCAGGCCGGAGUUUAUAUCUCUUAACCAACCCAUAGGUGCUCCACAAGAAGCCAGGAACUCCAGCAAGAAGCCAAGUGGGCAA
>1035
UGUCAUUUUCACCAAAUUCGAUGAGGUGCAGAAAUCGGGGACCAUGAUUCUCUCCUCUGCCGAUAAAAACUUUGAUGAUG
>1036
AGAGGUUGAAUGGCUGAAGAAUGAGGAGAUUUUGGACCCGGAAGUAGACUCCAACAUUUUCAUUGGUUCAGACAACAGCCUCC
>1037
GUGCAGUGUGAGCCCUUCAACCUUGGAAUCUUAUAUAAGGUGGAAUAAGGAAUUUGGCGAUACUACAG
>1038
UGUCUGAGUUGCAGGGACUGAAUCUGAAAACCGCUUCAAAGAUGGCGCCUCGUCGGCUUGCAAACAUUUUCAAAGAAGCUUCGAAUAGUAGCCCAUUAGACUUAAGAAGACG
>1039
AUCCGCUUGUGGGGGCUGGAGGCACAGAAGAGGCUGCGCACUUCCAGAGUUCUCUUGGUGGGC
>1040
CCGUGUGUAACGGGCGGGGGCGGUGCCUGUGCGGCCUGUGCGUCUGUUACCAGAGCGAAUUCGGCCUCAUUAGCGGCUCCUUCUGCCAAUGCGACGA
>1041
GGGUGGCAGCGUUUCCGGCUGUUCUAUCUGGUUUCACUGGCAAUGAUCUGGUCGCCA
>1042
UGACAAGACUAGUGUGCGGCGGACCCAGGUGAUUGAUGACGAGUCUGAUUACUUCUCCACGGACUCAAACCAGUGGUUGUCU
>1043
CUUCGCAGAGAUGGCCUUAAUCUGACAGAUAUUUGGCUGAGCAAGAGACAGAAUGCCAGAUAUGUGUGGAAUAAAGAGCAGUUUAAUGCUGUGAAU
>1044
CUUGGCCAUAACCUUUGUGUCGGAUGAGGAAGAUGCCAAAAUCCUUAAUGACGUUCAGGACAGGUUUGAAGUCAAC
>1045
AUUCUUUAUCUGCAGAACAAUCUCAUUGGAAAAAUAGAGAAUGUGAGCAAGCUAAAGAAA
>1046
UGCGCUGGAAGCCCAAAAGAAAGAUGUCUCACUCCUUACAUUUUCUGAGAAGUUGCCCAGCGUU
>1047
UAUUGGAUUUGAAAGCUAGCUGCCAACAAGAGUUGAAGCGACGUGAUGAGCAAGUUCAGUC
>1048
UCUCCACAGACAACAAAUAUCUAUACGUUAUGUCAGAGAGACAGGUGUCCAGAGUGGAGGUGGAGC
>1049
AUCCCGCGGUGCAGCAGUUAUUGCCUGCAUCUCAGUCAAUGACAUCUUUGUGAUGAGCGAGUGGGCAAAGGCAUAUGAUGCAGAAGGGAA
>1050
GGGCAGGACAGAGAGAGCACCACCGGCGUUACACACGUUUUUUCGGUUGCCAAGGUGAUGCUGCUCCAGCUCUUUGCCA
>1051
AAGGGAGAAGUAGAAGAUGAUGUGGAAGAGGAAGAGAAUGAGGAAGCAGAAGACCUGCCACCCAAGUCCACAUAUCGCCCUC
>1052
AUGACAGCCAGGGAUUUGCUACAGCAGAGAUUCACUCUUCCAAAUGGUGACACUGCCUGGCGUCAGUCCCCACUUGUCAC
>1053
CCUUACUGCAGGAUAGGCACAACUGCAUGCUACGGAUACUCUAUCAGUGUAGUGAGU
>1054
UGGAACGGCCCAGGAAGAGCGCCAAACUCAUGGCGGACUUCUUGUCUUCCC
>1055
UUCCAAGCCAAUAUUUGAUGCAGUUGCUGAGAGCUUUGUGUAUAAUUCAGAAAAUUGUACUACUCUACAAAUUGCACAACAGAUUAUUCCUUUUGGAG
>1056
UGAGGAGAGCACUUGAUGGACUUGAUGUAAACGCAUCUCAACUACACAUGUCCAACCCAAUGUGUAAUGUACAAAAUUCCUCU
>1057
CCUGUCUCUCAAGCCGCUCCAACUCAGCCUUGACACUGACUGACACAGAGCAUGAGAACAAGUCUGACAGU
>1058
UGUGGAAGGGAUGAGUGAUUCCUUACUUACUUUUCUUCAACACUUGCGUGAAUUCGGCCUUGUGUUUCAAAGAAAGAGAAAGUCCCGCCGUUACUAUCCAACACG
>1059
UUUGGAAAGGCACAAGAAGCAAGCAGAGGACACCAUAUCAAAUGCAUCCUCGCAGCUUUCAUCCCCUCCGAC
>1060
CUCCUGGAGUGGAACCAGCUGGAACUGGCAAACAAUGAGCUUUUUGCUAAUGGGCAGCAUUGGAAGACUGCUGAUCUGGAAGAUGCCAUGUUUACUGCACUUGUAAAGGAU
>1061
UCCGGGAAGAUUUAAUGGGUCUGGCAAUAGGGACACACGGAAGUAAUAUCCAACAAGCUCGGAAGGUUCCAGGU
>1062
AUGGGGAUAAAGAGCAAACUCCGUCUAAAAGCUUCAAAUAAUCCAGUCUUUGAAAGUUUCUACAUCUCAUGCUCCAAGCACCCAU
>1063
UAUCCCAGGCACCUUCUGACACUCCAUCUGUCAAUGGGCAGAUUCUGACAGAUGAAGAGGUGGUCCAUGAGGAUU
>1064
AGGCUCAACUACAGUGGUGUCUGUAAAGGCAGUAGCUGGUAUGAUCAUUGUUUCAAUACAAGGCUCCAUGCAGUUAGGAUACCCCAUCUUCUAUGUCA
>1065
GAGUUGGAGGUGGAAAUGAUGGCUGAUAUGUAUAACAGGAUGACUGGCGCGUGUCAUAAAAAAUGUGUUCCUCCACACUA
>1066
UGGCCUACGAGGAUGAGGAGGAAGCCUGGCGCUGCCAUGUCAAUCAGAUGCUGUCUGAGACAGAUGGCUCCUGUGCAGUUUACACUUUUCAUGUGUUCUCCAGGCUG
>1067
AGCCUUACUAUACAUAUUUCCCUUUUUCUCUGGGCCCACGCUCCUGUAUAGGACAGGUGUUUUCACAGAUGGAGGCCAAAGUAGUAAUGGCA
>1068
CAUCUGUGGGAGGAGAUUCAAAGAGCCCUGGUUCUUAAAGAAUCAUAAGCGAACCCAUACAACCAGAUC
>1069
GAGCAGCAGCAGAACUCCCUGCUCAGGACAAUCAUGUUUAGGCUGCCGGUGUUGUUGUUGUUG
>1070
UGAGGACAUCUACAAGACCCAGUGUGUUUGUUGCUAUCUAUCCCUAUAUCCCACGCAAGGAGGAUGAGUUGGAACUGAGGAAAGGUGAAAUGUUCUUG
>1071
CGCAAACUAAAUCCCUUUGGGAACACAUUUCUGAACAGGUUUAUGUGUGCCCAUUUGCC
>1072
AGAGGAGACCAGUGUGACAAAUGUGGGAAGCUCAUAAAUGCUGUAGAAUUAAAGAAACCACAAUGCAAAGUUUGUAAGAAGUCCCCUGUCAAAAAAUCCUCC
>1073
UGGGAGUGAUAAGUGACAAUGACCAGCAAAAAAGAUCAGUUGGACAGGGUGGGGCCCCUGCAAAGUGUCUGCCUGGAAUUGAAAAUGUGCUUCCU
>1074
UGGAUAAGGACCAUAAUGGGAUGCUGAGCAAAGAGGAACUUUCCCGAUAUGGAACUGGUACCUUGACUUGUGUCUUUCUGGAUCGUGUCUU
>1075
GCAGUUCUUCGGCGUGAUCUUCACCUGGCUUUAUAUUACUCGCGUGGAAGAUGCCAUCGAGGAGUAUGGAUACUAUAUGGAUGGUCUGCUGCAGUCUGA
>1076
CUUGAGUAUGAUUUGGAAUGGUUGGCUGUUCUUAAAGCCACCAAGGAUCUUCUAAACAUAACUUCAAA
>1077
CUGUCCCACCAGCAGUGGAUGAGUAUGGCAGAGAAGGUUUGGAAGACCCACACCCCUCAUCACAUCGUGGCGGCAU
>1078
AGGGGGCCUGGAUCUGAAGAAGUCUCCGGCAGCGAGCGAGAGCGGGGAGAUGUCACCUCUUCUUCUGCUCCCCCUCGAGCUGAUCCUGCACAUUCUCACUCAUCUGGACCCCCG
>1079
GCUGGAACAGCAGUCCUGGGAAUCGGGUUAUGGCUUCGGUUCGACCCCCAAACAAAAGCUAUGUUCGAGG
>1080
GAGCUGCACCGAAGGCCAAUUGGAUACCCAACCACUUCCCAUGCUGAUAGUGACUCCAUGGAUGAACGGUGGUCGGAUUCUGAAAUGGCCGAAACAAGGACAGCAGCUA
>1081
AGUAUCCACUUGCUGUGUUUGAGAGCAGAGGCUUUCGUUGUCCCCUACACCGCUGUGCUACC
>1082
AGCUACGUGUACUUCCAAGGAGCUGAGUGUGAGGAGUGUUCCCUUGCUUGUCACAAGAAAUGCCUGGAAACUCUGGCA
>1083
UGCAGUUCGGAGAGGUUGUGCUGGAAUGGAGUAGGGACCAGUAUCAUGUGCUAUUUGAUACAUACAGAGAUAACAUUGCUGGGAAGUCCUUCCAGAAUCGGCUUUGUCUUCCCAUGCC
>1084
UGUGCCGUGUGUGUGACGCUGCCAAUGAGCCUCUACAAUGUGUUCAAGGGCUACCGCAAUAACACGCUGAAGCACG
>1085
UGCUACUUGGAGGAUAAGCAGUUGGUUCAUGGGAACAUUUCAGCUAAGAAAAUCCUUUUGAGCC
>1086
UUCACCAGCGCACAGCUCAAGGAACUGGAGAGGGUAUUUGCAGAGACCCAUUACCCUGAUAUCUACACCCGCGAGGAGCUGGCACUCAAGAU
>1087
AAGGUGGGAGCUGUGGGCAUGAAGGACAUUCAGGAAGCACCACCUCUUACUUC
>1088
AUGGUGUUAUUGUGUUUGAUGAGUGUCAUAAAGCUAAAAAUUUGUGCCCCGUUGGUUCUUCCAAACCUACAAAGACCGGUUUAGCAGUGUUAGAACUUCAAAACAAGCUGCCAA
>1089
CUCACCACAAAAGGGAAAGUGUUGGCUUUGUCCACAGAGCUGGGGGAAGCAGAUCUUGUGUGUGAA
>1090
AUUGCCACAUGCGGAGGUUGUCGAUAUAUUCCAGGAAGGCUUGGCAAUGAUUGUACAGGAUCCUUUGCUGUGCGAC
>1091
UUAUCGGGAAAUGGAGAAAUUAAGGCAGUUCCGGAGAGAUAUUAUAAAAGCUGCCCCAGUUGUUAUCAUUUCCAUUCCACCUUUUGCCAACUACCUUGUCUUUGUCCUGAUGU
>1092
CUCGAGGAAACGCCCUCUAAUUCAGCUCCGACUCUUUCUACGCAGUUAGCAGGAAUCAACUUGUCCUCUGGGUCUGUGAGUGGAACCCUGCAGUCCCUGGGUGGAACCAAGAA
>1093
GUGAUCAGCUUCUUCAGCUUACGCCUGGAGCAGGCCGGAGCCGAUCUGUCAGUGGAGAGAGUUCUGGAAGUGAUCAA
>1094
GGGUAAAUGAGGCUCAAGAGGCAGCUUCCAGUGAUAAUAUAAUGGUUCAGUAUCAUGCUCUGGGCCUGCUGUACCA
>1095
GGUGGUCUUGGGCCCAUGAAAAUUCCUCUGCUCUCUGAUUUGACACAUCAGAUUUCAAAGGAUUAUGGUGUAUAUUUAGAAGACCAAGGGCAUA
>1096
UGCCCUGUUGUAGUCACCUAUUUUCCUUUUGACUGGCAGAACUGCUCCAUGGUGUUCCAGUCACAGACUUACAGUGCU
>1097
CUGGGCACUUUUGGAAGUCCAUGUUGAGAAGACGACUAUAAUUGCUGUGGAAGGAAAAACCGUUGUUUUACCAGUUUGGUAUUCAAGUAGUUCUCAU
>1098
GGUUCUUUGGAAGACCGGCUGCACCCUCAGGGCAGAUUUCCCAAACUCCCCAUGGAGCAGCGGAUUAGCAUCCUGCAGGGAGCAGCUUGCGGCCUUCAAUACUUGCA
>1099
CUAAAGGAAAAGGUUCAGCGGUGCCGUCAGACGGACAGGCCCGAGAAAAGCUGGCACUUUAU
>1100
UGUUCCUUUUCUUCACAAGCCUCCUGCAGAACUUCACGUUCCAGGCUCCUCCUGGGGAGGAACU
>1101
UGCACCUGACUACCCUGGUCCAUCACACAGAAUUAAAAAAACUGUUCAGGUUGAGCAGUCAAAGGUUCUUAUCAAAGAAGGGGGAGUUCAGCUGCU
>1102
UUUGACAUGUCAGGAGUAAGGUUAGCGCGUCUCCCCCGAAGUAACAGACAGGGCCACCGCAGAAUGGUCUGUUGCUGUGCUUGGAGCGAAGACCACCCGACAUGCAAC
>1103
CGAAGUUCGUCUCCACACCCUCUCUGAUCCGUGCUGGGUCCAGAGUUCUGUACAGACCAGUUUCU
>1104
CUUCAUCAGGUGGACUGUUGGUUUGCAAAGAAUAAUGCAGCCAAAUUAAUUGAUGGAA
>1105
ACUUUCCAGAAAUACAGCAAGUGGAUGAACCGGUGGUUCGACCUGGAUACAGUCCAGUAUUUUCGAUGCUGGUACUACAACCUGAAUGUUUCUCGGGAGGG
>1106
ACCGUGGAGUUGGUUACAUUUGACCAGAUGGUUAAUCUGUCCAUUGACGGA
>1107
AUGGCAAGAAACUAAGGAUCGAUCUAACAAAAGGUGCUGAGGGACUUGGUUUCACAGUUGUCAC
>1108
UGUCAGCUGUCUACUGGUGGUUCUGUAGCUGGUGCCGUAAAACUCAACCGGCAACAAACAGAUAUGGCUGUUAACUGGGCAGGGGGCC
>1109
ACCAGCGAUCCUCGUUUACGUAGAUUGCAGAGUCGCAUGAACGAGGAUGUGGA
>1110
CGAAUAUGGAGCCCAGGACGAGGUGACGGGCGGGAGCUGCCAUGCUGCCCCCUUUGACUGGCACCUGUACCCCCAUUUCCAGUUCU
>1111
AGGUACCUGCUCUUUGUGGAAUCGACACUAGAAUGUUGGCCAAGAAAAUCCGAGACAAGGGCACUGUACUG
>1112
CUGUUGAAUUUGCAUAAAAAGAGCUGGAUGGAGGGGCUGACGCUUCAGAACUACAGUGAACACUGUAAACUCAACGA
>1113
AGGGCAAUCUACAGAAUAUAUGGGGACAAAGCUCCAGAUAUUGUAGAGAGUCUA
>1114
ACAGGGACACACAGCUGCUGUUUGGGCAGUGAAGAUACUGCCUGAGCAGGGCUUGAUGUUGACUGG
>1115
GUGGCUCGAUCUGCCCAUGGUGCCACCGUAUAUAGUGAUAAACUCUGGAUAUUUGCAGGAUAUGAUGGAAAUGCAAGGUUAAAUGAUAUGUGGACCAUUGGGUUACAGGACCGG
>1116
GAGAAGCUGGCAGCCUCCAUUGCGCCUGAGAUUUAUGGGCACGAGGAUGUGAAGAAGGCUCUA
>1117
UGGUUCUGGAGCAGCUAAACCAGCAGAGGCAGUUGGGGCUCCUGUGCGACUGCACCUUCGUGGUGGACGGGAUCGACUUUAAGGCCCACAAAGCCGUGUUGGCCGCCUGUAGCCAGUACUU
>1118
UACACCAGACAUGAACCGGUUGGAGUUUGCGGACAGAUCAUUCCGUGGAAUUUCCCGCUACUGAUGCUGGCGUG
>1119
ACAGAAAAGUCUAUUUGGGAAGGGACUCUUAUGGUGUCAGGCCACUCUUCAGACUUUUGACUGA
>1120
UGGUGCUAACAGAUUUAGAUAUGAGAGUCAAGCAAUACUACGAAGUCCCUAUUAGCAUGAAAUCUGUGUUUGACCUGGUAGAUACUU
>1121
ACCCCAGGGCUUGGCUUGGUGGCCGUGCUGUUACUGAUCUUUGUGGCCAAGGAGCCCCCCCGGGGGG
>1122
CCUGGAAGAUCUUGCUGUUUGGUGCAAUAAAUGUGGUAUGCACAGGUUUCUUGCUCACAUGGUGCAGCUCUACAAACAGUAUGGCUUUAACAGC
>1123
AUGGAGAAAGCACUGAAGGAACAACAGAGGGUUGAAUGUUCACGUCGAUACAAACCACAGAAACCCUGGUUCUCAUUCCCUGCUCCGUCCCGA
>1124
AUAGGAGUAACAUUAAAGUUUCCUAACAAAACAGUUGCUCAGAUGGCAUGUGAUGUCCUUCAGCUUUUGGUUUCCUAC
>1125
AGCUGUUCGGCUUUUAAUGAGGAAGGGUGCAGAUCCUAGUGCUAGAAACCUGGAGAAUGAGCAGCC
>1126
AGCAGCAUGUAUCGCCGAUCUGUUCACCUUCCCUCUGGACACGGCCAAAGUCCGACUCCAGAUUCAAGGAGAGAACAAGGUGGUUAACGUGAAGGCG
>1127
AGAGGCCGCUCUGGCUGACAGAUUCCUUCAAGUACUAGAGGAGUUGAUUGGUUACUUGGAUAAAGGUUUCC
>1128
ACUGUUACAGUUAACUCUGUUGAUGCAGCUGGAAUCCAUUUGCACCACGGUGACAACUCUGACAGC
>1129
CGGGAUUGUUCAGCUUGUGAGCCAGGAUUCUACAACCUCUUGAGUGGUCGUGGCUGUGAAAGAUGUGAUUGCCACUCCCU
>1130
CGCUCGGGUGCGCAUUGAGAUCUUGGAUACGAGCGGAAGUUAUUCCUUUCCUGCGAUGCGCGCUCUUUGCA
>1131
ACAGUCGCUUUUCCCUGCAAAGGACACAGGCAGGGUGGCUGCUUAUAGCCUCACUCAUGACUUUGGGUCCAGCAGUGGUUCAGUCUCAGCUGG
>1132
UGCAUUAGUUGUGAGAAAACCGUCAUGCCAGGAUCCCGCAAGUUAGAAUACAAUGGGCAGACGUGGCAUGAACACUGUUUUAUUUGCAACAGCUGCC
>1133
CGAAUGCAGUGGGGCUGUCAGAAGUCAGCAGAAGUCAUUCAUCGCCUGCCACGGUCACACUGUCUAUCA
>1134
CGAUUCUGCUGGCCCCUCACUUCCAAAGAAGAAAACACUGGACAGUGCAAAGGGCAAAACAGCAUCU
>1135
CUCUUAUGAGUGUAUGGGCGACUGUGGUGACUUCUCCUCCUACAUGAGCCGCUGUCACUCUUGCAGAGUGGAGAGUGGCUGCUGGAUGAUGUACGAUCAGCCCAACUACAUGGGAA
>1136
CGAGAGCCAAGUUACACAUAUCAAUCUCCGUGACGGCCGGUGGGAGGUGUGCAGAAAACCUGGCUCUCC
>1137
UGGGCCUGUUGGACCUGCUGGAAAUCCCGGUGCUAACGGAGUAAAUGGAGCUAAAGGUGCAGCUGGUCUC
>1138
UUCUGUGCUGAAAGGCCAAGUGUAUGUGCUGGGCAGGGAGGCACCCCAUUCUCUGUACAACGAGGAGCUGGUCAGCAUGGAU
>1139
GUCUUUGUCAUGCCUUAAGGAAAGAGGUUUGGAAAUUUCUUCUGGGCUACUUUCCAUGGGAUAGUACACGAGAG
>1140
UGACGAUGAUGCUCUCUUGAAGUCCCAACACAUUAACACACUAGGACAAUUUUGGACUACAAAAGCUUUCCUGCCACGUAUGCUGGAACUUCAGAAUGGCCACAUUGUUU
>1141
CGAGACUGCAGUCGGGAGGAUGAUAGCCUCACCAACCUCCAGUGGCUGCAGGACUUCUCC
>1142
AAGCGCCAGUGCAAGGUCCUGUAUGAGUACAUCCCGCAGAACGAAGAUGAACUGGAGCUG
>1143
AGGUUGAACGACUCGGGUUUGAUGAAAACUAUAUUGAUGUGACCGAGCUGGUGGAUAAGAAGUUACAGGAGGAGCGUGGGAAUGGCAGGAACCCUGGGGUGUGCGGCCA
>1144
CCUGCAGGUAGACGCUGAAGAUAAGAAGAGCCUACAUCCCGAGCCCAGCAUGAGAAGAAGGAAAGAGAUCCACGAGAUUGUUGAGCCGGCCUCUGAACUCCUUGGCACCAGCGCUGCAAAGA
>1145
AGGACGCCAAGUUCCGGCUGAUUCUCAUUGAGAGCAGGAUCCACCGCUUGGCCCG
>1146
ACCUUGUUGCUGGGAGUCACAAUGGAUUUUCCAAAGAAGAAGAGACAACAGUUCCAGCAUUAGUGGAGGA
>1147
AGUCUGAGCCACUUAGUGAUCCCAAUGCCCAGUCUUUGUUUCGUGGUGCCGACCGGUAUGAUUUUGCUGUCCUGCUGGGCCCUGGAGGAACCGAAUGCUUCUGGCA
>1148
AAGUGCUUUGAAUCUCCUUGGACAACAAAAGCACUAUCUGAGACUGCGUGUGAGGAUUCCGAGGAGAACAAGCAGAGAAUAACUG
>1149
GCCCACAUCUUCAUUCCAGUCUUUUACCGGUUACGGCUCACAAGUACCUAUGAGUACCUGGAGCUGCGGUUCAGUAAAGCUGUGCGAAUCUGUGGGA
>1150
CCACUUAGUGAGCGCCGAAAGUUUAUGCGGGAUAACAUGGUUGAAAUCCCUAAUCACAUUCUGUUCUCUGAGAUGA
>1151
CUGUGUGACCCAAACAACCUUUGUCAUUCUGGACGUACAUUUGAUGCCCAGAUUGUGAUAAUUGAGCACAA
>1152
CUCCGCGUACCUGGAGGCCGGGAGUGGCGGCACUAAAGUGCUGUGCGCAGUUCAUGGGCCGCGGGAGCGCGGGA
>1153
UGGAGACCUCAAUGCCUCAGGAAGUCCAUAUUAAAGUGCAAGUCUAUGAGAAUGGAGACCUGUCUCCU
>1154
GAGACAAGUUUUGAUGUCUUAAAGUCUGGCAAUUACUUCAUUUUGCUUCUUGGAAAUCAAAUGUCUG
>1155
UGGAAGCGACAACAGCCUUGAUGAAGAGGUUUACUCCAGGGCCAGCGUAUUUGUUUCCU
>1156
CCCUGGGCAUUUGCUGGUCAUUUAUCUUGGGAUGGAUCUGGCUGCAGAUUUUGGAAGUUCCAGAACCAGAAGCCAUCCCAUACUAUAAUAUCGGUGUCUGGGC
>1157
UGUCCCUAAAUGAGUGCUUUAUCAAACUGCCCAAGGGGCUGGGCAGACCCGGGAAGGGCCAUUACUGGACC
>1158
AGGAGGCUUUUUUCACACUGGCAAGAGACAUCAUGACAAAACUCAACAGAAAAAUGAAUGAAAGCAUCUCUCCGGGUGGAGGAGGUCCUG
>1159
GCGCUCCUACCCCUUUGACAGCGUCUCUCCCUUACAGCUAAAGACUCAUGUCGGCGAGAAGGAGUUAUGUCAGGGUGUAGCCGGUGA
>1160
CUGAGGAGCCUCCUUGCUGCCCUUCACUUUGCAGAGCAUGGGCUGCCUAUAAAGCAGUUUUGUGUUAUGUAGUGUCCUGCAGUCGCUGCCUUCAA
>1161
AGGUUUGCAGACAGUGGCAUGAUCUCUUGGCUCGCUUCACAAACUGUUCUUCCAAUGACAUUCUCCAAGAUGAACCAUUUCUGCAAUUCCG
>1162
AAAAGUCAGAAGUUCAUCGGAGAUCUAUGGUCUCAUGAAGUCUGGGGCUUUG
>1163
AUAGGCUUACUCAGCUCGAGAGGCUGGAUCUGGGAAGUAAUGAAUUCACAGAAGUGCCUGAAGUACUUGAACAACUGAGUGGUCUGA
>1164
UGGACCUCUCUGUAAGUGCAGUUUGAAAGCCAGACGAACUGGAAUCAGGCAUAGCAUUUACCCUGGAGAGGAGCCU
>1165
AUUGUAUGAUCCUACAACCAUUAUGAAUGCUGAUAUACUAGCUUACUGUCAAAAGGAAGGGUGGUGCAAA
>1166
UCUGUGUACACAAUGCUGCCUCUGGGAAUGCAAGCCUGUCUGAUUGUCAGCAUUAUAUCAGGAAUAUCCCACAUCAUUGUCAUUAGUAUCACAGU
>1167
UGGUAUGAGCAUUGACAGGCGCCAUGUCAUGCUGCUUGCAGAUCUCAUGACCU
>1168
CUUCUGUAAAUGGCUUUGAGAUUAGUGGCUGUGACUUGGAUUUAUAUUUGGAUCUUGGAGAUGAUGAGGCAGAGA
>1169
UUCCUGAAGGAUGCCCAACCUGAAGACCUGGCAAGGUCAUUAGAAUCCCCAGAGAC
>1170
ACUGUUAGAGCAGCAGCUGAAGGAAGCCAACCUCCGUGCCCGUGAGUUCCGACAGCAGCUCCGAGAGA
>1171
GGCCCUCUCUAAGAGCACAGAUACACUGCUUACUUACCAGGCUGAAGAAGCCUCACUGCUUUCAAGUCGCCCACUUUUGGAGCCUUGUCGACUGUGCCAGAGACGGCA
>1172
UUGCUAGUGGUGGCGAGCAUGCCAAGUUUUGCACUAAACACGAAGAUAUGACUCUGCUUGUGCGGAACCUGGGCUACCCACUGCAG
>1173
AAGGUCAUCAUUGAAGAAGAGCAGCUGGUGUUGGGAUCACACAAAGAGCUGAAGCAUGCCUGGGACCAAGACUACGAUGCGUUAGUUCUUCCUCUACUUGAUGAAUCUG
>1174
AGAAAUUGUUAAACAAUGGCAACCAAGAGGCUCUGGCAAAAGUGGAUUCUGCUGUGUUUUGCUUGUGUUUGGAUGAUUUCC
>1175
AUGGGAACCUUCUGGACCAGCUGUACAUGGCCUUAAGAAACUUUGAUGGGCUAGAAGAGAUUGACAGAGCCCUUGGGAUCCCAG
>1176
ACCAGAAAUCGAGGGACCUGGGAGUUUUACUAUCUUUGCACCAAGCAAUGAAGCAUGGGCUGCCCUUCCAGCUGAAAUUUUGGA
>1177
AGAACGCAGAGAGGAUCCUGUACAACAUGAGGCCCGCAGAACUGGUUGAUGUCAUAAAAACUGCCUUCAACCAAGGACUGGAAGGGGAUAAUGAAGAACAUGGACCCGAAGAUCAAGUGUCG
>1178
GCCGGACUCAGGGAUGGGCAGAACAGCUAUUGGAUCAGUGGGAAAACUAUAUCUUCUCAGCUAUUAAACCAAAGGAUACACUGAAAUCACGGA
>1179
GGCUCUGACUUUGAAAUGCCCCCUGCAGGUACCCUAAGAGUCUUCAUUAAUGGGGAAAUUGUCUCAGCACAGGAGUUUGAGUA
>1180
GUCCUCACUGGCAACUUUCCUUGGGAAUCAGCAUCACCAGGAGAUGCCUUCUUUGAGGAA
>1181
ACGGCUCAUCGAAUAACAAAUGGGGAUGAGAUGUACAGAAAAAAUGUGCAGCAGAUAAUUCAGAAUCUUAUUCGGAAGUUGG
>1182
GCUUUUGAUGUUGCUGAGCGUUACCUGGACAUCCCUAAGAUGUUAGAUGCUGAAGACAUUGUUGGA
>1183
AAGAUGGAUUCCAGUCAGCAGAAUCUGUUACUAGCCAGCAGACAAGUGUCAGUGUUGGGGAUGACAGUACCGGCAGCUGGUCCAAUCUG
>1184
GGCGGAGCUUAUCACUUGUCACGCCUCUUGCACUUAUGCGAAAGAGCUUUGGUGGUUUCAGGCAAACCGCA
>1185
GCAGGCAGCUUAUAACCUUGUUCAACGUGGAAUUACCAAUCUGUGUGUUAUUGGCGGUGAUGGCAGUCUGA
>1186
GCGCCUCCUCCUCCUCCAGUCCCCCGGGCACCCCCAACCCCUUGGAAAACAAGAGCGGGGGCCCGUCUGGGGCGACGGGGGGAGGCUACGGGAAGAGCGG
>1187
AGCAGAUCCGAGAAGUAGCUGGGGGAGCAGCCAGAAUUCGUGGAGAAACUUUAGGCAUCAUAGGACUUGGGCGGAUAGGGCA
>1188
AUGGUGCGCCACCAGCGGAUCCAUUCCGGCGCCAAGCCCUACCAGUGCAACAUUUGCGGCAAGCCCUUCCGGGAGAAGUCCCACCUGACGGUGCACCAG
>1189
AAGCAAAAUGGCAUUGGAUAUCUUGCUCAGCACCAGCUGUUUGAACAGAUCCCUGAACUGAAGGAGGAUAUCUGUAUACCAGAUUAUUGCUG
>1190
GUUCUGUGGUCGUGGACUGGACAAACAAUACUUUCCCUGUAGAACCGUGUCCAGUAGAGCAAGUAGAAG
>1191
AGACUUCAUCAAAAACAUGAUCACUGGCACUUCUCAGGCUGACUGUGCAGUGCUCAUUGUUGCUGGUGGUGUUG
>1192
AAGUCAAAGAUUGUGAGCAUGCAGUUUAUUCGGAAGUAUAUCCAUGUUGCUAAACUGAUUAAGCCUGUCCUGACUCCCGAGGCUGCUGACUA
>1193
AGCUGGUGGGGUCCGGUUCUGGAGUCGGUGGUGGCUCGUCCAGCGGCCUGGGGACUGGCUACAUCGGCA
>1194
ACCCGCACCGUCAUGGAGGAGAUGCGGUCGCUGGUCAGUCAGUGCAACUCCUACAUUGCCAGCAGGA
>1195
ACCAUGGCCAGCCACCACUGUCUUCAACUGCCCUCAUCCAGGUGCAGAUUGUGGACAGCUCGGUGGAAAGGCAAGGG
>1196
CGCCAAAGAUCUGAAGCACAAGCGGGUGUCUAUGGGCUACACACAGGCCGACGUGGGCUACGCGCUGGGGGUCCUAUACGGCA
>1197
AGCCAUGCUGGGCCUCCUGCACACGAUCCUCCUGCACCGCAGCACGGGCAAAUUUCACUACAAAAAGGAGGGCACCUACUCCAUUGGCA
>1198
AGUGACCGAGGGCAGCCCCUGGAGAGCGUGGAGGUGGCCCCCGCCCAGUCGACCGUGUUGAGGCGCAGGGACAAUGUCUGCCACUCUCCGGUGCUCAUAGUCAUC
>1199
CUUGGAAAUGAUGUGAUUGUGGUAGGGGGGGACACUGAGUUUUCUGCUAGUUCAGCAUACAGAUUCAAC
>1200
AUUGGGAGAAUCACUGGAUCUACUGGAUUGGCCCAAUGAUGGGCGGUAUCCUGGCCAGUUUUGUCUACGAG
>1201
ACUGUGUCGACUCGGCGUCACAAAACAGAGUCCAAGUGGUUCCUCUUGGCUCCAUGUUGGAACAGA
>1202
UGCAUGCAGCUCUGGAGACAGGAACCUGAUAAUACUGGAGUUUUGUUGUUGCUGUCAUCUAUACAUUUCCAGUGCCGUAGGCU
>1203
GGCGUGGAUGAUUCUAAGAACAUUGCUCGCAUUGCAGCUCAUAUGCUUCAGGAUGGCUGCGAGCUUCGUGUAAAUGAGAGGAUGCAUGCA
>1204
UGGAGGAGCUGGAGGAGAGGAAACCUUGGUGGUGGAACCUGAAGGUCUCGUCUCUGUCUCUCUCCGCUCCCCU
>1205
AGAUGUUACGUUUCAGACCUCUUUCUGCCGAGAUCAGCUAAGGAGUUCAAAGCGUCCCCUGUGCCCGCUUAAAAAAUUUAGCACUUUUGUCCAGAAAGAUAUGUUUUCAUCC
>1206
AAACCAUAUCGCCCGAGCAUGUCAUCCAGGCACUGGAAAGUUUGGGUUUUGGUUC
>1207
AGCGGAUCAGGUCGGCAAAGGUGCUUCAGCGGAUCAGGUCGGCAAAGGUGCUUCAGCGGAUCAAGUCGGUAAAGGUGCUUCAGCAGAUCAGGUCGGCA
>1208
GCCUCUUGGGGCUUGUACUUCUUCUUCUAUAAUGCUGUUAAAGCCUACAAGAAAGAAGGGCGAGCAGAGGA
>1209
UGCCGGAGUCCAGCGCCUUUGCCAAAGGAGGUUUUCAUCCCUGGAAACGCUCCUCAUCCAGCUGCAGCCUGGGCUCUAGCC
>1210
UAUCUGAUAACCAAAGGCUAAAGUGCGAGGUGGAGUCACUGAAGGAGAAGCUAGAGCACCAGUACGCACAGAGCUACAAACAGGUG
>1211
UUUAAGAGAUGCGAUAUUAGAAGAUGAAGAUGAGGAUUUCAGAUCAUCGUUUUUUAUGGGUUUGUAUGUCCUAAU
>1212
GGCGCAGUAUGACCGGCAGAUCCGCUUGUGGGGGCUGGAGGCACAGAAGAGGCUGCGCA
>1213
AGAAGAAAUCGAAAUCGCAGCCGUACAAAGGACACAAAAAAAUCACAGCACUGCAGCUAAAGGAUGAGAUGUUAGAUGGAGACGAUUACACAUUUCUUCA
>1214
CAGAACUCCCCGUAGCUAUGGACACAUCACUGUUAGAGACAGUGUCUUCCAAAGACUUAUCGAAUUGUUCUC
>1215
GCUGAAAUCAUGCAUCAACUGGACAAUCCUUAUAUUGUGAGGAUGAUAGGAGUGUGUGAGGCAGA
>1216
AUUCUCACCAUCAAUAACUGCUCGCUGGCAGAUGACGCUGCCUAUCAGUGUGUGAUUGGGGAAGAGAAA
>1217
CUUGGUGACAUUGUGAAAAAGCAUGUACGUUGGUUUAAAGCACUCCCACGUGUCACUCCAUUUUAUGCUGUAAAAUGCAAUGACAGCAAA
>1218
GCUGUUAAUUGGCGGAGGUGCUGUAGCUACAGUUUUCGGGCUGUCCCAUUUAACAGA
>1219
UGCACUUGGCGCUACUAGAUGAGAUCAGUACGUGCCACCAGCUGCU
>1220
UGGUUGGACAUCAACCUGCUCCCAUUAUCCCCAUGGAAAAGCUUGGUGUUCAGCCU
>1221
UGGCGAAUACUUCCCUGGCACUGGAGAUCUUAGGGAUAUUGGUGCAGGAAAAGGUAAAUAUUAUGCUG
>1222
ACAUUGAGGUUUUCCAUGCAUUUUAUAAACCUCUAGAGUUUAUUGUGGCUGAAAGGAAUGGCUCUCAGUGC
>1223
GAGUUGAGAUAUAUCCUGGAUAUGCAGCUUCAGAGGUACUUUUUCAUGAAGAUGGCAGUGUUAAGGGCAUAGCAACUA
>1224
AUCCUGCAGACGUGGGACACGGGUUACCCAAAGCGCAGUGCUGGAGAGUCGUUUAUGAUUUGCGGCACCCUCUAUGUAACUAAUUCUCAUUUGGCGGGAG
>1225
AGCUGCUGGUCCAGUUACAGGAGUUACACAGCAAAGUGUCUCUCUGCAGCCUGGAACAACUCAGCUCUGCA
>1226
GACUGAGGUACAGCAGAUCUCAAGAAAUGUUUGAUAAAAACAGAGGUUUGCCCUCAAGUA
>1227
AAUGGGAAAAUUGUUGGAUAUGUCCUGGCAAAAAUGGAAGAAGAUCCAGAUGAUGUUCCACAUG
>1228
AUAUCAGAUGCUUAUGAAGAUGGGUUGGAAGGAAGGAGAAGGCUUGGGGACUGAAGGUCAAGGAAUCAAGAAUCCUGUUAACAAGGGUACUACGGCAGUUGAUGG
>1229
AUCCCUUGUCUAAUAUGCUGCUGUCCUUUUCUUCCAAAGAAGAUGCUAUCUCUUUUGCUGAAAAGAAUGGAUGGAGCUAUGAAGUUGAGGAGAA
>1230
AGACCAGAGCUGUCUCGCACACGGACCUUUGGGAGAAAAGGUGUGAGCCAAGGACAGUUUUUUGAUCA
>1231
GGACAGCUGCUUGGCACUGGAGCUGAAGAAUUCUUCCUUAUCCAGUUACAUUCCUGCUGUCA
>1232
AAAUACCAUUGAAGAUUUCAUUGAAUCUGAAGAUGAAUUAACAUCCUUCAGAGAAGCUGGAGUUGCUGCAGAGGUAUUG
>1233
CGUCACUGGUUUCAUCUUGAAUGUGCCAUCCAAUUUGCGCUGGGGCCCAUUGCGUCUGCCCCUCAAGCGGCAGCACUGGAUUGGUGUGCGAGAAGUGGCA
>1234
AGAAGUCCCAAAAGUACAUGGCCCUGUUGAAAACUGUCACCAUUGUGGUGGGAACUUUUAUCAUGUGCUGGCUUCCUCUGUUUGUACUUUUUCUCUUUG
>1235
GUUGAAAAGGCUAUAAGCAGCUCUUCUGGACCUCAAAGCCCAGGGGAUGCUCUGAGGAGAGUUUUCGAG
>1236
ACCGCAGAGCUGAAGGGAUCGUGGCAGGUGAUGACUAUGAAGAGGUGGACAGAUAUAACAGGCAGGCCAGAUCUGCAAGAGGGGCGGC
>1237
AUCCCAUCAAUGCUCUGGAUCCUUCAAAAAAGCUCAAGGGGAAGUUCCCAAGUGUAACAACUCCUGAGACGAAGCCAGGGGGUGAGGAC
>1238
GCCACCUGGUGGAAUGCCCCCUACAGUUCCUGUCUGGGGAGAAUCUCCUUCCCCCUCUAAGCAGCAAGGAGGGCCUGAUAUCCUCUCAGGUUUGGA
>1239
UGGGCAGCCUUUUCAUCAAGCCUGCUUAUACGAGUGGCUUAGAGGCCUGCCCU
>1240
ACACAGAAGAAUAUAUUGAUGGUGCAUUGUCUGGACAUCUUGGAGAAGUUUUGAUAAGAUGCAACAAUGUGUUAUAUAUACGUGG
>1241
CUUCUUCAUACUACUGAUGCUGUAUUGUUUUUGCAGGAGUUUCAGAUAGUGAUCAGAAAUGCACCCCCAAUCCCUCCAUUGCCUACCUAUACAGUUACAUUGGAUGGAGAAA
>1242
UCUGAUUGCAGAAGGUAUUGCAUUGGUGUGGGAGUCCUACAAGCUUGACCCUUAUGUUCAGCGAUUGGC
>1243
GCGAGCUUAUCAACAAACUCCAGCCUGGCACCGUUCGGAAGAUCAACGAGGCGACCCAGAACUGGCACAAGUUGGAAAACAUCGG
>1244
AGAAUGAGCUGUACCAGCAAGUCCAAUUUCCAGAACAGAGCAUUCUCCGUACUGCUCAGUGGAAGUUCCAAAAGCUCUUCG
>1245
AGUCUUUACCCAGUGAUGACAUUCGAACACUCUCUAUGUCUGGUCAUGUAGGUUUUGACA
>1246
CCUGAGCGAGCGAUUGGCCCUGGAGCGACAGGUGAGGCAGCAGCGAAUGAGGGCGGAGGUGUCUCAGG
>1247
GGGAUGCUGUCGGGAGUAUUUACUACUGCGAUCAUGGCUCCAGGUGAGCGAAUCAAGUGCCUCUUGCAGAUCCA
>1248
AUCUGCAAAAUCAGGAAAAGUUUGCACAGCUGAUUAGCAUUCCAAAACCUUUGCUUCCCAUUGGUGGACUCCCUUUGAUUUCAUAUUGGGUAGAA
>1249
UGCCAGUGCAACUCUUACAUAGCGGAGGACCAGCUGUUCCAGUGGUGUGAGAAGGUAUUUGGCU
>1250
CGUCACCUCCAUCCUGUUCCUGGUGUCGUCGAGCGAAUACGACCAAGUGCUGAUGGAGGACCGACA
>1251
AUCAGACAGUGGACAUUUGGUCAGUGGGCUGUAUAAUGGCAGAGCUUCUCACAGGAAGGACCUUGUUUCCAGGCACAGACCAUAUUGAUCAAUUGAAGCUAAUUUUGAG
>1252
UUGGAAGCUGCUACCUCCACAGCCAACAUCAGCAUCGGUCAGUAUGCAGUGGGUACCUGGCUGAUGUUCCCUGCAGUGACUCUAGCUCAAGCUCCAG
>1253
GGACAUUACACCUCACAUUUGCAAGAAAUCAACGUUGGGAAGUUCACAUUUCAAGAGAAGGCAUUUUUGAAAGCUAUCCAUUCCAAAACAAUUCGCAGAUUUCUAAAAUGCUUUGUCA
>1254
GGAGUCCUGCUGCUGUUUGCGCUACUGCUGAUUGUCAGGAGAAGGCGGCGGGAGCAAAGACUCA
>1255
GGGAAGCGGUACAUCUAGCCCGGGACUUUGGGUAUAUCUGUGAGACGGAGUUCCCCGCUAAGGCUGUAUCCG
>1256
ACCAGACCUUCCUGAAAACCCCCCUUUGCCAGAGCUCGAUGAUGAUUAUGACAUGGAGGUGUCCAGCAGGGAAGAGUCGGAAUAUGAGAGUGGGGAAGAGGAGGAUAAAGAGAGAAUGGC
>1257
AGGCAACUGGUGCCAAGGCUUUAGAGGAUUUUGCAGACUGUAUAAAGAAUGAACCAAAGGAGACCAGUGUGUCA
>1258
GCCAGCGCCGACCAUCUCCUCUGCCAGCGCCACCUCCGUCUCCCCCCCCCGAGGGACAGAUGCCCCCCUGCUGCGCCCCUACCGCCUCGAGUCCCUGGA
>1259
AGCUUGGCGAGAGUGUUUCAUUGGUGGUGGCCCGGCAGGAUGAAACCUUUUUACCACGUG
>1260
CAGAGAUCGAAGCUCUUUAUAAGGAUCUCACCACAAAAGGGAAAGUGUUGGCUUUGUCCACAGAGCUGGGGGAAGCAGAUCUUGUGUGUGAAUUGAUUCUGUCAUUGGUGUAUUAUUUCUA
>1261
ACCAGUUGGACUUCAAGGGAAAGUUGGCACAAAGGGUGAACAGGGCCCUCCUGGUGUCCCAGGUCCCCAGGGUCUUCCUGGA
>1262
CCAUUAAUGGGAUUGCAGCUGACAGAGGCAGGAACUAUGCAGUGCAGGAUGACACUCCUGUUCUUGA
>1263
ACACGUUUACUUUCACUGCUACCACACCAAACUGAAACAGUUUGGCCUUCAGGCCCUUCAGAGUCAACCUGA
>1264
GUUGCCACUGGGGAGAGAUAUGAUGUCUACACACAGGGGGGUGUUCUGUUUGUCACAAGUCGAAUUCUUGUGGUGGAUUUUCUCACUGAUCGGAUCCCUGCAAA
>1265
GGAGAGGACAGUAUGGAGUGGUUUACCUGUGUGAUAGCUGGGGUGGGCACUUCCCAUGUGCUCUCA
>1266
CAGUGGUCAUGGAGGCAGCCGGGGGUUUGGAGGCGGCUAUGGUGGCUUCUAUAACAGUGACGGGUAUGGAGGCAACUACGGGGGCAGCUCCCAGGUUGACUGGUGGGGCAACUA
>1267
AGUUUCAUGGUGAGGGAAGAGAAUGCGUCAACUGUGGGGCUAUGUCUACCCCUCUGUGGAGACG
>1268
GUCUGGUGUUAAUGGGCCCCUGGUUAUCCUGGACAAUGUCAAGUUCCCCAGGUACUCAGAGAUUGUUCACCUGACUCUCCCCGAUGGCACAAAGAG
>1269
CCCAGAGUGCAGGACUCUGGUGGAGUGUGGGGUGGAUGAACUUCCGAGCAACAUCCUACUAGUGAGACUGUUGGAUGGA
>1270
UCAUUAUGCGCUGCGGCAAGGCCUUGAAUGAGAGGAAGGCAGAGGCACGACUGCAGUUCCGUGAUGU
>1271
AGCUUCUAAAGAAUCUAUCAGUCUCCGAAAGUCGGAGAAACCAGAUGCGAGACCAAGGGAGCA
>1272
ACUAGCUGCCUUUUAUUCAAUCAAGCUGGCAAGGCUACUACUUAAGCUUCAGGGAAACAUGGAGAAGGCAAGAAAGG
>1273
ACCAGGAGGAGAUGGUUCGGGACCUAGAACAGGGAGAUGUGUCUGAAACUGUGCGUAUCUUCUUUGAGGA
>1274
UGAAAGAGCCCAUCAGGAGUUGGACAUUGCUGUUUCAUCUACUUACUGUGGAGCUCAUUCU
>1275
AGAAGAAGCAAAAGCAUAAGGGUCGUGGAACUGUAAGGACUGUUACAAAAACUGUUCCCAAUGACUCCUUUUUUAACUUCUUCA
>1276
GCUGGUGUGUUUAAAACCAUUACCAUCUCAGCCCACACAUUUCUGGAAUGAUGAAAAUGGCAGCAAAUACCAGA
>1277
GUUGGUUGGAAACAAAAAAGACUUGCAUAUGGAAAGGGUGAUAAGCUAUGAAGAAGGAAAGUCAUUGGCUGAAUCUUGGAAUGCUGCUUUUUUGGAAUCCUCUGCUAAA
>1278
AGGAGAGCAGAGCUUCAUCUCCAGUGAAUGCGGCUGAGAGACCCAGCAGUUCUGCCCCA
>1279
ACAGACUGUGGUUAUGACCUCACCGGUUGCAUUGUCCAGCCCAGCAACUAAAACAGAUGACCCACAGCUGA
>1280
ACUCCUCUUGUGAGGUUGAAGCUUUGAUGGUAAAGAUGAAGCAACUUCAAGAAGGAAGAGA
>1281
CCGGUAUCUGAACGUCGCCCUGUGGUGCAGAGACUCCUUCAAAACGGGGAGCCUCUGCUGCGUGGGGCACAUCAGUAUCCGA
>1282
ACUUUUGCGUGAUCUCCAAGGGCAGGAUCUGGAUGCAGAGAUUGAUGAUGUGGGAUCAGAAGUUGAAGA
>1283
CUGUCUGACAGGCACUAUAACAUGCUGUGUGAGCAGUACAAUGAUGGAGCCAAUGGAUAU
>1284
GGAGAGUGGCUCGUAUCACUUUGUUUCAGCAGAGGAAAUGAGCCGGGCAAUCUCA
>1285
CGUUGUUCAACUGGAGGUUUCUGUCGGUCAAUGGUUUCUCCUGGUCCAACUGUGAUGGAGAAAGCCUUCCUGGAAAAAUCAAAAGCCUAUCUGUUAGUCCCGACC
>1286
CUGUGCAUUUGGACGUCAAAACAGACAAAGUCAUUUCUGCUUCCCGGGUUCCUGAUUCUGUGUCUGGUUGCAAAGUUCCAGAAGCCACAA
>1287
GUCCAGGCCUAUGUAUGCCCAUCACAUUUCAUCUAAAUAUGAUGAGCUUAAAAAGGCAGAGAA
>1288
UCAGGAGCAAUUCAGCCUUCGAGUCCUGGUACUCUGCAUUUUUAACUCCAUCCUUCCAGGUGUCUUGGUGCUGUUUCUGG
>1289
AGUAUUCUGAUUUCCCCAGCUAUCAUCAUGUCCCUGGGAUUAACAGUGAUCCACACCAUGGCCAGCCUGGUGGCACCUGGAGCUCUUAUACC
>1290
UGGCUUACAAUGUUUCCCUCUCUGGACCUGGACCGUGGGGAUUCCGUCUGCAAGGAGGAAAAGACUUUAACAUGCCCUUGACCAUCUCCAGAGUUACCCCAGGCAGUAAAGCAGCACAGUCC
>1291
GUUCAAUAAUCAAGAAUUACUUUCAUCCCUCAGGCCUUAUCCAGGAUUAAAAAAUGUUCAUGAAGUGUCGCUAGGGUGCAGUGAUGAAUUCUUUGUGAGUGAAG
>1292
CCAGUUGCAGUACAUCGUUCUCUAUCUGCUCCAUAUAGCGGGAGCUUACCUGCUCAAUUUAACCCGCUUGGGGCUGAUCCUGCUGCUCCUGC
>1293
AGGUUGUCCAGGCUGUAGAACGAGCUAAGCAGGUGACUAUGGCAGAGCUGAAUGCAGCCAUCGGGCACCA
>1294
AAGAUGGGAUGAAACUCCUGGGCGUGCCAAAGGAAACGAGACUCCUGGAGCAACACCAGGAUCUAAAAUUUGGGACCCUACACCAAGUCAUACUCCAUCUG
>1295
CGAUGUGGUGAAGAUCGAUUUUGAAGAUGUGAUUGCCGAACCAGACGGGACACAUAGCUUCGAUGGCAUCUGGAAAGCAAGCUUCACUACAUUC
>1296
ACCAAUAAAAGGUGGCACUUGAUAAGGUCACCCCAAAAACAUAAAGAGCCACGAAGAAGCCACCAAGGAGCAGUGACUGUUUUGUCUGUGGGAAGGUUCAGGGUCACCAAAGUGGA
>1297
GAGCUGUAAUGAUUGCCAUCCCGCUGGUCACCUGUGUGUACCUGCUGGUCAACGUCAGCUA
>1298
CCUGGCUUCAAUCUUGUUUUUCUUCCGUUUGCUGAUGACAUCCGGAAAAUUGACCCCCCGGAAAAGAUUACUGCAAAUGAAGAACAAGUGGAUAAGA
>1299
GGAGACCAUUGAGCAGCUGGAAGGCCGCCUUGUGAGGCAGGACCACCAGAUCCGCGAGCUCA
>1300
UAUGGUUUCCAUGGUAACUGGACUGGCUUCUUUAACUUCUCGUACUUCCAUGGGAAUACUUGUGGUAGGAGGAGUAGUUUGGAAAGCAGUAGGGUGGAGGCUCAUU
>1301
UGCUCUUUGUCUUCAACUUCAUCUUCUGGCUGGCUGGAGGUGUGAUUCUCGGGGUAGCACUGUGGCUUCGACAUGACCCCCAAACUUCCAACCUACUUUUCCAGCAGUUUGAGGACAAGCA
>1302
GUCAUUUUCAACUUUUGGCAAAGAGAAGGCUUUGCAAGGGCUGACAGGGGUUGGAAAUGGA
>1303
AUGGAUGUUCAGGAAGUGUGGUGAGUUUCCCGGGGGAAGAGGUGCCGGGGCAGGAGAGGUCCCACUGGGUGCUCUUCUCACAUCCAUCCAA
>1304
UGGGCAUCUGAGCUGUUGCUGUUGCCUCCAGAGACUGAUCUACUAGGAGGUUCUGGCUGGGGAGAACUUGGACUGUCCC
>1305
ACGUGAAGCUGAUUGUGUUGGACCGACUGGUGGAGCUGAAGGACCACCCUUCCCAUGAGCGAGUGCUACAGGAUCUGGUGAUGG
>1306
UGGCAUAUGGAUGCUCCUGCAUAACAGUAGCAGCCUUAUCAUCUCUACUUGGUGGUGGAGUGCUUCAGGGCUCAUUUACAGUUAUGGGAGUGAUCAGUGGACCU
>1307
AGCUCCUUGAGACAUACAGUUCAGAUGGAAUGCUCUAUAUGGUAUUUGAAUUUAUGGAUGGAGCC
>1308
GGUUACCCGAAGGUCUGGCCUCUCCGCCGGCAAGAGCGAUGUCUAUUACUAUAGCAGCUCUCCCAGCAGAUAUAAUAGAUCGCUUCGAGACA
>1309
GUUUUGGCCAAACCAUCCAGUCAUUUACAAUGCGAGCCGAAAACAAGUCUCCAGGCGGUACACAGAAAGCUUGUAGCAAGGUGGCUGCACCUACCCCACCCAAAAG
>1310
AGCAUUGCCGAAAGGUCUAAAUGUGGAAGAGUGGCUUGCCAGCAAUGCCUCUGCCUUCUAUAACCACGUGAGCCUUUUCUACGGUGCC
>1311
ACUUACGCUAAAAUACGAAACCAAGAAAAUAAGGAGAUAUUUCCGGAAAAUGUUGAAAUACUUAAUGAAAAAGGGGUACAGCCGUUGUGCUUGGGCUUCUGUGAGA
>1312
UGCCCCAACUGCAAGUCCGUCACUCGCAAAACCAUGACCGGCCUGAGAAAGCACAUGGAGGUGUGUGAGCAGCUGCAGGAGGCGCU
>1313
AGGCCCAGGCCCAACUACUCGCAGCCGCGGUGCAGCAUUCUGCCAGCCAGCAACACAGCGCCGCCGGUGCCACCAUCUCCGCCUCUGCCG
>1314
AGUGUCAGUCUUUAUUCAGUUUUUGAUAAAGAGAGUGAAGAAGAACUGGGGCA
>1315
AUGAUCCCAUCGAAGGCACCAAAACCCCCGGUUACAAGCAACACUCCAGUAUCCCAGGUUACAGCUGGUGUCUUUCUUCCAACGUCAC
>1316
AUCCUGAUCUCAUGCAAAAUCCAAAGAAAUCUGAUGUCCCGGAAAAGCCCAAGACCCCUCAGCAGCUGUGGUAUAACCAUGAGAGGAA
>1317
UGGUGGGAGCUCCUGUUAUUGGACUCAAUGAUUCGGGAGGGGCUCGUAUCC
>1318
AUGGAUGGGAGCUCUGCAUGGUGCUGAAUUACCAAUGCUGUUUGGGAAACCAUUUAUCAAUAAAGGUCGUUACACCAGAUCUGAGCUCCUUUUUAG
>1319
CUGCCAGAUGCUUCUCUUCUCCGCUACUUUUGAAGAAUCGGUGUGGCGAUUUGCCCAGAAGGUUGUGCCGGAACCCAACAUCAUCAAGCUGAAGCGGGAGGAGGAGACUCUGGACAC
>1320
ACCCAUAUCUGCUUGUCAUGCUGAUUCAGAAAAUUUUGUCUUCUUCCAAGAUAUGAGGUGGAAAAAUAAGUUUUGGGG
>1321
UGCAGAUGUUGUGGGCAUGGAGAUAGUGGCAUGUAGUAGUGGCCUAUCCAGGUCAGAGGGCAGUCUGUCCCCAUGCCCACAAUUACAAGCUGUG
>1322
UGGUUACGUCCAGGCCUAUUCAGAAUGCCCACACCGCGCUAGACCUGUGGGUUCCGGAGUACCAGGAGAUCCG
>1323
AGUGAAAAUGCCAGCGAGGAGGUGGGCGAGGGGGAAUACGUCAACCUUUAUUCCUCUGGGCAAAGCAACG
>1324
CCGAUAUAUUCUACGAGAGCCAAGUUACACAUAUCAAUCUCCGUGACGGCCGGUGGGAGGUGUGCAGAAAACCUGGCUCUCCGGAAUCCUUUGA
>1325
UUUCCUCUUGAUGCUGCUAUCAUUUUCUCAGACAUCCUCGUGAUACCACAGGCUCUGGGAAUGGAGAUCCGGAUGGAAC
>1326
AUCUUUGGCCUUUCUUCUCCACAAUACAAGCAGGUCCUGUGCAUGGGAGCAAAACAGAAUGACUUACCACUUAAGUACCAGAAGAUGCUGAAAGAA
>1327
AGGCCAUGUUACGUUAUGAGAAGAAGCUAAAAUGUGGAGGGGUCCUGAUUCAUCCUUUCUGGGUUCUGACUGCAGCUCACUGCGUUACACAUGCUG
>1328
GCGCUUUGCAGGCCUUCUCUGUUGCCCUGUCCAGCUUUGACAGCAAGCUUGCAUGUGAGUGA
>1329
UGUGGAGGAGAAACCAGGUGAUCGUGGCAAACUUGCCCGUGCCUCUGGUAACUACGCCACC
>1330
ACAUCAUGCAACACGCUGGAGCUGUGUUAACCCCGUCCAUGGAACACACCAUGUCACUACAGCCUGCCUCCAUGAUGA
>1331
AGUAUUCUUCUCAGUCUUCAUGGCUUUAUGGGCUGCCAGCUUCAUGGAGCACUGGAAGAGAAGGCAGAUGCG
>1332
UGUCUACUGUGGAUCCAGAAACUGUUGCUGAACUCGCUCAGGUGAUUGUGUCUCGAGGUGGGCG
>1333
CGCACUUCAAUGGGUGGAACACAACAGCAAUUUGUGGAGGGUGUCCGUAUGGAAGAGAUAGUUGAAGGCUGCACAGGUGCCCUUCACAUUUUGGCUCGUGAUGUCCACAACCGAAUUGUA
>1334
CUUUGAGAAACUGGAUCGAGCAUCACCAGACUUGUGGCCUGAGCAGCUCCCAGGAGUUGCAGAGUUUGCUGCUUCUUUUAAAAGUCCAAUCAAAA
>1335
UGUUUGGGGGGGGAAGUGUUGUAAACACACCUGGGGGCUCUCAGUCCAAGGUAGUGCCUAUUGCAAGUCUCAAUCCUUACC
>1336
CCAGGUUGGUUUACAGGAAGGUCCAGAGGGGGAAAACUCUUCGCUUGUAGACAGACUGA
>1337
UAUUUUCAGUUUUGGAGUGGUACUGCUAGAAAUAAUCUCUGGUCUUGCUCCAGUGGAUGAGAAUC
>1338
UUAGUGGCGGAUAUCACAGACGCGGAACAGAAUAUUGCCACUUACAACAAUAAAAGCACGGCACCAUUUCCUCCUGUAGAUGCCAGCAACAACUAU
>1339
AGCUCAAGCCUUGUAGUUCACUGGAGAGUCCAUACAGUAGAAAAGUUGUUUACAUGUUCAGACUGUGGAAAAAGCUUUAGCC
>1340
CGUUACUGUACCCAGGAUGCUUGGUUUCAAGUUAAGGAAGUAGAUCUGGGUCUAGCUGCC
>1341
CUUUAAGAAACCAGCAGGGAGCUGGGAUUGUGAUGUCUGCUUAAUACAGAACAAACCAGAAGCCACCAAAUGUGUUGCAUGUGAAA
>1342
AGGCAGCCAAGGGCAAUUAUGGCCUCCUGGACCAAAUUCAAGCCUUACGGUGGCUG
>1343
CUGGAAAGGAAAUACUGUGAAGUCUGCAAAUCCCAUUACCAGGAAGAUACUGUUGAAACUCAUGAACGCUCUACAGUUCACCUUUUCAA
>1344
AUGUGGUGUCUGAAUGGAGUGAAAUCAUUGAGUUCUGUACUGCAGAUUACUCCAAGGUGCACCUCAC
>1345
AGCCAUCAGUUUUUUUGGAGCUCUGCGAAUCCCUGGAGUUGUUGAAUUCUCUCUCUGUUUGCUGUUCGCAAAAUUGGUC
>1346
UGGAUCAAUGAGAAGGACCGGAUGGUGGUUUUGGCCAAGAAAGAUGGCACAGUUAUCGGCCUGCUCUCUGUAUUUG
>1347
UGAUGAUCAUGCAGGACACCCCUAGGCAAGCCAAGGUGAUGUCAAUGCUGCUGUCUAUCC
>1348
UGGUUGUGUUUGCUAAGGAAAAGGAUCAUGCUAAACCUGAUCCCCCCAGCCUUGGCAAGAAGCUU
>1349
CCUGAUCCAGUCACACCCUGAGUCUGCAGAUGACAUUCAGGAAAAAUGCACAGAGCUGAAUCAGG
>1350
GCCCAUCUGGAAGUGUACAUAGGCCUGGAGCUAGGGGGAUGACUUUAGCACAGCUGAAGGAGUAUGUUGGCAGAGUUGGGA
>1351
AUUUGGAGGGUUUGGUUGCCGUGGGCCGGGAUCUCCCGGUGAAAAUGGAAGAACUUCAUCAGCUAGAG
>1352
CGCAAGAACUGUCUGGUGAAGAACCUGGAAGCUGUGGAGACUCUUGGUUCCACCUCGACCAUCUGCU
>1353
CUCUUGGAGUUGAGAUAUAUCCUGGAUAUGCAGCUUCAGAGGUACUUUUUCAUGAAGAUGGCAGUGUUAAGGGCAUAGCAACUAAUGAU
>1354
CCCUAUAUUUCCCAGCAUGCUUGGCUCCACCUGUAGUGGGCAGGUGCAGCCGGAGAUGGGAGAGCACUGCGGAGAUCCUGUUUACCAAGAUGGAAGCCUGGUGUCUGGGUCGCUGGA
>1355
ACAAGAUCCUGGAGUCCCUGAGCACACAGCUACAGACCAAGGGCCGAGAGCUGAAUGAGUUCCGGGAGAAGCACAACAUCCGGAUCAUGG
>1356
AUCAUGACUUUGAUGCAGUUGUUGUUGGUGCUGGUGGUGCUGGAUUACGGGCUGCGUUUGGAUUGUCUGAA
>1357
AGGAGGAGAGAGUGAGGCUUUGAGCAGACUGGAACUCCACAUGAAGAGAACGACCUGGGUGUGCAACUUCAAGAAGCCAGAGACGGAGCCAAACUCUCUGACCCCCA
>1358
AGUGUUUAACGGGGCCGACAACAUUAGUAGACUUGACUCCAGAUGAUCCGAACUCUGCUAUUCUUUUAUCCCCUGAUUCUCUACAUA
>1359
GCUUUCUACAGUGAGGUUAAGCCUUUGGUCUACACUGUGUCCAUACUGUUGCCUGCAGCAUAUAUUAUUGGACUUCUCUUCACUCUAAAGA
>1360
GAUCUGGAGGUGUCGGUGCAGAUGCUGGGCGCGCUCAUGGAGGGGCACAACGAGGUGCCAUGGCAAGCGGUGCACUAUCUGACUGGCGAAGUGGUG
>1361
AGUUACCCCAAUAUCUUCUUCAUGAUCGACAACUUUGAAGAGGUAUUCAGCGACAUGACAGUGGGAGAAGGGGAAAUG
>1362
GAUGACAUGCAGAUCAGGGUGUUCAACUACAACACUCUGGAAAGAGUUCAUAUGUUUGAGGCCCACUCUGAUUAUAUACGAUGCAUUGCCGUA
>1363
CCUGGCCCGCAUUGACCUGGAGAGGCGCAUUGAGUCUUUGCAGGAGGAAAUCGCAUUCCUGAAAAAGAUUCACGAGGAGGAAAUCCGGGAACUGCAGGCACAGA
>1364
CCUCUCAUUGGCACUUGGUUGCUUUGUGUUUACACAGGGUAUGACAUCUUCCAGAGAGA
>1365
UGCUGUUGUUGAUGGUGUGUUCCUUCCCAAACCUGCGGAGGAGAUCUUAGCUGCCAAGGAGAGCC
>1366
CCUGUGCUCCGUGGCUUCUCGGGAUGCACAAAAAGUCUGUUGACAUCACCAGGACAGUGGACCCCGAGGACAUGGCAAUAGA
>1367
UGUAGUGUCAUUAUUGACUGUCCAUCCAUCAUCAGUCAGUUCCAUUGGAAAACAGCUGCUGCCGAAAACGUUUGGACAGUCCAAUGUAAACAUUACU
>1368
AGGAUGCCAAACACAUUCUGGAGUACAUAUUCUUCCAAGUUGUGGAAUUCAAGAAGCUCAAUCAGGAACACGACAUGGAUACAAGCGAGGCUGGCUUUCAGAGCAUCUA
>1369
CUCACAAAACUAUGGCAUAUCAGGUUGUGGGACUCUGGUGGUGCUAGAGCAAAGUGAA
>1370
AGGCGAACCCGGGAAAAGCUCAUGAAUGUUCUCUCGCUGUGUGGGCCAGAUUCUGGGCUUCCCA
>1371
GGAACUCUCUUACUUGGCUGAGUCUGUGGCCAAUGUUGCGGAGCUGCAGCGCAAACAGGAAUUCA
>1372
CGGCUUUUCGCAAGUUUUAUGAGCGAGGAGACUUCCCAAUUGCCCUUGAGCAUGAUACAAAAGGAAACAAAAUAGCCU
>1373
CAAGAGUGGAGAAAAGAGGUUUUUAAUAGUGCUCUGAGCAUCCCAAACAUGAACUGGCAGAGACUGUAUCUGAAAAAGCCAUUCUUA
>1374
CAGGAGGCCCACAGAUGUUCGGAUACCCAGACCCAACCUACCUGCGGAGAGUUGAGGAGGAGCUGGAAGCCAAAGGUCUGACAGCCGACUA
>1375
UGUCCGUUUGGCCGGUGGCAUUUGUAGGAGGACUGAGGUUCGAGUCUCCGAGGGUCAGUCCAUCAGGCAGAGUGGUCGGCUGGAAGACU
>1376
CCGUGUUCAUUUCCUUUGUACCGGGACUGAUUUAUUCCCUGAGUGCUAAACAGGGAUUUUGUGAGGAUGC
>1377
CGACUCAGAAAGCAGCAGAGAGCUCUAUGGAGAAGCAAGUGAAUCAAGACAAAAUAAAAAGUUCAAGUGUAAACAUUGCCUAAAAAUAUUUCGGUCA
>1378
GCUCCAGUGUUCAGAGCCAUCCAACCUGAGGAGCUCUCUAGUUGUGGCUGGAACAAGAAGGAGA
>1379
GGACGCUUUUCCAGGUGUUGGGCGGCACCGUCCUCAGCCAGGAUACCGGCAGGAAAGCAGCUAAAGGCCCAACAGUUGCGUCG
>1380
CACCCCCUCCAGCCCCACGCAGUGCCAGCCUUGCCCACAGAACCACUAUACCCAGUACUGGAACUACCUGGCCAAGUGCCGCUACUGCAACGUCUUCUGUGGGGACAGCGAGCGGGUA
>1381
AGAGCGGAGGGAACAGACCAUGCACGUAAAACAGGACGGGCCCAGGUUUUCCUUGCUCA
>1382
AUGCCGAGGAACUGUGCCAGAUGGAGUCACCAGUGAGUUGGAGUGUGUCACCAACAGCACCCUGGCUGCCAUCAUCAAACAGCUCGGCAG
>1383
UUGUUACAUUGUCAAUUUUGUGGGCAAGCCAAGUAAAUGGUGGUUCCAUGCAUACUCAGAUUGUGGGUGGCAG
>1384
UCCAGAAAUACAGCAAGUGGAUGAACCGGUGGUUCGACCUGGAUACAGUCCAGUAUUUUCGAUGCUGGUACUACAACCUGAAUGUUUCUCGGG
>1385
CGCCAAGACCGUCAGGAACAACAACUCCAGCAGAUUUGGCAAAUACUUUGAGAUCCAGUUCAGUCGGGGGGGGGAGCCGGACGGGGGCA
>1386
GUAGUGGGUUCUGUGUAGGAAAAUCCAAUGGUCUCUAUCCAGACCCCACUAA
>1387
GUGACUUCAAAGGGCCCAAUCAUCCUGCUGGUGCUGGAUGAGAUGGAUCAGCUCGAUAGUCGA
>1388
UGUGGCGAUGAAUGGCGAAGGUUUUCUCUUCAGCUCAGAUAUUUUUACCCCAGAGUGCAAAUUUAAGGAGUCUGUGUUUGAGAAUUACUACGUCAUCUAUUCUUCUACA
>1389
GGCUGGAGAAACCGGGGCAGAUCCGGUGGCCGUUGGCGAUCACAUUGGCCAUUGCAUGGGUUUUGGUCUAUUUCUGCA
>1390
GCUGACGACCUGCUUGCUGCUGCUGACAAGUAUGCUCUGGAGCGGCUGAAGGUGAUGUGUGAGG
>1391
CGCAGUCCCUGCUGUUCCUCACAGCUGGCAGUAAAGGCAUACUGCGUGUGUGGGAUGCCGCUACUGCUGUCUGUGUCUAUGGCCAGACUCUGCC
>1392
AAGGGGCAUGGCCUUUAAAUGAAGAUUUCUAUUCUUCAUCGUGGUCAGCUUUUC
>1393
ACUCUCCCGUCCCGGCUUCUAUGUUCUCCCCAGAGCCCGACGGAGAGGAUUCAGAUUGUAGUCUGGAUGGAGAGC
>1394
CAGGGAAGCUUUGAAGGAAGCAGAUCUUGUCAUUCUGGCAGGUACGGUUUGUGAUUUUCGUCUUUCUUA
>1395
CUAUGGCAGGAGUAGUGAAAUCUAUGGAUACUACUCUGAAGAGUAUGAACCUAGAAAAGAUCUCUGCUUUAA
>1396
GGGAGUUCAUCUGCCAACUGUGCAAGGAGGAGUACAGCGACCCCUUCUCCCUGGCGCAGCACAAAUGCUCCA
>1397
CUCCACAGGAUGUCAGUGUCUUCUAUGGAUCUACAGCCCCAUAUCAUCUCCCUUCCUGGAGCAGCUGCACCUCUGGGGAUACUGCAUCAAUGGAC
>1398
UGGGUUUGGCAAUUGACUUGUACCACUAAUAAUCGGGGCCCCUGAUAUGGCAUUUCCUCGAAUAAACAACAUGAGCUUUUGACUUCUCCCU
>1399
CCCAAUGCCCGCACCUACAGCCUCGCUGGGCACAGUUCCCCAGCAGGGUCCUAGACAUUGGCUUUUUUGGA
>1400
ACUUAACUUCCACGAUGCCAAAAAAGCUUGUGAAGAUCAAGACGCCAUGAUGGCUUCAUUUGAACAGCUCUUUAAGGCCUGGGAGGAAGGA
>1401
UCAUUUUACUCGAAUUCCUGUGGAACUUGGUCUGCACAGGUGUACCUGGUUACCUGACACAUUGAUGGAGUUUUAUAAAGGGGUAGAGGAGGAUGC
>1402
AGCUCCAGCCAAGCGUGCAGCCAGUGACUCCGAGGAUGAAGCUCCAGCCAAGCGUGCAGCCAGUGACUCCGAGGAUGAAGCUCCAGCCAAGCGUGCAGCC
>1403
UGGGCAAAAAUGGUGGGGUGAUGUGUUAUGGAGCCCGGCAUAGUUUUGAAAAGAAAGGGGUGGUGACUGUACGGACUCAUGACAAAGAUGGAGGUGAUGUCCCAUUAGAGAAGGCCCU
>1404
AAGGAAGCAAAUGAAAUGCUGAGUGAGAUGGAAUAUGAAUUAAAAUCUGCUCCACCAACUUUUCGUCAUCAAGCAGCAGGUCAAUUAAGAGCCUA
>1405
CGCACAGCGUUGAUGAGAUACUGAAGCAGGAAACAUUGUCUUCUCAAGCUAAAGAUGAUCUACAGAAGCUUAUGGCUGCGCA
>1406
UGGAGAAGGUGAAUGUGAAGGAGAAGCUGCUGUGCCUCAAGGCCGGACUCCUCUUUAUAAUCCUGCUGUUCUG
>1407
AGAGAGCAAGUGUUUGUCUGCCAAGGAGUCUGAGGAAAACAAAGAAAACUUGAUCAGGGAUUCCGGCCAUAAAGACAAUGUGCUGUUA
>1408
GGAAUGGUUCUGUGAUGUGAGGGCUACACGUCCUUGGGGACAGACAGGUGGUGUUGACAUAGUGAGGGCAUCA
>1409
GCUAUGAGUUUGAUGUGGGGAUUCAUUAUAUUGGGCAAAUGAAUGAGCACUCCCCGACACGGAUCUUGAUAGA
>1410
UGAAGGGCAAAAGCAGAUUUUUGAUGUCGUCUAUGAAGUGGAUGGAUGUCCUGCAAAUCUGUUAUCUUCC
>1411
UGCACAGGCCCAGAUUUGAAACCAUUUUAUCAGAAAUUAAUUCAGUGAAGAAUGAAGCACUUUAUGCAUUGAACAACCUAGAGAAGUGGACGCAACCUGUGCC
>1412
GGAAAAGCACACACUAUCAUUGCAUGCAGGUGGGUUGUAAUAAAGUAUACACCAGCACCUCCGAUGUGAUGACACAUGAAAAUUUUCA
>1413
CUGGGAUCCCUGGCAGUGUGGGCUUACAGGGCCCAAGAGGUCUAAGGGGAUUAACUGGGCCCCAAGGAGCUGCAGGAGACAGGGGCCCCAC
>1414
AGCCAAUAAUUCUACAUUCUUCUCUGUGUCUUCUUCUGACCUUAUGUCCAAGUGGUUGGGGGAGAGUGAAAAGCUGGUGAAGAAUCUUUUUGAGUUAGCACGGCA
>1415
UGGCCUUCUUGCAGGGAUCCUUCGCUUACGGUGGCUGGAAUUUCCUCAACUAUGUCACAGAAGAACUGGUGAACCCCUACAAGAACUUGCCC
>1416
AGAGGCAUCGUCCUGUUCCCAUGGCAAGCCAGACUGUAUGACAGAGAUGUUGCUUCC
>1417
UUUUGGCAGCAAGCAUGUCUCUCCCCGCACCCUAACAGCCAGUCUCCUGGGCUCUUUGGUUUGUGUGGAAGGGAUAGUGACCAAAU
>1418
AGGAAUAACUGGUCAGGAUCUGGAGAGACAGCUUGGGGAGAGUGGUUACUGCACAGGUCAUGAGCCAGACUCCA
>1419
UGGUCUGAAGCAGAAAACUAUGACUUGGCUCUCAGUUUUCAAGAAAAGGCUGGCUGUGAUGAAAUUUGGGAAAAAAUAUGCCAGGUUCAAGGUAAAGACCC
>1420
UGUGGGGCCCCCCGGGUUCCUCAGAGCCCCCUGGACAGUCCACUCAGAGGGACAGACGAGGAGUUACUGCU
>1421
AGAACUCCAAUCGGAUCAUUUGCUCGGCCGUCUUUGGCUUCGAUGAGGCCAUGAAGAUCCGCAGCUCCUUCCAGUUCC
>1422
CGGGUUCAUGGGGCUGGACAUACGCCCACCUGCUGGCCCCUUGUGGAUCCU
>1423
AACGGGAGGCAUGGCUGCAACUGAGGGCAGAAAUUGAAGCACUGACAGAUUCCUGGUUAACGCUUGCACUGAAAGCCCUUACGUUAAUCCAUUCUAGGUCGAACUGUG
>1424
GUUCAAGAUCCUUUCCUUCUAAAUUCUGAUGCCAUUGUUGAGGUGCUGAAGUACAGCCAAAAAGACAUGGAUGCAGCAAUAGAAGCAGUGCGGUUAGAGGUUCAAGAAAAGGAGUUGGAA
>1425
AGACAUUCAGUUUAACCCAUCGGGAUACCUCUUUUUGGCCAGUGAAGAAGGUGCUACUGUAAUGGAGGAAAACUACAAUGUCC
>1426
GAGUGGAAGGAAGAUUCAGAGGUUUAGAGCCGGAGCCCCGAGAAGGUAUUGAACCUGGGCAUAUUUCUGGCGCAGUGAAUGUUCCUUUUCCUA
>1427
UGUUACUUUCUCAGUAAUUUUUGCCUAUGUUGCAGACAUCACUCAAGAACAUGAACGGAGCACUGCUUAUGGCCUGGUAUCUGCUACAUUUGCAGCAAGUUUAGUGACC
>1428
CAUGAUCUUGUGGGAGCCAGAUGAGGAAUCUGGAGUCUGGUUAGAGCAGGUCCGUG
>1429
UGUAGGAGCCAGGUAUGUGUCCAUAAAGCCUGAUCAAAGGAAACUGAUUAAUGGAACCAAUGUGCUGGGACUCCUACU
>1430
AGUGGAGGGCUUGGCUUAUCUGACACUUGAUGCUGACGUAAAAGAUGAAUUUGUAGAAGAUGAGCAAUCAUUGAAGGCCAUGUUUGAGUUAUCCAAGACAAGUGAUAAGACCAUCCUUUACU
>1431
UGAAAGGUUUUUCAGAAUCUGAGAGGAAUAAGCUAGCUAUGCUAACUGGUAUUCUUUUGGCCAAUGGGAAUCUUUCC
>1432
UGAUUUGCUGUACUUGUGUGGGUGCAGGUGACCCUAGACUUGCAAAGAUGCAGUUUCG
>1433
AGUCUCCUAACAAGCACAACCGUCUGUUUAUGAAGUGUCGACCUUUUCCUGAUGGUCUUGCUGAAGACA
>1434
AGGCUACACCAGUGCAGCUGCAAUCCAUGUGACUGUGUCUCAGAUGAAGAGUGUUCUAGGUGUGCAGAUCAGCCA
>1435
AGAAGCUGAGAAGAAGAAGGUUCCUUCAGCCCCGGAUGAAGAAGAAGAGCAGCAGAUUCAAGCAGCUUUA
>1436
CCAGGGCCAACAGUAUGACUGCAAUGGAGCGGCGUCAGGCAGAAAGGAAAAAGGAGCUCAUGAAGGCUCAAAGCCUACCUAAAACGCCAGCCACGCAGGCACGCAAGGCCAUGA
>1437
CUGUCUUAACUGUGUGGUCGGCACCAAACUACUGCUACAGGUGCGGGAAUGUCGCCGCCAUACUUGAGCUGGACGA
>1438
AUGCAGCUCUGCACCAGGAAGAAUAUCAGCUUAACAAGGAACAGGAGUUAUUAAAGAGGCUUGACAGUCUUAAGGAGCAACUGCAA
>1439
UGCCACCAUCUCCAAUAUUCUAUCAGAGUUAAGAUCAUUUGGAUAUUCUGUAGAUUUUCCACCUUCUAGGCUAAAGGCAGGGUAUGGAGAACAAGUGUGCU
>1440
AGAAAAUGGUGGCAGCUUAAAUCUCAGAACUUUGAUACGGUUAUCUUUUAUAAGGUUGGCAAGUUUUAUGAACUUUAUCACAUGGAUGCUGUCAUUGGGGUCA
>1441
AGGUGCUGCCAUUCGUUGGCAUCAUGGAAGAGCGAGAUUACGAGGACAGUGACGUAGUGCCAACAUCAGACAGCGUGCCA
>1442
CAUGGAAGUGUUAACGCCGGACCUAUGCAAGUAUUUCAGCCGUUCUUUUUCACCGGCGCAUUUCCAUC
>1443
GUCACCACGAACUUCGAGCCAUGGAGGUGUGUGAAUAUGCCUUCAACAUGAAGAAAGACGAAGUGUGUGUGAA
>1444
CGGCAGCAGUGGCAGCUCCACUUCGUCCUCGGUGGUCGGGGCACUGCACCCACCUGCUGCCC
>1445
GCUCAUCUCGGGCUGGGCUGCAGUUCCCAGUCGGCCGUGUUCACCGGCUGCUGAGGAAAGGCAAUUAUGCUGAGCGGGUGGGA
>1446
ACAAAUAAGCAGUGUCAAGGACCGUAAAAAAACUGUCAUAUCGGAUAUUGCUGUGUCUGG
>1447
UUUCUGUUCCUUAGUGGCCUCCUUAUGGCAGCAGCCAUUGAGGAGUGGAAC
>1448
AGUUCUUAUGGGCAGCCAAGUAGUUACGGCCAACAAAGUGGAUAUGGCCAACAGAGUAGCUACCAGGCACCCCCACAACAGCA
>1449
AUAUCUACCAGAGUAGGCUUGAGACAUAAACUGCAAUGUAAGCCUUUUUCCUGGUACUUAG
>1450
CUCCUGACCUGGAGUCUGAGUCUGGGGAUGUACCUAGUGGGUCAGAAGCUGGUUCAGGAA
>1451
GGGAAAAAGUUUUAUGGUCCAGAGGGUCCUUAUGGGGUAUUUGCUGGACGGGAUGCAUCCA
>1452
CGUAGUACAGGAUCUAGCUUCAUUCGCUGCAUCAAACCCAAUUUAAAAAUGACAAGUCAUCAGUUUGAAGGAGCACAGAUUUUAUCUCAGCUACA
>1453
CUAUGAUCACAAGAUUGGGGAGGAGCAACACGUUUUGGUAACAGAAGAGUCCUUUGAUUCCCAGUAUUAUGUGUCUCAUAA
>1454
UGUUAUGAACGAAUUCUGUUUGCAGCAUUUCGAGAUAGAAAUGGAAGAGCUGGGAAAGAAGCUGUGGUGUGACU
>1455
GGUGCUGUUCGAAACGGCGGCGGGCUACGCCAUCUUCAAGGUUUUGGAUGAGAGUAAGCUGCAAGAAGUAGACAGCAUA
>1456
UUCUUUGGCUCUGUACUCCUGCCCUGCUUACAGCACCACUGUCAUCUCUGGACCCAGGACUGAUGAGCUUGGGAG
>1457
CGUACAUGAGCAGGUUGAUGUGCUGGGGCAACUGCACAAAGACAUUAUACUGCCAUGUACA
>1458
UUUCCUGGUGACUGCCAGUAUGUACUUGCUCAGGAUUAUUGCGGUGGGGUAACAGGGAC
>1459
ACCAAGAGGACAAAAGGGUGCCAAGGGAAAUGCUGGAUUACCUGGAGAUCCAGGAGAGAAAGGACGACAGGGAGAUCCAGGUAUUGAAGGACCAAUCGGAUAUCCUGGUCCCAAGGGA
>1460
UGCUAUUCCUUUAGUGGAGCGGCUUAAUGAGGACCAACAGCCGUUGGCUAGAGGACGUGCG
>1461
UUCAGUUUGAAGCUUCAUGGACAGAGUGGCUUAAAGUUAAUAUCUUUCUACUGUUGGCCUUCAUCUUGACUGGC
>1462
CUCCUGAGAAAGCAUGCAGUCUAGCAAAAUCGGCAUUUGAUGAGGCAAUAGCUGAACUGGACACGCUGAAUGAGGAG
>1463
AUUGGGUUCCCUUUCUACUAAAGCUCGCAAGCGUGCUUAUCAGCAAGCUUUGACUAGAAUCGGUGAUGCAAA
>1464
UGACUGCCAGCGGGUCCGUAGCCUCGUCCCUCUCACAUGUGUCACGGAUACUUCGCAAGGGCUGUUU
>1465
AGAUGCAGAUCGAGGGUCUGAAGGAAGAACUGAUCUUCCUCAAGAAGAACCACGAGGAGGAGCUCU
>1466
CGGCAUGCAGCAAGGAUUUGUCAAUUUUAUAUAUGAUGAUUUUUUGCAGUGCACCAUGGCCA
>1467
GGUGGGUUUACAACAGCUGCAGCCUUCCAAGUGUUUGUUUCACAAUUUAAACUUGUGCUCAAUGUCCCCACA
>1468
CCCUUUUACUAUGAGAUUAAAAUGGCCUUUGUAGUAUGGCUUUUAUCUCCAUACACAAGAGGA
>1469
CGAUGGCAUGGUACAGCAUUUCAUUCAUCCCAUUUGCAAGAGAUGCUGUGAAGAAAUGCUUUUCAACAUGUAUUUCA
>1470
UGGAUCAGAUCAACAAGGACAUGCGUGAGGCGGAAAAGAACCUAACAGAACUGAAUAAAUGCUGUGGCUUGUGUGUUUGUCCU
>1471
AGCUCCCCCUUGUGUCCAUUUUCUGUUCCUGUUUCCUCUCGGAUCCAUUAAAGAACCAGACUUACAAGUACGACGCA
>1472
AGUUCAAGGGCCUUGGUGAUUGCUUAGUUAAGAUCUCCAGAUCUGAUGGGAUCAAGGGCUUGUACCAGGGAUUCAACG
>1473
AUCUGUUUGGCAUAUGAACUUGUCCUGGCUGAUGGAAGCCUUGUGCGAUGUACUCCAACAGAA
>1474
GAGCUUCAUUGAUGAGUGCCAGAAGCAAAAGACUGCCAUUGAAUCCACUGAAAGAAGUGUGGUUUCAAAGGAACUUUGUCAGGCAACAUUUAAAGGACCUA
>1475
CGGAGAGGCGGAGUAUCAUCCGCAGUACCUGGCUGUCCGGCAUCCCCUCACGGGCAGGAGAGGUGUGGGGGCGCUUUGUGAUUGGCACGGCGGGACUGGGGGAGGAGGAAUCGGCGGCUCUG
>1476
CAGCCAUAGAAGACUGUGACUUGCCCGCUAAGACGAAUUUGAGCAGGAUACAGUUUUUCUUUGCUU
>1477
AUGAAAUUGAUGAGAACAGUGCAGAAGAUGAGCCUGUCUCAAACCGCAAGUUCCUAGAUGGUAAUGAGCUGACACUGGCUGACUGCAACCUCCUCCCUAAGCUCAA
>1478
AACGGUGUCUGCAUAUGUUCUUGCAAGAUGAAACAAUUGAUAGGAAUUAUGUGCCAGGCAAAGUG
>1479
AGAAGUUUCAGGAAGGGGUGGUGGAAGUCAAAGAACACAUUGAAGAAAAACUUCCCCAGAAGCCACCCUCUCCAAAAGAGUCA
>1480
AGGAUGGAUCUCAGUUGGGUGUUAAGCGUGAAGAUGUGUAUAUGCUCGAUGAAGAGCUACCA
>1481
CUCCAUGAAAGUUUUUGAGGCUGACGCCAAGAGCCUGAUUGGACUCUCUGGAAUAUUUGUCGGCCUGGGAGAAGUGUUGGGC
>1482
GGGGCAGCUGUUGCUUUGUUACCAGAAUCUUUCUUCAGCAAACUGUACAAACUGCCCA
>1483
UAAUUGUGUCCAGAGAGCACAUCAGAACACUAUGGAGGUGUAUCCAGUGUGGGUUAUUUUCCAGCUUAUAGCUGGGCUUGCAUUUCCACUCGCUGCUGCAGUUCUUGGAGCAAUUU
>1484
ACAGAGUACCGAGGAGGAUAUCAUGAUGGCCAUAUUGUCAUCCGGUGGUUCUGG
>1485
AUGGCCGACAGAUUCACCAAUGUGGAAUGCGUGUCUGAUCUUUUAUUGGACAUCAACACGGCUGGUCAUAACAUUUGUCUGUCAG
>1486
ACUGGAGUUCUACCAGAAGAAGAAGUCACGCUGGCCCUUUUCAGACGAGUGCAUCCCAUGGGAAGUCUGGAGCAUCAAGGUAAACGUGGUCAAUUUGGCAAAUGAACAGG
>1487
ACCAGGAUGGUGUCUUUAAGGAGUUCUUAGAGGAAAUUAUCAAGAGAGUAUUUGACCCUGCACUGAAUCUUUUUAAGACCACUAGUUCUGGA
>1488
GUCGCUUGUGGAUGAAGAACAAAAAGUAGUCGGUUGUAGUAAUGUUCCUGAUUAUGCUAAAGAGAUUCACACAUACCUGCGAG
>1489
AGUUAUACCGCGAAUCAAACCAAAUCCCAUAUGUGCUGCCAAUUACACUGGCAUCUUCACCCUGGGCAAUAACGAUUCCCUGCGCUACGACG
>1490
UGGAAUGUCUUUGUUGAAGAAGAUGCCCUUGAAGGAGACCAAAAACGUAUCCAUCAGCUGCAGAGCCUGACUAUAGAUGUUCUU
>1491
UGCUCAUUUCUGCCCUGACUUGGAAGCGGCUUGUGGCAGCUUCUGCUAAAAAGAAAAAUGCCAAAAAGAUCAACCCAAAUCCAGGUCCUAUUAAUGGCC
>1492
CCACCCUGCUGCUCCACGCUCACUGGUCACCAUGGCGACCAACCUGCGAAAGGGCGGCGGGUUGA
>1493
CGCUGCUGGCAAGGGAGUGCCACCCCGAUGCAAGGAUAUUCCUGUGCUCCCUAUUUGCACCUAUUUGCCUGGAUCGGUAUAUCUACCCAUGCCGCAGUC
>1494
GGAAGAGUGCCCCCUCUACUGGCGGUGUGAAAAAACCACAUCGUUAUAGGCCAGGAACUGUAGCUCUUCG
>1495
UGGUGAGGCUCUCACCCAGUAUUCUACAGUUUCUAGUCAAAGUAGACACAAAAGUCCAGUAGUGCUGCUGAUGCGUCUAAGUCAGGAUAUUGUGGAAAGCUCUAGUGUAAUAUUGUCACCA
>1496
CAUCUGGUGGAGAGUGAGGGAUGGACUGAAAAUCAAUAACAUCACAGAGAAAUAUAUAUUGAUUACUGGAUGUGACACAGGAUUUGGGAACCAUGCAGCUAAAACAUUCGAUA
>1497
UGGAACGUCUACUGCAAGAGGACCCAUGGCAUGUAGCCAAACUUAUAAAGUCAUAUUUGCAGCAGCACAACAUUCCA
>1498
CGAGUGGACAGCUCUACUGGACUGGGGGACUACUUAGAGCUGCAUAUUCA
>1499
GAGGACCCAUUUAGCAUUGAGAGGGAGGCACGCCUACACAGACAGGCUGCAGCUGUGAAUGAAGCAACCUGCACCUGGAGUGGGCAGCUACCCCCUAGAAACUACAAAAAUCCUG
>1500
CCAGGUUAGACCUCCUGGGACUGCCGUCUCUGCCCAGAGGAUAUUGGGUCCCUCCAAUGUGCCACAGCGAGUCGUGUCUCAGGCUCAGAAACCUGU
>1501
GUCCAGUGGGGCAGACCAUCGAACCACGGCCUUGGGAUAUUUCGUCACACCUUGUGUUGGAACUUUCAUUUCAAUCAUGUGCUACCUGAUGCUGCCUCGUCUGGAG
>1502
CGGCAAAAGAGAUACCUGCUAGCCCAGGCUAUAGCAAGGCUCCGUUUGCCA
>1503
GCAUCCACAAGCUUAUCAGGGUCCAGCUGUUGAUGACGAUGAGUGGGAUGAUGACUGGGAUGA
>1504
UGCAGAGUCUUUAUCGAGAGCACUGUGAGGCGAUAUUGGACGUUGUUGUUAAUCUACAGUUUAGCCUGAUCGAGAAGUUGUG
>1505
AGCGGUGUGAGCAGCAGUGGUUUACGGAAGAAGUGAAUAGUGAAGAUUCCGUUGAGAUUCUCACCGUG
>1506
AUCCGUGGUUUUCAACAGAUUUCAAUGCAUUGAAUUCAGGAUGUGGUGCUAAGGAAGUGUCGGAUCAACUGGUGCCUGAUGUCAAUAUGGAUGAGGAUACGGAC
>1507
CGUGUGUGUGACGCUGCCAAUGAGCCUCUACAAUGUGUUCAAGGGCUACCGCAAUAACACGCU
>1508
AGGUCCGUUUUGGUCUGAUCCCUGAAGAGUUCUUCCAAUUCCUUUACCCCAAGACAGGAGUCA
>1509
UGUUACCCAGUGCUACCGUGAUAUGGGCGCUCGCCACCGUGCUCGUGCCCAUGCAAUUCAGAUCAUGAAAGUAGAGGUAAUU
>1510
AUGCUCUGUUAUCUUCCAGUUCAUGGACUGUGUGGCAGAUCUCAAAGGCAAAGAGAUCAAAAGAGCAGCUCUAAACGAGCUGGUAGAGUGCAUUGCAA
>1511
CUUCAGCCUCCAGCAACCUCAGCCAUCAUCAGGAAGAAGAUUCAUGGUUGCUCUGGGGUCGGAU
>1512
CGGGGGGCAAGGGGGACAGGGCCUGGCUGGACUGCCUCUGGAUAGUGCUGGCCCUCAUGGUCUUCU
>1513
AUUCUAGUUCAUUGUGCAGUCCCUCCUAUAAGUUUCAAGGUAUUUUGCCAAGUGGAGGAUCUGAAGACAUGAUAUGGAAA
>1514
CCUGGGCCUGUUUUGUUAUCUCAACGAAGUGGCGGGAAAGCACGGCGUUGGGCGGAUAGAUAUCGUGGAAAACCGGU
>1515
AGCAGGUGCAGGCCCAGCAGUCCCCAAAUCUGAAGACUUCACCAUGGAUACUCACAGCCCUGGCCCUGCA
>1516
AUGAACAGUCAUGCCCAGAAACCUUCAGCAGUGCUACUAUCGGCUCUGGAAGAAACUGCAUGGCUUUUCAA
>1517
AUCGGCCUGCUAUUCCUGCACAGCAAAGGCAUCGUGUAUAGGGACCUCAAGCUGGA
>1518
ACUGUCUUUGUGGAGCUCGGGAACACAAAACUGGAGCUUCUACACCCUUUGGGACAGA
>1519
CGCUGGGUUGCUCCGGAACUCCUUGAUGAAGUUCAUGGAAACCUAGUU
>1520
GCUGAUAGUUGGGUCCUCACUGCAAGUUUAUUCUGGUUAUCGGUUUGCACUUAAUGCGAAAGAACUACACCUUCCAAUUGCAAUUCUCAACAUUGGACCCACUCGUGCAGA
>1521
CCCUGGAUUGUAUCAGAGAGAGAGAGAAGUAGCUCUGGGAACUUUGCAUGGCCAGCGCAUUGAUGGACUUUCUGAUGUCAUUUCAGGA
>1522
CGGCUGUCCAUUCCCUACAGAAGAGUCUCCAGGGUCACUUGUCUGAGAUCUCCAAACUCUGCGAGUGGAAUCGCUA
>1523
GUCCCUGCAUUCACAGUCUACCAACCUACUGGACCACUGGAGGUGCUAAGAAAAAGAGCAGAGGAG
>1524
AAGCGUGGUGAGCUUGCAACCCUUACCCAGCCUGGACCUGAAGAUGGCAGAGAGUUCCGAGCUCACUGACCUG
>1525
UCAGGCAGAGGACAGUAGCCAGUGUGUUCUUGACUUGCAUCAUGUCACUGUAACAGGCUUUACCCCACUCUUGG
>1526
UGGGUGCCAGGUGAUCCUCGAAGGCCUUAUCCCACUGAUUUGGAAAUGAGAAGUGGCCUUCUGGGUCAGAUGAGUAACCUG
>1527
AGUUUGCCUCCGGCGGUGGGGAAUUUUAGCUCCAAUGAGAAUGCUCCGUUUUCCCUGACUCAAGGCCGACC
>1528
CGAUGAAGACGGUGCAUGGCCUGUUCUCCUCGAUGAAUUUGUUGAGUGGCAAAAAGUCCGUCAGUCAUUA
>1529
CGACGACUUCACCCAUGAAAUGGAUAACACCCGCACUCGCGUGGACUCCGUAUUCAAGAGAAUGGCCAAAGUCUCU
>1530
UCGUUAUGGGCGGAACCUUCAUGGCCCUAUCGGAGGAUUACAGAGACUUCUUCAUCCGGAAUCUGCACGAUGCCUUGUCUGGCCAUACGU
>1531
AGGUGGACAAACAUGUGAGGACUUUUCGGACAGCCGAAUCUUAUGCCUUACACUAGUCACAUUA
>1532
CUGUGGGACGGGCAUGGACUCCGCAAGAAACCCAAGCAAUGCUCGAUCUGAUCCGGGACUUGGGUUUGGGACCAGCAUUGACCCGCAA
>1533
AGGAAUUCGUUGAUAUUGAGGCAAAUGUUCUCUGCGGUGCCAUCAAAUGGCUUAUACUGGAGAGACAGAAGCCGGAUGGAUUGUUCUA
>1534
ACAACCUGAAGGCUGCCCUGAUGAGAUUUAUAGGAUAAUGAAUGAAUGCUGGAACAACAGCAUCAGUCAGCGUCCCUCAUUUAAAGAGCUCACCAUUCAAGUUGA
>1535
GUGGCUCUGGGCGUGGCAGGGCUAGCUGGCCUUAUUGGAUUGGCUAUCUCCAAGGCCAA
>1536
UGUGACAAGCAGUGCCUUUGCUCAGCCCAGGAAGUUGUUGACUAUGGAACCUGUGCUUGCUGUGUGAAGUGCCUAUUCUAUCACU
>1537
GCCUUUCUUGCACAUUAUCCUUAUUGUUAUGGCUACUGGAAGAAAUAUGCAGACUUGGAAAAAAAGAACAAUAACAUAUUAGAAGCAGAUGAGGUUUAUAGAAGGGG
>1538
UGGAUCAUCUGGCUCAGGCUGAAGCUUCUGAUGGCAAUUGGAAAGCAGCUGCAGGACAUCUU
>1539
GAGCAGCCUGGCUGAGGUGGUGGAAAGGAUUCUGAGCUUUCUUCCUUGCAAGGACCUGCUG
>1540
GGUGGAGCUUUUAAGCAGACUAGUGAUGGGCGAUGGGCACAUGUGGUUUGUGCUAUUUGGAUUCCAGAAGUUUGCUUUGCUAACACA
>1541
UUUUUCUGAAGGCCCCUAUUGCAGCUCCAGAGCCUGAACUACGAACUGACCCUUCACUAGACCUUCAUUCCUUAAGUAGUGCAGAAACCCAGCCAGCUCAAGAGGAACAAAAAGAAGAC
>1542
CGGUGUGCAAGUACUACCGCAAGUUUGAGAUUCCCAAAGACCUGAAGGGGGUGACCCGCUAUAUGGAGAACGCGUCUCAGAUGAAGGAGUUCAAGUACACCU
>1543
AUUUCAUGCAGAAGACUUUAAUUUUGGCUCUGUAGUAAACUAUACAUGUAAUGUAGGGUACAAUAUGAUCUCAAAGUUUAAUUAUCGUAUAUGUCAAACUGAUGGAAC
>1544
CUGUAGCAGUAGUGCAGGAGGGGAGAGCGUAAGGGAAGAGACUGGGAGUAAGGUGGAGAGCAGGGAAAGGACUCAGUCCGAGAGUGAUCUCAGUUCUGUACAAACACUUGCUACAA
>1545
CGGUGGUGCCUACGGCAGACAAUGGGCCCAUCUCUUCUGUCCUUUCCGAUGCCAGUACUGCUGUAUAUUACUGCAACUACCC
>1546
CGGAAUCCAGCCUAGGAAACCUACGGAAGAGAGAAGUAGUGCUCGAUGUGGAGCCUCCGCUGCAGCGAGCAUUGGUUCUCCUGCAGGAUGUUGUGGGCUUUGGGCCA
>1547
AGGCUACUCACCCUCUAUUCCCUGGAGAUGUAAGCUUUGUUCCUCCCGUUGCCAUCCCCUCAGCAAUGGUAUCUCCCCCUAUCCGUGGUGAAAGUUUAGCCC
>1548
GGUACCUUGCAAGGAUUGGCAUUUGCAUUACUUGCUGCAGUCCCUGUUGGAUACG
>1549
AGCCUUUUGCUAUUUUUGCAGUUCUGUGCAAAAGCUUCCAAUGUGUGCUCAUUGCGGAAAAACAAAAUGUA
>1550
UAAUCCAACCUGGAUCAUAGAUCCCAUAGAUGGCACAACAAACUUUGUACACAGAUUUCCAUUUGUGGCUGUGUCCAUUGGAUUU
>1551
UUCCAGACUCUGUGGACUCUCUGGAGGUCCUUCCCCUCCCUCCUGGUCUCAAACAAGUGCUGGGU
>1552
UGGUAUUAUUGUCCAACAUGUGAAGCGUGGGAAAAUUCUAGGUGUCUAUCUGGCCAACCUCUGCGCCUCAGAUUUAAUGUACAUUUUCACACUACCCGUUUGGAUUGCUU
>1553
CUUGCUCAGGUGCGCAAGGAAUAUGAAAUGCUGAGGAUAGAGUUUGAGCAGACCCUGGCAGCCAAUGAGCAAG
>1554
CGCCUCUGGGUGGGAAUCUGGUCUAUCCUGUGCUGUGUGAGUACCCUGUUCACGGUCCUCACUUACCUUGUGGAUAUGCGCCGGUUCCAUUAUCCGGAGCGCC
>1555
CUAUCAUGACAGCAUCAUGAACCCUGAUUAUAAUGUGGAAUUCUUCAAACAAUUCACAAUGGUCAUGAAUGCUUUGGAUAA
>1556
AGCCCUUAAAGCAAACUAUUCAUGAGGAUGGGUGUAACAGUCGUACCAUCAUCAACCGCUUUUGCUAUGGGCA
>1557
AAUUGUAUUGGACAGAAUUUUGCUAUGGCUGAGAUGAAGAUUGUAUUGGCUUUAAUCCUUUACAACUUUCAAGUGAGGCUGGAUGAAACCAAGACAGUA
>1558
AGACUCGGAGCCCAUGUGUGUGCAAUGGAUUUUCCAAAGGAAAAAUAUUCAAGCUGGUGUGUGGGGAUGUCA
>1559
CCUUUUGCUGUUGACAAGUAUCCAGUUACCAACAAAGAUUUCAGGGAAUUUGUGCGGGCAAAGAAAUACAAGACUGAAGCAGAGGC
>1560
AGCCGGGGCCUAUUAUCCUGACCGUGGCCAAAUGCUGGGACCCUUCCCCACAGGGCUACUUCACUCUCCCCCGCA
>1561
CGAGGGUUUGUGUUCUCCAUAUAUGAGCAAAUGAAACAGGCUGAUGCUAUGCUGAUAGUUGGGUCCUCA
>1562
CGGAGCCUCACCGUGCUGACUAUGUGGCCGGGACAGGACAGCAAAUUGCUCCCCCUGCUGGUGGCAGCGCGGUUGGUGUUCCU
>1563
UUGGAUCUCUGGCAUUGUCAAGCUUGCAGGGUUUAAUGCAUUACUAAGGUAUGAAGGCUUUGAGAACGAUUCCAG
>1564
GGAUACAUGAUACUCAGUGAGGGUGAACUGGCAUCUGUAUGGCUUGGGGUAAUUUUUAUGUAUUA
>1565
CCCAGAGCGGAUGGCAGAAGCUGGAUUUGUUCACUGCCCCAGUGACAACAGUCCAGAUGUAGUUAAGUGUUUCUUCUGUCUCAAGGAACUGGA
>1566
AGAAUCUCAUUUACUACUCCCUGGGGGGGCACAAGGAUGCCAUCGUGGCUUGUUUCUUCCAGGAGGGCAGUUUGGAUUUA
>1567
GAAGGCAGUUGAGCGAAGGACCAUCAAUAAAGAGCACAACAGCAAUUUCAAAGCUGGUUAUAUUCCUAUUGAUGAAGAUCGUCUGCAUAAAACUGGUUUG
>1568
UGGACCCUUGCUGUCUGACUUGUUAAGAGGCAUGUUGGAGUACGACCCAGCAAAGAGGUUCU
>1569
AGGUUUGGAUAGUAACCAGUUAAAACCUGCCAAGGACUGUGUACCAAUUGAGUAUCCAAAACCA
>1570
GCAUACAUUUCCCCUCGUGGUAUUCCUAAUCCCAUGCACAUGGGUGGUGGGCCACCGCAGUAUAAUCGUAUGG
>1571
ACAAGUCUUUAGAUCAAGCAAUCAGCCGGUUUGAAAGUGAGGAUCUGACUUCUAUCGUGGAACUGGAGUGGCUGCUUGACAUCAAUCGCUUGA
>1572
CAGUGAUUGUAGAUAUGCGUGGUUCCAAGUGGGAUUCUAUUAAACCCUUGCUGAAAAUUUUACAAGAAUCCUUUCCAUGCUGUAUUCAUGUUGCACUA
>1573
AGUGCGCCAUGCGAGCACUUCACUUUUCUUCCAGACAGAACAAAGACAUUGCACUGGUGAACAUGGCGAAUAUUUUGCACAGGGCGCAUU
>1574
GGUUCGUGUAGCAGCAAAGUUUAUCAUCCAUGCUCCACCAGGAGAGUUUAAUGAAGUGUUUAAUGAUGUACGGUUGCUUCUUAACA
>1575
GGGAUGGACACUGGAGAGGUUCCAGAACAGAUAGUAAUGGCUGCUCUUACCUCCUGCCACUUCUCUCUCUUGUGGGAGCUUUUCCAUAUCUCCAACUCCA
>1576
AGCCAAAGAGGCAGCACAGCAGAGGUUUCUUAAACUAUUCCAGGAGCCAUCUGCACCAUCUGUUCCUUCUGCC
>1577
AUUUGGGCACUCGCUGGGAUUAGACCACUCUAGAGACCCACGUGCGUUGAUGUUCCCAAGC
>1578
AACUAUUUGACAAGCUUUCCCUCCGCUUCAAUGGUCGUGUCUUAUUUAUUAAGGAUGUGAUUGGUGAUGAAAUUUGCUGCUGGUCAUUCUAUGGUC
>1579
CCACCUCUGAAGGUUCAAAGGUUGUUGGUAUUCCAGUUGGAACUACAGUCCAGGCAGCCAUUAAACCAUCUGUGA
>1580
AGCAGUGUAGCAGCAGCUUGCCUAGGUACAGUGGCUCGCUCAUCAAAUUACACUGUA
>1581
AGUUCCACAUGCACUGCCAUUCCAGGGUCUAAGGACAGAGUGCAGGUGCAGAUACAGGGCA
>1582
AGGCCAGCUGUGGAAAGGCCAGCUGUGGAAAGGCCAGCUGUGGAAAGGCCAGCAGUGGAAAGGCCAGCAGUGGAAAGGCCAGCAGUGGAAAGGCCA
>1583
AUGCAGAUCAGUUGGGGUGCUGGGGUCCCCCCUUCCUAUGACAAGAUGGAGUCAGCUGAGGAAGUGACAGACUCGGGACUCACGUAUGAUCUUCUCAGCAA
>1584
UCAGCCACUUUGAUGUGUCUCAUGGCUCUGCUGAUCUUCAAAACCACGGAGGCAAGGUUGUGAAUGCUCUUGGAGAAGCUGC
>1585
UUCUGCCAUGGGGAAAGCAGUGAUGGACCAGAGGGAACUCUAUCUGGGAUUGCUCUAUCCCACAGAG
>1586
UUUCCAAGGAAGGUCUGAAGCAGAGAACACAGCAGUUGAAACAGACAGCGGCUUCUCAGCUGGCAAUCCGGAAG
>1587
AGAAGACUUUGUCAUCCUAUGCCGUUGUCACGUGGAUCCAACAAGAAUUAAAACCAGGGGAAGGAAUUGGCUUUGAUCCCUUCUUGUUCUCCAUCGGCGAAUGGCAGAGUUAUUCC
>1588
CUUGUAUGUUCUCCAACACUGGGAUGAGAUGCCAGAAUAUGGUAACAGAUUAGUACCGGAACACGUGGAAA
>1589
CAUGCUGACCACUUUGGUUUUAUCUGCAGGGAGCCAUUGCUGAAUGGAGGGUGCCAUUUUGUGUGUUAUGUAUU
>1590
AGUCGCUGCUAUUCUUCCUGUCUGAAUGGGGAAUACAGGCGAGGAGCGCACGAUAGUAAAAGCGGCG
>1591
UCAUGUUAUGUCUGGCGGGCACUGUGCAUAGCACCAGUUAACACACAAAGUUUGUCAGCAUCUAAUGC
>1592
CGUAGGAAGAGAAGGGACAGGACAAGGCAGCUAAGAGAGCUUCCCCGUGCCCCGGAUGAUUUCCUACA
>1593
AGAGCAUUCCAGAUCAGGGUCUCUCAAGCAAAUAUGCAAAAUCAUGGUGCCCUUGUGGAACCCCUCAGGAAUUCUCA
>1594
AUGAAGCAGAAAACCAUCUUAAAGCAGCAGAAAUGUGCAUGGAUGAAAAUUUAUCCUUGUCUCAGUCAAUGCAAGCUUCUGAUGUUCCUGCUGUCAG
>1595
UGUCGGGAUGUGACGCUCGUGUAUUUCUUGCUCUCUACGAAGCUAUUUUAGGAGAGAAGGUACCAGAUUUUAUUCCUGACC
>1596
GUUGGACUGACCGGAGUUGCCAAACAAAGCCGUACCUGCUGCAAGAAUGGGGGAACGUGCAUUUUGGGAAGUUUCUGCGCCUGUCCGAA
>1597
GUACUGAGGAGCUUCGACCUUAGGAUCCCUCAUGGCAAGACGGUGGCCCUUGUGGGACAAUCAGGUGGAGGAAAGUCGACGGUGG
>1598
AUUGUUUUCAUGGGGGCGUUGGUUGGUGGAAAUAUGAAUUCUGCUACGGAAAAUAUGUGCAUCAGUAUCAUGAGGAUAAG
>1599
AAGCGUGUUGCGUCCCCACAGAUCUGAGUGCUAUCUCCAUGCUUUAUUUGGAUGAAUAUGACAAAGUCGUCCUUAAAAACUAUCAGGAGAUGGUGGUGGAAGGGUGUGGGUGCCGUUA
>1600
GUGAGCUCUCCCGCCAGCUUGAAGAGAGGGAAUCUCUGAUUUCUCAGCUCUCAAGAGGAAAGCAGGGAUUUACCCAGCAAGUUGAAGAACUCAA
>1601
ACCGAUCGGUGUAGCUUUGACGAAGUGAUGAGGUUGUGCUUCCUCAUUAACCAUGUCCACUCCAACGCACGGAAAGGA
>1602
CCCUGCUUGCUUCAGGAGAAGAUGCGCUAGACUUUACACAGGAAAGUGAGACAAGUUAUAUUAGCGAGUCUGGAGCACCAGGU
>1603
UGUAUUUGCCGCAGUGGAAGGAGUAAUGAGGAUUAUCGGGGCAAAAGAAUAUGACCUGGUAUUAUUGGCUGGUAUUCCUUUGGCUCUACUAGACUCUGGCUUGUGCU
>1604
ACAUUGGUUACUCUGUCAAUAAUAUGCCUGGGCUCUGUCAUUUUGGUCACUUUGAUGGGGAUGUACAUCUGCUUAAGAAAAGGUAAAAAUGACCACAGAAUAAAUGA
>1605
ACGGCACUUUGGCUACAGUCGGCUCAGACGGCCGAUUCAGUUUCUGGGACAAAGAUGCACGGACCAAACUGAAGACGUCGGAGCAGCUGGACCAGCCAAUCUCCGC
>1606
CUGGGGAAACUGCCUGUUUUGCGUGUGCCCCUCCUUUAGUAGUCGCAGCAAACAUUGAUGAAAAAACCCUAAAGCGAGAGGGCGUCUGUGCAGCCAGUUUACCCAC
>1607
UUGUUCUGGACGGUCUGAAAAACAUUCUUAUAAUGGCAGGGGAUGAGGCCAGUACCAUUGCUGAGAUUAUUGAGGAAUGUGGAGGACUGGAGAAAAUAGAAGCAC
>1608
CGCUGGGCCAGAACACGCUGGGCCUUGGAUUAAAUUUAGGAGUUGUAGCUCCUGUCUCACAGGUUACAGCAAAUGAAGGGCUUGGAGGUCUAGAUUUCGGCAGCU
>1609
UGUCGGGUGGUGUGCUUAAUAAACAGAAGAGUCAAGAGGAGAUUGUUACAGAGUUUGGAGACUCUGCCUGCUUUACAUUAUCAUUGCUUGGCCAUGUAUAUUGCAAAACAGAUCGAUU
>1610
AUUCCAGAAGAAUCCUGAGCAUGUCAUUGCAGGAACUUACAGAAAAGCUUAGAGAUGGAUCGCUUUCUCCUGAGAGUGUCUUGUACCCAUAUGUUAAAAAAGCUUUGGAAG
>1611
CAAAGUGUGUCCGGCUGAUGGAUCUGCAAGGGAAACCCACAAUGACCUUCCAUCCCCCACCUGCCAGGCUUUA
>1612
UGCUGGUAUAAGUUAUCGUGGCACAAUUCUUGACACAAAGGUCAGCGUGGAUAGAAUGGUGAUGGACACCAACUACUUUGGACCAGUU
>1613
UGGCUUGUGGAGUUUUAUGCCCCCUGGUGUGGACACUGCCAGAGGCUG
>1614
AUGGACUUGCUUGCUUUGUUUCCUGGAUUCUGGUUUUCUUUAUUCCAAUCUCUAGGAUGAAUGCAAGAACACUGUCUAA
>1615
CUGCCGUCAGUCAGUGCCGCUAUUGGAGGAGAGACCCCCCAGAGAUACAUAUGGCGACUGUGCAU
>1616
ACAUGAAGACAGGAGAAGGGGGUCUUCUUCAAGUUACCUUGGAGGGAAUUAACCUAAAAUUCAUGC
>1617
UGAGUGGUGGAGAACUCUUCAUGCAGCUAGAAAGAGAAGGGAUAUUUAUGGAGGACACAGCCUGUUUUUAUUUGGCAGAGAUCUCAAUGGCUUU
>1618
GCAGGGUUCCUGGGAUCCAUGCACUCUAUGACUGCGAAUUAUGAGGCGCCCUCCCCGCCCCCGUUUAAUAAGUCCCACCAGAAUGCCUACUAUCAGAACCCUGG
>1619
AGCUGGUCACUUCUGCCGAGCUACGGAUUUUUCGAGAGGGGGUCCAGGAGCCAUUUGAGGGUGACAGCAGCA
>1620
AGCUGGUGUAUCAUGGAUUACAGUACAUGGACGAACUCAUGAUGAAAGACAUCAGCC
>1621
ACAGAGAACAGUGUGCCCUUCCAGAGAUUCCACUAUAAGAACCUUCUUCUGGGUGAACAUGAUGUCCCUUUGA
>1622
UUCUGGAUCACGACUAUCUGGAGAACAUGUAUGGGAUGUUCAAAAAGGUCAAUGCUCGUGAACGGAU
>1623
CGGUGGAACUGGGAAGUACCAGCUUUGAGGUUGCCUCUUGUGACUUUAGCCUGCACUCAGCCAUCU
>1624
CCAGGGCUAUUCAGGAGUUUGGUCUCGCUCGUUUUAAAAGUAAUGUGACCAAGGCAAUGAAGGGCUUUGA
>1625
CCGGAGGACACUAAUCGACUCUUCUCACAGUGUGGAAGUUUCGCAGAGGGAUCCUACAUCACCGC
>1626
CCACGGUCCAUUCUGCGCUCCGGCUGAGAUAUAAAACUGACGAUUGUAUCAGCAUCAGGGAGUUCCGGCCAACAUUCUGUGG
>1627
AGAGUUUGACUGGAAAUACAUUCAGAUGAGCAUCGACUCCAACAUCAGCCUGGUCCAUUACAUGGCGGUCGCCGCUCUCGUCUGGAUGUGGACUCG
>1628
GGGCUGGCAGAGGUACGACCAUUUCUCAGUGCUGUGUGAGCUGCUGCCUGUGGCUCUUCCUUCUGUGGCUG
>1629
AUCAGCAAGUUUGCCCAGGAUUCUUUAGGCGAAGUGGUGUAUUGCAGUCUUCCAGAAGUUGGCAAAAAGCUGAA
>1630
AAGGCACUGGAGCUUCUUACAAACUGUUAUAUUAUGGUUCAGGGUAACACAGUGUCUG
>1631
CAACUGACAAACAGGAAAGGAAAAGUACACCAAGGCCCAAUAGAUGCUCGUCUGCAGCUUUUCAAGGGCAUGAUGGGAUUUUUGGCAGCAGUGCUGUUCAGCCCCUGAAAAAGUUC
>1632
GGGUGUUGGCAAAGGAAUUAGAAAACGAGUAACGACAGCUGGAAGCGGUACUUUAUCCGACUUUAGAGAUGGUACAAAAGCAAUAUUCCAUUAUCGUACCGUUCUUUGUGAUCAAAACCG
>1633
CUGUCAAUGUACUCAUGACUCUGGCUGCAGUUUUUAUUGUUGAUUCUUGGGGGAGACGAGUGCUGCUGCUUUCAGGUUUUGGGACUUGUUGCAU
>1634
GUUUUUGAGGCUGACGCCAAGAGCCUGAUUGGACUCUCUGGAAUAUUUGUCGGCCUGGGAGAA
>1635
CGGCAGUGAGCGGCAGUGCGUGGAGACCAUUGUGGGCAUGGGGUACUCCUACGAGCGCGUCAUGAGAGCCA
>1636
GGCCACACUAGAGGAUGGGUUGGAGGAAGAAGCAAUUGAAAAAACUCACAGCACAACAUCUCAAGCUAUUGGCG
>1637
UGUCAUGGACAGGAUCCCAGCCUUUCGUGUCAAAUGGGAUAAGUGGCGAGGGAACUCCACUGACU
>1638
CUAGAAUGGCUGCUAGAGGGUUCUCGGAAAAUAGACGCACACAGGAAGACAAUACCUAUUGCGCAGUUCCUUAUGCGAGUGUCCGAGGGGAAAAAUCUGGAUUCCCAGUUUGA
>1639
ACAGCCUCGGGGCGCUGAAGAUGCACAUCCGCUCCCACACACUGCCCUGCGUCUGUCCCACCUGCGGAAAGGCCUUCUCCAGACCCUGGCUGC
>1640
UUGCAGACAGUAAGCUGUAUGCCUCCUCCUGUUUCAUCAGCUGUGAUCUUGACCAAAGCAGUCGGUGGUAAUGAGGCUGCCGCUAUUUUCAACUCUGCAU
>1641
UGGUGCAAGGGGUGCCCUCCUGGCUAGAGAGCAGAAUUCCUCUCUUAGGAUCCAGUGUGGCAUCAAAGCACCC
>1642
AGCAAAGGGCCUGUUAAGGAAAGGAGAUCCUCUAAGUCUGAGAGAGAAUCCUUUGGAGGGCUAAGUCCUUUCCAUGAAGUCAGGAUAACCAAGCC
>1643
UUUGUGGUGUCUGGUAUCCUCAUGCUCAUCCCAGUCUGCUGGUCUGCAAACAGCAUCAUCCGUGACUUCUACAAU
>1644
GCGAUGUUGCAGCUUUCACGGCCAACAGCCUGAGCAGCCUGAACGCAUCGG
>1645
CGGUUCAGCUACGUGUGCCCGGAUUUAGUUAAGGAAUUUAGCAAAUACGAUACAGACGGUGCCAAAUGGAUCA
>1646
AGCCUCGCUGGAGGCCAAGGAGGGGGGGCUGGCAAGUUCAUCCAAGGGGCCAUCGGCAGUCUGGCC
>1647
CCUCUGCGGAUCUGGCUGCCUUCGCUGACUGGAGAAAGAAUGUUCUUCUGCGUAGGACGCCGAAUGACAACGCUCAGU
>1648
AGAAGGAAGAGGCUGUGGGAAGGACAAAGACCAUGUUUAUCUUCAGCUCCACCACCUUCC
>1649
UUGCCGGCGGUUGGAUUGCCAUAUUCUGCGGAUUUUCAUUCUUCAUUCUCGGAGUCUUCGGCAUCCUUGCCGUGCAG
>1650
UGACUCUUCUUUUCACAGAGCUUGCUAAAGUUAUAGAAAGCUCUGCAAAGGGUUU
>1651
UGUGCACGUUUCAUACAGUGAGCUCAUCGUGCAAGAUUUUGAAGUGCACUGCCGACUACUUGCAAGCGACUUCAAACCCACAUCAUCACGCAGGACCUGAGGACACAGUGGAGAUCUGCACC
>1652
AUGACAGCCGCCCACUGCUUUGAAUACUCUAGGACUCCAUCUGACUAUCAGGUUCUUCUUGGUGCAUACCAGCUAUCGGUCGCAUCAG
>1653
ACAGUGGUGAAGAAGAUGAGGAAGAUCCUGACAAGCGCAUUUCCAUUCGGUCAUCGGAUAAAAGGAUUGCGUGUGAUGAGGAGUUCUCUGAUUCUGAAGAUGA
>1654
CAGGGAGCGCUUGGCACAGGGCGGCAUCCGACUCCACUCAGUGUUCUCCCUG
>1655
UGCUAGCAGUAAGCUAAUGAAGAUCAGCACACUGCCUCAGCUGAUGGCUCCUCUGAUCACAGAACUAUCUGCAAGCC
>1656
CAGAAUUUUCAUUAUCAUGUACGGUGUGACCAGUAUGUACUUUUCUGCAGUCAUGGUGCGUCUGAUGCUGGUUCUU
>1657
CGGAACACAAUGAUCGAGGGGAUCUGGACAAUCCCAUGCUACAUGAAUAUGAGGACUGUAACCCCCUUUUUGAGUGGUGUUUCU
>1658
CGGCCGAGUAAAGUGUCUGGGGAACCCUGAAAGGGAAGGGAGCGUCAGCAUUGUUGGAGCUGUCUCUCCUCCUGGUGGGGAUUUCUCCGACCCUGUCACAUCGGCCA
>1659
GUACCUGUCCAGGCUGAGGAGGAUCGAGAUUGCCACCUACCUGAGCCUGUCAGAGAAGCAGGUGA
>1660
GUUGGAUAUGGCCCCCUCUUCCUAUGAUGAUCAGUACAGGGGGUGCACUGAGGCCAUGGAGGCCGAG
>1661
AAUCACCAAUACCAGGCCUUUAUCUUAUACAGUUGGUAGUGCUGUCCCAUUUCACAUCAAGGAACAUACAAACAGAAAUGUGUUCACUAAGGCCCAGGCUGUGAUG
>1662
CGAUGCCCGAGCUUUUGAUAGAGGAAUACGUCGUGCCAUUGAAGACCUGUCUCAAGGCUUACCAGCAUCU
>1663
AAGGUCAAUGUGGUUUAUGGACUGUUUAUUAUCCUGUUCAUCAUGGGAAUGGACUCCAUCUUCAUCGCCUUGUCCUA
>1664
AGAAUGGGCUCAGCACGGAGGAAAUUCUUGACAGGACUGGCACAGAAAAAGGGAUUUUGUGUGACACCCCAAUUCA
>1665
GUGAAUACUUGGAGGAGUUGGACCAAAUUUGCAUUUCCUUUGAUGGUGGGAAAACUACAAUGAACUUUGCAGAAGCUGCUCUUCUCAUCCAGGGGUCAG
>1666
UUCAAGGUAAAAGUUGGUGCAGAUCUGAAAGAUGACAUUCGGAGAUGUGAGCUUAUUAGAGGCAUGAUUGGACCUGAC
>1667
GGAGAUCUGUGGGGCUGUUGUCUCUGUGCGUUUUCAGGAAGACAUCAUAUCUAUUUGGAACAAAACUGCAAGUGAUCAGGCAACCACUGCUCG
>1668
AGGCGACUGAAUACUGACAUACUGUGGUCUGUGCUGCUGUUGAUAGCCAUGUGUUUGUUUGGAGCCA
>1669
AGCUCCUCAUGGAUCUGGAUGUGGUGAUGAGGAGUAGCGACUGCCCGUACAUAGUCCAGUUCUACGGAGCG
>1670
UGGCUGGACGUGACCUGACAGACUACCUCAUGAAAAUCCUCACUGAGAGGGGGUACAGCUUCACCACCACAGCUG
>1671
UGCAUUAACCGCGCUGACAAGUAUUGCAUUUGCACUGGUGAUUAACUUCCGUGAGCAAACAGUUUUGGUGGCGUGCGUAUGCU
>1672
UGCUAAUACUUUAAGACAAGCUGCUCCCAAGAUGUAUGCUGAGGAAGGCAUCUGGGCGUUUUACAAAGGUGUUGCU
>1673
AGCUUGAACCAAGAAUCCCCUCUGAGUCAGCCUCGCAGCCCUGCUCAGAUUCUUAUUUCUUUGGAGAGUG
>1674
UGCUCACGAUAUCAGCCGCCCUCUUAAAAACAGCUUCAUCCACACGGGCCAUGGAGACACGGUACCUGCUCACUGCUGGGGCUUUCCUGACCGGAUUGAUGAGCU
>1675
CCUGUACAUCGGGUACUCAGCCGGGGUGCUCAGGGUGCCACUGGCCAACUGCACCGUGUAUCAGA
>1676
AGCCGCUGCUCCGAUGGGAUUCUAAGGUUCGGCUUCUCCCAGGAGUCAGGGCA
>1677
AGUCAGGUCCUUCUGCAGAGCAUUCCUCAGUAGUGAGCCUCGCCUGGACAUACUUAUCAACAACGCAGGUCUCAGUGGCUUCGGAAAGACUGCAGAAGGAUAUAACA
>1678
AGCCGGUUUCAGCGUUGGGCCUUGUGGCUGUUUUUCUGGAGCGUGCAGGUCAACGUCUGUCUGUCACGUGUAUUUGUGGCAGCACAUUUUCCCCAUCAAGUUAUUGCUGGUG
>1679
CUCUGGGAUUACGUGUACCAGCUCCUGUCCGACAGCAGAUACGAGAACUUCAUCCGCUGGGAGGAUAAAGAGUCGAUGGUGUUCCGGAU
>1680
UUCUUGGCAAUAUAGGAGAUGCUGGGGCCAAUGAGCUAAAGAAAAUGUUGACCCAGGCUUUAAUGCUGCGGAGAU
>1681
ACGAAGGCUGGUGGCGCGGUAUUGGUCCCAAUGGUCACUUUGGAAUGUUCCCAGCCAAUUAUGUUGAGUUGCUAGAGUGA
>1682
AUUCUGGAGCUGCGGAGUACUUGUACUUUUUCAGAGUGCUGGUUCCAUCUACAGACAGAAA
>1683
AUGGAGUCCUUGCAGUCUCGUGGCUUGGUAUCAGCACAGAAGGAGCCCGUAUCAGAGCGAAGGGAACCAAAUGAGGAAUCCGG
>1684
ACAUCACUGAAGAGAUCAUGAAAGAGGCUGCUGGUCUGGAAACCAGGAUAUUUAAUGAGACCUAUACUCCACAUGGACUGAAAGUGGUGC
>1685
AAGCUGAAUGGGCGCCUCCAUUUUGUGACAAGCAUGGUUUUGGUGGCAGCGUUGACAGUGGACCAGUCAGACUGCAUGAUAACAGAAGCUUGAUCACGGGGAUGAUAGUGACAAUCGGCUG
>1686
UGCUUAUUGAAGAGAUGGACAUGCCAAGUGAACUCUACCUUGUCAUGGAACUUGUGAAAGGAGGAGAUUUAUUUGAUGCCAUCACUUCGACCAACAAAUACACUGAGCG
>1687
GAGCUGCUCCUGGGCCAGCCUAUCUUUCCCGGAGAUAGUGGAGUGGACCAGCUG
>1688
CGACAUUUGCGCUGCCUCUUACCGGCCCAUCUACAGAGGGAAACCCGUGGAGAAAUGCCCCUUGAGCGGCGCCUGUUA
>1689
UGGAUCUUCUGGCCAAGCUUCAACUCUGUCUUAGCCAAGUCAGCAGAGGCUCGGCACAGAGCGGUUCU
>1690
AGGCUGGAUGGAAAAGAGGAGCAAGGACUGAGGAAUGUAGCUGUUUUUGGUAGACGUCCUUUUCUUGUUGAUGCUCACUGGUUUAAAGCUA
>1691
UUCUUGACCUGGCCCACCUGUUGCAGCAAGGUGGUGUGAAUUUAGGGCGAGAU
>1692
AAGGAUCCAGAACCUGAGGAUUUAGGAAAAAAGUCUCUUAAUGAUCGGUUAAGUGGGCUCCUG
>1693
CUUGUGGCAGCAUGUGUGGCAAUUCUUAGGUAUCAACCGGAUCAGCCAUGCAGUGACACAGA
>1694
UUGAGGCAGAAAGGAACCGUUUUUUCAUCAGCAUCCAAGAGCCACCACCACAAUUCGAUGCUGUCCUUGAAGCCCAG
>1695
GACUUUCAGAUAGCAACACUAAGGCGGCAAGGCCGGUAUAUAUGCACAACAGUCCCUGAAAAUGCAGAGAAAGAAGCACAGAGCCUGUUUGUCACAGAGUGUAUUAGAACGUA
>1696
UACAUGAAAUGUGUGUCGCCCACUCUGAUGAACUUAGGACCAUUAGCAAUGAGCGAGGCGCCCAACAGCAUGUU
>1697
CACCACAUUGGACAGAGAUAAAGACAUGUACUCAGGUAACUGUGCCCAUUUUCAUAAAGGAGGAUGGUGGUACAAUGCUUGUGCCCAUGCCAAUCUCAAUGGAGUGUGGUA
>1698
UGACUGAGGUCGGCAAUUGUCAUGUAAUGAAGGAUUGGCUUGGGGGUGCAGAAGUUAAUCCUUUAUGGACAGCACUUCUGUUU
>1699
ACGUGUGUGCCACCAUGCAUGCCAAGGGGGAGGGCGCCGACCAGACCCUCCUACAGAAACUGCAGUCGGCCAUUGGCAGCCACGA
>1700
AGUGGGUGACGAUAAGACAGUAAAGCAAUGGUCUAUGGAAAGCCCUGGUUAUGGUGAGAAAGUGGAGCCCAUA
>1701
UGGUUGGCACUGCCUUGUAUGUAAGCCCUGAAGUCCAAGGAAACACCAAAGCUUCAUAUAACCAGAAAGUGGACCU
>1702
UGCUGCUUUUCUACAGUGGAAAUAAUGGAAUGAUGGACAAGUCAAUAUUUUGCACAGAACCUGCAACCAACCUUCUUGCUCUAAAACCAAAUUUCAAUAUCUUCCUGUACAUGAAUCAGCU
>1703
AUGCCUGGAUUGCAAUGGGCAAGAAGCUAGACCCCAAGAACCUCAUUCCUGCUCUUGUUAAUUACAGUCAGAGCGCAG
>1704
GUUGGAGGCUGGAACUAUGGGACUUCAGGGUUCAACAAUAUGGUUUCCAGUCCCCAAA
>1705
ACAUUUCUUCACUGUUUGCCAAGAAAGCCUGAAGAAGUGGAUGAUGCAGUUUUCUAUUCUCCCAAAUCUUUGGUUUUCCCAGAAGCAGAAAAUAGGAAAUGG
>1706
CGGGCUAAGGCCAAAACCCGCUCAUCCCGGGCUGGGCUGCAGUUCCCAGUUGGCCGUGUUCACCGCUUGUUGAGGAAAGGCAAUUAUGCCCAGCGGGUGGGAGCCGGAGCUCC
>1707
UGUGUGGAAUGUCACCCUUCAGUGGUACGCCGGAGACUUGGCGUGCAGGGUCCUCAUG
>1708
AGCGCCUGUCCCAGUUCCAUACCAGCUCUUCCUCAUACAACAAGACAGAUUUUUACCAGGUACUGGGGGUGCC
>1709
AUCACUGGCUAAAGUGGAUAAAAGUGGGAUGAAAAACAUAUCAGCGUUUUUUAGUCCCAAGGCCAAGGCCACAAAGUGA
>1710
AUCACAAUGUUCCCAGGUUGGCGGAGGCGGAGUCUGCGCAGUCACCAACCGGGAAGGUGAA
>1711
AGGAACUCCUUACCACACAGUGUGACAGAUUCACCCCAGAGGAGAUCAAGAACAUGUGGACAGCGUUCCC
>1712
AUCCUGUCCGAUGGAGAUGAUUCUGACAGUGAUGCGGGUUCUGAUAGACCAAAGCAGAAGAAGAAGUUGGCUUCAUCAGAUAGUGAG
>1713
AUGUUGCAAGAACUUCUGACCCACGUCCGACUGCCAUUGCUGCAUCCUAACUACUUUGUGCAGACUGUGGAGGUGGAUCAGAUCAUUCAGAAUGCACCAG
>1714
AGUGGGGUAAAGGACCUAAUAUAACAGUUACUGUUGUGUGGAUCGACCCUAUC
>1715
GACAGAGGGAAUCAUGGGAGUGAGGAUUUUGUUCUGGUGUUGGACUGCUGUGAUUUAUCUGUG
>1716
AGGCUCUUUCAGAGGUGCUUUCAGUAAUUCUGACAAAGCAAAAAAUAUCUUCAGAGUCC
>1717
AUAAAUACGACGACUCCUUCGAAAGCCUAGAUCUGAAUGUCCAUGAGUGGAAAAGUUUGAGCCACAUGGAAAUAAUGACAUUUGAGCCAAUGAAGCCGAGCCAAGCCAGUACUUAG
>1718
GCUGGCUGUGGGUAUGGAAAACAGCAAUGUUGAGGUGCUCCAUGUAACCAAGCCAGA
>1719
UGUCCUUGGUGAUGAAGUGGUCGGCAUUUGGUCCAGACACAAUGAGAAAUCUGACGUAACUUGUGCCUGCGUGUCUCACUCAGGGAUC
>1720
UGGUGUAUGGUGCGCUGGCGAGUCAAGUCUAUAGUUCUGUCGCAGACCAGGUGAUUGGCUCAACCAGUCAGACUGCUGAAGGCUACCCGACUGAAGCAGAGGCUCCACCAGGCGUCG
>1721
CCUGUUCUUAGGAUUAUUGUAGAAAAUCUGUUCUACCCUGUCACACUUGAUGUUCUUCAGCAGAUCUUCUCAAAAUUUGGAACGGU
>1722
UGUUAGCAAUGGAGCCAAUGUAAAUGCUGAAGACAGCCAUGGAUGGACUCCCCUUCACUGUGCUGCCUCCUGUAAUGACCUCCAGAUAUGCCUACU
>1723
AGAAUCCGAGUGAAAUCUAAUGGCAAGGAAUCAGUGAAUGUGUGUAAAGUAGUGAAUGCUACAUGCCUGACAUGCUUGGCUCCAGCUCUGACAUUAGAGUACCGUCCUGGCUUGGAUUCA
>1724
UGUGGUUUCUGGCGAAUUAUUCCUAUCAGGAGGCCCUUUCUGAUACGCAAGUGGCCAUC
>1725
UGAGGAUGAUGAUGGGGAUGUGGCUAUGGGUGACGCACAUGAAUCAUCCCGUCACAGAUUCG
>1726
UUCUGAGUCACUUGAAGAAAUUGAUAGUUUGCUAACUGUUCUACGUUGUCAAAUUCACCUGGAAGUUGCUCAGAU
>1727
AGGGAUCGAUAAAAAUGAAAAUGCUUCUGGCCAGUCUGCCAUGCUCUCUAUUGGACCAUUGCAACAGAACAUUACCUCCGAGCUAAGUCCCA
>1728
UGUUCGGCUCUUCUGGGAAAAGUUUGUCCCCAAGGAUUGUCCUCCAGGAUUCUUCCCUCUGGCUACAUCCUGCUGCCACCUAGAGCCUGACC
>1729
GUCAGCUGAGCGGCAUGGUGGAGCCUAUUGCUGGCCUUUUGGGAACCAUUGCCAUUUCGCUGGCUGAA
>1730
ACCCUCUCUCUAUUUCUAUUUUCCACUAUGGGACCUCUCAGAAAAGUGAGAGGGA
>1731
AGCCGGAAAAGCGAAGGGACCCCGGUGCAGGGAAGUCCUGGUGCUGCAAUGGAUGAGGAUUCUUGUUCAUCAGUUCCUCUAUCUCCUGUAUCCUCUUCUUCUCCGCA
>1732
CUGGAUGACACCCUUCCUUUCUCUGAGUCCGGCCUUAAAGAUGCCCGUGGGUCGGAUACAUCAUCCAA
>1733
AGGUCUGUCCUCCCAGCGCUUCUGUCCUGUGAGCUUCCUGUCCGCUAUUUGUCAGAGACACUCAAGGAGGGACAAAUAUUGCUAACAGACCG
>1734
CUUGGACCUAGGAUGUCCCAGCUCUUCCAUCGGACAAUUGGGAGUGGGGCAAGCUCCAAG
>1735
AUGGUUUCCUCAGACCCUGGCUAGGGGAUGGGCUGUUGCUUAGCCGUGGGGAGAAAUGGGGGCGUCAA
>1736
CUGUACCGCAGGUAUUUCACGUGGAAGAAGCGCUACGACGUGCACGUGACUUCUUUCUGGGACGA
>1737
GCCAGCGAUAACCUAUGGCAACCCAUCGCCUUUCAUAUGCUACAGGAUCCUGAGCUGCUCAGGGUGGUCGAUGUUAUAGGUGCCCACUAUCCUGGA
>1738
AUGCCAAAAACAAUGUGAAGCUCGGAGACUUUGGGUUGGCCAGAAUACUGCAUCAUGACUCCAGUUUCGCCAAGACGUUUGUUGGCAC
>1739
AGUUCCUUCACGGGAUUGGGGCCACUCCGCUCUACACCCUGGGGGUGACG
>1740
AUGGGGCGCGUAAACCCUUUUUAUACUGUGAGAUGCAACUCUUCUCCAGCUGUAUUGGAGAUUUUAGCAGCUCUUAGCAUGGGAUUUGCGUGCGCCAA
>1741
UGAUUGGCGUCUCCAUUGGGUGGGUCCAUUCCUGCAACGUCCCCCCCGGAGACGUGAAUCU
>1742
CCCAAUGCUUUUAUUGGUUCUGAUGUCGUAGACUGGCUGUAUCAUCAUGUUGAAGGUUUCACAGAUCGAAGAGAAGCCAGGAAAUAUGCCAGCAACCUCCUAAAAGCUGGA
>1743
ACCAGGAAUUAGUAAUGGAUAUGAAUGGAUGGCUCAUUUGUAAGGAGCAGGAUGAGAUGUUAAAUUUGGCCUUUACAGUUGGAUCUUUUCUACUCAGUGCCAUAUCUCUCCCCUUGGG
>1744
GGACAAAGAGCUGACGGACCGUAACUGGGAUCAGGAAGAAGAAGCUGAGGAUGCCGGAACGUUCUCUGUGGCGAGUCA
>1745
GGGAGCAGGAGUUGUAUGAGCAGCUGAGGUACCUCCCGGCCCGGCCCUACUUCCAUACCUUCUGCUCCG
>1746
UUCAGUGACAGGCCGCCGCUAUGAGAAUUUAGAGCAAAAGCCGCUCCAAUUCAAGGUUCAUAGACCCCAGGCGAAGUCUAACAAGUGA
>1747
AGUCUCUCCUGCCAAAUCUGAGCUGCUUCUUAAAGAUACAGCUAGCUUUCAAGAUAAUGGGCAAAAACAGACC
>1748
GGCAAUCCUUUUCAGCAGUGAUGGUGGCUGCAUUUUCUGUGGAGGGCGAGAUGCA
>1749
GCAUGGGGCAGAUGUCAACUGCAGUGCUCAAGAUGGAACCAGACCAAUCCAUGAUGCAGUGGAGAAUGACCACCUAGAAAUUGUACGAUUGUUGUUGUCUUAUGG
>1750
CUCCGGAAUCCUUUAUGUAUCAUGUUGUGUCUUUAGUUCAUCAUGUAAAAGAGCAUUACUUCAAGGGUUGCGGAA
>1751
UGAAGGACUGUCCAAGUGGCCGGCUGAACCUGGAUGAAUUCCAGCAGCUCUAUGUAAAGUUUUUCC
>1752
AUGUUGCCGGCAUGAUUCGAGCACUGGUGAGAGCUGGGCAGGCAGCUCCUGGACCACCGCUUGGACCCAUCCUGGGACAGCGA
>1753
UUGGAUAAGGAGUUCAAAAUCCUGGAAUCCAUAGCUCCCAAGCGGAAAGUGGCAUUUAGUGGAAUUCCUGAUUCAC
>1754
UGGCUUUAUGGAUAUCAAGAAACUUAGUGCCUUCCAGGCCCGGUGCAACAGUUACCUGCAGGAAAGGCCAGGUGGUGAGUGUACAGGAACUUCUAGCUGCUC
>1755
UCCACUAGAAAAUAAUGUCCCUGUACUUCUGGCCAUGCUGGGGGUGUGGUACAUCAACUUUUAUGGC
>1756
CAGUCAGCCAACUGGGAACAGCUUAUGUUUCUGCCACCACAGGUGCUGUUGCCACAGCUCUAGGACUU
>1757
GGUAGUUGAUGCAAAAGCCAUCUUUACUGGCCAUUCUGCAGUAGUAGAGGAUGUGGCGUGGCACCUUCUGCA
>1758
AUUUUUGCUAGUGUGGUUGGCAACGCCUUUGCCAUUGCUGUUGUGGUCUAUGCCUUUACCAUAUCCCUGGCUAAGAU
>1759
CUUCCGGAGGGACGAGUUCCUGGGCCGGAUCAAUGAAAUCGUCUACUUCCUCCCCUUCUGCCGCUCCGAACUCUCCCAGCUGGUCCGGAAA
>1760
ACAGCAGUUUUUGUGUUAGCCACAUUGCAACAGCUGGAACCUGUUACUGGGCAGGUCUCUGUAUUAGUCAUGUGUCACACAAGAGAGUUGG
>1761
AUUUGAUGAUGACAUCAGGGUGCCCUUUGGCCAUGCCCAUGAUCAUGCAAAGAUGAUCGUUUUGGAAAAUGGCGGACUGAAGUGUUUAAUUGAGG
>1762
GAUUUCUGCAUUGCGUUCCCGCUAUCCCAAAUUGUUUUCACUGAAGAGCAGUCUGGAGGCAUUGGAAAAAGUGCUAAAAUA
>1763
UGUCUCACCUGGGACCCAGUUGCACGUAUGACCCCUAGCCAGGCCCUGCGGCAUCAGUGGAUUUCCAAGAGACU
>1764
ACCUUGCACUCAGUGAGAUAAUGACCCGGAGAGAAGACCUUGUUGUAGCACCUGCUGGAGUGACGUUAAAGGA
>1765
AGGCCAGCAGUGGAAAGGCCAGCAGUGGAAAGGCCAGCAGUGGAAAGGCCAGCAGUGGAAAGGCCAGCAGUGGAAAGGCCAGCAGUGGAAAGGCCAGCAGUGGAAAGGCCA
>1766
UUUUCACCUUAAGUGGGAUGAGCUUCCAACAGUGGAAGGAUAUAUUUUACAGCUGAAUCCAGAAUCUCCAGCUUCUUCCAUUGCUGGAACUCCUGCUCCCCUCAGUGAAAU
>1767
AGGACUUCACCCGGCUGUCUGCCUUGCCAUAAGAGUAAACACUUUUCUCAGCUGCAGUCAGUACCAUAAGAUGUACCG
>1768
GGGACUUGCAAGACAGAGUUUUAGUGAGAAAGUACCAAGGUGUGACGCAGGGCUUUUACACUAUCCACUCGUGCUUCGGAGGCCA
>1769
UGCUCCACGUGCCCCUAUCACUGGCUACAGAAUUCGGUACCAGUUAGAAAGUGGAGCU
>1770
GCGUGGAGUGUUUUGCAACACAGUGGAGUAGCGUUCCUGUUGGCCUUCCUCACUUUCCCACUGUUGUCAGAGCUUCUGUGA
>1771
CUACUAUAUGUGGUAUGGCAACCCCAAGUUUGAUGGAAAUUACAUUCACUGGGACCAUGUUAUGGUAC
>1772
UGCUGGAUGGGGAACUGGGACAGAUGACCACAGUGUCAAAGGCAAGUUCCCUGGAGUCCAGCU
>1773
AUGAUUCUGCAAACAUGUUUAAAUCCAAGGUAACUACCCCUAUGAAGGUGGUAGAAAUAUUGCGGAUAGUACUGCUUUGCGUUGGAUCAG
>1774
CUGCCCGCGGCAGCUCAAGGUGCCCCCCUACCUGGGCUACCGCUUUCUGGGCGA
>1775
AGAGCCAUCUCGUUUCAUGAAGAUGUCUCUGCCAUAACCAGAUUUGAAGAUGAGGAGACAGAAUAUGAAGAGGAUUUCA
>1776
GCUUGGAAAUUGAGCUGCAAUCCCAGCUGGCAAUGAAACAAUCAGUUGAAGGCAACCUCAAUGAAUUACAAGG
>1777
CACAACUCUCAUGUGGCACCUCAGCAAUGCACUAUAUGUUUGGAGCCCUUCUGUCACAUGUACUGGGGAUGCAACCGGAUGGGUUGUU
>1778
GGUGCAGGUCAUUUCCUGGGCAAUAAUACUGUCAUUGAUGUGUUAAAAAGGUAUGGAUAUGAUGUGCUACA
>1779
GCUCCUGGUCAUUAAAGACAGCGAUGCACAGAUUUUUGGUGCUCUGGCAUCAGAACCAUUUAAAAUAAGCGACUGCUUUUAUGGCACCGGAGA
>1780
UGGAAUGGGACUGUGGCUAUGUGGAGACCUCGGCUAAGGUGGACUACCGAGUGUGGGACGUGUUCCACCAGCUGAUCCGCAGGGUCAACUCACCUGCCU
>1781
UGUGGUACAAGAAGAUCUGUAGUUUUGAUGUCCUCUACCCUCCGGAGAGAUACGGUUACGUGCUCAGUGGGUGGAUUUGUGGGGAGGAGGCUCUGAUUAUGGAGAAAUACGAUG
>1782
GCAGGUUUGCCACUUUUGGGGCAAGAUUCUGGGCAGUGGGGGUAGUUACUUGGUAGCAGAGGUACAGUUCCGGGAGGGAGAAGAUGA
>1783
CCAUUGGCCAGUCACUGGAUACACCCUAACAUUUCAGAAGCAAUCCAACAUGUGCCUGUGUGCCAAUCCUUCUGUGACAAAUGGUUUGAUGC
>1784
ACUUGCCUUUUUAUCAUCCAAAACAAGGUGCAAGUUUUUCAGUCUUACAGAAACACCGGAGGACUAUACCAUUAUUGUGGAUGAAGAGGGGUUUUUAGA
>1785
UGUCCCGUGUUUCUGACCACAAGCAUCACCCCUCUGAUGUGCUAGCAGGUUUUGUGCAAGGGGCC
>1786
CCAGAUGUAGAUCUUACUAGCUCUCUUUACACAUCAGAAUGGGAGCCACUGUAUAGCACUUUAUCUGC
>1787
AUGGGCUUGUGAAUAUUGUACGUAUGAAAACUGGCCUUCCGCUAUCAAGUGUACCAUGUGUCGAGCUCCGA
>1788
GGAGCAGCUCAGAGCCGAGUCCGAGUGCCAGAAGGAUGAGUACGAUCAGCUGUUGGAAAUGAAGACCAAGUUGGAGAAUGAGAUCA
>1789
AUCCUCCAAAGCCUGUGAUGCCCAUUUUACCUACAAUCCCUCUAAACACAGGUGAUGGUGAAAUGUACAACACGAAUGACGGAGAGGGUGGAA
>1790
ACAAUGGCUGAUGAACUCUAUGACCAGGAUUAUCCCAUUCGUACAGUGGAGGACAGACAUAAACUGGCUGCUAUGGGAAAAUUUGUUACAACAGAAUUUGA
>1791
AGGACGGGGGAGACCUGGAGCUCAACCCAUUUGAUGGUCUGCCCUUCUCUUCCCGCUA
>1792
ACCUAGAUCGUUAUAUUGAGGUUCUUACUCUGUCUCAAAGUGUUCAUGUGAAAGACUGGGACAUCUCGUGUGUAAGAAGAGGA
>1793
AAGAUCUUCUUGCUGGGGGCACCACCCUGGACUCUUUCAGGGGACUUGUUUUUGUUGGGGGAUUUA
>1794
AUCCGCCAGCUGAAUCUGUAUGGCUUCAGGAAGGUGCAGAGAUCUGACUGCAGGCCCUAUUACCCAGAAGAAGAAGGCGGGG
>1795
AGCGCCUGUAUCCUAUCCAGGAAAUGCCCGGCCGGCUGUACCCACCGCCAUAAAAAGGGCCCCCUGGUACACGCGUG
>1796
CUGAUCAGCCGCUGGCCUCUGCCGGAAUACAGAAAGUCCAAGAGGGGUUCCAGCUUUUUGGCGGGGGAAAUAGCCUGGUUAA
>1797
AGCGGAAGAGCCACCAACCAUGAUAGCUGUGAUAGCUGUAAGGAGGGUGGAGAUCUUCUGUG
>1798
GGCUUUGUUCUUUUCAAAGAUGCUGUGAGCGUUGACAAAGUGCUUGAAACAAAAGAGCAUAAACUAGAUGGCAAGCUCAUUGACCCAAAAAGAGCUAAGGCA
>1799
GUUAUCAAGCAGCUGAAAGAAACAAUGCAGAUUGAACGUGCCCACAUGAGACUGCGAUUCAUUUUACCAGCUAAGGAUGGA
>1800
CCGCGCUGAGCAAGGCCGGCAACUCUGAGUACAACAAGCACCUGACGUCGCUGAACUGCUCCGUGCGCGA
>1801
AGUACCAGUGACGACAGCUCAGCGUACCGCUCAGUUGAUGAGGUUAAUUAUUGGGACA
>1802
AGAUUAUGGCAUGUGUAAGGAGGGGCUAGGACCAGGAGACACUACUAGCACUUUCUGUGGCACUCCAAAUUA
>1803
AUCAUGUAUGGGGCAUUACUUCUGUUUGAGUCAGAGUUUGUCCACAUCGUGGC
>1804
GGCUGGAGUCCUCUAUUCAAUUUCCAAGAAGUAACAUCCAUUUAAUUGGGUACAGCCUUGGAGCACAUGUAUCAGGAUUUGCUGGCA
>1805
CUGUGUUUCCCUCUUAUUAUAUAGCUGUUGCUGAAGAGGAGGAAUGCAC
>1806
AGGUGCUCAAGGAAGAGCCUCGUUUGGAUGUUCUCAUCAAUAACGCAGGGGUUUUUCAGUGCCCAUACACCA
>1807
CCAGGGGUGCUCGAUCAAUUGUACAACCAUCCAGCAACAUGUUUGGCUGUGUUCAGGGAACUCCCAGGACUGGCCAAAAAUUAUGUGAUGCGUAUGCUAUUUCUGGAACAACCCUUGC
>1808
GUCAACAGUUUUCUACAGGGAGAAGAUCCAGCGAUAGAGCCUCUGCUUCUUGACUGUGAUGAAACUGUGAA
>1809
UUCCUCCAGGCAUGAAGACAGUUCAGAUGAGGAGCAAAAGAUAAGAGCGUCUCUGUACGAAUUGCUGUUUAACAUGUAUGCGGAU
>1810
GCACUCUGCUGGAUGAAGACAUCUAUAAUGAAAUCCAGGUGUUCCGGAAAGCCUUGGUCAGGAUGUUUGAAUCUAAAGGUCUGG
>1811
AUCGCCAGCUUUGUCUCCGGGUUGGGCUGCAACGCUCUCAAGAAACCAACCGUCUUCACCCGCGUUUCUGCUUUCAACGACUGGAUUGAUAAUAUCAUCAGAA
>1812
ACAUGACCAUGAGAAGUUAAAAGGUGAGAGCCAUUCUAGCUCCAUUGGAGGCAGCACCAUGACUAGCUCUGGUCUGC
>1813
AGGUGAAGGACAGCUGCGCCCCCGUCAUGUCUGCCUUUGGCUUCCCCUGGCCCGAUAUGCUGGAGUGCAGCCGCUUCCCC
>1814
GAUGUGGAAUGUGCAUUAAGGAAAACGCUGCAAGAUCUUCAACUGGAUUAUCUGGACCUGUACCUUAUGCAUUGGCCAUAUG
>1815
AAUGAAGACAGUCGACUGCCACAAUGGUGGAAUGGAGCAGAGCCUCUUUGGGUCACCAUGGAAAAGGCAAAAAAGAAAGUCUCUAUG
>1816
GGUGGUUCCCUACGGUGCUCAAAAUGCCUUUACAAUGCCUGUAAAUUUGAGCUUUUGGGGAAGAGCA
>1817
ACACCCAGUAUCGCAUAUAGCUGCUAACGGUGGUCAUUCCUACAUGGGUAGCUGCACAGGCUCCUCUGGUGG
>1818
AGGAAUUCACCUUGUCCUGUGCUGGCUACUGUGUAGCUACUUACGUUCUUGGAAUUGGUGACCG
>1819
AUGUACCUUACCGGAGUUGCCACGUUGUUUGCUUCCAUCGCCGUGCUUCACAAGGCCACCUGGGAAAUGAAUGGUACAC
>1820
CCCAUGGACAGUGCAAGUGCUAGGGAUGACUGGGUCAUGGUAAAAGAGCCAGUGAUUAAGAUUGCUGCUAUUGACAAUGGUUUAGCUUUCCCGCUUAAGCAUCCUGACUCCUGGA
>1821
AGCAUUUGCCAAUGUUUUCUGCAAGGGCCCUGUAUCUAUAGCCACCUUCUUGGAGAGUUGUGGGGUUGCAGAUCUUAUCACUACAUGUUAUGGAGGACGCA
>1822
AAUUUCUCUAUCCGAGUGGAUGAAGUGGAAGAGAUGUUGACAAACAACAGAAUUUGGAAGAACAGAACUGUGGAUAUUGGAGUG
>1823
ACCUGUUCGUACUGAGCACAGAAUUAUCGUAGAAAACCUCUCCUCUCGUGUCAGUUGGCAGGA
>1824
GGAUUACGUGUACCAGCUCCUGUCCGACAGCAGAUACGAGAACUUCAUCCGCUGGGAGGAUAAAGAGUCGAUGGUGUUCCGGAUCA
>1825
AUCCUGUAUAGCAGAUGGUGGAUCUGGCUCAGGUGAUGGAGUGAAUGAAGGCUCUGGGGAGACAGUCCAAAAGGAG
>1826
CUCAUGAGGGCAGGAAGUGCUGGCAGGGGCAGGAGUGUGUCUGUGGAGAGCCGGAGGAGUCGCUGCUCUUCUGAA
>1827
GACCUUCUAGAACCGACAAGCUGACAUUCAUUGACAUGGAAGGUUCUGGAUAUGGUG
>1828
ACUUCCUGCCCAUCCUGGACGCUGUCGGUGUGUACAGGGAAGAGCUUUCUGCCAUCGUUGCGCCUCUAGAAGCCUCCCUUAAAGUGACGGAGCAGCUGUCUAGCGAGCAGAGUGAGAAGA
>1829
AGCUGAAAUGGGCGUUUAGCAUGUACGACCUCGACGGCAACGGCUACAUCAGCCGCGGGGAGAUGCUGGAAAUUGUGCAGGAUAGGGCA
>1830
ACAGCAGAUGAAUGCAGGAAAUUGGGGGCUACAGCUUAUGCCUUUGUUGUGGAUUGCAGUACCCGGAAUGAUAUUUAUAGGUGUGCUGA
>1831
AGUCCGGGGCCGAUAUAUUCUACGAGAGCCAAGUUACACAUAUCAAUCUCCGUGACGGCCGGUGGGAGGUGUGCAGAAAACCUGGCUCUCCGGAAUCCUUUGACG
>1832
CGGAUGGGGCUGCAUGAUCAGGAGUGGCCAAAUGCUACUGGCACAAGGUCUGCUCCUGCACCUUCUUUCCC
>1833
AGGUUGGCCAAAACUGCUCUGGUUUGUCACAGAAUCUAAACACUUGUCCAAACCACCACGUGACUGGUUUCCA
>1834
CGCGCGGCAUGAUGGCAGCAACUCAGCUGAUAAACAAGCCAUCAUGAAUGACCUGAUGCA
>1835
AUCCCAGACAAACAACUGGAUGAGAGAGAACAUACCAUAGAAGAAUGGAAAGAGCUCAUCUACAAGGAGGUUUUGGACUGGGAG
>1836
CGGCAGCCCAGAGGGUUCUGAGGAAGGAACCAUAUGUAUCCACAUUUACCACUCCAUCUGACAAUCUUCUGGCCCA
>1837
CGUCCUGGCCUUCCUAGCCGCCAUUUUGAUGGGAUUCUCCAAGCUUGCAGUCUCCUUCGAGAUGCUGAUCAUUGGCCGGUUUGUGGUUGGACU
>1838
GCAGGAGAAGUUACAGAGGCGAGAGAACGAGGCAUCUUCAGACUCCUCUGGUUCAGAGGAAAAACAGAAGAAACAGAAAGAAAAUGCAGCUAAUGCCAAAAGGUUUCUCCUGA
>1839
GGAACCCCAUUCUGGAUGGCGCCUGAAGUCAUUAAGCAGUCAGCCUACGACUUCAAGGCAGACAUCUGGUCUUUGGGGAUCA
>1840
UGGUUCCGAUGUGUCCAAGCAGGCAGCCGACAUGAUCCUGUUGGAUGAUAACUUUGCUUCUAUCGUUACUG
>1841
UUCCGAAGGUGGAAUUUGGCCACUUCUCCUCUUUUGGGUCACUCCUGGGAUCUUGUCCCAGGCUCCCCAAGCAAGUGAGUAUGACUAUGUUAGCUUCCAGCCGGAC
>1842
AUUGGGGUGGCAGGAGCUGGGAAACUGUUUACAGAAGAUGUCAUUAAAGAAAUGGCUUCUAUCAAUGAAAGGCCCAUCAUCUUUGCCCUGAGUAACCCAAC
>1843
GGCUAAAAUAUUUUCUGAGAAUUCAGAUACCGAAUCAUUCUGCGGGUUUCCAGAGAGUGUUGAGGAAGGCAUGAAAAUUGAAUCGGACUCUGAAGAAAGUGCAGCAGAAAAGAAAAAGCG
>1844
GGCCAGCAUAUCUGAAUACCCACAUGAGGAUCCACACUGGAGAGAAACCUUACGAGUGUUCACACUGCGGCA
>1845
ACCAGGAUCUGAAUGAGGGGCUCGGAGAAGGCGUCUCUUUCCGCGCAAGGCUGCUGCUGAGUCUCGCUGUUGAGAUACUGGA
>1846
CGCCGAGUGUUUGAAGCCUAGGUGUGCGGCAUGUGAUGAGAUUAUUUUUGCAGAUGAAUGCACAGAAGCUGAAGGAAGACACUGGCA
>1847
UGCUACGAGGGAUGGCAGGGUCCACGCUCGGAGUGUGGGUGGCCCAUGGCGAGGGAUACAUGAGGUUCCGAUCUCCGAAAGUGCAGGACUAUGUGACGUCCAAUCACUUGGCG
>1848
AGUUUAAGCCCAAUGAGUUUGCCAAUCAGAUUAAUCUGAGCAUGGAAAACGCAUGGGGAAUUCUGCG
>1849
AUGUCAGACAGAAUGUCUGUCUCUUGGCCAUGAAGCUUCUAGUCGUUUUGUGGCCAAUGGCAAUGAUCAGUCUGCUGGCAG
>1850
AUUUCUGGAAGGUUAUAAGUUAGCCUAUACAUAUCUUGUGGGAGAAGUUACUAAUGCUUUUACAGAAAA
>1851
AGGAAGGAAGGACUGGAUGCAGACGUGGCAGAUUCUUCUAUCCUCACAGCUGCCUUUCAGCCUGUCAGUCUG
>1852
UGUUAGAGCAUUAGAACAUCUGCAUAGUAAACUCUCAGUGAUCCACAGAGAUGUGAAACCCUCCAACGUACUGAUAAACAAAGAAGGCCAGGUGAAGAUGUGUGACU
>1853
CACUAUUGAAAAACCACAUGAAAGCAGCACUGUUUUCUCCAGUGAUCUUGUGGAUACGUUCACUAGUA
>1854
AAGACACGCAGGUUUGGGAGGCCAGUAAGACCACAACUGGUGCUUUUGCUUCUGUUUGCCCUCUGCCUUCUAAGUGUCUU
>1855
UGACAAAGUUUGCAGAAUGAAGCCACAAAGGAGCCAUAUUUGGAUUAUUGUGCUCAGUCUGAUAUUUGUUG
>1856
AUGCUAUGAACAAAGAUUGUGGUAUUCCUCUCAAUCAACUUCAAGUUGAUGGGGGCAUGACAAGCAAUAAAAUCCUCAUGCAG
>1857
UGCAGACCCUGCUUCACUGUAAAGCAAUCAGGCCCAGUGCCCGGGUAUCUGCUCUGCAGGCUGAGCCACUGCC
>1858
CCUCCAGAGCAUGGAAAACGGCUGGAGAGGCUUGCCAAAGGUUUUUUUCCCGGAAGUGCUCAGAGC
>1859
UUCAGUGCCCAAUAGAUACAAGGAAACAGCUGGCUGAAAAUCUGGUGAUUAUAGGAGGUACCGCUAUGUUGCCUGGAUUCCUUCACCGGCUUAUGGCAGAGAU
>1860
AGUCGAUAAAGAAAGCGUCGCCCGUGUCCUCCUCUGUGCCCGCCAACAUGUCCGUGUCGGCGCCGCAGGUCGUGGGUGGCACCUCUCUCCCUGACG
>1861
AGUCCCCGGGGAACCUACAGCCCCACAGCUGCCCCACUGCGGAGAGACACCGGCCAAAGCAGCUCAGCGAGUCCCCACGACA
>1862
CGGAUCCCUUGUCUAAUAUGCUGCUGUCCUUUUCUUCCAAAGAAGAUGCUAUCUCUUUUGCUGAAAAGAAUGGAUGGAGCUAUGAAGUUGAGGAGAAGAGGAUUCC
>1863
ACUGCAAGUGGCCCUGAGGGUCUCAGGCUCCAUAUACAUGGUAGCGGAACAGCCUUUGACUUCCACUGGCAGA
>1864
GGGGCGCCCAAUGUAGCCCGGGCUGUUGGAGUGCCCUAUGUAGCCCAGGCUAUUGGAGCACCCAGUGUAUCCCAGGCUGUUGGAGCACCCA
>1865
AGUAGUCUUAAAGCUGUGGUUCCCCCUCCCAGAUUUGAUGCAGGAAGCCCACCCUUAUUUGGAACAGCAGUAACUACAGACAUACC
>1866
CGGUACCGGGCUUGCGAUCACUGCCUGCGCUCUCUCGAGACUGCCGAGGAGAAUGCCCAGAGACUGUCCGGAAAUGCCC
>1867
ACGGACAAUGAGAAAGUAUUUUCCCAGCAUCUGCAGAACAAGCUGCUCCCAGACCAUACGUACUCAGUUGUGUCCGG
>1868
AUUCACAUGCAAGAAAUGGAGCUUAAAAGAACUGCAAGUGAUCCUGCUAAUUCCAAGAGCCCUUUGCACAUGAAA
>1869
CCAUAAUCGCCCGGCACUUGACCAACACAUUCAUUCUCUGCUCCUCAUUGCUGUUUUUGGUGGUGCUAUAAGUAUUAUGA
>1870
CUCUGUGCAUGGCCUGGCUGGUGGAUCACGUGUAUGCCAUCCGAGAGGCAGCAACAAGCAACCUGAA
>1871
AUGGGACCUGUUCAUAAAUCUGCAGCAUGUCUUUGUCACCAGUGCCUAGCCAACAGUGCAGCGGGUCCUAU
>1872
AGGUUUGAUGAGAUUCUAGAAGCAAGUGAUGGUAUAAUGGUGGCACGUGGUGACCUUGGUAUUGAGAUCCCUGCUGAAAAAGUCUUCCUGGCCC
>1873
UCAGAGAUGGUAGAGGUUAUUGUAGAAACUGAAGCUAAAGCUGGUAUGAGUGGCAUCGUCGUUUCUGG
>1874
GGCCUUCUCUGCGUGACACAGUCAGGGAUAUACUGGGUUAACCUAAUUGAUUACUUCUGUGGUGGAUGGGCA
>1875
UGGGUUCCCAGCUUAUGGCAGAACAUUUACUCUUAGUGAUCCUUCUAACAAUGGUCUUGGUGCCCC
>1876
ACAUUUCUGAGGCCUUUGAAGACCUCAGCAAGUUGAUGGAAAAGGCAAAGGAAAUGG
>1877
GGGACAGAGAGAAUGUGUCAGUAGCCAAGAAAAACCUGACUUACAGACAUCUGCGGAUGGUGACCAGGGUGAGGAACUGGCUACAGAAAAGAAGGAAGCUCUUGUUCA
>1878
GUCCCUUUGGAGCUUAGUGUCCCUGAGGCUCAGAAUAAAAUUGGACCAGUCAGGAAGGAUCCAGAGGAGAA
>1879
AGCUCCAACCUGGAAAAACUCCUUUCAACUUGGACACAUUAUGAAAAUAAUUUUGACCUUAUUAGGGGUUGGCUGGAAGAGCA
>1880
GAUGGAUCAAAGCCAGUUCCACGCUAUGGCUACAGACCUGCCCCACCUAACGGAUGCGGAUCACCGGUGUUUGGGCUUCAUUUUGAUAUUGGCAUUCCCUCCAUG
>1881
CUCAGUGGCCCCGCAACUGGGAAAAAUCUCAGUGAUAUCAUUACUGGGGACCUGCUGAU
>1882
GUUUGCUGCAAAAGAAGCACAGGUUUUAGCAGAUGCUGCAAGCCUUGUUUCUCCAUUUGCCAGUGGAA
>1883
AGAGCAUGUUUGCUGAAUGUCCAGAUAAAUACACCAGUUUCUGUUAUCAUGGCACAUGCCGGUUCCUUAUAUCUCA
>1884
UCUGUGGACGGAGUGACCGCGAGGAUAGACUGCUACUUUGCGAUGGCUGUGAUGCAGG
>1885
UGUCGAACAGCUGAAAAGAUGGCGCUUACUUUACUUGAUUAUCUUUUCCAUCGAGAAAUCCAGGCUAUCUCCAACUUGUCAGGCC
>1886
UCCUGAACUCCAUGCUGAGGGGACGGGUGUCUGUUCUUAUCAAAAAGGUCAUCAACACUGAUUUCCCAUUUCCUUUCUCAUGGCUGACGGGU
>1887
GGGUUCCACCUGUGCUGUUUUUAGUGUUCUUCUUGAUCUAUCUCUCCUUCUUCAUGGAAUAUUCCAGCCCAGUGGAGAGGGUGGAGACCACUGACAAUCAGGGGUGCGUGUGUGGCCG
>1888
UGCUCCCAAUAACUUUGAAUCACCCAAGUCUGUGGACUGGCGCAAAAAAGGCUAUGUAACACCAGUUAAAGACCAGGGACAAUGUGGGUCAUGCU
>1889
AUCAGCAUUGAUCAGUCUAAGCUACCGGGAGUCAAGGAAGUUUGCAGAGAUUUUGCAGUGCUGGA
>1890
ACCCAGAAAUUCCAGUGCAAAGGUCCGGUAGACAUGAAUAUUGCAUCAAAGUGUAAUCCGUGUUUCUCUAAUCCAUGCAAGAACAAUGGGA
>1891
AAGGAAGUGUUCAUUCCCAGUGUGGACCAUUUGAAACUGCCUGGAGAAACUUCAUCAGAGUCCAUGAGCGGUUUUGCAAUAUUUCUUA
>1892
UUUUGUUCCCCAGUCUGACUUAAAUCCUCAGGGAUAUGAUGAGGGCUAUGGGUACCAGAGAGCAGGA
>1893
CUUAUCCUGAAAGUGAAGAAAUAUUUGGCUCCUCAUCUGAAAAGCCUAAUGGGGUUUUGGCUUAUUGCUCAGUGUGAC
>1894
AGGAGGUAUCUGCUGGUAGUUCUGAUAGCCACGCCUCUGACUAUAUGAACAUGUGGUCACUGAGCCGCUCCGCCUCCAGCACCCCACCCCCA
>1895
GCUCCGACUGUGGGAAACGCUUUGCGCGCGUCUGCACCCUGACCGUGCACCAGCGAAUCCACACGGGGGAGA
>1896
ACUAUCCUCCAGUGGAACUGCCCCCAGCUGCUUGGGGAGAGAUUCGUAAUGUAAGGAUGGA
>1897
GGGCCACUUGUAUGUUUCUGGCUUCUAAAAUGAAGGAAACGAUCCCACUGACUGCAGAGAAACUUUGCAUUUACACAGACAAUUCCAUCAGGCCAGAGGAGUUACUGCUA
>1898
UUAUUGAAGAAGAUAAACCAGAGCCACCGUAUAUUAUAGAGCCUGAUGUGGAAAUAUCAAACAUUAAUAUGGAUCUUACAAACACAUCUUUAAUGU
>1899
UUUUCUCGUUCCGAUGAGUUGACUCGCCACUACAGAACCCAUACGGGUGAGAAGCAGUUCCGAUGUCCACUCUGCGAGAAGA
>1900
AAGCUGGGCCUGCAUUCUCUCCGCCACCGCAACUGGUACAUCCAAGCAACUUGCGCCACCAGUGGCGAUGGCCUGUAUGAAGGGCUGGACUGGCUA
>1901
ACCGCUGCCGCUGUCGCUGUCGGCCUCAAGCAGGGCAAGGUGAUCAUUGUGGUAAAGGA
>1902
AGGACAGAGCUGGACCUCAUGCUAAUGGAGGAUACCAUGCUCACAUCUGACCCUCUAAUGGCUUGUGACCCAGUUAUGUCCA
>1903
GUUUUUGUCCAUGGAGAGAGUUUACAGGCAUUUUUAGUUGGUAUUGUGGUGCCAGAUCCUGAUAACGUAAUGAACUGGGCGAAAAA
>1904
AUCCGCGAGAGGGAAGAACCUAACUCUGUUAGUAAAGCCCAGCCAGGAUACAGCAAGGUCCAGACUCUCCCUGCAGGAA
>1905
GCAGUCCAGGGGGUGCUAGGCAGCUUUUCUCUGAAGCACUGCUUCUCACUCACUGAGCUGG
>1906
GCGGUACAUGACCUUCCAAAUAUCCCCUGGCUGUCCAAAUCAAGUGUGGUGAGACAUCUUCAGAUCAUCUCUGUCCUACAAUGGGUUCUCAGCUUCCUCAUAUUGGGUGUGGCGUGCACUGC
>1907
ACCUACAAAGAAGAUCUGCAGGUAGAUUGGGAUGGCCAUGGAAAACUCUUGAUAAAGCUCUCACCAAUAUACUCAGGUUUGAUCAGUGGUCUUUGUGGGA
>1908
UCUGGGCCUUAGGGUGUAUUGUGUAUGAACUCCUAGUUGGGACGCCUCCAUUUUACGCACAUAGCAUCUUCCAGU
>1909
CUCAGAGAAGUGCAGAAGGUUCAGGAGUGCAAACAGAGUGACAACAUGCUGAGAGACAACCUGUUUGAAAUUGUAACCACUUCCAGAACAUUCUUUGUACAGGCUGAC
>1910
AGGCUCUCUUGGUUCCAUGACCCAAGGGAUGGUGGGAUCCCUUGCUCCUCCAGCUUCCACUCCUGCCUAUCCUAUGGGCUAUUGCCAAGGAGAGUCG
>1911
UGGAUGAGUCACGGUCAACACAGUACAUGAAGGAAUACCAGGAUGCCUUUAUGUUUAAUGAAAUGAAAACGGACACCAUGGACACAUCCU
>1912
AGUUUUAUGCUGGGAAAUUCAGCCUAGAUGGCAGCAAAGAGUCAUUUAGUUGCCUCUUUCAGCUAGUGGAACA
>1913
UGGCCUUUCCUUGGUACAAUGGUCGGAGAUUGAGGACAGGGUGAACUCUUACUGGUUCCAAGGGUUAAUUCCUGGUACUAAUUACUCUGUUUGUUUGACCUACAAGGGAGAGGACUG
>1914
AGGGCUUCAUCCUAGUGUACAGCAUGGUGAACCAGCAGAGCUUCCAGGAUAUCAAGCCCA
>1915
CUGAAACUGGAGCAGCUCAGCGUGGAGCGGGGCGCCCGGCAUCCAUGAAGAUACCUCUUAGCAA
>1916
CGUCUGGGAACUUACAGUGGACACACAGGAGCAGUUUGGUGUGUGGAUGUGGACUGGGACA
>1917
ACAAGGAGAAUACUAAAGGGCAGUCUUCAUGUCAAAUGUCAGCUCACAAGACUGUUGAGGCCCCACAGCCCAGAGUCAAUCCGUGG
>1918
ACAGACCUUGCUGCAUUAUAUGAUACGCGUGAUCUGUGAGAAAUAUUCCCAUUUAUCCAACUUCUAUUGCGAUCUAAACUUCAUGGACAAGGCUGC
>1919
AAAUAAUGAAUCGAGAGAGCCUGUAUUCCUGCACGUGCGCGUGCCACCGUAGAAGAACAACCCGGCCAUGCAAUAGCUGCGCAGUGCAUCACACGGGAGCACUCAUUCAUAAUUA
>1920
AGUCCCGCUCAGCUGUGUGGUCUCAAAGUUGGUGAUAUAAUUGCUGGAGUAAAUGGCCUCAACAUGGAUGGAGUCAGGCA
>1921
UGGUAUUCGAGGACUAUGCAAUGGUCUGGGUCCAGCGCUGUAUGGAUUUGUCUUUUUCCUCUUUCAUGUGGAGCUUAAUGGAAUAGUACCAGUGCCUAGUUCAGACAAACCU
>1922
ACUCUGUUUGUUGGUCACACUUGGGGCUGCCGUCUUGUCCGAAAAGAAACUAACACACUUCAUUCGCAGCCAUCUCUUAUCCAGACACCAGAGG
>1923
GGGGCUUGGAAGGUGGGCUGCUGGUGCUUGGAUCUGCCAAUGUGGAUGAAAGUCUCCGUGGCUAUCUGACCAAGUAUGACUGCUCCAGUGCCGACCUCAAUCCG
>1924
ACUUUUUGGAUGUGCCAUUGCUCAGGUUGGUGUAAUGGACAUGUUGAAAUUUCACAAAUUUACAAUUGGCCACGCGUGGACAACAGACUAUGGCUGCUCAGACAACAAAGA
>1925
UGGUGGCUUGGUGGGCAGUAUUGCAGCUGGUUUGUUGUCUGAUCGAGCUGUGGCUAAGAUGGGAUUGAGAAAUCAUGGUAAUCCUCGCCAUGGCCUGCUCCU
>1926
CCAUUGGAGCCAAAACCUCUCUCAAUUUUUUCCAGAAGCCAUCUCAUUUAUAGAUGAAGCCCGGGGUAAAAGCUGUGGAGUGUUGGUGCAUUGC
>1927
ACGGCGGCAGCAGCAGCAGGGAGAGAGCUCGUCGGCAGCAGCCAUGGCCGCCGG
>1928
UUAUUUGGUACUUACAAUUUUCUUGAUUCGAGGUCUGACACUGAAAGGAUCAGUGAAUGGAAUCAUAUAUUUGUUUACCCCAGAUAU
>1929
AGUCGGACAGGACCCGGUCAUGAGACAAGCGGACGGGAAGAAUCCAGUGACCAUCUUCUCUCUGGCG
>1930
AAUUCCGACUCGGACAUCAAAAGUACAAGAGCAAGACUCUUCCUAAAACAUUGAACCCCCAGUGGAGGGAGCAAAUUGAUAUGCAUAUUUUUGAGGAGCAAGGAGGAGUA
>1931
UAUUUGACUGAAGAUGGAGGCCAGAUUGCGGUGUUUGAUGCAACUAAUACAACACGAGAAAGAAGAGAUAUGCUCCUAAACUUUGCGAAAGAAAAUGGUUUCAAGGUAUUUUUUGUUGAAUC
>1932
UUCUUCUAAAUCAGUAUGCGAAUGUCAGUGACAUUGCACUGAGAUCUGAUAGAGGAG
>1933
GCUGAAGUGCGAACUGCUGGCCAAGUGUGAGUUCUUUAACGCGGGGGGCAGCGUGAAGGAUCGGAUCAGCCUGCGCAUGGUGGA
>1934
CUGGCCCUGCCGGGGAAGUUUUUGUGCCUUUCAGAGACCUUCUCCCCAUGGUUAA
>1935
UCUCAGAAUGCAAAAUUGCCAAUGGCUUGUCGGGCAUCCAUUUCAUCUAUACACGGGAAGGAAGGCCUAGUGGAGAGGCUUUUGUCGAGUUUGAAACUGAGG
>1936
UAUCAGCACUGCACCUUGUCUUUGGGUGGAGUUCGCACAAAACUCACAACUUGCUGCCCACCUCAACCCAAAGAAAAAUCCAACCUGUUGAUU
>1937
AGCUGGAAAUAAAUGUCUUGGAGAAAAUCAAAGAGCGAGAUCAGGACAACAAAAAUAUGUGUGUCUUGAUGAGGGACUGGUUUGAUUUCCAUGGACAUGUCUGCA
>1938
UGUCCCUCCUGUCGCUGGGUUGGCUGCUGGCUCUGGGGGGGUCCCUCCUGCCCUGCUCAGUGUCGGAGGAAGUCGUGUGUUUCAGUGACUUUGAUGAGCGGACG
>1939
UCUGUACCAGGGCAGGGGGCAACACAGAGUUCCCUCAGAGGAUAAUGUGGCAGUCCUGUCUGAUCAGU
>1940
GAUGGAUGAUUGUGAUUGGCUGCUUUUUCGUUACUGUUUGUACUCGUGCAGUUACAAGGUGCAUAUCUAUA
>1941
UCCUUCGGGUGCUUCGCCAGUUUGCAAGAUGUCAGUCCUCCGAUGCCCCAUCCCACAUACUGGAGAGAUCUCUGAAUAAGGU
>1942
GCCCUUGAUGAUUAUGCACCUGGGUCACAUGAUGUUGGAGAUCCAAGCACCACUAAUUUAUAUCUUGGGA
>1943
AUCUUGGUGUUGAAGUUGUUCAGCUGAGGGAAAGACACUGGCGAAUUUUCAGCCUAUCAGGAA
>1944
CGUCUUUGUUUCAUGUAUCAGCUCAAACUGGUGAAAUCCGAACCACCAGAGCUUUCCAGGAAACAGAUACA
>1945
GGCGGCCGAUGGUCCUUCUCCGACGUGCCCAUGAAACCCUUGAGGACGGUGAUGUUGGUUCCCGCCGACAGGAUGAAUUCAAUCAUGGACAAGUUCAAAGAAUACCUCUCCGUG
>1946
CUCUAAGCCUAAUCGGACACCGCCUCCAGGAGACAGAAGGAAUGGUUGCUGUCUCUGGCAGUCUGUCUGUGCUACUGGAU
>1947
CCCACCAGUCUGUACACGCCUGGUAUCGAGAUACCGAUGUUGAAUUCCUUGAAAUGACCAACAAGCCCCAUUUAAUUCUGUCGAGUAGCUCCCAGCGGCCAAUCAUUUACCAGUGGA
>1948
ACAGCAUGGGAAAUUUGUACACCCUUUACUUUCUCAAUCAGCAAACACAGGACUGGAAGGAUAAAUAUAUACAUUCCUUUGUUGC
>1949
GUCUUUCCCACUAUUGCUACUAUUGUUGGCAAAUUGAUGUUUAGCACUGUUAAUUCCAACUUACAAAGGACAAUUCUGGGCGGAA
>1950
GUGCGUUUGAGCUUCCGGCCACUGUGCCCCCGGCGUGCUUUCAGCAAAUCCUCUCGUUUUGCUACACCGGGAAGCUGACCAUGGCUGCCAGCGAGCAA
>1951
CUCUCUCAGGGAGGCUACUACAGUUCUGGGAAGCAGCUUAAUUCCAUGUUUGCCAAGGUUAGAGAAAUGCUCCGCAUGAGGGAU
>1952
AUAGUCAUCUUGAUGAUCUGCGGAAUGACUGGGCCAACCCAGAUAUCAACAAGUCCAUUCUUCAUCUAUGCUAA
>1953
GGUUAUCAUGGGGCAUCUCCUGUAGCAGCUUUUCCUGCACAAAAUGAGUAUGGCCUGUAUGACA
>1954
CCUGGACACCAUACAAUGUCAUGGUCUUGAUCAAUACCUUUUGCCAGACAUGUAUCCCUGAAACCGUUUGGUACAUUGGGUAUUGGCUCUGCUAUGUCAACAGCACAAUAAACCCAGC
>1955
UUGAGUAAUCGCUCUUUACCAGACUUUGAGUACACCGCUCGUACUAUUCCAAGAAAACAGACAGCAGGAGUUCUCUUUUGUGUGGGAGGACGUGGGGGCUCAG
>1956
AGUAUCUUCUUGCUCUCAAACUUCUAAACAAACUGCUCACUCAUUUACCACUGGACAAAUCUGAGUGUAGAGAGAAGAUUGAGAAGGUGCA
>1957
CAGGAGUUAUGUUGCUCCAUCUGCCUGGACUUCUACAGAAAACCUGUCAUUCUCCGAUGUGGCCAUAAUUUCUG
>1958
CGGUGCAGUGGAGCGCUGGGACGUGGAUGGUGGAAUACGGCCGGGGGUUCAUCCCUUCCACGCUGGGCUUUGCUCUGGCCGAUACCAUAUUCAGCACCCAGGACUUUCUCACCU
>1959
AGGCAUGCCAGGACUGACAGCAUAUUUUGGGUUUUUGAAAGUUUGCAAUCCAAAGGAAGGGGAUGUUGUUCUUGUUAACGCUGCUG
>1960
ACUGGUAUCUGCCCAGAGAUGGAACAUGCAGGUGGAAAGAAACUUCUCAAGUACAUCCGCAAUGUCAGUUUCAAUGGUAGUGCCGGG
>1961
UGGGGGCUGCCCAUUAAUGGGGCACUACGCAGAAGAGUUUUUGGGACCCACAUCGGGCAAUUUAUCCUUCU
>1962
UGAAGUGGAGUUUGCUCGAAUUAUGACUUUGGUUGAUCCCAACAAUACAGGAGUUGUAACCUUCCAGGCUUUCAUUGACUUCA
>1963
AGGCUGCCAGUGUGGAAGCUGUGAAGAUGUUGGAUGAGAUCCUCCUUCAGCUGAGCGGCUC
>1964
AAGACGUCCUUGGAAAAUAUGGUUUUUGGACACAUCCAAGCAAGCUAUAGGGAUGCUGUUUAUCCAUUUUGCAAACGUCUA
>1965
UUUCCUCUUGAUGCUGCUAUCAUUUUCUCAGACAUCCUCGUGAUACCACAGGCUCUGGGAAUGGAGAUCCGGAUGGAAC
>1966
GGGCGUUAUGAGGAUGCUCUUCCUAAAUACGAAGGAAUUUUAAAAACCGAGCCAAACGUCCCUUAUUAUUCAGCGCUU
>1967
AUCCUGGACGCUGUCGGUGUGUACAGGGAAGAGCUUUCUGCCAUCGUUGCGCCUCUAGAAGCCUCCCUUAAAGUGACGGAGCAGCUGUCUAGCGAG
>1968
AAUGUGCCUGUAUGGGAACCAUAAAAGUGCAAGUCUUCUUGGUCUGUGUGCUUUCUUUUUCCGUCAGACAAACAUC
>1969
GUGGUGCGUCUGCCCCCAGGUUCUGUAUUGGCUGCCCCCAUGCCACCUAUUCUGCACGCACCAA
>1970
ACCUUGGGAAUUGUCUGCUGCAAAAAACAAGGCUGCUCGGGAGAGGUUUUUCCAGACAAGUCCUGCAGUUGUGGAGCCAGCAAAUAAAGUAUCCUCAAGGG
>1971
AGUGGCGCUUGUCAGUUACGUGCUCCCAGUAUACUCAGCCUGCCUUCUCUUCGACGCGUGCGUGGCUGCGUGCGGAGGGAUCCUGCGGGGCUCUGGGAAGCUGAAGGUUGGAGCCAUC
>1972
UGCGAGGAAGAGGAGGCAGAGGUGGGAGGGGUGGACCACCGCCCCCCAGAGGUAGAUCUGUUCCUCCCCAGCG
>1973
AGGCUCCCUCUGCAGGAUGUGUACAAGAUUGGUGGAAUUGGCACUGUGCCUGUUGGCAGAGUGGAGACUG
>1974
AGGAAAGAUGAUGAUUAUGGGAUGCAUCUUCUAUGUUGGUGAUGCACUCUGUACAAUUUCUGCCGCCA
>1975
CUGGGAUUUGCCUCUGAACAGCAGCUGUCAAAGUUUGCAGACAAAUUUCAAGAAGUCAAAGAAGCAGCAAAGUUAGCACGGGACAGAUCUCAA
>1976
UGCAGUCGGGAGCAGGUUAAGUUACCCCGGCAGUAGAGCUGAGGGAAGCGAAACCCACUCACACCGAAGCG
>1977
CCCCGCUACAGCAUAUGAUGGUGCAGGAUCAGUGCUGAUGCCCCCAGUGCCUCACCAAAUGCUCCCUUAUAUGAAUGUGGGC
>1978
AGGAAGGGGGCUCUGCGGCAGAAGAAUGUGCAUGAGGUGAAGGAGCACAAGUUCACAGCCCGCUUCUUCAAGCAGCCCACCUUCUG
>1979
CUGGCGGGACCACAAAUACAUUCUUGUUGUCCAGCAUGGAAAAGCGAGAAUGGGGUGUGAACGACAU
>1980
CUAAUGAUGGCAUUGAGAAGAACUUGGAGGAGGAGAUCUUGCAUUAUGACUUCAAAAACUCAUUUUUUGAUAUAUUUCUUCUGGCCGUGUUCCGUUUCUCCGUCCUUAU
>1981
AGCCCCAACGUCAAGCCCGAGCGCAAGAUGAAAUUGGAGGAUUUUGUGAAAAACUUACGAGGGGUA
>1982
GGAGGAGCCCAGUGAUUCCGAGCAACAGAAACCGCUGCCGACUCUUCGAGAAGCACUGGAAUCGCUCA
>1983
AAGGACUGGAUGCAGACGUGGCAGAUUCUUCUAUCCUCACAGCUGCCUUUCAGCCUG
>1984
AGAAAACGGCAUAAGGGUAUAGGUGCAUUCAAGAGUCCUCAUGGUACAAGACCCCAAGCAUGCCUGAAACACAUAUAUUUAAUGCCUCUUUCA
>1985
AGUUCUCCAGUGUCUUACCAACACCCAAUCAUCUGAACAGCAAGCUGGCUGGCAAGUUGGAACACUGGCUACA
>1986
GUCCGGCACUUCGGCCUGCACGUCUUGGAGCAUGUUAUAAAGUUUCGCUGGAAUGACAUGUCCCGGGAGGAGAAGGUUUGUCUGAA
>1987
GGGAAGUUGGAGCUGCAGAAAGCCGGUGAAAUCCAGGAGCGCUGUAACGUUAUCUCCUACGCCACGCUGGCAGAGAUCCACCAUUUCCA
>1988
ACACAUUCUGCAAGCGCUGCCUUCUGGGCAUUGUGAGCUCUCGCAAUGAGCUGCGCUGCCCAGAGUGCAGGACUCUGGUGGAGUGUGG
>1989
GGGCAUCAACAAGCCGCUGUACCGCAGGGUGAACUGCCGUAUGUCCUACCUGCUAUGGAGCCAGCUGGUGAUGCUG
>1990
ACGGUUCCCUCAUUGCAUGUCAUUGGUGAGACCGACCGCGUCAUAUCUGCUGCCAUGAGCCAGGAACUGG
>1991
ACCAUUGGCGCGGGGAUUGUGAAUACGGCCUUCACCGUCGUGUCGCUGUUUGUAGUGGAACGGGCCGGCCGGCGAACCCUUCACCUCAUUGGA
>1992
UCAACAUAGGUCUGUUUUGGAAUUACUUUCAAAUUCAAAGUUUGAUGUCAACUAUGCCUUUGGAAGAGUUAAAAGAAGCUUACUUCAUAUUGC
>1993
UCAGGGGGUUUUGUGGCUGAACUGAUGAGACCUGACUUGGACCCAGUAUUUAUGCAACAGCAGCCACAAGCUAGCUUGC
>1994
CCCAGGUUGGCGUCAAUGAUUUCUGCCCUGUAGGAUUUGGAGUGAAACGUACCUACUACAAUGGAAUUAGUCUAUUUAACAACCCGGU
>1995
AUUCAUGGACUGGUUGUAUUGAAAACAGUAUAUACUGGCUAUAUGCAUACUCAGUCUAAUGAAA
>1996
AGCGCAAAAGCUGACAGGGCUAACACAAUCCAUCUCUGAUAUGAUGCUUGGCCAUCUCUUCAGUGCA
>1997
CCCGAGUGCCGGUUCCUGGUCAGUGCGCAGGGGGACGGGCGUUGGGCGCUGCAGUCCGAGGCGUACGGCCGGUACUUCGGA
>1998
GGGACCUACUCUUCACUGUUGCCAAAGAUCCAGUGGUUAAUGUCUGGUAUUCGGUGAAUGGAGAGCGUCUG
>1999
CUUCGGGCAGAAAGGAGGAAAUCACUGGUGGUUUGGAAUUCGCAAAGACUUCUGCCAGUUCCUGCUAGAGAUUUUUCCUUUUCUGCGAGAAU
>2000
AGGCUGGAACUAUGGGACUUCAGGGUUCAACAAUAUGGUUUCCAGUCC
>2001
CUCAGGGCUUGGUGUGCUUGUACCAUAUUGAGGACUUGUGCCAGUGCCCACCAUCUCGUCAGUAUCUCAGGUAUCGCUACACCCUGGA
>2002
UGCACUGUGAGCCCUGCGAUGAUAAAGCCAUGUCUAUGUGCCCCCCGACCCCGGUGGGCUGUGAGCUGGUGAAGGAGCCGGGCUGCGGCUGCU
>2003
CUUGCUGUUGGUCUCUUUGUGCCUAGGGCAGUGCCAGGCUCUGGGCUCCUUUGUGCACUGUGAGCCCUGCGAU
>2004
AGGCCUUUGCCUUCAACGGCAACGAGUUCAUGUUCUUCGAUAAGGGCAACAUGCGGUUCGUCCCGGUGAGACGCGAAGCCG
>2005
GUGAUUUCAUCAAGAACAUGAUUACCGGUACCUCCCAAGCCGAUUGCGCCAUUUUGGUUGUCGCCUCCGGUGUUGGUGAAUUCGA
>2006
UGAAUGUUUCCCUGGAUUUAACAAGAGUGGAGAAGACUGUGUUGAUGUUGAUGAAUGCACUGAGCACAGAUGUCAUCCAGAUGCCUCAUGUACCAACACCCUGGGCUCUUUCU
>2007
CUGAGUGUUGUGAAGGGUGGAGAAGAAACAAUAAAGAAAGUCCAGCUCUCUGAUCCAAUUCAUCCAUUCAU
>2008
CCUGCCCACCCCUUGAUCUGAACCUGGCUAAUAGCUCUUUGAGUGGAUUCUUUGGAGAUUCUUUUUUUGAUCAGCAGCAACCUACAAAACAAGGGAAAUAUCUGUGGCAGCAGC
>2009
UGGUGCACCUCUUGUUGAGAGCGUGGCAGAGACCUUUCUAUUUGCUGUUCUGUUAUCCUCUUUCACUACCUCGCGCUG
>2010
UGGAUGGGGAUGUGGCCAUCACUCGUGUUGAGCAGUUGUCUCCAUUCCCGUUCG
>2011
ACCUGCAGUCACUUGAUGCCUUACCCCAGUAUGUUCUUCAUGAAGCAGAACACCGGAGUCGCAGGAUUGAGAUGAGGAAGGA
>2012
UGAGGAGAGCUCUGCUCCAGAAGAAGGCGAGGUGUCGGAUUCUGAUAGUAACAGCUCCUCCUCC
>2013
UUUGUGAUGCAGCGACCCCAGAUGGGGCAGGUUCUGGGGGUUCCGCUGGAUCAGAAC
>2014
UUGGAAGCAUGGAACAGUCAAGUUCACCAGAAAAUCUAUACCACUUUCAUUUUGGUGAUCCUUUUUUUGCUGCCAC
>2015
GUCGCUAUGUGAGUGUGGUUAUCCCCGGGCGGGUGGAACAGCUCACAAUCUGUGAA
>2016
AGGCAGCCUCUGGUACUUAGCAAUCGGUAUGAAGGUAUUGACUGUGAUCCUGUUGUCUUGAAAGCCAAAGGAGGCCC
>2017
ACCUGUUAACUCUGCUGCCAUCUCACCCAUAUAUGACCAUGUAGUUUUAGGAGGAGGACAGGA
>2018
ACUAUUGAAGGCUGUGUGGAUGUGCUGGAUGAGAUUUGUCAGCACCUAAGAAAAACAGCAAUGGA
>2019
ACGAGUCGUACGAUGCCCUGUCUGUCCUGUUUGCCCCCUGGGGCUUCCUGCCGCUGGCUGCAACGACCCACCCGGGGCUGUUGGACGAGUUGC
>2020
CCGCGUUGUCACUAAGAAGUUCAGCAACCAGGAGACGUGUGUGGAAAUUGGGGAGAGCGUACGAGGUGAGGAUGUGU
>2021
GGUCAGCCCCUGGAGAAACAGAUGGACGGAUUGCCUCCACUAAUUGUUUCUUCUGCUCUAGAUGACG
>2022
ACUGGGCGGUUUGAAGAUAUGUACCAACUGCAGCAAGAAAUUCUUGGUGAAGGCGCUUAUGCAAAAGUUCAGA
>2023
CCUGCAACAAAAUGUGCCAAGGGGAACGAAAGCAGAAACCAGUAUGUAUCCGGGAUUCUGACCAGCUAGUUGUUUCGGAUCAGAGAUGUGAUCGGAUCCCUCAGCCAGAGCCAGUAACAGA
>2024
AGAUGAACCUUUCCAGGAACAGGAAUGUAUUCCUCUCAUAAACAAGGAGCCCACACCUGACACUCCUGCAGUCAUUG
>2025
UUCAGUGGAACUCUGUACCCGUCUAGAUGCCAUAAGGAUGCCCGCAGACCUCUGUGAAUGGGCAAAAAAGAUUCUUUUGGAACCAGAGAAGCGGUUCUGUUGA
>2026
AGAUGAUGGAGCACGCAGGGGAAUUUGUCAUUGAGUCCCAUGACGGAGAUCUAGAAGUUCAGACAGUCAUUG
>2027
UGGAAAGGCCAGCAGUGGAAAGGCCAGCAGUGGAAAGGCCAGCAGUGGAAAGGCCAGCAGUGGAAAGGCCAGCAGUGGAAAGGCCAGCAGUGGAAAGGCCAGCAGUGGAAAGGCCAGCCG
>2028
UGGCUGGGUCUGAGUUGGGGAAUGUUAGGGAAUAUGAAAAAUGCGGCCCCAGAAAUUUAGGCAGUCU
>2029
CGCAUGGUCCUCCUCAAAGGCUUUGGCCCAGAUGGAUUCCGAUUUUACACCAAUCGGGAGAGCAGAAAAGGGCUAGAACUGGAGACCAACCCUGUUGCA
>2030
GACAGACUUGUUGCAAGAGGGUAUAACAGUGGUAGAGGACCUUUUUAAAAAACGACAACCGGUUGAACACAUGAAAGCCAUUUACUUUAUAUCUCCCAAUGAAAAGUCUGUA
>2031
CGGGCUGGAGCCUCUAACCUUUACCAACAUGUUUCCAAGCUGGGAACAUAGGGAAGACAUUGCCCA
>2032
CCCGCCUUCUCUGCAAGCCCUUCACUUGGUGCCUUUCAACAUCAAUCCUCACUAUCUGGAUUCUGAUGUAAACAGCAAGCACAUGGGGGAGACAAGGGAACAGCGGA
>2033
AAGCUUGGACUGGAUAUUAGCCCCUUGUGCAAUCAGCAAAAGGAUACUGUACCAAGUAUACAAGUUG
>2034
CACUGCAGAUUGUGAAGGGUCUUACUGCGUUGGAUAUCCACCCACAGGCUAACCUGUUUGCAUGUG
>2035
AUCUGAACGGGAAAAGCACACACUAUCAUUGCAUGCAGGUGGGUUGUAAUAAAGUAUACACCAGCACCUCCGAUGUGAUGACACAUGAAAAUUUUCACAAGAA
>2036
CUUUUGAAAUGGUGCUGUCUGAUUGCCCAGAGCUGCGUGAAAUUGAGUGGCGCUGUGUCAUAAUUGAUGAGGCUCAUCGGCUCAAAAA
>2037
CUCUACUUGAUGAAUCUGAGCCAUGUUAUAUUCUGUAUCGGCUGGACAGCCAGAAUGCUCAGGGGUACGAGUGGAU
>2038
AUGUAUGGAGCGCCUUCACAAAAAGAGUCCUGUGUUCUAUAAUUACAUGUUCAGUCCAGAGGAUGGAGAGGUUCUACGCCCAUUCAG
>2039
AGUGCCCAGUUACUGGAGGGAAAGAAGGAAUACUCUUCGUCACCUAUCCAGAUAACAGGCCCACA
>2040
AAGCCCCUUGAUGACUUAACUGCAGAGGAUCGUUUCAUGGUCCAUCUUUGCUCCAUCCCCAGGCUGGCUG
>2041
CAGCUGGUGGAAGGGGAACUAGUUUAGGGUUUCUACCUGAAGAAAAACCAAGACAGUCCAAAGCAGCAGCUA
>2042
AGCCGUCGGUGGGGCAGGUGGCUCGGGUGGACGUGAGCAGCAAAGUCGAAGUGAUCUGGGCUGAUAAUUCCCGGACUAUUGUCCUCCCACAGCA
>2043
AGGUUAAUCUCCCCCGAGCUGUAAUGAUUGCCAUCCCGCUGGUCACCUGUGUGUACCUGCUGGUCAACGUCAGCUAUUUUGUAGCUA
>2044
CUGCGGAAAUCCUCAGUGGUAAAGUAGUCUCCGGGUUGGUCCGUGAGAGACUAAAAGCUGAAGUUGCUGCAA
>2045
CAGCCGAGAGUUAUGGACCAUUCUGCUUGGACGCUCUUCCAUGAAAGAUGGGCAUCAGAUCAAAGCAGAGCUGGACAGAUAUGGAGACCGGCUC
>2046
CUGUGGAUUCCAGACAAGGCAAAUCUCCUGAUGGAGCAGAGACCCGGGACACACACAAUGGGACCUCGGUCUCCCCCUUCCAAAAGAAAGUUGCCUUCCGCAC
>2047
AAGCCGUUGAAAGGCUGAAGUCAAACAGUCGCGCUCAUGUCUGUGUCUUGCUGCAGCCGCUAGCGUGCUA
>2048
UGUAACUGCCGUCUCUCUGCCCACCCUGCUGCCAGCCGAGCACUGGGUCCGAAGAGGAGUCGCGCUUCUGUGCC
>2049
GGCGGCUCUUGGAUUGUAUCUGGAUGUUCCGUACUGGAGGAUGGGCGCUCGGUUCUGGAGGAAUAUGGUCAAGAUCUGGAUCAGUUGGGAGAAGGGGACCGCG
>2050
CCGGGAAGCUACAAGCUUUGGUACGCUUACUUGAAGCAGCGGCGCAGGCAAGUCAAGAGGAGAUGUGUCACCGACCCGGCCUUUGAGGAAGUGAAUAACUGCCAUGAGCGAGCCCUCGU
>2051
GGCCUUUUUACCAGAAGCAUGGAGGUCAAAGUUUUCCUGUGGAACAUGUAAAGAAGGCA
>2052
GGAGUCAGGCACAGAGAUAUUGUAGAGCUCAUCAAGGUUUCUGGAAACACAAUAAGGCUGGAGACUGUGUAUGGAUCUGCAAUCAGAAGGGCUGAGCUGGAGGCUCG
>2053
CUACAUGAUUUCUUAAAGUAUUUAGCCAAAAAUUCCUCCUUGCUCUUUAGUGCCAGUGACUAUGAAGUGGCGCCCCCAGAAUACCACAGGAAAGCAGUAU
>2054
UGGGUACGGGGUGCGUGCCUGCUUGGGGAAGCGCAUUGCGGAACUGGAGAUGCACCUGGCCCUGUCUCG
>2055
GCAUCAACCACCUUUGUUUCUACUCCUUUCUGCUGGGGAAAGAAGCAAAACUGGUGAUCCGAUGG
>2056
UCUUGGUUAUGUUCUUACCUGCCCAUCCAACCUCGGUACUGGUCUGAGGGCUGGUGUUCACAUUAAGU
>2057
CUGGCCAAGGUGCGAGCUGAAAUGGAAAUUCUCCUUAAGGCCAAAGCCAAGGCAGAAGAAGAAUCCCGCUCAGCCAGUGAAAAGUCCAA
>2058
CAGGAACCCAUAUACCAACCAAGCUGGAUGAAAACAAAGUAUGGUGCUUGGUACUUGGACCCUA
>2059
ACCUGGUUCUCAAGAGGGUUCCUGGACCUGUUCUUAUCAAGAAGUUUUCUGAUACAUCCAAGGCCCUUAUGGAUAUCAUGGC
>2060
CAGGACUUGGUGUCGCUGUUCCAGACGGCCUGCGUUACCAGCUCCGAUGAAGAGGAGGAAGCAGGAAGUACCGCGGAAUUGCUGUCGGACCAGGAAGUGGAGGACUA
>2061
UUACUUGGGGCACCAUCUGAUUCCUUGCCAUCACAACUUUCAAGACCAUCGAUGGGAGCUGCUCCAGUAU
>2062
AACCAGCGUAGCCUGGAUACAGCCACCGUGGAUCUUGAUAUCCAACCUGCACUGGUG
>2063
ACGUCGCUCUCGCUCCAGAGACCGCGGCAGGGGAGGCGGUGGUGGUGGCGGAGGAGGCGGCGG
>2064
UCGCCGUGUGUCGCUUUCGAGGAGCUUGCUGCUCUUUAGUUUCAUCGUGGUGU
>2065
CAAUGGUGUUGCCAUGGCACAGAUACUACAUGAGAUAGAUUACACUUGGUUUGAUGUGAGUUGGCUUUCACGCAUUA
>2066
GGGGCAAGAGACACCAUCCAGCUCUCGUAACCACGGGCCACAGGAGAGGAAGAGUGUGGGUGCCCG
>2067
AGGUCCGGGUCAAAGCGUAUUUUAAGGGUGACAUCAUGAUUACACAUUUCGAACCCUCUAUAACCUUUGAUGGGCUG
>2068
AGAUCAUCCGCGUCAAAAGAUAUGAAAAAGUGCCAGUAAUUUUGGUUGGCAACAAAGUUGAUCUAGAAAGCGAACGUGAGGUGUCA
>2069
AUGUAUCAAGGAUUGAAAGCUGGCACUUUCUUUUGGCCUGGUUCAGAUGUGGCUAUAAAUGGUUCCUUCCCAUCCCUAUACAA
>2070
ACUCCCCCGAUGGCAUGUACCCCGGGGACGCCCACUACCUGGAUGAUGUGGAUGAGCUGAAGGUGGAUGAGGAGAUGGGCGGGGACGAGGAGGAUGACAUCAAGUGGAAGGAGG
>2071
AGCUGGAUGAGGUGAAAGUCAAGAUCAGUGCCCUGAGCGCAGUGUUUGAUAUGCUUCUGCUCUUUGGCCUGGACAUUCUCAAAUCCAAGCC
>2072
UUUUAGUUAUACGUUUUGGCCAUGACUGGGAUCCAACUUGUAUGAAGAUGGAUGAAGUUUUGUACAGUAUAGCUGAAA
>2073
ACCCAGCUAUCAGGAGCAGCAUCCUCUGCGGCAGGUGUUUGUUAAGUGUCACUUUAGUUAUGAUCCUUCCAGUGACAGUCUGAUCCCAUGUAAAGAGGCUGGCUUGCCUUUCAAAGCUGGGG
>2074
GGAGAAACUCGCCGAUGAGAAUGAGAAGCUGGAGACCACGGCUGUGGGCUUCUCCCCGGAUGGCAGGUUCCUCA
>2075
UGGUUGGGUUCCCAGCUUAUGGCAGAACAUUUACUCUUAGUGAUCCUUCUAACAAUGGUCUUGGUGCCCCAACUU
>2076
CAUCAGGCACAAAGCAGAGAUAAGAAAGGUGAGCAUACAGGCCCAUCAGAAUCCAAUGCUUUGACUGCUGAUA
>2077
CAUUGUCAAUGGCAAAUGCUGGUAACGCUCAGUCAGGUACUGCAAUACUACAGUAUGCCCAAACUUCAGAUGGCCAGCAGAUCCUUGUGCCUAGCAAUC
>2078
CCCUACAGAAACAGCUCGAGUUCGAUGAUGAAGGAGGAGAAGGUGUCUCCUCCCACAUGGAUGAUGAGUACAAGUGGGC
>2079
UGGCUAAAAUCCUCCUAGCAAGUGGACAAUGGAAGAGACUGAAAAGGGACAAUCCAAAAUUCAACCUGAUGCUGGGAGAGAGGAACAGGCUG
>2080
GUGCAGUGUGAGCCCUUCAACCUUGGAAUCUUAUAUAAGGUGGAAUAAGGAAUUUGGCGAUACUACAG
>2081
GAGGCCAGCACCCGAAUGCAAGACACAAGUGUUUCGUUUGGUUAUCAGUUGGACCUU
>2082
AGGGCGCUUGUGAACUGCAGCUUGGAUUUCCUUGACCUUUUUAACCAGGGCACCGAGUUUCCCAGUUUUGAAACAGAUGUGCACCA
>2083
AGAUUUGCUGCUGGUCUUUUUACGGCGAGGGACGCAAGAUUGCUGAAGUCUGCUGCACCUCCAUUGUUUAUGCCACCGAGAAGAAGCAGACCAAAGUUG
>2084
GAGCUGGGGAUCCCCGGAGAGGAGCUGCCCGGAGUCCAUUCUGCCAGGGACUUUGUGGGCUGGUACAAUGGGCUCCCUGACAACAGACAUCUUCAUCCAGACCUGAGCUG
>2085
CGGAGAGUCUGAGGCCAACGUCAGAGAGAUAUUUGACAAGGCUCGGCAGGCCGCUCCU
>2086
CGGCUGGGAAGAGGAUGUCCCUUAGUGCGAUGCCGUCUGGCUCGGCACCGUAUCGGGAGCGGGUUCCUUACCAAGUGCGCCU
>2087
GGAGUGGCGUCUGUCAGAGUCUGGAGCUGUGAAGACAGAUCUGGAGGAAAACCCCAGAAAACAGAUCCAGGAUCAGCUAAUGACAUCCAUCCGCUGCUCA
>2088
CUCUCCAAGGAUUCAUCCAAUUCCAAGAAGAAGCGAAUACCACGUUUUUCAGAAGUAGAGGAAGAGCCGGAGGU
>2089
ACCUGGUGCCCUACCUCCUGCAGCAGAGGGACUACCUGCGCAAACUGCUGCGGGAGCGCGAGGA
>2090
CGACCUGUUCACCUGCGGGAAAUGCAAGAAAAAGAAUUGCACUUACACCCAGGUACAGAUCC
>2091
GUACUGGAAAGACCCCGAGGGUGGGCCUUUAUAUACCAUGCCUUCAUAUUCUUUUUGGUGU
>2092
CUAGGGGAGUCUCUAAGCCUAAUCGGACACCGCCUCCAGGAGACAGAAGGAAUGGUUGCUGUCUCUGGCAGUCUGUCUGUGCUACUGGAUUCUAUCCUGU
>2093
UGCGUCUGUGGAUCAUGGGAAUGAUGAAGAGAAGUUCCGCUGUGACCUUCUAAAUAUUGCUCGCACCACAUUGUC
>2094
AAGGAGCUCGUAUUGUUGCCACCACUCUCAACACUCCUGAACUAUUUGAUGAAUGGAGAGAUAAUGUAAAGACUAUGGCAGAGAGAGUCCUG
>2095
AGUUGGUUAACUGUAGAUGGGCAGAGGAGGUCACUCAACAGCUUGACACCCUGCAACUAUGCAGCUUGAAUAAGCA
>2096
AUCAGGAGAUUGGUGAACUGCUCAGUACAACACACCCUGGGAACAAAGCAAGUUUGACACUUUUUUGCCCUGAA
>2097
ACUUGACAAAAUAAGGGAAGACUGGCAAAAGGAACAUGUCAGCUCCUGUGAGUUUUUUGAGAAUCAGGG
>2098
CGGCACAGAGGGCUCUGUCUAUUCUCCAAAAAUGGAAGACUGGGCCAGUGUCA
>2099
AUCUCUUUUGCAUCUCAGGUUGUGGGUAAAGUCUGCAUGCAGGGUCGGCAAAAGGAG
>2100
CACAGGAGAAACCCCUUACAUCUGCACCUGAUCACGGACGCCGUGGCUCUGCGCGUGCUGGGGAACCUGUU
>2101
CUCCAUACUGGACUCUGCCGAGGCCGACAUCAUUGCUUCUCAUAUCGCCGCCUACCAGACCAACCAACCAGUGUGGAU
>2102
AUCAUGGCAAGUCCCUCAGGCCAAGCCAUCAUUCUGUUCUUUGGGAAUUCAAAGUUACGGCCCGGUUGGUUAAAGACUUGUUUCUGA
>2103
AGCAUCUGUCGGAAAAUGGUUUCAUAACUCUGAUACCAUUGCAGAUAUGAUGUA
>2104
AUGCGGAUAGUUGACGAUGAUGCUGAAGAGUGGAAGAAGAUGCCUAGCAAACAAGAGCAAGCGGUAGAGGUAGAGGAAGAGGAGGAUCAGCCUGUUGUGGCAGAAUUCGUAG
>2105
CCAGGAAGGGAAUAUCCGGUGUCUGAGAUGCCCUGCAGGGACGUUUGUGGAAAAACCCUGCACAAAGCCGGACACAAUUGGAGAAUGUUCUUCCUGC
>2106
ACCAGCUCUAAUGCUUUAUGGGAGGUGGAGGUUGUCCAUCAUGAUCCCUGCAGGGGUGGUGCUGGG
>2107
UGACAGUGCACUCACACACUUUCUGUACAGAGCUUUUUUUCUCUUAGGAGUUGCUGACCAUAAGGGAGGAGUACUGUUG
>2108
UUUUCAUGAUCCAUUGUUUAGACACAGUACUUUGAACCAGGCACUCACCAAUACUACGGUUUCGUGGGCCACGACCAAAGGAACACUGAUUGACUCUGGCUCCUUGGGAC
>2109
GAUGUUAUCAUACACGAGAUUUCACACAGCUGGUUCGGGAACCUGGUCACCAAUGCCAACUGGGGAGAAUUUUGGCUGAAUGAGGGUUUCACAAUGUAUGCCCAGCGUA
>2110
AUGAGCAGAGUUUUUCAAGAUCACCAGAUGCUGAACAUGAACGACCAUCUCAUGAUGUUGACUGUGACUAUAAUCAA
>2111
CGAUACCAGACUGUACAGAGCACCAACCAGGGUCUGCAGAACAGCUUUGGUAAUCA
>2112
AUGGAGUGAUUUUAGCUUUGAUCCCUUGGACGGCUUAUUUGAUUAUGAUGAUGAACAGAGUGAUCCUGACUGGCUACCUCCUGAAAGGCCAUCGCGUUGCCAA
>2113
ACAUUAUCAUUACCCCAGGUUAUGGGUUGUGCGCUGCCAAGGCUCAGUACCCCAUUGCUGAUCUGGUGAAAAUGC
>2114
AGUUAUGUUCAGAAUUUCUUCACCGCAGCAAAGAUGAUUAUUGUUAUAAUCAUUAUUGUAAGUGGCAUCGUUCUGCUGGCA
>2115
CUGUUGGCCUUUUUUCUAUGUACUAUCACAUGACUCUAAGUUACAUGGGCCAGUUGCUGGAUGAGAUCUCCAUUCUUUGGGUUAUUGCGGUAGGCUAUUCUAUCUGGUUUCCAA
>2116
UGGCAAUGUCAUGCACAGGGGCGUAACGGAAGGGGUGACCCUAAUGCUGCUGGCUCUGCAGACAGGGCUC
>2117
AUGAUCUCGGCCAUUGUGGAUGAGAGGAAUCGCAUCAAUAUCCGCCAGGAGAUCAG
>2118
CUCCUCCUCCAGUUCUGAUUCAGAUUCUUCAUCUGAAGAUGAAGAGUUCUGCGAUGGCUAUGGGGAGGAC
>2119
GCUGAUGCUACUCAGCCAGCAAGUGCACGAUCAGAGCAUAGGGUCAAGAUGAACCGAAUGCGUCAGAGAAUUGCACAGCGGCUGAAAGAAGCACAGA
>2120
CUACAACAAGCCACCAGAGAUUGACAUCACAUGCUGGGACUCUGACCCUGUGAUGGAAGAAGAGGAAGAGGAGGAGGAAGGAGGUGGCUUUGGUGA
>2121
UCUGUGGACCACAAGCCGGGUGCUAAAAGUAUUGUCUGUGUGUCCCAGC
>2122
AUGAUGCUCAGGAGCUCAGGGCGUCAAUGAAGAGAAUGGGCACAGAUGAGGCCACACUGAAUGAAAUCCUCUGCACAA
>2123
ACUGGCUGAGGAAGAGGAAGAUAGUAACUGGAAAUCCACGUUGCCAAAACCCAGACUUCCUGAGACAGA
>2124
AGCCCUAUUGUGGUGGGGAGAUCCAGGUGGACUUGCCCACAUGCAUGUAUAGGUUGCC
>2125
CAAUCUGACCACUCCACAAAAGUGGCCCUUACUGAGGGCCAACAGUAGCGGCCUAUUUCGAUGUGAGCAGUGUGAUUA
>2126
GGCGCCACCACAAACAGAUGUUGUGCCCAGCAGGGAGGGCUUGGGCUCCUACAACCACACACAGGUGCCGGUGCA
>2127
UGUACUGGGAUAUGUCACGCCAUGGAACGGCCAUGGCUACGAUAUCGCCAAGACA
>2128
AAAAAGGCUUGAUCCUGAGUAUUGGAAGACCGCAAUCAGCUGUGUUUAUGUCUUCAUAGUGUUUGGGUUUACCUCUUUUG
>2129
UGCUGGUGCAGGGGCUAAAAGUGAAGAGGAGCUCAGACACAGUAUGCCUAACUUGACCCCACGCACCAGCC
>2130
UUAUGUGGCUCCAGAAGUGUUGGGUCCAGAAAAGUAUGAUAAGUCAUGCGACAUGUGGUCACUGGGAGUCAUCAUGU
>2131
AGGCUGCAUUCCAGAUGAAUUCAGAUGCAAAUUCCAGUUGUAUAACUGCACAGACAUCAUAUUUAUCUAUUGAAAAUUUGCACCCC
>2132
UAUGUUACUAGAGGAAUAUGGUUUGCUCAGGAAGGGCACAGUCUUACUCGCUGACAAUGUUGUGCUACCCGGAGCCCCAGAAUUCCUUGAACAUG
>2133
GGCGUUACACAGGUGCUGCUGUCCUUGGAAAUGAUGUGAUUGUGGUAGGGGGGGACACUGAGUUUUCUGCUAGUUCAGCAUACAGAUUCAACAGUGAGACCUAUCAGUGGUGCA
>2134
CCCAGUGACUUUUUCUGGUAUCAACAACUACCUUCUGGUUCCGGGUGUCCCUGCAAGCCCGAAGAUGAUGGUGAGCUUUAAAUUUCGAACAUGGG
>2135
UGCGCUGACUGCGGGAAGCGCUUCUCCAGCCUGUCGCAGAUAACCGAGCAUCGGCGGAUUCACACUGGGGAGAAGCCCUUCUCGUGCUCUGAGUGCG
>2136
AUCCGAUCAAGGCACCAGAGGCUGUAUCUACCAUCGUAACAUCAGAGUCCAUCUUCCAUAAGGGACUCUACUACCAGAUUGGAGAUGUGGUUUCUGUUGUGGAUGAGGAA
>2137
CUCUCCAGUCCUGGUCUCCUCUGCAGCUUCGGCACAGUCAGAGGCAGACAAGAUGUCAGGU
>2138
AGGGCAACUUUGAUGCUGUCAGUGUUCUUCGAGGAGAGAUGUUUGUGUUUAAGGGUGCCUG
>2139
CCUGUCCAGUCUCCUGAGGACCAUCUUUCCCCCACCCCAUCACCAACAAGUUCUUUGCAUGAUGAAGAUAUGGAAGACUUCAGAAGGAUAACAGC
>2140
GUUUGAUCUAAAGAAUAGGCUGGAGGCAGAAAUUUCUACUUACCGCCGUCUCUUGGAUGCAGAA
>2141
CGGAUAAGAAACUUUUUGCUUACGGGGGCGUCAACCAGAGCCGCCCCGUGACCCCCCCGCGCAACAAGAACAAACAGUCUA
>2142
GCAGGGAAGGAAGGGAGGUAUGUGAAUCUGAACUUAAUGUUUUGAGGCGAGUUCGACAUACCAAUAUUAUUCAACUGA
>2143
CCCAGGAAAGGUUGGCUUUCUUGACAGACAGAGAGUCCUGGCUUUACUGGA
>2144
CGUUUCAUGACCAAAAUCUAUCACCCUAAUGUAGACAAGUUGGGAAGAAUAUGUCUAGAUAUUUUGAAAGAUAAAUGGUCACCAGCU
>2145
GUGUCCAGUUCUCAUUUUCAGGUUGCAGAACGAGCCUUGUACUUCUGGAACAAUGAAUACAUUCUCAGCCUGAUUGAAGAAAACAUUGACAA
>2146
AGCAACCAGCUCAACACUGUACACAGCCAGCCGACGGCUGCAUCCAUGGCGGCGGUUGCC
>2147
AUGUAAUGAGGCCUUAUCCAAUCAGAAACCUGACUGGAACUAAAAGAGCUUUCAAUUACAG
>2148
UGGCAUCCUACCAGGCUUCUAGGAAAGAGAGUGCUCUGUCUUCUUCUCAGUGCCAGAGUCCACCAGAGCAGAGCCCACUUAAGUCUCCUUCAUGCCAUGGGAGCCU
>2149
UGGUGUUUUUCUUUACACUUUGGGUUGUUUGUGUGCUGCAUGCCUGUACUUCAUAUCAAAGUUGAAGCUAGAACACCU
>2150
AGGAUCUGGAGUGCCAGCCUGACCCUGUCAUUGUCAAGGGGAAGAAGGUACCUGGGGGGCCA
>2151
UUCUUGCCAGAAGUAAUUUUCAGAGAUAAAUACAGUCUCCCCAAGUCCCUGGAGAAACAUGAAAAAAAUCUGAUCUUCCUGACCAACAAGAU
>2152
CGCUGCCAGACGUGUGGCUACAAGUUCCACGAGCACUGCAGUACCAAGGUGCCCACCAUGUGCGUGGACUGGAGCAACAUCCGGCAGCU
>2153
AGCAUGUAGCAUGGCUGCAGACGUGUGUUCAGGAGUGCCAGGAGGAGGCAGCACACUGCACCGUGCUACACGUG
>2154
AGGGUGGGCGGAACAGAAGGGUACCAGGCUGAAGGUGUCCAAGGUCUCCGAGCCCUUGGUGUUCGAGAUCUCUCCUAUAAAUUGGUUUUCCUUGCGUGCUACGUCUGCCCA
>2155
UCUCUGGAAGGUUAAUAAGUGCCAAACUGCUCUCACGUUUGAUUUUGCUGUGGUACAAUCCCGUCACGGAGG
>2156
AGUUGAGGAAAGAUGUGAAGAAGGUUAAAGUUCUGAUAAUUCGCAAACUUACUCGACA
>2157
GUUGAGAACGGGGGCAUGUUAGGAAGCAAGAAGGGAGUGAACCUCCCUGGGGCAGCUGUGGAUUUGCCUGCCGUAUCUACAAA
>2158
CAUUGAAAUUAUUGUAGGGAUAUCUGCCUACUCCUACAGAGAAAAGCUCCAAAGUGACAUUUCCCGGAGGUUCCAGCAGAUUCUCAGUAAAUACGGUAUCGAUG
>2159
AGCUGGUUGCAACACACAUUCCUUCUGAAUUGGUCAACAAAAUAAAUAUUGAUGUGUCACAAUCUACAGAGAGCGGAAGCAAUCCAGCA
>2160
AAGUAGUUCAAGUGGGGUCUCCUAUGAGGAAUUCCAAGUCCUUGUGAGAAGGGUGGAUCGUAUGGAACAUUCCAUUGGAAGUAUUG
>2161
AGGAGAGACAAUUGCGACUGGAGCAGCAGAAACAGACAAUUCAGAUGAGAGCCCAGAUGCCUGCUUUCUCCC
>2162
AUGAGGUUGAUGUUAUAAACUUUUCGGGAGUGAAAAGUUCUGGCAUGAGCACCAU
>2163
AUUGAGGUGGGGAACAGCGCAGUGUGCCAGUGUCUCCCAGGCUUCGGA
>2164
ACCACUUUUUGUGCAGCGAACUGUGGCGAGAACUAUUGUUUUGCAAGAGAUAAUUGGGAAGGGACGUUUUGGUGAAGUUUGGCGUGGGAAGUGGA
>2165
AUGCUGAGGAUCAUGAGAUGGAGCUUGCCUCUCGCAUGAUAUGUGGAUAUUGUGCUAAAGAGCAGGCCUAUACUAACGGUAAACCUUGCAC
>2166
CUGGCUUGUGCGGAUUUACUGCUGAGUGUGGGCAGCGCUCCUUUUACCCUGCUACAAGUCAC
>2167
AGCAGCAUUGGCCAUGGCUGUGUCAGCGGAUACAAAUUUUGAAAACGCCACUGGGGCUGCA
>2168
CUAUUGGAGAGGCUGAUGAUUUCUAGUGACGCCUUUGAAGUGGACGUCUGUGGGAAGUGCGGCCUGCUCGGAUAC
>2169
GUUGGGAACCAGCCAGAUAAUGAGAUGGUGCCUAUCGUAGAGUGGUAUCAGAAGUGCCUGCUGUUCCACAGA
>2170
GGCCAGUCUGGAGUAAUGGGAUUCCCUGGACCUAAAGGAGCUGCUGGUGAACCUGGAAAGUCUGGUGAGAGAGGUGUUGCUGGUCCUCCUGGUGCUGUUGGUCUUCCUGGCA
>2171
CUCAGCUGAAGAACCUUAUAAGAGCUUGCAGGACAAUGUUCCUACUCAUGGCUCUGAAUUGGCUUUACUUUCUGAU
>2172
UUGGGCAAACACUUGGCCAAGCUCUUCUUGAAGGUCUUGGCAAUCGAGUUGGCCAG
>2173
AGUUGCUCCCAAAGAAACAGUAGCACUCAUGUGCUUAGUAAUGAUGCAAGUUUAUGUUCUACUAUUGUUGGAAGCAAUG
>2174
UCCGUUACACAUAUUAUGAUGAAUCUCAAGGAGAAAUCUAUAGGUCAAUUGAGAAUCUAGAUAAGAUGGGUAUGGG
>2175
AGGAGACCCUGGAGGCAAUGAGGGGCCGGGACAUCCCCCCCUACUUCCAGUCCG
>2176
AGUAUUUUUUGAACACUGGGGAUGAAAAGGAAUUUGCACGUUGGAGGUACAAGGUGACAGUUCAGAUCACCAGUUCCAGGAAGGUACA
>2177
CUUGUAUGGCCUUCUAACUGGCUGCCCUUUAGAGCAGCAAAGUGCAGGAGAUUUCACAGC
>2178
UCUGCAACUAUUCUGGUUACUUCUCUUUCCAUGACUGCUGAUCUUAUUGGGACACACUCACGAAGUGCAGCAUUUGUUUAUGGAGCAAUGAGCUUUACAGAUAAGGUAGC
>2179
UGGGCUCCUUUAAGCUGGAUGUUGGCACUGUGUAUACGCAACCCGAGCACCAGUUCUACCACAAGUGGGCCCU
>2180
AGAGCCGCUGAAGUCCUGAAGGUGCAGAAAAGAAGAAUUUAUGAUAUCACAAAUGUACUAGAAGGAAUUCACCUCA
>2181
UCUUGGGUAUCACAGACAGCAAGAAGUUAAACAAAAAAUGCUGUCAGAAUGGAGGCACUUGUUUCUUGGGGACUUUUUGCAUCUGCCCUAAGC
>2182
UGCUGGUUUACCACAGAAAGUUGCUGAAAAACUAGAUGAAAUUUACAUUUCAGGUUUAGUUACACAUAGUGAUUUAGAUGAACGAGCU
>2183
CCAACUUCAAGCCGAUGACUUUCUUCAGGAUUACACUCUGAUGAUAAACAUUUUACACAGUGAUGAAAUGGAAAAAGAUGUGGACUUUGAAGUUGU
>2184
GGCCUUCACCCGGGCAGGGGACGGGGUGCGCAGUGAGCAGAUAUUCACCCGCACCAAGGAAGAUGUUCCAGGCCCCACCGCUGGCG
>2185
GAAGUCAGCUGUUGUUAUAAGUACCUCCUGUUUAGCUACAAUAUCAUAUUCUGGCUAUCGGGAAUGGUUCUUUUAGGAGUUGGUUUG
>2186
AAGGAACACUCACACUUUGUCCAUAUCACAGUGAUCGACAGCUAAUGAGCCAGGUGGCAGUGGCUGGACUGUUGACUGUUCUUG
>2187
CCAGGAGCUGGGAGGGGACAUUGGCCUGCUGCCUGGGCUCAAGAGCCUUGAUCUCUCCAAUAACCUGC
>2188
GGCCCGAUCAGAAAGUAGAACAGGAUCUGGGGUCCAGGAAAGGAUCCUUUCUGUUCUCCUUAAUGAGUUGGAUGGCA
>2189
GUCCUCAAGCAGCCAAUUGCGAUAGAAACUUAUGUUGGAUUAAUGUCCUUUAUUGGAAAUCGCAACAAACUUGGCUAUUCGCUUGCCAGAGGAA
>2190
UUCUCCUUCCAAAUCCAUCCCGAUUCCCCAGCCGUUCCGACCGGAUGAGGACCACAGGAACCAGUUUGGCCAGCGAGAU
>2191
UCUUUGGAGUGGUGGAAUGUGUGCUGUGUACCUGCAAUUUUACAAAACAGGAAUGCAAGAAAAUAAGCUGCCCAGAGC
>2192
AUCUUGUGCAGAACAUCUAGUGGGAGUUUCUGUUCCAAUGACAGCAUGAUACAGAGCAUUUAUACAAGCAUGCCCUGCGGAAUUAUAGGAA
>2193
UGGAAUAUGUUAUGGUCCGAAAUGAAAUAACUGGACACACCUACAAGUUCCCUUGUGGGCGCUGGUUGGGAAAAGGAAUGGAUGAUGGCAGUCUG
>2194
AGAGAAAGUAGAUCCGUGUGCUGCCUCUCCAUGUCUUAAUAAUGGUAGUUGCACCUCCGCUGGAAUCUCAUACUCUUGUCG
>2195
ACUCUGUUGGUGUUGGUACCAUUCAAACCUCUGGACAUCCAGUGGAUGAAGAUAAUCUUAAACAAUGAGA
>2196
UUGGAAAGCAAGGAAGAGUUGGAAAAGGUCCAAAAGAAGAGGCACUUGGAUUUUCUAGACAUUCUUCUCUGUUCCAA
>2197
CUGUUGCGGAAGUUGGACAUCAUCCCCUCGCUAAUUGCUCGACUCACACCAGAAGAAGAAGUAGUGAUACAUGAAUUUGCAACUCUCUGCCUGGCAU
>2198
AGCCAGUGACCCAUAUUCUGCCAGGACCCCACAGGAAGAUGGAGAAGAUAUGCUCCUUUUCAGUGUUCCUCCAGAGGAGUUUACUAGCA
>2199
ACUUUUUGUAAUGAAAAAGGAGAUCUGCAACGCCUAUACAGAGUUGAAUGAUCCAGUCAGGCAAAGGGA
>2200
CAGAGGAGUCGAAGGGAACACUUCUCUCAAGGCCAGGUGGCACUCCCACUUCAUCAUAAUAGCCUAGGUCCCUCGGUUCUUCUU
>2201
ACCCCAGCGCCUCAGUGCGGCGGAUCCUGCGCCGGGAGCUCGUUACAAACCGAAAUGUGCGACACCAAGCAGAUCUGCCCCACUCACGGGGCCUGGGGC
>2202
GUGGAGGAAGAUAGAGGAAUCUGUGCACGGGCACUGUAUGACUACCAAGCAGCUGAUGAUACAGAGAUCUCAUUUGACCCAG
>2203
CUUUGGGCAAGGCAGUGGACAGAUUCUGCUGGAUGAUGUGAACUGCAAAGGCAGUGAGUCCUUCCUGUGGGACUGUCCUAACGCCGGGCUGGAGA
>2204
GUGGAAGAGGAUCUGUCCUGGUCUGGCUUAGGAGUGGGCAACCUUUUCCAG
>2205
UUUGCCUGGCUGGAAGGUGCAAUGUGUAGGAGAUGACAUCGCUUGGAUGAAAUUUGACAGUGAAGGGCGAC
>2206
AGUUUGAUGUAGCAGAAGACGGGGGCCUGAGAGUGAAUGAUCACAUGGAGACCUCGGUGCGCAACAUUUACG
>2207
ACCUGUGUAAAGGGAAUUAUGAUUAUCUGGAGCGACUGUCAGAGCCUUUGCUUCUUUAUAUAAUGACUUUCCUGGAUCUUGAGGA
>2208
GGAUGCAAGCUGAAUAUGCCCAUCCACUGGAAACCCUUAUACUUGGGGCUGGCUUUUUCAUUGGAAUCAUGGUGUUCUGCAAUCA
>2209
CCUAUGUAGACUGGAGGGAAUUUAUGUGCAAUACUUGGCAUCUUGAGCCCACCCUCAGGCUUAUUUCAUGGA
>2210
AGGUUGUUGGAAGCUCCCUUCUGUUUGUCCAUGAUUCCUCAGAGCAAGCAAAGGUGUGGAUGAUUGACUUUGGGAAGACUGUUCGACUCCC
>2211
UUGAUUCAGAUGAUCUGCCUUUGAAUGUUUCAAGAGAAACCUUGCAACAGCACAAACUACUGAAGGUUAUUAGAAAGAAACUAGUCAGAAAGACACUGGACAU
>2212
CGACUCUGCCCUGGGAUCUCGACAUCACUGGACAGUCUAUGGGUUAUGGCAUCGGGAGCGGGAGUUA
>2213
UUGCCAUUCUCUUCCUCAUUGUUGGAAUGGGUCAGAUUUCCAACUAUGUUGCAGCUUUCAUAUUAGGGACAGAAAUUCUUGGCAA
>2214
AGCCUUUCAAAAACAGCACCCCUGACGUCGGUUCCAUGGAAAGGGAAAGCGGGAGCCCUUUAAUAUGUCCUGAUUCGAGUGCAAGGCC
>2215
GCAAAUUCCAUUCUUUAGAUGUUCGUAAACCAAAGCCUGUAGGAGGUCACUGGAUGGAUGUUUGG
>2216
GGUCCACAUUUCUACGGAUUUAUAUGAAGCGUGUGAGAAUGCUCAUGCUAUUGUAAUCUGCACCGAGUGGGAUA
>2217
CCUUCAGGAUGCUGAUGAUCUAUGUGGGGGUCACAGUAGAUUUUCCAGACCCUAUAGA
>2218
GGAAUGCCUCUGUUGUGGGCGAAGCUACGGUCCUAGAGAAAAUAUAUGAACUUCUGCCAAACACGUCUUUCAAAGCUGUAUUUUAUAAACCCCACGAAGAGCAUCA
>2219
CAGCCCUUCAGGCUCUGUCCAACUGUCCUCCCCUGACGCAGUUCUUUCUGGAGUGUGGAGGCCUG
>2220
AAGGAUGUUCUGCAAAGUCACCCUAAUGCUGCCGUUUGCCAUUUGAACCCUAUGGAGCAUGCAGAAGAUGAAGAUUUGAAAAUGAUGGACACACUA
>2221
AGUGGGGACAUUGAGCGCCUUGGUCGCUUUCUGUGGUCAUUGCCAGUAGCUCCUGCA
>2222
UCUGCAUGUCCUGGCUUCAGGAGAUAAUAAUCGCAUUCCAGUGAUUAGCUCCCUGAGGAUUCGUGACCAGCAGC
>2223
UGUCGGAUGAUGAAGGGCCCCCCGUGGUGAAAAGGUCGCGCAUAUUCUACGGCAGCCUGGCCGACAAGGAGAGGGAGCGUCUGGCCAAGGGGGAGGCCCCGAUG
>2224
GCCUGGGGAUGUGUCUGCACUCACUCUGCUCAACCCAUCCAGGCUUUUGUGAUUCCCCACAGCCACAUGGAUGUGGGAUGGGUGUACACAGUACAGGA
>2225
UGCACAGUUUCCUCUCAGUUGGAACUGGAAGAAGCUUUCCGUCUGUAUGAAUUGAAUAAGGAUUCUGAGCU
>2226
ACUUCCACGUCUGCAGGUACCCGGUCAGUAGCCUGCCCGUCUCCAAAGAGGAGCUGCAGCUAUGGUGCCAGCAGAGGUGGAAGG
>2227
CGAGCAAUGGGAACCCCAGGUUGCCCCAUUUGUCGGCCGUGAGUCAGCACCUGUAUAGCCCUGCUCCCCCUCUGUCACAUUCAGGGGCAUCAGACUUCCAACCUCCAUAUUUCCCACCUCC
>2228
CAUGUGAUGGGUUUGUUUGAACCAGCAGAUAUGAAAUAUGAGUUGAACCGCAAUAUUACUACAGACCCAUCCAUU
>2229
CCUGCCAAAAUCCUUCUGGGAAAAGAAGUGCAAGUACAUCUAUGUGGCGAGGAACCCAAAGGAUGUGGCAGU
>2230
CCUUACUGGAGAGGGAAGAGAUGGAGCAUAUUAAGGAAAUGGAGGCUAUGGAGGAAACCACUCUAGAAAGA
>2231
UUUCCCAGCAGUCGCAGGUAGAAGACAUCCCCUCUAUGCCGCCUAAGAAGGAUGAGUCUGCCCUGCAGGAAG
>2232
UGGGGGAGGCAGCUCUGUACCAGGGCAGGGGGCAACACAGAGUUCCCUCAGAGGAUAAUGUGGCAGUCCUGUCUGAUCAGUGGGAGCCCUCCUCCU
>2233
AGCCCAACAGUUUGUUUCCCGAGGAAACAUUUAUCGACUCAGGGGAACUGGACGUGGGCC
>2234
ACAAAUAUCCAUGUCUUGCAGAGUCCAACAUGAAUCUCUUGCUGAGCCCAUCAAGAAAGAUUUACUGCUGCUACAUGGAGGUGC
>2235
GCAGGACUUUGCUGAUGCUAAAGAAUACAGGCACUUACUGAAGGCUAUGGGAGAGCAUUUGGCACAGUACUGG
>2236
ACUUGGACCUGUGGGACUUUGAUGUGUUUGUGUUGAACAGAGUGAGUGAGGAUCAUGCAUUGAAAACCAUUGUCUUUGAACUUCUGAGCAGGCACAAUCUCAACAGCAGAUUCAAGA
>2237
CCGGCAAAUCGGUGACCCUUCCCUGCGUAGUGAUUGGCUACAGAGGCGUGGUCCAGUGGACGAUGGACGGGCUGGCACUGGGAGCUGA
>2238
UCGUGAUCGCAACAGAGAGUCGGACAAGACAGAUUCUUCUGAUUGGAGGGCGCGG
>2239
ACAGGGAAAACUCUGGCCCUUUGUUUCCAUUCCUCCGGCACGAGGAACACAUGGAGAACGUGCGUCGGUUUCACGAGUCCCUGC
>2240
AGAGGAUCCCGGAAAGAGUGGUCCAUGCGAAAGGAGCAGGGGCUUUUGGCUAUUUUGAGGUCACUCA
>2241
CUGUGCUGUCUAAGGGAACAUCUCUCCGGGUGCUUGCACUUGGUGGUGAGCCUUUUCCAUCAGUCAG
>2242
CCACCAAUACUCUACCAGCUACUGCUUCAGAGAAGAGCAGCAGUUCAGAGUCAUUAAGUGA
>2243
UGACUUGCGAGGACGUUUGGACGACAUCCGCAUUGAAAUGGAUGACUUCAGUGACGUCUUCCAAGUUC
>2244
GGAGACCAUCCAUAAAAGACAGGAAACUACUGAAUCUACAUUAUGGAGGGCUCG
>2245
AGUACUUUUUCGAUUCAGCAAUGCAUGCUUAUUUCUACUCUGAUGUGCUGAGUCUGGAAAUUGCA
>2246
AGAGCGCCUGAAUCUCUUAGGGAAGCUGGGCUGUACCCUCAGUGUCCUAGGAAGCACUGUCAUGGUCAUCCAUGCCCCUGAGGAGCAAGCGGUUA
>2247
UCGCCCGCAACGCAGUGAAGACCUUCGUGGAUCUGGGGGUUUUCCAGGUGUAUAAGGAAAAGCGG
>2248
CGGAACGUCCCGGUUACUGAGGGGAGAGACAACUUGUACAGAGCAGGUCAGUGUAAGAAGAUGUCGCCUCCAGAAUCGGGCACCCU
>2249
UGUGCUCCAGGCUGGAGAGGGCUCAAAUGUGAGCUUCCAUGUCAGGAUGGCACC
>2250
ACGUUGCAUCGUACAAGGCAGUGUGUAUUUCAGAAUGAUUGUCGCGCCCUGGAAGCUGCCAGACGAAGAAUCAAUGA
>2251
GAGCUGUAAUGAUUGCCAUCCCGCUGGUCACCUGUGUGUACCUGCUGGUCAACGUCAGCUA
>2252
AAAGCCAAGUCUGGUUACACAGAAACUGCAAGUAAUGAUUCUCCUGCUUCAUCUGUUGCUAGAGCUUA
>2253
UCCUUGUUGCUCUUGCACUCAUUGAAAGUGGAAUGAAGUAUGAAGAUGCAGUGCAGUUUAUAAGGC
>2254
UGUAUUUGGAAGAUCAGAUCCCAAAACAUCUACUGGGUAUAAUUUUCUGGUUCCAUGGAUUGGGAAAGGGCUGCUCAUUCUUUCUGGGAAUACU
>2255
GUACCUCUCUUGAGCCACCAGGAAGUAAAAGUACAAACUGCAGCUCUGAGGGCCGUUGGUAA
>2256
UGAAGAAGUCCCAAAAGUACAUGGCCCUGUUGAAAACUGUCACCAUUGUGGUGGGAACUUUUAUCAUGUGCUGGCUUCCUCUGUUUGUACUUUUUCU
>2257
AGGAGGAGAUCAACGGUGUUUUAUUAUCAGAAGCCAAACUACAGAGCAUUAUUAGCUUCCUGGAUGAGAUGGAAAUAUCUGAACAGGAGAGACCACGGUCAGCAGCCUCUA
>2258
UUGCAACUGCUGCGUUUAGGUUUGGCCAUACACUUAUAAAUCCUAUUCUUUACCGUCUGGAUGAAAAAUUUGAGCCUAUUCCACAAGGUCAUGUACCUCUCCACAGGGCAU
>2259
AAUUUGGGAACUUGGGAACAUAUUAGAAAAGGCAGGGUUCUCUCUUGAUAGUGUGCAGGGUCUGAUUGAUCUUUGCCUAGAGGGGGUGUGCUCUCGCGUGGGAUUAGAUG
>2260
AGGCCCAAACCUUAUGGCCUCACUGCUUGGGAACCUAAUGAUGAUGUGUAUGUGGCACGUUACUAUCCCAAGCCUUUGCUUGAGGUUAAAACUGCCA
>2261
GGGAGUGGUGCUGGCAGUGGCUCCUCCUCCGUGGGAGGAGUUAGCAAUCCAACCUCUCUU
>2262
AGGUUAAUGGUGUGGGUGAAUAAAUAUCCAAACGCCUUUCCUUUGUGGAUUGGAAAAUUCUUUGGCACUCUUAUCAUCACUGACCC
>2263
UGCCCGUUCCUUUGGAGUGCGGUUGCCUUCGGGAGAAAGGAGGGAGUGGGUG
>2264
GGGCGGGAGGAUGGAGGACACCGAUUCCAUUUCAUUCCUAAUGGACAUCAAAACCUUCAUUGACAAGUGCCA
>2265
AGCAAAAAAGAGGCACCUUCCAAGCAGGAAGAGUCAUCACUAAUGGAUUUAGCUGAUGUCUUCAGCCCCCCUGCACCAGUUGCCGCUUCUGCA
>2266
AUGAGGUUUGCAAACUUUUCGACGCCACCUUGACUCAGUAUGCUACAUGGAAAAACGACUGCACCCUGGGGGGAAUCGACGGUUGCCUUUCUCGA
>2267
GGGGCAACUUCCGUAUCCUAGCGAUGACUCCAUCUCCCUCAUGCAGGAUCCCAAGAGCAUCAUCUGGUCCCCUGUGCGUAGGAAUGACAUCGCCUGGAACUUCGAGAAGUUCCUG
>2268
UGCUGUGCAUUCCCAUCCACGGGAUUAGAGCAGUUGGUACAGCAGCAGUAAACAUGUGUCUCGUGGCCACUGGAGGUGCCGAUGCUUAUUAUGAGAUGGGGAUCCACUGCU
>2269
GGAGCUGAAACAGUAGGAGGGGGGGAAGCAGUCCCAGAUGAAAAAGCUGUGAUUGCUCCUCUGGUGGUGCCUUCCAUGGGUCAGGUCA
>2270
UGCUGCUUGUCUGCCAAAUAUUUGUUCUUGGUGUACUGCCAAUAUAUGUUGUGACACAGUACAAGCUGCC
>2271
UGGAUUCAGUAUUACAAGAAAUAAAGGAUGUUCAAAGCUCCGUUGAAGAUGAAAUUCGGAAAUGUGAGGAUUUGCAAACAUCUGCAGAGUUAUGUGAAAGCCUGAGCCCU
>2272
UGUAUUGCAUCGGAAAAGCCAUACAGCAGAUCCCCUCCAUCGCUGCCACUGUGGCAAAACAUUUAGCAAUAUG
>2273
UGAAGGUGGCACAGAAACGAGAUGCAGUGCGACAAGGAAUGUUUUACUUUAGGAAGGAUAUUUCUAAAGCUGGAAUUGCAGUUGUUGAUGGCUGUUGUUCU
>2274
AAUGUCCCGAGUGUGACGAAGGUUUCAGAUAUAGGAGUGGCCUUGAGAAGCAUCGGAAACGCGGGUUCUGCAUG
>2275
CUGUCAGUAUGCAAAUUUGGUUGUACACCUGAGAUUGCAUUCAGGGGAGAAGCCUUAUGUGUGCAGGCAC
>2276
GAGUGGGGGCAGGUGGUGAUUAUCAAUAUGCUGACACGUUAUGCACGUACACAGUUCUUAAAUCCCAACCAAAAUGAGUCUCUACUA
>2277
AUGGGAACAUACCACGGCAUGACACUGAAGUCUGUGACUGAAGGGGCAUCUGCCAGGAAGACACAGACUCCAGCUGUACAGCCUGUGCCAAGACCAGUUUCCCAG
>2278
CUCAGAGAUUUCAUCCAGCCGACCUGGUGGUGAUCCGUACGAGACGGGCGAGAGGAGGCAGCAGCCCGACCCGGAGAGGAGGCAAUGGGACGAUUUGGAUGACGUACUGGA
>2279
GUAGUGGGUUCUGUGUAGGAAAAUCCAAUGGUCUCUAUCCAGACCCCACUAA
>2280
UGCCUUCCUUUAUGCACUUUGCUGUUUCAUUUUCACCACAGUGAUGAUCUCAGUCGUCCAUGAACGAGUGCC
>2281
GCCGCGUGCCUUGCCUUGUGAGUGCCCUGCAAGGUGUAAAGGUGACGAUGGUGGCAUGUGGG
>2282
UCACAGGCCUGGUGGCCCAGCAGCAGUGCGUGGGGCCUCUUCACACUCCAUUGGCCGACGUGG
>2283
AGCUUGUUUCCUGGGGUUCGAAGCUUCAAUGUCAUUCCUGAAUUGGCUGAUUCCAGAGACAGUGUG
>2284
UUCAGGCAUCAGACCAUGGAUCUUCUCAAUCAUAACAUUGGGAAGGGAAUUAGGAAUUAUUAUGAUGACCUUGAC
>2285
AGUCCGACAAGACUCACACUGUCUUCAGAGUGGAUGUUUUGUUCAAUGGGCG
>2286
AUUCCGUCCAUGUUUUCCAGUUGGACAUUACAGUCAAACAGGGAAGAGACAAAGUGCGGGAG
>2287
GGCAGAGAGUCUCACCAAUAUGCCUCGUCACUCGCUCUAUAUAAUCAUUGGAGCUCUCUGUG
>2288
GGCAGGGUUCUCUCUUGAUAGUGUGCAGGGUCUGAUUGAUCUUUGCCUAGAGGGGGUGUGCUCUCGCG
>2289
GAGCAGAAGGAGCCAAUGUUGAAAGAAAGCUUUGAGGGAAUGAAAAUGAGAAGCUCAAAGCAAGAAACAAAUGGAAAUGCUA
>2290
GUGUGGUGUGUUUCCGUAGUCUGGAUGGGAUUCCUUUCACUGUCGAUGCUUCUGGACAGAUUCAUUGCAUUGAGGAUUUCCAUAAGAAAUUUGCUCCCAG
>2291
GUUCGGCACCGCUGGAAAGCAGCUGGUCUCUCAGUGCUUUACCGUCUCGGGAAUUGAAA
>2292
AAGUUGCAAUCAAGUGGAUGGCGUGUGUAAGCUUGCAGGCCCUACAUGAUGCACUG
>2293
GCAGCGGUGGCCACGAACUUUCUGCCCUGGGAGGAGAAGGUGGAUUGCAAAGCCUGCUGG
>2294
AUAUGCCCUGGACCUGUGCAGUCAAAAAUUGUGGAAAAUGCCUUAACAGAGGAGUGUGAAAAGGUGCAGAGCAUAA
>2295
UGGCCUGCCUUUGUAUCUUGCUGCUGACUGCAAUUAACUGUUACAGUGUGAAAGCAGCUACCAGGGUACAAGAUGCAUUUGCCG
>2296
UAGCUGAUCUCUAUGAGCUUGUACAAUAUGCUGGGAAUAUUAUCCCCAGGCUUUACCUGCUGAUCACUG
>2297
ACCGUGGCUACAGAAGAGAUCGCAGUCGUGGUAGAAGCUUAGAUCGUGAGCUAGAUGACCAGCGUGAUUACAGAAGAGACAACAGCCGUGGU
>2298
GCUUCUUUUCUCUGCCACCUUUGGGGAUUCUGUGUGGGCUUUCGCUGAACGAAUUGUUCCAGAUCCUAAUAUCAUAAAGCUGAAGAAAGAAGA
>2299
CGGGGAAGUGGCUCAUUUAGGGCAGCCCAAAAUCUACUCCUUUAUGAGCCCAACUAAAUCUCCCA
>2300
UUGGCAGAAUUGUUGCUCCGUAUUCUUAAAGAUGAUGACAAGCGAACUCAAACCGUUGCAGAAAUCAUCUCUGAGCUGCGAGAGCCAAUUGUCAC
>2301
AGGAGGUCACUAUGGGCCGAGGCCUGGGGGUCACCUACCAACUGAAACCCACCCUGUGCCCCCUCAUGAUCUCCC
>2302
AACACCUGUAAGCCCAGUGAAGUUUUCUCCUGGAGAUAUCUGGGCAAGAGGAGCAGCUGCUGGAACCUCAAACACUCAGACACCAGGGGAAUUUCGAAUGGAGGCAAGUGGUGUG
>2303
UGUUGGGUUCGGGGUUUAAGGCAGAGAGACUUCGUGUUAAUCUUAGACUUGCCAUUAACCGACUCAAGCUGCUGGAGAAGAAAAAAACU
>2304
ACAGGAUGGCCAAGUAUCAGGCAGCUCUUUCCAAACAGAAUGAGGUGAAAAAUCAUUCUGACCAUAAAGAAAAUGUCCCCCCAAGCCAACUGA
>2305
CCUACCUGUUGCUGCAUGAGAUCUGAAUCGUCUGGAGGGGUCUUUAAAAACUCAAAUAUCAACUUACAGAUCUCCUCUGGGAAUAAAGUGCAGACCAACUGCAUGGAGACAACAGGUAGU
>2306
UUCUCUGUUGGGGAGUCUGGAACCUCAAACUUUCAUUUGCCUAACCCAAUGAGCAUGGACUUUGAAGGCAAUUCUAUUUCUGAUGGUAGGACUACCCCGAGUGACAUGGAGAG
>2307
CAAGAGUGGUAUAAAGGCUUCUUAAAGGACUGUCCAUCAGGCAUUCUAAACGUGGAGGAAUUUAAAAAGAUCUAUGCCAACUUCUUU
>2308
AGUAGGUGAUGGGGUUGAGGAAGAACAAGGAGCCAAAAAGCAUUCAAUGCCAUUUUGGAGAAUCACAAGCCACUCUGACCUGAUGGCCCUGCACCAUGCA
>2309
UGGGCUUGAAGUCUCCAGCACCCAUGGCUCCUGUUCUGAGGCGAGAGGACAGUGGCAUGAGCAUUAUGUCUGACAGCAACCCG
>2310
UGGCCUACCAUCCAGUGAAAAUGCAGCAGUGCUAUGAGAAAAUGGAUCAGCUGAAUCUGGAAGGCCU
>2311
GCAGAGCAAGAGAAUCAGAAGAGAUCUCGGGACCUGAGUACGGUUCUUGAUGAAAUUAAACGAGCUGUAGAAGAAAAGAGGAAUGCUUUUGAGAACCACACAGUUGA
>2312
ACUGAAAGUGGACCUCCUGAGAUGUCAAAGAGUCAUGACUGGGGAAACUUGCUUCCAGAUAUUAUUCUACAGAUAUUUCAGUAUUUGCCUCUCUUGGA
>2313
UGGAUUCAGUUCUGUGCAAAUAAGGGGAAAAUGAAAGUGGCGUGUGACGAAGAUUCCUCACUGAUAACACUUUGUUUUGGACUUUGCAUUUUGGGUAGAAGAGUCCU
>2314
AGGCUUGCUGAGUUCUUGUCGGCAUGGAAUACAGGAAUGCUCUAUAAAGCAUAUAAAACAUCUAGCGCUGCAGAAGAACAGCAUUAUAUCGCUA
>2315
AUGGGGUCCUCAUGUGAGAGACUGGUGGGAACUGAGGAAGAAACAGAACGUGUUGUACCUGUUCUACGAGGACAUGAUUGAGGACCCCAA
>2316
CUCUAUCAGUUCCUUAACGAAUAUGGGUGCGCCGACAUCUUCCCUAUGUACUUUGGGAUUGAAGGAC
>2317
GGACAGAAUGGUGCUUGUUGGAGAUGUAAAGGAUCGUGUUGCUAUCCUAGUAGAUGAUAUGGCUGAUACAUGUGGCACCAUAUGUCA
>2318
AUCCACUGCUCAUUGUUCCUCUCUCGGAUGAGGAUGAUGAGUUAGCGGAA
>2319
CUGUGCUGUUAGUCAGUCCUUCACAGACAUUGCCAAAGUGGCUAUUGGGCGACUGCGGCCACAUUUCAUAAAUGUCUGCAAUCCAGACUUCAGCACAA
>2320
GCCCGCAAAUACUGCCCACAUCAUGUUGGCCACUAUCUUGGCAUGGAUGUGCAUGAUACACCGGGUGUGUCUCGUUCAGUGCCUCUACAGCCUGGCAUGGUGAUCACGGUGGAACCAGGGA
>2321
AUUGAAGAUCUAUUUAGGCAAAAUGAGUCCAAUGAAAACAACAAUAUUGUGUGGGCAUUGGAUGAUGGACUAGAUGAGGCUUUUUCAAG
>2322
GCCAGUUACCAUUCCCCCAGUUGGGCUAGUGAACCCUCUGCUUUCCAGUCCCCCAACGUUAGCCCAGCUAGAGGUGAAGAAGGAGAAGGA
>2323
AAUGUGGCAGAUGAUGAGGGACGGUGUCUCUUGCACUGGGCCUGUGACCGUGGACACACCCAGCUAGUAUCUGUUCUUCUGUUUCAUAAUGCUCAUAUA
>2324
AUGAGAGAGCUCCACUAAAAAUGCUUUGUGACAAUAUGAAGUAUCAGAUUGUUUCUCGUGCAUUUUAUGGAUGUAAGUCUUAA
>2325
UUUAUCUGCGUGACAAUGUGGUGGUUGGCAUGGUCUUAUGGAACAUCUUCAACCGUAUGCCCAUUGCAAGAAAGAUAAU
>2326
UCUGGUGGCUGCGUGUGUGGAACACUCGGUGGUGCUGAUUAACCCCGGCCUGGGGGACCGGCUGCUUUGCGGCGCUACAGACCAGCACAUUGGGGGUUACCAGC
>2327
AUUCAGAUACCGAAUCAUUCUGCGGGUUUCCAGAGAGUGUUGAGGAAGGCAUGAAAAUUGAAUCGGACUCUGAAG
>2328
CGCCAAAACAUUGGAUGUUGGACAAGCUGACUGGUGUCUUUGCUCCUCGUCCAUCCACUGGUC
>2329
GUCUGGUUCUGAGGGCUCUGCAGGUCUUGGAAGAUAAGGAUGAGGAGGCCUCCGAGGUGGAG
>2330
CUGCCGGGGGUGUUUGAGGAGGUGGUGGAUAUUGUCGAUGCAUUCGUACUGACCGACAAGAGAGCUCUGCACAUCCGAGCAA
>2331
CAGAAUAUUGCUAGCCAGUUGAACUUGGGACAGGUCCUCGCAUCCCAAAAUGCACAUGGCACAGCUCACAUCUU
>2332
CCCGGCCCUCCCCGUCACUGGCUGCUCGGUAAUGUCGAUCAGAUACGCCGAGAUGGAAAGGAUUUGGACUUGCUGGU
>2333
UGGAAGCUUUCCAGAAACGUUGGGCUGAUGAUGCAAAGGCUUACCAGGAGAAAAUCUCUCCCCUGGUAGCUGAGCUUCAAAAGCAAACCAAGAACAACCUGGAUUCCU
>2334
GACUGGAUACAAUGUUGAUGGUCUUUUUGAAGGUGUUUUUAAUAUGGUUGUACCUCUGAUUGUAAAGAAAAAAGCCAGUGGACAUGAUGAGACUGUAAACCUUGCACAAAGUA
>2335
ACAGCAACAGAUUCUUACACUUCAGAGUGGGUCCCCUUCUGAGGAAAACAGAAUAUCUGCUGA
>2336
UGAGGCAGAUCUACUUGGAGACAGAAUAGCUAUCGUAUCCCAAGGAAAACUCUUUUGCAGUGGCUCCCCGUUAUUCCUAAAGAACUGUUUUG
>2337
UGAGGAUGGGCACGUCCUGCCGGGGCUGAUCCAUAAGGUCUACUCAGCUAAGCAGGACGGCACCCCUCU
>2338
UGCCCCCCCAUGUCCGAUAGACUCGGCCUGCAGAGCUUCCGGGACUAUGGGGAGGGCU
>2339
CGGCUCCUCCACCAACAAGGUCAUCUGCUCGGCGCCUCUCUGCUCCGCUUACAGGAAGGACAUGGUGGGGCUGGUGGAUGACAAAGUGUGCAAGAAGUGCCC
>2340
AAUAGCAUUCUCACAGCUGAUUGGAAUGUUGUUGGCUUGCUGUCUUUCUCGGUUUAUAACUGCAAAUCAGUAUGAGAUGGUGUA
>2341
CGUCUCUGGAGUCAUCGUUCCUAUAAGGCCAAACUUCCCCUUAGGAUAUUUUUGGCAGUUGUAAACUCUAUGGCUUUUCAGAAUGACA
>2342
CCGAUAAGCCCAAUAUGGAGGCCGCGGUGCCAGCUCCUAUCAGCCGGCCAAGCUUCCUACAGUUGGGUUGGACGA
>2343
GAUGCUGCCCGAAAAGUUCUGAUCUCUAGUCUAGGUGCUGUUCCUGGAAAGCAUGCAAAAGUUGUCUCAUUUAAGGGCUGCAUA
>2344
AUGGCAUGGAUUCCAGUCGGUCUCAGCACAGCAAUCCCACCAUCCUUUACCCGGCACACAACACGAGCUUGACCACCUGCCCUAUGUCCAC
>2345
AGAUGGACAGCGUGGUCAAGGCCUGCUGCGACUUUCUCAUCCAGCAGCUUGACCCGAGUAACGCCAUCG
>2346
CGGCUGAUUCAGGAUCCAAAGGGGAAGUUGCGCUUGGAUUGGAACACGGACGCCAUGUCGCUAGUCGGAGCGGAGCUGCAGGUGGAUUUUCUCGAUCACGUGCCA
>2347
GUCUCUUAUCAAGUCCUGGAAAAAGCUCUUAGAUGGACCAUCAGCUGACAUGGAAGAAAAGAGAA
>2348
CUCAGGCUCGAAUGCUGGGAAUAAACGAAAUGGACGGCUUCUGCAAGGAGUCCCCCAGCAAAGAGUCUGA
>2349
AAAUAUUGUUUAUUCAGUUGAAUGUCUGCGAGAUUAUGUAGACACUGUAAUGGAAUACCUCAUCAAUGUUA
>2350
UCUUCCUUCGUCUUUUGCUUUUAACUCUGCUGGAGGAGGAUAUGCAGAUAAACAAGGAAGC
>2351
AGUCUUGGGCCAACCUCUUGACGCUAACUGGUUCCCACACUGUACGUAACACACCUUAUGAUGCAGUCUUCAUUAGUCUUUUGGUAGAGGAAGGACACAAACAUGACA
>2352
CUGGCAAGCAAAGUGCACAAGAAUGAGCAGAAGACAGCGGUCCUGCAGACUCUGUGUGAGCAGCUAA
>2353
AGACUUCAGUGUGCGUGGCUAUAUGAUGUCCAAGUAUAAGGAAAGGCAAAAGCAUAAUCGUGCCCUUCCUCCAACUGAUGCUAGUGACAGUGAAGAAGAGCUUGCAGCAUUUUGUCC
>2354
AGCUGAAGAAGAUUUUGGCUAAUGGACAGAUUAAUGAGCUUGAUAUCCAGUGCCGUGACAUUCUGGGGCA
>2355
AAAGGUUUGGGAAUUGCAGUAAAGGGCCUGAUCAUUGGACAGCCUGUUAUCACACACCCUCUGCCCUGGAUCCUUA
>2356
CUGCAAGCUGAUCCUCCACGGCCCCGCCAUGUUUUCAACAUGCUGAAGAAAUACGUGCGGGCAGAGCAGAAGGACAGACAGCAC
>2357
AGGGAGUCGGUUAUACAGGUUGAGGUCAAUGGGGCGAACGAAGGCAAUAAAUCUGAAGGUGACACUCAGUCCA
>2358
AUGAUGGAGAUCAACCAGAGGCCAAAAAAGUUGCUCCUCCAAAUGAUUCUUUUACUCCAUCAA
>2359
AGUUCCAUUGAGUUCCAGCAUCCUUUCUUCAAAAAAGGGAGACCUGAGUUACUGGAACA
>2360
CGUGGAGGUCCUUAUCUAUGUGUUUGAUGUGGAGAGCAGAGAGCUGGAGAAGGACAUGCACU
>2361
UGCCUUGUGCCGAGAGUGACGUUUGGUGCGGGAAGAUUCAGUGCCAGGGGGGCAGUGCCCGUUCCAGGCUCGGCGCCGGGGCC
>2362
ACCCGAUGCCAAAGUCUUCUGCUUGGUGCACAAGAUGGACCUGGUGCAGGAAGAUCAGCGGGA
>2363
GUGGCUAAAGUAGGAGCAGCAGAGCUCACUGCGGAAAUGAACCUGAAGCUGAUUGAGCCCUUCUGUAAGAUCGUAGCCAA
>2364
UUGGAGGAAGUGAGGUAGCCAGGAAUUCUUGGCCAUGGCAGAUUUCCCUCCAG
>2365
UUUCACAGGGAGGAAGCUGGAGGUGUUCGGAGACUGCGAUAACUUCCAGGACAAGGGCUUCAUGAACCGAGUGAAC
>2366
CUACUACAUCAUGAUCCUGGUUUGGGGCCUCUAUUACCUGGUGCACUCCUUCACCAACACCCUGCCCUGGGCCACUUGUGGUAA
>2367
ACCUGCCUCUGUCGCAAAAACCCAGAUGACUUCAAGACCUGCGUCUCACUGGCGGUAUCACGUCUAAGCCGGAUUGUCUCAUCAGCCUCCACAGACCUGCAGGA
>2368
ACAAGAGCAGCCAGUCGUUGCACAGCCUGUAAUUAGUAUUAGCGAACGGGUGCAGGUUAAUCGCAAAGAGAAAAAGGAUCUUGG
>2369
GCCAUCUCUGAUAUUGCUCUGUGUAUUGGUUAUGCACUGGGCCCGUCAUGUGGA
>2370
UGCGGCACCAUCACCGACGUCUUCAGACCCAUCAAUCUGUGCUGUAAUGGGAUGGAGGGUCGCU
>2371
AGGCACAGCAAGAGGCAUCAGGACAACAUGGAGGAUGUCUCCCAAGUCAUUCUCUUCCCUUCCUCAGAUGUCCUAUGUGAAACCA
>2372
CCCUCUCAAAGAAACCCCCCGGGAAGAGGAGAAGGGCUGGGCUGAUCCGAACCAGCCUCCGUAUUCUGCCCCUGACUGGGUCCUUACUGAGGA
>2373
ACCUUGUUCACCAGGCUUAUGAAGUGCUCAGUGACCCUCAAUCAAGAGCAAUUUAUGACAUCUAUGGGAAGAAGGG
>2374
AGAGUUUAAAGUAGUGAAUGUGUUGGCUGUGUGUACCAUGCCGUUUGAAAUAAGAUUGGCAGAAUUUACCAAGCAGAAUCGCCCCCAUGCAAGUUAUGAGCCGGAACUCC
>2375
CUGGGGGCCCGUAUACUGGAUACAUGUUCCCGGGACACCUAUGCUCUGGAGCAGUCUCUCACCUUUGUGCAGGCUCUCAU
>2376
CCUCAACUUCUGCAUGUGAGCCGCUGCCUGCUGAUCUGCCUGGGCCUCCUGAACAAGCAGGAAAUUGAGA
>2377
AGGCCUUGAACAGUUUUAUCACCCUCCUAGUGCAUGGAUUCCAGUGGGGCUGAUGAUGGGUUCUGCUA
>2378
GCCUUGCCAAGUAUAUGGUCCGUGGCUUUUAUGGGCUUGAGUACUCCCUGACCCUCGAUGUUCUGAUCCGAUAUCCAUGUGUGAAAGAGGA
>2379
ACAGUCUGGUUUUCUUCCUGAUAGCAUGUUUGACCGUAUUUUGACUGGACCAGUAGUAAGAGAGGAGGUGAGCAGAAGAGGAAGGAGGCCCAAGAGUGA
>2380
AUCGGUGGAUCUUUUUGAAGCCAAUGACCUUUUCGAGAAUGGGAACAUGACUCAAGUUCAGGUUUCUUUGCUGGC
>2381
UCUACAGACAGCAGCAUCCAGUGAAUUUGUACCUGCUUUUGGCAUUUACUGCUUUUGAAGCUGUGACUGUAGC
>2382
GUGGGGAAACUGCUGAGAGGUAUAGACAGGUACAACCCAGAGAACCUGGCUACCUUGGAACGCUAUGUUGAGACCCAG
>2383
AGAAAGAGUUACUUGGCACAUUAGUCCAGAGUUCACAUGUGGAUACAGGGCUUAUACUAAAGUACUGCAGCACUUUCA
>2384
UCACGGAUCAUAUUCACUUCUUAAUACUUCCCUAUCCGCCACAUGUUCUCUUGAGGAUCGAGUGAUGGAGAAAAGACAACAGGAGGAUCCUGG
>2385
AAUCACCUCCGUAUCCAUACUGGAGAGAAACCAUUUCUCUGUGAGAUGGAGGGGUG
>2386
AGUGCUGUAGAAGGGAUUGUGGAUGCCAUCUGGUUCAAUCAAGGCCAGGUUUGCAGCGCC
>2387
ACAUCAGUAUCCUCAUAUUCCAUGGUUAGUGCUGGUUCACUCCAGUGUGAGGAUAUUGCAGAUGA
>2388
CUUUGAUUAUUUCGGGAGCUGUUGCAAGGGGUGACAAGGAUUUUCCCCCAGCGGCAGCCCAAGUAGCACAUCAAAA
>2389
UGCAGGAGCAACUGGCAAUUCAUGACUUCAAGAAAUUUCAUGCCUUAAAGCCUCAUAUGAUUGAUGCUUUGGAUGAGAUGCUGACAGUCGACAUUGCAAAAUUAAUGCCACUGCU
>2390
UGGUGGUCACAAUGGCAAUGCAUAUCUAAACACAGUGGAAUCAUAUGAUCCACGUAUUAACAGAUGGGAGCUCGUUGGAUCUGUAGCCC
>2391
AGGGCAGCUGGCAGAGCUUGCAUUACGUGGUGAGGGUGACACACCACUGGCUCAGGCUGUAGCAGCUCA
>2392
AAAGUUGCAGAGGGACAUAAGGCCAGCUUCUGUUUAGAGGACACUACUUGUGACUUUGGAAACUUA
>2393
UGCUAGAAUACUUAGUGAACUGGUUUGAAGAAAGGAACUUUACUCCAGAGCUGGGUCGUUGGCU
>2394
GCAGUCAGAUUUCCUCCUUCCAUUUGUGGGUGUUUGGACAGUGUAAGGCUAUUAUUCUCCUAUCCCUGCCCUGGAGGGUACAGAAGCUGCUGA
>2395
CGUGCAGUCAGAAGGUAGAUCAAUAUUUCCGGCUGAACUGGGCUACAUACCUGGCGAGCACA
>2396
UGGCAGGAGGAAAAAUCAAUGGAAGAGCAAGGCCUUGAAGAAAAUGGCACACCAGCGACUCCACCUCUUUGGCUUCCUGCCG
>2397
UUCUCCAAAGAAUAUCGAGGUAGCAUCAUUGCAGAGCACCCAGGAAUUGACUUUGGGGAG
>2398
UGCUACUUCCUUCUAGGCUUCCAGACGUUGUUCCCCUGAUUCUGAAGGCCCUGGUGUAUGAUGAGAAGCGGGGGGCCUGCAGCGUUGGCUCCAAUGUGAGGGAUGCU
>2399
AGAGUUCAAGCUCAGCCGUGAACAGUUGCUUGAGGUUAAGAGGAGGAUGCGGAUUGAAAUAGAGAAUGGACUCA
>2400
UGCUGCUGUCCACCUUGGGCAAUGGGAGAUGUUCUGUUGUUCAGAUGCAAGCU
>2401
UGUGCACUAUUCGGAUGAGUUUUGUCAAGGGUUGGGGUGCAGAAUAUCAUCGCCAGGAUGUGACAAGCACCCCCUGCUGGAUUGAGAUUCACCUUCAUGGCCCACU
>2402
AGGCCAGCAGUGGAAAGGCCAGCAGUGGAAAGGCCAGCAGUGGAAAGGCCAGCAGUGGAAAGGCCAGCAGUGGAAAGGCCA
>2403
CGCAAUAUUUCCCAACAUGAUGGACCAACUAAAACUUUGUUUAUAGACUAUGUUGGUGAUUUAGCUGCU
>2404
UGUUUCUCUCACAGAAAGAUCCUCAUUGCUCAUAAAUGGGUUCAUACUGGGAGGAAACC
>2405
UGUCUGGCAAUGAUCAUGUUUCUGAUUUGUGAAACUGGUAAUUUCUCCAUCCAUGUGGCACUCAGUAAUUUAAGACAAGAUGGCUUAAGAUC
>2406
CCAAUGGAGGAUGCUGGUGCAUGGAAGCCUGGGGUGCCCUCUGCAAAAGUUCCCAUUGU
>2407
GUCCUAUGGACUUAAUAUUGAAAUGCACAAACAGACCGAAAUUGCCAAACGAUUAAACACCAUUUGUGCACAAGUCAUCCCAUUUCUUUCUCAGGAA
>2408
ACAGGGCAGUGCAUCCAGUCGUUUGAAACCCACGAGUCUGACAUAAACAGUGUCAGAUACUACCCAAGCGGAGAUGCAUUUGCUUCUGG
>2409
GUGCCGGAGCAGAUAGACGGCGGGAUGGUCACGUGCAUCUCUAACGCCAAAUCCAGCUGCACCGAGCAG
>2410
AAUGUAUACGCUGAGCAGUAUCUUACACAAAAUCCCCUACCUAGGUAUGCUCGAGCUCAUGCAUG
>2411
CUGGAAGUAGGCAAGAGGGUUUUCCAGUUUCAUCAGUUAAUACACAGUCUCAAGGGCAAAGAGCCAUAAAUUCUGUUCCUGUUGGUAGGCAACCUAUAAUCAUGCAGACCUCUAA
>2412
UGGGAAUACUUGUGGUAGGAGGAGUAGUUUGGAAAGCAGUAGGGUGGAGGCUCAUUGCUCUCUCUUUUGGGCUUUAUGGACUACUUUAUGUAUAUGAGCGCCUU
>2413
GAAGGCUGGAGCUCUGCAGAUUUGUCCUACCGACAGUUACACCAAACGUGAGCUAAUAGAAUGUGCUCGUGCUGUGACUGAAAAGGUGUCUCUAGUGCUUUCAGCUUUG
>2414
AGAGAAGGUGCGCAUUGCAGCUAAGUUCAUUACCCAUGCACCCCCAGGAGAAUUCAACGAGGUGUUUAAUGAUGUCAGACUUCUACUCAACAAUGACAACCUGCUCA
>2415
GGACCGUUAUGGAUUAUUUGCAGCAUUUGGGAUCAGCGCUGGCAGGUUUUAGUCCUUGUACUCUCCCACAACGGAUAUACCGCCAGGCACACACUCUUCUGCGCAGCCUUCUGCCAUGGUCC
>2416
GGUCUCCCAUCCCGGAGCCGAGACAGCGCACUAGACUGCUGCGCUCCCAGUCCGAGAGCUCCGAUGAGGCGGCG
>2417
CCUUGGAGGAGGCCACCUCAGAUCAUCACAAUGGGACAGCUUCCCCUUUAAACUCCAUGAGCCUGGGUUCCGGCCAGGA
>2418
AGGAGUUGAAGUAUACAAAUAGUUACUCAACAUCUAGUGAUCUAGAAGUGUUUUUGUGUGGCUUGGAUCUG
>2419
UGACAUGCUUUCAGAUGGACCUAGUUCUGAAAGUACCCAGACUGGUGCUCAUUCUGGGCAAGGAAAGCAACAUGAAAGCAGGUCC
>2420
AGCGAGUGAAGUCAAGAAUAGCUUUUGGCAAGCCUUUAGUUGAACAAGGGACUAUUCUAGCAAGCAUUGCA
>2421
CUGGACAAGAAUGCCACUCUUCUGUUCCCAGAAUGCAUCACAGUCAGCACACGGGACAGCGAGCACUACUUUUCCAU
>2422
UGGUCUUCUUCAUCCUGUUGGCCUGAAAAGAAAAUUUUCUGGUUUUCAAGGUCCACGUGAAAUUUCCAAGAAGCCG
>2423
AGGAAGGUCUGGGGUUUGGGCGCUGUGAUCCCUCCCGUGCUCUCUGCAGCUUCCA
>2424
UGAUUUCCAGAAGGUUCGUAUUCAGGAAACGCAGGCAGAGCUCCCGCGAGGCAGCAUCCCGCGGAGUGUCGAAGUGAUCCUACGAGCAGAAGCUGUUGAGUCG
>2425
GUUGGACUGCCAGUCAGUGAAGGCCCACUUCUUCCUGGGGCAGUGCCAGA
>2426
AGACGUCGGGGGGCCAUCAGCGCCGAGGUGUAUACGGAGGAGGAUGCCGCCUCGUACGUCC
>2427
CGGAUCUCUGUGAAAGGAAUUCGGCACGACAUAACUACAGGUGAAGAUGGUGACUAUUUCCGACUUUUGAUUCCUGGAUCGUACAUUGUUUCUGCCGAAGCCUUCGGAUACUCCA
>2428
AAGAGGCCAAAAACCGAGACCACAGAAAGAUAGGAAGGGAACAAGAGCUGUUCUUCUUCCAUGAGCUGAGCCCUG
>2429
GCGGACACUCACUUCUCGAAACAGGCCAGAAGGUAAAGUACUGGAACCUGUGGGAGUGUUUGA
>2430
GGCAUACCAGGAACUUUUACUCCUUUAAGUGGAUCGUCUUCUAGGAGAGGAAGUGGUGAUGCA
>2431
AGUUUUCUUCUAAGCACAAAGAAGUCCUUGCCCAUCGCUGGGGCAUCCAAAAAGGCAACAGGAAGAAGAUG
>2432
UGGACCUCUACAUUUUUUUGAUGCUUUGUGGGUUGUGGGGAUCACAGACUUCAUUGGAAAAUUUUUCUUCAUGGGCCUUAAAUGCAUCAUACUCCUAGUGCCU
>2433
AGCCCUGGAACCGUUGGUGGUGUCGGACCCUCUGGAUUUCCUGGACUUAGAGGUGAUAUUGGGCCAGCCGGACCAGCUGGGCC
>2434
GUUUAUCUAUGGCUGGCGGUGCUCGCUGUAGUCAACACAGAGGAAAUAUCAAAAGCCAGAGAUGAGA
>2435
CCAUGAUUAUAGAUGAUGACAGCACUGGAAACAACUCAAAGGCCUUAACCUUUGUUUACCCAUUUGGUGCCACACUGAACGUCAUGA
>2436
GAGGCGGGAGACAGAACAGACCUGGCCUGGCGCCCCAGUGGGGUUCCCGAGGAAGAUCUGCGCUCCCACCUG
>2437
CGCUUUUGUUGGAGAAAUUUGUUUUCUUGCAUAAAUCUUCUGCGUAUUUUAAACAAACUAACCAAAUGGAAGCA
>2438
AACAGCCCAUAAGCCCAGGAUCACUUGGCCUCUGUCACCUUCUCAGUAGCAGCACAGAGUUGUUCCCUGGCUCUCCUGUA
>2439
CGCCUACUGGGGUAUCAGGGUAUUGCAGUCGUCAUGGAGGAGCUGCUGAAAAUUGUCAAAAGCCUGCUCCAGGGGACUAUACUGCAGUAUGUAAAGACGCUAAUUGAGGUU
>2440
GUUUGGCUGCUGAUGUUGGGACUUUGCAACGCCUUCCCAGAGUUAUUGGAAGUCGAAG
>2441
CUCAACAUUCUCAUUGUGUCAACUGUGUCAGCCGACGUUGUAUGAUCAGGCCUGACAAUGGAGUUUCCUGUGAU
>2442
GUGUACUGCUUGCCUCAAAAGAGAACUCGGCACCUGUCAAGCUUGGAGGUUUUGGAGUGGCAAUACAG
>2443
UUGGCGAGUGGAGCUGGAUGGGGGUCUCUGUCAUUAUAGUCCACUCCUAU
>2444
CCUGUACAUGAAGAUCAAGAAACCGGACCUUCCGCGGCCAUAUAAGGUUCCCAUUGUGAUCCCGAUCAUUGUGCAGA
>2445
GGGCAGAACUAACUUAGCCAUGAUUCUGGGAACACUGGUUCUGUAUCACCGGAAAGGAGCCUGUGAGAAGCAAACCAUCUCCCAGGAUACAAAUGUUUUGCCA
>2446
CUAGCAAAAAGUGCCUGGCCUGGUUUUAUGAGUAUGCGGGUCCUGAUGAAAUUGUCGGGCCUGAAGCUAU
>2447
GCCAUUUCUGUGGGCAUUGGGAAUGCUUCCACCGCUGGAUGCCUUGGUUCUUUGGGGAAUGGA
>2448
ACUCUUGACCAUCGAAGACUGAUGUAUUUCAAGGACCCUUUGGAUGCUUUUGCCAAAGGGGAGUUGUUUUUAGGAAGCAGUCAGAAUGGUUAUGAGG
>2449
AGUAUCACUGAAGCCAAGAAAGACCCCCAAGGCCUGGCUGUGCUAGGCUUCUUUUUUACUGUAUCAGAGAUUGACA
>2450
AUCUUUGGGACAGAAGCUGGUGAUCUGGGGAACUGAUGUCAAUGUUGCCACUUGCAAAGAAAAGUUUCAGCGUUUUGUUCAGCGAUUCAUUGAUCCUUUAGCUAAAGAA
>2451
GUCAGCCCUCUGCUUUGACCUUAUUGAUAACACUCUAUGUGGGGAGAUGUCAGAACCUAUGGAAGGAGGCAAUGGUUAUGGCUUGGCUGGA
>2452
ACGACAGGGGGGAGCGGAGGUUUGAGAAGCCAAUUCGGCGAGAGGCUGUCCGCGUUGGGUUCGAAGAGCCCGCGGCCCCCUCUCGG
>2453
CUUUCUCAUACGGUCGUGCUCUACAGGCAUCAGCACUCUCUGCCUGGGUUGGGAAGAGUGAGAAUGAGAAAG
>2454
CCUGGGUAUAUCAGAGAGUGUGAAAGCUUGUGAAACAACAGUGGGACUCCUGUUUGAUGCCGUCAUACAUUUAGGAUGUAAACCUUACCUGGA
>2455
CGCUUCGGGGGAGCACUUGAUGCCGCUGCCAAGAUGUUCAGCAAAGCGUUUGACAGCGGCCUUAUUCCCAUGGAGUU
>2456
GAGCAUUGCGCCAAGGGGUUGCGCUGCCUGCCCGAGCAAGGAGAGGAGAAGCCCCUACACGCCCUGCUG
>2457
AGAGGUCUAAAGUCUAUGGUGUCUCAGGGAGUGAAGAACCCGAUGCUGGACCUCA
>2458
CUCCAAUGACCCAUGGGGUCCUUCCAGUUCCCUCAUGACGGAGAUAGCAGAUCUGACUUACAACGUAGUGGCAUUUUCAGAAAUAAUGAGCAUGAUUUGGAAGAGACUCAAUGACCAUGGAA
>2459
UGUGCCCAUGGAAUUUGCCGCAGCAUUGGGACAAGCUAUAAAUGUCUUUGUAUCCCCGGCUACCAUGGACUGUACU
>2460
AUCACUGGCACUCAAGAUCAGAUUCAGAAUGCACAAUUUUUGCUUCAGAACAGUGUGAAGCAGUUUUCUGAAGAUUAUGCUUAUGGG
>2461
UGCUGCCCCAGAGGCUGUUCCGGGUUCCAGCGAUGGCGGCUGCAGAUCUGAGGGACGAGCU
>2462
UAGGUCCUGUUCUGUGCCAUUCCUUCUGCAACUACAUUGGUUUCCCAGCUAUAUUUGGUGCUUUAGAACACCCUC
>2463
CCAGCUCUGCAAGAUUUGUGCUGAGAAUGACAAGGAUGUUAAAAUUGAGCCCUGUGGGCAUCUAAUGUGCACAUCAUGCCUCACCUCCUGGCAGGAAUCUGAGGGGCAGGGCUGU
>2464
GGCCCCUAAAGCCUUCGCUCUGGGUUUCAAGAUGGAGGAAGUCCAGGCCGGGAUGUAUGGGCA
>2465
CACCGUUCGCUUCUUGGAUAAUUUCAGUAGCGGCAGGCGGGGAUCUGCCUCGGCCGAGUACUUUCUCCAGGCAGGCUACGCGGUC
>2466
UCGUGGGGUUGGCCGAUCUCCUCAGUGGCCCCGCAACUGGGAAAAAUCUCAGUGAUAUCAUUACUGGGGACCUGCUGAUCAUUAUGG
>2467
UGUUCAGGGAACUCCCAGGACUGGCCAAAAAUUAUGUGAUGCGUAUGCUAUUUCUGGAACAACCCUUGCC
>2468
AUUUUGAGAAGCUUGUCUUACAGGGCAGGGUGAACAAGCAGAACCGCAAGCUGUGUGCCGGGGCCUGUGUCCUACUUGCCGCCAAGAUAAGCAGUGAUUUUAAGAA
>2469
AUAGGCCUGAUCUGGCAGGCUGCAGGCACCGAUGUGGUGUAUGGCUACAUGAUUGUGCAUGGCUGCCUGUCUGUAGUGGCCUGG
>2470
GGAAGUGGUCUUGCUGCACUCGGUCAGAAACCCAGGUCCAACAUUGCCAUAUUCUGUGAGACUCGAGCGGAGUGGAUCAUAUCA
>2471
AGGAGGCGCAGAGGCAGGAAUUGCUUCUCAUGUCCAAACUGCAGGAGGGCCGACUGCCCCGCACUGAGCAGGAGAAGCAGCUGCUCGCCUCCC
>2472
UUCAUAUCUGCCCAGCGGGUCCUGCGGCCGGACUGGUUCCAGUGCCUCUCGGAUGGAGAAGUGAC
>2473
ACGCUCAGCAGAGGAGCUAGCAAAACUUGCAUUCGAUCUCUUUUCUACCUGUGAUGCUGAUGGCCGUUUUCUUCUCUCUGCUGAUGG
>2474
CUCUGCCAGCUGCAUGGUUCCCACAGGACAGGGCUUUGGAGGAGCCGCAGCAGCAGCCUGGCAGAC
>2475
GCCACCACUGUCUUCAACUGCCCUCAUCCAGGUGCAGAUUGUGGACAGCUCGGUGGA
>2476
AACCAGGAGUGAAAGAGUUUACAGAGACGUCAGUCUGUUUUGAAGACGGCACCAGAGUAGAUAACCUUGAUGUUGUGAUCUUUGCCACUGGGUA
>2477
UGUGGCUGAGCUCCAAGCCUGACCCCUCCUUCCCCGUUCCCAUCCUACAGAGGGGCUUCAAGAUGGCAGUUGAGCCGCC
>2478
GUUGAUGCCCUUGAUCCUAGCAUCAUGGACUUUGCGCUACAAGGAAACAUAUGGGAGGACAUGAAGGAUGAGAGCUUCAGU
>2479
AGCUGGAAUGGAAUGGUAUCAAACUUGUUCAAACAAUGGUCUUGUAGCAGGAUUCCAGAGCCAGUA
>2480
AGUCAACCCAAGGAAAGUGUUUGAGCUUAUGGGAAGCAUUGUGACACAAAUCGCUUGUGGGAGGCA
>2481
ACUCUGGUUACUCUUACACCUCUAAUUCCUGCUCGUCCCAUUCCCAGCCUUAAUGGAAGCUGCUCUGACGGCUGGAAUUCUGCACCUAACUUGAGA
>2482
CAGUGUGAAUGCCCUUGGUGCUGAAGCUUUAGAAAGGCUGUUUCUGAGCUACCCUCAGACCAAGACAUACUUCAGCCACUU
>2483
GUGUUACAGUUCCAUACAGAGUUGUGGACCAGCCACUAAAGCUGCUUCCUCAGGACUGGGAUCGUGUUGUGGCAG
>2484
UGGCUCGUCAUGCCGUGGCGUGCUUCCUCACCAGGGGAGAUCUCUGGAUUAGCUGGGAGGAAGGCAUGAAGGUAUUUGAGGAGCUG
>2485
UGCAUGCUUCCCAUGUUAGUGCCAUGCACUGGUCCAGGACCUGCCAUUUUUACAUGUCCUCUCUUCUUUGGUAUUGCACAUUUUCAUCAUGUC
>2486
UGCUGAGGUUCUUGAAUUGGCUGGAAAUGCUUCCAAAGAUCUUAAGGUGAAGCGUAUCAGCCCACGUCACUUGCAGCU
>2487
AUGGGCAGUUUGGCUCUUCCAUUGCUCCUUUAGGAGACAUAGACCAGGAUGGGUUCAA
>2488
UGAAGAACAGUGAGCACUUUCAGAGUAUGAAGGCACUCACAAGUAUCUUUG
>2489
AAGCAUUUGAGUUUGUCAAGCAACGGAGAAGUAUAAUCUCCCCAAACUUCAGUUUUAUGGGACAGCUUCUUCAGUUUGAGUCUCAAGUGCUA
>2490
AUAUGGAGAAGCCCUAACCCUAAGCUGCGAGGUGAUUGGAUGCAGCGCCCGAGACAUCACAGCGGAAUGGCGAGAGGGCAAUAAUCCCAUAA
>2491
UCGGCAGGUCCGAGGGAGCGUUUCCAUACAUUCUAAAUUACUUCAUGUAUGUGUUAUGGGCACUGCUUUUCUCGCUGCUUGCUGU
>2492
ACUUACGGAAUCAUCUGUGCGUUUCUACUGCUCUUGGCCGUCUGCAGUGCCCAGGAGAAAUCGAGCACGGAAGAGUUUGACGUGAGG
>2493
UGGCGUUCCUCUUGUAGGGAUUACAGAAAUUGCUGGGGAAAGUUCUGCUGGGAAAACCCAGAUAGGCCUUCAGCUUUGCCUUUCUGUUCAGUAUCCCGUGGAGUAUGGUGGCCU
>2494
AGUUCAGUAUGACCAGCGACUUUUCAACCAAAGCAGGGGUAUGGACAGUGGCUUUGCAGGUGGAGAGGAUGAGGUAUAUAACG
>2495
AUGUCUUCUGAGAGCGACUGACGGAAAGAAGAAAAUCAGCACAGUGGUCAGCUCAAAAGAAGUCAA
>2496
AUAGUCUCAAAGAGGUAAACCUGCUGCCUGAGAGUUUGCUGCAGAGACCGUCUGUGAAACUAG
>2497
AUCUACUCUUUGGUAUGGGUAAUCCUCUUCUGGAUAUCUGUGCAGUGGUGGAC
>2498
GAGCUCUGCAGAUUUGUCCUACCGACAGUUACACCAAACGUGAGCUAAUAGAAUGUGCUCGUGCUGUGACUGAAAAGGUGUCUCUAGUGCUU
>2499
AACUCACUGUGCUCUUUUAUGCUGGAGAGACACUUUUGGUGUGGUCAAAACAGAGCAUGUACAAAACUGUCAGCUUUAUAUACCAAUCCCAUAGGUCUAUGGACUCAAGGAGCAAUGAAGUA
>2500
CCACCAAUGCUCAGGUUAUGCCAGUCAGUUGGUCUUCAUACCAUCAGGCUUCAUUACUUUCAAUUGGUGU
>2501
UGAGGAGCACUGGGGUCAGCCCACCCUGGAGAUGCUGAAAAGAAGGGACAUUCUGGCUAUUGUGCUGAUCG
>2502
AGGAUAUCACAGUAUACAGCUCUCUUGGUUUGUCACCAAUGCAGAUUUAUAUAGUUGGUCGGCCCACCAAGAAGUUACAGCAUCAGUGUCAGUUUAUCACAGAGGGCUAUGCUGCUCACCU
>2503
GGCAAGCCAGAGGGAAGUAAUAACAAUCAGCCUAUGUUUAACCCAGUAUUUGGACCUUCAGAGAGUGUAAAUCCUUCCCCUGUUACUGCA
>2504
AGACAAGAUACGUUUUUUCUUUGAAAAGGGGGUGUUUGAUGAGAAGGGACAUUUCCUGGUGCCAAGGGAGAAGUCA
>2505
UGUACCAUAUAUUGGAGAGAGGCGCAGCUAGGAGAAAAACUGCUUCUACUCUGAUGAAUGCAUACU
>2506
CUCUGUGCUGUUUGUGGGGACAACGCUGCUUGCCAACACUAUGGAGUUCGUACAUGUGAAGGAUGUAAAGGGUUCUUCAAGCGCACAGUGCAGAA
>2507
GAGUUGGAGGUGGAAAUGAUGGCUGAUAUGUAUAACAGGAUGACUGGCGCGUGUCAUAAAAAAUGUGUUCCUCCACACUA
>2508
AAUCCAUACAUCAGGAUGACCAAAGAAAAAUAUGGAAAGGAGUGCAAGAUUUGUGCUCGUCCAUUCACUGUGUUCCGCUGGUGUCCUGGUGUUCGGAUG
>2509
CCGUACAGAAAGCCGCCGGGGGCUCCAACCGGUAUGCCAAAACUGGCAACUACGAGCUGGCCGUGGCCCUGUCUCGC
>2510
UGGCUUGUGGUGGUUCCCUAUUGGGCAGUGUGGCCCUUUCAGACUCUCCUCCUCCCUCGCCGCCAUGUGCUC
>2511
AAAUGAUUAUAAGGAACCUAUCCACAAAGUGUUGGAAAAGAUGACUGAUGGGGGCCUAGAUUAUUC
>2512
AGAACAGAGCAUUCUCCGUACUGCUCAGUGGAAGUUCCAAAAGCUCUUCGGCUUUGCUCCAUGUUUC
>2513
GUGCAGGGUCUGAUUGAUCUUUGCCUAGAGGGGGUGUGCUCUCGCGUGGGAUUAGAUGAGCUUGCAG
>2514
AGACUAUUUAUGCACUGAAAGACGAGUUUGUAGGAAGCACCUGGCAGGAGAAAGUGUCCAACAUCCGUGCAAAGAUGAACAGUCA
>2515
AGCUGAGAACAAACAGGAGGACUGUGUGGUGGUGUGGGGAGAAUGUAACCACUCCUUUCAUAAUUGCUGCAUGUCCCUAUGGGUAAAGCA
>2516
AGGAAGCGGGGAGUGGGAUUUUUGAAGGCCUCCAUGAGAAUGUGGAAGCCGAGAGAGUGGAAAGCCCUCUGGUUCCA
>2517
UCCUGUGGUGAUAAUGUUGGUUAUUCAUCCUGAUGGAAACCACUGUCUGUUGGGAAGAAAGAAGAUAUUUCCUGCGGGC
>2518
AUGGCGGAAGAGGAGGUGGGAAAGCUGCAGAAGCAUCUAGCGCUUCUCCGUCAG
>2519
UUGCUGUUGUCGAUAAUGCUCUCGUAACGUGUGUGGAGUCUGGACUCUUAAAAGUUUGGAAGGCUGGGGAGUUUGAUAGUCUAGAGGUGCAGGUUGGAGCUGGGAUUGAGAAGAUGCGGCAG
>2520
AAGUUCCAGAAGCCACAAGUGGUCCAAGGAGUGAUUUGGACUCAAUGCUGGUGAAGCUACAGUCUGGGCUG
>2521
UGGAGAUGACCUCCCCCAGCACAUUGGCCCUGGCUCCAGAACAGCAGAAGAGCUACAAGAUCCGGUUUAACAGUGUGUCCCAAGGGGACCAGCUCGUCUCCU
>2522
UCUUUACCAAUGCGUUCCAGAGAAAGUGAGAAUCGCUGGCAGCAUGGUAGCUAUUCUCUUUCUUUUCACUGUUACUGCUGUCCUGGUUAAAGU
>2523
AGAUCUCCGGAUCGGUCAUCAGUUCCCCCGGGGAAAGGGAGGACAGAACCCCCGGCAUUGAGAUCA
>2524
AGGUGAUUGGAUCCCCAAGGAGUCGACUGGAGAAGCCGCUAACGGGGAUUCCGGGAAAGAAAUGUGGCACCA
>2525
AUUAUUUCGGGAGCUGUUGCAAGGGGUGACAAGGAUUUUCCCCCAGCGGCAGCCCAAGUAGC
>2526
GCAGAUAUGAAGGUGAACACAGCAGACUUUAUGCAAUUAUAUGCAUUUUACUCUUGGCCCAAUGUUGUACUGUGUUUUUUUGGAGGAUUUCUGA
>2527
UGAAGCCAUAAAGCUUGGUUCAACAGCAAUAGGAAUCCAGACUUCAGAGGGGGUAUGUCUGGCAGUUGAGAAGAGGAUUACUUCC
>2528
AAGUCAAUGCUCCCAUCAACUGUGUUUUUCUCCACCCUAACCAGGCAGAGCUGAUUGUCGGUGAUCAAAGUGGAGCCAUUCACAUCUGGGACCUAAAGACUG
>2529
UCUCCUUCUUCGAUCUCAGCCAGCCACACAGAUGAGCUGCGUCUUACCUUCCCAGUUCGAGAUGGUGUGGUGCUGGAGCCCUUUCGACUGGAGC
>2530
CUGCACAAGCCGGCCGCAGACAGGAGCCCAGAGGAGAGUGAACUGCUGGGGAAAUGUGGGGACUUGGUGCAU
>2531
ACAGCCCGUCGGUCCGCAAGCUCUCCAAGAUAGCCACCCUGCUGCUGGCCAAGAACUACAUCCUCAUGCAAGCCCAGGCGCUGG
>2532
AGGAUGAGCCACCACUUGAGUUUCCUGAUACAUUGGAAGGAUUUAACUAUGCCUUUAACGAAUUGGGACAACUAAGACACAUUCAGACCG
>2533
GCUGCUGUUUGAAGUAUUUGAUGAGAACCGAUUGACAAGAGAUGAUUUUUUGGGCCAAGUUGAUGUUCCGCUGAAUCACUUACCGACAGAAGA
>2534
CCGUUGUGGAUCUGACCUGCCGUCUGUCCAAGCCUGCCAAGUAUGAUGACAUCAAGGCUGCCAUUAAGACUGCAGCACAUGGCCCAAUGA
>2535
GGUGGAUAAUGUUUACUGGCAGAUGUCCUUUGAUCGAAAGACCACUGCUCUUAAACAGCUGCA
>2536
UGAGCAUGGAGGAGGUCUAUGGGAGUGUGGUGGAGCUGCUCCAGGCUGGCGUAGACACAACCUCCAACACUCU
>2537
AGUUCACUGAAGAGGAGAUCCACGCAGAAGUGUGUUAUGCAGAGUGCCUACUUCAGAGAGCG
>2538
CCUUUCUCUACCAUCAAGUCAGGUGCAUCAUGGGAGUCUUGUUUCUUGUCGGCCAAGGGAAAGA
>2539
UGGAGCUGUUCGGCUUUUAAUGAGGAAGGGUGCAGAUCCUAGUGCUAGAAACCUGGAGAAUGAGCAGCCCG
>2540
ACUUAUAUGAUUGGUAAUUCAUCUGCAGAAAAAGCUACUAUCUGGAUUAAUAUUGGAGUUGGUAUUACCACAAUAACAGCCCUUUGGGCAGUGGGAAUUAUGUUUAAUCUAGUAAAGGA
>2541
GAGCGUUCUGCGUCAGUACAACAUCCAAAAGAAGGAGAUCAAUGUGAAAGGAGAUGAGGUUAUCUUCGGGGAGUUCUCCUGGCCCAAGAAUGUUA
>2542
CCCCAGAAGAGAGAACAGGGAAGCUAGAGAUGGCAGAGAUUCUCGUUCACUUCGUGAUGGGC
>2543
AGGUCCCACAGCAGAUAAGAGCACCUUUCCCAGUCUGGACUCCCUACGACAAGCACAUAAAGAGAGGCACUAUUCAUCAGCUAUGCAGACCA
>2544
CAUCAUGUAUCGCUAUCAAGGAGUCGGCCAAGGUGGGGGACCAGGCCCAGCGGCGCCUAAUGAAAGGGGUGGAUGAUC
>2545
CGGCUUUGAAUCGCAACUGAUCAAGUCUCCAAGUUUUACCGGGGAAAUUAAAAGUACGACAAAGCUU
>2546
UGGUGAAAAGAAGGAAAAGCCACCUAUUAGAGACGAGAGGGGAAAAAUCAGGAUAGGAGGUGCCCUUCUUCGCACCU
>2547
CUCCAUUUAUGAUGUAUUUGAACUGGAAUUCAAUGAUGGUGCUUACAGCCUCAAAGAUUCCACUGGGAAAUACUGGACUGUGGGA
>2548
AGCACAGAGGACAGUCAAUCAGUUCCCAGCCCGGCCCCAGGCCCUGCUCCCAACCCUCACCUUUUGUGCA
>2549
CGCUUGGGAUGCCCGCAGAUCAGUUGGAUGUAAAGUGGAAGAACGACUAUUUGCUGGGAAUCAAGAGGCA
>2550
GACGGGAUGGUGUCGUACCUUAAUGAUGUUUCCCAGCACCGUGUACAGCCCCACCCCGUG
>2551
CGUCGUCUAGCAAGAAAAAGGAGGAAUGAAGAAGGUGAUGAAAAUGUCUCAAGGAUCUUAAAUGACAAGGUUCACAUAUGUUCAGUCAAUAAUUUUCCCACAGCAGCUGGACUGGCA
>2552
UCUUCCUGGUUGCUGUUCUUUGGGGGCUGAUUACUGGAGUCUAUUCCAACAGCAUACAGAUAGGAGGG
>2553
AUGAUGUGUAUGUGGCACGUUACUAUCCCAAGCCUUUGCUUGAGGUUAAAACUGCCAUAGACAUGCUAA
>2554
AGUUCGGCCAAUUCGUCCCCGGCACCUUCCCUGCAACCGGAGCCGGCAGCCGGUAAUGUGGACUUUCUGAGCA
>2555
AAGAACAGUGAUGGUAGUCGAUGAAAAGGUGACAAUAACAGAUUUAGCCAUUCAAAUAGUGACUGGGAUGUCACUUUCUA
>2556
UGUUCAGAGAACUUCAGUACCUUCUAAUGAAAAGAAAUCAACUUGUUUUUAUGUUGGAAAUGAUGACGUUGGAAGUGUAAAACAAACAAGCUUUGGAUU
>2557
AGGACCGAGAGGUUUACUGCAUCGACGCCCGUUUCUACGGCAACAUCAGUCGCUUUAUCAACCACCUCUGCGAGCCG
>2558
CUGUUCGGGUUCCUGGGAAAAAUCGAGGAGCUCCGACUCUUUCCGCCCGAUGAUUCUCCUUUGCCUGUAACAU
>2559
ACAUUCACGCAGGCGCUGCAGCUUUCUCCAGAAAACACUGAGCUAUUAACAACACUGGGAUUGCUGUACCUGCAGAAUGG
>2560
UAAGGGAGCAACUGAACCAGUGGUAAUGGCACAAAGUCGUGUUCAGCAGUUCAUUGCGCUUUUU
>2561
UGCGGUGGAGUUCUCGCCUUACAAACCCUCCACUUUGGCAUGCGCUACCUCACAAAACUAUGGCAUAUCAGGUUGUGGGACUCUGGUGGUGCUAGAGCAAAGUGAAGGUGGAAUUGCUGUU
>2562
UGUGAGGACAAUGACUGGCCUGUGGGUUCACAGACGAAACAGGUCAACCAACUUCACG
>2563
AGUGCGUGGAGUCGUUGCCGUUGGAAAUCCAGAGGAGCGUCACUUUGCUACG
>2564
AGUGGAAUGGAUUCAGGCCUUUGGGAGGCUUCUCCAAAGGUUUCCAUGUCGGCA
>2565
AUACAAGUCCUAGCACGGAGGAAAUCCCGCGAGAUCCAGUCCAAGCUGAAGGAUCAGGUAG
>2566
AUCACUACAGUGCAGCAAAGAGGAGCAGCUGUUAUUAAGGCCAGAAAGUUGUCUAGUGCAAUGUCUGCUGCUAAAGCCAUCUGCGAUCAUGUGAG
>2567
UGCCGCCAGUAUCGGGCUGUGGUCUUCAGCAACACCAUUCAGUCCAUUAUGGCAAUUAUUAAGGCU
>2568
ACAAUGUUGGGCAGACGGUGCGAAUAGGUAUGGGUGGAAAUUCGGCAGUCUCUAUUCAGCAGCAGUCUAUGAAACAGUUGC
>2569
CUGUACCCCCUGAUCAGCCCGGCCAUGACAGGCUGCAUAAAUUGAGGCCCCUAAUAGACAGCCUGUCUGAGCGCUUCGCAGCAGUAUAC
>2570
GUCCGGUUACUCUGCAGCCAUCACUUUCCACACCAAGCCUUUCUAUGGGGGCAAGUUGCACAGGGUGACGGGGG
>2571
CGGAAGAUAUUGGGCCUGGAGGGAGAUGCCAGCGCUCUUGCCACGGAAAUGUCUACCU
>2572
UGUGAAUUAUUUAGAGUACAUUGAAAUCUUUGCCUUGUUUGUCUCCUGUUUGUGCCACGAUUUGGACCACAGAGGAACGAACAAUUCCUUCCAAGUGGCAUCUAAAUCAGUAUUGGCC
>2573
ACUCACGGGUUUCUACAAGGGCACCAGCCCGGCUCUUCUGGCAAAUAUAUCUGAGAAUUCAGUGCUUUUCAUGAGCUACGGGUUUUGCCAAAAAGCUGUGAGG
>2574
AGAGCGUUGGCCAGGAGAGCGGAGAGAUUGGCCGCCCAGCAGAAUUCACAGACCAAUAGAAGCCUCUCGGCUCCGCUUA
>2575
CGUGCGGGCUUUGUGGAACAUCGGACAACGACGAUCAGUUAUUGUUUUGUGACGAUUGUGAUCGCGGUUAUCAUAUGUACUGCCUGAAACCACCACU
>2576
GAUGGAUGGUGUUGGUGGUGCAUCUGAAAAUGAGGACCCAUCUAAAAUGGUAAUGGUUCUUGCAGCAACCAACUUUCCAUG
>2577
GCAGAUUUUGGAAGAAACUGCGUGGUUGUACUUUGAAACAUUUCUCAGCGUUUUUGAGCGCAGUGUAGCUGAGAGUCUGA
>2578
GCCUUCUCUGGAGCUCAGAAGGCUGAGACAGCAGCUAACAGAAUUUGUAAGGUGUUGGCUGUAAAUCAAGAAAAUGAGCAUCUAAUGGAGGA
>2579
CUGUACUCUAUGCUGGAAGAGCUCUGGGACCUGGCUCUACUGGAUGUAUCUGGUGCAU
>2580
ACAUUGUUGCACAGUCUUUAAGGAAUUCUCCCGAGUUCCAGAAGCUGCUGGGUAUUGCCAUGGAGCUGUUCCUACUGUGCAGCGAUGA
>2581
UGGCCAGAUAAGUGAAAGAAUCAUGGAACGUCUGCAAGGUCGAGUGAUGUUGGAGAGUCCAGUGAUCAAAAUUGACCAGUCUGGGCCG
>2582
CCCGGGGGCCAAUGCUGAUGCAGGAUGUGGUGUUUGUAGAUGAGAUGGCGCAUUUUGACCGGGAGAGGAUCCCGGA
>2583
AUCUAAUAAUAUCUCAGAAUCCCUGGAAGAGUCUGCAGCUGCCUACACAAAGGCUACUGCAAAAAGAUGUUUGCUGGAGAAAGUUGAGGUUAUCACAGGAG
>2584
ACAGGGCCAAGGAUCGAGGUGGCUCACUCCCCAGCGGCCCAGGAACUUCCAACAUGGAGGCCAAGGGUGGGGCAGAAGGUUACAACUCUAAAGUGGGAUGA
>2585
GUUUUGCUGGCAUAGAGAAAAUGUUCUGCAGCGAAGGUUGCAAGCUGCUUUAUAAACAUGACCUAGCAAAGA
>2586
AGGUAAAGCUCCAUGUACGUGAUGGUAAAACAACUGAGGACAAGAAAAAGUUUGUUGCAUUCUGGUUGGAGCGCUAUGCCA
>2587
CAAGGCUAUCCAGGUUUUGGGGAACAAAAGAGUCCAAGCUGCCACCUUCCCCCAAUGAAAUGGCCUUU
>2588
UGAUCUGCAUGCUGUACACCUUGGGGUUAAAUUCAGUUGUCGCUUCACUCUUAAUGAGAUUCAAGAACGGUGGUACGCAUUGCUGUAUGACCCUGUCAUUUCUAAGCUGGCAUGUCA
>2589
GGUGUACAGUUGUCAGAUGCUGUUGAUGAUGUUGUUAAAAGACUGCUGAGCCUGGAAAUGGCAAGUCAGGCAGAAAAGCUGAAAAUCAAAACACA
>2590
AACCAGCUCAAGUUCGCUCGCAGCUUGCAAUCAGUUGCUGAGGAGCGUGCUGGUC
>2591
UGCGGAGAACUACUUCUAUGUCCCAGACCUUGGGCAGGUUCCCGAAAUAGAUGUCCCGUACUCUCUGCC
>2592
AGGAACACCCACGGCGUUAUUGUGGUUUAUGAUGUCACCAGCCCAGAAUCCUUUGUGAAUGUGAAGCGAUGGCUGCACGAGAUCACCCAGAAUUGCGACUCCGUCUGCACCG
>2593
GCCGUGGAACUUCGGAAUGGUAAAACGGCUGGUCGACGGACCUACCAUACACGAAGCCAGGGG
>2594
CGUGGGGCUCAGCUUCUCACCAGUGGCUCGGACGGCCUGCUGAAGCUCUGGACCAUA
>2595
GGAAUUGAGCUCUUCUGGAGGAGUGACAAAAUUUGAAAUCCACACAGUAGCUCAGUUUG
>2596
UCUGUGCACAAGUCAUUCCUUUCUUGUCCCAAGAGCACCAACAGCAAGUGGUACAAGCUGUGGAACGUGCCAAACAGG
>2597
UGGUGAUUGGAAUCCUCUACACAUUGAUCCAAGCUUUGCUGCAAUGGGAGGUUUUGAAAAACCU
>2598
AGUCGUGCUUCAUCAACAAUGCUGUCCUUCAGCGCUUUCGAGGAUUUGGUGGGGUUCGCAUUGAAGAUGAUAUUGCAGUGGCA
>2599
UUGACGAGGAUGCUGUAUGCUGCAUUUGCAACGAUGGCGAGUGUCAGAACAGCAAUGUUAU
>2600
GUUCCCCAGGAACAUGAAAGUUAGCGUGAACCGAUGGAGAUUCCUCAUUGAGGCUUUAAAAGAUCUAGAUGAGAACCUUAAAAAAAUAAAUUCAAGGCUAUUUGUGGUACGGGGAAA
>2601
GUACAGCGCUGCCUAUCCACUGCAUGACGGUGACUAUGAAAGUGAAGCCGAAGCCAAUGAUAGGAAGCUGCUGUGU
>2602
AAUUCCAUGCAAAAUCUGUGGAGACAAAUCUUCAGGGAUUCAUUAUGGGGUC
>2603
AUGCGCCCGGGUCCGGAGAUCAUGAAAAAGGCGGGCGGCCUGCAUGGUUUUAUGAACUGGGGCAG
>2604
ACUACUCCAUAGAGCGGCCCCUCAAGUUCUUCCAGACCGGCGCUUUGCUAGAGAUUGGCCACUGUGCGGUGGG
>2605
GCCCCCAGACUGCCUGUCCAAAUCUGUCGACACUGUCAUUAUGAAUCCACCUUUUGGAACAAAGCACAAUAAAGGUAUGGAUAUGACUUUCCUCAGGACUGCACUGCAGAUGGCAAGGA
>2606
GCAUCGGCACCUUUAGGGAUGUGGCAGUCGUGCAGGACUCCUCCUCUGUCUACAACGCACUGGAAAUCUUUGUAGAGAGGAGAGUUUCUGCCCUCCCCGUGGUGAAUGA
>2607
GAGUCCAUUUACACCCAUUGGAGACCUACCACCCGAGCGAGUUGAUGUAGUCAUAGUUGGAGGUGGAGUGAUGGGAUGGUCUA
>2608
CUCUCAUUCACACUCUGCAUGUCGGCCUCUGUGCUUACACUCAACACUUACACCAAAACCAUCCUGGAGUUCAAGUACCGCCGGAGGAUCUUUGAGAA
>2609
UCAGAGAUGUUCAUCAUGAUCCUGUCUAUCCUCAGCCACCAUUCAGCUGUUUUGAACCGGCCAAAGAAGACAAGGACAGGGUCCAUUUUGUUGCCGAUCCCUGC
>2610
GCCAAACCUUCGGGGUGAACAACUAUAUUCUUUGGGAUCUUUGAAGGCCUCGGGGGGCUGUUGGG
>2611
GGUGGGGAAUGGGUUGGGAUGAGAAUGCAGAGAAUUAUUUGCGAGGCUUGAUCAGAAGACACAAAUUCAUGCACU
>2612
UGUGGUCUUUAGGAUAGAGGGAAGAGAGAUACCCAUUGUACAUCGUGUCCUAAAGAUCCAUG
>2613
AACACACAAGGUCUUUUUCUUCACUGAAGAUCAAGACCACAGUUGUAGUGUC
>2614
GGCUCCAAGGGUCCAAAAGGAGAUCCAGGAUUGUCACCUGAGCAAGCAUCAUCAGGAGAGAAGGGAGAUCCAGGACCUCCAGGCA
>2615
UGAGGGAACAGAGGAGAGCAUCUCUAUAGCAGAGAAGUUGAAUUCUUUCUUUUUCUCUCC
>2616
CCAGGCCCCCCCCAGCCGCAGGGCAUCGGGCAAGUUUAAUGUGCCCCCCAGCGCCCAGUAUGUGGCCCGGCCAGCGGGGGUCUGC
>2617
GCUCCUGUCAACCUACAGGCACAUAUCAGACUCCUACAUAAUAGAGUUCUUCAGCGAGAGCUUGUGGGAGACUCUGCCGGUGAGCUGGCAGGAGG
>2618
AUGACCUGCAGUGGGUGCUGGAGAGCGGCCCCCACCCGCCCUACAUGGUGGUACUAGAGGCCAGUCUCCUUAGGAGGGACACCAUGCAGAAGUUAA
>2619
ACCCGCAGCCUCUUCCCCCAGGAUACCCCCUUCAAGCUUCCAUUGAAGAGAUGCUCUGUGGUGGGAAAUGGUGGGAUUCUGAAGAACAGCCGCUGCGGGG
>2620
CGUGUGGAGGAUCCUCACAGAAUCAUGUCCUGGGACAUCCCCAUUCAAGCUGUUUCCCACCACACA
>2621
CUGGCUAAAGUGGAUAAAAGUGGGAUGAAAAACAUAUCAGCGUUUUUUAGUCCCAAGGCCAAGGCCAC
>2622
UGAUCUUCACCUGGCUUUAUAUUACUCGCGUGGAAGAUGCCAUCGAGGAGUAUGGAUACUAUAUGGAUGGUCU
>2623
CGUAAAUACUCUGUAUGGAUUGGAGGUUCCAUCCUUGCCUCUCUCUCCACCUUCCAACAGAUGUGGAUCAGCAAGCAGGAAUAUGAUGAAGCCGGCCCCUCAAUUGUGCACAGAAAGUGCU
>2624
AGGGCUGAAUAGAAGCAGGGAGGCGAUUGAGAGUAAUCCAUUACUCUGUGAGGUGUUCUGUGGUCCA
>2625
ACCAAUCAGAUGCACAACUGGUAGAUGUCAUUCAUACGGACGCAUCGGCCAUCUUCCCACUGACUGGG
>2626
GUACAGUAUCGACCCGUGCAGCAUCCCCUGUGGUCUGAGGUGGAAACCGCCAACCUCUCUGACAUCAUAACAGAUGCGUUUGCAGGAAUGGAACAUGUGA
>2627
GGCGGCUGGGUGCCAGGGGCCACACUGAUGAACAGUACAGACUCCGCAGUGGGCCAGACUGUCAGCCAGCUGUA
>2628
AGACUGAAUUUUUUGAGAAACGUUUUAAUGAGACAGUAGAGCCCUUACUUCUCGGGAAGGAACAAGAGAUGCCAGAUCA
>2629
AGGUUUUGAUUUGGCUGGCUUGCUCAAUAACCCAGGCUUUAUGAGCAUGGCGUCAAAUCUUAUGAAUAACCC
>2630
GAUGCUUGGCCAGUUUAUUGCCCGAGCUGUGGCCGAUCACGCACUCCCACUCAACUUCCUGGAUCGCUACAAGGGCCGAGUAGACUGUGAGCAUG
>2631
GCUUCACUCGCCAUGGACAUUUUGGCUGGACAGAUCAUUACCUGGAACAACAGCAGCAGAAUGUGAAUCAAACCUGAAGA
>2632
AUGCACAGAAUGUGGCAAAAGCUUCUCUGCACAUCACAAGCUUUCCUUACACAAAAGAGUCCACACAGGGGAGAAACCAUUCACUUGCAC
>2633
GAGAGUUGGAAUCUCAGUUGGCUAUCAGAUAAGGCUUGAAAGUGUUAAGUCAGCAGCAACCAGACUACUGUACUGCACUACAGGUGUGCUUCUUAGGCGACUGGAAGGUGACACCACUCUU
>2634
ACUGUUUGCUGUGCUUGUCUUGAUCUUGAUGGAUAUUGCAGACAGCAACAAGUUUGUGAAGGGGAGGCGACACAGGAGAAGA
>2635
GUUGUUGGAGGAGUGCACGGCCAAUACAGGAACAGCCAAGGACCAGAGCCUGCCUUCUGUAAUGAG
>2636
CGGCAACUUCACAACUACUUUACAGGACCUCUGGGAAUUCCAGCUUGGGGCUCCUACGUCAUCUUUGUUGUGGCCA
>2637
UCAUAGCUUUCUUCCUGAGUGCUGCUUUGGCCAUCAAGGGCUAUAGGAGAGUCCGCCAGUUAAAAAAGAAACCCAACAACUAUGU
>2638
CGUGCCGGUCUCUGUGCGAACAGGUGAAGGACAGCUGCGCCCCCGUCAUGUCUGCCUUUGGCUUCCCCUGGCCCGAUAUGCUGGAGUGCAGCCGCUUCCCCCAGGACAAUGACCUGUGCA
>2639
AGAUCAAGAUCUGGCCAAUAGGAAGAGAAAUCAACUGCAAGUGCUUGAAGACUCUCUACGUGUCGGACGAUCG
>2640
AAGGAUCGAGUAGAGAUUUCACCUGAGCAACUUUCUGCAGCAACUACAGAGGCUGAUAGACUGGCUGAGAUCACUGGACGUCCUA
>2641
ACCAACUCUUCUUCAAAAUGGGUUUCGGAGCCCAGAGGUUGGAGCAGAGUCAAAUAGUUUGGG
>2642
UGACCACUGUCCCCACUCAAGCCUUCGAGUACCUGUCGAAGCUGAGAGAGCUGUGGUUA
>2643
CUACUUCAAUUCAGGAGCAAGAGACUUUCCAGCUGUCCCAUACUCAUUCCUGGAUUUUAGUAA
>2644
AGGAGGCACGUAGGCGAGAAGGAGAGAUACCAACAGCUGAGCUGUCUCCUACUUUUGGUCUCCCUUUAGAACCUGCCCCA
>2645
AGCUUAUGCCUUUGUUGUGGAUUGCAGUACCCGGAAUGAUAUUUAUAGGUGUGCUGAGAAGGUCAAGCA
>2646
AACAUAUCUGCUGGCAAAGAACCCCGGUAUCCAGGAGGCCGUGUAUCAGCAGAUUGUG
>2647
CUAUUUUGCUAAAUUUCCAGGAGUUUGGGCUCAUGGAGACUACUGCAAAAUAA
>2648
UCCCAUCAGCUCUUUGUUCUCCUUCACUAGCCCUGCUGUCAAACGGCUGCUUGGCUGGAAGCAAGGAGACGAAGAAGAAAAAUGGGC
>2649
CACUGACGUUAUGAUCGCUGGCAAGGUAGCCGUUGUAGCCGGAUAUGGUGAUGUCGGUA
>2650
AAGCAUCCAUGUGUCGCAUAAAGGUCUCUAAGGCAGCUUCAGAUCUUAUGACAUUCUGCGAUGCUC
>2651
UGGGCCAGCCCCUCCUCCACCCCCCCCUGUGUCGGGAACUCAGAGCAUCCCAUCCCCAACACCUUCAGGAGGACGCGGUGCCCU
>2652
UCUGCAACGCCUAUACAGAGUUGAAUGAUCCAGUCAGGCAAAGGGAGCUGUUUGAAGAUCAAGCUAAGGCCAAAGCAGC
>2653
AUUUGGAUGUUUUGGAAGAGUUUGGUAUUAAGUACAUCCUGAAUGUGACACCAAACUUGCCUAACCUUUUUGAAA
>2654
GUUGGAUUUGAAGGUUGCAGUUCCCUAGAGGAAGUUUAUCUGCAGAAUAAUCAGAUCCAAG
>2655
AUCCUGAUGGAGGAGGAGCAGAGAAUUCUGGGAUAUCUGCCCCAAACUCCACCAAGAA
>2656
GGGCUUGGCCAUAACCUUUGUGUCGGAUGAGGAAGAUGCCAAAAUCCUUAAUGACGUUCAGGACAGGUUUGAAGUCA
>2657
CUCAAAAAUAUUUGCUGCAUGUCGUGACACUGAUGGACCAAAUUCUGAGGUACUGCGAGAACUGGCUAAAAAGAAUCCAGAUGUUGUCACCCUUGUGAAGCUUGAUGUUGCUGAU
>2658
UGGAUCCCCUUCCCAUGAACGGACCGGACUUCGGAUCCCACGAUGAUGCUGAUCUGGUGGAAGUGGAACCU
>2659
GCAUAGGAAGAUCAGGUCGCUUUGGCCACCUUGGGCUUGCCAUAAACUUGAUCACUUAUGA
>2660
GCCAUGGUUUCACGGCAUCAUAUCUCGGCAAGAAUCAGAACAACUGCUGGGAAGUCAUGGU
>2661
GGUUUGCCACUUUUGGGGCAAGAUUCUGGGCAGUGGGGGUAGUUACUUGGUAGCAGAGGUACAGUUCCGGGAGGGAGAAGAUG
>2662
GGAUGAGGAGCCCCCAACUGUUACACUGGGAUCUGAUGUGAUCCUCCCCUGUACAUUCAGUGUGGGUCAGCCUGUCA
>2663
CGGAUCCCUUGUCUAAUAUGCUGCUGUCCUUUUCUUCCAAAGAAGAUGCUAUCUCUUUUGCUGAAAAGAAUGGAUGGAGCUAUGAAGUUGAGGAGAAGAGGAUUCC
>2664
UCACUGUCAUGGCCAGGGAUAGGGGGCAGCCCCCUAAAACUGACAAGGCCACAGUGG
>2665
UGCUCCUGUGUGCCCCCCGCUACAGCAUAUGAUGGUGCAGGAUCAGUGCUGAUGCCCCCAGUGCCUCACCAAAUGCUCCCUUAUAUGAAUGUGGGCACUUUGUCACGGACUGAGCU
>2666
AUGAUGGUGAAUACUACUGGAAGAUUUGCUGGACAAAGAUCUGUGCUGUAUUUACCUCAG
>2667
CAGAGGUUCGAGCAAAUAAAGUAAAUUGGCAGUCUUAUCUCCAGGGACAAAUGAUUUCUGGUGAAGACUGUGAAUUUAUUAAAAGGUUUGAAACAUCUCUU
>2668
AGGAUAAAGCCAAGCUCGCCAUGGCUCCAGAUGGGAACGGGGGUCUGUACCGGGCUCUGUCCGAUAACCGCAUCCUGGAGGAUAUGGAGGGGAGGGGCAUCCA
>2669
CAUCCUUUUCUGCCUGAUCUGCCAGAAAACCGCUCUACCAUUCAGCCAAGGAAGGAUG
>2670
CUCGCCUGUCCCGACUUCGGAGGCGCCGUCACGCCCGCAAGUUGGACGAGAGCGAC
>2671
CGGUCAAUUGGAAAUAAGAAUACUGUACUCCUUGGCCUAGGUUUUCAAAUGUUCCAGUUGGCUU
>2672
CAGCAGUGGAUAUUCAUGAUGGGAAUGGCCAGACACCUCUGAUGCUUUCUGUUCUAAAUGGCCAUACAGAAUGUGUCUAUUCUCUGCUA
>2673
GCCGGAUCCUUUUCAUUGGUAUCAUCACUGCACCUACUGUAAGGCAGUACUAUGCAUAUCUCACCGACACUCAGUGCAAAAGGGUCGGGA
>2674
UUGGUGCUGCCAAUGGUGACCAUGAUGACCAUGGUGACCAUCAUCACCACCAU
>2675
AUGGUAGGCUGUGACAACCAAGAUUGUCCAAUUGAAUGGUUUCAUUAUGGAUGUGUUGGGUUAUCAGAAGCUCCAA
>2676
UGGACACAGCCGGAGAGUGGGGCUGAUAGAAUGGCACCCAACAGCUAUCAACAUUCUCUUCAGUGCUG
>2677
ACCUCAUUUGGAUGGCUUCGAUUUUGGUACCAAGUAGUCAUACCAAGGUAUCCUACGCCAUUUUGUGGCUAUUCCUGGA
>2678
AGAACGUGGAAAGGAUUUGCUGUUUGCUCAGAAAGCUGGUAGUACCUGAGUAUUGUAUCCAUGGCUUGUUCUGCUUGAUGUUUA
>2679
CGUCAGGUUGAAAUACUACUACGUUUGUCAGUACUACCCGGCAGGAAAUUAUGCUGACAGAAUAAAUUAUCCAUACAAAUCUGGCC
>2680
GGCUAUAACAGUGCUGCGCUGUGGCCUUCAUCGAGAAACUAGAUGCACAGUCACUGAAUUUAAGCG
>2681
GUUGUAGAUGGUUCAACAGGGAGAACAGUAGACUGCUCCUCAACUCUCGGUCAUUUUCCUGUGAGUCGUCUGUGCAAA
>2682
CGACUGGAAGACAUUGCCUUAGAGUGCCUGGCCACCGCCUCGCUGGAGUACCUGACCAGUUU
>2683
UCUGUUGCCCCAUUCGGCUCAAAAAUUACCAAUCCCUCCACAUAAAGCCAACAUACUAAAACCCCCCGAAGUUUCAAAUCGUUAUGUGGUCAACCCAAGCCGUAAAAAUUCUCACAGU
>2684
CCCAAAACUCAGUAUGGUCAAAUUCCUUCAGGUGGAAGGACGUGGUUGUGAUUAUGUUGUUCUUUGGC
>2685
AUACAGCCUCAGGACGGAUCUGCAGGAUCUGAAUCUUGUUCUGGGAACUGUGA
>2686
CUCUGAGUCUCUAGUCAGCAAAGGACAUUUCAAAAAUUUUUGCAUUCGUUUUGCUGAUGGAUUUGAAACAUCUUGGGAUGACUGGAAACCAGAA
>2687
AUUGCUUGGAUGACAUGGCUCAGGUGAAUAUGUCUACAGAUUUAGAGGGCACAGAUAUGUUGGCAGAGAAAGCAGA
>2688
CACUUGUCUUUCUGCUCGAGUAUGUCUUUUCUAUCCCCAAUGGAAUCCACAGUAAGACUCCUUCAGCAGCAUCAAGUA
>2689
CUAAAUGGCACUGCUGGUCAGCGCAGAAGAAAGAUCAUACGACGAUUGGUCUGUGUCCUUGUCUGGCUUGUUGCCUUUGU
>2690
CCCAAGAGUCUGGUCCAGCACACAGGAAGGAAUUCACAAUGACAUGCCGAGUGGAAAGGUUCUUGGA
>2691
AGGCUGGGCUGGCAUGCUAGCAGGAGCUGUGGUCAUCAUUGUACAAGCUCCUCGCUGCCAGCCUUUGCCA
>2692
ACACAACCAAUAUUCUCUUUGUGGCAUCUGGUGCUUUUAAUGGUCUGGAUAGGAUCAUCAGCAGAAGGAAGAAUGAGAAGUAUUUAGGUUUUGG
>2693
ACCACUUGAUAUGGAAGGUUCCAGCACAGAAUCAGGUGACUCUGAAAUAGAACUAGUGUCAGAAGAUCAGGUGGG
>2694
AGCCCGCAGCGAGGAGGACAACGAGCUCAACCUGCCUUCCCUGGCCACAGCUUAUGGCACCAUCCUCCGGGCA
>2695
GUCGCCUCGGGGAGUUUGAAGUCAUGACUUGGACAGAGGACAAAGAGUACAAGUUUGAUGGCUAUGAAGAGGUGAC
>2696
ACCCCUGGUUCUUUUAAUUGUCUCCUACUGCUCUGUUGGUCGAGUGGUUCAUCAGAGUACAAGUUUGGAGAAGGAGCAGAAACGGA
>2697
AUCCUCCAUAGAAGAGAAUGAAGAUACUGGGACUCUGGGGAUUUCUGAUGUUCCCACUGUCCCAGUUAGAAGAAGGCUUGCUUGGGAUGAA
>2698
AAUCUUAUGUCUAUCCCUGGUGGGGAGAGGCGAUUGGCUGGAGUCUUGCUUUGGCUUCAAUGCUGUGCAUACCCCUCACCGUGGUUUGUAAGAUG
>2699
GGAAGCUAAGGAUGUAAAACAGACACAAAUGAACACAAGUGUUCCAAUGGCUCUAAUCCAUACAGCUUCA
>2700
GCUGCUCUGAACUACUAUCUGCAGGCAGGGGCGGUGUGCUCUGAUUUCUUUACCAAGCAAGUUCCUCCUGAGGUUUAUACAGAUCAGG
>2701
AGCUUCCUAGUGUCCAAGGUUAUACUGUUAGGUCUGACAUUCAUUUGGCUGAACAGUCGACACAAAAGCAGAGCUAAUCUCGAACCCACACUUAUUGCU
>2702
AGGAGGGACACAGAGCUUUAUGGAAAGGGGCUGGAGCUCGUGUGUUUAGAUCCUCCC
>2703
GGGCUGCGGGGAGAGACUGGGCAGUUUGACCCCCAAACAAUUUUGCACGGUUCUUGGAAGGCCCCUUAUCAGUCA
>2704
AGAUGUAUCCUGUUUGGUGGCAGGGACCAACUGCAGUAAGGUAGCAGAGGAGCUGGCAAAGGUACAGGGAGUGUCA
>2705
GGAUGUGUCAGGCACUCAGUGAAUGUUUCCAGUUUGCUGUUUCUUCUUUAGAUGGGCGUUUCAAGCAUUCUGGGAAGCUGAAGGUUGAUGACAUUUUG
>2706
CUUUUGAUCAGCAAGAAGGAUGAGAUCGAAGCCCAGAUAAAGGCUUUAUAUGACCUUCUGCAAGAUCAAAAA
>2707
UGAUCUGGUCUUUGAGUUUGCAAGCAAUGUCAUGGAGGACGAGCAUCAGCUUGGAGACCCUUCC
>2708
AGAUGAAGAUGACUACAUUGCCAUUCAGCCUCUGGAUGGUUGUUGGUCGUACAUUG
>2709
UUGUUUUCUCAGUAUCUUUGCCUGCACAGCUUUCAGUCCGAGAGGUAAAGUUUUAUCUCAUUUUUAUUUCCUGUAUUGCUGUAACUAGGUUAAAUUUCCUGACAACAU
>2710
GUGACCCAUUCAUCCAUAGACUACCUCCUGUCCCACCAUGGUACUGGAAAUGCAGUGGUUAUUGUAGUGGGUGGUUCAG
>2711
CAACACUGGGCCAGACAAUAACCUGGAUGUGGUGAUUUCUUUGCUGGCCUUUGGUGUUU
>2712
CUGGACAGCAACGGCGCUCUUCAUUGGGAGAUCUACUACUGGAUAGGCCAAGAGGCCACGCUGGACAA
>2713
ACGCCAUGCCCAGGGUGCCCGACGUGCAGGAUGGGGUGAGGGCAAAUGAGCUGGAGCUGAGGUGG
>2714
UUUCUUAGGAAUGCUGGAAAAGGCAGUUUACUACGCUGAAUAUCAGAACACGGACAACACUGGAGU
