# Supplementary material for: CFSP: a collaborative frequent sequence pattern discovery algorithm for nucleic acid sequence classification
Source: PeerJ. 2020 Apr 20;8:e8965. doi: 10.7717/peerj.8965 (PMC7179567; doi:10.7717/peerj.8965)
Supplement: Supplemental Information 2 [file peerj-08-8965-s002.zip › miRNA/hairpinPattern]

UGUU.UUG.
UUG.UGUU.
UGU.UUUG.
UUUG.UGU.
CUU.UUUG.
UUUG.CUU.
UUC.UUUG.
UUUG.UUC.
AGU.UUUG.
UUG.UUCU.
UGAA.
UGG.UGUU.
UGUU.UGA.
UGA.UGUU.
UUG.GUUU.
GUUU.UUG.
GUU.UUUG.
UUUG.GUU.
UGU.GUUU.
UUU.UGUU.
UGUU.UUU.
UUUG.CAA.
UGUU.AUU.
AUUU.UUG.
AUU.UUUG.
UUG.AUUU.
UUUG.AUU.
UGU.AUUU.
UGUU.UCA.
UUGU.AUU.
AUU.UUGU.
AAU.AUUU.
AUUU.AAU.
CUGU.UGU.
CUGU.
CUG.CUGU.
UGU.CUGU.
GUUU.
UUCU.
AUG.UUUG.
UUUG.AUG.
UUGU.UUU.
GCUG.
GCUG.CUG.
CUUU.
AUUU.
AUU.AUUU.
AUUU.AUU.
AUUU.UUU.
UUU.AUUU.
UUUG.CUG.
UUGG.
UCUG.
UUGA.
UGGU.
UUUC.
UGCU.
UUCA.
UCUU.
UUG.UUUG.
UUUG.
UUUG.UUG.
UUUUG.
UUU.UUUG.
UUUG.UUU.
UGG.UUUG.
UUUG.UGG.
UUUG.UCU.
UUUG.AAU.
UUUG.AAA.
UUGU.
UUGU.UUG.
UGU.UUGU.
UUGU.UGU.
UUG.UUGU.
UGUG.
UGUG.UGU.
UGU.UGUG.
UGA.UUGU.
UUGU.UGA.
UGA.UUUG.
UUUG.UGA.
UGUU.
UGUU.UGU.
UGU.UGUU.
UUUG.CAU.
UGUG.UUG.
UUG.UGUG.
UGUG.CUG.
CUG.UGUG.
UUG.UUCA.
UUUG.UCA.
UUGU.UCA.
AUG.CAU.
CAUG.
CAU.AUG.
AUG.UUC.
UUC.AUG.
AGU.UCU.
UCU.AGU.
UAU.UUU.
UUU.UAU.
AGU.AUU.
AUU.AGU.
UGC.UGU.
UGU.UGC.
UUU.GGU.
GGU.UUU.
CAG.CAU.
CAU.CAG.
UGA.AAU.
AAU.UGA.
AAG.UCA.
UCA.AAG.
UGC.AAG.
AAG.UGC.
AAG.AUG.
AUG.AAG.
AAG.AAU.
AAU.AAG.
CAG.AAG.
AAG.CAG.
AAG.GCU.
GCU.AAG.
CAU.AAG.
AAG.CAU.
AAG.UAU.
UAU.AAG.
AAG.GAG.
GAG.AAG.
CAU.AAU.
AAU.CAU.
AUG.GUU.
GUU.AUG.
AAGU.
AGU.AAG.
AAG.AGU.
UCA.UGG.
UGG.UCA.
GCU.CAU.
CAU.GCU.
AUU.UCA.
UCA.AUU.
AGU.CUU.
CUU.AGU.
GAA.AAG.
AAG.GAA.
GAAG.
AGU.UUC.
UUC.AGU.
UCA.UCU.
UCU.UCA.
AGA.AAG.
AAGA.
AAG.AGA.
AAG.GCA.
GCA.AAG.
AAG.CUC.
CUC.AAG.
CUU.AUG.
AUG.CUU.
AGUG.
AGU.GUG.
GUG.AGU.
UGA.GUU.
GUU.UGA.
GGU.AGU.
AGU.GGU.
GCU.UAU.
UAU.GCU.
GGU.GCA.
GCA.GGU.
UGC.GUG.
GUG.UGC.
GUGC.
CUU.GAG.
GAG.CUU.
UAU.CAG.
CAG.UAU.
AGA.GGU.
GGU.AGA.
UAU.AAU.
AAU.UAU.
GUU.GAG.
GAG.GUU.
GGU.GAA.
GAA.GGU.
UGC.UUC.
UUC.UGC.
GAG.UCA.
UCA.GAG.
UGC.GAG.
GAG.UGC.
CAU.UAU.
UAU.CAU.
AUG.GAG.
GAG.AUG.
GAG.AAU.
AAU.GAG.
GAG.CAG.
CAG.GAG.
UAUG.
UAU.AUG.
AUG.UAU.
GGU.GAG.
GAG.GGU.
UGC.CUU.
CUU.UGC.
GCU.GAG.
GAG.GCU.
GAG.CAU.
CAU.GAG.
UCA.UGU.
UGU.UCA.
UGC.GUU.
GUU.UGC.
UAU.GGU.
GGU.UAU.
UCA.UUU.
UUU.UCA.
UCA.AAA.
AAA.UCA.
GAG.UUU.
UUU.GAG.
UGC.UUG.
UUGC.
UUG.UGC.
GUU.CUG.
CUG.GUU.
GAG.UUG.
UUG.GAG.
UCA.UUG.
UUG.UCA.
UUG.UUG.UCA.
CUGC.
CUG.UGC.
UGC.CUG.
UGC.AAA.
AAA.UGC.
CUG.GAG.
GAG.CUG.
AAA.GUU.
GUU.AAA.
CUG.UCA.
UCA.CUG.
UGC.UGA.
UGA.UGC.
UGAG.
UGA.GAG.
GAG.UGA.
GGU.CAU.
CAU.GGU.
UGG.UGC.
UGC.UGG.
GAG.UGG.
UGG.GAG.
UCU.GAG.
GAG.UCU.
GAG.AUU.
AUU.GAG.
GGU.AAG.
AAG.GGU.
UGC.UCU.
UCU.UGC.
UGC.AUU.
AUU.UGC.
UGA.UCA.
UCA.UGA.
GUG.GAG.
GAG.GUG.
GGU.CUC.
CUC.GGU.
GAG.UUC.
UUC.GAG.
GGU.UCU.
UCU.GGU.
GGU.CUU.
CUU.GGU.
AGU.CUG.
CUG.AGU.
AAA.AGU.
AGU.AAA.
GGU.UUC.
UUC.GGU.
UCU.UAU.
UAU.UCU.
UGG.UAU.
UAU.UGG.
GGUG.
GUG.GGU.
GGU.GUG.
AUGG.
UGG.AUG.
AUG.UGG.
UAU.UGA.
UGA.UAU.
AGU.UGA.
UGA.AGU.
GGU.AUU.
AUU.GGU.
AUG.UCU.
UCU.AUG.
AUG.UGA.
UGA.AUG.
AUGA.
UGG.GGU.
GGU.UGG.
AAA.UAU.
UAU.AAA.
CUG.UAU.
UAU.CUG.
UAU.UUG.
UUG.UAU.
AUG.AUU.
AUU.AUG.
GGU.UGA.
UGA.GGU.
AGU.UGG.
UGG.AGU.
GUG.AUG.
AUG.GUG.
GGU.AAA.
AAA.GGU.
CUG.GGU.
GGU.CUG.
UGU.UAU.
UAU.UGU.
UUG.GGU.
GGU.UUG.
UCA.UAU.
UAU.UCA.
GGU.GCU.
GCU.GGU.
UCA.UGC.
UGC.UCA.
AGU.UUU.
UUU.AGU.
GGU.CAG.
CAG.GGU.
UGC.UUU.
UUU.UGC.
GGU.AAU.
AAU.GGU.
AUG.GGU.
GGU.AUG.
UUU.AUG.
AUG.UUU.
UAU.UGC.
UGC.UAU.
UGC.GGU.
GGU.UGC.
AUG.UGU.
AUGU.
UGU.AUG.
UCA.GGU.
GGU.UCA.
UGU.GGU.
GGU.UGU.
GGUU.
GUU.GGU.
GGU.GUU.
GUU.UAU.
UAU.GUU.
AUG.UUG.
UUG.AUG.
UGU.AGU.
AGU.UGU.
UAU.CUU.
CUU.UAU.
AUG.CUG.
CUG.AUG.
AAA.AUG.
AUG.AAA.
UAU.UUC.
UUC.UAU.
UUG.AGU.
AGU.UUG.
UAU.GUG.
GUG.UAU.
UAU.AUU.
UAUU.
AUU.UAU.
GUG.GCA.
GCA.GUG.
CAU.UUU.
UUU.CAU.
GAG.UGU.
UGU.GAG.
UCA.CAG.
UCAG.
CAG.UCA.
GCA.UCA.
UCA.GCA.
AUG.GAA.
GAA.AUG.
UGC.CAG.
CAG.UGC.
AUG.CAG.
CAG.AUG.
GUU.GCA.
GCA.GUU.
AAU.CAG.
CAG.AAU.
GCA.CUU.
CUU.GCA.
GUG.UCA.
UCA.GUG.
GCA.UUC.
UUC.GCA.
UGU.CAU.
CAU.UGU.
UUC.UCA.
UCA.UUC.
GCA.AUU.
AUU.GCA.
AAU.GAA.
GAA.AAU.
GAAU.
UCU.GCA.
GCA.UCU.
GCA.UGG.
UGG.GCA.
GAA.CAG.
CAG.GAA.
GCU.GAA.
GAA.GCU.
UGA.GCA.
GCA.UGA.
AAA.GCA.
GCA.AAA.
CUG.GCA.
GCA.CUG.
GCU.UUU.
UUU.GCU.
CAG.UUC.
UUC.CAG.
GCA.GAA.
GAA.GCA.
AGU.GCA.
GCA.AGU.
GCA.GAG.
GAG.GCA.
CAU.GCA.
GCAU.
GCA.CAU.
CAU.UGA.
UGA.CAU.
CAG.UCU.
UCU.CAG.
AUU.CAG.
CAG.AUU.
GCU.GCA.
GCA.GCU.
GAA.CUU.
CUU.GAA.
GCA.CAG.
GCAG.
CAG.GCA.
CAG.GUG.
GUG.CAG.
GAA.CAU.
CAU.GAA.
GUU.GAA.
GAA.GUU.
UCA.GAA.
GAA.UCA.
CAU.AAA.
AAA.CAU.
GCA.AAU.
AAU.GCA.
AUG.GCA.
GCA.AUG.
CUG.CAU.
CAU.CUG.
UGC.GAA.
GAA.UGC.
CAG.CUU.
CUU.CAG.
UGCA.
GCA.UGC.
UGC.GCA.
CAG.GUU.
GUU.CAG.
UUG.CAU.
CAU.UUG.
AGA.CAG.
CAG.AGA.
CAGA.
AGA.CUG.
CUG.AGA.
GCU.UUC.
UUC.GCU.
AGA.AAA.
AAA.AGA.
AGAA.
GAA.AGA.
AGA.GAA.
UGA.AGA.
AGA.UGA.
GCU.UCA.
UCA.GCU.
AGU.AGA.
AGA.AGU.
GAG.AGA.
AGAG.
AGA.GAG.
GAGA.
GCU.CUU.
CUU.GCU.
GCUU.
AGA.UAU.
UAU.AGA.
AGA.CAU.
CAU.AGA.
GCU.AGA.
AGA.GCU.
AGA.UUG.
UUG.AGA.
AGA.AAU.
AAU.AGA.
AUG.AGA.
AGA.AUG.
AGA.UGC.
UGC.AGA.
UCA.AGA.
AGA.UCA.
GUU.AGA.
AGA.GUU.
AGA.CUU.
CUU.AGA.
GCU.GUU.
GUU.GCU.
AGA.UUC.
UUC.AGA.
AGA.GUG.
GUG.AGA.
AGA.AUU.
AUU.AGA.
AGA.UGG.
UGG.AGA.
GCU.AAU.
AAU.GCU.
UUG.GCA.
GCA.UUG.
UGU.GCU.
GCU.UGU.
CAG.GCU.
GCU.CAG.
UAU.GAA.
GAA.UAU.
GCU.UUG.
UUG.GCU.
GAG.GAA.
GAA.GAG.
GCU.CUG.
CUG.GCU.
AAA.GCU.
GCU.AAA.
UGU.GCA.
GCA.UGU.
UUU.GCA.
GCA.UUU.
AGU.GAA.
GAA.AGU.
AGA.GCA.
GCA.AGA.
GCU.UGA.
UGA.GCU.
GCU.AUG.
AUG.GCU.
GUUC.
UUC.GUU.
GUU.UUC.
GCU.UGG.
UGG.GCU.
GUG.GUU.
GUU.GUG.
GCU.UCU.
UCU.GCU.
GCU.AUU.
AUU.GCU.
GCU.UGC.
UGC.GCU.
UUU.AGA.
AGA.UUU.
AGA.UGU.
UGU.AGA.
GUG.GCU.
GCU.GUG.
AAU.UCU.
UCU.AAU.
UGU.AAG.
AAG.UGU.
UUU.AAG.
AAG.UUU.
CAGU.
CAG.AGU.
AGU.CAG.
AAU.AAA.
AAA.AAU.
AAAU.
AGU.GCU.
GCU.AGU.
AGU.CAU.
CAU.AGU.
AGU.UAU.
UAU.AGU.
AGU.GAG.
GAG.AGU.
GAGU.
CUU.GUU.
GUU.CUU.
UGG.GUU.
GUU.UGG.
UCU.AGA.
AGA.UCU.
UGG.AAU.
AAU.UGG.
AAG.UUG.
UUG.AAG.
GUU.CAU.
CAU.GUU.
GCA.CUC.
CUC.GCA.
AGA.CUC.
CUC.AGA.
CUC.GAA.
GAA.CUC.
GAA.UUU.
UUU.GAA.
CUC.AGU.
AGU.CUC.
GAG.CUC.
CUC.GAG.
CUC.CAU.
CAU.CUC.
AAUU.
AAU.AUU.
AUU.AAU.
CUC.GCU.
GCUC.
GCU.CUC.
GUG.AAU.
AAU.GUG.
AAU.UGU.
UGU.AAU.
GUU.AGU.
AGU.GUU.
AGUU.
UCA.AUG.
AUG.UCA.
CUU.AAG.
AAG.CUU.
AUGC.
UGC.AUG.
AUG.UGC.
UCA.GUU.
GUU.UCA.
AGU.UCA.
UCA.AGU.
AAG.UUC.
UUC.AAG.
GUG.AAG.
AAG.GUG.
AGU.UGC.
UGC.AGU.
UUU.AAU.
AAU.UUU.
CAU.UGC.
UGC.CAU.
GAA.UGU.
UGU.GAA.
AAG.AUU.
AUU.AAG.
AUG.AGU.
AGU.AUG.
AAG.UCU.
UCU.AAG.
AGU.AAU.
AAU.AGU.
AAG.UGG.
UGG.AAG.
UUG.UUG.AAU.
AAU.UUG.
UUG.AAU.
UGA.AAG.
AAG.UGA.
CUG.AAU.
AAU.CUG.
AAAG.
AAG.AAA.
AAA.AAG.
AAG.CUG.
CUG.AAG.
UCA.CAU.
CAU.UCA.
UCAU.
CAG.UUU.
UUU.CAG.
CUC.CUG.
CUG.CUC.
CUC.UUG.
UUG.CUC.
CUC.UGU.
UGU.CUC.
GUG.CAU.
CAU.GUG.
CUC.UUU.
UUU.CUC.
GAA.UGG.
UGG.GAA.
AUG.AAU.
AAUG.
AAU.AUG.
GAA.UCU.
UCU.GAA.
UCA.CUU.
CUU.UCA.
UCU.GUU.
GUU.UCU.
CAU.AUU.
AUU.CAU.
CAUU.
AUU.GAA.
GAA.AUU.
UGC.AAU.
AAU.UGC.
CAU.UCU.
UCU.CAU.
CAG.UGU.
UGU.CAG.
GUG.GAA.
GAA.GUG.
CAU.UGG.
UGG.CAU.
CAG.UUG.
UUG.CAG.
GUU.AUU.
AUU.GUU.
CAG.CUG.
CUG.CAG.
AAA.CAG.
CAG.AAA.
CAG.UGA.
UGA.CAG.
GAA.UUC.
UUC.GAA.
CAG.UGG.
UGG.CAG.
CUC.CUU.
CUU.CUC.
UUC.AAU.
AAU.UUC.
CAG.CUC.
CUC.CAG.
UUG.GAA.
GAA.UUG.
CUG.GAA.
GAA.CUG.
AAU.CUC.
CUC.AAU.
AUG.CUC.
CUC.AUG.
UGC.CUC.
CUC.UGC.
CUC.UCA.
UCA.CUC.
CUCA.
AAU.CUU.
CUU.AAU.
GAAA.
GAA.AAA.
AAA.GAA.
GUU.CUC.
CUC.GUU.
GUU.AAG.
AAG.GUU.
CAU.CUU.
CUU.CAU.
GUU.AAU.
AAU.GUU.
CUC.UUC.
UUC.CUC.
CUC.GUG.
GUG.CUC.
AUU.CUC.
CUC.AUU.
CUC.UCU.
UCU.CUC.
CUCU.
UCUC.
GAA.UGA.
UGA.GAA.
CAU.UUC.
UUC.CAU.
UGG.CUC.
CUC.UGG.
CUC.UGA.
UGA.CUC.
UCA.AAU.
AAU.UCA.
CAC.AGU.
AGU.CAC.
CAC.UCU.
UCU.CAC.
CAC.AUU.
AUU.CAC.
CAC.GUG.
GUG.CAC.
CAC.UUC.
UUC.CAC.
CAC.CUU.
CUU.CAC.
GUU.CAC.
CAC.GUU.
UCA.CAC.
UCAC.
CAC.UCA.
UGC.CAC.
CAC.UGC.
CAC.AUG.
AUG.CAC.
CAC.AAU.
AAU.CAC.
CAC.CAG.
CAG.CAC.
GCU.CAC.
CAC.GCU.
CAC.CAU.
CAU.CAC.
CAC.UGG.
UGG.CAC.
CAC.GAA.
GAA.CAC.
CAC.AGA.
AGA.CAC.
CAC.GCA.
GCAC.
GCA.CAC.
CUC.CAC.
CAC.CUC.
CAC.AAG.
AAG.CAC.
CAC.GGU.
GGU.CAC.
CAC.GAU.
GAU.CAC.
CACA.
ACAC.
ACA.CAC.
CAC.ACA.
CAC.CAA.
CAA.CAC.
CAC.CCU.
CCU.CAC.
CAC.ACU.
ACU.CAC.
CACU.
AGC.CAC.
CAC.AGC.
GGC.AGG.
AGGC.
AGG.GGC.
GGC.GUU.
GUU.GGC.
UCA.GGC.
GGC.UCA.
GGC.UGC.
UGC.GGC.
GGC.AUG.
AUG.GGC.
CAG.GGC.
GGC.CAG.
GGCU.
GGC.GCU.
GCU.GGC.
GGC.CAU.
CAU.GGC.
GGC.GAG.
GAG.GGC.
GGC.AGU.
AGU.GGC.
GGC.GCA.
GCA.GGC.
GGCA.
GGC.CUC.
CUC.GGC.
GGC.AAG.
AAG.GGC.
GGU.GGC.
GGC.GGU.
CAC.UCC.
UCC.CAC.
GGC.GGA.
GGA.GGC.
GGC.CCU.
CCU.GGC.
GGG.GGC.
GGC.GGG.
GGGC.
GGC.AGC.
AGC.GGC.
GGC.CCA.
CCA.GGC.
GUG.UCU.
UCU.GUG.
GUG.UGG.
UGG.GUG.
GUGG.
UUU.CAC.
CAC.UUU.
CAC.UGU.
UGU.CAC.
UUG.CAC.
CAC.UUG.
CUG.CAC.
CAC.CUG.
CAC.UGA.
UGA.CAC.
UGA.GUC.
GUC.UGA.
AAG.GUA.
GUA.AAG.
GGUA.
GUA.GGU.
GGU.GUA.
GUA.GAU.
GAU.GUA.
GUA.ACA.
ACA.GUA.
GUA.UUA.
UUA.GUA.
GUA.ACU.
ACU.GUA.
GUA.UAA.
UAA.GUA.
GUAA.
GUG.CUG.
CUG.GUG.
UUG.GUG.
GUG.UUG.
GUC.UUU.
UUU.GUC.
UGUC.
GUC.UGU.
UGU.GUC.
UUG.GUC.
GUC.UUG.
GUC.CUG.
CUG.GUC.
AGA.GUA.
GUA.AGA.
GUC.UGG.
UGG.GUC.
GUC.UCU.
UCU.GUC.
GUCU.
AUU.GUC.
GUC.AUU.
GUG.GUC.
GUC.GUG.
UUC.GUC.
GUC.UUC.
CUU.GUC.
GUC.CUU.
GUC.GUU.
GUU.GUC.
UCA.GUC.
GUC.UCA.
GUCA.
UGC.GUC.
GUC.UGC.
AUG.GUC.
GUC.AUG.
AAU.GUC.
GUC.AAU.
CAG.GUC.
GUC.CAG.
GUA.UUC.
UUC.GUA.
CAC.AUC.
AUC.CAC.
CCA.CAC.
CAC.CCA.
CCAC.
GUGA.
UGA.GUG.
GUG.UGA.
AAA.GUG.
GUG.AAA.
GUA.UUU.
UUU.GUA.
GUA.UGU.
UGU.GUA.
UGUA.
GUA.UUG.
UUG.GUA.
GUA.CUG.
CUG.GUA.
GUA.UGA.
UGA.GUA.
GUA.UGG.
UGG.GUA.
UCU.GUA.
GUA.UCU.
GUA.AUU.
AUU.GUA.
GUG.GUA.
GUA.GUG.
GGC.CUU.
CUU.GGC.
GUA.CUU.
CUU.GUA.
GUU.GUA.
GUA.GUU.
GUA.UCA.
UCA.GUA.
GUA.UGC.
UGC.GUA.
AUG.GUA.
GUA.AUG.
GUA.AAU.
AAU.GUA.
CAG.GUA.
GUA.CAG.
GCU.GUA.
GUA.GCU.
GUA.CAU.
CAU.GUA.
GUA.UAU.
GUAU.
UAU.GUA.
AGU.GUA.
AGUA.
GUA.AGU.
GUA.GAA.
GAA.GUA.
CUC.AUC.
AUC.CUC.
AUCA.
UCA.AUC.
AUC.UCA.
AUC.UGC.
UGC.AUC.
AUC.AUG.
AUG.AUC.
AUC.AAU.
AAU.AUC.
AAUC.
CAG.AUC.
AUC.CAG.
GCU.AUC.
AUC.GCU.
CAUC.
CAU.AUC.
AUC.CAU.
UAUC.
UAU.AUC.
AUC.UAU.
AUC.GAG.
GAG.AUC.
AGU.AUC.
AUC.AGU.
GAA.AUC.
AUC.GAA.
AGA.AUC.
AUC.AGA.
GCA.AUC.
AUC.GCA.
AUC.GUU.
GUU.AUC.
AAG.AUC.
AUC.AAG.
GGU.AUC.
AUC.GGU.
GAUC.
AUC.GAU.
GAU.AUC.
AUC.AGG.
AGG.AUC.
ACA.AUC.
AUC.ACA.
AUC.GGA.
GGA.AUC.
AUC.UUA.
UUA.AUC.
AUC.CAA.
CAA.AUC.
CCU.AUC.
AUC.CCU.
ACU.AUC.
AUC.ACU.
AUA.AUC.
AUC.AUA.
AGC.AUC.
AUC.AGC.
UGU.UUC.
UUC.UGU.
AGU.UAA.
UAA.AGU.
UAA.GAA.
GAA.UAA.
UAA.AGA.
AGA.UAA.
AAG.UAA.
UAA.AAG.
UAAG.
UAA.GGU.
GGU.UAA.
UAA.GAU.
GAU.UAA.
ACA.UAA.
UAA.ACA.
UUA.UAA.
UAA.UUA.
UUAA.
UAA.CAA.
CAA.UAA.
UAA.ACU.
ACU.UAA.
UAA.AUA.
AUAA.
AUA.UAA.
CUG.UUC.
UUC.CUG.
UUC.UUG.
UUG.UUC.
AUCC.
UCC.AUC.
AUC.UCC.
AUC.UUU.
UUU.AUC.
UGU.AUC.
AUC.UGU.
AUC.UUG.
UUG.AUC.
CUG.AUC.
AUC.CUG.
AAA.AUC.
AUC.AAA.
UGA.AUC.
AUC.UGA.
AUC.UGG.
UGG.AUC.
AUCU.
AUC.UCU.
UCU.AUC.
AUC.AUU.
AUU.AUC.
GUG.AUC.
AUC.GUG.
UUC.AUC.
AUC.UUC.
AUC.CUU.
CUU.AUC.
UCC.CCA.
CCA.UCC.
UCCA.
CCA.AGA.
AGA.CCA.
CCA.GCA.
GCA.CCA.
CCA.CUC.
CUC.CCA.
AAG.CCA.
CCA.AAG.
CCA.GGU.
GGU.CCA.
GAU.CCA.
CCA.GAU.
AGG.CCA.
CCA.AGG.
ACA.CCA.
CCA.ACA.
CCA.GGA.
GGA.CCA.
CCA.CAA.
CCAA.
CAA.CCA.
CCU.CCA.
CCA.CCU.
ACU.CCA.
CCA.ACU.
CCA.AGC.
AGC.CCA.
GAA.CCA.
CCA.GAA.
AUC.CCA.
CCA.AUC.
GUG.AUU.
AUU.GUG.
GGC.UUU.
UUU.GGC.
UGU.GGC.
GGC.UGU.
GGC.UUG.
UUG.GGC.
GGC.CUG.
CUG.GGC.
GGC.UGA.
UGA.GGC.
UGGC.
GGC.UGG.
UGG.GGC.
GGC.UCU.
UCU.GGC.
GGC.AUU.
AUU.GGC.
GGC.GUG.
GUG.GGC.
GGC.UUC.
UUC.GGC.
GUG.CCA.
CCA.GUG.
AUC.UAA.
UAA.AUC.
UUC.UUU.
UUU.UUC.
UUU.CCA.
CCA.UUU.
UGU.CCA.
CCA.UGU.
CCA.UUG.
UUG.CCA.
CUG.CCA.
CCA.CUG.
AAA.CCA.
CCA.AAA.
CCA.UGA.
UGA.CCA.
CCA.UGG.
UGG.CCA.
UCU.CCA.
CCA.UCU.
AUU.CCA.
CCA.AUU.
GUC.GCU.
GCU.GUC.
UUC.CCA.
CCA.UUC.
CCA.CUU.
CUU.CCA.
CCA.GUU.
GUU.CCA.
CCA.UCA.
UCA.CCA.
CCA.UGC.
UGC.CCA.
CCA.AUG.
AUG.CCA.
AAU.CCA.
CCA.AAU.
CCAG.
CAG.CCA.
CCA.CAG.
GCU.CCA.
CCA.GCU.
CCAU.
CCA.CAU.
CAU.CCA.
GAG.CCA.
CCA.GAG.
AGU.CCA.
CCA.AGU.
AGU.UAC.
UAC.AGU.
UGU.UAC.
UAC.UGU.
UAC.UUG.
UUG.UAC.
CUG.UAC.
UAC.CUG.
UAC.UGA.
UGA.UAC.
UAC.UGG.
UGG.UAC.
UCU.UAC.
UAC.UCU.
UAC.AUU.
AUU.UAC.
UAC.UUC.
UUC.UAC.
UAC.CUU.
CUU.UAC.
GUU.UAC.
UAC.GUU.
UCA.UAC.
UAC.UCA.
AUG.UAC.
UAC.AUG.
UAC.CAU.
CAU.UAC.
UAC.UUU.
UUU.UAC.
UAC.ACA.
ACA.UAC.
UACA.
UAC.UUA.
UUA.UAC.
UUAC.
UACU.
UAC.ACU.
ACU.UAC.
UAC.GUA.
GUA.UAC.
UGU.GAC.
GAC.UGU.
GAC.UUG.
UUG.GAC.
GAC.CUG.
CUG.GAC.
GAC.UGA.
UGAC.
UGA.GAC.
GAC.UGG.
UGG.GAC.
GUG.GAC.
GAC.GUG.
CUU.GAC.
GAC.CUU.
GUU.GAC.
GAC.GUU.
CCU.CUA.
CUA.CCU.
AUU.CUA.
CUA.AUU.
GUG.CUA.
CUA.GUG.
UUC.CUA.
CUA.UUC.
CUU.CUA.
CUA.CUU.
GUU.CUA.
CUA.GUU.
CUA.UCA.
UCA.CUA.
UGC.CUA.
CUA.UGC.
AUG.CUA.
CUA.AUG.
AAU.CUA.
CUA.AAU.
GCU.CUA.
CUA.GCU.
GCUA.
CAU.CUA.
CUA.CAU.
UAU.CUA.
CUAU.
CUA.UAU.
AGU.CUA.
CUA.AGU.
GAC.UCA.
UCA.GAC.
CUA.ACU.
ACUA.
ACU.CUA.
CUA.UAA.
UAA.CUA.
CUAA.
CUA.AUC.
AUC.CUA.
UAG.CUA.
CUAG.
CUA.UAG.
AUU.UGA.
UGA.AUU.
AUU.AAA.
AAA.AUU.
CUG.AUU.
AUU.CUG.
UUG.UUG.AUU.
AUUG.
UUG.AUU.UUG.
AUU.UUG.
UUG.AUU.
UUG.AUU.AUU.
CCU.CCC.
CCCU.
CCC.CCU.
UGU.AUU.
AUU.UGU.
UUU.AUU.
AUU.UUU.
AUU.UUUU.
UUUU.AUU.
AAA.UUG.
UUG.AAA.
UGA.UGG.
UGG.UGA.
UGG.AAA.
AAA.UGG.
CUG.UGG.
CUGG.
UGG.CUG.
UGG.UUG.
UUG.UGG.
UGU.UGG.
UGG.UGU.
UGG.UUU.
UUU.UGG.
AAA.UGA.
UGA.AAA.
UGA.CUG.
CUG.UGA.
CUGA.
UGA.UUG.
UUG.UGA.
UUG.UUG.UGA.
UGA.UUG.UUG.
UGU.UGA.
UGA.UGU.
UUU.UGA.
UGA.UUU.
CUG.AAA.
AAA.CUG.
UUUU.
UUUU.UUU.
UUU.UUUU.
UGU.AAA.
AAA.UGU.
UUU.AAA.
AAA.UUU.
CUG.UUG.
UUG.CUG.
UGU.CUG.
CUG.UGU.
CUG.UUU.
UUU.CUG.
UGU.UUG.UUG.
UGU.UUG.
UUG.UGU.
UUG.UUG.UGU.
UUG.UGU.UUG.
UUG.UGU.UGU.
UGU.UGU.UUG.
UUG.UUG.UUU.
UUG.UUU.
UUU.UUG.
UUUU.UUG.
UUG.UUUU.
UGU.UUU.
UUU.UGU.
ACC.UGG.
UGG.ACC.
AUG.GAC.
GAC.AUG.
CAG.GAC.
GAC.CAG.
CAU.GAC.
GAC.CAU.
AGAC.
GAC.AGA.
AGA.GAC.
GACA.
GAC.ACA.
ACA.GAC.
GGAC.
GAC.GGA.
GGA.GAC.
GAC.ACU.
GACU.
ACU.GAC.
UGG.UCU.
UCU.UGG.
ACC.UGU.
UGU.ACC.
ACC.UUG.
UUG.ACC.
CUG.ACC.
ACC.CUG.
ACC.UGA.
UGA.ACC.
CUA.UCU.
UCUA.
UCU.CUA.
UUC.ACC.
ACC.UUC.
ACC.CUU.
CUU.ACC.
UCA.ACC.
ACC.UCA.
ACC.CCU.
ACCU.
CCU.ACC.
ACCA.
CCA.ACC.
ACC.CCA.
CACC.
ACC.CAC.
UCU.UGA.
UGA.UCU.
AAA.UCU.
UCU.AAA.
CUG.UCU.
UCU.CUG.
UCU.UUG.
UUG.UCU.
UGU.UCU.
UCU.UGU.
UCU.UUU.
UUU.UCU.
AGA.UAG.
UAGA.
UAG.AGA.
UAG.UUC.
UUC.UAG.
UAG.CUU.
CUU.UAG.
GUU.UAG.
UAG.GUU.
UCA.UAG.
UAG.UCA.
UGC.UAG.
UAG.UGC.
AUG.UAG.
UAG.AUG.
AAU.UAG.
UAG.AAU.
CAG.UAG.
UAG.CAG.
GCU.UAG.
UAG.GCU.
UAG.CAU.
CAU.UAG.
UAG.UAU.
UAU.UAG.
AGU.UAG.
UAG.AGU.
UAGU.
GAA.UAG.
UAG.GAA.
GUG.UAG.
UAG.GUG.
UAG.AAG.
AAG.UAG.
GGU.UAG.
UAG.GGU.
UAG.GAU.
GAU.UAG.
AGG.UAG.
UAGG.
UAG.AGG.
UUAG.
UAG.UUA.
UUA.UAG.
UAG.ACU.
ACU.UAG.
UAG.AUA.
AUA.UAG.
AUAG.
UAGC.
AGC.UAG.
UAG.AGC.
GUA.UAG.
UAG.GUA.
GUAG.
UUU.AAC.
AAC.UUU.
UGU.AAC.
AAC.UGU.
AAC.UUG.
UUG.AAC.
ACU.GUC.
GUC.ACU.
CAU.GUC.
GUC.CAU.
GUC.GAG.
GAG.GUC.
AGU.GUC.
GUC.AGU.
AGUC.
GAA.GUC.
GUC.GAA.
GCA.GUC.
GUC.GCA.
GUC.CUC.
CUC.GUC.
GUC.AAG.
AAG.GUC.
GUC.GGU.
GGU.GUC.
GGUC.
GUC.GAU.
GAU.GUC.
GUC.AGG.
AGG.GUC.
GUC.GGA.
GGA.GUC.
GUC.CAA.
CAA.GUC.
CCU.GUC.
GUC.CCU.
CUG.AAC.
AAC.CUG.
GUCC.
GUC.UCC.
UCC.GUC.
UGU.GUG.
GUG.UGU.
GUGU.
UUU.GUG.
GUG.UUU.
UAG.UUU.
UUU.UAG.
UGU.UAG.
UAG.UGU.
UUG.UAG.
UAG.UUG.
CUG.UAG.
UAG.CUG.
UAG.UGA.
UGA.UAG.
UGG.UAG.
UAG.UGG.
UAG.UCU.
UCU.UAG.
UAG.AUU.
AUU.UAG.
GCU.GCC.
GCC.GCU.
AUU.UCU.
UCU.AUU.
GCC.UGU.
UGU.GCC.
GCC.UUG.
UUG.GCC.
CUG.GCC.
GCC.CUG.
UGA.GCC.
GCC.UGA.
GCC.UGG.
UGG.GCC.
GCC.UCU.
UCU.GCC.
GUG.GCC.
GCC.GUG.
UUC.GCC.
GCC.UUC.
GCC.CUU.
CUU.GCC.
GCC.UCA.
UCA.GCC.
GCC.UGC.
UGCC.
UGC.GCC.
GCC.CAG.
CAG.GCC.
CCA.AAC.
AAC.CCA.
AGG.GCC.
GCC.AGG.
CCU.GCC.
GCC.CCU.
GCCU.
AGC.GCC.
AGCC.
GCC.AGC.
GCCA.
GCC.CCA.
CCA.GCC.
GGCC.
GCC.GGC.
GGC.GCC.
UGG.AUU.
AUU.UGG.
UUU.CUA.
CUA.UUU.
UGU.CUA.
CUA.UGU.
UUG.CUA.
CUA.UUG.
CUG.CUA.
CUA.CUG.
UGA.CUA.
CUA.UGA.
CUA.UGG.
UGG.CUA.
AAU.AAC.
AAC.AAU.
AAA.AAC.
AAAC.
AAC.AAA.
UGA.AAC.
AAC.UGA.
AAC.UGG.
UGG.AAC.
AAC.UCU.
UCU.AAC.
AUU.AAC.
AAC.AUU.
AAC.GUG.
GUG.AAC.
AAC.UUC.
UUC.AAC.
AAC.CUU.
CUU.AAC.
GUU.AAC.
AAC.GUU.
UCA.AAC.
AAC.UCA.
UGC.AAC.
AAC.UGC.
AUG.AAC.
AAC.AUG.
UGU.GAU.
GAU.UGU.
CAG.AAC.
AAC.CAG.
AAC.CAU.
CAU.AAC.
AGU.AAC.
AAC.AGU.
GAAC.
AAC.GAA.
GAA.AAC.
AAC.AGA.
AGA.AAC.
AAC.AAG.
AAG.AAC.
GAU.AAC.
AAC.GAU.
ACA.AAC.
AACA.
AAC.ACA.
UUA.AAC.
AAC.UUA.
CAA.AAC.
AAC.CAA.
CAAC.
ACU.AAC.
AACU.
AAC.ACU.
UAA.AAC.
AAC.UAA.
UAAC.
AGA.UUA.
UUA.AGA.
UUC.UUA.
UUA.UUC.
UUA.CUU.
CUU.UUA.
CUUA.
GUU.UUA.
GUUA.
UUA.GUU.
UUA.UCA.
UCA.UUA.
UGC.UUA.
UUA.UGC.
AUG.UUA.
UUA.AUG.
AAU.UUA.
UUA.AAU.
UUA.CAG.
CAG.UUA.
GCU.UUA.
UUA.GCU.
CAU.UUA.
UUA.CAU.
UAU.UUA.
UUA.UAU.
UUAU.
AGU.UUA.
UUA.AGU.
UUA.GAA.
GAA.UUA.
GUG.UUA.
UUA.GUG.
GCA.UUA.
UUA.GCA.
AAG.UUA.
UUA.AAG.
GGU.UUA.
UUA.GGU.
GAU.UUA.
UUA.GAU.
AGG.UUA.
UUA.AGG.
ACA.UUA.
UUA.ACA.
UUA.GGA.
GGA.UUA.
CUU.UCU.
UCU.CUU.
CAA.UUU.
UUU.CAA.
UGU.CAA.
CAA.UGU.
CAA.UUG.
UUG.CAA.
CUG.CAA.
CAA.CUG.
CAA.AAA.
AAA.CAA.
CAAA.
AGGA.
GGA.AGG.
AGG.GGA.
AAU.GGA.
GGA.AAU.
GGA.CAG.
CAG.GGA.
GCU.GGA.
GGA.GCU.
GGA.CAU.
CAU.GGA.
GGAG.
GGA.GAG.
GAG.GGA.
AGU.GGA.
GGA.AGU.
GGA.GAA.
GGAA.
GAA.GGA.
GGA.AGA.
AGA.GGA.
GCA.GGA.
GGA.GCA.
GGA.CUC.
CUC.GGA.
AAG.GGA.
GGA.AAG.
GGA.GGU.
GGU.GGA.
GGA.GAU.
GGAU.
GAU.GGA.
UGA.CAA.
CAA.UGA.
GGA.ACA.
ACA.GGA.
CUU.GUG.
GUG.CUU.
AUU.CUU.
CUU.AUU.
UUU.UUA.
UUA.UUU.
UUUA.
UGU.UUA.
UUA.UGU.
UUG.UUA.
UUA.UUG.
CUG.UUA.
UUA.CUG.
UUA.AAA.
AAA.UUA.
UGA.UUA.
UUA.UGA.
UUA.UGG.
UGG.UUA.
UCU.UUA.
UUA.UCU.
AUUA.
AUU.UUA.
UUA.AUU.
CCU.GUU.
GUU.CCU.
CAA.UUA.
UUA.CAA.
UGG.CUU.
CUU.UGG.
UUU.CCU.
CCU.UUU.
UGU.CCU.
CCU.UGU.
UUG.CCU.
CCU.UUG.
CUG.CCU.
CCU.CUG.
CCUG.
UGA.CCU.
CCU.UGA.
CCU.UGG.
UGG.CCU.
CCU.UCU.
UCU.CCU.
AUU.CCU.
CCU.AUU.
GUG.CCU.
CCU.GUG.
CCU.UUC.
UUC.CCU.
CUU.CCU.
CCUU.
CCU.CUU.
CAA.GGA.
GGA.CAA.
CCU.UCA.
UCA.CCU.
UGC.CCU.
CCU.UGC.
AUG.CCU.
CCU.AUG.
AAU.CCU.
CCU.AAU.
CCU.CAG.
CAG.CCU.
GCU.CCU.
CCU.GCU.
CAU.CCU.
CCU.CAU.
CCU.GAG.
GAG.CCU.
AGU.CCU.
CCU.AGU.
CCU.GAA.
GAA.CCU.
AGA.CCU.
CCU.AGA.
GCA.CCU.
CCU.GCA.
CAU.CAA.
CAA.CAU.
UGG.CAA.
CAA.UGG.
UCU.CAA.
CAA.UCU.
CAA.AUU.
AUU.CAA.
CAA.GUG.
GUG.CAA.
UUC.CAA.
CAA.UUC.
CUU.CAA.
CAA.CUU.
GUU.CAA.
CAA.GUU.
CAA.UCA.
UCAA.
UCA.CAA.
UGC.CAA.
CAA.UGC.
CAA.AUG.
AUG.CAA.
CAAU.
AAU.CAA.
CAA.AAU.
CAA.CAG.
CAG.CAA.
CAA.GCU.
GCU.CAA.
AUG.GGA.
GGA.AUG.
UAU.CAA.
CAA.UAU.
CAA.GAG.
GAG.CAA.
CAA.AGU.
AGU.CAA.
CAA.GAA.
GAA.CAA.
AGA.CAA.
CAA.AGA.
GCAA.
GCA.CAA.
CAA.GCA.
CAA.CUC.
CUC.CAA.
CAAG.
CAA.AAG.
AAG.CAA.
GGU.CAA.
CAA.GGU.
CAA.GAU.
GAU.CAA.
AGG.CAA.
CAA.AGG.
CAA.ACA.
ACAA.
ACA.CAA.
AGG.AUU.
AUU.AGG.
GGU.GAU.
GAU.GGU.
GUU.UUG.
UUG.GUU.
GUUG.
GUU.UGU.
UGU.GUU.
UUU.GUU.
GUU.UUU.
AGG.UUU.
UUU.AGG.
AGG.UGU.
UGU.AGG.
AGG.UUG.
UUG.AGG.
AGG.CUG.
CUG.AGG.
AAA.AGG.
AGG.AAA.
AGG.UGA.
UGA.AGG.
AGG.UGG.
UGG.AGG.
UCU.AGG.
AGG.UCU.
AAG.GAU.
GAU.AAG.
AGG.GUG.
GUG.AGG.
AGG.UUC.
UUC.AGG.
AGG.CUU.
CUU.AGG.
AGG.GUU.
GUU.AGG.
AGG.UCA.
UCA.AGG.
UGC.AGG.
AGG.UGC.
AUG.AGG.
AGG.AUG.
AAU.AGG.
AGG.AAU.
CAGG.
AGG.CAG.
CAG.AGG.
GCU.AGG.
AGG.GCU.
AGG.CAU.
CAU.AGG.
AGG.GAG.
GAG.AGG.
GAGG.
AGG.AGU.
AGU.AGG.
GAU.UGC.
UGC.GAU.
GAU.UUU.
UUU.GAU.
UUG.GAU.
GAU.UUG.
CUG.GAU.
GAU.CUG.
AAA.GAU.
GAU.AAA.
UGA.GAU.
UGAU.
GAU.UGA.
UGG.GAU.
GAU.UGG.
UCU.GAU.
GAU.UCU.
GAU.AUU.
GAUU.
AUU.GAU.
GUG.GAU.
GAU.GUG.
UUC.GAU.
GAU.UUC.
GAU.CUU.
CUU.GAU.
GUU.GAU.
GAU.GUU.
UCA.GAU.
GAU.UCA.
GAA.AGG.
AGG.GAA.
GAUG.
GAU.AUG.
AUG.GAU.
GAU.AAU.
AAU.GAU.
CAG.GAU.
GAU.CAG.
GCU.GAU.
GAU.GCU.
CAU.GAU.
GAU.CAU.
UAU.GAU.
GAU.UAU.
GAU.GAG.
GAG.GAU.
AGU.GAU.
GAU.AGU.
GAA.GAU.
GAU.GAA.
AGA.GAU.
AGAU.
GAU.AGA.
GCA.GAU.
GAU.GCA.
CUC.GAU.
GAU.CUC.
GGA.UUG.
UUG.GGA.
UAU.ACA.
ACA.UAU.
ACA.GAG.
GAG.ACA.
AGU.ACA.
ACA.AGU.
ACA.GAA.
GAA.ACA.
AGA.ACA.
ACA.AGA.
GCA.ACA.
ACA.GCA.
ACA.CUC.
CUC.ACA.
AAG.ACA.
ACA.AAG.
ACA.GGU.
GGU.ACA.
ACA.GAU.
GAU.ACA.
ACA.AGG.
AGG.ACA.
GGA.UUU.
UUU.GGA.
GGA.UGU.
UGU.GGA.
ACAU.
ACA.CAU.
CAU.ACA.
CUG.GGA.
GGA.CUG.
GGA.AAA.
AAA.GGA.
GGA.UGA.
UGA.GGA.
UGGA.
UGG.GGA.
GGA.UGG.
UCU.GGA.
GGA.UCU.
AUU.GGA.
GGA.AUU.
GUG.GGA.
GGA.GUG.
UUC.GGA.
GGA.UUC.
GGA.CUU.
CUU.GGA.
GGA.GUU.
GUU.GGA.
UCA.GGA.
GGA.UCA.
UGC.GGA.
GGA.UGC.
ACA.UGG.
UGG.ACA.
AGG.AGA.
AGA.AGG.
AGG.GCA.
GCA.AGG.
CUC.AGG.
AGG.CUC.
AGG.AAG.
AAG.AGG.
AAGG.
AGGU.
GGU.AGG.
AGG.GGU.
AGG.GAU.
GAU.AGG.
CUU.UUC.
UUC.CUU.
CUUC.
ACA.UUU.
UUU.ACA.
ACA.UGU.
UGU.ACA.
UUG.ACA.
ACA.UUG.
CUG.ACA.
ACA.CUG.
AAA.ACA.
ACA.AAA.
UGA.ACA.
ACA.UGA.
UAA.CAU.
CAU.UAA.
ACA.UCU.
UCU.ACA.
ACA.AUU.
AUU.ACA.
GUG.ACA.
ACA.GUG.
UUC.ACA.
ACA.UUC.
ACA.CUU.
CUU.ACA.
GUU.ACA.
ACA.GUU.
ACA.UCA.
UCA.ACA.
UGC.ACA.
ACA.UGC.
AUG.ACA.
ACA.AUG.
ACA.AAU.
AAU.ACA.
ACAG.
CAG.ACA.
ACA.CAG.
GCU.ACA.
ACA.GCU.
AGC.GAU.
GAU.AGC.
AUG.AGC.
AGC.AUG.
AGC.AAU.
AAU.AGC.
CAG.AGC.
CAGC.
AGC.CAG.
GCU.AGC.
AGCU.
AGC.GCU.
AGC.CAU.
CAU.AGC.
GAGC.
GAG.AGC.
AGC.GAG.
AGU.AGC.
AGC.AGU.
AGC.GAA.
GAA.AGC.
AGA.AGC.
AGC.AGA.
AGCA.
AGC.GCA.
GCA.AGC.
CUC.AGC.
AGC.CUC.
AAG.AGC.
AGC.AAG.
AAGC.
GGU.AGC.
AGC.GGU.
AGC.UGC.
UGC.AGC.
AGG.AGC.
AGC.AGG.
AGC.ACA.
ACA.AGC.
GGA.AGC.
AGC.GGA.
AGC.CAA.
CAA.AGC.
AGC.CCU.
CCU.AGC.
ACU.AGC.
AGC.ACU.
UUC.UGG.
UGG.UUC.
UCC.UUU.
UUU.UCC.
UGU.UCC.
UCC.UGU.
UCC.UUG.
UUG.UCC.
CUG.UCC.
UCC.CUG.
UAA.UAU.
UAU.UAA.
UUU.AGC.
AGC.UUU.
GGG.CUG.
CUG.GGG.
GGG.UGA.
UGA.GGG.
GGG.UGG.
UGGG.
UGG.GGG.
GGG.GUG.
GUG.GGG.
GGG.GUU.
GUU.GGG.
GGG.CAG.
CAG.GGG.
GGG.GCU.
GCU.GGG.
GGG.GAG.
GAG.GGG.
GGGU.
GGG.GGU.
GGU.GGG.
GGG.AGG.
AGGG.
AGG.GGG.
GGG.GGA.
GGA.GGG.
GGGA.
UUC.UCU.
UCU.UUC.
UCC.UGA.
UGA.UCC.
UGU.AGC.
AGC.UGU.
AGC.UUG.
UUG.AGC.
AGC.CUG.
CUG.AGC.
UGA.AGC.
AGC.UGA.
AGC.UGG.
UGG.AGC.
UCU.AGC.
AGC.UCU.
AGC.AUU.
AUU.AGC.
GUG.AGC.
AGC.GUG.
AGC.UUC.
UUC.AGC.
AGC.CUU.
CUU.AGC.
GUU.AGC.
AGC.GUU.
AGC.UCA.
UCA.AGC.
UCC.AGC.
AGC.UCC.
UCC.GAU.
GAU.UCC.
UCC.AGG.
AGG.UCC.
ACA.UCC.
UCC.ACA.
UAA.UGC.
UGC.UAA.
UAA.UCA.
UCA.UAA.
UCC.GGA.
GGA.UCC.
GUU.UAA.
UAA.GUU.
UAA.CUU.
CUU.UAA.
UUC.UAA.
UAA.UUC.
UCC.CAA.
CAA.UCC.
UCCU.
CCU.UCC.
UCC.CCU.
ACU.UCC.
UCC.ACU.
GGU.UCC.
UCC.GGU.
UGA.UUC.
UUC.UGA.
AAA.UUC.
UUC.AAA.
UAA.UUU.
UUU.UAA.
UGU.UAA.
UAA.UGU.
UAA.UUG.
UUG.UAA.
CUG.UAA.
UAA.CUG.
UAAA.
AAA.UAA.
UAA.AAA.
UGA.UAA.
UAA.UGA.
GUG.UAA.
UAA.GUG.
UAA.AUU.
AUU.UAA.
UAA.UCU.
UCU.UAA.
UAA.UGG.
UGG.UAA.
UCC.AAU.
AAU.UCC.
GCU.UAA.
UAA.GCU.
CAG.UAA.
UAA.CAG.
UCC.UGG.
UGG.UCC.
UCC.UCU.
UCU.UCC.
UCC.AUU.
AUU.UCC.
GUG.UCC.
UCC.GUG.
UUCC.
UUC.UCC.
UCC.UUC.
CUU.UCC.
UCC.CUU.
UCC.GUU.
GUU.UCC.
UCC.UCA.
UCA.UCC.
UGC.UCC.
UCC.UGC.
AUG.UCC.
UCC.AUG.
AAG.CCU.
CCU.AAG.
CAG.UCC.
UCC.CAG.
GCU.UCC.
UCC.GCU.
AAU.UAA.
UAA.AAU.
UAAU.
UAA.AUG.
AUG.UAA.
CAU.UCC.
UCC.CAU.
UCC.GAG.
GAG.UCC.
AGU.UCC.
UCC.AGU.
GAA.UCC.
UCC.GAA.
UCC.AGA.
AGA.UCC.
UCC.GCA.
GCA.UCC.
CUC.UCC.
UCC.CUC.
CUCC.
AAG.UCC.
UCC.AAG.
CUU.UUU.
UUU.CUU.
ACU.UUC.
UUC.ACU.
CAA.ACU.
ACU.CAA.
CCU.ACU.
ACU.CCU.
GUG.ACU.
ACU.GUG.
ACU.AUU.
AUU.ACU.
AAA.CUU.
CUU.AAA.
ACU.UCU.
UCU.ACU.
CUG.CUU.
CUU.CUG.
CUUG.
UUG.CUU.
CUU.UUG.
UGU.CUU.
CUU.UGU.
ACU.UUA.
UUA.ACU.
UGG.ACU.
ACU.UGG.
UGA.ACU.
ACU.UGA.
ACUG.
ACU.CUG.
CUG.ACU.
ACU.UUG.
UUG.ACU.
ACU.UGU.
UGU.ACU.
AUA.UUU.
UUU.AUA.
UGU.AUA.
AUA.UGU.
AUA.UUG.
UUG.AUA.
CUG.AUA.
AUA.CUG.
AAA.AUA.
AUA.AAA.
AUA.UGA.
UGA.AUA.
CCU.CUC.
CUC.CCU.
CCUC.
ACUU.
CUU.ACU.
ACU.CUU.
GUU.ACU.
ACU.GUU.
UCA.ACU.
ACU.UCA.
UGC.ACU.
ACU.UGC.
AUG.ACU.
ACU.AUG.
ACU.AAU.
AAU.ACU.
CAG.ACU.
ACU.CAG.
ACU.GCU.
GCU.ACU.
CAU.ACU.
ACU.CAU.
UAU.ACU.
ACU.UAU.
ACU.GAG.
GAG.ACU.
AAA.ACU.
ACU.AAA.
AGU.ACU.
ACU.AGU.
GAA.ACU.
ACU.GAA.
AGA.ACU.
ACU.AGA.
GCA.ACU.
ACU.GCA.
ACUC.
CUC.ACU.
ACU.CUC.
AAG.ACU.
ACU.AAG.
GGU.ACU.
ACU.GGU.
ACU.GAU.
GAU.ACU.
ACU.AGG.
AGG.ACU.
ACA.ACU.
ACU.ACA.
GGA.ACU.
ACU.GGA.
UUA.CCU.
CCU.UUA.
AUA.UGC.
UGC.AUA.
CCU.GGA.
GGA.CCU.
AUA.ACU.
ACU.AUA.
AUA.CAA.
CAA.AUA.
AUA.AAU.
AAU.AUA.
AAUA.
AUA.CAU.
CAUA.
CAU.AUA.
AUAU.
AUA.UAU.
UAU.AUA.
UAUA.
AGU.AUA.
AUA.AGU.
AUA.UUA.
UUA.AUA.
AUG.AUA.
AUA.AUG.
CAA.CCU.
CCU.CAA.
UGA.CUU.
CUU.UGA.
AUA.GAA.
GAA.AUA.
AUA.AGA.
AGA.AUA.
ACU.UUU.
UUU.ACU.
AUA.AAG.
AAG.AUA.
AUA.GAU.
GAUA.
GAU.AUA.
AUA.ACA.
ACA.AUA.
AUA.GUG.
GUG.AUA.
UCU.AUA.
AUA.UCU.
AUA.UGG.
UGG.AUA.
CCU.GGU.
GGU.CCU.
GGG.UUG.
UUG.GGG.
GGG.UGU.
UGU.GGG.
AUU.UUC.
AUUC.
UUC.AUU.
GUG.UUC.
UUC.GUG.
AUA.AUU.
AUU.AUA.
CCU.GAU.
GAU.CCU.
AUA.UCA.
UCA.AUA.
AUA.UUC.
UUC.AUA.
AUA.CUU.
CUU.AUA.
AUA.GUU.
GUU.AUA.
AGG.CCU.
CCU.AGG.
CCU.ACA.
ACA.CCU.
AAA.
UUU.
UUU.UUU.
UUA.
UUA.UUA.
AAA.AAA.
AAAA.
UGC.
UGC.UGC.
CUG.
CUG.CUG.
CUG.CUG.CUG.
GGA.GGA.
GGA.
UUG.
UUG.UUG.
UUG.UUG.UUG.
UGU.UGU.
UGU.UGU.UGU.
UGU.
UUC.
GUG.
GUG.GUG.
AUU.
AUU.AUU.
CUU.CUU.
CUU.
GUU.
GUU.GUU.
CCU.
CCU.CCU.
UUC.UUC.
UCA.UCA.
UCA.
UGG.UGG.
UGG.
UGA.UGA.
UGA.
UCU.UCU.
UCU.
UAC.
GAC.
CUA.
CUA.CUA.
ACC.
CCC.
CGG.
UCG.
CAC.
CAC.CAC.
CCA.
CCA.CCA.
GUA.
GGC.
GGC.GGC.
AAC.
AAC.AAC.
GCC.
GCC.GCC.
GUA.GUA.
GUC.
GUC.GUC.
UAG.
UAG.UAG.
ACG.
CCG.
CGU.
CGA.
GCG.
GAA.
GAA.GAA.
AGA.
AGA.AGA.
GAG.
GAG.GAG.
AGU.
AGU.AGU.
CUC.
CUC.CUC.
AAG.
AAG.AAG.
GCA.
GCA.GCA.
CAG.
CAG.CAG.
AAU.
AAU.AAU.
GCU.
AUG.
GCU.GCU.
AUG.AUG.
UAU.
UAU.UAU.
CAU.
CAU.CAU.
AUA.AUA.
AUA.
GGG.
GGG.GGG.
GGGG.
ACU.
ACU.ACU.
UAA.
UAA.UAA.
AUC.
AUC.AUC.
AGC.
AGC.AGC.
UCC.
UCC.UCC.
AGG.
AGG.AGG.
ACA.
ACA.ACA.
GGU.
GGU.GGU.
GAU.
GAU.GAU.
CAA.
CAA.CAA.
