# Supplementary material for: CFSP: a collaborative frequent sequence pattern discovery algorithm for nucleic acid sequence classification
Source: PeerJ. 2020 Apr 20;8:e8965. doi: 10.7717/peerj.8965 (PMC7179567; doi:10.7717/peerj.8965)
Supplement: Supplemental Information 2 [file peerj-08-8965-s002.zip › piRNA/FeatureFile]

ACAGGA.
CAGGA.ACAGGA.
AGAGAGA.
GAGAGAG.
AGAGAG.
GAGAGAGA.
AGAGAGAG.
AGAGAGAGA.
AGAGA.AGAGAGA.
AGAGAG.AGAGA.
AGAGAG.GAGAG.
GAGAGAGAG.
AGAGA.AGAGAG.
GAGAG.AGAGAG.
ACAGAA.
CAGAA.ACAGAA.
ACAGAA.ACAGA.
ACAGA.ACAGAA.
ACAGAA.CAGAA.
AAGAAC.
AAGAAGAAC.
AAGAAC.AAGAA.
AAGAA.AAGAAC.
TGAAGA.
TGAAGAAGA.
TGAAGA.GAAGA.
TGAAG.TGAAGA.
GAAGA.TGAAGA.
TGAAGA.TGAAG.
AGGACT.
AGAGAC.
AGAGAGAC.
AGAGAC.AGAGA.
AGAGA.AGAGAC.
AGAGGA.
AGAGGAGGA.
AGAGGA.GAGGA.
GAGGA.AGAGGA.
GAAGAA.
GAAGAAGA.
AAGAAGAA.
GAAGAA.GAAGA.
GAAGAA.AAGAA.
GAAGA.GAAGAA.
AAGAA.GAAGAA.
GAAGAAGAA.
AGGAAG.
AGGAAG.GGAAG.
GGAAG.AGGAAG.
AGGAAG.AGGAA.
AGGAA.AGGAAG.
GGAAGGAAG.
AGGAAGGAA.
AGCAGA.
GAGAGA.GAGAG.
GAGAGA.
GAGAGA.AGAGA.
AGAGA.GAGAGA.
GAGAG.GAGAGA.
CTGAGA.
TGAGA.CTGAGA.
TGGAAA.
TGGAAA.TGGAA.
GAAGAG.
GAAGAAGAG.
GAAGAG.GAAGA.
AAGAG.GAAGAG.
GAAGAG.AAGAG.
GAAGA.GAAGAG.
AGAAGA.GAAGA.
AGAAGA.
AGAAGAAGA.
AGAAGAAG.
AGAAGA.AGAAG.
GAAGA.AGAAGA.
AGAAG.AGAAGA.
TGTAGA.
GGACTG.
AAAGAA.
AAAGAAAGA.
AAAGAAGAA.
AAAGA.AAAGAA.
AAAGAA.AAGAA.
AAGAAAGAA.
AAAGAA.AAAGA.
AAGAA.AAAGAA.
AAAGAA.AAAGAA.
AAGATG.
CTCTGA.
TGGAGA.
TCTGAA.
CAGAAA.
AGAAA.CAGAAA.
CAGAA.CAGAAA.
GAGAAA.
GAGAAA.AGAAA.
GAGAAA.GAGAA.
GAGAA.GAGAAA.
AGAAA.GAGAAA.
GAGAAG.
AGAAG.GAGAAG.
GAGAAGAAG.
GAGAAG.AGAAG.
GAGAA.GAGAAG.
AGAAAA.
AGAAA.AGAAAA.
GAAAA.AGAAAA.
AGAAAA.AGAAA.
AGAAAA.GAAAA.
AGAGAA.
AGAGAGAA.
AGAGAA.GAGAA.
GAGAA.AGAGAA.
AGAGA.AGAGAA.
AGAGAA.AGAGA.
TGAACT.
AGACTG.
AGGAGA.
AGATGG.
TGAGGA.
TGAGGA.GAGGA.
CAGAGA.
CAGAGA.AGAGA.
CAGAGAGA.
CAGAG.CAGAGA.
AGAGA.CAGAGA.
CAGAGA.CAGAG.
GACAGA.
ACAGACAGA.
GACAGACAGA.
GACAG.GACAGA.
GACAGACAG.
GACAGA.ACAGA.
GACAGA.GACAG.
ACAGA.GACAGA.
GACAGA.GACAGA.
AGACAG.
AGACAGACA.
AGACAGACAG.
GACAG.AGACAG.
AGACA.AGACAG.
AGACAG.GACAG.
AGACAG.AGACA.
AACAGA.
AACAGA.ACAGA.
ACAGA.AACAGA.
AACAGA.AACAG.
GGAAGA.
GGAAGAAGA.
GGAAGA.GGAAG.
GAAGA.GGAAGA.
GGAAGA.GAAGA.
GGAAG.GGAAGA.
ACAGAG.
ACAGAG.CAGAG.
CAGAG.ACAGAG.
ACAGA.ACAGAG.
ACAGAG.ACAGA.
CTGGAG.
AAGACA.
AGACA.AAGACA.
GAAGGA.
AAGGA.GAAGGA.
GAAGGAAGG.
GAAGGA.GAAGG.
AAGGAAGGA.
GAAGGA.AAGGA.
GAAGG.GAAGGA.
TCTGGA.
TCAGAA.CAGAA.
TCAGAA.
AAGGAA.
AAGGAA.AGGAA.
AAGGA.AAGGAA.
AAGGAA.AAGGA.
AGGAA.AAGGAA.
GAACAG.
TGGAAG.
TGGAAG.GGAAG.
TGGAA.TGGAAG.
TGAGAA.
TGAGAA.GAGAA.
AAAAGA.
AAAGA.AAAAGA.
AAAAG.AAAAGA.
AAAAGA.AAAAG.
AAAAGA.AAAGA.
GAACTC.
TGTGGA.
GAAAGA.
GAAAGA.AAAGA.
GAAAGAAAG.
GAAAGA.GAAAG.
AAAGA.GAAAGA.
GAAAG.GAAAGA.
GAGGAA.
GAGGAGGAA.
AGGAA.GAGGAA.
GAGGAA.GAGGA.
AAAGGA.
AAAGG.AAAGGA.
AAAGGA.AAGGA.
AAAGGA.AAAGG.
AAGGA.AAAGGA.
AGGAAA.
AGGAA.AGGAAA.
AGGAAA.AGGAA.
CTGAAG.
TGAAG.CTGAAG.
AAGAGA.
AAGAGAGA.
AAGAGA.AGAGA.
AAGAGA.AAGAG.
AAGAG.AAGAGA.
AGAGA.AAGAGA.
TCTGAG.
GAAGAC.
GAAGA.GAAGAC.
AGAAAG.
AGAAAGAAA.
AGAAAG.AGAAA.
AGAAAG.GAAAG.
AGAAA.AGAAAG.
GAAAG.AGAAAG.
CAGAAG.
AGAAG.CAGAAG.
CAGAA.CAGAAG.
AAGAAGA.
AGAAGAA.
GAAGAAG.
AGAAG.GAAGAA.
AAGAAG.GAAGA.
AGAAGA.AAGAA.
GAAGA.AAGAAG.
AAGAA.AGAAGA.
GAAGAA.AGAAG.
AAGAAGAAG.
AGAACT.
ACTGAA.
ACTGAA.CTGAA.
AAGAAG.
AAGAAG.AGAAG.
AAGAA.AAGAAG.
AAGAAG.AAGAA.
AGAAG.AAGAAG.
AGGACA.
AGGACA.AGGAC.
TGGAA.CTGGAA.
CTGGAA.
TTCTGA.
GGACAG.
AGAAG.AGAAGG.
AGAAGG.
AGAAGAAGG.
AGAAGG.AGAAG.
CTGTAG.
AGAACA.
AGAAC.AGAACA.
GAACA.AGAACA.
AGAACA.GAACA.
AGAACA.AGAAC.
AAGAAA.
AAGAAGAAA.
AAGAA.AAGAAA.
AGAAA.AAGAAA.
AAGAAA.AGAAA.
AAGAAAGAAA.
AAGAAA.AAGAA.
GGACA.AGGAC.
AGGAC.GGACA.
AGACT.GACTG.
GACTG.AGACT.
AAGAGAAGA.
AAGAG.GAAGA.
GAAGA.AAGAG.
AAGGA.AAAGG.
AAGGAAAGG.
AAAGG.AAGGA.
CTGAA.TGAAG.
TGAAG.CTGAA.
GCAGAA.
GCAGA.CAGAA.
CAGAA.GCAGA.
GAGGA.TGAGG.
TGAGG.GAGGA.
GAAGA.GGAAG.
GGAAG.GAAGA.
AGGAA.GGAAG.
GGAAG.AGGAA.
GGAAGGAA.
GGAAG.TGGAA.
TGGAA.GGAAG.
TCAGA.CAGAA.
CAGAA.TCAGA.
GAAAGG.
GAAAG.AAAGG.
AAAGGAAAG.
AAAGG.GAAAG.
TGGAA.CTGGA.
CTGGA.TGGAA.
GACAG.GGACA.
GGACA.GACAG.
CAGAG.AGAGA.
AGAGA.CAGAG.
CAGAG.ACAGA.
ACAGA.CAGAG.
GAACTG.
GAACT.AACTG.
AACTG.GAACT.
CAGGAA.
AGGAA.CAGGA.
CAGGA.AGGAA.
CAGGA.CAGGAA.
AGGAA.CAGGAA.
CAGGAA.AGGAA.
CAGGAA.CAGGA.
TTCTG.TCTGA.
TCTGA.TTCTG.
AGAAC.GAACT.
GAACT.AGAAC.
AGAAG.TAGAA.
TAGAAG.
TAGAAG.AGAAG.
TAGAA.AGAAG.
TAGAAA.
TAGAA.AGAAA.
AGAAA.TAGAA.
TAGAAA.AGAAA.
TAGAAGAAA.
GGAGAA.
GGAGAGAA.
GAGAA.GGAGA.
GGAGA.GAGAA.
AGGAG.GGAGA.
GGAGA.AGGAG.
GAGGAGGA.
GAGGAG.
AGGAGGA.
AGGAG.GAGGA.
AGGAGGAG.
GAGGAGGAG.
GAGGA.AGGAG.
CAGGA.ACAGG.
ACAGG.CAGGA.
CAGGACAGG.
GAACAGAAC.
GAACA.AGAAC.
AGAAC.GAACA.
TGGAG.CTGGA.
CTGGA.TGGAG.
TGACTG.
GACTG.TGACT.
GACTGACT.
TGACT.GACTG.
TCTGA.CTCTG.
CTCTG.TCTGA.
GAGAG.AGAGA.
AGAGA.GAGAG.
TGTGG.GTGGA.
GTGGA.TGTGG.
CAGAGG.
CAGAG.AGAGG.
CAGAGAGG.
AGAGG.CAGAG.
GGAGA.TGGAG.
TGGAG.GGAGA.
ACAGA.GACAG.
GACAG.ACAGA.
ACAGACAG.
GACAGACA.
GACAG.AGACA.
AGACA.GACAG.
TCTGA.CTGAG.
CTGAG.TCTGA.
CTGAG.TGAGA.
TGAGA.CTGAG.
AGAAG.GAAGG.
GAAGG.AGAAG.
AAGGA.GAAGG.
AAGGAAGG.
GAAGG.AAGGA.
TGAAGG.
TGAAGAAGG.
TGAAG.GAAGG.
GAAGG.TGAAG.
GGAAGG.
GAAGG.GGAAG.
GAAGGAAG.
GGAAG.GAAGG.
GGAAGAAGG.
TGCAGA.
TGCAG.GCAGA.
GCAGA.TGCAG.
AAAGAAGAG.
AAAGAG.
AAGAG.AAAGA.
AAAGA.AAAGAG.
AAAGA.AAGAG.
AAAGAG.AAAGA.
GGAAAG.
GAAAG.GGAAA.
GGAAA.GAAAG.
GAAAGGAAA.
GGAAA.TGGAA.
TGGAA.GGAAA.
AGGAA.GGAAA.
GGAAA.AGGAA.
GGAAAGGAA.
GAGGA.AGGAA.
AGGAA.GAGGA.
GAAAAG.
GAAAAAG.
GAAAAAAG.
AAAAG.GAAAA.
AAAAGAAAA.
GAAAA.AAAAG.
AAAAG.AAAGA.
AAAGA.AAAAG.
AAAGAAAAG.
AGAAA.GAAAG.
GAAAGAAA.
GAAAG.AGAAA.
AAAGA.GAAAG.
AAAGAAAG.
GAAAG.AAAGA.
AGAGAAGAG.
AAGAG.AGAGA.
AGAGA.AAGAG.
CTGAA.TCTGA.
TCTGA.CTGAA.
GAAAA.AGAAA.
AGAAA.GAAAA.
GAAAAGAAA.
ACTGGA.
CTGGA.ACTGG.
ACTGG.CTGGA.
AAGGAC.AAGGA.
AAGGAC.
AGGAC.AAGGA.
AAGGA.AGGAC.
CAGGAC.
AGGAC.CAGGA.
AGGACAGGA.
CAGGA.AGGAC.
TGTAG.CTGTA.
GAGGA.AGAGG.
AGAGG.GAGGA.
AAGAGG.
AGAGG.AAGAG.
AAGAGAGG.
AAGAG.AGAGG.
AAGAC.GAAGA.
GAAGA.AAGAC.
AGCAG.GCAGA.
GCAGA.AGCAG.
AGAAG.CAGAA.
CAGAA.AGAAG.
AAGAT.AGATG.
AGATG.AAGAT.
TGAGAGAA.
GAGAA.TGAGA.
TGAGA.GAGAA.
GAGAA.AGAAA.
AGAAA.GAGAA.
GAGAAGAAA.
AGAGA.GAGAA.
GAGAA.AGAGA.
GAGAAGAGA.
GAGAA.AGAAG.
AGAAGAGAA.
AGAAG.GAGAA.
AGAAG.AAGAA.
AAGAA.AGAAG.
GAAGA.AGAAG.
AGAAG.GAAGA.
GAAGAGAAG.
CAGAA.AGAAA.
AGAAA.CAGAA.
CAGAAGAAA.
AGACA.AAGAC.
AAGAC.AGACA.
AACTC.GAACT.
GAACT.AACTC.
AAGAA.GAAGA.
GAAGA.AAGAA.
TGAACA.
TGAAC.GAACA.
GAACA.TGAAC.
ACTCTG.
ACTCTCTG.
ACTCT.CTCTG.
CTCTG.ACTCT.
AGGAC.GGACT.
GGACT.AGGAC.
GACTG.GGACT.
GGACT.GACTG.
GACTG.ACTGA.
GACTGA.
ACTGA.GACTG.
ACTGACTG.
AGAGA.GAGAC.
GAGAC.AGAGA.
CTGAA.ACTGA.
ACTGA.CTGAA.
CAGAACAGA.
CAGAA.ACAGA.
ACAGA.CAGAA.
AAGAA.AGAAC.
AGAAC.AAGAA.
GCAGAG.
CAGAG.GCAGA.
GCAGA.CAGAG.
GAACTGAAC.
GAACT.TGAAC.
TGAAC.GAACT.
GAGAAC.
AGAAC.GAGAA.
GAGAA.AGAAC.
CTGTGG.
CTGTGTGG.
TGTGG.CTGTG.
CTGTG.TGTGG.
AGAAA.AAGAA.
AAGAA.AGAAA.
AGAAAGAA.
AGAAAAGAA.
TCTCTG.
TCTCTCTG.
CTCTG.TCTCT.
TCTCT.CTCTG.
AAAGA.AAGAA.
AAGAA.AAAGA.
AAGAAAGA.
AAGAAAAGA.
CAGAAC.
AGAAC.CAGAA.
CAGAA.AGAAC.
CAGAA.CAGAAC.
AGAACAGAA.
CAGAAC.CAGAA.
ACAGA.AACAG.
AACAG.ACAGA.
ACAGAACAG.
GATGG.AGATG.
AGATG.GATGG.
GTAGAA.
GTAGA.TAGAA.
TAGAA.GTAGA.
AGGAA.AAGGA.
AGGAAGGA.
AAGGA.AGGAA.
AGGAAAGGA.
GAACA.AACAG.
AACAG.GAACA.
AACAGAACA.
GAAGA.TGAAG.
TGAAG.GAAGA.
AGAAA.AAAGA.
AGAAAAGA.
AGAAAGA.
AAAGAGAAA.
AAAGAAA.
AAAGA.AGAAA.
AGAAAAAGA.
TCTGG.CTGGA.
CTGGA.TCTGG.
GTAGA.TGTAG.
TGTAG.GTAGA.
GAAGAT.
AAGAT.GAAGA.
GAAGA.GAAGAT.
GAAGAT.GAAGA.
GAAGA.AAGAT.
AGTGG.
CCTGG.
TGATT.
TGATT.TGATT.
TTCAG.
TTCAG.TTCAG.
GTGAG.
ATTTT.
ATTTT.ATTTT.
CTGCA.
AAGCT.
CCTGA.
CCTGA.CCTGA.
AGAGT.
TCCTG.
TCCTG.TCCTG.
CCAGG.
CTGGC.
CCAGG.CCAGG.
GCTGT.
GTCTG.
GTCTG.GTCTG.
TTAGA.
GTGTG.
GATGT.
CAAAA.
CAAAA.CAAAA.
CACTG.
GTGTGTG.
GTGTGTGTG.
GTGTG.GTGTG.
AAGTG.
TGTCT.
TGTCT.TGTCT.
GATCT.
GATTT.
TTGTT.
TTGTTTGTT.
TTGTTGTT.
TTGTT.TTGTT.
TGAGT.
GACTT.
ATAGA.
ATAGA.ATAGA.
ACTCT.
TGTTG.
TGTTGTTG.
TGTTG.TGTTG.
TGAGC.
TAAAG.
TAAAG.TAAAG.
GAAAC.
GAAAC.GAAAC.
CCAGA.
CCAGA.CCAGA.
AGCAA.
AGCAA.AGCAA.
TGGCA.
CAGAC.
CAGAC.CAGAC.
CAGACAGAC.
TGAGC.TGAGC.
TTTGT.
TGGCT.
GGCAG.
GGCAG.GGCAG.
TTTTG.
TTTTG.TTTTG.
TTTGT.TTTGT.
TTTGTTTGT.
TCAGG.
TCAGG.TCAGG.
TTTCT.
TTTCT.TTTCT.
TCTCT.
AATGG.
AATGG.AATGG.
GAAGT.
GAAGT.GAAGT.
AGGCT.
TCTCTCT.
TCTCT.TCTCT.
ATGAG.
ATGTG.
ATGTG.ATGTG.
CAGAT.
GGAAT.
GGAAT.GGAAT.
TGGTG.
TGGTGGTG.
TGGTG.TGGTG.
AAAAC.
AAAAC.AAAAC.
TTGGG.
GCAGG.
TTGTG.
TTGTG.TTGTG.
GATTG.
GATTG.GATTG.
TTGAG.
TTTTT.
TTTTTT.
TTTTTTT.
AAACT.
AAACT.AAACT.
AGATT.
TTTTT.TTTTT.
TTTTTTTT.
ACTCA.
AAGGG.
AAGGG.AAGGG.
CTTTG.
CTTTG.CTTTG.
CAAGG.
CAAGG.CAAGG.
CAGCA.
CAGCAGCA.
CAGCA.CAGCA.
AAGGC.
TACTG.
ACTTG.
GAGTT.
ATGTA.
TTTTA.
TTTTA.TTTTA.
GGGCT.
CTGCT.
CTGCTGCT.
GAGTG.
ATTGT.
GACAC.
GACAC.GACAC.
ACTTT.
TCAAA.
GTCAG.
TGGGC.
ATAAA.
ATAAA.ATAAA.
GTTTG.
GTTTG.GTTTG.
ACCAG.
TTGTA.
TCTGC.
AGGGC.
ATTCT.
AGGTG.
GGATC.
ATGGC.
TTTAA.
GGGGA.
TAAGG.
TGTCA.
AAGGT.
ATTGA.
TTGAT.
GTTTT.
GTTTT.GTTTT.
TCTCA.
GCTCT.
GGACC.
GTGGG.
ATTGG.
ATTGG.ATTGG.
ATGGG.
TTAGG.
ATCAG.
GACCA.
TAGAC.
AGTTG.
TCTTG.
CCAAG.
TTGGT.
TTGGT.TTGGT.
CATGG.
TACAG.
GACTC.
GTGAA.
TCAAG.
CAGGC.
AAAGT.
CAGTG.
AGATC.
CTGTT.
TTAAA.
GAACC.
GCAAG.
GCAAG.GCAAG.
TGGGG.
TGGGG.TGGGG.
ATTTG.
AGATA.
AAAGC.
TGTAA.
GAGGC.
GAGGC.GAGGC.
AGTAG.
AGTAGTAG.
GGGAG.
GGGAG.GGGAG.
CAGGG.
ACAGC.
CTGAC.
AAATA.
AAATA.AAATA.
AACTT.
ACATG.
GAGGG.
GGAGC.
GACAT.
AATGT.
CTGAT.
ACAGT.
AGACC.
TCTTT.
TCTTT.TCTTT.
ACCTG.
TTCTT.
TTCTT.TTCTT.
TTCTTCTT.
GTTGG.
TGGTT.
TGGTT.TGGTT.
GGGAC.
TCCAG.
GGGAT.
CTTGG.
TAGAT.
GAACA.
GAGAG.
GAGAG.GAGAG.
GAACA.GAACA.
CTGAG.
CTGAG.CTGAG.
GAAGG.
GAAGG.GAAGG.
AGGAG.
AGGAG.AGGAG.
GAAAA.
GAAAA.GAAAA.
AGAGG.
AGAGG.AGAGG.
AGATG.
AGATG.AGATG.
AAAAA.
TGGAG.
TGGAG.TGGAG.
AAAAAAA.
AAAAAA.
AAAAAAAAA.
AAAAA.AAAAA.
AAAAAAAA.
AAAAAAAAAA.
AAAAA.AAAAAA.
AAAAAA.AAAAA.
CTCTG.
TGGGA.
TGGGA.TGGGA.
GACAG.
GACAG.GACAG.
GGAGA.
GGAGA.GGAGA.
CTCTG.CTCTG.
ACTGA.
TGAAC.
TGAAC.TGAAC.
AAGAC.AAGAC.
AAGAC.
ACTGA.ACTGA.
TTGGA.
TTGGA.TTGGA.
AGCAG.
AGCAGCAG.
AGCAG.AGCAG.
GTAGA.
CTGTG.
CTGTG.CTGTG.
AGGAT.
AGGAT.AGGAT.
GTAGA.GTAGA.
AGAAT.
AGAAT.AGAAT.
ATGGA.
ATGGATGGA.
ATGGA.ATGGA.
TGAAA.
TGAAA.TGAAA.
GGACA.
GGACA.GGACA.
GGAAA.
GGAAA.GGAAA.
AAAAG.
AAAAG.AAAAG.
AGACT.
AGACT.AGACT.
TCAGA.
TCAGA.TCAGA.
GCAGA.
GCAGA.GCAGA.
TGTAG.
TGTAG.TGTAG.
AAAGG.
AAAGG.AAAGG.
TTCTG.
TTCTG.TTCTG.
AAGGA.
AAGGA.AAGGA.
AGGAA.
AGGAA.AGGAA.
TGGAA.
AAAGA.
AAAGA.AAAGA.
AGAAA.
AGAAA.AGAAA.
GAGAA.
TGAGA.
TGAGA.TGAGA.
ACAGA.
ACAGA.ACAGA.
CAGAA.CAGAA.
CAGAA.
TGGAA.TGGAA.
AAGAA.
AAGAA.AAGAA.
GAAGA.
GAAGA.GAAGA.
AGAGA.
AGAGA.AGAGA.
GAGAA.GAGAA.
AGAAG.AGAAG.
AGAAG.
GAGGA.
GAGGA.GAGGA.
GAAAG.
GACTG.
GACTG.GACTG.
GAAAG.GAAAG.
AAGAG.
AAGAG.AAGAG.
AGGAC.
AGGAC.AGGAC.
AGACA.
AGACA.AGACA.
CTGAA.
CTGAA.CTGAA.
TCTGA.
GGAAG.
GGAAG.GGAAG.
TCTGA.TCTGA.
AGAAC.
AGAAC.AGAAC.
TGAAG.
TGAAG.TGAAG.
CAGGA.
TAGAA.
TAGAA.TAGAA.
GAACT.
GAACT.GAACT.
CAGGA.CAGGA.
CAGAG.
CAGAG.CAGAG.
CTGGA.
CTGGA.CTGGA.
TAGAG.
TAGAG.TAGAG.
TGAAT.
TGAAT.TGAAT.
GGATG.
ACAAG.
ACAAG.ACAAG.
GAATG.GAATG.
GAATG.
GAATGAATG.
TAAAA.
TAAAA.TAAAA.
GGAGG.
GGAGGAGG.
GGAGG.GGAGG.
TTTGG.
TTTGG.TTTGG.
GGATG.GGATG.
GGAAC.
GGAAC.GGAAC.
AGGCA.
AGGCA.AGGCA.
AAATG.
AAATG.AAATG.
TGATG.
TGATGATG.
TGATG.TGATG.
TAAGA.
TAAGA.TAAGA.
CAAAG.
CAAAG.CAAAG.
CTGGG.
CTGGG.CTGGG.
TGCAG.
GCTGG.
GCTGG.GCTGG.
ACTGG.
ACTGG.ACTGG.
ATCTG.
ATCTG.ATCTG.
GAAAT.
GAAAT.GAAAT.
GAATT.
GAATT.GAATT.
GAAGC.
GAAGC.GAAGC.
GAGCT.
ACACA.
ACACA.ACACA.
ACACACA.
ACACACACA.
GAGCA.
GAGCA.GAGCA.
AGTGA.
AGTGA.AGTGA.
GACAA.
GACAA.GACAA.
AAAAT.
AAAAT.AAAAT.
CACAG.
CACAG.CACAG.
CTCAG.
CTCAG.CTCAG.
GGATT.
GGATT.GGATT.
GGGAA.
GGGAA.GGGAA.
GCTGA.
GCTGA.GCTGA.
AATGA.
AATGA.AATGA.
AATGAATGA.
TGACA.
TGACA.TGACA.
AACTC.
TGTTT.
TGTTTGTTT.
TGTTT.TGTTT.
GAGAC.
GAGAC.GAGAC.
TGGAC.
TGGAC.TGGAC.
ATGAA.
ATGAA.ATGAA.
TGGAT.
TGGAT.TGGAT.
TGGATGGAT.
TTGAA.
TTGAA.TTGAA.
AGAGC.
AGAGC.AGAGC.
TGAGG.
TGAGG.TGAGG.
GATGG.
GATGG.GATGG.
ACTGT.
ACTGT.ACTGT.
TAGGA.
TAGGA.TAGGA.
TGTGG.
TGTGG.TGTGG.
TCTGG.
TCTGG.TCTGG.
TCTGT.
TCTGT.TCTGT.
AAGAT.
AAGAT.AAGAT.
AGCTG.
AGCTG.AGCTG.
GGACT.
GGACT.GGACT.
CAAGA.
CAAGA.CAAGA.
TGTGA.
TGTGA.TGTGA.
AACAG.
AACAG.AACAG.
AACAA.
AACAA.AACAA.
AACAACAA.
AACAAACAA.
GAGAT.
GAGAT.GAGAT.
AAGCA.
AAGCA.AAGCA.
GATGA.
GATGA.GATGA.
GATGATGA.
TGACT.
TGACT.TGACT.
GTGGA.
GTGGA.GTGGA.
TGTGT.
TGTGT.TGTGT.
TGTGTGT.
TGTGTGTGT.
AGGGA.
GGCTG.
GGCTG.GGCTG.
TGCTG.
TGCTG.TGCTG.
TGCTGCTG.
AGGGA.AGGGA.
TTTGA.
TTTGA.TTTGA.
AACTG.
AACTG.AACTG.
ACAAA.
ACAAA.ACAAA.
ACAAACAAA.
ACAGG.
ACAGG.ACAGG.
CTGTA.
CTGTA.CTGTA.
AAACA.
AAACA.AAACA.
AAACAAACA.
TCATT.
AATAT.
GTTAG.
TACAT.
AGCTA.
CCAGC.
TATCT.
CCAAA.
TGGCC.
AGTAA.
GATAT.
TTGTC.
TTACA.
TGCCA.
TTCAT.
AAACC.
TATTG.
ATATT.
ACTAA.
TTTGC.
TAATT.
TAGGT.
CTACA.
TCCAA.
ACTTA.
AGGTC.
GGCCT.
CTGCC.
GGGTG.
TTATG.
GAGTC.
ACTTC.
TCCTT.
GCATT.
AAGCC.
TAGTT.
ACTAG.
CATCA.
CATAG.
GTCTT.
TAAAC.
TAACT.
TTCTA.
ATATG.
TTGAC.
GATTA.
GTAAG.
TGGTC.
CAATG.
ATTTC.
CTTCA.
TAGCT.
TTGCA.
CTTGT.
CAAAT.
GATGC.
CATGT.
CTAGG.
AACTA.
GATTC.
CATTG.
GGTTG.
ATTAA.
CTCCA.
GGCTC.
TCTTA.
CAGTT.
GCTCA.
TGCTC.
GCTTG.
CAGTA.
ATCTC.
AAATC.
GTGTA.
ACAAT.
TAACA.
GGTCT.
ATTCA.
AATTA.
ATCAT.
CACCA.
CAGTC.
TTACT.
TAATA.
TAATAATA.
GTGCA.
GTTTC.
GTATG.
GGCTA.
TTAAT.
GTAGC.
CTCTA.
GTCTC.
TGTCC.
GGTCA.
ACTCC.
ACCCA.
CACTC.
ACCTT.
TCTCC.
CTCAT.
CACTT.
CTATG.
ATCCA.
TGCAC.
AGTGC.
GGCAC.
ATACT.
CCTTT.
ATAGT.
GCTAG.
GTCCT.
ACCTC.
ACCAT.
GTTCA.
CTCCT.
GAGTA.
AGGCC.
TAGGC.
TATAA.
CTCAC.
TCTAA.
GTAGT.
TAAGT.
CTTTC.
TGCTA.
TCCTC.
ACATC.
TATAG.
CTTTA.
CTAAA.
AGTTA.
CAACT.
GCACT.
CACAT.
GGCCA.
GTGTC.
TACTT.
GATCC.
ATGTC.
AATGC.
CCTGC.
TTAGT.
TGTAC.
CCATG.
TTTCC.
CAGCC.
CCTTG.
ATCCT.
TCCCA.
GGGTT.
CCACA.
TAGTA.
CTCTT.
GCCAG.
AGTCA.
CTGTC.
GATAG.
AGTCT.
GGAGT.
TGGTA.
CAACA.
CAACAACA.
TGCAA.
CAAGC.
GGGCA.
TTTTC.
TTGCT.
AATTG.
GGCAT.
GTAGG.
ATGAC.
TTCCT.
TACAA.
TTAAG.
CCTGT.
GGCTT.
ATGTT.
AGCTT.
TATGT.
TCTTC.
TTTCA.
TGTGC.
AATAG.
CTTTT.
AATCT.
TCACA.
GGATA.
GTGGT.
GTGGTGGT.
GTGGT.GTGGT.
GAATC.
TTGGC.
TCAGT.
TATGA.
TAGTG.
TAAAT.
TGTAT.
TGTAT.TGTAT.
CATGA.
TGCTT.
CTTGA.
AATAA.
AATAATAA.
AATAA.AATAA.
GGTGG.
GGTGGTGG.
AACCA.
CTAGA.
AAGTA.
AATTT.
AGTGT.
ATGAT.
ATGATGAT.
AACAT.
GCAAA.
GACCT.
TATTT.TATTT.
TATTT.
CTTCT.
GCTTC.
GATCA.
AAATT.
GTGAT.
CAGCT.
TTCTC.
GGTGA.
GAGGT.
GCAGC.
GCAGCAGC.
GTGAC.
TGATA.
AGCTC.
TGATC.
GCCTG.
AACAC.
ACACT.
TGGGT.
AGCCA.
AAGTT.
AGCAT.
GAATA.
AGTTT.
CTGGT.
ATGGT.
TTTAG.
GGCAA.
GTTCT.
ATTAG.
TCTAG.
AAGTC.
ATCAA.
ACATA.
GTGCT.
GAGCC.
GTAAA.
ATAGG.
TTATT.
CTCTC.
CTCTCTC.
AGCAC.
GCATG.
GGTGT.
TAATG.
CCCTG.
AGGGT.
ATAAG.
CTTAG.
AGGTT.
ATTTA.
AATCA.
ACAAC.
CTAAG.
ATACA.
GTGGC.
ATGCT.
GCACA.
AGTTC.
CACAC.
CACACAC.
CACACACAC.
CACAC.CACAC.
TCAGC.
AATTC.
CCTCT.
GCTGC.
GCTGCTGC.
GCAGT.
CAGGT.
TGCAT.
TAGCA.
CATTT.
TGCCT.
TTCAA.
AGGGG.
GTTGA.
TAGGG.
GCTTT.
CTCAA.
CCCAG.
ACCAA.
ATGCA.
ACATT.
ATCTT.
GTTGT.
GTTGTTGT.
AACCT.
TTCCA.
AGGTA.
CAAGT.
GTGTT.
TCACT.
GGTAG.
AGCCT.
CATCT.
CAAAC.
TCATG.
TATGG.
CACAA.
TTTAT.
TGACC.
GATAA.
TGTTA.
ACTGC.
GGTTT.
GACTA.
TGTTC.
TGCTTTG.
AAGGTGT.
GGTGTCT.
TTGGTGT.
TGTGCCT.
TGGTGTC.
GTGTG.
TTGTGCC.
TGGATGG.
GAAGGTG.
TGTGATG.
AGTGCTT.
AAGGAAA.
AGGAAAG.
AAAGGAAA.
ATGAATG.
TGAATGA.
ATGGATG.
TGATGTT.
GGATGGA.
TGCCAAG.
AGGTGTG.
AAGAAAG.
AGAAAGA.
AGGTGTT.
TTTGGTG.
AGGTGTC.
GGTGTC.TGGT.
TGTGCTT.
GAAAATG.
TAAAATG.
AAAGGTG.
AAAGATG.
TGTG.TGCCTG.
TGTGCCTG.
TGAGATG.
TCCTGTG.
CTGCCTG.
CCTGCCT.
TGTTTGT.
TTGTTTG.
TGTGTCT.
TGGTGTT.
TGATGTG.
GAAAGTG.
TGCCTGC.
TGCCTGA.
GTGCCTG.
TGCCTGT.
AAAGAAA.
GAAAGAA.
TTTGTTT.
GAAACTG.
ATGTGCC.
TGAAAAG.
CTGGTGT.
CCTGGT.
GTGTCA.
GGAAAG.
TCCTTG.
GTTCCT.
TCAGGT.
ACAGAT.
GAGAAT.
CAAATGT.
GATGAT.
GATGATG.
TGATGAT.
GCCTGA.
ACAAAA.
ACAAAAA.
TGACAG.
CAGGAT.
AGCCTG.
TGAGAT.
AATGCC.
TGACAA.
TACAGA.
AAAGTT.
TTGTGG.
TAGGAA.
ATGGAA.
TGAGCA.
AAAACA.
CAGGTG.
TATGTG.
TTCTTG.
TTGGGA.
TTGTGA.
GTGTTT.
GTGTTC.
CAAGTG.
TTTCAG.
CAAGGT.
AGAAAT.
TGGTTT.
GAAGGT.
CTTTCT.
TTTCTC.
TGCATG.
TCTGCC.
GGTGTG.
GGTGTGT.
AGGTTG.
AAAAGG.
AAAAAGG.
GAAACT.
AAAAAGA.
AAAAGA.
TGCTGA.
ATGGAT.
GCCTTT.
TCAGGA.
AAAAAGT.
AAAAGT.
GAAGAA.
AGAAGAA.
GAAGAAG.
TCTTCA.
TTGCCA.
ATTGTG.
ACAGTG.
ATGTTG.
TTGTCT.
TTCAGA.
TTTGCT.
TTGAAG.
AGTGCC.
ACATGT.
TGAAAGT.
TTCAGT.
GTTTCT.
TGAAGT.
GCCTGT.
CTGTGG.
TGACTT.
CTTGGA.
TGGA.CTTGGA.
CAAATG.
AAATGTG.
AAATGT.TGTG.
TGGGTG.
TTAAAA.
TTAAAAA.
GATGCT.
AAAATG.
AAAAATG.
AGAATG.
ATGGTA.
TGGTCC.
TAGGAT.
GTGTGC.
TGTGTGC.
AGAAGA.
TGCCAG.
TGCCAC.
CAAAGA.
TGATCT.
TTCAAG.
TTCATT.
GTCCTT.
CATTTC.
AAGCCA.
TTTGAT.
GGATGC.
AGAAAC.
AAACAG.
TGAGCT.
AGCTTT.
ATGATT.
GCCTCA.
TCAAAA.
ATGTCT.
TGACCT.
CTGTGC.
TTGAGT.
TGTTGA.
CTTCAT.
TGGATT.
TCTTGT.
GTCCTG.
TGCCCT.
AAAACT.
AGGTGG.
TGGTTC.
GAAAGA.
TTCAAA.
CTTCCT.
GCCAAG.
TGCCTTG.
TTTGGA.
CAGGTC.
AACAGT.
TTCTGA.
TGGGAG.
GCCTGG.
TCTTGG.
TTGTTG.
ACAAAG.
TGCAAG.
TAGCCT.
GGTGAC.
ATTTTG.
GGTCCT.
AATCTT.
GTTCAG.
AACAGA.
TAGATG.
TTGGTT.
TAAAAC.
TCTGGA.
GTTTGT.
TCTTTT.
CCATGG.
TCCTTT.
GAGCCT.
AGCCTT.
TGTTGG.
TGTTGTT.
GTTGTT.
GTTCTG.
TGTTGC.
GTTCTT.
CTGTGA.
AATGTC.
AGAATT.
CACAGG.
TGTTTC.
CATTTG.
ACAGGA.
AGAGGT.
CAGGTT.
CTGTTT.
GTCTTT.
GATGTC.
AAACAA.
TGAGTT.
ATGTGA.
GTGTCT.
CCTCTG.
CATGTG.
TTTGGG.
CTCAGA.
TCAAAG.
TCTTTC.
CTTGAT.
GGAAAA.
AAAGCT.
TTTTAA.
TGTTTCT.
ATTCTG.
TCATTT.
AGGTTT.
CTGCTG.
CTGCTGC.
AGTTTG.
TGTCAA.
TTTTGT.
AGTGTGT.
TTGCTT.
ATCTTT.
AAGCCT.
GAAAGG.
TTCTTT.
TGGCTG.
AAATTG.
TGCCTA.
CTTTTG.
TGTCTC.
TGGTTG.
TGTGTGT.
GTGTGTG.
TAAATG.
TTCCAG.
TCTTGA.
TTTGTT.
AAGTTG.
TGGCCA.
TGATTG.
ATGTTC.
AAGGTT.
CTCTGT.
TTTCTT.
TGGTGC.
AAGTGT.
CCTGTG.
TGCTGG.
AATGTG.
GATGTT.
ATGGTG.
TGTGCA.
TGCAAA.
TGCCTC.
TTGGTG.
TGTCTG.
GATGGA.
GAAATG.
TTTGGT.
CATGGT.
TGTCTT.
TGAAAAT.
TGGGAA.
TGATGA.
ATGATGA.
GGTGT.CTGGT.
GAAAAG.
TGTGTC.
GTGTGTC.
TGTCTA.
TGAATG.
AGGAAA.
ATGGTGT.
TGGCCT.
CTGGTG.
TTCTGT.
GCTTTG.
TGTTCA.
CAGTGT.
CAGTGTGT.
TGGTGTG.
TTTGTG.
TGCTTA.
AGGTGT.
CTGATG.
AGAAAG.
GATGCC.
AAGTGC.
TGAGTG.
TGCTTG.
AAAGGT.
TGGTGA.
AAGTGTC.
TTGCTG.
ATGTGC.
TGTTCT.
TGAAAG.
AGAAAAG.
AAGAAAA.
TTTCTG.
TGTGAT.
GTGCCT.
CTGCCT.
TGTTTG.
GAAAAGA.
GGTGTT.
AAATGT.
TGTGCT.
CAGAAA.
AAAGTG.
AGTGTG.
TGCCTG.
ATGATG.
TGTCTTT.
TGAGAA.
TTTCTTT.
TCTTTCT.
TGCCTT.
AGATGA.
TTGTGC.
TGGAAG.
TGCTTT.
TTGATG.
CTTTGT.
TGCCAT.
TGATGG.
TCTGTG.
AGAAAA.
AGAAAAA.
TGAAATG.
TGAAAA.
TGAAAAA.
TGGATG.
AAGAAA.
TTGCCT.
TGGAAA.
TGTCCT.
ATGTGTG.
ATGTGT.
TGTG.ATGTGT.
GTGATG.
TGCTGT.
AAAGGA.
AGATGC.
CTTGTG.
GGTGCT.
GCCATG.
ATTTCT.
CTGCTT.
AAGGTG.
AAATGC.
AAGATG.
TGGAAT.
TATGAT.
ATGATGT.
GATGTG.
TTCTCTC.
TTCTCT.
GTGCCA.
TCAGTG.
ACAGAA.
TGTGAC.
AGTGTC.
GTGTGTT.
TGTGTT.
TGACTG.
CTGTGT.
CTGTGTG.
GAATGG.
AAAGAT.
GGAAAC.
AAATGA.
TGTGGT.
TGGGAT.
TGAGGT.
CTTCAG.
CCTTTG.
TCAGAG.
TCTGGT.
TACAAA.
AGTGTT.
AGTGCT.
AATGTT.
GAAAAT.
TTTTGG.
TTTTTGG.
ACAGGT.
TAGAAA.
AGGTGA.
GTGTCC.
TGTCAG.
TTTTCT.
TTTTTCT.
GTGTGA.
TGTGTGA.
TAGGTG.
GAATGT.
TTGTTT.
AAAGAA.
TCAGAA.
GAGATG.
CTTTGG.
TTTGAA.
GATGGT.
TGTTTT.
TGATGC.
TGAAGG.
GTGTCTA.
TTTGCC.
AAATGG.
TGTTGT.
AGGATG.
TGATTTG.
AGATGT.
TGATTT.
AAGAAG.
ATGCCA.
AGAAATG.
AAGGAA.
GTGTTG.
AATGGT.
TGCCAA.
ACTGAA.
GAAAGT.
TTCCTG.
TGCACA.
TCTTTG.
TGTGAA.
TTCTGG.
CTTTGC.
AATGGA.
GTGCTG.
TCCTGT.
ATGTTT.
ACTTTG.
TCTCTG.
AGATGG.
TTGTGT.
TTGTGTG.
GGATGG.
TGAAAT.
GTGCTT.
GGATGT.
ATGCCT.
CAGATG.
AAACTG.
TTCAGG.
GATTCT.
GTGACA.
AAAGCC.
AACTCT.
TAACTG.
CCACAG.
TCCACA.
TGTCCA.
TGGAGT.
TCATGT.
GTTTGA.
ACATGG.
GTGCAG.
TCAAGA.
GAATGA.
GGTGTC.
AATATT.
GAAATT.
TTGTTC.
GACTTT.
CTTTTC.
CTTTTA.
TCTGAA.
AAACCT.
ATTCTT.
AAACAC.
GATTCA.
CAGTTT.
GAATTG.
ACATGA.
TATTGA.
GGAGCC.
TTGAGA.
CAAACA.
CAAACT.
AAGAGA.
AGAGAT.
GATGCA.
AATGCA.
CCTTGA.
GCCTTG.
AAAAGC.
TGATGT.
AACATT.
ACATTG.
TCAAGT.
TCAGAT.
ATGCTC.
TTTAGG.
GGATTT.
TAAAAG.
GAGCTT.
GCTTTT.
GTGCAA.
CCTCAG.
CCTCAA.
TATCAG.
TTAAAG.
TGCCCA.
GTGATT.
GTGGCC.
AGTTGC.
GAAGGA.
AGAGTT.
GGTTTT.
CCACAA.
TTCTGC.
TACATG.
ACCACA.
GAGTTT.
TGAGGTG.
CAGGAC.
TTCTCA.
GAGGTG.
TCTGAG.
CCAGAT.
TGTTTA.
TTAATG.
TAATGA.
ACTGGT.
CCTGAA.
CTTGGT.
ATGGAG.
GGAAGA.
TGAAGC.
TTCACA.
GACAGA.
TCTCTT.
GAAGTT.
TCCAGA.
CTTGCT.
ATTTCC.
CTGAAA.
CTTGTT.
ATGGGA.
TCCTCA.
GCCAAA.
AGGACT.
AGATGAT.
CTGTCT.
GGACTT.
ATTTGT.
TGGTGG.
TGGTGGT.
ATTTTA.
ATGAAA.
AAGTGA.
TGTGGA.
CCTTTT.
CCAGGA.
GTCAGG.
CCATTT.
ATTGGT.
GGACAG.
GGTGCA.
TACAAG.
AGCCAG.
TGCTAA.
CCTTGT.
CTATGT.
CAATGT.
ATGGCT.
TTCCCA.
AAGCTT.
CTCCTT.
GATTAA.
AAGTCT.
GATGGAT.
TGATAG.
ACAAGG.
TATGCC.
GATGGG.
AACAGG.
TTCCTA.
GTGCAC.
CTCACT.
AGATGCC.
CTAAGG.
CAGTGC.
CTGTTG.
GCCAGA.
GATTGT.
TGATTC.
CATTCT.
CCAGAA.
AGCCAA.
CTTGAG.
TAATGC.
CCTTTC.
TAAAGA.
CATGTT.
AGGAAT.
GTGCAT.
GCCAGG.
ATCAGG.
TTTCAA.
TACATT.
GACCTG.
CCTGGA.
ACACAG.
ACAGAG.
AGGATGT.
ACAAAT.
GTTCAA.
TCTACA.
ACTTGG.
ACACTT.
CACTTT.
ACCTTG.
CTGCAA.
GCCACT.
TAAGGT.
GTGTAT.
GAATCT.
GAAAAC.
TCCTTA.
AACTTT.
ATCCTG.
ATAGGT.
TCAGGG.
TTGTCA.
TGGTCT.
AACACA.
TTGAAA.
CTCAGG.
ATTAAA.
AAAGAG.
TGACCA.
CCTATG.
AATTGG.
GAACTT.
AGTTGT.
GTTGTC.
TGTGCC.
GTTTGG.
GATCTG.
TCAAGG.
GATTTTT.
GATTTT.
TCTCAG.
GACTTC.
GTTTTA.
TGTATT.
CAAGAA.
TCTGAT.
TATGTT.
AGTTTT.
TTTGAG.
GGTTTG.
TACCTG.
TTTCAT.
CAGATA.
TGGTAT.
GAAGCC.
TCAGTT.
ATTCAG.
GAAGCT.
TATTTC.
TGAACA.
TATGAA.
CATGAT.
CTACAT.
TTCCTC.
GGGAAA.
TTTATG.
CATGAG.
CCAAGG.
AAACCA.
AAATTT.
TTAGTG.
TTCCCT.
TCCAGG.
GATGAA.
TTTTCA.
AAGTTT.
TAAGGA.
GGAAGT.
CAAGAG.
CTTCTG.
CACTTG.
ACTTGA.
TGGTGT.
ACTTGT.
CATGGA.
ATCTGT.
GTTGCT.
CAAAGG.
ACAATG.
CTGGAA.
AGATTC.
AATGAT.
GTTGTG.
AAGGAT.
TGCTTC.
TTTCTA.
TGTGTA.
GTGTGTA.
TAAGAT.
CTCTTG.
CTGAAT.
GGTTGT.
TAAGAA.
AGTCTT.
ACTTCA.
CAGAAT.
CCTGAT.
TGATAA.
TCATGG.
CTTTGA.
TCCTCT.
TGGAGA.
TGAGGA.
TGTCAT.
ACCTGG.
GCCTCT.
TCTGCA.
AATGAA.
AAGAGT.
GTGAAA.
ATTTGA.
CAAGAT.
GCTGCC.
TCAAAT.
CTTTCC.
TCTATG.
TGAGAG.
TGAGAGA.
AGGAAG.
CACAAA.
GAGAAG.
AACTGA.
GAGTGT.
CAAAAG.
TCTGTT.
CTCTGG.
TTCCTT.
CACAGA.
CTATGA.
TTTTGA.
TCACAG.
TGCTCA.
GAAAGC.
CAGAGT.
TACTGA.
GATGTA.
TGCTGCT.
TGCTGC.
AAACTT.
TTTCCT.
CACATG.
TGTAAA.
ACATTT.
CAAAAT.
TAAAGG.
ATGGTT.
TGCTCT.
ACCTCA.
AGAGAA.
GATGAG.
TCCTGC.
AGAAGT.
CAGAAG.
TGTTCC.
TTCTTC.
ATGGAC.
TGAACT.
TGGAGC.
ATGTCC.
AACTTG.
TTGGAT.
TATTTT.
TGCAAT.
CTTGCC.
TTGGAG.
TGCAGA.
CATTTT.
CTCAAA.
TCTTTA.
GTTTTG.
ATTTCA.
GTGACT.
TGACAT.
GGAAAT.
GAGTGC.
AATGAG.
TCTGCT.
TAGTGT.
AACTGT.
TGAAGA.
GCTGTG.
ATGAAG.
TTGAAT.
AGAAGG.
CAAAGT.
ATGCTT.
AGAGTG.
TCCTGA.
GGTGAT.
TGGACT.
AGGACA.
GGAATG.
TCCAGT.
GAAACA.
CTGGTT.
ATCTTG.
GATTTG.
TCTCCT.
TTGGAA.
CTCTTT.
AATGCT.
TTTAAA.
AACAAA.
CAGAGA.
TAAAAT.
GTTGCC.
AGCCTC.
ATGAGA.
AAGAAT.
CCAGGT.
GTCTTG.
CTGAAG.
ATGCTG.
ATGTCA.
AAGATT.
CAGGAA.
AGTGAT.
GACATG.
CCTTGG.
CAGCCA.
TCCTGG.
ATGTAT.
GGACCT.
GTCTCT.
AGAAGC.
GAAGTG.
CTCTGC.
ATGGTC.
AGGTGC.
TGTATG.
GTTTGC.
CAGTGA.
TCATGA.
ACTTTT.
TGGCTT.
TTCATG.
GTGACC.
TGGTAG.
TGTGAG.
TTGGCC.
CCTGCT.
ATGAGG.
TGGACA.
TATGGT.
AGTTCT.
AAGACA.
TGAA.ATGATG.
TGATGAA.
AAAGTC.
AGTGAGT.
CAGAAAG.
GAAGAAA.
CCAAGA.
CTGTCTG.
AAAGAAG.
CTCTCA.
AAGAAGG.
AAAATGG.
GTGTCTG.
ATGACT.
GATGAC.
GAGAAA.
CTGAGA.
AAAT.
AAAT.AAAT.
ATGTTA.
AATGGC.
TTTGTCT.
TACCAA.
CTTGCCT.
TCCATT.
ATGTGAT.
CTTTGCC.
AATTGT.
GAATGGA.
TGAATGG.
GCCTGTG.
TGAATGT.
GCCTAT.
GTATTT.
GTGTCTT.
TTGTCTT.
AAAGTGC.
TGTCCTT.
TTGATT.
TTCTGTT.
TGATGTC.
TGGAAAT.
TTCTGTG.
TTTTGGT.
TGATGGT.
ATGTATG.
TGTATGT.
TTTAAG.
AAGGAAG.
GAAGGAA.
TAACAT.
TTCTCC.
AAAGGAA.
GTGTCCT.
AGGAAAA.
AGACTT.
CTGTCCT.
GAAAGTT.
TGTGGC.
TGTTCTT.
AAGTGCC.
TCAGAAA.
CAGAAAT.
GCAAGA.
CTCATG.
CCTGCC.
CTTGTC.
TGGAAAG.
AAAATGT.
ACTCTG.
TGGAAGA.
TTTGTC.
TTTTAT.
GGCCTT.
ATACAG.
TTTCTGT.
GAAAGGA.
TGTCCTG.
GAAAAGG.
GCCTCC.
AGTGCA.
GCCTGC.
TTTTGC.
AAGCTG.
AAAATT.
TCTTTGT.
TATTGT.
AGGATT.
GAAATGT.
ACTGTT.
AAAATA.
AAAAATA.
TGAGAAT.
AAGATGG.
TGTGATT.
CTTTGCT.
TAAATGT.
ATGCCC.
TCCAAG.
GTTGCCT.
GAAATGC.
TGAATT.
TTTCCA.
AAACAAA.
CAAACAA.
AATGAAA.
AAATGAA.
GAAATGA.
GGAAATG.
TAGTGA.
ATGTGG.
GGTTGC.
CAGGATG.
TAGGAC.
ATTGAG.
GTGGTG.
AAGATGC.
CCAAAG.
GGAAGC.
ATGCAT.
GCTTGT.
AGATGGA.
TGCCTTT.
GCCTTTG.
CAGTGTG.
GAGGTT.
GAAATG.TGTG.
TCCTTCC.
CCTTCC.
GACTTG.
CCTTCT.
GAGTTC.
AAGGTGA.
GACTGC.
CAATGG.
AACCTC.
CTCACA.
TGCCATG.
TCCTTC.
GCCTTC.
CAAAAAG.
CCAAGT.
GCTGCT.
GAACAG.
TCTGTC.
GTTTTGT.
TGTTTTG.
TTTTGTG.
TGATGCC.
TCTTGTG.
ACAAGA.
CTATGG.
CTGCCA.
TTGGAC.
CTGATGT.
AATAAA.
CTTCTT.
GTGAGT.
AGTGAG.
CTTTGTG.
GACTGA.
AATGGG.
TTGCCTT.
TTTTCTG.
ATGCCTG.
TCTGCCT.
TTTCCC.
GCTGGT.
TTGCCTG.
TAAAAAT.
AAGCAA.
TTTGCCT.
TAAAAAG.
TGATGTA.
AGAAACA.
GGTGTA.
AGTGTA.
CTAAGA.
CAGCCT.
ATATGT.
TACAGG.
TTATTT.
GTCTGT.
TTTGATG.
GCACAG.
TCTTCT.
GGAAAAG.
GATGTGT.
ATTTCTG.
AGCTAT.
AATGTGC.
TGATAT.
GATATG.
TTTGTGC.
GAAAAAG.
TGAACC.
CTGTGCT.
ATGAGT.
ATGTGTC.
TGTGCCA.
CTGGAT.
GATTTC.
ATCAAA.
AAAAAT.
AAAAAAT.
TTTTTG.
CAAAAC.
CTTTCTG.
TAAAAA.
ATTTTTA.
AGTA.
CATGAA.
GTGTGCT.
ACTGAT.
TGTGCTG.
ATTTGG.
AGGTGCT.
TATTTG.
AAGTGTG.
CAAGTGC.
CAAGTGT.
GGTGTTT.
AAAGTGA.
GGTGTGA.
AAAAGAA.
AAAAAG.
ATTTGTG.
CTGTTC.
GTTTGTG.
GAATGC.
TTGTGCT.
AGCCAT.
CTGTGCC.
AGATGTT.
TGGAAC.
GTGTTTG.
GTGTGT.
AGAAAGG.
AGAACA.
CAAAAA.
GTGCTTT.
CTTGAA.
TGTTTGG.
ATTTTT.
ATTTTGG.
ATAC.
TGCTGTG.
GTTTTTG.
TAATGG.
TGTGTG.
AGAAAGT.
TTTTTC.
AAATGTT.
TCAGTGT.
GTCATG.
CTTCAA.
TGTGAAA.
GAAAAA.
GAAAAAA.
ATGAAT.
TAAAGT.
TTGCTTT.
TGCTTTGC.
ATTTTC.
ATTTTTC.
GTTTTC.
AATGTGT.
TTTACA.
GCTTTGC.
TGTTTGA.
CTGTTTG.
TGGACC.
ATCTCT.
TGAAATT.
CTACAA.
ATGTC.AATG.
TGAT.ATTTC.
TGATTTC.
TACAAT.
CTCTGA.
CAAAG.AAGG.
TGTG.CTCTG.
CTCTGTG.
CTCTGCC.
CTCTGGT.
TGGT.CTCTG.
CTCTG.TGCT.
CTCTGCT.
ACTT.CTTTG.
CAAAGAT.
CAAAG.AGAT.
TCTT.TTGTG.
TTGTG.TCTT.
TGAAA.AAGT.
CAAAG.AAGT.
AACT.CTTTG.
AACTTTG.
TTCTCTG.
TTCT.CTCTG.
TTGT.CTTTG.
CTTTG.TTGT.
GAAGAG.
TTGGGT.
TTGG.TGGGT.
TTTCTCT.
TGCC.AATGC.
AATGC.TGCT.
TGTC.CTTGT.
TGAG.CTTTG.
TGGA.CTTTG.
CTTTGGA.
CTGGGT.
TGAAAC.
TGAAAAC.
TGGGTT.
TGGGTA.
TCCTTTG.
TCTCTA.
TTGCT.TGTG.
TGTG.TTGCT.
CTTCTCT.
ATGGGT.
TGGGT.ATGG.
TAAAGTG.
TGTT.TTGCT.
TGTTGCT.
TTTG.TTGTT.
TTGTT.TTTG.
GCATGT.
GAAGAC.
CCATGT.
TGTT.CTTTG.
CTTTGTT.
TTGTG.CCTG.
CATGTC.
CTTG.TTGTG.
TTGTG.CTTG.
AGGATC.
GTGT.CATGT.
CATGTGT.
CATGT.GTGT.
CTCTG.CTGC.
CATGT.TGTG.
TTTT.TTGTG.
ATTGCT.
TTGCTA.
AAAT.TTGTG.
TTGTG.AAAT.
AGAA.AATGC.
TGATG.GGTT.
GGTT.TGATG.
GAAGAT.
GCTCTG.
TCTTGTT.
TGAAAGC.
TTGTGGT.
TGGT.TTGTG.
TTGTG.TGGT.
TGTT.TTGTG.
TTGTG.TGTT.
TGTTGTG.
TTGTGTT.
TTTTA.CTTT.
CTGAGG.
TTTGCTG.
CTGAATG.
TTTTAG.
GTTT.TTTGC.
ATTTGC.
TTGAGG.
GTGAGG.
GAAA.AAACT.
AAACTGT.
AAACT.CTGT.
TTTT.TTTGC.
TTTG.TTGTG.
CTTT.TTTGC.
AACTGAA.
GAAA.TTGTG.
GTTTCA.
CTGAAC.
TGAA.AACAG.
AACAG.TGAA.
TGTG.TATGT.
GCTGAA.
GAAT.CTGAA.
AAACT.TGTG.
TGTG.AAACT.
ATGT.TTGTG.
TTGTG.ATGT.
CTGAA.TCTG.
AGAAT.AAGA.
TGCC.TTTGC.
CTTTG.GTGC.
TTCTCCT.
TTCTCTT.
AGAATC.
TAAACT.
TAAAACT.
TAGAAT.
AGAAT.CAGA.
TTGA.CTTTG.
CTCA.TTCTC.
TGAG.AGAAT.
CTTCTC.
CTTTG.CCTT.
AAACTC.
GAAACAG.
ATGA.TGAGG.
TGTTTGC.
TGTT.TTTGC.
AACAGAA.
TGAT.TTGTG.
TTGTGAT.
TTGTG.TGAT.
AAACTGA.
AAACT.CTGA.
GATG.AATGA.
AATGATG.
AATGA.GATG.
TAACAG.
GATG.TTGTG.
TTGTG.GATG.
GATGAGG.
TGAGG.GATG.
GATG.TGAGG.
TTGTG.TGCT.
TGCT.TTGTG.
TCATTTC.
TGAA.TTGTG.
TTGTGAA.
GCAAAG.
GCCT.CTTTG.
TGTC.CTTTG.
CTTTG.TGTC.
GTGTTGT.
GTTGTGT.
TGGTTGT.
TGGT.GTTGT.
GTTGT.TGGT.
CTTGTA.
CTTGT.CCTT.
CCTT.CTTGT.
CAAAGC.
CTTT.TTGTG.
GTTCTC.
TTCTTTG.
CTTTG.TTCT.
TGTT.GTTGT.
TTCT.TTGTG.
TTGTG.TTCT.
TGCTTGT.
CTTGT.TGTG.
TGTG.CTTGT.
TCCAGC.
TTGTGCA.
TGCA.TTGTG.
TTGTG.TCCT.
TCCT.TTGTG.
TCCT.CTTTG.
CTTTG.TCCT.
GTCCAG.
AGAA.CAAGA.
CAAGATG.
CTTTTCT.
CTTTT.TTTG.
CTGCAT.
TGCATT.
CTTTG.TCTT.
GTATGT.
TGCATA.
AAAATGA.
AAAA.AATGA.
TTATGT.
TGAG.TTGTG.
TGTT.TTTCA.
TTTCA.TGTT.
TGTTTCA.
TATGTA.
TATGTC.
CTTTCA.
TGCC.TTGTG.
GTTGT.TGTC.
GCTT.CTTTG.
TGTT.TTCAA.
TGTTCAA.
CAATGA.
GTGT.TTGTG.
TTGTG.GTGT.
GCCTT.TTCT.
TGTC.TTGTG.
TTGTGTC.
CTTT.GCCTT.
GCCTT.CTTG.
GCCTTGG.
AATGAC.
TGCAT.TGTG.
TGTGCAT.
TGTG.TGCAT.
GCCT.TTGTG.
TTGTGCCT.
TTGTG.GCCT.
AATGA.TGAG.
TGAG.AGGTT.
ATGAA.TATG.
TAGGTT.
AGGTTC.
TCAGGTT.
AGGTT.TCAG.
AGGTTGT.
AAAGGTT.
AAAG.AGGTT.
TGATG.ATGG.
AAAATC.
AACTG.CTGT.
TGATG.GCCT.
GCCT.TGATG.
TAGGATG.
TAGGA.GATG.
AACTGG.
AACTGC.
AACTG.CTGC.
GTCCTA.
TGATG.TGAG.
TGATGAG.
TGAG.TGATG.
CTTGA.CCTT.
CCTT.CTTGA.
CTTGAC.
GCTTGA.
AGTCCT.
AATTTT.
GTCCT.CCTT.
GTCCTGT.
GATG.ATGAA.
ATGAA.GATG.
CCTG.GTCCT.
TGATG.TTGT.
TTGT.TGATG.
GTCCT.TGAA.
TGAA.GTCCT.
TGGTCCT.
TGGT.GTCCT.
GTCCT.GTGT.
AATTGTG.
TTGTG.AATT.
AATT.TTGTG.
ATGT.TGTCC.
TGATG.CTTT.
CTTT.TGATG.
TATT.TTGTG.
TGGAG.TTGG.
ATCTGG.
CTGGAG.
TGGAG.CTGG.
GTCTGG.
TCTGGG.
TGATG.TCTG.
TCTGATG.
TCTG.TGATG.
AATG.TGTCC.
AATGTCC.
CATTGTG.
TCTGGTG.
GGTG.TCTGG.
TGTCTGG.
TGGA.TCTGG.
TGGT.TCTGG.
TCTG.CTGCT.
AGGT.TGATG.
TGATG.AGGT.
CAACTG.
ATTTT.TTTC.
ATTTT.TTGG.
TGTC.TGATG.
TGATG.TGTC.
ATTTT.TTTG.
ATGAG.GATG.
TGAT.ATTTT.
TGATTTT.
AATG.ATGAG.
TGATG.TTCT.
TTCT.TGATG.
GTGCATG.
ATGAGGT.
CTGTCC.
ATGAGC.
GGTG.TGATG.
TGATG.GGTG.
TTGTCC.
CACTGA.
CCTGTT.
TGTT.CCTGT.
CCTGT.TGCC.
CCTGTGT.
GTGT.CCTGT.
TGTG.CCTGT.
CCTGT.TGTG.
TGATG.TGTT.
TGTT.TGATG.
AGAAGGA.
TGAT.ACTGA.
ACTGAAA.
ACTGAG.
CTTTG.TGCT.
TGCT.CTTTG.
ACTGAC.
CCTGT.GCCT.
TGGT.CTTTG.
CTTTGGT.
CAGAT.GATG.
GATG.CAGAT.
AAGT.AGTGC.
CAGATGA.
CAGAT.ATGA.
TGCA.AGTGC.
CAGAT.ACAG.
TGATGCT.
TGATG.TGCT.
TGCT.TGATG.
TGATG.TGTG.
TGTG.TGATG.
TGCT.GCTTT.
TCTGCCTC.
GCCTCTG.
GCCTC.TCTG.
TGATG.GTGT.
GTGT.TGATG.
TGATG.TGCC.
TGCC.TGATG.
GCTTTTG.
TGGT.TGATG.
TGATG.TGGT.
TGAT.CTTTG.
CTTTG.TGAT.
TGAA.TGATG.
TGATG.TGAA.
TGAA.CTTTG.
CTTTGAA.
TGATG.TTTG.
TTTG.TGATG.
GCTTTGG.
GCTTTC.
CCTGTGC.
GTGCCTGT.
TGATGGA.
TGATG.TGGA.
TGGA.TGATG.
CCTGTC.
TGATG.AATG.
AATG.TGATG.
TGCC.CCTTG.
CCTTG.GCCT.
GCCT.CCTTG.
TGTC.CCTTG.
CCTTG.TGTC.
CCTTGTC.
TGAAGGT.
GGAGAA.
TTGG.CCTTG.
GAGAA.GAAG.
CAGAGAA.
GAGAA.CAGA.
AAGAGAA.
GAGAA.AAGA.
GAGAAGA.
GAGAA.AATG.
GAGAA.AAAG.
CCTTGC.
CTTTG.TGTG.
TGTG.CTTTG.
GATG.CTTGA.
CTTGATG.
TGAA.CTTGA.
CACAGT.
CAGATT.
TGAGTGC.
TGAG.AGTGC.
AAAG.AGTGC.
AGTGC.TGCC.
TGCC.CTTTG.
CTTTG.TGCC.
TTGATC.
ATTGAT.
GTTGAT.
AACATG.
TCTTGAT.
TTGATGG.
TTGATGT.
TGTT.TTGAT.
TGATG.ATGT.
ATGT.TGATG.
GATG.TTGAT.
TTGAT.TGGT.
TGGT.TTGAT.
GAAAT.TGAA.
TATTTA.
CTATTT.
ATATTT.
AGAA.GAAAT.
GAAAT.AATG.
TGATG.ACTG.
ACTG.TGATG.
ACTGATG.
GAAAT.TGGA.
TGGA.GAAAT.
TGATG.ATGC.
ATGC.TGATG.
GAAAT.TGTG.
ATTTG.TGTG.
TGATG.GTTG.
GTTG.TGATG.
TGGT.ATTTG.
TGAA.ATTTG.
ATTTGAA.
GCATGG.
TGAT.ATTTG.
CAAAATG.
AAAG.CAAAA.
ATTT.TTGTG.
TGATG.GTTT.
TGGG.TGATG.
CTGCCTC.
CCTTTGC.
TTCCTTT.
CCTTTA.
CATGGC.
ACCTTT.
ACTGCC.
GTGA.TTGTG.
TATTT.TGTG.
TGGT.TATTT.
TATTT.TGGT.
TATTTTG.
TATTT.TTTG.
TTTG.TATTT.
TTCTGCC.
TTCT.CTGCC.
TGCTGCC.
GTGAGC.
TGAAGGA.
TGAA.AAGGA.
AAGGATG.
TGGTAC.
TGATG.GATT.
GATT.TGATG.
AAACAT.
AAACA.ACAA.
TGAAGAA.
TGATG.TGTA.
TAAACA.
AAACA.CAAA.
CAAAACA.
AAAAGGA.
TGAGC.TTGA.
TTGAGC.
TTGA.TGAGC.
CTGAGC.
GAAAACA.
TGAA.AAACA.
AAACA.TGAA.
TGAGCC.
TACAAAG.
TACAATG.
ATTGTT.
CATGGG.
GCCATGG.
CATGGTG.
AAAGTGT.
TGGA.CATGG.
TGATG.GCTG.
CAAGGA.
CAAAAGG.
CAAAA.AAGG.
TTGGTA.
TGGTA.CATG.
CATGGTA.
GAAG.AAGGA.
TGGTA.CTGG.
CTGGTA.
CAAAGGA.
CAAA.AAGGA.
AGAA.AAGGA.
ATTG.TTGTG.
ATGA.TGATG.
TGATG.ATGA.
TTCTTGG.
TTCT.CTTGG.
CTTGG.GGTG.
CTTGGTG.
TCTT.CTTGG.
TGATG.CCTG.
CCTG.TGATG.
CCTGATG.
AGTT.TTGTG.
TGATG.CTTG.
CTTG.TGATG.
GAAAAGT.
CTTGGG.
CTTGG.CCTT.
GCTTGG.
TGATG.CTGT.
CTGT.TGATG.
TCTT.TGATG.
ACAAAC.
GGTGA.TGGT.
GGTGAA.
TGAA.GGTGA.
GGTGA.TGAT.
ACAAA.AAAT.
ACAAAAT.
ACAAAAG.
AAAG.ACAAA.
AAAA.ACAAA.
GGTGAG.
GTTG.TTGTG.
GTGA.TGATG.
TGATG.GTGA.
ACTGCT.
ACATGC.
TGATG.AGTG.
AGTG.TGATG.
AGTGATG.
ACATG.TGCA.
ACATG.ATGG.
ACATG.TGCT.
TGCT.ACATG.
TGGT.ACATG.
ACATG.TGGT.
ACATG.TGTG.
ACATGTG.
TGTA.TTGTG.
TTGTG.TGTA.
TGATG.TCCT.
TCCT.TGATG.
GCATTT.
TGCT.CTTGG.
TGCTTGG.
CATTTA.
TGGA.CTTGG.
TGATGCA.
TGCA.TGATG.
TTCATTT.
CATTTTG.
CTGA.TGATG.
TGATG.CTGA.
GCTTCA.
CCTTCA.
TTGTG.CCTT.
CCTT.TTGTG.
TGGT.TCATG.
TCATGGT.
TCATG.TGGT.
TCATG.TGTC.
TGTCATG.
CATGATG.
CATG.TGATG.
GCTTGTG.
ATCATG.
GCAAAA.
CCAAAA.
CAAAA.CCAA.
AACAAAA.
CCTTTTG.
CCTTTGT.
CCTTT.TTGT.
TTGA.TGATG.
TGATG.TTGA.
TTGAAC.
TGCC.TCTGC.
ATTGAA.
GTTGAA.
TTGAA.GTTG.
GCCT.TCTGC.
TTGAAGT.
AAGT.TTGAA.
ACTT.TTGTG.
ACTTGTG.
TTGAA.CTTT.
TTGAATG.
TTGAA.AATG.
TTGAA.TGTT.
TTGAA.TTTG.
GTCTGC.
TGATG.AGAT.
AGAT.TGATG.
CCTCTGC.
CTTCAC.
ATCTGC.
TGAGA.AAAG.
AAAG.TGAGA.
GAAA.TGAGA.
TGAGA.GAAA.
TGAGAAA.
TGAGA.AATG.
AATGAGA.
AGAAA.AAGC.
TGAGA.AGAA.
TGAGA.ATGA.
TGAGA.GTGA.
GTGAGA.
TGAGA.TTGA.
TGAGA.AGAT.
TGAGA.CTGA.
TGAGA.ATGT.
TGAGAC.
TTGTTTT.
TGAA.GAAAG.
TGGA.GAAAG.
GAAAG.TGGA.
GAAAG.AGAA.
GAAAGGT.
GAAAG.AGGT.
TTCAGTT.
TTCAGGT.
AGGT.TTCAG.
AGTG.TTCAG.
TTCAGTG.
TCTT.TTCAG.
TCTTCAG.
AGGA.TTCAG.
TTCAGGA.
TTCAG.TTTC.
GTTTCAG.
CCTT.TTCAG.
CCTTCAG.
TTCAGAG.
AGAG.TTCAG.
GATTCAG.
GTTC.TTCAG.
TTCAGC.
TGAGA.TGTG.
TGAGA.GTGT.
TGAGA.GATG.
AAAA.AATGT.
TGAAG.CTGA.
AAGT.TGAAG.
AGAAA.GAGA.
AATGT.TGTG.
AATGT.GTGT.
GTGT.AATGT.
AATGT.TGCT.
TGCT.AATGT.
TGAA.AATGT.
GTGAAG.
GAAA.AATGT.
AGAATGT.
AATGT.TGTC.
TGTC.AATGT.
AATGT.AAAT.
AAAT.AATGT.
AATGT.GTGC.
GTGC.AATGT.
AATGT.CAAA.
TAAA.AATGT.
TGTA.AATGT.
AATGTA.
GAAAG.CAGA.
GAAAG.AAGG.
GAAAG.TTGA.
TTGAAAG.
GGAA.GAAAG.
GAAAG.AAGC.
AGAAACT.
TGTGAAG.
TGAAG.TGTG.
TGTG.TGAAG.
TGAAG.GTGT.
GTGT.TGAAG.
TTCAG.CTTT.
CTTT.TTCAG.
TGAAG.TTTG.
TTTGAAG.
AGAA.TGAAG.
TGAAG.AGAA.
TGAAG.GGTG.
GGTG.TGAAG.
TGAAG.AGGT.
TGAAGTG.
TGAAG.AGGA.
TGAAG.AAGG.
AAGG.TGAAG.
TCTTT.TGAA.
TGAA.TCTTT.
TCTTT.TTTG.
TTTG.TCTTT.
TCTTT.TGTC.
TCTTTTC.
TCTTT.TTTC.
TCTTT.GTCT.
TCTTT.TTCC.
TCTTTCC.
TGCC.TCTTT.
TCTTT.TGCC.
TCTTTAA.
TTAA.TCTTT.
ATGA.GATGT.
TGAA.GAAAA.
TGGAAAA.
GAAAA.TGGA.
AAGATGT.
AAGA.GATGT.
AAAG.GAAAA.
GAAAA.AAAG.
GAAAA.AATG.
GAAAA.AGAA.
AAAAG.AAGG.
AAAAG.TGAA.
TGAA.AAAAG.
GTGA.GATGT.
GATGTGA.
GTGATGT.
AAAAG.GAAA.
AAAAG.AGAA.
AAAAG.AGGT.
AAAAGGT.
AAAAGTG.
AAAAG.AGTG.
AAAAG.AAGA.
AAAAG.CAAA.
GAAAA.ATGG.
AAAAGAT.
AAAAG.AGAT.
TCAA.AAAAG.
AGGA.GATGT.
GATGT.AGGA.
TCTTT.TGTG.
GTGT.TCTTT.
TCTTT.GTGT.
GGAAA.AAGG.
GATGT.TGTG.
TGTG.GATGT.
GGAAA.TGGA.
TGGA.GGAAA.
GGAAA.AAAA.
AAAA.GGAAA.
GGAAA.AAAG.
GGAAA.AATG.
GGAAAGA.
GGAAAAT.
AAAT.GGAAA.
GGAAA.TTGG.
TTGGAAA.
GGAAAGT.
GGAAA.CTGG.
TGGGAAA.
TAGGAAA.
TTCAG.GTGT.
GTGT.TTCAG.
TGTTCAG.
TGTT.TTCAG.
TTCAG.TGTT.
TTCAGAA.
AGAA.TTCAG.
GAAAA.AAGT.
GAAAA.AAAC.
TTCT.GATGT.
GATGT.TTCT.
TGTC.GATGT.
TAATGT.
GTTTGAA.
TTGT.GATGT.
GATGT.TTGT.
TGAG.GATGT.
TGTT.GATGT.
GATGT.TGTT.
TGGATGT.
GATGT.TGGA.
TGGA.GATGT.
TGAT.GATGT.
GATGT.TGCT.
TGCT.GATGT.
GATGT.GTGT.
AAGG.GGATG.
GGATG.CAGG.
TGGGATG.
GGGATG.
AGAAA.TCAG.
AGAAA.AAAT.
AGAAAAT.
AAAT.AGAAA.
AGAAA.AAGA.
AAGA.AGAAA.
AGAAA.ATGG.
TGAG.AGAAA.
AGAAA.AATG.
AAAG.AGAAA.
AGAAA.AAAG.
AAAA.AGAAA.
AGAAA.TGGA.
TGGA.AGAAA.
GAATGTG.
GAATG.TGTG.
TTTGGC.
GGTG.TTTGG.
CTTTTGG.
TTTGG.CTTT.
TCTTTGG.
TCTT.TTTGG.
TTTT.TTTGG.
ATTT.TTTGG.
TTTGG.ATTT.
TTTGG.CCTT.
CCTTTGG.
ACTT.TTTGG.
ACTTTGG.
TGGT.GAATG.
GAATG.TGGT.
GGATG.TGTG.
AGAAA.CAGA.
GGATGCT.
TGCT.GGATG.
TGGA.GGATG.
GGATGTT.
TGTT.GGATG.
GGATG.ATGT.
TGAG.GGATG.
GGATGA.
TTGGT.GTGT.
AATGGAT.
TGGAT.AATG.
TGGAT.ATGG.
ATGG.TGGAT.
TGGAT.TCTG.
ATTT.TGGAT.
TGGATTT.
TGGAT.GTGG.
GTGGAT.
TGGATA.
AGAAA.TGTG.
TGGAT.ATGT.
TGAT.TTGGT.
TTGGT.TGAT.
TTTG.TTGGT.
TTGGT.TTTG.
TTGGT.TGTT.
TGTTGGT.
TGTC.TTGGT.
TTGGTGTC.
GGTG.TTGGT.
CTTT.TTGGT.
TCTTGGT.
TTTT.TTGGT.
CTTG.TTGGT.
TTGGT.TTCA.
TTCA.TTGGT.
GAATG.GATG.
GAATG.TGCT.
TGAA.GAATG.
TGGAATG.
GAATG.TGGA.
TGGA.GAATG.
GAATG.TGTT.
GAATGTT.
GAATG.ATGT.
AGAAA.TGAA.
TGAA.AGAAA.
GAATG.ATGG.
AAGA.GAATG.
AAGAATG.
TGTT.TTTGG.
TTTGG.TGTT.
GAATG.ATGC.
AGAAA.TGCT.
TGCT.AGAAA.
TGTGGAT.
TGGAT.TGTG.
TGGAT.TGGT.
TGGAT.GATG.
GATG.TGGAT.
TGCT.TGGAT.
TGGAT.TGCT.
AGAAA.TGCC.
TGCC.AGAAA.
AAATGGA.
GTGTT.GTTT.
GTGTTGC.
GTGTT.TTGC.
GTGTT.GTTG.
CAGTGTT.
GTGTT.CAGT.
ATGGA.GATG.
GATG.ATGGA.
ATGGA.TGAA.
TGAA.ATGGA.
ATGGA.TGAT.
GAAA.ATGGA.
ATGGA.GAAA.
AATG.ATGGA.
TTTC.GTGTT.
GAAT.ATGGA.
TATGGA.
GGAG.ATGGA.
AGAAA.GAAG.
TGTG.GCCTG.
GCCTG.TGTG.
AGAAAAC.
AGAAA.AAAC.
GTGTT.TGTG.
AGAAA.AAGT.
GTGTT.TGGT.
GATG.GTGTT.
GTGTT.GATG.
TGAT.GTGTT.
GTGTT.TTTG.
TTTG.GTGTT.
ATGTGTT.
GTGTT.ATGT.
ATGT.GTGTT.
TGAG.GTGTT.
GCCTG.TGCC.
GTGTT.TTCT.
GTGTTCT.
GTGTT.GGTG.
GGTG.GTGTT.
TCTG.GTGTT.
GTGTT.TCTG.
GTGTT.AGGT.
GTGTTGG.
GTGTT.TCAG.
TCAG.GTGTT.
GTGTT.TTCA.
GTGTTCA.
TTCA.GTGTT.
TTGA.GTGTT.
TTTC.ATGTT.
ATGTT.TTTC.
ATGTTTC.
AGAAA.AAGG.
GAAA.ATGTT.
AATG.ATGTT.
ATGTT.AATG.
ATGTTGT.
ATGTT.TTGT.
TTCT.ATGTT.
ATGTTCT.
ATGTT.CTTT.
CTTT.ATGTT.
AAAT.ATGTT.
ATGTTGA.
TTGA.ATGTT.
TGGA.ATGTT.
ATGTT.TGGA.
TAAA.ATGTT.
TGGT.TTTGG.
TGGA.TTTGG.
GCCTG.TGGT.
GCCTGGT.
TGGT.GCCTG.
GCCTGCT.
TGCT.GCCTG.
GCCTG.TGGA.
TGGA.GCCTG.
TGTT.GCCTG.
GCCTGTT.
TGAG.GCCTG.
GCCTG.TTGT.
TTGT.GCCTG.
ACAGAAA.
CTGT.GCCTG.
GTGC.GCCTG.
ATGTT.TGCT.
TGCT.ATGTT.
TGAA.ATGTT.
ATGTT.TTTG.
ATGTTTG.
AAAT.ATGTG.
ATGTG.TGGT.
TGGT.ATGTG.
GATG.ATGTG.
TGCT.ATGTG.
TGAA.ATGTG.
TGAT.ATGTG.
TGTT.ATGTG.
AATG.ATGTG.
ATGTG.TGTC.
ATGTGCA.
GTGT.ATGTG.
ATGTG.GTGT.
GTGA.ATGTG.
AGATGTG.
AGAT.ATGTG.
GAAT.ATGTG.
ATGTG.TATG.
GTGTG.TGCT.
TGCT.GTGTG.
TGTG.TTTCT.
TTTCT.TGTG.
TTTCT.TGCC.
TGCC.TTTCT.
ATGGTTT.
GTTT.ATGGT.
ATGGT.TTTG.
TTTG.ATGGT.
TGGA.ATGGT.
ATGGTGTC.
TGTC.ATGGT.
ATGGT.TGTC.
GGTG.ATGGT.
AAAT.ATGGT.
AAATGGT.
TTCA.ATGGT.
CAAA.ATGGT.
AGATGGT.
ATGGT.AGAT.
AGAT.ATGGT.
CATG.ATGGT.
TTTCT.TGGT.
TATG.ATGGT.
GGATGGT.
GGAT.ATGGT.
TCAT.ATGGT.
TTAT.ATGGT.
GTGTGAT.
TGAT.GTGTG.
TGAA.GTGTG.
CTGTGTC.
TGTC.CTGTG.
AATT.TTTCT.
AATTTCT.
GTGT.CTGTG.
CTGTG.GTGT.
CTGTG.TGCC.
TGCC.CTGTG.
CTGTGGT.
TGGT.CTGTG.
TGCT.CTGTG.
TGAA.CTGTG.
CTGTGAA.
GAAA.CTGTG.
TGAG.CTGTG.
CTGTG.GCCT.
TATT.TTTCT.
TTCT.CTGTG.
CTGTG.CCTG.
GTGA.CTGTG.
ACTGTG.
AACTGTG.
AACT.CTGTG.
TTTT.TTTCT.
TGAA.TTTCT.
TTTCT.TGAA.
TGAT.TTTCT.
TGTT.TTTCT.
TTTCT.TGTT.
TTTCT.ATGT.
TGAG.TTTCT.
GCCT.TTTCT.
TTTCT.GCCT.
GTGTG.TGGT.
CTTT.TTTCT.
TCTG.TTTCT.
TTTCT.TCTG.
TCTT.TTTCT.
TGAT.ATGGT.
TTTCTTG.
CTTG.TTTCT.
TTTCT.CTTG.
TTTCT.CTGT.
ATTTTCT.
ATTT.TTTCT.
TTTCTGA.
CTGA.TTTCT.
TTTCT.GTTT.
CCTTTCT.
CCTT.TTTCT.
TTTCT.CTCT.
AGTT.TTTCT.
TGTA.AGTGT.
AGTGTCC.
AGTGT.GTCC.
TGTG.TGCTG.
TGCTG.TGTG.
GTGT.TGCTG.
TGCTG.GTGT.
TGCC.TGCTG.
TGCTG.TGCC.
TGGT.TGCTG.
TGCTGGT.
TGCTG.TGGT.
TGCTG.GATG.
GATGCTG.
GATG.TGCTG.
AGTGT.CAGT.
TGAA.TGCTG.
TGCTGAA.
TGAT.TGCTG.
TGCTGAT.
TTTG.TGCTG.
TGCTG.TTTG.
TGCTGGA.
TGGA.TGCTG.
TGCTG.TGGA.
TGTT.TGCTG.
TGCTGTT.
AAAG.TGCTG.
TGCTG.AAAG.
GAAA.TGCTG.
AATG.TGCTG.
AATGCTG.
TGCTGAG.
TGAG.TGCTG.
TGCTG.TGAG.
GGTG.TGCTG.
GGTGCTG.
AAAG.AGTGT.
GTGTG.CAGT.
GTGTGG.
AGTGT.TGTG.
TAGAAAT.
TGAA.AGTGT.
AGTGT.TTTG.
TTTG.AGTGT.
TGTT.AGTGT.
AGTGT.TGTT.
TCTG.TGCTG.
TCTGCTG.
TGAGTGT.
TGAG.AGTGT.
AGTGT.TGTC.
AGTGT.TCAG.
GTGA.AGTGT.
AGTGTGA.
GAAGTGT.
GAAG.AGTGT.
AGTGTTG.
AGTGTCT.
TGTTT.TTGG.
AATGTTT.
TGTTT.AATG.
TGTTT.TGAG.
TGAG.TGTTT.
TTGT.TGTTT.
TTCT.TGTTT.
TGTTT.TTCT.
TGTTT.GGTG.
GGTG.TGTTT.
TGTTT.TCTG.
TCTGTTT.
TGTTT.AGGT.
AGGT.TGTTT.
AGTG.TGTTT.
AGTGTTT.
TGTTT.AGTG.
TCTT.TGTTT.
TTTT.TGTTT.
TGTTT.ATGT.
TGTTT.CTGT.
CTGT.TGTTT.
TGTTT.TTGA.
TTGA.TGTTT.
TTTC.TGTTT.
TGTTTTC.
TATGTTT.
TGTTT.TATG.
TGTTTTA.
TGTC.GTGTG.
GTGT.ATGGT.
ATGT.GTGTG.
ATGGT.GATG.
GATG.ATGGT.
AGTGCTG.
AGTG.TGCTG.
CCTGCTG.
TGCTG.CCTG.
TGCTG.CTGC.
ATGC.TGCTG.
TTCTG.TGTG.
TGTG.TTCTG.
TGTG.TGTTT.
TGTTT.TGTG.
TGTTT.GTGT.
GTGT.TGTTT.
TGGT.TGTTT.
TGTTT.TGGT.
GATGTTT.
TGTTT.GATG.
GATG.TGTTT.
TGTTT.TGCT.
TGCT.TGTTT.
TGAA.TGTTT.
TGTTT.TGAT.
TGAT.TGTTT.
TGTTT.TTTG.
TTTG.TGTTT.
TGTG.GTGCT.
GTGCT.TGTG.
GTGCT.GTGT.
TGCC.GTGCT.
GTGCT.TGCC.
TGGTGCT.
TGGT.GTGCT.
GTGCT.TGGT.
TGAA.GTGCT.
GTGCT.TGAA.
TTTG.GTGCT.
GTGCT.TTTG.
GTGCT.ATGT.
ATGT.GTGCT.
GTGCT.AAAG.
AAAG.GTGCT.
AATG.GTGCT.
GTGCT.AATG.
TTGT.GTGCT.
TAGA.GATGT.
CTTT.GTGCT.
GTGCT.AGGT.
GTGCTTG.
CTTG.GTGCT.
GTGCTGT.
GTGCTGG.
GTGCT.CTGG.
GAGTGCT.
GTGCTTA.
AAGTGCA.
AAGTG.TGCA.
TGCA.AAGTG.
AAGTGCT.
AAGTG.TGCT.
AAGTG.TGAA.
AAGTG.TGGA.
TGGA.AAGTG.
AAGTG.TGTT.
AAAA.AAGTG.
AAAG.AAGTG.
GAAA.AAGTG.
AGAA.AAGTG.
AAGTG.TGTC.
GTGCTC.
CAAA.AAGTG.
CAAAGTG.
GGAAGTG.
TAAA.AAGTG.
CAAG.AAGTG.
ACAA.AAGTG.
ACAAGTG.
TAAGTG.
TGTTGAG.
TGAG.TGTTG.
TGTGTTG.
TGTTG.TGTG.
GTGT.TGTTG.
TGTTG.GTGT.
TGTTGCC.
TGTTG.TGCC.
TGTTG.TGGT.
GATGTTG.
GATG.TGTTG.
TGAA.TGTTG.
TGAT.TGTTG.
AGAT.GATGT.
AATG.TGTTG.
AATGTTG.
TGTTG.TTGT.
TGTC.TGTTG.
TGTTGTC.
TGTTG.TGTC.
GGTG.TGTTG.
GGTGTTG.
CCTG.TGTTG.
TGTTG.CCTG.
TGTTG.TTGG.
TTGA.TGTTG.
TGTC.TTTGT.
GATGT.GGAT.
TTTGT.TGTG.
GTGT.TTTGT.
TTTGTGT.
TTTGT.GTGT.
TTTGTGCC.
TGCC.TTTGT.
TGGT.TTTGT.
TTTGT.TGGT.
TGCT.TTTGT.
TTTGT.TGCT.
TGAA.TTTGT.
TGTT.TTTGT.
TGCC.AAGTG.
AAGTG.TGCC.
CTTTTGT.
TTTGT.CTTT.
TTTGT.TCTT.
TTTT.TTTGT.
TTTGT.GTTT.
GCTTTGT.
TTTGT.GCTT.
TGTA.TTTGT.
TTTGTA.
TATT.TTTGT.
AATGGGA.
TGGGA.AATG.
TGGGA.TGTG.
TGTG.TGGGA.
TGGGA.TGCC.
TGCC.TGGGA.
TGGGA.GATG.
GATGGGA.
TTTGGGA.
TGGGA.TTTG.
CCTTCTG.
CCTT.TTCTG.
TGGGA.ATGG.
TGGGA.GCCT.
TGGGA.TCTG.
TCTG.TGGGA.
TGGGA.CTTG.
CTGGGA.
TGGGA.GAAT.
TGGGATT.
TCTT.TTCTG.
TTCTG.GTGT.
GTGT.TTCTG.
TGCC.TTCTG.
TTCTGGT.
TGGT.TTCTG.
TTCTG.TGGT.
TGCT.TTCTG.
TGAA.TTCTG.
TTCTGAA.
TGGA.TTCTG.
TTCTGGA.
TGTTCTG.
TTCTG.TGTT.
TGTT.TTCTG.
GCCT.TTCTG.
TTCTG.GCCT.
TTCTGGTG.
TTCTG.GGTG.
GGTG.TTCTG.
CTTT.TTCTG.
TGGGAC.
AAAT.TTCTG.
ATTT.TTCTG.
CTGA.TTCTG.
TTCTG.CTGG.
TGGG.TTCTG.
AAAG.AAGGT.
GAAA.AAGGT.
AGAAGGT.
AAGGT.AGAA.
AGAA.AAGGT.
AAGGTGC.
GTGC.AAGGT.
CAAAGGT.
CAAA.AAGGT.
AAGGT.GTGA.
TAAA.AAGGT.
TAAAGGT.
AAGGT.GAAG.
TGTT.AAGGT.
AAGGT.TGTT.
TCAAGGT.
CCAAGGT.
AAGGT.TAAG.
AAGGTC.
AAGTG.TGTG.
TGCT.GATGG.
GATGG.TGCT.
TGAT.GATGG.
GATGG.TGAT.
GATGG.TGGA.
TGGA.GATGG.
AAAGATGG.
AAAG.GATGG.
AAGA.GATGG.
AGGATGG.
GATGG.TTGA.
GATGGAA.
ATTT.TTGGT.
TTGGT.ATTT.
CTGATGG.
TGGG.GATGG.
GATGGC.
AAGGT.TGTG.
TGTG.AAGGT.
AAGGT.GTGT.
AAGGTGCT.
TGCT.AAGGT.
AAGGT.TGCT.
AAGGT.TGAA.
TGAA.AAGGT.
TTTG.TTCTT.
TAAAA.AATG.
TAAAA.AAGA.
TAAAA.AAAT.
ATAAAA.
CAGT.GTGTC.
GTGTC.CAGT.
TTCTT.GTGT.
TTCTT.TGGT.
TGGT.TTCTT.
TAAAA.AAAG.
TGTT.TTCTT.
TTCTTGT.
GTGTCAA.
TCAA.GTGTC.
GTGTC.TCAA.
GGTG.TTCTT.
TTCTT.GGTG.
CTTT.TTCTT.
TTCA.TTCTT.
TTCTTCA.
ATTTCTT.
ATCA.TCAGG.
ACAGATG.
ACAGA.GATG.
TGAA.ACAGA.
GAAG.ACAGA.
ACAGAAG.
AGACAGA.
ACAGAC.
TAAAA.TGAT.
TAAAA.ATGT.
TGATTCT.
TGATT.ATGA.
TGATT.GTGA.
CTGATT.
TGATT.TTGT.
TGATTGT.
TCAAA.AAAG.
TCAAATG.
TCAAAGG.
TCAAA.AAGG.
TCAAAC.
TCAAAAC.
GTCAAA.
CAAG.GTGTC.
TTTGA.TCTT.
TTCTTA.
TTTGA.TGGT.
TGGT.TTTGA.
GATG.TTTGA.
TGAA.TTTGA.
TGAT.TTTGA.
TTTGA.TGTT.
TTTGA.TGAG.
TTTGA.CTTT.
TTTGA.TTTT.
ATTTTGA.
TTTGA.ATTT.
TTTGA.GTTT.
GATTTGA.
TTTGATT.
TGATT.TGTG.
TGGT.TGATT.
TGATT.TGGT.
TGATT.GATG.
GATGATT.
TGATT.TTTG.
TGAAT.CTGA.
TGGT.TGAAT.
TGAAT.TGGT.
TGGA.TGAAT.
TGAAT.TGGA.
TGAAT.ATGT.
TGAAT.AATG.
TGAAT.ATGG.
TGAAT.TCTG.
TCTGAAT.
TGAAT.ATGA.
GTGA.TGAAT.
GTGAAT.
TGAAT.TGTG.
TGAATA.
AGAAG.AAAG.
GAAA.AGAAG.
TGAGAAG.
CAGA.AGAAG.
AGAAG.AGGA.
AGAAG.AAGG.
GATGTCA.
TGTCA.GATG.
GATG.TGTCA.
CTGGT.TCCT.
TCCTGGT.
TCCT.CTGGT.
CTGGT.CCTG.
GTGC.CTGGT.
CTGGTGC.
CTGGTC.
TGTCA.TGGT.
TGGTGTCA.
AGAAG.ACAG.
TGTCA.ATGT.
CTGTCA.
TGTCA.CTGT.
TGTCAGA.
TGTCA.CAGA.
TCAA.TGTCA.
TCAT.TGTCA.
TGTCAC.
AGAT.ATGCC.
GCCA.ATGCC.
CATGCC.
ATGCCAA.
ATGCCAT.
CCAT.ATGCC.
ATGAT.GATG.
GATG.ATGAT.
ATGAT.ATGT.
CCTG.ATGCC.
AGAT.ATGAT.
CATG.ATGAT.
ATGATA.
ATGATC.
AGGT.TCAGG.
AGGA.TCAGG.
CTCA.TCAGG.
TAGAAG.
AGAAG.AAGC.
GAAA.TCAGA.
AGAA.TCAGA.
TCAGA.GCCT.
TGTC.TCAGA.
TCAGA.TTCA.
AGCCT.TGGA.
TGGA.AGCCT.
TCAGA.CTCA.
TCAGA.CCTC.
CCTCAGA.
GTCAGA.
TCAGAC.
TGAT.ATGCC.
ATGT.GTGTC.
GTGTC.ATGT.
TGTG.CAGTG.
GTGT.CAGTG.
CAGTG.TGTC.
AATG.GTGTC.
GTGA.CAGTG.
CCAGTG.
CAGTGG.
GTGTC.TTGT.
TTGT.GTGTC.
TGCC.GATGC.
GTGTC.TTTG.
TTTG.GTGTC.
TGCT.GATGC.
GATGC.TGAT.
GATGC.GCCT.
GATGCCT.
TGCA.GATGC.
CAGA.GATGC.
CAGATGC.
AGGATGC.
AGGA.GATGC.
AGAT.GATGC.
GATGCCA.
GCCA.GATGC.
TCTG.GTGTC.
CTTT.GTGTC.
GTGTC.CTTT.
TGAA.GATGA.
GATGA.TGAT.
TGAT.GATGA.
TGAG.GATGA.
AGGT.GATGA.
GATGA.AGGT.
GATGA.AGAT.
TTGGATG.
GATG.TTGGA.
GATGC.CTGA.
GGTG.GTGTC.
TTGGA.CTTG.
GGAA.TTGGA.
ACTTGGA.
ACTT.TTGGA.
GTTGGA.
ATTGGA.
GGAC.TTGGA.
TTGACA.
GCAGGA.
TGACA.AATG.
GGTGACA.
TGACA.GGTG.
TGACA.AGTG.
TGACA.ATGA.
ATGACA.
TGACAGA.
TGACA.CAGA.
CAGA.TGACA.
CTGACA.
TGTG.GTGTC.
GTGTC.TGTG.
TGACA.ACAA.
AGGAT.GATG.
GATG.AGGAT.
ATGT.AGGAT.
AGGAT.TCAG.
TCAGGAT.
AGGAT.AAGG.
AGGAT.CAGG.
GTGTC.TGAA.
TGAA.GTGTC.
GTGTC.TGCT.
TGCT.GTGTC.
TGGT.TGTGG.
TTTG.TGTGG.
TTTGTGG.
TGGA.TGTGG.
TGTGG.CCTG.
CCTGTGG.
AGTT.GTTTG.
TGTGGG.
GTGTC.GATG.
GATG.GTGTC.
CAGGA.GATG.
GTGTC.TGGT.
TGGT.GTGTC.
GGAA.CAGGA.
CAGGA.AACA.
TGACT.TGTT.
TGTT.TGACT.
TAAAGAT.
TAAA.AAGAT.
AAGATA.
AAGGTGTC.
GTGTC.AAGG.
AAGG.GTGTC.
TGTGACT.
TGACT.TGTG.
TGCC.TGACT.
TGACT.TGCC.
TTTG.TGACT.
CAAA.AAGAT.
CTTT.TGACT.
TGACTTT.
TGACT.CTTT.
ATGA.TGACT.
TTGA.TGACT.
TTGACT.
CTGACT.
TGACT.CTGA.
GTGTC.CTGT.
TGACTGC.
CTGGTGTC.
GTGTC.CTGG.
AGCCT.TTCT.
TTCT.AGCCT.
GAAGCCT.
AGCCT.CCTT.
AGCCTA.
TGACTC.
AAGAT.TGCC.
GATG.AAGAT.
AAGAT.TGTT.
TGTT.AAGAT.
AAAG.AAGAT.
AGAA.AAGAT.
AAGAT.ATGG.
AAGT.GTGTC.
AAGATGA.
ATGA.AAGAT.
TGCC.GTTTG.
GTTTGCC.
GTTTG.TGCC.
TCCTT.CTTG.
TCCTTGA.
TTGA.TCCTT.
TGTG.GTTTG.
GTTTG.TGTG.
GTGT.GTTTG.
GTGTC.TCCT.
GTTTG.TGGT.
TGGT.GTTTG.
TGGTTTG.
TGAA.GTTTG.
TGTT.GTTTG.
TTGG.GTTTG.
GTTTG.CTGT.
TTGA.GTTTG.
GTTTG.TTGC.
GATT.GTGAT.
CTTG.GTGTC.
GTGTC.CTTG.
GTGAT.TGTG.
GTGAT.GTGT.
GTGAT.TGGT.
TGGTGAT.
TGGT.GTGAT.
GTGAT.GATG.
GTGTC.CCTG.
GTGAT.AGTG.
GTGATGA.
GTGAT.ATGA.
TCTG.CTGGT.
GTGATA.
GTGATC.
GTGTC.TCTT.
TGGT.TCCTT.
TCCTT.TGGT.
TTTG.TCCTT.
TCCTTGT.
TCCTT.TTGT.
TGTC.TCCTT.
TCCTT.TGTC.
TGTTC.TTCA.
TGTTC.TTGT.
TTGT.TGTTC.
TTCT.TGTTC.
TGTTC.GGTG.
GGTGTTC.
TGTTC.CTTT.
TCTG.TGTTC.
TGTTCCT.
TCCT.TGTTC.
CTTG.TGTTC.
TCAG.TGTTC.
AATG.TGTTC.
TGGAA.CTTG.
TGCAA.TGGT.
TGCAA.TGTT.
TGTT.TGCAA.
TGCAAAG.
TGCAA.AATG.
AATG.TGCAA.
AATGCAA.
TGCAATG.
TGCAA.GGTG.
CCTG.TGGAA.
TGGAA.CCTG.
TGCAAAT.
AAAT.TGCAA.
TGCAA.GTGC.
AAAG.AGGAA.
AGGAA.AATG.
AGGAA.TCAG.
TCAGGAA.
TGGAA.GAAG.
AGGAA.AAGG.
AGGAAGT.
AGGAA.CAGG.
GAGGAA.
TGGAA.AAGG.
TGGAAGG.
TGTGTTC.
TGTTC.TGTG.
TGTG.TGTTC.
GATG.TGTTC.
TGTTC.GATG.
GATGTTC.
TGTTC.TTTG.
TGGAA.TTGG.
TGGAA.AGTG.
TGTG.TCCTG.
TCCTG.GTGT.
TCCTG.TGCC.
TGCC.TCCTG.
TCCTGCC.
TGGT.TCCTG.
TCCTG.TGGT.
TGCT.TCCTG.
TCCTGAA.
TGAA.TCCTG.
TGAT.TCCTG.
TCCTG.TGAT.
TGGA.TCCTG.
TCCTG.TGTT.
TGTC.TCCTG.
TGGAA.AAGA.
TCCTG.CTGT.
TTTCCTG.
TTTC.TCCTG.
TCCTG.CTGG.
TGGAA.AGGT.
AAAG.CAGAA.
AAAGG.GAAA.
GAAA.AAAGG.
TGCAAGG.
TGCAA.AAGG.
TGCAA.CAAG.
TGCAA.CTGC.
TGCAA.ATGC.
ATGCAA.
AAAGG.TGTG.
AAAGG.TGCT.
TGCT.AAAGG.
TGAAAGG.
TGAA.AAAGG.
TGGAA.AAAT.
AAAT.TGGAA.
AGAA.AAAGG.
AAAGG.AGAA.
AGGA.AAAGG.
TCAA.AAAGG.
AAAGGC.
AAGAA.AAGG.
TCTGTA.
TGGAATT.
TGGAA.AAAC.
TGGAAAC.
AAGAA.TGAA.
AAAG.AAGAA.
AAGAA.AAAG.
AAGAA.GAAA.
AAGAA.AATG.
GAAT.TGGAA.
TGGAA.GAAT.
AAGAA.GAAG.
AAGAA.CAAG.
AAGAA.AACA.
AAGAAGC.
AAGAA.AAGC.
TGGT.AATGG.
TGAA.AATGG.
AATGG.TGAA.
TGGA.AATGG.
TGCC.TCTGT.
TCTGT.TGCC.
TTGGT.GTTT.
GTTT.TTGGT.
TTGGT.GCTT.
GCTT.TTGGT.
GTTGGT.
GTTG.TTGGT.
TTGGTTG.
GATT.TTGGT.
TTGGT.GGTT.
TTGGT.TATT.
TATT.TTGGT.
TGTG.TCTGT.
TCTGTGT.
GTGT.TCTGT.
AAAA.AATGG.
TCTGT.TGGT.
TGGT.TCTGT.
TCTGT.GCCT.
GCCT.TCTGT.
GTGGAA.
GTGC.TCTGT.
TCTGTGC.
AAAGA.ATGG.
AAAGA.CAAA.
TAAA.AAAGA.
AAAGAC.
AAAGT.GTGT.
TGAA.AAAGT.
AAAGT.TGAA.
AAAGT.TGGA.
AGAA.AAAGA.
AAAGT.GAAA.
GAAA.AAAGT.
AGAA.AAAGT.
AAAGT.AGTG.
AAAGT.GTGC.
AAAGT.GTGA.
TAAAAGT.
TAAA.AAAGT.
ACAA.AATGG.
GAAA.AATGG.
AATGG.GAAA.
TGGAA.CTGG.
AGAA.AATGG.
AATGG.TGTC.
TGTC.AATGG.
GGTG.AATGG.
AATGGTG.
GGAATGG.
AATGGAA.
TAAATGG.
TAAA.AATGG.
GAAA.CAGAA.
AATGG.TGGC.
TGGAAGT.
AAAGA.TGCC.
TGCC.AAAGA.
AAAGA.GATG.
AAAGA.TGAA.
TGAAAGA.
AAAA.AAAGA.
AAAGA.GAAA.
GGTTCCT.
TGGT.TTCCT.
TTCCT.TGGT.
TTCCT.TGTT.
TGTT.TTCCT.
TTCCT.GGTG.
GGTG.TTCCT.
TTCCT.CCTG.
TTCCTGC.
TTCCT.TGCC.
TGCC.TTCCT.
ATTCCT.
ATGT.GTGCC.
AAAG.GTGCC.
TTGT.GTGCC.
GGTGCC.
TTTTG.TGTT.
TGTT.TTTTG.
CTGAGT.
TGAGTTT.
TGAGT.GTTG.
TGAGTC.
TTTTG.TGTG.
TGCC.TTTTG.
TTTTG.TGCC.
TGGT.TTTTG.
TTTTG.TGGT.
TTTTG.TGCT.
TGAT.TTTTG.
TTTTGAT.
TTTTG.TTGT.
TTTTG.CTTT.
TTTTG.TTGG.
TTGA.TTTTG.
ATTT.TTTTG.
TTTTG.ATTT.
TTTTG.GTTT.
TTTTG.CCTT.
TTTTG.TTGC.
TTCCT.GTGT.
GTGT.TTCCT.
CAGGTGT.
GTGT.CAGGT.
CAGGT.TGCA.
TGCA.CAGGT.
CAGGTTT.
CAGGT.GTTT.
GTCT.TCTTG.
GCAGGT.
TGTG.CTGGT.
GTGT.CTGGT.
TGCT.CTGGT.
TGTC.CTGGT.
TTCT.CTGGT.
GGTG.CTGGT.
TCTTG.TGAT.
GTGCCTT.
GTGCC.CCTT.
GTGCCC.
TGTG.TCTTG.
TCTTG.TGTG.
GTGT.TCTTG.
TCTTG.GTGT.
TGGT.TCTTG.
TCTTG.TGGT.
TTGT.TCTTG.
TGTCTTG.
TGTC.TCTTG.
TCTTG.TTGG.
TCTTGC.
TGTG.AAAAT.
AAAAT.TGTG.
TGGAA.AATG.
AATG.TGGAA.
TGGAA.GAAA.
TGGAA.AAAG.
TGGAA.TTTG.
TGGAA.TGCT.
TGCT.TGGAA.
TGGAA.GATG.
GATG.TGGAA.
TGGAA.TGTG.
TGAA.AAAAT.
AAAAT.ATGT.
GAAA.AAAAT.
AAAAT.GAAA.
AAAAT.AATG.
AAAAT.ATGG.
AAAAT.ATGA.
TAAA.AAAAT.
CAGAAATG.
TGGAA.TCTG.
TCTGGAA.
AAGA.CAGAA.
CAGAAGA.
CAGAA.TCAG.
TTCA.CAGAA.
CAGAA.TTCA.
CAGAA.AAGG.
AAGG.CAGAA.
GAAG.CAGAA.
CAGAAGT.
CAGAAAC.
AACT.CAGAA.
CAGAA.AACT.
GCAGAA.
CAGAAC.
GAAC.CAGAA.
TGGAA.TGTC.
GCCT.TGGAA.
TGGAA.GCCT.
TGGAA.ATGG.
TGGTTTT.
TTGG.TGGTT.
TTCA.TGGTT.
TGGTTCA.
TGGTT.CATG.
CATGGTT.
CATG.TGGTT.
TGGTT.CTGG.
GTTT.TGGTT.
TGGTT.GTTG.
GTGGTT.
TGGTTA.
TCTGGTT.
TCTG.TGGTT.
TGGTT.TCTG.
TGAGT.TGTG.
TGAGT.GTGT.
TGCC.TGAGT.
TGAGT.TGCC.
TGCT.TGAGT.
TGAGT.TGCT.
TGAGT.TTTG.
TGAGT.AGTG.
TGAGT.GTGA.
TGAT.TTGCC.
TTGCC.TGAT.
TTGCC.TTTG.
TTTG.TTGCC.
GCCT.TTGCC.
CTTT.TTGCC.
CTGT.TTGCC.
ACTTGCC.
ATTGCC.
AGTTGCC.
AGTT.TTGCC.
TGTGGTT.
TGGTT.TGTG.
TGTG.TGGTT.
TTTGGTT.
TTTG.TGGTT.
TGGTT.TTTG.
TGGTT.TTGT.
TTCT.TGGTT.
TCCACT.
TCTT.TGTCT.
TGTCT.TCTT.
GGTGGT.
GGTGGC.
GTGTTA.
AGTG.TGTCT.
CCACTT.
AGGTGTCT.
AGGT.TGTCT.
CATGAC.
TGTCT.TCTG.
TCTG.TGTCT.
CTTT.TGTCT.
TGTCT.CTTT.
AGTGGA.
AGATTG.
TGTCT.CTGC.
TGTCTGC.
TGTCT.CTGG.
GATTGG.
TTGA.TGTCT.
TGTCT.CTTG.
CTTG.TGTCT.
AGCAGG.
AGCAGC.
CAGCAG.
TTTT.TGTCT.
TGTCT.TGGT.
TGGT.TGTCT.
TGGTGTCT.
TTTG.TGTCT.
TGTCT.TTTG.
TGAT.TGTCT.
TGTCT.TGAT.
TGCT.TGTCT.
TGTCT.TGCT.
GACCTT.
TGTCT.GATG.
GATG.TGTCT.
GATGTCT.
TGTCT.TGCC.
TGCC.TGTCT.
TGTCT.GTGT.
GTGT.TGTCT.
TGTCT.TGTG.
TGTG.TGTCT.
CCTCTC.
CTCTCT.
TCTCTC.
AGGTCC.
CACTGG.
ATGG.TGTCT.
TGTCT.ATGG.
TGTCT.TTGT.
TTGT.TGTCT.
ACCACC.
CACCAC.
TGTCTCT.
AATG.TGTCT.
AATGTCT.
ATGT.TGTCT.
TGTCT.ATGT.
ATGGCA.
TGTCT.TGTT.
TGTT.TGTCT.
TTATGG.
GGCTGG.
AGGCTG.
GGCTGT.
CTGT.GGCTG.
CTTTAG.
ATTTAG.
GTTTAG.
AAGGGA.
AGGGAA.
AGTTCA.
AAGTTC.
AGTTCC.
CAGTTC.
TGCC.ACTGC.
TGCT.ACTGC.
CAGGGA.
AGATAA.
AGTCTG.
GCTTAT.
TTACTT.
GTTGTCT.
GTTG.TGTCT.
AACTCA.
GTTCCA.
AAATAA.
TAATAA.
AATAAT.
GAACAT.
TACTTT.
TACTTG.
CAGACT.
GCCAGC.
CCAGCC.
TCTCCA.
AAGACT.
AGACTG.
TAGACT.
TTAGGA.
GGTGGA.
CAAATC.
AAATCA.
AGTGGC.
GATCTT.
CCTAGA.
CTAGAG.
TGCCATT.
GCCATT.
GACAAG.
GAGCCA.
GAAATC.
AGGAGA.
TGGT.GGTTC.
GGTTCA.
GGTTCC.
CCTCAT.
ATTTAT.
GTTTAT.
TTTATT.
TGTGGTG.
GTGGTGT.
CTTTAT.
TCTCAT.
GTTGAG.
AGTTGA.
AAAACC.
GAAACC.
CAAACC.
TAAACC.
AGCAAG.
GATAAA.
CAACAG.
ACAACA.
CAACAA.
CCAACA.
AGAGCA.
AATCCT.
AGTTGG.
CTAACT.
GCTTCT.
AGTTTGT.
TGGGCA.
ATACAT.
TCTTAG.
GCTTAG.
AATACA.
AAATAT.
GAATAT.
AATATG.
CCCAGA.
CCCAGG.
TCCCAG.
CCTC.TGCCT.
ATCAGA.
ATCAGT.
CCTA.TGCCT.
TGCC.TTATG.
TTATGC.
CTAA.TGCCT.
TGCCTAA.
TGCCT.CTTC.
TGCCTTC.
CTTC.TGCCT.
ATTG.TGCCT.
ATTGCCT.
CATTGT.
CATTGA.
CTCA.TGCCT.
TGCCTCA.
GAGCAA.
AGATGAG.
GCACAT.
TATG.TGCCT.
TATGCCT.
TCACAA.
TCCAAA.
GCCACA.
AACACT.
CTTCCC.
TGCCT.CTGC.
GCTT.TGCCT.
TGCCT.GCTT.
ATAAAG.
ATAAAT.
ATAAAC.
AAAGCA.
AAAG.AAGCA.
CAAGCA.
AGACAT.
GTTG.TGCCT.
TGCCT.GTTG.
ACTG.TGCCT.
TGCCT.ACTG.
ACTGCCT.
TGCCTCT.
CTCT.TGCCT.
TGCCT.CTCT.
AACCTG.
AAAC.AACCT.
ATGC.TGCCT.
TGCCT.ATGC.
CACACT.
ACACACT.
ACACTG.
TACACT.
AATTTG.
TTCTAA.
TTCTAG.
TGAA.AATTT.
AATTTC.
GAATTT.
AATTTA.
GATG.ATGTA.
TGAT.ATGTA.
CATGTA.
AATCTG.
AAATCT.
TCACTG.
TCACTT.
GGGATT.
CAGATGT.
TTATTG.
GGTTTC.
GCCTAA.
AGCAAA.
TGAG.AGCTG.
AGCTGT.
AGCTGA.
AGCTGG.
GCATGA.
GCATGC.
AGCATG.
TATTG.TTGT.
TGGA.TGCCT.
TGCCT.TGGA.
TGCCT.TTTG.
TTTG.TGCCT.
GCTGAT.
GCTGAG.
TGCCT.TGAT.
TGAT.TGCCT.
ACAGCC.
TGAA.TGCCT.
ATATG.ATGT.
TGCT.TGCCT.
TGCCT.TGCT.
TGCCT.GATG.
GATG.TGCCT.
TGGT.TGCCT.
TGCCT.TGGT.
CACTGC.
AAAG.TGCCT.
GTGTA.TGTG.
TGTG.GTGTA.
ATGT.TGCCT.
TGCCT.ATGT.
AAAA.TGCCT.
TGTT.TGCCT.
TGCCT.TGTT.
TCAGCC.
TAGAGG.
CTCAAAG.
ACTCAA.
TTCT.CCTTC.
AGAGGA.
ATTGG.TGGT.
TGCCT.GTGT.
GTGT.TGCCT.
ACCTCT.
TGTG.TGCCT.
TGCCT.TGTG.
TACCTC.
GACCTC.
GGAACT.
CCTCAC.
AAGAGG.
CAGAGG.
ATTT.TGCCT.
TGCCT.ATTT.
TGGCAA.
GTGC.TGCCT.
TGCCT.GTGC.
TAGAT.GATG.
TGCCT.CTGT.
CTGT.TGCCT.
GTGAG.TGTG.
TTGC.TGCCT.
TGCCT.TTGC.
TGCCT.CCTT.
CCTT.TGCCT.
TGCCTGG.
TGCCT.CTGG.
ACTGCA.
TAAA.TGCCT.
TGCCT.CTGA.
CTGA.TGCCT.
CATGCCT.
TGCCT.CATG.
CATG.TGCCT.
TCCCTT.
ACTCAG.
CTTT.TGCCT.
TGCCT.CTTT.
CACTCA.
TTCT.TGCCT.
TGCCT.TTCT.
TGCA.GCACA.
TCTG.TGCCT.
TGCCT.TCTG.
TGTC.TGCCT.
TGCCT.TGTC.
ACAT.GCACA.
TTGT.TGCCT.
TGCCT.TTGT.
TGAG.TGCCT.
TGCCT.TGAG.
TAGAGA.
AATG.TGCCT.
AATGCCT.
GAAA.TGCCT.
CACTGT.
TCTT.TGCCT.
TGCCT.TCTT.
TGCCT.TTGG.
TTGG.TGCCT.
TGCCT.CTTG.
CTTG.TGCCT.
TGCCT.CCTG.
CCTG.TGCCT.
AAAT.TGCCT.
TGCCT.AAAT.
TGCCT.TGCA.
TGCA.TGCCT.
TCCT.TGCCT.
TGCCT.TCCT.
ACAGTT.
CAGTTG.
AGTGCCT.
AGTG.TGCCT.
TGGCAT.
CCACCA.
ATAATA.
ACTCCT.
TGCT.TGTGCC.
AAAACAA.
GCAGCA.
TGGATC.
TGTA.GGTGT.
GGTGT.TGTA.
GTTG.GGTGT.
GGTGT.GTTG.
CAAG.GGTGT.
TGGGTGT.
GGTGT.GTTT.
GTTT.GGTGT.
GGTGT.CTGG.
GGTGT.CAGG.
CTCAGAA.
GGGTGT.
TAGGTGT.
AAATCC.
TGGTG.TTGG.
TGGTG.CTTG.
CTTG.TGGTG.
TGGTG.CCTG.
CCTGGTG.
CCTG.TGGTG.
AAAT.TGGTG.
TGGTG.AAAT.
TGGTG.TCTT.
TCTT.TGGTG.
TGCA.TGGTG.
TGGTGCA.
TGGTG.TCCT.
TCCT.TGGTG.
TGGTG.TCTG.
TCTG.TGGTG.
TGGTG.CTTT.
TTCT.TGGTG.
TGGTG.TTCT.
TGGTG.TGTC.
TGTC.TGGTG.
TCAGTC.
TGCTAT.
TGGTGTA.
TGTA.TGGTG.
TGGTG.TGTA.
ACTT.TGGTG.
TGGTG.ACTT.
TGAC.TGGTG.
TGGTGAC.
GTTT.TGGTG.
TGGTG.GTTT.
TGGTG.CTGG.
AGATAG.
TGGTG.CATG.
TGGTG.ATTT.
ATTT.TGGTG.
GCTGGC.
TGGTG.TTGA.
TTGA.TGGTG.
TGGTG.GTGA.
GATG.TGGTG.
GATGGTG.
TGGTG.GATG.
TGGTGCC.
TGCC.TGGTG.
TGGTG.GTGT.
GTGT.TGGTG.
TGTG.TGGTG.
TGGTG.TGTG.
TGGTG.TGCT.
TGATCC.
ATGATGC.
TGGTG.AATG.
AATG.TGGTG.
GCCT.TGGTG.
TGGTG.GCCT.
CCCAAG.
TGGTG.ATGG.
TCCCAA.
TTGT.TGGTG.
TGGTG.TTGT.
TGGTGAG.
TGAG.TGGTG.
TGGTG.TGTT.
TGTT.TGGTG.
TGGTG.TGGA.
TGGA.TGGTG.
TGGTG.TTTG.
TTTG.TGGTG.
AGGTCA.
TGGTG.TGAT.
TGAT.TGGTG.
TGGTGAA.
TGGTG.TGAA.
TGAA.TGGTG.
AGTGCCA.
TGCCA.AGTG.
AGGT.TGCCA.
TGCCA.AGGT.
TGCCA.TCTG.
TGCCA.CTTT.
TGCCA.GGTG.
TGCCA.TTGT.
AGAA.TGCCA.
TGCCA.AGAA.
AATG.TGCCA.
AATGCCA.
TGCCA.AATG.
TGCCA.AAGA.
AAGA.TGCCA.
GAAA.TGCCA.
TGCCA.GAAA.
AAAG.TGCCA.
TGCCA.AAAG.
TGCCA.ATGT.
ATGTGCCA.
ATGT.TGCCA.
TTTGCCA.
TGCCA.TTTG.
TTTG.TGCCA.
TGCCA.TGAT.
TGAT.TGCCA.
TGCCA.TGAA.
TGAA.TGCCA.
TGCCA.GATG.
GATG.TGCCA.
TGCCA.TGGT.
TGGT.TGCCA.
TGCCA.AGAT.
AGAT.TGCCA.
TGCCA.ATGC.
TGCCA.CTGC.
TGCCA.TTGC.
TGCCA.CAAG.
TGCCA.TGGG.
TGGG.TGCCA.
TGCCA.GTTT.
TGCCA.AAGT.
TGCCA.CATG.
CATG.TGCCA.
TGCCA.ATTT.
ATTT.TGCCA.
TGCCA.AAGG.
TGCCA.AGGA.
AGGA.TGCCA.
TGCCAAA.
CAAA.TGCCA.
TGCCA.CAAA.
TGCCA.GTGC.
TGCCA.CAGA.
CAGA.TGCCA.
TGCCAGA.
ATGA.TGCCA.
TGCCA.ATGA.
TTTGTTG.
AAATGTC.
TGCCA.TGTG.
ACTTTGA.
TGCCA.CACA.
TGCCACA.
GAAA.GGTGT.
GGTGT.GAAA.
TTCT.GGTGT.
GGTGT.TTCT.
TGTC.GGTGT.
GGTGT.TGTC.
GGTGT.ATGG.
GGTGT.AGAA.
AGAA.GGTGT.
TGAG.GGTGT.
GGTGT.AATG.
AATG.GGTGT.
TCTG.GGTGT.
GGTGT.TCTG.
AAAGGTGT.
AAAG.GGTGT.
TGTT.GGTGT.
GGTGT.TGTT.
TGGA.GGTGT.
GGTGT.TTTG.
TTTG.GGTGT.
TGAT.GGTGT.
TGAA.GGTGT.
GGTGT.TGAA.
GGTGT.TGCT.
TGCT.GGTGT.
GGTGT.TTGG.
TTGG.GGTGT.
GAAGGTGT.
GAAG.GGTGT.
GGTGT.GAAG.
GGTGT.TTGA.
TTGA.GGTGT.
GTGA.GGTGT.
GGTGT.GTGA.
GGTGT.AAGG.
AAGG.GGTGT.
AGGA.GGTGT.
GGTGT.AGGA.
GGTGT.CAAA.
CAAA.GGTGT.
CTGT.GGTGT.
GGTGT.CTGT.
GGTGT.TCAG.
TCAG.GGTGT.
GATG.GGTGT.
GGTGT.GATG.
CTTGGTGT.
CTTG.GGTGT.
GGTGT.CTTG.
GGTGT.CCTG.
AAAT.GGTGT.
GGTGT.AAAT.
GGTGT.TCTT.
TCTT.GGTGT.
GGTGTCCT.
GGTGT.TCCT.
TCCT.GGTGT.
TGCCA.CATT.
TGCCA.ATTA.
ATTA.TGCCA.
TGCCA.CCAC.
CACT.TGCCA.
TGCCACT.
TGCCA.CACT.
TGCCA.CCAA.
TGCCA.GATT.
GATT.TGCCA.
CAGT.TGCCA.
CCAG.TGCCA.
TGCCA.CCAG.
TATGCCA.
TATG.TGCCA.
TGCCA.TATG.
TGCCA.ACTT.
TGCCA.ACAA.
ACAA.TGCCA.
AAAC.TGCCA.
TGCCA.AAAC.
TGCCA.ACTG.
GGTGT.TGGT.
TGTG.GGTGT.
GGTGT.TGTG.
TGCTT.ACTG.
TGCTT.CTTC.
TGCTT.GCTG.
GCTGCTT.
AGTCCA.
TGCTT.GTTG.
GTTGCTT.
TGCTT.CTTA.
TGCTT.ATGC.
ATTAAT.
TGTGAT.GTGT.
AGGTCT.
ACCAAA.
CTAAAT.
TCTAAA.
GGTCTG.
TTACTG.
CTTACT.
AAGGAG.
CTTG.TGCTT.
TGCTT.CTTG.
GCCTTA.
CCTGCTT.
TGCTT.CCTG.
TGCTT.AGTG.
AGTG.TGCTT.
TTGG.TGCTT.
TGCTT.TTGG.
AGGT.TGCTT.
TGCTT.AGGT.
TGCTT.TCTG.
TCTG.TGCTT.
TCTGCTT.
TGCTT.CTTT.
GGTGCTT.
GGTG.TGCTT.
TGCTT.GGTG.
TCTAGA.
TGCTT.TTGC.
TGCTTTC.
TGCTT.TTTC.
TATTCT.
TGCTT.CATG.
TTTTAC.
ATTTAC.
TTGA.TGCTT.
TGCTT.TTGA.
TGCTTGA.
TGCTTCA.
TGCTT.TTCA.
TGCTT.GTGC.
GTGC.TGCTT.
TAAGCC.
TGCTT.CTGT.
CCTCCT.
TCCTCC.
TTACAG.
TCCTAA.
CCTAAA.
ATCCAG.
TTAAGA.
TTTAAT.
TCCTAT.
TCCTAG.
TTAAGG.
TTAATT.
TTCATTC.
CATTCA.
TCATTC.
TTCTAT.
GTAAAG.
GTAAAT.
CACACA.
CACACAC.
ACACAC.
GTCTAC.
GAGAGA.
AGAGAG.
CAGGGT.
AAGAGC.
CAGAGC.
TGCTT.TTCT.
TGCTTCT.
TTTGAC.
TTTGCA.
TTTG.TTGCA.
TAATTG.
GGATTA.
GTTG.TGTGT.
CAGT.TGTGT.
GTGTAG.
TGTAG.GTGT.
TGTA.TGTGT.
TGTGT.TGTA.
AAGT.TGTGT.
AGGCAG.
GTCTAA.
AGGCCT.
AAGGCC.
TCTT.TGTGT.
TGAATC.
TGTGT.CCTG.
CTTG.TGTGT.
TGTGT.CTTG.
CTTGTGT.
TGTGT.CTGT.
TTCA.TGTGT.
GCCCTG.
TGTGA.TGTGT.
GTGA.TGTGT.
CATG.TGTGT.
TGTGT.CATG.
GCAGTG.
TGCAGT.
AACAAC.
CTTG.CCCTT.
CCCTTG.
GCAATG.
TATCTG.
TCTTAA.
ATAATG.
AGTCAG.
AATCAG.
AGCTCA.
ATTATT.
TATTAT.
AAGGCT.
TGAA.TGCTT.
TGCTT.TGAA.
GATGCTT.
GATG.TGCTT.
TGCTT.GATG.
TGGT.TGCTT.
TGCTT.TGGT.
TGCTT.TGCC.
TGCC.TGCTT.
CATCAG.
TCATCA.
CATCAT.
TGAT.TGCTT.
TGCTT.TGAT.
GCAAATG.
CATCTT.
TGCTT.TGTC.
TGTC.TGCTT.
TGCTT.GCCT.
GCCT.TGCTT.
TTGT.TGCTT.
GTGT.TGCTT.
TGCTT.GTGT.
GTCATT.
AATG.TGCTT.
TGCTT.AATG.
TGCTT.ATGT.
ATGT.TGCTT.
TGCTT.TGTT.
TGGA.TGCTT.
TGCTT.TGGA.
TTTG.TGCTT.
TGCTT.TTTG.
TGTGT.GGTG.
GGTG.TGTGT.
TGTGT.GCCT.
GCCT.TGTGT.
GCAGAT.
TGTC.TGTGT.
TTCT.TGTGT.
TGCAGG.
TGTGT.TTGT.
TTGT.TGTGT.
CTTT.TGTGT.
TCTG.TGTGT.
AGTG.TGTGT.
TGAA.TGTGT.
TGTG.TGCTT.
TGCTT.TGTG.
TGTGT.TGGT.
TGGT.TGTGT.
GATG.TGTGT.
TGTGT.TGCT.
TGCT.TGTGT.
TGTGT.TGAT.
TGAT.TGTGT.
TGTGT.TTTG.
TTTG.TGTGT.
AGGTAG.
GGTAGC.
TGTT.TGTGT.
TGTGT.TGTT.
TGTGT.ATGT.
ATGT.TGTGT.
AATG.TGTGT.
AAAT.TGTGA.
TGTGA.AAAT.
TAGTTG.
AGTG.TGTGA.
TGTGA.AGTG.
TAATG.TGCT.
AGGT.TGTGA.
TGTGA.AGGT.
CTATGAT.
TGTGA.TGAC.
GAAG.TGTGA.
TGTGA.GAAG.
TGTGA.CTGT.
TCATTTG.
TCATT.TTTG.
CTCATT.
TGTGA.CCTG.
CCTGTGA.
AGTTGGA.
TGGA.AGTTG.
AGTTGAG.
TGAG.AGTTG.
AGTTG.TTGT.
AGTTTA.
TGTGA.TGAG.
TGAG.TGTGA.
AGTGAA.
TGTGA.AATG.
AATG.TGTGA.
TTGT.TGTGA.
TGTGA.TTGT.
AGTGAC.
GAGTGA.
GCTATG.
TGTGA.TCTG.
TCTGTGA.
TGAG.GAGTG.
TCAGT.GTGT.
GTGT.TCAGT.
GAGTGG.
TGTGA.GGTG.
AGTTT.TTTG.
AGTTT.TTGT.
AGTTTC.
TGAT.TGTGC.
AGATTT.
GATTTA.
TGTGC.TTTG.
TTTG.TGTGC.
TGCT.TGTGC.
TGTGC.TGCT.
CATT.TTCAT.
ATTCAT.
GATG.TGTGC.
GATGTGC.
TAAAGC.
AATG.TGTGC.
TGTGC.AATG.
TGAA.AAAGC.
GAAAAGC.
TGCT.CTGGA.
TGTGC.ATGT.
ATGT.TGTGC.
GATTT.TTTG.
GCCAA.TGCC.
CTGATA.
GAAAC.TGAA.
TGTGA.ATTG.
ATTGTGA.
GAAT.TGTGA.
TGTGC.TGCC.
TGCC.TGTGC.
TTCT.CTGGA.
ACTGGA.
GCTGGA.
GAAA.TGTGA.
TGTGC.GTGT.
TTTTC.TGTT.
TTTTC.TCTG.
TTGTAT.
TGTAT.TTGT.
GGTG.TGTAT.
TGATCTT.
TGTAT.ATGT.
GAAG.AAGCC.
CAAGCC.
TGTT.GTTCA.
TTGTC.CTTG.
ATTGTC.
TGTGCAG.
TGCAG.TGTG.
GATG.TGCAG.
GATGCAG.
TGCAG.AGAA.
TGCAGAA.
ATGCAG.
GTTTTT.
TGTAT.TGTG.
TGTGTAT.
TGTAT.GTGT.
CTCCTA.
GGTTTA.
GGTTTTA.
TCCTAC.
GGCCTG.
GGCCTC.
GGCCTA.
GAGATT.
TAGATT.
TTTG.GGTTT.
GTTTCC.
TGTGA.TTTG.
TTTG.TGTGA.
CTTT.TTTCC.
TGTGA.TGAT.
TGAT.TGTGA.
AGAA.AAGAG.
TGAA.TGTGA.
TGTGA.TGAA.
TGTGA.ATGT.
ATGT.TGTGA.
AATTG.TGTG.
TGTG.AATTG.
AATTGGT.
AATTG.TGGT.
TGGT.AATTG.
TGAA.AATTG.
AATTGA.
TGTT.TGTGA.
TGTGA.TGTT.
GAAGT.GTGT.
TGAA.GAAGT.
ACCTGC.
TGTGA.GTGT.
GTGT.TGTGA.
CCAGA.TGCC.
AGAA.CCAGA.
CCAGA.GCCA.
CCAGAG.
AATGCTC.
AATG.TGCTC.
TTGCTC.
CTGCTC.
ATGC.TGCTC.
TGTGA.GATG.
CTCAG.AGAA.
AGAA.CTCAG.
TGTGA.TGCT.
TGCT.TGTGA.
CCTGCA.
TGCA.CCTGC.
TGTGA.TGGT.
TGGT.TGTGA.
TGGTC.TGTG.
TGTG.TGGTC.
TGTGGTC.
TGAAA.TCCT.
TCCT.TGAAA.
TGGTCTG.
TTGGTC.
GTGGTC.
TGGTCA.
TGAAA.AGTG.
TGAA.TCTGA.
TGAAA.AGGT.
TGAAA.AAAT.
CCTCA.TCAG.
TGAAA.AAGA.
TGAAA.TCTT.
GGTTCT.
TGAAA.ATGG.
TGGT.GTTCT.
GTTCT.TGGT.
TGAAA.TTGT.
CTGTTCT.
GTTCTGT.
GAAGGG.
TGAAA.AGAA.
AGAA.TGAAA.
TTAAAT.
AATG.TGAAA.
TGAAA.AATG.
TTAAAC.
TTAAAAC.
TGGA.GGAAG.
GGTGAAA.
TGAAA.GGTG.
GTCTGA.
TGAAA.TCTG.
CCAG.AGCCA.
ACTTGC.
GAAGG.GTGT.
AGAA.GAAGG.
GAAGG.GGTG.
AGGA.GAAGG.
TGAAA.TGTC.
TGTC.TGAAA.
GGAAGG.
GGAA.GAAGG.
TGAAA.CTGT.
TGAAA.GTGA.
CCTGGG.
TGAAA.AAGG.
GTTTT.TGGT.
GTTTT.TTTG.
TTTG.GTTTT.
TGAAA.CTTG.
GGAA.ACAGG.
ACAGGAA.
TGAAGTT.
AAGTT.TGAA.
AGAAGTT.
AAGTTGA.
TGAAA.CCTG.
TGAAA.CTGA.
CAAGTT.
TGAAA.TTGA.
TGGT.CCTGG.
ACTTTC.
AACT.ACTTT.
ACTTTA.
ACTTTTA.
TGGA.ACTTG.
ACAGGAT.
GACAGG.
TGAAA.ATGA.
AGAA.CAGAG.
CAGAG.ACAG.
CTTTC.CCTT.
TGTGC.CCTG.
AGAA.AGAGA.
AGAGA.TCAG.
TCAGAGA.
AAAT.TGTGC.
TGTGC.AAAT.
TGCA.TGTGC.
TGTG.ATTGT.
TCTG.TGTGC.
TGTGC.TCTG.
GCCT.CCTCT.
CATGTGC.
AATG.ATGCT.
TGCC.CCTCT.
ATTGTA.
CCTCTT.
TGTGC.CTGT.
CTTGTGC.
TGTGC.CTTG.
ACAGTA.
ACAGTGT.
GTGA.ACAGT.
ACAGTGA.
TACAGT.
GACAGT.
TTGGCT.
CTGGCT.
GTGGCT.
TTGT.TGTGC.
TATT.ATTGT.
TGTGC.CTTT.
CTTT.TGTGC.
TCTT.ATTCT.
ATTCTC.
AATTCT.
AGGTGAC.
GCCT.TGTGC.
TGTGC.GCCT.
TGAAA.TGGT.
TAGAA.GAAA.
TAGAATG.
TAGAA.AATG.
TGAAA.GATG.
CTGAT.CCTG.
TGCC.CCTGA.
GATG.CCTGA.
TGAA.CCTGA.
CCTGAG.
TGAAA.GTGT.
CCTGAC.
AAAG.TGAAA.
TGAAA.AAAG.
TGAAA.ATGT.
GCCAT.TGCC.
AAAA.TGAAA.
TGAAA.AAAA.
ACCTGA.
TGAAA.TGTT.
GATG.CTGAT.
TTTGAAA.
TGAAA.TTTG.
CTGTT.TTTG.
AAGT.GTCTT.
AAGTCTT.
GCTGTT.
TGAAA.TGTG.
TTGAG.TTTG.
TGTT.TTGAG.
TTGAGTT.
CATGA.GATG.
TGAA.CATGA.
TGAT.CATGA.
AGAA.AGGTG.
AGGTG.AGAA.
GAAG.AAGCT.
TGAA.AAGCT.
TGAAGCT.
TGTAAT.
TGAG.AGGTG.
CATGCA.
TTGTAA.
TGTAATG.
ATGTAA.
GAAA.AGGTG.
GTGCTA.
CTTT.AGGTG.
AGGTG.CTTT.
TCTG.AGGTG.
AGGTG.TCTG.
TGCA.AGGTG.
AGGTG.TGCA.
ATGA.AGGTG.
CAGA.AGGTG.
AAGA.AGATG.
AGATG.AAGA.
TGCT.AGGTG.
AGCTTG.
TTACCT.
TGAA.AGGTG.
AGGTG.TGAA.
TACCTT.
AGGTG.TGAT.
TGAT.AGGTG.
AGGTGAT.
AGACAG.
TTGA.GCTTG.
AGGTGGA.
TGGA.AGGTG.
GCTTGC.
GTCTG.TGTC.
GTCTG.TGGT.
GTCTGGT.
TCTTCC.
AGGTG.TGTT.
TGTT.AGGTG.
AAAG.AGGTG.
AGGTG.AAAG.
GGAA.AGGTG.
TCAATG.
ACAGGTG.
ACAG.AGGTG.
AGGTG.ACAG.
CAATG.ATGT.
TAAA.AGGTG.
TAAATA.
TGGAGGT.
TGGA.GAGGT.
TAAATT.
AGTGGT.
GAAG.AGGTG.
CTACAG.
AACAAG.
CACAAG.
CAGG.AGGTG.
AGATG.TGCA.
TGCA.AGATG.
ACAAGT.
CCATGA.
CAAA.AGGTG.
AGGTG.CAAA.
AGGACAG.
TGCACT.
CCATG.TGCC.
AGGTG.AAGG.
AGGTG.GTGA.
AAATG.TGTC.
TGTC.AAATG.
TAAA.AAATG.
ATTTTAA.
ATTTAA.
GTTTAA.
AAATG.TCTG.
TCTG.AAATG.
AAATT.GAAA.
CAGA.AGATG.
AGATG.CAGA.
AGATG.ATGA.
ATGA.AGATG.
CAAATT.
TGAG.ATTGA.
TGCCCTG.
TATGAG.
TATGA.TGAG.
TGAT.TATGA.
CAAA.AAATG.
GACATT.
AAATG.GTGC.
CAGA.AAATG.
GGAA.AAATG.
GATGCCC.
GATG.TGCCC.
TGCA.AAATG.
AAATG.TGCA.
AAATGCA.
CTTTAA.
CTTTTAA.
AACTT.CTTT.
TGAACTT.
TTAAATG.
AAATG.TTAA.
GAAATA.
TACACA.
ACACAA.
AAATG.GCAA.
CAAATA.
AGGTG.TGTG.
TGTG.AGGTG.
CAAA.AGATG.
TGGA.GCTGG.
AGGTG.GTGT.
CACTTC.
AGGTG.TGGT.
GATG.AGGTG.
AGGTG.GATG.
GAAA.AAATG.
AAATG.GAAA.
GAGTTG.
AAATG.TGGG.
TGGG.AAATG.
AAATG.GCCT.
AAATGAC.
AAATG.TGAC.
TGAC.AAATG.
CTGATC.
AAATG.ATGG.
AGAA.AAATG.
AAATG.AGAA.
AAATG.TGAG.
TGAG.AAATG.
AAATG.ATGC.
CTCCTG.
GAATTC.
CTCCTC.
TGAAATA.
AGATG.ATGC.
AGGAC.CAGG.
AAATG.TGGA.
TGGA.AAATG.
TGAA.GAAGC.
AGAA.GAAGC.
AGAGATG.
AGAG.AGATG.
AAGGAC.
AAGG.AGGAC.
TGCT.AGATG.
AGATG.TGCT.
AGATGCT.
GCCA.AGATG.
AGATG.GCCA.
GTGAA.AGTG.
TAGTGTT.
TAGTG.GTGT.
AGATG.GAAG.
AAAA.AAATG.
GCAAAC.
AAATG.TGTT.
AGATG.CAAG.
GCAAAT.
TAGAGT.
CCAAAT.
AAAG.CCAAA.
AAATG.TGTG.
TGTG.AAATG.
CCAAAC.
AAATG.TGCC.
AAATGCC.
TGAA.AAATG.
GAGA.AGATG.
AGATG.TGGT.
TGCC.AGATG.
AGATG.TGCC.
TACAT.ATGT.
TACATGT.
AAATG.TGCT.
TGCT.AAATG.
AAATGCT.
AGATG.TGTG.
CCTACA.
GGAGAT.
TGAAC.TTGA.
AAATG.TGGT.
ATGAAC.
AGATG.TGTT.
TGTT.AGATG.
AGATG.ATGT.
TAAGGTG.
AGGTG.TAAG.
TAAG.AGGTG.
CAGACA.
AGGTG.GACA.
TAGACA.
TGGA.AGATG.
AGATG.TGGA.
ACTTCT.
GGTTGCT.
GGTTG.TGCT.
CAAGT.GTGT.
AGATG.TTTG.
TTTG.AGATG.
ACTCTT.
TAAGA.AGAT.
ACTTCC.
AACTTC.
TGAG.AGATG.
AGAA.ACAAG.
AGGTG.TGAC.
ACTACA.
AGATGTC.
AGATG.TGTC.
TGTC.AGATG.
ATGG.AGATG.
CTGGAC.
AGGTG.TGTA.
AGGTGTA.
TAGAGGT.
AGGTGGC.
AGGTG.TGGC.
AGATG.GAAA.
GAAA.AGATG.
AAAG.AGATG.
GGTTGG.
TGCT.GCTGT.
GTGAA.TGTG.
GGAA.AGATG.
AGATG.GGAA.
GCTGTC.
GCTTCC.
ACCTGT.
ACTT.CTTCC.
AGGTG.TTAA.
TTAA.AGGTG.
AGATGAA.
AGATG.TGAA.
TGAA.AGATG.
ACCTGGT.
TGGT.ACCTG.
TAAGAG.
TGAT.AGATG.
AGATG.TGAT.
AAATG.ATGT.
ATGT.AAATG.
GGTTG.TGTG.
GGTTGTG.
AGGA.AGATG.
TTCAAAG.
TCAAGTG.
TCAA.AAGTG.
AGAT.TCAAA.
AACTG.TGCT.
TGCT.AACTG.
TCAAAGA.
ACAT.TGTGC.
GGATGTC.
TCAAA.TGGT.
TGAA.ACATG.
ACATGAA.
TCAA.AAGGA.
TTCAAAA.
TGTCAAA.
TCAAA.TGTC.
TCAAGAA.
AATG.TTCAA.
AAGGT.GTCT.
TGAA.GGATG.
TGAT.GGATG.
GGAT.TGATG.
GTCT.CTTGT.
TGTCT.CCTG.
AAATG.GTCT.
GTCTT.AGTG.
AGTG.GTCTT.
GTCT.TTCTT.
ATGTCTT.
GTCTT.TGTG.
GTCTCTG.
TGCCA.AACT.
AACT.TGCCA.
GTGT.TATGT.
GGAAACT.
TATG.TGATG.
TATGATG.
TGATG.TATG.
TGTGT.TATG.
AAGA.ATGTT.
TCCT.TGTCT.
TGTCT.TCCT.
TAAA.TGTCT.
GTCTTTC.
CATG.TGTCT.
TGTCT.CATG.
AATGT.GTCT.
AATGG.GTCT.
ATGGTCT.
TTTGT.GTCT.
GTCT.GATGT.
AAAGA.TGTG.
GCTT.TGTTG.
ATGTCTG.
TGAT.TGGAT.
CTTTGCTG.
CTTGCTG.
CTTG.TGCTG.
CTTT.TGCTG.
TAGAA.AAAG.
TAGAAAG.
TTCT.TGCTG.
TGCTG.TTCT.
TGTC.TGCTG.
GCCT.TGCTG.
TGCTG.ATGG.
ATGG.TGCTG.
AAAAG.GCTG.
GCTGGG.
GCTGCA.
GCTGAC.
GTTTG.GCTG.
GCTGGTG.
GATG.TATGT.
TATGA.ATGT.
TATGGTG.
TATGTGC.
TGGT.TATGT.
TATGT.TGGT.
TATGT.TGCC.
TGCC.TATGT.
TGACATG.
TGAG.CTTTT.
CTTTT.TGAG.
ATGT.TGCTG.
TGCTG.ATGT.
TCAA.TGCCT.
TGTGT.GCTG.
TATGCA.
TATGCT.
CATGG.TATG.
TGTGA.TATG.
TAGA.AGGTG.
TGTT.TCAGT.
AGAGAAG.
TGTCAGT.
AAAGAGA.
TGAGA.ACTG.
GAGATGC.
CAAACTT.
CTTTT.TGTT.
TGTT.CTTTT.
TCAGT.TGTG.
GAAATTG.
ATTGGTG.
AACTTGG.
TTTT.CTTTG.
TGCTTTT.
AACT.GTGTG.
AACT.TGTGT.
TGATG.ATTG.
ATTG.TGATG.
TGCT.AACTT.
AACTT.TGCT.
GAGA.TGCCT.
AAACTTT.
CAGT.TGTGA.
TGTGA.CAGT.
TCAGTGA.
ACAGT.TGTG.
TGTG.ACAGT.
GAGATGA.
GAGA.AAGAT.
GAGATGG.
GAGATGT.
GAGAT.ATGT.
TTGAGAA.
AACTT.TTTG.
AGGA.TGAGA.
TGAGA.AGTG.
TGGAT.CCTG.
AAGTTTG.
AAGTT.TTTG.
AAAGGAT.
GGAT.AAAGG.
AGTTTGA.
AGTTT.TTGG.
AGTTT.TTCT.
AGTT.TGTTT.
TCAG.GGATG.
GGATG.TCAG.
AGGA.TGGAT.
TGGAT.AGGA.
AAGTT.TTCT.
AAGTTCT.
TGCCA.GGAT.
GGAT.TGCCA.
TGAG.CAGTG.
AGTT.TGTGT.
TGAGA.ATTG.
GAATTGA.
GGAT.TCAGG.
TGGATGC.
TGGAT.ATGC.
ATTG.TGGAT.
ATTGGG.
AGTT.TTCTG.
CAAAGTT.
GGATG.TTGA.
GGATTTG.
AGTTCTT.
AGTT.GTGTC.
AGAT.GGATG.
TGAA.CAGTG.
CAGTGAT.
TGAT.CAGTG.
TGTT.CAGTG.
AAACA.AAGA.
AAGA.AAACA.
AAACACA.
AAACAGG.
GGAAACA.
AACAA.AAGG.
AACAAGG.
AAACA.TGCC.
TGCC.AAACA.
AACACAG.
AGAAG.AACA.
TGCCA.AACA.
AACA.TGCCA.
TCCAGTG.
AGTG.TCCAG.
CCAG.ATGCC.
TGCCAGG.
CCAGATG.
ACAACAG.
AGGA.CTCAG.
ATGTCCA.
TGGAACT.
TCCA.TGCCT.
GAAAG.TCCA.
TGTGT.TCCA.
TCCA.TGTGT.
CTCAAG.
CTCAGGT.
CAGGT.CTCA.
TCCAGAT.
CAGAA.CTCA.
CTCAG.AGTG.
ATGTC.CTCA.
GAAAG.CTCA.
CTCA.GAAAG.
AAGA.TGATG.
TGATG.AAGA.
AACAGTG.
TGGAACA.
AACA.CAAAG.
AACTG.TGTT.
AACTGTT.
AACA.AAAGA.
AAAGA.AACA.
AACA.ATGGA.
GAAAA.AACA.
TGAAA.AACA.
AAGA.TGTGT.
AAGA.GTGTG.
CTTTCCA.
TGAGA.TGTT.
TGAGA.TGAT.
TGAGA.TGCT.
TGAGA.TGCC.
CCAGTT.
GAGA.GATGT.
GAGA.TGATG.
CAGT.AAGTG.
AAGT.CAGTG.
CAGTTTG.
TGACAGT.
CTCAGT.
GCCAGT.
CAGTTGT.
CAGTT.TTGT.
CAGTTCT.
TGCA.GGATG.
ATGTTCC.
TTCTTCC.
TTCT.TTCCT.
TTTG.TTCCT.
TGTG.TTCCT.
TTCCT.TGTG.
CTTTG.TTCC.
GTGTTCC.
CTTTT.TGTG.
TGATG.TAGA.
TAGA.TGATG.
TTTTCC.
ACAT.TGATG.
ACAT.ATGTG.
ACAT.ATGGT.
TCTT.TTTCC.
TTTCC.TGTT.
ATTTCCT.
TTCCTGT.
GTCAGGT.
AGGTCAG.
GGTGTCA.
TGTCA.ATGG.
ATGG.TGTCA.
TGTCA.AATG.
TGTGTCA.
TGTG.TGTCA.
GTCA.ATGGT.
ATGGT.GTCA.
TGCT.TTCTT.
TGGGA.GAGT.
TTCTT.TGTG.
ACCAAG.
ACCAGG.
ACCAGA.
TTCTT.TGCC.
TGTCATT.
GTCAGT.
GTCAAG.
TGTCAGG.
GGGAAG.
AAAGGGA.
GGGA.AAAGG.
TCCATG.
CCATGC.
CCATGGT.
TGGGA.AAGA.
AAGA.TGGGA.
TGGGAAG.
TGGGA.GAAG.
TGGGA.ATTT.
TGGGA.TTCA.
TGGGA.GTGC.
TGGGA.CCTG.
TAATGTG.
TGGGA.TTCT.
TTCT.TGGGA.
TGGGA.TGAG.
TGAG.TGGGA.
AAAG.TGGGA.
TGGGA.AAAG.
TGGGA.TGTT.
TGTT.TGGGA.
TCTT.ATGGT.
ATGGT.TCTT.
CTCAAT.
TTCAAT.
CAATGC.
CAATG.TGCA.
TGGT.CAATG.
AACAAT.
GAGCTG.
TGGAGCC.
TTATG.TGGT.
GAGAGC.
ACAATT.
GCCAAT.
CCAATG.
TACTGG.
TACTGT.
TACTTTG.
TACT.CTTTG.
TACT.GTGTG.
TACT.TGTGT.
TAATTT.
TAAT.ATGGT.
TAATGGT.
TAATGAG.
TAATGCC.
TAATG.TGTG.
GGAATA.
TGAGCCT.
TTTG.TGAGC.
TGTGAGC.
AGAATA.
TACTTA.
ATCTG.TGCC.
ATCTGTG.
ATCTTTG.
TGTT.TCTTT.
TCTTT.TGTT.
TGGT.ATCTG.
TTAA.TGTTT.
TTAAA.AATG.
TTAAA.ATGT.
ATCTGA.
TCTTT.TGAT.
ATCTCA.
ATCTTC.
TGTT.TTAAA.
TGCCA.ATCT.
ATCT.TGCCA.
ATCTTGT.
ATCTT.TTGT.
ATCTT.TGCC.
TGCC.ATCTT.
TGTG.ATCTT.
TGATCTG.
GACTTTG.
TTGGACT.
TGGTG.GACT.
TGAG.TCTTT.
GCCT.TCTTT.
TAAGCA.
GAAGCA.
TTGACTT.
TTAAGAT.
TTAA.AATGG.
TTAATGG.
ATGT.TCTTT.
TCTTT.ATGT.
AATG.TCTTT.
TGGACTT.
GACTGG.
TGCT.GACTG.
GCAAGT.
TCTA.GATGT.
GATGT.TCTA.
GCAAGC.
GCAAGG.
TGCAAGT.
GTGCCAT.
GCCT.TTCTT.
GTCTTA.
GTTCTA.
CTTCTA.
GGATTC.
ATTCAA.
TGATTCA.
ATTCA.TGAT.
TCTTT.TGGT.
TGGT.TCTTT.
CCACTG.
CCACAT.
AAGAA.GCAA.
TGCAA.ATGG.
TGTGCAA.
AATTCA.
TATTCC.
AAATCAG.
CCACAC.
ATCAAG.
TGACAC.
ACACAT.
TGCA.AGTGT.
GAGGAT.
GAGAGG.
TAGATA.
AGGATA.
TTGATA.
GATA.TGATG.
GGGAGC.
GGAGCT.
TGGGAGC.
AGGAGC.
TCAGGTC.
GGTCAG.
GGTCTC.
GGTCTT.
TGAT.TGGTC.
TGGTC.TGAT.
GATAAG.
ACTCAC.
GACTCA.
CACTCT.
ACTCAT.
ACTCCA.
TGCA.AATGG.
AATGG.TGCA.
TTTAGT.
TAGTGG.
TGCA.ATGGT.
CCTAAG.
CTAAGT.
CTAAAC.
CTAAAG.
AAATG.CTAA.
TGCA.GATGG.
TGCA.ATGGA.
AGAACT.
GAGAAC.
GGAACA.
AGGAAC.
GAACTG.
AAGAAC.
TGAAC.TTTG.
TGCA.CTTTG.
AGGAGG.
GAGGAG.
GGAGGT.
TGGAGG.
CCTCCA.
TAGT.TGTGT.
TAGT.GTGTG.
CCTCCC.
CTCCAC.
ACCTCC.
CTCTCC.
GTGGAG.
TGCCTCC.
CTCCAG.
TGCA.GGTGT.
CCTG.TGGAC.
GGACA.CAGG.
TGGACCT.
GGACAT.
GTCCAC.
GTCCTC.
AATAAG.
TCTT.ATGTG.
ATGTT.TCTT.
TCTT.ATGTT.
GGGACA.
TACAGC.
ACAGCT.
TCAGCT.
GACAGC.
CTCAGC.
CAGCTT.
CACAGC.
AGAAA.TCTT.
CTTATT.
CTTATG.
TCTTAT.
TTATTC.
TGGTGTCC.
GTCCTTG.
CTTG.GTCCT.
GGTGTCC.
TGTCC.TGTG.
TGTGTCC.
GAAAG.TCTT.
CCAGCA.
TCACAT.
TCCC.GTGTG.
TGTGT.TCCC.
TCCC.TGTGT.
TGGTGT.TCTT.
TTCACT.
GTTCAC.
TCTCAC.
CCTATT.
GGAGTG.
TAGGAG.
GGAGATG.
CAGGAG.
TGGAGTG.
GATGGAG.
TGGAGAA.
TGTCCC.
ATTCCC.
GTTCCC.
GCAGAG.
AGTGT.TTAG.
TTAGTGT.
GAGCAG.
AAGCAG.
AGCAGT.
AGCAGA.
TTAGAA.
AGATG.GCAG.
CTATG.TGCC.
CTAT.TGCCT.
TGCCTAT.
CTTAGA.
TTAGGT.
TTTAGA.
TTAGAT.
TTGGT.TGGC.
TCAT.TGTGT.
ATGTTTT.
TGGC.TGCTG.
CCTGGC.
TCTGGC.
CTTGGC.
TCAT.GTGTC.
CTTTGGC.
TTGTG.TGGC.
TGATGGC.
TGATG.TGGC.
GTCTCA.
TCATGTG.
TGTG.TCATG.
TCTTCAT.
CACATT.
CTTTCTC.
TGTTCTC.
GTGTCTC.
CATTGC.
CATTGG.
CATTTCC.
CATTTGA.
TCTCTGG.
TCAG.TCTCT.
CTCTCAG.
TCTCTTG.
CTTG.TCTCT.
TCATTG.
TCTCTTT.
GCCT.TCTCT.
ATGT.TCTCT.
ATGT.CTCTC.
TGTT.TCTCT.
TGAT.CTCTC.
TGAT.TCTCT.
TGCT.TCTCT.
TGCC.TCTCT.
TGGTT.TGTC.
TGTC.TGGTT.
TGAT.TGGTT.
TGGTT.TGCT.
TGCT.TGGTT.
GATGGTT.
GTGT.TGGTT.
TGGTT.CCTG.
TTTC.TGGTT.
TGGTT.TTGA.
TCTT.TGGTT.
GGTT.CTTTG.
GGTG.TGGTT.
GCTTTA.
TTTA.GTTTG.
TTTA.ATGTG.
AGCCA.TGCC.
ACCTG.TGGA.
GATG.ACCTG.
TGAA.TTTTG.
TTTTGAA.
AGCCT.TCTT.
AGCCT.CTTT.
TGAG.AGCCT.
TGAA.AGCCT.
AGCCT.TGTG.
TGTG.AGCCT.
GAAAG.AGCC.
GATT.GGATG.
GATTGA.
TATGATT.
TGATT.TATG.
GATT.GTTTG.
ATGGATT.
GATTTCT.
AGATTCT.
TGAGATT.
AAAGATT.
TGCT.CTTCT.
CTTCAGA.
GCCT.CTTCT.
TGTT.CTTCT.
AGATT.TTTG.
TGCC.CTTCT.
TTTTG.TGTC.
TGTC.TTTTG.
TTCT.TTTTG.
TTTTG.TTCT.
GGATTG.
GGATT.AAGG.
GATT.GTGTG.
GATT.TGTGT.
TGATT.TCTG.
GATTGTG.
TGATT.ATGT.
TGATT.TGTT.
TTTT.TGGTG.
TAGAT.ATGT.
TAGATGA.
GATTT.TGGT.
TGATT.TTGG.
CTTTGTA.
TGTA.GTGTC.
GTGTC.TGTA.
TGAT.TTGTA.
TTGTA.TGTG.
TGTA.ATGTG.
ATGTA.TGTG.
TTTTGTT.
CATTTCT.
CATTT.TGCC.
CATT.TTTGG.
CATT.TGCCT.
TGCCT.CATT.
AAGTGTA.
AAGT.GTGTA.
CCTGTA.
CTCTTC.
CTTCCA.
TCCTCTG.
TGTCCTC.
TCCT.GCCTC.
CTTCAGT.
TCAGAGT.
TGAG.AGAGT.
GAGTTTG.
TGAGT.CTTG.
AATT.TTCAG.
AATTCAG.
TGAGT.CCTG.
AATT.TTGGT.
AATTCTG.
AATT.TGTGT.
TGACA.TGTG.
TGTGACA.
GACAAA.
GACATGA.
GTGACAG.
TCAGA.GACA.
GAGTG.TGTG.
TGAGT.TCTG.
CTTTG.GAGT.
TGAGT.GCCT.
TGAGT.GATG.
TGGACAT.
TGTG.AGTGG.
GGTGGG.
AAGTGG.
GTGA.TGTGG.
TCTGTGG.
GTGGATG.
CAGAG.AGCA.
AGCAAGA.
GAAAGCA.
GAAAG.AGCA.
TGCC.CACTG.
CACTTTG.
CACT.TGCCT.
TGCCT.CACT.
GGTG.TCTTT.
TCTTT.GGTG.
AGCTTTG.
AGTGT.TCTT.
TCTT.AGTGT.
AATTGC.
GGAATT.
TCTG.TTCTT.
TTCTT.TCTG.
TCTTT.TCTG.
TAAGCT.
AGCTTC.
AGCTGC.
AGCTT.TTGG.
TTCCAA.
AAAGC.GCCT.
TAAGATG.
TAAGA.GATG.
TAAGTGT.
TAAG.AGTGT.
TTTT.TGTGT.
TATT.TGTGT.
GGTTGA.
TGGTT.TTGC.
TATTGAG.
TTGG.TATTT.
TATTT.TTCT.
TATTT.TTGT.
TATT.TGTGC.
TATT.TTTTG.
TATT.TTCTG.
TATTCTG.
TATT.CTTTG.
GTTCAAG.
CCTT.TGTTC.
CTGGTTC.
GTGT.GTTCA.
TCAG.GTTCT.
GTTCTTG.
AGTGT.GTTC.
TAGGA.AGGT.
TGCT.TAGGT.
CCAAGC.
AAGCCAA.
TGAA.AAGCC.
ACAAGC.
AAAGCCA.
TGCCA.AAGC.
GGAAAGC.
TGGAA.AAGC.
GTTC.CTTTG.
CTTTG.GTTC.
GTTCT.GGTG.
TGGTGTTC.
TGGTG.GTTC.
GTTC.TGGTG.
GTTCT.GTGT.
TAGAA.AAGA.
TGTTC.ATGG.
ATGG.TGTTC.
TGTTC.TGGT.
TGCC.TGTTC.
TGTTC.TGCC.
TGGT.CTTGA.
CTTGA.TGGT.
TGTG.CTTGA.
TTGATGA.
ATGAA.TTGA.
GATGA.TTGA.
TTGA.CTTTT.
TTGAA.TCTT.
TCCT.TTGAA.
TTGA.TTTGG.
TGGAA.TGGT.
TGGAA.GTGT.
TTGAAGG.
TTGA.CTGTT.
CTTGA.TTGG.
TTGA.AGTGT.
TTGA.TTGGT.
TGTC.CTTGA.
TTGA.CTTGT.
TTGT.CTTGA.
TTTGA.CTTG.
CTTGA.TTTG.
TGAG.TTGAA.
TGAA.TTGAG.
TTGAG.GTGT.
TTGAG.ATGT.
AAAG.TTGAA.
GTGTC.TTGA.
TTGA.GTGTC.
TGTC.TTTGA.
TTTGA.TGTC.
TTGAA.TGTC.
TGTC.TTGAA.
TTGA.TGCCT.
TGCCT.TTGA.
ATGGT.TTGA.
TTTGA.TTGT.
TTGA.TTGTG.
TGGAA.AGGA.
AGGAA.TGGA.
TGGA.AGGAA.
AGGAAAT.
AGGAA.AAGA.
AGGAA.ATGG.
TGAGGAA.
TGAG.AGGAA.
AGGAA.GATG.
AAAAT.GGAA.
ATTT.GTGTG.
ATTT.TGTGT.
TGCT.ATTTG.
GATG.ATTTG.
ATTTGCC.
TGATG.ATTT.
ATTT.TGATG.
GAAAT.TGCC.
GAAAT.TGCT.
GGAA.AAGGT.
GGAAGGT.
GATG.GGAAA.
GGAAA.GATG.
TGGAA.AGAA.
GGAA.AATGT.
TGAAA.GGAA.
TGAA.GGAAA.
GGAAA.TGAA.
GGAA.AGAAA.
GGAAA.TGCC.
GGAAA.TGTG.
TGGAA.TGTT.
TGAA.TGGAA.
TGGAA.TGAA.
GGAAGAA.
GGAAA.AGTG.
GGAAA.AGGT.
TGGAA.GGTG.
TGGAA.TTCT.
AAGGT.AGGA.
AGGA.AAGGT.
GTGAA.GTGT.
AAGGA.TGGA.
TGGA.AAGGA.
AAGGA.TGTG.
GTGAT.TTTG.
TGTGA.AAAG.
AAAG.TGTGA.
TGAA.GTGAT.
GTGAT.TGCC.
AAGGT.TTTG.
TTTG.AAGGT.
AAAGG.GTGC.
AAGG.GATGA.
AAAGA.AAGG.
AAGA.AAAGG.
AAGGT.AATG.
AATG.AAGGT.
GAAAT.TGTT.
AAGG.TGTGA.
TGTGT.TTGA.
TTGA.TGTGT.
AAATG.GTGA.
GTGAAAT.
TCTT.GGTGA.
TCTT.TGTGA.
TTTGA.TGTG.
TGTG.TTTGA.
TGCT.TTTGA.
TTTGA.TGCC.
TGCC.TTTGA.
GTGT.TTTGA.
TTTGA.GTGT.
TGAA.TTGAT.
TTGAT.TGTG.
TGTG.TTGAT.
TTGAA.TGGT.
TGGT.TTGAA.
TTGAA.GTGT.
TGTG.TTGAA.
TTGAA.TGTG.
GGTGA.TGTG.
GTGATGG.
ATGGTGA.
TGTGA.ATGG.
GTGAG.GATG.
AGTGA.GATG.
AGTGA.TGTG.
GGTGA.ATGG.
TGAT.CATGT.
CATG.GTGTC.
TGAA.CATGG.
TGCCATGG.
CATGG.TGCC.
CATG.GGTGT.
TGGT.CATGT.
CATGT.TGGT.
GTGTG.CATG.
TGTGA.CATG.
TTCA.CATGA.
CATG.GTGCC.
CATGG.ATGA.
CATGA.ATGG.
CAGAT.GCCA.
GATGA.CATG.
TGCC.CATGA.
CATGA.TGCC.
TGCATGG.
AAAGA.GCCA.
GCCA.AAAGA.
TGCCA.GCCT.
GCCA.TGCCT.
AAGAA.GCCA.
GAAAG.GCCA.
TGCCA.TGTT.
TGTT.TGCCA.
CAAAG.GCCA.
CAAAA.GCCA.
TGCCA.TTCA.
TTCA.TGCCA.
TGCCA.CCTG.
AAATG.GCCA.
TTGTTTC.
TGATG.TTTC.
TTTC.TGTGT.
TGCCA.CTGA.
CTGA.TGCCA.
AAGG.CTGAA.
CTGAAGG.
ATGA.CTGAT.
ATGAA.CTGA.
CTGAAAT.
CTTTG.TTTC.
CTTTC.TGCC.
TGCC.CTTTC.
CTTTC.GTGT.
TTTC.GGTGT.
GGTGT.TTTC.
TGGA.TTTCT.
TTTCT.TGGA.
TTTCT.TTTG.
TTTG.TTTCT.
TTTCT.TGCT.
TGCT.TTTCT.
TTTCT.GTGT.
ATGTT.CTGA.
AAAA.CTGAA.
CTGAA.TGAT.
TGAA.CTGAT.
CTGAA.TGCC.
CTGA.TGTGT.
CTGA.CTTTG.
CTTTG.CTGA.
CTGAA.TCCT.
TCTGA.TGTG.
TGTG.TCTGA.
TTCTGAT.
CTGAA.TTCT.
GCCTGAT.
AGATG.GTGT.
AGAT.TGTGT.
AGATG.TTCT.
TTCT.AGATG.
TGAT.AAGAT.
TGCT.AAGAT.
AGAT.CTTTG.
CTTTG.AGAT.
TGGAA.ATTT.
AGAT.TGCCT.
TGGT.ATTTT.
ATTTT.TGGT.
ATTTT.TGTG.
ATTTT.TTGT.
ATGGT.ATTT.
ATTT.ATGGT.
ATTT.TTGTT.
TGAAA.ATTT.
ATTTG.TGTT.
TGGA.ATTTG.
TGTGA.ATTT.
ATTT.TGTGA.
ATTTCAG.
AAGAT.TGGA.
ATGATTT.
ATTT.CTTTT.
ATTTT.TTCT.
ACAGA.GGTG.
AAGAA.ACAG.
ACAGA.AGGT.
GAAAG.ACAG.
GAAAA.ACAG.
TGAAA.ACAG.
ACAG.TGAAA.
ACAG.TGTGT.
ACAG.GTGTG.
GCCA.TGATG.
TGCT.TGCCA.
TGCCA.TGCT.
AGGAA.ACAG.
GGAAA.ACAG.
TGGAA.ACAG.
ACAGA.AGGA.
AAGA.ACAGA.
AAATG.AGAT.
AGAT.AAATG.
CAGAT.TGCC.
CCTG.AGATG.
AGATG.CCTG.
AAGAA.AGAT.
TGAG.AAGAT.
GAAA.AAGAT.
AGATG.TTGA.
AAGAT.CAGA.
AAGA.CAGAT.
TGCAGAT.
AGAT.CAGAA.
CAGAT.GAAA.
CAGAT.ATGT.
TTGGT.TGTG.
TTGG.TGTGT.
GAAAT.CTTG.
AAGAA.CTTG.
CTTT.TCTTG.
TCTTT.CTTG.
TGAA.TCTTG.
TGAA.TTTGG.
TTGGA.TGCT.
TGCT.TTGGA.
TGGT.TTGGA.
TGAT.TTTGG.
TGCT.TTTGG.
TGCC.TTTGG.
TTTGG.TGCC.
TGTG.TTTGG.
TTTGG.TGTG.
TGATG.TTGG.
TTGG.TGATG.
TGAA.TTGGT.
CTTG.ATGTT.
TGGTGT.CTTG.
AAAT.GCCTG.
GCCTG.AAAT.
GAAAT.CCTG.
TGCA.TCCTG.
TCCTG.TTCT.
TTCT.TCCTG.
TCCT.GCCTG.
TCCTG.GCCT.
CTTGT.TCTG.
TCTG.CTTGT.
CTTGT.TTCT.
CTTGT.GCCT.
TTTG.CTTGT.
TGAA.CTTGT.
TGGT.CTTGT.
CTTGT.GTGT.
GTGT.CTTGT.
GTGTCAG.
AAGAA.TCAG.
TTCTT.TCAG.
AGGTG.TCAG.
TGGTG.TCAG.
TTGTCAG.
ATGTCAG.
TCAG.ATGTC.
GAAAT.TCAG.
GAAAG.TCAG.
GTGTG.TCAG.
TCAG.TGTGT.
GAAAT.TGAG.
TGCT.CTGTT.
GATG.CTGTT.
CTGTT.GATG.
CTGTGTT.
GTGTT.CTGT.
TGTG.CTGTT.
TGTT.CTGTG.
CTGTGGA.
TGGA.CTGTG.
TTTG.CTGTG.
CTGTG.TTTG.
TGAT.CTGTG.
GTGTG.CTGT.
TCAG.AAATG.
AAATG.TCAG.
TTGGA.GGTG.
TTGGT.TTCT.
GTGTC.TTGG.
TTGGA.GCCT.
ATGGA.TTGG.
TTGGT.ATGG.
TTGG.TTTGT.
TTTGG.TTGT.
TTGGT.TTGT.
TTGT.TTGGT.
GAAAG.TTGG.
GAAA.TTGGA.
TCTTT.TTGG.
GAAAT.TTGG.
CTTTT.TTGG.
TTGGT.TCCT.
TCCT.TTGGT.
TTGGT.TCTG.
TGGATGA.
ATGAA.ATGT.
GATGA.ATGT.
ATGA.ATGTG.
AAAA.ATGAT.
ATGAT.TGTT.
GATGA.TGTT.
ATGAAAG.
ATGAA.AAAG.
ATGAT.TTTG.
TTTG.ATGAT.
TGAA.ATGAT.
ATGAA.TGAT.
ATGAT.TGCT.
ATGAT.TGCC.
TGCC.ATGAT.
ATGAT.GTGT.
GAAA.ATGAG.
TGAT.ATGAG.
ATGAA.TGAG.
TGAA.ATGAG.
ATGA.AATGT.
AATGA.ATGT.
ATGAT.TGTG.
TGTG.ATGAT.
AATGA.TGTG.
GAAAA.ATGA.
GAAA.GATGA.
GAAAT.AGGT.
AGGT.GAAAT.
GAAAT.TTCT.
GAAAT.TCCT.
TGTC.AAAAT.
AAAAT.TGTC.
GTGTC.AAAT.
AAAT.GTGTC.
GAAAT.GCCT.
ATGAA.TGCT.
TGCT.ATGAA.
ATGAA.TGTG.
TGGT.GATGA.
TGCC.GATGA.
GATGA.TGTG.
ATGA.TGTGT.
ATGA.TTGTG.
TTGTG.ATGA.
GAAAT.TGCA.
AAATG.TCCT.
TTTG.GCCTG.
GCCTGAA.
TGAA.GCCTG.
GATG.GCCTG.
GAAA.GCCTG.
GTGT.GCCTG.
GCCTG.GTGT.
GATGG.CCTG.
TTGTT.CCTG.
TTGT.TGCCTG.
ATGTT.CCTG.
CCTG.ATGTT.
TCTG.GCCTG.
GATGT.CCTG.
CCTG.GATGT.
GCCTG.TTCT.
TTCT.GCCTG.
GCCTGTC.
TGTC.GCCTG.
TTGTC.CCTG.
AATG.GCCTG.
ATGAA.AGGT.
AAATGAT.
ATGA.AAAGA.
GATGA.AAGA.
ATGAG.TGCA.
TGCA.ATGAG.
GATGA.GGTG.
GGTG.GATGA.
ATGA.TGCCT.
ATGATGG.
ATGG.ATGAT.
ATGA.GATGG.
ATGAT.TTGT.
TTGT.GATGA.
ATGTG.CCTG.
CCTG.ATGTG.
GTGTT.CCTG.
ATGT.CTGTG.
TGGTGT.CCTG.
GTGTG.CCTG.
TCCT.TTCAG.
TTCAG.TCCT.
TGGT.TTCAG.
TGTG.TTCAG.
TTCAG.TGTG.
AGTGT.TTCA.
CTTTG.TTCA.
TTCA.CTTTG.
TGGTG.TTCA.
TTCA.TGGTG.
TTCA.GGTGT.
TTGTTCA.
TGTGT.CAAA.
CAAA.TGTGT.
CAAA.GTGTG.
CAAAG.TGAA.
CAAAG.TGCT.
TGCT.CAAAG.
CAAAG.GATG.
CAAAG.TGGT.
CAAAG.TGCC.
TGCC.CAAAG.
CAAAG.GTGT.
CAAAG.TGTG.
ATGTT.TTCA.
ATGTTCA.
TTCA.TCTGT.
TCTGT.TTCA.
CTGTTCA.
TTTTCAG.
TTTT.TTCAG.
TCCTG.GTGC.
GTGCT.CCTG.
ATGA.TGTGC.
GTGCC.CTTG.
TCTT.TGTGC.
TGAG.GTGCA.
AATG.GTGCA.
TGATG.TTCA.
TTCA.TGATG.
GAAAA.CAAA.
TCAG.AGTGC.
TTGGTGC.
TTGGT.GTGC.
TGAAA.AGGA.
TGATG.AGGA.
AAATG.GTGT.
CAAAG.TTCA.
CAAA.GTGCA.
CAAAG.GTGC.
CAAA.GTGCC.
TGGA.AAAGG.
AAAGG.GTGT.
AAGG.GTGTG.
AAGG.TGTGT.
CAAAT.GGTG.
GGTG.CAAAT.
AGGA.AAGAA.
AAGAA.AGGA.
CAAA.TGCCT.
TGCCT.CAAA.
CAAAG.AGTG.
CAAA.AGTGT.
CAAAG.GGTG.
TGGTG.CAAA.
CAAA.TGGTG.
CAAA.GTGTC.
CAAA.AATGG.
CAAATGG.
CAAAG.ATGG.
AGAAA.CAAA.
CAAAGAA.
CAAAG.GAAA.
CAAAT.TGGT.
CAAAT.TGTT.
CAAAT.GTGT.
TGTG.CAAAT.
AAGA.CAAAA.
CAGAAAA.
GAAAA.CAGA.
TGAAA.CAGA.
CAGA.TGAAA.
CAGA.TGATG.
CAGA.TGTGT.
CAGA.GTGTG.
CTGTT.TTGG.
TTGT.CCTGT.
TGCT.CCTGT.
TGGT.CCTGT.
CTGTTTT.
TGTC.CAGAA.
CAGAA.TGTC.
AAGAA.CAGA.
TGCA.CAGAA.
CAGA.TGGTG.
TGGTG.CAGA.
TTCTT.CTGT.
CAGAA.TGCC.
CAGAA.TGTG.
TTGT.CTGTC.
TGTG.CTGTC.
TTGTG.CTGT.
CTGTG.AATG.
AATG.CTGTG.
TGCA.CTGTG.
CTGTGCA.
TCTGT.TCCT.
AGGTG.CTGT.
TGAT.TCTGT.
TGAA.TCTGT.
CTTTG.CTGT.
TTCT.TGTGC.
TGTGC.TTCT.
TTGTT.GTGC.
TCCT.GTGCT.
TGTGC.TCCT.
AGTGC.TGGT.
TGAG.TGTGC.
TGTGC.TGAG.
AGTGTGC.
AGTGC.GTGT.
AGTGC.TGTG.
AGTG.TGTGC.
TGTGC.AGGT.
AGGT.TGTGC.
TCTG.GTGCT.
TGGT.TGTGC.
TGAA.TGTGC.
TGCT.GTGCC.
AGTG.TCAGA.
TCAGA.AGTG.
AAAAG.GTGC.
AAAG.TGTGC.
CTTTC.TGTT.
TGTT.TGTGC.
TGAT.GTGCT.
GGAA.TGAAT.
GAAT.TCTGA.
GAATG.CTGA.
GAAT.TGCCA.
TGAAT.ATTT.
GAAT.TTTCT.
TTTCT.GAAT.
TTTGAAT.
TCAGAAT.
AGAAT.TCAG.
TGGT.TCTGC.
CTTTG.CTGC.
CTTT.CTGCC.
CTGCT.TGTT.
TGGA.CTGCT.
CTGCT.TGGA.
CTGCC.TTTG.
GATG.CTGCT.
CTGCT.GATG.
TGTG.CTGCT.
TGAA.AGAAT.
AGAAT.TGAA.
TGAG.GAATG.
GAAA.GAATG.
GAATG.TGAT.
AGAAT.AAAG.
TGAAT.TTCT.
GAAT.TTCTG.
GAAT.CTTTG.
TGAAT.CTTT.
GGTG.TGAAT.
TGAAT.GGTG.
GAATG.TGTC.
GAAT.GATGG.
TGAAT.TTGT.
AAGA.GATGC.
AGAAA.ATGC.
GATGC.TGAG.
TGAG.GATGC.
TGAATGC.
TGAA.AATGC.
CATGCT.
GAAA.ATGCC.
GTGATGC.
AGGA.ATGCC.
GATGC.CCTG.
CCTGC.TGTT.
TGTT.CCTGC.
CTGC.AGATG.
AGATG.CTGC.
CTGCTTG.
CTGG.TCTGC.
TCCT.TCTGC.
TCCT.CTGCC.
TGGA.ATGCT.
ATGCC.TTTG.
TTTG.ATGCC.
ATGCC.TGCT.
TGCC.ATGCT.
TGAAT.TTTG.
GATGC.TGTG.
TGTG.GATGC.
CTGCCTT.
TTGCTGT.
TTGCT.GTGC.
GTGC.TTGCT.
GTGCT.TTGC.
CTGTG.TTGC.
TGCA.CTTGC.
CTTGCA.
TGATG.GCTT.
GCTT.TGTGT.
AAGAA.ATGG.
CCTTGCT.
TTGCT.TGCC.
TGCC.TTGCT.
TGCT.TTGCC.
TGAT.TTTGC.
TGGT.TTTGC.
TTTGC.TGGT.
TTTGC.TGTG.
TGTG.TTTGC.
TGTG.TTGCC.
TGTGT.TTGC.
TTGC.TGTGT.
CAAGAAG.
TTCTT.TTGC.
TTGCT.AGGT.
TTGCT.GCCT.
TTTGA.GCTT.
GCTTGGA.
TGAAT.TGCT.
TGAAT.GATG.
TGAAT.TGCC.
GAAT.TGTGT.
AAGA.ATGGA.
TGCTT.CTGG.
GCTT.TTTCT.
TGCTT.ATGG.
ATGG.TGCTT.
TGCC.GCTTT.
GCTTT.TGCC.
GCTTT.TGTG.
TGGTG.GCTT.
GCTTT.TGGT.
TGAG.TGCTT.
TGCTT.TGAG.
TGAAA.GCTT.
TGCTT.TCCT.
TGGA.GCTTG.
TTTTG.GCTT.
GCTT.TTCTT.
GCTT.TTCTG.
ACTTT.TGCT.
ACTTT.TGTG.
ACTT.TGCCT.
TGCCT.ACTT.
ACTT.TTTGT.
ACTT.TGTGT.
ACTTTGC.
TTGAA.ACTT.
ACTTT.TTGG.
ACTTG.CTTT.
TGTC.ACTTG.
ACTTG.TGTC.
TACAAGA.
TACAA.GTGT.
TACAA.TGTG.
TACA.CAGGA.
TACAGGA.
TACA.CATGT.
TACAAAT.
TACAGAA.
TACA.ATGGT.
TACA.GAAAG.
TACA.ATGTG.
CAGA.AAGAG.
AAGA.CAGAG.
AAGAG.CAGA.
CAGAGTG.
CAGAGGT.
AGTGT.AGAG.
AGAGTGT.
TACAA.AAGG.
TACAAGG.
GTTG.TGTGC.
GTTGTGC.
TGCA.TGTTG.
AGGT.TGTTG.
GTTGAC.
TGAC.TGTTG.
GTTGGG.
TGGG.TGTTG.
GTTGTTT.
GTTGT.TTGA.
AAGGTTG.
GTTGT.GTGC.
GTTG.GTGCT.
TGGA.TGTTG.
TGTTG.TTTG.
AAAGA.TGGA.
TGAG.GTTGT.
TTTG.GTTGT.
TGAT.GTTGT.
TGAA.GTTGT.
GTTGT.TGCT.
GATG.GTTGT.
TACA.TGTGT.
TACA.GTGTG.
GAAAG.GTTG.
TGAAA.GTTG.
AAAG.TGTTG.
TGCC.ACTGA.
ACTGA.TGCC.
TGGAA.ACTG.
ACTGTC.
AAGAA.TGGA.
TGGA.AAGAA.
CACAGGA.
CACAGGT.
CACAG.AGGT.
AAAAC.TGAA.
TGCC.AAGAA.
AAGAA.TGCC.
AAGAA.GATG.
AAGAA.TGCT.
CACAGAA.
AGAA.CACAG.
ACTGGG.
TGTT.CTCTG.
CTCTG.TGTT.
TGAA.CTCTG.
CTCTTTG.
GCCT.CTCTG.
TGAAT.ATGC.
ATGCCTT.
ATGCC.CTGA.
CTGA.ATGCC.
AAAAG.AAAC.
AAAAC.AAAG.
CTCTTGA.
ACAA.ATGGA.
ACAATGA.
ACAAATG.
ACAAAGA.
ACAA.ATGGT.
ACAATGT.
ACAA.AATGT.
AAAAG.ACAA.
ACAA.GTGTG.
ACAA.TGTGT.
TGTG.AAGAA.
AAGAA.TGTG.
ACAAA.AAGT.
AAAC.TGCCT.
GAAAC.TGCT.
TGCT.GAAAC.
GAAAC.TGCC.
GAAAC.TGTG.
TAAAC.ACAG.
GAAAC.CTGA.
AAAC.CTGAA.
AGGAAAC.
AAGA.CAAAC.
GAAA.CAAAC.
AAAT.GTGTG.
AAAT.TGTGT.
AGAAG.GCCA.
AAGT.GTGTT.
GGAAG.TTGG.
GGAAG.AGGT.
GGAAG.ATGG.
ATGGAAG.
GGAAA.GAAG.
AAGTG.TGGT.
AAGT.CTTTG.
AAAGT.TGCC.
AAAGT.TGTG.
GAAG.TTGGA.
GAAGA.AGGA.
GAAGA.CAGA.
TCAG.AGAAG.
GAAGG.GATG.
TGAAG.CTTG.
TGAAG.CCTG.
AAATG.GAAG.
GAAG.AAATG.
AAAT.TGAAG.
TGAAG.AAAT.
CAGA.GAAGG.
TGAA.GGAAG.
GGAA.TGAAG.
GAAA.GAAGG.
GAAG.AAAGG.
TGTT.TCAGG.
GATG.TCAGG.
CAGGT.TCTG.
GAAA.CAGGT.
TGTT.CAGGT.
CAGGT.TGTT.
TGGA.CAGGT.
GAAAG.CAGG.
ACAGA.CAGG.
CAGA.ACAGG.
GAAA.ACAGG.
GGAA.TCAGG.
GGAAA.CAGG.
CAGGAAA.
TGGAA.CAGG.
AGGA.CAGGT.
ATGG.CAGGA.
GAAA.CAGGA.
CAGGA.TGGA.
TGGA.CAGGA.
AAGTG.TCAG.
AAGT.TCTTT.
AAGTG.TGAT.
TGAT.AAGTG.
GAAGT.TGTG.
TAAAA.AAGT.
GAAGA.AAAG.
AAGT.TTTGA.
ATTTC.TTGA.
AAAT.ATTTC.
AAATTTC.
TCCT.ATTTC.
TGCCA.TTTC.
ATTTC.TGAG.
TTTG.ATTTC.
TGAA.ATTTC.
ATTTC.TGGT.
TGGT.ATTTC.
TTTCT.TTGA.
TTGA.TTTCT.
TAAA.ATGTG.
TAAAG.TGTT.
TAAAG.TGAA.
TAAAG.TGCT.
TGCT.TAAAG.
TAAAG.GATG.
TAAAG.TGCC.
TAAAG.TGTG.
CAAAT.TTTC.
TAAAA.TGTT.
TAAAA.TGCC.
TGATG.TAAA.
TAAA.TGATG.
TAAA.GTGTG.
TAAA.TGTGT.
TCCT.TTTCT.
TTTTG.TTTC.
TTTG.TTTTC.
AGGT.TTTCT.
TGAG.CTTTC.
TTTCAGA.
TTCA.TTTCT.
CTTTC.CCTG.
CCTG.TTTCT.
TTTCT.CCTG.
TGAA.AGAAG.
AGAAG.GATG.
AGAAG.GTGT.
AGAAG.TGTG.
TGTG.AGAAG.
TGAAG.AATG.
GAAAG.GAAG.
TGAAA.GAAG.
GAAA.TGAAG.
AAAG.TGAAG.
TGAAG.AAAG.
TGGA.AGAAG.
TGAAG.GATG.
GAAG.TGTGT.
TAAAG.GCCA.
TAAA.TGCCA.
GAAGA.GATG.
TAAATTT.
TGAAG.TCTG.
TAAA.ATGGA.
TAAAA.ATGG.
AGAA.TAAAG.
TAAAG.GAAA.
GAAA.TAAAG.
TAAA.GAAAG.
TAAAA.GAAA.
TAAA.TGAAA.
TAAAG.ATGT.
TAAAG.AAAT.
CAAA.TAAAT.
TAAAG.GTGC.
TAAA.TGTGC.
TAAA.GAAAT.
TGGA.TAAAT.
TAAAT.TGTG.
TAAA.AAGAA.
TGGTG.CCTT.
CCTT.TGGTG.
TGAG.GCCTT.
GCCTT.TGTG.
AAAGA.AGGT.
AAGAA.AGGT.
TCCTT.GCCT.
TCTTT.CCTT.
TCCTT.TCTG.
TCTG.TCCTT.
AAGA.AGGTG.
AGGTG.AAGA.
TGCC.TCCTT.
TCCTT.TGCC.
TCCTT.TGTG.
TGGG.GTGTG.
TGTGT.TGGG.
TGGG.TGTGT.
CTTTGGG.
TGGG.TGCCT.
TGCCT.TGGG.
GAAAG.TGGG.
GTTT.CTGGT.
CTGGTTT.
CAGG.TGTTT.
TGTTT.CAGG.
AAGT.GTTTG.
TGGG.AGATG.
TTGGGAA.
TGTGC.TGGG.
TGGG.TGTGC.
TGGG.GCCTG.
TGAC.AGATG.
TGCCA.TGAC.
TGAC.TGCCA.
GTGAC.TGGT.
TGATGAC.
TGAA.ATGAC.
CAAGGTG.
AGAAA.CAAG.
TGTGT.CAAG.
AAGAA.GGTG.
TCTGAC.
CCTTGGA.
TTGGA.CCTT.
CCTTGGT.
CCTT.TGTGC.
TGGA.CCTTG.
TGAA.CCTTG.
TGCT.CCTTG.
TGTG.CCTTG.
TGCCA.CCTT.
TGAC.TTGTG.
GTGTGAC.
GTTTCTT.
TTTGA.CCTT.
TTGAA.CCTT.
GCCTT.GTGC.
AAGAA.TGCA.
TTTCTGG.
TTTCT.CTGG.
AGTGC.CTGG.
TCTGG.CCTG.
TCTG.CCTGG.
TGCC.TGTTT.
GTTTGGA.
GTTTGAT.
TGAT.GTTTG.
GTTTGCT.
GAAAG.CTGG.
TGTT.CTGGT.
TGAT.CTGGT.
TGCC.CTGGT.
CTGGT.TGCC.
TGTGT.CTGG.
GAAG.CAGGA.
TCTGG.TGTT.
GTGT.CCTGG.
GAAAT.CTGG.
TGCT.TCTGG.
TGCC.TCTGG.
TGTTT.CCTG.
GTTTG.GTGC.
GTTT.TCTGT.
TGTTT.TTCA.
GTTTT.TCTG.
GTTTT.CTTT.
CTTTT.GTTT.
TTCT.GTTTT.
TTTT.GTTTG.
AGGTTTC.
ATTT.GTTTG.
GTTTG.ATGG.
GTTTG.TTCT.
TTCT.GTTTG.
GAAA.GTTTG.
AAAG.TGTTT.
TGTTT.AAAG.
AAAG.GTTTG.
TGTTT.TGCA.
TGCA.TGTTT.
GTTTG.TGCA.
AGTGT.GTTT.
AGGT.GTTTG.
TGTTT.CTTT.
CTTT.TGTTT.
GTTT.CTTTG.
GGTG.GTTTG.
GTGAC.
CATTC.
TTGTA.
GGCCA.
CCTCC.
TGGCT.
TGTTAC.
ACAGT.
CTAGGA.
CTAGGT.
TTACA.
ATGG.ATGGT.
ATGGT.
TGGT.ATGGT.
ATGGT.ATGG.
GTTAAA.
ATATT.
CTTTA.
GGCTT.
CCTAA.
TCAACA.
GAAAG.TGCA.
TGCA.GAAAG.
ATCCA.
AGGTTA.
CCAGTC.
AAAGC.
AAAG.AAAGC.
CCAGT.
GGTTC.
CTAGA.
GGAGC.
GTCTC.
ATTTA.
TCCAC.
AAGAC.
CCATT.
GATGG.TGTG.
TGCC.ATGGT.
CAAGG.
CCTAT.
CCTAG.
AGGT.AGTGT.
TTAAT.
GTCTA.
GTTT.TGTTT.
TGTTT.
TGTTT.GTTT.
TGTT.TGTTT.
TGCCA.
TGCCA.TGCC.
TGCCA.GCCA.
TAGCA.
CTTTC.
CACAC.
TGAT.TTGTT.
TCTAT.
GAGAG.
CCTCT.
TACCA.
GCTCA.
GTAAA.
GTCCCA.
TGCCT.GGTG.
GTATT.
TTGTT.TGGT.
TCCCAT.
ACCAA.
AGGTA.
TCCCAC.
ATGCT.
TTGTT.GTGT.
CTAAA.
CAGCT.
AATG.TTGTG.
TTAAG.
AGAGC.
ATTCT.
CAGGG.
AAAG.TTGTG.
TTGAC.
TTGCA.
ATGTG.
ATGTG.ATGT.
TGTG.ATGTG.
ATGT.ATGTG.
ATGTG.TGTG.
TAGCC.
TAATT.
TTGT.ATGTG.
ATGTG.TTGT.
CTTAT.
TCTAC.
TAAAC.
TTCTG.AGGT.
AGGT.TTCTG.
ATTGT.
AGAGA.
TCAGC.
CTCAT.
GTTGA.
GCAAG.
TCAGT.
AAAG.ATGGT.
TTGCCC.
CTTAG.
GATGT.ATGG.
GAGCT.
TGCCCTT.
AGTGT.
ATGGA.TGTT.
TGTT.ATGGA.
GATGG.TGTT.
TGTT.GATGG.
ATACA.
TGTT.ATGGT.
AATAT.
GATAA.
AATG.GATGG.
AATGG.GATG.
CTCTC.
GGTCC.
ACTCT.
GCCCAG.
AAACC.
GAGTG.
CTATG.
TGGGTC.
CCCAG.
GAAAG.ATGG.
CAACA.
TAATG.
GAAAG.GGTG.
AGTTG.
CTGCCC.
TCATT.
TTTAT.
TTCAT.
TTCA.TTCAT.
TTTTC.
AGTGT.GTGT.
AACCA.
CTGGA.
TGGA.CTGGA.
CTGGA.TGGA.
TGATCA.
TATCA.
CCAGC.
GACCA.
TCTCC.
AGACT.
AGAAA.GGTG.
TAACA.
TTAGG.
TGAA.GATGG.
TGAA.ATGGT.
TGCTG.
TGCT.TGCTG.
TGCTG.TGCT.
TCCAT.
TGGCC.
GATTT.
GACAA.
GAGCC.
GGAGA.
TGATA.
GAGCA.
ATCCT.
GAAAC.
GTTGG.
GCCTAG.
TAACT.
GCTTC.
TGCT.ATGGA.
ATGGA.TGCT.
AAGGC.
TGGGC.
AAATC.
GTGGC.
TGGT.ATGGA.
GTGGA.
TGGA.GTGGA.
TGTG.ATGGA.
GATCT.
GCCAA.
GATGG.
ATGG.GATGG.
GATGG.ATGG.
GATGG.GATG.
GATG.GATGG.
ACCAG.
GTTTT.
TTTT.GTTTT.
TCAACC.
CAACCT.
AAGGG.
GCTCT.
CCTGG.
ACTTAC.
CTTACA.
CCTTAC.
GGCAG.
TCTAA.
AAGGT.
ATAGA.
CAACT.
GGAAC.
GAATA.
GCCCT.
TGGTC.
AAAAAC.
AAAAC.
CCTCA.
CATGC.
ACTTG.
TAAAG.AAAG.
TAAAG.
ACTTT.
CAGAG.
GATTA.
GGGAT.
TGGGA.
TGTAG.
TGCAAC.
ACAG.ACAGG.
ACAGG.
GAAAA.
AATCA.
AGTCA.
TCTTT.
TCTTT.TCTT.
TCTTT.CTTT.
ACATC.
GGACC.
AGCTC.
ATTAT.
GAAGA.
AAGAAGA.
GAAGA.AAGA.
AGGGT.
TTACAT.
CACTC.
CAAGA.
ATCAA.
AATTC.
TTACAA.
GCAGT.
TAGCCA.
AGAA.TGTGT.
AGAA.GTGTG.
ACAAC.
GAAAA.AAAA.
GAAAA.GAAA.
GAAA.GAAAA.
AAAA.GAAAA.
CCCTT.
TTCAA.
TCATA.
AGGCC.
GTTTAC.
AAGTT.
AAGTT.AAGT.
AAGTG.
AAGT.AAGTG.
AAGTG.AGTG.
ATGTC.
GTGCT.
GTGCT.TGCT.
TGCT.GTGCT.
TAGTT.
GCATT.
CTTTAC.
ACAGC.
AGAA.ATGTG.
CCTAC.
TGGGT.
AACAC.
TTTG.TTTGT.
TTTGT.
TTTGT.TTGT.
TTTGT.TTTG.
TGTTG.GTTG.
TGTTG.
GTTG.TGTTG.
TGTT.TGTTG.
AAAAG.
AAAG.AAAAG.
AAAA.AAAAG.
AAAAG.AAAG.
AAAAG.AAAA.
CCTGA.
TTTGT.GATG.
TAGAA.
CTGTG.
CTGTG.CTGT.
TGTG.CTGTG.
CTGTG.TGTG.
TAAGT.
TAAGC.
AGGAG.
ATTGC.
CCTTA.
GGGTG.
GTTTA.
CATAG.
AGAAC.
CATCT.
TATGC.
CTGAT.
TGAT.CTGAT.
GCCAT.
TTGTTA.
CATGA.
GGTCT.
CTCCA.
TTACT.
GTCAA.
TTGTT.TGTG.
CTGTT.
CTGTT.TGTT.
AAGTC.
GTCTT.
TTTCT.
TTTCT.TTCT.
CCCAGC.
GTCCA.
GTCAT.
TGGA.TTTGT.
GAGGA.
TTGTGGA.
TGGA.TTGTG.
AGCAT.
TTGAG.
ATTAA.
TGAT.TTTGT.
TCTAG.
TATTC.
TTTAC.
GTTCT.
ACATA.
CTACT.
CAGTCC.
GGTAG.
TTAGA.
CTAGAT.
GCAGA.
AACCAG.
GCAGG.
CTGAC.
GAAGG.
AGGT.CTTTG.
CTTTG.AGGT.
AGCCA.
CCCTG.
GCCAAC.
TCTGA.
CAGCA.
CTAGAA.
GAATC.
TTAAA.
TAGCT.
AACCAC.
ATAAG.
TTCTG.
TTCTG.TCTG.
CTATT.
AACCAA.
TTCAC.
GGAAG.
TCAAT.
AAGTCA.
CATCA.
AGGCT.
AGGCA.
ATTCC.
TTGGC.
TAAAT.
CTACTG.
CTTTG.
TTTG.CTTTG.
CTTTG.TTTG.
CTTTG.CTTT.
CTTT.CTTTG.
AGAA.ATGTC.
GTGTC.
CAATG.
GTGTC.GTGT.
GTGTC.TGTC.
TGCT.AGTGT.
AGTGT.TGCT.
TCAGGC.
TTCTAC.
ATCTG.
TGTCTAC.
GACTT.
ATGTA.
ACAAG.
ATAGGA.
GAAGGC.
TGGAC.
TGGAC.TGGA.
CTTCT.
CAAGT.
CTCTT.
ACTGT.
GAAGC.
AGACA.
TGAA.TTGTC.
TACAG.
ACTTC.
CTACCT.
TGGT.TTGTC.
TGTGC.
TGTGC.TGTG.
GTGC.TGTGC.
CCCTTT.
AGTGT.TGAT.
TGAT.AGTGT.
CTTCC.
TTGGG.
AATCT.
GACAG.
TGAAA.
TGAAA.TGAA.
TGAAA.GAAA.
TGCAC.
TGCA.TGCAC.
CCATG.
GGTGC.
TCTACT.
CCTACT.
CCCTGA.
TTGTG.
TTGTG.TTGT.
TGTG.TTGTG.
TTGTG.TGTG.
TTGT.TTGTG.
CTGAG.
CCAGG.
GCCTA.
AGCAA.
TGAAC.
CACAT.
GTGTC.TGTT.
TGTT.GTGTC.
TCACA.
TCCAA.
CAAAT.
AGAGT.
GCCAC.
ATCAG.
GCCAG.
TTATG.
GTGTC.TGAT.
TGAT.GTGTC.
CATTG.
CAAAC.
GACAT.
AACCT.
CCCT.TGCCT.
TGCCT.CCCT.
ACCTG.
TCACT.
CTTGC.
TTCTA.
TAAGA.
AATTT.
TGTC.ATGTT.
TACTG.
GTCAG.
AGCTG.
CACAA.
GCATG.
TATTG.
GGATT.
TTCCA.
ATGTC.TGTG.
GTTTC.
AGCTT.
CTCCCT.
TCCCTA.
TCCCTC.
CATCTG.
GCTTG.
AGGCCA.
ATGCA.TGCA.
ATGCA.
GAGGT.
AAATA.
TACCT.
GCTGT.
TCCCTG.
ACATCT.
GTGAA.
GTCTG.
AGGAC.
AGGCTT.
CAGGCT.
AAATT.
AACTT.
TGCCC.
ACATT.
TATGA.
TGATC.
GATG.TGTTCT.
AACAA.
TTTAA.
GAGTT.
GAATT.
ACACA.
TACCTA.
TCCT.TGTGT.
TCCT.GTGTG.
TGAAA.TTCT.
GAAAG.TTCT.
TCTCA.
GCTGG.
CACTT.
CTCCT.
CTACA.
ATAGAG.
AGATG.
GATG.AGATG.
AGATG.GATG.
GGTTG.
TTGTTCT.
GACCT.
ATTGA.
TGCTA.
GTGGT.
TGACC.
TGTGA.
GTGA.TGTGA.
TGTGA.TGTG.
TGTG.TGTGA.
TGTGA.GTGA.
TTGTT.TGTC.
TGTC.TTGTT.
TCCCA.
AAATAC.
AGGTG.
TACAT.
TGCATC.
CCAAA.
ATGCCCT.
GTTGC.
TCTTC.
CCACCT.
GAGAT.
GGAAT.
AGGTC.
TGGA.AGTGT.
AATG.AAATG.
AAATG.
AAATG.AAAT.
AAAT.AAATG.
AAATG.AATG.
TCCTC.
TCACCT.
GCAAA.
AAGCT.
ATAGAA.
ATAGAT.
TAGTG.
TAGTG.AGTG.
TGTAA.
TCCT.TTCTG.
CAGATC.
AGGGA.
GTTCC.
CCTGC.
AATAA.
GAACA.
TACTT.
GCTTA.
CTGGG.
CTCAG.
GCTCAA.
GCTCAG.
AAGAG.
GCTGC.
TGTCT.
TGTC.TGTCT.
TGTCT.TGTC.
TGTCT.GTCT.
CTGTC.
GTGGGT.
GATGT.
GATG.GATGT.
ATGT.GATGT.
GATGT.GATG.
GATGT.ATGT.
TAAGG.
AGTTC.
ACTGC.
AGATA.
AGTCT.
TGCAG.
TGCAG.TGCA.
GCTCAC.
TTGTC.TTGT.
TGTC.TTGTC.
TTGTC.
TGCTC.
GGCTG.
CCAGA.
TATGG.
TTTAG.
ATGAC.
TTGTT.ATGG.
AGCCCT.
CCAAG.
AGTGG.
AGTGA.
ACTGG.
ACCAC.
TGTTA.
AAAG.TGGTG.
TGGTG.AAAG.
AGTTT.
ATGGC.
ACAAT.
ACCTT.
GTGT.GTGTG.
TGTG.GTGTG.
GTGTG.TGTG.
GTGTG.GTGT.
AATTG.
TCTTA.
AACTC.
GGACT.
TTTCC.
GATTG.
GCCT.GTGTG.
GAAGT.
AGTGT.TCCT.
AGCAG.
GCATGGT.
GAAGTC.
CCACT.
GGGAA.
TAGGT.
GCTCTT.
GGTGG.
GGTTT.
TCAAG.
TAGAT.
ATCCTT.
ATGGG.
GGCAGG.
ATAGTG.
TTATT.
TGGCAG.
GGACA.
GGCATG.
CAGGCA.
TTGTT.GCCT.
CAGTT.
TTTGT.GCCT.
TCCCT.
ACTCA.
GCACA.
TAGAG.
ACACT.
TTCCC.
GATTC.
GGCCT.
GATAGA.
ATAAA.
AAGCA.
ACCCAG.
TCCTA.
CTGCA.
GTGAG.
GACTG.
TGGCA.
AACAT.
CTCAC.
ACCTC.
AAGCC.
GAACT.
TGGT.AGTGT.
ATCTT.
TGTAT.
GATGT.TCCT.
TCCT.GATGT.
AGAGG.
CTCAA.
AAAGTA.
AGAAA.
AGAAA.AGAA.
GAAA.AGAAA.
AGAAA.GAAA.
GCCT.ATGTG.
CTTTTT.
CCTTC.
TTTTT.TTTG.
ATTGG.
TGATG.
TGATG.GATG.
TGAT.TGATG.
GATG.TGATG.
TGATG.TGAT.
TTGTCCT.
AGTAAA.
CACTG.
AAGCAT.
AGAAA.GCCT.
GTGTA.
GTGTA.GTGT.
AGAA.TGCCT.
TGCCT.AGAA.
CCACA.
CTAAG.
ATGTCCT.
CAGCC.
GCTGA.
TGTGT.
TGTG.TGTGT.
TGTGT.GTGT.
GTGT.TGTGT.
TGTGT.TGTG.
ATATG.
ATTCA.
TGGAA.
TGGA.TGGAA.
GGAA.TGGAA.
TGGAA.GGAA.
TGGAA.TGGA.
AGATT.
GTTCA.
GTTCA.TTCA.
TCTCT.
AAGAA.
AAGAA.AAGA.
AAGAA.AGAA.
CGTGA.
TAAAA.
ACTAG.
TAAAA.AAAA.
CATAC.
TAGGC.
AATGG.
TGGTAA.
ATTAC.
TTCTT.
GTAATG.
CTCTG.
CTTTT.
TGGAT.
TGGA.TGGAT.
TGGAT.TGGA.
TTGT.TTGTT.
TTGTT.
TGTT.TTGTT.
TTGTT.TTGT.
TGTAT.TGGT.
GCAAC.
TTGGT.
TTGG.TTGGT.
TTGGT.TGGT.
TTGGT.TTGG.
TGGT.TGGTT.
TGGTT.
GGCTGC.
CTAAT.
AAAG.TGTGT.
AAAG.GTGTG.
TCTGT.
GCTAC.
TAATC.
TGGTG.
TGGTG.TGGT.
GGTG.TGGTG.
TGGT.TGGTG.
ATGACC.
CATAA.
ATGTT.TGTG.
GCATA.
ACGTG.
ATAGC.
GGTAA.
CTGAA.
TGAA.CTGAA.
TGTTC.
TGTTC.TGTT.
AACCC.
TTTGA.TTTG.
TTTGA.
GTGTG.TTTG.
TTTG.GTGTG.
TAGGG.
GCCATA.
TTGACC.
GGGCC.
TGGA.ATGTG.
CTGACC.
GACCC.
GGCCAG.
AAAGA.
AAAGA.AAAG.
AAAG.AAAGA.
TTGT.CTTGT.
CTTGT.
CTTGT.CTTG.
CTTG.CTTGT.
AAAGT.
AAAG.AAAGT.
AAAGT.AAAG.
AAAGT.AAGT.
AAGT.AAAGT.
CCCAT.
AGGAA.
ATAACA.
ATAAC.
AAAGGG.
GTCAC.
ATGTT.TGCC.
ATGTT.GTGT.
CTGTAA.
TGTAA.AAAT.
GCTAG.
AATGA.
AATGA.AATG.
GAAA.TGTGT.
GAAA.GTGTG.
GATAC.
TGAGT.
TATCC.
GTACC.
GACTA.
GTTAT.
TACCC.
TTATC.
TATAG.
GTTAG.
TGATTA.
TGACG.
TTGAA.
TGAA.TTGAA.
GGTAC.
AGATTA.
GTAAT.
TCATC.
CTCCC.
GGCAA.
AGTAG.
TGAAA.TGCT.
TATATA.
TATAT.
ATATAT.
GTTAA.
TGAAA.TGCC.
AAAG.ATGTT.
GGTTA.
TTTTG.
CTAGC.
TGTACT.
GCTCC.
ACAAA.
ACAAA.ACAA.
ACAAA.CAAA.
ATACT.
GAATG.
GAATG.AATG.
GAAT.GAATG.
TCCCC.
CAAAA.
ATCTA.
CTGCC.
CTGCC.TGCC.
CATCC.
ATATC.
GAAAT.
GAAAT.GAAA.
CGATG.
AAAG.TGATG.
CATGG.
ATATA.
AAGGA.
AAGGA.AAGG.
AGGGC.
AAACA.
GTACT.
AAAAG.TGGA.
GTAGG.
TTATA.
ATTAG.
AAAAG.TGCT.
AGATC.
GATCA.
GTATTG.
AAAAG.GATG.
CTAAC.
GTATT.TGGT.
AAAAG.TGCC.
TCTG.GTGTG.
AAAAG.TGTG.
CTTCA.
TTCA.CTTCA.
GCATC.
GCACC.
ATCAC.
TGGGG.
GAATCA.
AATCAA.
GACCAA.
AAAAT.
AAAAT.AAAT.
AAAA.AAAAT.
AGGACC.
TTCT.AGTGT.
AGTGT.TTCT.
GAGACA.
AGACAA.
CCACG.
AGCCT.
GATGC.
GATG.GATGC.
TAGTA.
CACGT.
GAATTA.
AAGAT.
GTGAT.
TGAT.GTGAT.
GTGA.GTGAT.
GTGAT.TGAT.
ATCCC.
AAAA.TGTGT.
ACATAA.
TGGA.TGTGT.
TGGA.GTGTG.
TTGCC.
TGCC.TTGCC.
TAAATC.
AGAGAC.
TGACT.
TGAC.TGACT.
GTAGT.
TCCTT.
TGAA.GTGTT.
GTTTG.
GTTTG.TTTG.
GTTT.GTTTG.
TTTG.GTTTG.
TCGTG.
TCATAG.
TCTG.ATGGT.
AAACG.
GGGTA.
CGGTG.
CCTCG.
TAACC.
CGTGT.
GGCTTG.
CAGTG.
AGTG.CAGTG.
CAGTG.CAGT.
GCCCC.
GAGGG.
AATTAA.
GGCTTT.
TTGGA.
TGGA.TTGGA.
TTGGA.TGGA.
TCTG.TTGTG.
TTGTG.TCTG.
GGCTC.
GGCCC.
CGCCT.
GATGA.
GATGA.GATG.
GGCAC.
TGAA.GATGT.
AGAAA.TGCA.
GCCTT.
GCCTT.CCTT.
GTAAAA.
GTACA.
AAAGG.
AAAG.AAAGG.
AAAGG.AAAG.
GTAAC.
GGAGG.
ATGTC.TCTG.
CGTGC.
TCCTG.
TCCTG.CCTG.
CCTG.TCCTG.
ATACC.
GATGT.TGGT.
GATGT.TGCC.
TGCC.GATGT.
CCCCA.
ACACC.
GAGGC.
GGGTC.
CACCC.
GTCCC.
TTTG.GATGT.
TTTG.ATGTG.
TTTGC.
TTTG.TTTGC.
TGCAA.TGCA.
TGCAA.GCAA.
TGCAA.
CTATC.
AGAAT.
GAGTA.
TCTG.ATGTG.
ATGTG.TCTG.
GGGCA.
AAACT.
GTTAC.
GTATA.
GATGT.TCTG.
TCTG.GATGT.
TGATT.
TGAT.TGATT.
TGATT.TGAT.
GGTGT.
GTGT.GGTGT.
GGTGT.GGTG.
GGTGT.GTGT.
TGGTG.AGTG.
CCGTG.
AGGAT.
GGTG.AGTGT.
GGTGT.AGTG.
TTAAC.
AACGT.
TGCCG.
TGACA.
TGACA.GACA.
TATAC.
GAAAA.TCTG.
GTAT.TTGTG.
CAGGA.
AGGA.CAGGA.
TGTGG.
TCAAA.
AGGT.TGTGT.
CAGAA.
AGAA.CAGAA.
GTAAG.
CCCCT.
CTATA.
CTGCTA.
CAAAG.
GGCTA.
GACCTTG.
GACCT.CTTG.
TTGCT.
TGCT.TTGCT.
GGAATC.
GTGTGCA.
TGCA.TGTGT.
GGTCA.
GAGAC.
AATAC.
TGAG.TGTGT.
GGTGA.
ATAGT.
AACTA.
CTCTA.
CTTGG.
CTTG.CTTGG.
TTGG.CTTGG.
TCTGC.
GAAAG.AATG.
GGAAA.
GAAA.GGAAA.
GGAAA.GAAA.
AGTCC.
GAGTC.
GTGCC.
AAGTA.
GAAA.CTTTG.
TGAGC.
TGGTA.
ATTTG.
TTTG.ATTTG.
GTATG.
TCTTG.
TCTT.TCTTG.
TATTT.
ACTACT.
TGAAA.CTTT.
CCTTT.
ACCTA.
TAGCAG.
TCATG.
ACCCA.
AATG.CTTTG.
CACCT.
AGGT.TGGTG.
TCGAA.
TGAT.AATGT.
CACTA.
GGGAG.
AGTAA.
TTCAG.
TTCA.TTCAG.
GATGT.AATG.
AATG.GATGT.
GACTC.
TCAAC.
CAATT.
CAGGC.
TACGT.
GCCCA.
AATGT.TGCC.
CAGAC.
ATGAG.
CAGGTA.
CTGCT.
GTAGA.
GATCC.
CCACC.
AACTAA.
ATTATG.
CAAGC.
GGGAC.
TAGCAT.
TCCGT.
GAACC.
TGTATC.
AATTA.
TGGA.AATGT.
TGCTT.
TGCTT.TGCT.
TGCT.TGCTT.
GCTT.TGCTT.
TGCC.TGTGT.
TGTGT.TGCC.
TTCTC.
TTCT.TTCTC.
CAATA.
GATG.CTTTG.
CTTTG.GATG.
AACAG.
AACAG.ACAG.
CTTAC.
ATGTT.TGAG.
ATAAT.
GCTAT.
TGAGTG.TGTG.
TTAGT.
TTTTA.
TTTTTA.
TTTCA.
TGAG.ATGTG.
ATCAT.
ATGAT.
TGAT.ATGAT.
ACTAA.
CATAT.
GCAAT.
TGAG.TTCTG.
TTCTGAG.
GTGT.CTTTG.
CTTTG.GTGT.
TATGT.
TATGT.ATGT.
ATGT.TATGT.
TATG.TATGT.
TCAGA.
TTCTG.ATGT.
ATGT.TTCTG.
TACAC.
TGAG.AATGT.
TGCAT.
ATGCC.
TGCC.ATGCC.
TATCT.
GAAAG.TGAG.
TGAGG.
CCAAC.
CTTAA.
TGAAA.TGAG.
AGAAG.
AGAA.AGAAG.
GGTAT.
TGTCA.
TGTCA.TGTC.
GATAT.
TGGGCT.
TGTAC.
AATGC.
AATG.AATGC.
TAGAC.
CACATA.
TGGGCC.
CAGTC.
TACATA.
TGTC.TTCTG.
CTGGT.
TGGT.CTGGT.
CAGGT.
ATGCAC.
CATGT.
CTTTG.ATGT.
ATGT.CTTTG.
CCCAA.
CTGCAC.
TACAA.
GGAGT.
CCAAT.
TTGT.TTCTG.
TTTG.TTCTG.
TTCTG.TTTG.
GATAG.
CTGGC.
TGAAT.
TGAA.TGAAT.
CAACC.
ATAGG.
TATAA.
TGGAG.
TGGAG.TGGA.
TGGA.TGGAG.
AGCTA.
GTTGT.TTGT.
GTTGTTG.
TTGT.GTTGT.
GTTGT.
GTTGT.GTTG.
CTGGGC.
AATCC.
TCCAG.
ATTTC.
GTGTT.
GTGT.GTGTT.
TAGGTA.
AGGTT.
GAAAG.GTGT.
TGCCT.
TGCCT.TGCC.
TGCCT.GCCT.
TGCC.TGCCT.
GCCT.TGCCT.
AATAG.
GAAAG.TGTG.
TACTA.
TCAGG.
GAAAG.TGCC.
ATATGA.
TCCT.AATGT.
AATGT.TCCT.
TAGGA.
ATTTT.
ATTTT.TTTT.
ATTTT.ATTT.
TTTT.ATTTT.
TGTCC.
ATATGG.
AGTGT.TTGT.
AGTGC.
TTGAT.
TGAT.TTGAT.
ACCAT.
CAATC.
GAAAG.TTTG.
GAGAA.
AGTTA.
GTGCA.
TGCA.GTGCA.
TAATTA.
ATGGA.ATGG.
ATGGA.
TGGA.ATGGA.
TCACC.
GGATA.
GTCCT.
GAAAG.TGCT.
AGCCC.
CTAGT.
GAAAG.TGGT.
CCCAC.
TGCGG.
GGATG.
GATG.GGATG.
GGATG.GATG.
GCTAA.
TTCCT.
GACGG.
TTCGT.
GTATC.
ACATG.
TTTTG.TTTG.
TTTT.TTTTG.
TTTTG.TTTT.
TTTG.TTTTG.
TTTGG.
TTTG.TTTGG.
TTTGG.TTTG.
CCCTC.
GGCCAC.
TGAAA.TGGA.
TGGA.TGAAA.
CATTT.
GGGCT.
TGACTA.
ACAGA.
ACAGA.ACAG.
GGGTT.
TAGTC.
GCCTG.
GCCT.GCCTG.
ATGTT.
TCTGG.
AGGTAT.
GCAGC.
GAAAA.TGCT.
GAAAA.TGCC.
TGAA.TGGTGT.
GAAAA.TGTG.
ACTAC.
TACTC.
AGAAA.AGGT.
GGTGT.CTTT.
CTTT.GGTGT.
CAGAT.
TGTGCAC.
TGCAC.TGTG.
GTGGG.
GGCAT.
CCCTA.
TGAATG.TGTG.
CATTA.
CACAG.
CCTTG.
CTTG.CCTTG.
CCTTG.CCTT.
CCTTG.CTTG.
TGAG.TGAGA.
TGAGA.
TGAGA.TGAG.
ACTGA.
GCTTT.
ACTTA.
GTAGC.
GCCTC.
ACCCT.
AGCAC.
ATCTC.
AACTG.
AACTG.ACTG.
GGATC.
TTACC.
GACAC.
GAAAG.TGTT.
AGACC.
ATGAA.
TATCCA.
CTACC.
CTTGA.
AGTG.CTTTG.
TATTA.
CACCA.
CCATA.
GAAAG.
AAAG.GAAAG.
GAAA.GAAAG.
GAAAG.AAAG.
AGTAT.
TGAAG.
CAGTA.
AAAA.GAAAG.
GCACT.
CTAGG.
CCTGT.
AATGT.
ATGT.AATGT.
AATGT.ATGT.
AATG.AATGT.
AATGT.AATG.
CTGTA.
TTCTG.TGAT.
ACTAT.
CCATC.
TAATA.
AATG.GTGTG.
ACTCC.
ACCCC.
TTAGC.
GTGT.TCCT.
TCCT.GTGT.
TTAT.ATCC.
TTATCC.
TCCT.TGCC.
TGCC.TCCT.
GTCT.CTTG.
CTTG.GTCT.
ACTA.TGCT.
TGCT.ACTA.
GTGA.GTCT.
GTCT.GTGA.
ACTA.TGAA.
TGAA.ACTA.
ACTA.TGCC.
TGCC.ACTA.
GCTG.TGGG.
TGGG.GCTG.
GTCT.ATGA.
ATGA.GTCT.
CTGT.GTCT.
GTCT.CTGT.
TAAT.ATCC.
TAATCC.
ACTA.TGGT.
TGGT.ACTA.
TGTG.ACTA.
ACTA.TGTG.
GTCT.ATTT.
ATTT.GTCT.
GCTG.CCTT.
CCTT.GCTG.
GTTT.GTCT.
GTCT.GTTT.
GTCT.CTGA.
CTGA.GTCT.
AAAG.CATC.
ACTA.TTTG.
GTCT.CTGG.
TGCT.TCCT.
TCCT.TGCT.
GTCT.AAGG.
AAGG.GTCT.
GTTT.GCTG.
GCTG.GTTT.
GAAA.CATC.
ACTA.GATG.
GATG.ACTA.
GGAA.GTCT.
GTCT.GGAA.
ACATCC.
ATCC.ACAT.
CTGG.GCTG.
GCTG.CTGG.
TAAA.GTCT.
GTCT.TAAA.
ACTA.GTGT.
GTGT.ACTA.
CCAA.ATCC.
ATCCAA.
GCCA.GTCT.
GTCT.GCCA.
TTTC.GTCT.
GTCT.TTTC.
GTCT.TTGA.
TTGA.GTCT.
GTCTTTT.
GTCT.TTTT.
TTTT.GTCT.
GTCT.TTCA.
TTCA.GTCT.
GTCT.CCTG.
CCTG.GTCT.
TGAC.GCTG.
GCTG.TGAC.
GTCT.GAAG.
GAAG.GTCT.
ATCCAT.
CCATCC.
AAGA.GTCT.
GTCT.AAGA.
TCAG.GTCT.
GTCT.TCAG.
CAAG.GCTG.
GCTG.CAAG.
GTCT.GTGC.
GTGC.GTCT.
GTCT.ACAG.
ACAG.GTCT.
TGAT.ACTA.
ACTA.TGAT.
CATC.TGCC.
TGCCATC.
TGCC.CATC.
CCTA.ATCC.
ATCCTA.
CATC.TGTG.
TGTG.CATC.
GTCT.AAAT.
AAAT.GTCT.
GTCT.CAGA.
CAGA.GTCT.
CTTA.ATCC.
TCCT.GATG.
GATG.TCCT.
ATCCAC.
AGGA.GTCT.
GTCT.AGGA.
GTCT.AGAT.
AGAT.GTCT.
CATC.ATGT.
ATGT.CATC.
TGTT.CATC.
CATC.TGTT.
GCTG.GCTT.
GCTT.GCTG.
GTCTCTT.
TCTT.GTCT.
GTCT.TCTT.
TGAA.CATC.
TTGC.GCTG.
GCTG.TTGC.
ATCC.CCTC.
ATCCTC.
TCAT.ATCC.
TCATCC.
GAAT.GCTG.
GCTG.GAAT.
CAAA.GTCT.
TTGG.GTCT.
GTCT.TTGG.
GTCT.CATG.
CATG.GTCT.
CAAT.ATCC.
CAATCC.
CAGG.GTCT.
GTCT.CAGG.
CAGGTCT.
AAGT.GTCT.
GTCT.AAGT.
CAGA.TATG.
TATG.CAGA.
GCCT.ATCC.
ATCC.GCCT.
GAAA.GCTG.
GCTG.GAAA.
AAAG.GCTG.
GCTG.AAAG.
AAAGCTG.
CCACTA.
CCAC.ACTA.
ACTA.CCAC.
ATCC.TTGT.
TTGT.ATCC.
ATGA.TATG.
TATG.ATGA.
TATG.CCTG.
CCTG.TATG.
TATG.CTTG.
CTTG.TATG.
ATGT.GCTG.
GCTG.ATGT.
TATG.TTGG.
TTGG.TATG.
TCAG.TATG.
TATG.TCAG.
TACT.ACTA.
TATG.CTGT.
CTGT.TATG.
CTTT.ATCC.
ATCC.CTTT.
AGAA.ATCC.
ATCC.AGAA.
TATG.GTGC.
GTGC.TATG.
TATG.TTCA.
TTCA.TATG.
TATG.CAAA.
CAAA.TATG.
AAAA.GCTG.
AAAAA.GCTG.
GCTG.AAAA.
TGTT.GCTG.
GCTG.TGTT.
TGGA.GCTG.
GCTG.TGGA.
AGGA.TATG.
TATG.AGGA.
TATG.AAGG.
AAGG.TATG.
ATCC.GAAA.
GAAA.ATCC.
GTGA.TATG.
TATG.GTGA.
TATG.TTGA.
TTGA.TATG.
GGAA.TATG.
TATG.GGAA.
AACT.ACTA.
TATG.TTTT.
TTTT.TATG.
TTTTATG.
AGTG.GCTG.
GCTG.AGTG.
ACTA.TGGG.
TGGG.ACTA.
AGGT.GCTG.
GCTG.AGGT.
TCTG.GCTG.
GCTG.TCTG.
ACTA.TGAC.
TGAC.ACTA.
GCTG.CTTT.
CTTT.GCTG.
AAACTA.
AAAC.ACTA.
TACA.ACTA.
GGTG.GCTG.
GCTG.GGTG.
ACTATG.
TTCT.GCTG.
GCTG.TTCT.
ACTA.ACAT.
TGTC.GCTG.
GCTG.TGTC.
TATG.ATTT.
ATTT.TATG.
GCTG.GCCT.
GCCT.GCTG.
GCTGCCT.
TAGA.ACTA.
ACTAGA.
ATGG.GCTG.
GCTG.ATGG.
ATGGCTG.
ACTA.TAAG.
ACTAAG.
TTGT.GCTG.
GCTG.TTGT.
AGAA.GCTG.
GCTG.AGAA.
TGAG.GCTG.
GCTG.TGAG.
TATG.AAGA.
AAGA.TATG.
ACTAGG.
ACTA.TAGG.
AATG.GCTG.
GCTG.AATG.
AAAT.TATG.
TATG.AAAT.
AGGT.ATCC.
ATCC.AGGT.
TATG.GTTG.
GTTG.TATG.
ATTT.ACTT.
ACTT.ATTT.
TATGAC.
TGAC.TATG.
TATG.TGAC.
GATG.GCTG.
GCTG.GATG.
TGGT.GCTG.
GCTG.TGGT.
TGCC.GCTG.
GCTG.TGCC.
GTGT.GCTG.
GCTG.GTGT.
TATG.CAAG.
CAAG.TATG.
TATG.TTGC.
TTGC.TATG.
TATG.GCTT.
GCTT.TATG.
GTGT.ATCC.
ATCC.GTGT.
TGTG.GCTG.
GCTG.TGTG.
AAGA.TGTT.
TGTT.AAGA.
AAGA.AAAA.
AAAA.AAGA.
GTCT.TATG.
TATG.GTCT.
TGTG.ATCC.
ATCC.TGTG.
TATG.ACTT.
ACTT.TATG.
TATG.AGAG.
AGAG.TATG.
TATG.TACA.
TACA.TATG.
GAAT.TATG.
TATG.GAAT.
CTGC.TATG.
TATG.CTGC.
GATG.ATCC.
ATCC.GATG.
TATG.ACAA.
ACAA.TATG.
AAAC.TATG.
TATG.AAAC.
ACTG.TATG.
TATG.ACTG.
ATCC.TGGT.
TGGT.ATCC.
ATCC.TGCC.
TGCC.ATCC.
TATG.ATGC.
ATGC.TATG.
TATG.CTCT.
CTCT.TATG.
TATG.CACA.
CACA.TATG.
GCTG.TGCT.
TGCT.GCTG.
AGATATG.
AGAT.TATG.
TATG.AGAT.
GAACTA.
ACAG.TATG.
TATG.ACAG.
TGGA.ATCC.
TATG.GCCA.
GCCA.TATG.
TTTG.GCTG.
GCTG.TTTG.
ATCC.TTTG.
TTTG.ATCC.
GCTG.TGAT.
TGAT.GCTG.
CATG.TATG.
TATG.CATG.
TATG.CTGA.
CTGA.TATG.
TATG.TTTC.
TTTC.TATG.
TGAA.GCTG.
GCTG.TGAA.
TATG.TCTT.
TCTT.TATG.
TAAA.TATG.
TATG.TAAA.
GAAG.TATG.
AAGT.TATG.
TATG.AAGT.
TATG.CAGG.
CAGG.TATG.
TATG.CTGG.
TGAT.ATCC.
ATCC.TGAT.
TGAA.ATCC.
TGCT.ATCC.
ATCC.TGCT.
TATG.GTTT.
GTTT.TATG.
TATGGG.
TATG.TGGG.
TATG.CCTT.
CCTT.TATG.
TGGT.TCCT.
TCCT.TGGT.
AGGA.GCTG.
GCTG.AGGA.
AAAC.GTCT.
GTCT.ACAA.
ACAA.GTCT.
TACA.GTCT.
GTCT.TACA.
GTCTACA.
AGAG.GTCT.
GCTG.ATTT.
ATTT.GCTG.
ACTT.GTCT.
GTCT.ACTT.
GCTG.GGAA.
GGAA.GCTG.
ACTT.ATCC.
ATCC.ACTT.
CACA.ATCC.
GTTG.GTCT.
GTCT.GTTG.
ATGT.AAGA.
AAGA.ATGT.
GCTG.TTGA.
TTGA.GCTG.
GTGA.GCTG.
GCTG.GTGA.
AAGG.GCTG.
GCTG.AAGG.
AAGGCTG.
ACTG.GTCT.
GTCT.ACTG.
CCTT.ATCC.
CAAA.GCTG.
GCTG.CAAA.
TTCA.GCTG.
GCTG.TTCA.
TATG.TGTG.
TGTG.TATG.
GTGC.GCTG.
ACTA.ATGG.
ATCC.CTGA.
CTGA.ATCC.
GTGT.TATG.
TATG.GTGT.
TATG.TGCC.
TGCC.TATG.
TATG.TGGT.
TGGT.TATG.
TATG.GATG.
GATG.TATG.
TATG.TGCT.
TGCT.TATG.
ACTA.AAGA.
TATG.TGAA.
TGAA.TATG.
ACTA.ATGT.
GTCT.CCTT.
CCTT.GTCT.
GTCT.TGAC.
TGAC.GTCT.
GTCT.CAAG.
CAAG.GTCT.
GTCT.TTGC.
TTGC.GTCT.
ACTA.TGGA.
TGGA.ACTA.
CAGG.GCTG.
AAGT.GCTG.
GCTG.AAGT.
GCTG.GAAG.
GAAG.GCTG.
GCTT.GTCT.
GTCT.GCTT.
TAAA.GCTG.
TTTC.GCTG.
GCTG.TTTC.
CTGA.GCTG.
GCTG.CTGA.
GAAT.GTCT.
GTCT.GAAT.
CCAG.ATCC.
ATCC.ACAG.
ACAG.ATCC.
ACTA.AAAG.
AAAG.ACTA.
GTCT.CTGC.
CTGC.GTCT.
TCCA.ATCC.
ATCC.TCCA.
GAAA.ACTA.
ACTA.GAAA.
ACTA.AATG.
AATG.ACTA.
TGAG.ACTA.
ACTA.TGAG.
CATG.GCTG.
GCTG.CATG.
GCCA.GCTG.
GCTGCCA.
GCTG.GCCA.
ACAG.GCTG.
GCTG.ACAG.
CTCA.ATCC.
ATCC.CTCA.
GTCT.CTCT.
CTCT.GTCT.
GTCT.CACA.
CACA.GTCT.
GCTG.AGAT.
AGAT.GCTG.
TGTC.TATG.
TATG.TGTC.
TATG.TTGT.
TTGT.TATG.
GCTG.TTGG.
TTGG.GCTG.
GCTG.CTTG.
CTTG.GCTG.
CCTG.ATCC.
ACTA.CTGA.
CTGA.ACTA.
CCTG.GCTG.
GCTG.CCTG.
TATG.ATGG.
ATGG.TATG.
AAAT.ATCC.
TATG.GCCT.
GCCT.TATG.
TCCT.ATCC.
ATCC.TCCT.
ACTAAA.
TAAA.ACTA.
ATGA.GCTG.
GCTG.ATGA.
AAAT.GCTG.
GCTG.AAAT.
GCTG.AAGA.
AAGA.GCTG.
GCCA.ACTA.
ACTA.GCCA.
TTTT.GCTG.
GCTG.TTTT.
TATG.TTCT.
TTCTATG.
TTCT.TATG.
TCTT.GCTG.
GCTG.TCTT.
AGTG.ATCC.
ATCC.AGTG.
TGCA.GCTG.
GCTG.TGCA.
GGTG.TATG.
TATG.GGTG.
TATG.CTTT.
CTTT.TATG.
TATG.TCTG.
TCTG.TATG.
TATG.AGGT.
AGGT.TATG.
TATG.AGTG.
AGTG.TATG.
TATG.TCCT.
TCCTATG.
TCCT.TATG.
TATG.TGCA.
TGCA.TATG.
TCCT.GCTG.
GCTG.TCCT.
TTGA.ACTA.
ACTA.TTGA.
TGAT.TATG.
TATG.TGAT.
ACTA.ATGA.
ATGA.ACTA.
TATG.TTTG.
TTTG.TATG.
TATG.TGGA.
TGGA.TATG.
ACTA.CAAA.
CAAA.ACTA.
TATG.TGTT.
TGTT.TATG.
ACTA.AGGA.
AAAA.TATG.
TATG.AAAA.
AGAT.ATCC.
ATCC.AGAT.
AGATCC.
CAGA.GCTG.
GCTG.CAGA.
ATTT.ATCC.
ATCC.ATTT.
TTGATCC.
TTGA.ATCC.
ATCC.TTGA.
CTGT.GCTG.
GCTG.CTGT.
AGGA.ATCC.
ATCC.AGGA.
TGGG.GTCT.
GTCT.TGGG.
ACTA.GGAA.
GGAA.ACTA.
ATCC.TTCA.
TTCA.ATCC.
ATCC.CAGA.
CAGA.ATCC.
ATCC.CTGT.
CTGT.ATCC.
ACTA.ATTT.
ATTT.ACTA.
ATGT.TATG.
TATG.ATGT.
AAAG.TATG.
TATG.AAAG.
TATGAAA.
GAAA.TATG.
TATG.GAAA.
ATCC.CTTG.
CTTG.ATCC.
TATG.AATG.
AATG.TATG.
ACTA.AGAT.
TATG.TGAG.
TGAG.TATG.
TATG.AGAA.
AGAA.TATG.
ATGA.ACAA.
ACAA.ATGA.
TAAC.TGAA.
TGAA.TAAC.
TAAC.TGAT.
TGAT.TAAC.
TAAC.TTTG.
TAAC.TGTT.
TGTT.TAAC.
TAAC.ATGT.
TTCA.ACAA.
ACAA.TTCA.
ACAA.GTGC.
GTGC.ACAA.
ACAA.CAGA.
CAGA.ACAA.
CTGT.ACAA.
ACAA.CTGT.
ACAA.TCAG.
TCAG.ACAA.
ACAA.TTGG.
TTGG.ACAA.
ACAA.CTTG.
CTTG.ACAA.
ACAA.CCTG.
ACAA.CAAA.
CAAA.ACAA.
TAAC.GAAA.
GAAA.TAAC.
ACAA.AAAT.
AAAT.ACAA.
TAAC.AATG.
AATG.TAAC.
AGAA.TAAC.
TAAC.AGAA.
ACAA.AAGA.
AAGA.ACAA.
ATGG.TAAC.
TAAC.ATGG.
TAAC.GCCT.
GCCT.TAAC.
ACAA.TTTT.
TTTT.ACAA.
TCTT.ACAA.
ACAA.TCTT.
ACAA.TGCA.
TGCA.ACAA.
TCCT.ACAA.
ACAA.TCCT.
ACAA.AGTG.
AGTG.ACAA.
CATG.ACAA.
ACAA.CATG.
ACAA.TGAC.
TGAC.ACAA.
CCTT.ACAA.
ACAA.CCTT.
TGGG.ACAA.
ACAA.TGGG.
ACAA.GTTT.
ACAA.CTGG.
CTGG.ACAA.
ACAA.CAGG.
CAGG.ACAA.
ACAA.AAGT.
AAGT.ACAA.
TAAC.TGTG.
TGTG.TAAC.
TAAC.TGCC.
TGCC.TAAC.
ACAA.GAAG.
GAAG.ACAA.
ACAA.TAAA.
TAAA.ACAA.
TTTC.ACAA.
ACAA.TTTC.
ACAA.CTGA.
CTGA.ACAA.
AGGT.ACAA.
ACAA.AGGT.
GCCA.ACAA.
ACAA.GCCA.
TAAC.TGGT.
TGGT.TAAC.
ACAG.ACAA.
ACAA.ACAG.
ACAA.AGAT.
AGAT.ACAA.
ATTT.ACAA.
ACAA.ATTT.
GGAA.ACAA.
ACAA.GGAA.
TTGA.ACAA.
ACAA.TTGA.
ACAA.GTGA.
GTGA.ACAA.
ACAA.AAGG.
AAGG.ACAA.
GATG.TAAC.
TAAC.GATG.
TAAC.TGCT.
TGCT.TAAC.
ACAA.AGGA.
AGGA.ACAA.
TAAC.CATG.
ACAA.GATG.
GATG.ACAA.
ACAA.TGGT.
TGGT.ACAA.
ACAA.TGCC.
TGCC.ACAA.
GTGT.ACAA.
ACAA.GTGT.
TAAC.TCAG.
TCAG.TAAC.
ACAA.TGTG.
TGTG.ACAA.
TAAC.CTGT.
TAACTGT.
AATG.AAGA.
AAGA.AATG.
AAGA.TGAG.
TGAG.AAGA.
CAGA.TAAC.
TAAC.CAGA.
TAACAGA.
ACTG.AAAC.
AAAC.ACTG.
TAAC.GTGA.
GTGA.TAAC.
TAAC.ACAG.
ACAA.TGCT.
TGCT.ACAA.
CACA.AAAC.
AAAC.CACA.
AAAC.CTCT.
AAAC.ATGC.
ATGC.AAAC.
AAAC.CTGC.
CTGC.AAAC.
AAAC.GAAT.
GAAT.AAAC.
AAAC.GCTT.
GCTT.AAAC.
AAAC.TTGC.
TTGC.AAAC.
AAAC.CAAG.
CAAG.AAAC.
AAAC.TGAC.
TGAC.AAAC.
AAAC.CCTT.
CCTT.AAAC.
AAAC.TGGG.
TGGG.AAAC.
GTTT.AAAC.
AAAC.GTTT.
ACAA.TGAG.
TGAG.ACAA.
ACAA.TCTG.
TCTG.ACAA.
ACAA.CTTT.
CTTT.ACAA.
ACAA.GGTG.
GGTG.ACAA.
ACAA.TTCT.
TTCT.ACAA.
TGTC.ACAA.
ACAA.TGTC.
ACAA.GCCT.
GCCT.ACAA.
ATGG.ACAA.
ACAA.ATGG.
TAAC.TTCT.
TAAC.GGTG.
GGTG.TAAC.
TAAC.CTTT.
ACAA.TTGT.
TTGT.ACAA.
ACAA.AGAA.
AGAA.ACAA.
AGTG.GGTG.
GGTG.AGTG.
ACAA.AATG.
AATG.ACAA.
CTTG.TAAC.
TAAC.CTTG.
ACAA.GAAA.
GAAA.ACAA.
ACAA.AAAG.
AAAG.ACAA.
TAAC.TTGG.
TTGG.TAAC.
ATGT.ACAA.
ACAA.ATGT.
AAAA.ACAA.
ACAA.AAAA.
TGTT.ACAA.
ACAA.TGTT.
TGGA.ACAA.
ACAA.TGGA.
ACAA.TTTG.
TTTG.ACAA.
ACAA.TGAT.
TGAT.ACAA.
TGAA.ACAA.
ACAA.TGAA.
TCTATC.
TACA.GCCA.
ACAG.TACA.
TACA.ACAG.
CATT.TATC.
TATC.CATT.
TATC.TCAT.
TATCAT.
TCAT.TATC.
TACA.AGAT.
AGATACA.
AGAT.TACA.
TACAGAT.
TACA.ATTT.
TACATTT.
ATTT.TACA.
GGAA.TACA.
TACA.GGAA.
TACA.TTGA.
TTGA.TACA.
TACA.GTGA.
GTGA.TACA.
TACA.AAGG.
AAGG.TACA.
TACA.AGGA.
AGGA.TACA.
TACA.CAAA.
CAAA.TACA.
TATC.ATCT.
TATC.TGTA.
TGTA.TATC.
TTCA.TACA.
TACA.TTCA.
TACA.GTGC.
GTGC.TACA.
TACA.CAGA.
CAGA.TACA.
TACA.CTGT.
CTGT.TACA.
TACA.TCAG.
TCAG.TACA.
TACA.TTGG.
TTGG.TACA.
TACA.CTTG.
CTTG.TACA.
TACA.CCTG.
CCTG.TACA.
TACA.ATGA.
ATGA.TACA.
TACA.AAAT.
AAAT.TACA.
TACA.AAGA.
AAGA.TACA.
TACA.TTTT.
TTTTACA.
TTTT.TACA.
CCTT.TACA.
TACA.CCTT.
TATC.CTGG.
CTGG.TATC.
TATC.CAAG.
CAAG.TATC.
TACA.AAAC.
AAAC.TACA.
TACA.ACTG.
ACTG.TACA.
CACA.TACA.
TACA.CACA.
TACA.CTCT.
TACA.ATGC.
ATGC.TACA.
TACA.CTGC.
TACA.GAAT.
GAAT.TACA.
TACA.GCTT.
GCTT.TACA.
TACA.TTGC.
CAAG.TACA.
TACA.CAAG.
TACA.TGAC.
TGAC.TACA.
TCTT.TACA.
TACA.TCTT.
TGGG.TACA.
TACA.TGGG.
TACA.GTTT.
GTTT.TACA.
TACA.CTGG.
TACA.CAGG.
CAGG.TACA.
TATCAA.
TATC.TCCA.
TACA.AAGT.
AAGT.TACA.
TACA.GAAG.
GAAG.TACA.
TACA.TAAA.
TAAA.TACA.
TACA.TTTC.
TTTC.TACA.
TACA.CTGA.
CTGA.TACA.
TACA.CATG.
CATG.TACA.
GGTATC.
TACA.TGAT.
TGAT.TACA.
TGAA.TACA.
TACA.TGAA.
TACA.TGCT.
TGCT.TACA.
TGCTACA.
TACA.GATG.
GATG.TACA.
TACA.TGGT.
TGGT.TACA.
TACA.TGCC.
TGCC.TACA.
TACA.GTGT.
GTGT.TACA.
TACA.TGTG.
TGTG.TACA.
AAGA.GAAA.
GAAA.AAGA.
ACAA.AAAC.
AAAC.ACAA.
TATC.ATAT.
TACA.TTTG.
TTTG.TACA.
TATC.CATA.
CATATC.
ACAA.ACTG.
ACTG.ACAA.
CACA.ACAA.
ACAA.CACA.
ACAA.CTCT.
CTCT.ACAA.
ACAA.ATGC.
ACAA.CTGC.
CTGC.ACAA.
GAAT.ACAA.
ACAA.GAAT.
ACAA.GCTT.
GCTT.ACAA.
ACAA.TTGC.
TTGC.ACAA.
ACAA.CAAG.
CAAG.ACAA.
TATC.ATCC.
TACA.TTGT.
TTGT.TACA.
TACA.TGCA.
TGCA.TACA.
TACA.TCCT.
TCCT.TACA.
TACA.AGTG.
AGTG.TACA.
TACA.AGGT.
AGGT.TACA.
TACA.TCTG.
TCTG.TACA.
TACA.CTTT.
CTTT.TACA.
TACA.GGTG.
GGTG.TACA.
TACA.TTCT.
TTCT.TACA.
TACA.TGTC.
TGTC.TACA.
TACA.GCCT.
GCCT.TACA.
TACA.ATGG.
ATGG.TACA.
CTTATC.
CTGG.AAAC.
AAAC.CTGG.
TACA.AGAA.
AGAA.TACA.
TACA.TGAG.
TGAG.TACA.
TACA.AATG.
AATG.TACA.
TATC.CCAT.
TACA.GAAA.
GAAA.TACA.
AATATC.
TACA.AAAG.
AAAG.TACA.
TACA.ATGT.
ATGT.TACA.
TACAAAA.
AAAA.TACA.
TACA.AAAA.
TACA.TGTT.
TGTT.TACA.
TGGA.TACA.
TACA.TGGA.
ACTG.CTTG.
CTTG.ACTG.
TTGACTG.
ACTG.TTGA.
TTGA.ACTG.
GTGA.ACTG.
ACTG.GTGA.
GTGACTG.
AAGG.ACTG.
ACTG.AAGG.
AGGA.ACTG.
ACTG.AGGA.
ACTG.CAAA.
CAAA.ACTG.
ACTG.TTCA.
TTCA.ACTG.
ACTG.GTGC.
GTGC.ACTG.
ACTG.CAGA.
CAGA.ACTG.
ACTG.CTGT.
CTGT.ACTG.
GCTA.TTGC.
GCTA.CTGC.
CTGC.GCTA.
ACTG.TCAG.
TCAG.ACTG.
ACTG.TTGG.
TTGG.ACTG.
GGAA.ACTG.
ACTG.GGAA.
CCTG.ACTG.
ACTG.CCTG.
ATGA.ACTG.
ACTG.ATGA.
ACTG.AAAT.
AAAT.ACTG.
AAGA.ACTG.
ACTG.AAGA.
ACTG.TTTT.
TTTT.ACTG.
TCTT.ACTG.
ACTG.TCTT.
ACTG.TGCA.
TGCA.ACTG.
TCCT.ACTG.
ACTG.TCCT.
AGTG.ACTG.
ACTG.AGTG.
ACTG.AGGT.
AGGT.ACTG.
ACTG.TCTG.
TCTG.ACTG.
ACTG.CTTT.
CTTT.ACTG.
ACTG.TTTC.
TTTC.ACTG.
CAAG.ACTG.
ACTG.CAAG.
ACTG.TGAC.
TGAC.ACTG.
ATGA.GCTA.
GCTA.ATGA.
CCTT.ACTG.
ACTG.CCTT.
TGGG.ACTG.
ACTG.TGGG.
ACTG.GTTT.
GTTT.ACTG.
CTGG.ACTG.
ACTG.CTGG.
GCTA.GTGC.
AAGG.GCTA.
GCTA.AAGG.
ACTG.CAGG.
CAGG.ACTG.
AAGT.ACTG.
ACTG.AAGT.
ACTG.GAAG.
GAAG.ACTG.
ACTGAAG.
TAAA.ACTG.
ACTG.TAAA.
ACTG.GGTG.
GGTG.ACTG.
ACTGGTG.
ACTG.CTGA.
CTGA.ACTG.
ATTT.GCTA.
GCTA.AGAT.
AGAT.GCTA.
TAAA.GCTA.
GCTAAA.
GCTA.TAAA.
GCTA.GTTT.
GTTT.GCTA.
GCTA.TGGG.
TGGG.GCTA.
CATG.ACTG.
ACTG.CATG.
GCCA.ACTG.
ACTG.GCCA.
CAAG.GCTA.
GCTA.CAAG.
ACAG.ACTG.
ACTG.ACAG.
ACTG.AGAT.
AGAT.ACTG.
ACTG.ATTT.
ATTT.ACTG.
CTGG.CACA.
CACA.CTGG.
ACTG.TGTG.
TGTG.ACTG.
TATG.GCTA.
GCTA.ACAT.
ACAT.GCTA.
CTCT.CACA.
CACA.CTCT.
ATGC.CACA.
CACA.ATGC.
CTGC.CACA.
CACA.CTGC.
CACA.GCTT.
GCTT.CACA.
TTGC.CACA.
CACA.TTGC.
CACA.CAAG.
CAAG.CACA.
TGAC.CACA.
CACA.TGAC.
CACA.CCTT.
CCTT.CACA.
CACA.TGGG.
TGGG.CACA.
CACA.GTTT.
GTTT.CACA.
TACA.GCTA.
GCTACA.
GCTA.TACA.
CACA.CAGG.
CAGG.CACA.
GCTA.AACT.
AACT.GCTA.
AAGT.CACA.
CACA.AAGT.
CACA.GAAG.
GAAG.CACA.
CACA.TAAA.
TAAA.CACA.
CACA.TTTC.
TTTC.CACA.
CACA.CTGA.
CTGA.CACA.
CATG.CACA.
CACA.CATG.
CACA.GCCA.
GCCA.CACA.
GCTAGA.
TAGA.GCTA.
ACAG.CACA.
CACA.ACAG.
TGGCTA.
ACTG.ATGT.
ATGT.ACTG.
TTCT.ACTG.
ACTG.TTCT.
ACTG.TGTC.
TGTC.ACTG.
ACTG.GCCT.
GCCT.ACTG.
ATGCTA.
ATGG.ACTG.
ACTG.ATGG.
ACTG.TTGT.
TTGT.ACTG.
AGAA.ACTG.
ACTG.AGAA.
ACTG.TGAG.
TGAG.ACTG.
AATG.ACTG.
ACTG.AATG.
GAAA.ACTG.
ACTG.GAAA.
GCTA.ACTG.
ACTG.GCTA.
AAAG.ACTG.
ACTG.AAAG.
ACTG.TTGC.
TTGC.ACTG.
AAAA.ACTG.
AAAACTG.
ACTG.AAAA.
ACTG.TGTT.
TGTT.ACTG.
ACTG.TGGA.
TGGA.ACTG.
ACTG.TTTG.
TTTG.ACTG.
TGAT.ACTG.
ACTG.TGAT.
GCTA.ACAA.
ACAA.GCTA.
TGAA.ACTG.
ACTG.TGAA.
ACTG.TGCT.
TGCT.ACTG.
GATG.ACTG.
ACTG.GATG.
TGGT.ACTG.
ACTG.TGGT.
TGCC.ACTG.
ACTG.TGCC.
ACTG.GTGT.
GTGT.ACTG.
AAAC.CTTG.
CTTG.AAAC.
AAACTTG.
TTTAAC.
TAAC.TTTA.
CAAA.AAAC.
AAAC.CAAA.
TAAC.CCTA.
CCTAAC.
TAAC.TTAA.
TAAC.ATAA.
ATAA.TAAC.
TTCA.AAAC.
AAAC.TTCA.
AAAC.GTGC.
GTGC.AAAC.
AAAC.CAGA.
CAGA.AAAC.
AAACAGA.
GATAAC.
TAAC.GATA.
TAAC.ACTC.
TAACTC.
AAAC.CTGT.
AAAC.TCAG.
TCAG.AAAC.
AAAC.TTGG.
TTGG.AAAC.
AGGA.AAAC.
AAAC.AGGA.
AAAC.CCTG.
CCTG.AAAC.
ATGA.AAAC.
AAAC.ATGA.
AAAC.AAAT.
AAAT.AAAC.
AAGA.AAAC.
AAAC.AAGA.
TTTT.AAAC.
AAAC.TTTT.
TCTT.AAAC.
AAAC.TCTT.
AAAC.TGCA.
TGCAAAC.
TGCA.AAAC.
AAAC.TCCT.
TCCT.AAAC.
AGTG.AAAC.
AAAC.AGTG.
AAAC.AGGT.
AGGT.AAAC.
CATG.AAAC.
AAAC.CATG.
CAGG.AAAC.
AAAC.CAGG.
AAAC.AAGT.
AAGT.AAAC.
AAAC.GAAG.
GAAG.AAAC.
AAAC.TAAA.
TAAA.AAAC.
TAAC.CTGA.
TAAC.CAGG.
CAGG.TAAC.
TGGG.TAAC.
TAAC.TGGG.
TAAC.ACTG.
ACTG.TAAC.
TAACAA.
TAAC.ACAA.
TAAC.ACTT.
TAACTT.
AAAC.TTTC.
TTTC.AAAC.
AAAC.CTGA.
CTGA.AAAC.
CTCA.TAAC.
TAAC.CTCA.
AAAC.TCTG.
TCTG.AAAC.
AAAC.GCCA.
GCCA.AAAC.
TAAC.AACA.
AACA.TAAC.
AAAC.ACAG.
ACAG.AAAC.
AGAT.AAAC.
AAAC.AGAT.
ATTT.AAAC.
AAAC.ATTT.
GGAA.AAAC.
AAAC.GGAA.
TAAC.ACAT.
TAAC.AACT.
TGTAAC.
TAAC.TGTA.
AAAC.TTGA.
TTGA.AAAC.
AAAC.GTGA.
GTGA.AAAC.
AAGG.AAAC.
AAAC.AAGG.
GCTA.ATGG.
ATGG.GCTA.
TGTT.AAAC.
AAAC.TGTT.
TGGA.AAAC.
AAAC.TGGA.
AAAC.TTTG.
TTTG.AAAC.
TGAT.AAAC.
AAAC.TGAT.
AAAC.TGAA.
TGAA.AAAC.
AAAC.TGCT.
TGCT.AAAC.
GATG.AAAC.
AAAC.GATG.
AAAC.TGGT.
TGGT.AAAC.
AAAC.TGCC.
TGCC.AAAC.
GTGT.AAAC.
AAAC.GTGT.
AAAC.TGTG.
TGTG.AAAC.
GCTA.AATG.
AATG.GCTA.
TGAG.GCTA.
GCTA.TGAG.
CTTT.GCTA.
GCTA.CTTT.
ACTG.CACA.
CACA.ACTG.
CTCT.ACTG.
ACTG.CTCT.
ACTG.ATGC.
ATGC.ACTG.
CTGC.ACTG.
ACTG.CTGC.
TCTG.GCTA.
GCTA.TCTG.
GCTA.AGGT.
AGGT.GCTA.
GCTA.TCCT.
TCCT.GCTA.
TCTT.GCTA.
GCTA.TCTT.
ACTGAAT.
GAAT.ACTG.
ACTG.GAAT.
ACTG.GCTT.
GCTT.ACTG.
AAGA.GCTA.
GCTA.AAGA.
GAAA.AAAC.
AAAC.GAAA.
AAAC.CTTT.
CTTT.AAAC.
AAAC.GGTG.
GGTG.AAAC.
AAAC.TTCT.
TTCT.AAAC.
AAAC.TGTC.
TGTC.AAAC.
AAAC.GCCT.
GCCT.AAAC.
ACTAAC.
TAACTA.
AAAC.ATGG.
ATGG.AAAC.
AAAC.TTGT.
TTGT.AAAC.
AAAC.AGAA.
AGAA.AAAC.
TGAG.AAAC.
AAAC.TGAG.
AAAC.AATG.
AATG.AAAC.
TTCT.AGTG.
AGTG.TTCT.
TATCAGG.
TATC.CAGG.
GCTA.TGTG.
TGTG.GCTA.
GCTA.TGCC.
TGCC.GCTA.
TGGT.GCTA.
GCTA.TGGT.
GATG.GCTA.
GCTA.GATG.
TGCT.GCTA.
GCTA.TGCT.
TGAT.GCTA.
GCTA.TGAT.
GCTA.TTTG.
TTTG.GCTA.
AAAG.AAAC.
AAAC.AAAG.
ATGT.GCTA.
GCTA.ATGT.
ATGT.AAAC.
AAAC.ATGT.
AAAA.AAAC.
AAAC.AAAA.
AAAG.GCTA.
GCTA.AAAG.
GGCA.TGGC.
CAGG.GGCA.
CTGGCA.
GGCA.CTGG.
TGGG.GGCA.
GGCA.TGGG.
GTTG.CAGA.
CAGA.GTTG.
CTGT.GTTG.
GTTG.CTGT.
CAAG.GGCA.
GGCAAG.
TCAGTTG.
GTTG.TCAG.
TCAG.GTTG.
TTGG.GTTG.
GTTG.TTGG.
AGAG.GGCA.
GGCA.AGAG.
GGCA.GCTG.
GGCAGT.
GGCA.CAGT.
CAGT.GGCA.
GGCATT.
GTTG.CTTG.
CTTG.GTTG.
GTTG.GTGC.
GTGC.GTTG.
CCTG.GTTG.
GTTG.CCTG.
TAGGCA.
TAGG.GGCA.
GTGGCA.
GTTG.ATGA.
ATGA.GTTG.
AAAT.GTTG.
GTTG.AAAT.
AAGA.GTTG.
GTTG.AAGA.
TTTT.GTTG.
GTTG.TTTT.
TCTT.GTTG.
GTTG.TCTT.
GTTGCA.
GTTG.TGCA.
TGCA.GTTG.
CACT.GGCA.
GGCACT.
TCCT.GTTG.
GTTG.TCCT.
AGTG.GTTG.
GTTG.AGTG.
GGCA.CAGA.
GGCAGA.
CAGA.GGCA.
AAGT.GTTG.
GTTG.AAGT.
GTTG.GAAG.
GAAGTTG.
GAAG.GTTG.
TAAA.GTTG.
GTTG.TAAA.
TTTC.GTTG.
GTTG.TTTC.
GTTG.CTGA.
CTGA.GTTG.
GTTG.CATG.
CATG.GTTG.
GTTGCCA.
GTTG.GCCA.
GCCA.GTTG.
GTTG.ACAG.
ACAG.GTTG.
GTTG.AGAT.
AGAT.GTTG.
ATTT.GTTG.
GTTG.ATTT.
GGAA.GTTG.
GTTG.GGAA.
TTGA.GTTG.
GTTG.TTGA.
GGCA.TCAG.
TCAG.GGCA.
TTCA.GGCA.
GGCA.TTCA.
GGCAAA.
CAAA.GGCA.
GGCA.CAAA.
AAGGCA.
AAGG.GGCA.
GGCA.AAGG.
ACAG.GGCA.
GGCA.CATG.
GGCA.TTTC.
TTTC.GGCA.
GTTG.GTGA.
GTGA.GTTG.
AAGG.GTTG.
GTTG.AAGG.
GAAG.GGCA.
GGCA.GAAG.
AGGA.GTTG.
GTTG.AGGA.
CAAA.GTTG.
GTTG.CAAA.
GTTG.TTCA.
TTCA.GTTG.
GATC.AAGA.
AAGATC.
AAGA.GATC.
TGAG.GTTG.
GTTG.TGAG.
GGTGATC.
GGTG.GATC.
GATC.GGTG.
AATG.GTTG.
GTTG.AATG.
GATCTTT.
GATC.CTTT.
GAAA.GTTG.
GTTG.GAAA.
TCTG.GATC.
GATC.TCTG.
AAAG.GTTG.
GTTG.AAAG.
AAAGTTG.
AGGT.GATC.
GATC.AGGT.
ATGT.GTTG.
GTTG.ATGT.
TCCT.GATC.
GATCCT.
GATC.TCCT.
AAAA.GTTG.
GTTG.AAAA.
GTTG.TGTT.
TGTT.GTTG.
TCTT.GATC.
GATC.TCTT.
GTTG.AGAA.
AGAA.GTTG.
ATGA.GATC.
CCTG.GATC.
GATC.CCTG.
GATC.CTTG.
CTTG.GATC.
GATC.TCAG.
GATCAG.
TCAG.GATC.
GATC.CAGA.
GATC.TTCA.
TTCA.GATC.
GATC.AGGA.
AGGA.GATC.
TGGA.GTTG.
GTTG.TGGA.
TTTG.GTTG.
GTTG.TTTG.
TGAT.GTTG.
GTTG.TGAT.
GTGA.GATC.
GATC.GTGA.
TGAA.GTTG.
GTTG.TGAA.
TTGT.GTTG.
GTTG.TTGT.
CAAT.GGCA.
GGCAAT.
AGGT.GTTG.
GTTG.AGGT.
TCTG.GTTG.
GTTG.TCTG.
GTTG.CTTT.
CTTT.GTTG.
GGTG.GTTG.
GTTG.GGTG.
GGCA.GCAG.
GAGGCA.
TTCT.GTTG.
GTTG.TTCT.
GTTG.TGTC.
TGTC.GTTG.
GTTG.GCCT.
GCCT.GTTG.
ATGG.GTTG.
GTTG.ATGG.
GTTG.CAGG.
CAGG.GTTG.
CAGGTTG.
TGTG.GATC.
GATC.TGTG.
GTGT.GATC.
GATC.GTGT.
TGCC.GATC.
GATC.TGCC.
GATC.TGGT.
TGGT.GATC.
GATC.GATG.
GATG.GATC.
GATC.TGCT.
TGCT.GATC.
TGAT.GATC.
GATC.TGAT.
TTTG.GATC.
GATC.TTTG.
GATC.TGGA.
TGGA.GATC.
TGAG.GATC.
GATC.TGAG.
GATC.ATGG.
ATGG.GATC.
GCAT.CATC.
CATCTC.
CATC.TCTC.
GTCT.GGTG.
GGTG.GTCT.
GACATC.
AGCATC.
CATC.AGCA.
AGCA.CATC.
TTCT.GTCT.
GTCT.TTCT.
GTCT.TGTC.
TGTC.GTCT.
CATC.ATCT.
CATCTA.
TCTA.CATC.
CATCAC.
AACATC.
AACA.CATC.
TGTG.TCCT.
TCCT.TGTG.
GGCA.TGTG.
TGTG.GGCA.
GGCA.GTGT.
GTGT.GGCA.
TGGT.GGCA.
GGCA.TGGT.
GCCT.GTCT.
GTCT.GCCT.
ATGG.GTCT.
GTCT.ATGG.
GATG.GGCA.
GGCA.GATG.
GGCA.TGCT.
TGCT.GGCA.
GTCT.TTGT.
TTGT.GTCT.
TGAA.GGCA.
GGCA.TGAA.
TGAT.GGCA.
GGCA.TGAT.
TCAG.CATC.
CATC.TCAG.
TGAG.CATC.
CATC.TGAG.
CATC.AGAA.
AGAA.CATC.
CTTT.CATC.
CATC.CTTT.
CATC.TCTG.
TCTG.CATC.
TCCT.CATC.
CATCCT.
CATC.TCCT.
TGCA.CATC.
TCTT.CATC.
CATC.TCTT.
AAGA.CATC.
CATC.CCTG.
CATCCTG.
CCTG.CATC.
GTCT.TGCA.
TGCA.GTCT.
GTCT.TCCT.
TCCT.GTCT.
CATC.CTTG.
CTTG.CATC.
GTCT.AGTG.
AGTG.GTCT.
AGAA.GTCT.
CATC.CTGT.
CTGT.CATC.
CAGA.CATC.
CATC.CAGA.
AGGT.GTCT.
GTCT.AGGT.
GTGC.CATC.
CATC.GTGC.
GTCT.TCTG.
TCTG.GTCT.
TTCATC.
TTCA.CATC.
CATC.TTCA.
CATC.GCCA.
GCCATC.
GCCA.CATC.
CACATC.
TCAA.CATC.
CATCAA.
CTCA.CATC.
CTCATC.
CATCCA.
TCCATC.
TCCA.CATC.
CTTT.GTCT.
GTCT.CTTT.
TCTG.GGCA.
GGCA.TCTG.
TACA.GTTG.
ACAA.GTTG.
AAAC.GTTG.
GTTG.AAAC.
ACTG.GTTG.
GTTG.ACTG.
GTTG.CTCT.
CTCT.GTTG.
CTGC.GTTG.
GTTG.CTGC.
GAAT.GTTG.
GTTG.GAAT.
GTTG.GCTT.
GCTT.GTTG.
GGCA.AGAA.
AGAA.GGCA.
ATGG.GGCA.
GGCA.ATGG.
GTTG.TTGC.
TTGC.GTTG.
GGCA.TTCT.
TTCT.GGCA.
GGCA.GGTG.
GGTG.GGCA.
AGAG.GTTG.
GTTG.AGAG.
AGGT.GGCA.
GTTG.CAAG.
CAAG.GTTG.
CAAGTTG.
GTTG.TGAC.
TGAC.GTTG.
GGCA.AGTG.
AGTG.GGCA.
GGCA.TCCT.
TCCT.GGCA.
GTTG.CCTT.
CCTT.GTTG.
TGGG.GTTG.
GTTG.TGGG.
AAGA.GGCA.
GGCA.AAGA.
ATGA.GGCA.
GGCA.ATGA.
GTTG.GTTT.
GTTT.GTTG.
GGCA.TTGG.
TTGGCA.
TTGG.GGCA.
GTTG.CTGG.
TGAT.GTCT.
GTCT.TGAT.
TGAG.GTCT.
GTCT.TGAG.
AATG.GTCT.
GTCT.AATG.
GGCA.TTTG.
TTTG.GGCA.
GAAA.GTCT.
GTCT.GAAA.
AAAG.GTCT.
GTCT.AAAG.
AAAGTCT.
ATGT.GTCT.
GTCT.ATGT.
GGCA.TGTT.
TGTT.GGCA.
GGCA.ATGT.
ATGT.GGCA.
AAAA.GTCT.
GTCT.AAAA.
GTCT.TGTT.
TGTT.GTCT.
TGGA.GTCT.
GTCT.TGGA.
TTTG.GTCT.
GTCT.TTTG.
GTTG.TGCT.
TGCT.GTTG.
TGAA.GTCT.
GTCT.TGAA.
GTCTGCT.
GTCT.TGCT.
TGCT.GTCT.
GTCT.GATG.
GATG.GTCT.
GTCT.TGGT.
TGGT.GTCT.
AAAG.GGCA.
GTCT.TGCC.
TGCC.GTCT.
GTCT.GTGT.
GTGT.GTCT.
GGCA.GAAA.
GAAA.GGCA.
GTCT.TGTG.
TGTG.GTCT.
GGCA.AATG.
AATG.GGCA.
GGCA.TGAG.
TGAG.GGCA.
GTTG.ACTT.
ACTT.GTTG.
AGGA.AGAG.
AGAG.AGGA.
AGAG.CATG.
CATG.AGAG.
GCCA.AGAG.
AGAG.GCCA.
ACAG.AGAG.
AGAG.ACAG.
TGAT.TATC.
TATC.TGAT.
AGAT.AGAG.
AGAG.AGAT.
TATC.TGGA.
TGGA.TATC.
TATC.TGTT.
TGTT.TATC.
TATC.ATGT.
ATGT.TATC.
AGAG.ATTT.
ATTT.AGAG.
GGAA.AGAG.
AGAG.GGAA.
TTGA.AGAG.
AGAG.TTGA.
GTGA.AGAG.
AGAG.GTGA.
AGAG.AAGG.
AAGG.AGAG.
CTGA.AGAG.
AGAG.CTGA.
AGAG.CAAA.
CAAA.AGAG.
AGAG.TTCA.
TTCA.AGAG.
AAAG.TATC.
TATC.AAAG.
TATC.GAAA.
GAAA.TATC.
GTGC.AGAG.
AGAG.GTGC.
CAGA.AGAG.
AGAG.CAGA.
AATG.TATC.
TATC.AATG.
TTGT.TATC.
TATC.TTGT.
TATC.GCCT.
GCCT.TATC.
TGTC.TATC.
TATC.TGTC.
TATC.CTTT.
CTTT.TATC.
AGAG.CTGT.
TATC.GATG.
GATG.TATC.
TATC.TGCC.
TGCC.TATC.
AAGA.AAAG.
AAAG.AAGA.
TATC.TGGT.
TGGT.TATC.
TACA.AGAG.
AGAG.TACA.
AGAG.ACAA.
ACAA.AGAG.
AGAG.AAAC.
AAAC.AGAG.
ACTG.AGAG.
AGAG.ACTG.
AGAG.CACA.
CACA.AGAG.
AGAG.CTCT.
CTCT.AGAG.
AGAG.ATGC.
ATGC.AGAG.
GAAT.AGAG.
AGAG.GAAT.
GCTT.AGAG.
AGAG.GCTT.
CAAG.AGAG.
AGAG.CAAG.
TCAG.AGAG.
AGAG.TCAG.
TGAC.AGAG.
AGAG.TGAC.
AGAG.CCTT.
CCTT.AGAG.
TGGG.AGAG.
AGAG.TGGG.
AGAG.GTTT.
AGAGTTT.
GTTT.AGAG.
AGAG.CTGG.
CTGG.AGAG.
AGAG.CAGG.
CAGG.AGAG.
AAGT.AGAG.
AGAG.AAGT.
AGAG.GAAG.
GAAG.AGAG.
TATC.TGCT.
TGCT.TATC.
TATC.TGAA.
TGAA.TATC.
AGAG.TAAA.
TAAA.AGAG.
AGAG.TTTC.
TTTC.AGAG.
TGCC.AGAG.
AGAG.TGCC.
GAAA.AGAG.
AGAG.GAAA.
TCCT.TATC.
TATC.TCCT.
TATCCT.
AGAG.AAAG.
AAAG.AGAG.
AGAG.ATGT.
ATGT.AGAG.
AAAAGAG.
AAAA.AGAG.
AGAG.TGTT.
TGTT.AGAG.
AGAG.TGGA.
TGGA.AGAG.
AGAG.TTTG.
TTTG.AGAG.
AGAG.TGAT.
TGAT.AGAG.
TGAA.AGAG.
AGAG.TGAA.
AGAG.TGCT.
TGCT.AGAG.
AGAG.GATG.
GATG.AGAG.
TGGT.AGAG.
AGAG.TGGT.
AATG.AGAG.
AGAG.AATG.
AGAG.GTGT.
GTGT.AGAG.
AGAG.TGTG.
TGTG.AGAG.
TATC.TCTT.
TCTT.TATC.
TATCTT.
TATC.ATGA.
ATGA.TATC.
CTTG.TATC.
TATC.CTTG.
ACAA.TACA.
TACA.ACAA.
TCAG.TATC.
TATC.TCAG.
TATC.CAGA.
CAGA.TATC.
ATTT.TATC.
TATC.GCCA.
GCCA.TATC.
TATC.CATG.
AAGT.TATC.
TATC.AAGT.
AGTG.AGAG.
AGAG.AGTG.
AGAG.TTGG.
TTGG.AGAG.
CTTG.AGAG.
AGAG.CTTG.
AGAG.CCTG.
AGAG.ATGA.
ATGA.AGAG.
AAAT.AGAG.
AGAG.AAAT.
AGAG.AAGA.
AAGA.AGAG.
TATC.TCTG.
AGGT.TATC.
TATC.AGGT.
AGAG.TTTT.
TTTT.AGAG.
TCTT.AGAG.
AGAG.TCTT.
TGCA.AGAG.
AGAG.TGCA.
AGAG.TCCT.
TCCT.AGAG.
ACTT.TGTG.
TGTG.ACTT.
AGTG.TATC.
TATC.AGTG.
AGAG.AGGT.
AGGT.AGAG.
AGAG.TCTG.
TCTG.AGAG.
CTTT.AGAG.
AGAG.CTTT.
GGTG.AGAG.
AGAG.GGTG.
AGAG.TTCT.
TTCT.AGAG.
AGAG.TGTC.
TGTC.AGAG.
AGAG.GCCT.
GCCT.AGAG.
ATGG.AGAG.
AGAG.ATGG.
AGAG.TTGT.
TTGT.AGAG.
AGAA.AGAG.
AGAG.AGAA.
TGAG.AGAG.
AGAG.TGAG.
AACA.TCAG.
TCAG.AACA.
GTTT.ACTT.
ACTT.GTTT.
ACTT.CTGG.
CTGG.ACTT.
ACTT.CAGG.
CAGG.ACTT.
ACTT.AAGT.
AAGT.ACTT.
GAAG.ACTT.
ACTT.GAAG.
TAAA.ACTT.
ACTT.TAAA.
TTTC.ACTT.
ACTT.TTTC.
GATC.CTGG.
CTGA.ACTT.
ACTT.CTGA.
ACTT.CATG.
CATG.ACTT.
ACTT.GCCA.
GCCA.ACTT.
ACTT.ACAG.
ACAG.ACTT.
AGAT.ACTT.
ACTT.AGAT.
TGGG.ACTT.
ACTT.TGGG.
GGAA.ACTT.
ACTT.GGAA.
TTGA.ACTT.
ACTT.TTGA.
GATC.ACTG.
ACTG.GATC.
GATC.TCCA.
TCCA.GATC.
GATCCA.
GATC.CCAG.
CCAG.GATC.
GAGA.GATC.
GTGA.ACTT.
ACTT.GTGA.
AAGG.ACTT.
ACTT.AAGG.
AGGA.ACTT.
ACTT.AGGA.
CAAA.ACTT.
ACTT.CAAA.
TTCA.ACTT.
ACTT.TTCA.
ACTT.GTGC.
GTGC.ACTT.
CACA.ACTT.
ACTT.CACA.
GATG.GTTG.
GTTG.GATG.
TGGT.GTTG.
GTTG.TGGT.
GTTG.TGCC.
TGCC.GTTG.
GTTG.GTGT.
GTGT.GTTG.
TTGA.GATC.
GTTG.TGTG.
TGTG.GTTG.
AGAT.GATC.
ACAG.GATC.
GATC.ACAG.
AGAG.ACTT.
ACTT.AGAG.
TACA.ACTT.
ACTT.TACA.
ACAA.ACTT.
ACTT.ACAA.
AAAC.ACTT.
ACTT.AAAC.
ACTG.ACTT.
ACTT.ACTG.
ACTT.CAGA.
CAGA.ACTT.
CTCT.ACTT.
ACTT.CTCT.
ATGC.ACTT.
ACTT.ATGC.
ACTT.CTGC.
CTGC.ACTT.
GAAT.ACTT.
ACTT.GAAT.
GCTT.ACTT.
ACTT.GCTT.
TTGC.ACTT.
ACTT.TTGC.
GATC.CATG.
CATG.GATC.
CTGA.GATC.
ACTT.CAAG.
CAAG.ACTT.
TGAC.ACTT.
ACTT.TGAC.
GATC.CAGG.
CAGG.GATC.
CCTT.ACTT.
ACTT.CCTT.
ACTT.ATGT.
ATGT.ACTT.
TTCT.ACTT.
ACTT.TTCT.
TGTC.ACTT.
ACTT.TGTC.
ACTT.GCCT.
GCCT.ACTT.
ATGG.ACTT.
ACTT.ATGG.
ACTT.TTGT.
TTGT.ACTT.
AGTG.TCTG.
TCTG.AGTG.
AGTG.CTTT.
CTTT.AGTG.
TGTG.TATC.
TATC.TGTG.
AGAA.ACTT.
ACTT.AGAA.
ACTT.TGAG.
TGAG.ACTT.
AATG.ACTT.
ACTT.AATG.
GAAA.ACTT.
ACTT.GAAA.
AAAG.ACTT.
ACTT.AAAG.
ACTT.GGTG.
GGTG.ACTT.
AAAA.ACTT.
ACTT.AAAA.
AAAACTT.
TGTT.ACTT.
ACTTGTT.
ACTT.TGTT.
TGGA.ACTT.
ACTT.TGGA.
ACTT.TTTG.
TTTG.ACTT.
TGAT.ACTT.
ACTT.TGAT.
ACTT.TGAA.
TGAA.ACTT.
TGCT.ACTT.
ACTT.TGCT.
GATG.ACTT.
ACTT.GATG.
ACTT.TGGT.
TGGT.ACTT.
TGCC.ACTT.
ACTT.TGCC.
GTGT.ACTT.
ACTT.GTGT.
TATC.GTGT.
GTGT.TATC.
AAAT.ACTT.
ACTT.AAAT.
ACTT.CTGT.
CTGT.ACTT.
ACTT.TCAG.
TCAG.ACTT.
ACTT.TTGG.
TTGG.ACTT.
GGAT.GATC.
GATCTC.
GATC.TCTC.
TCTC.GATC.
TCAT.GATC.
GATCAT.
TAGG.GATC.
CTTG.ACTT.
ACTT.CTTG.
CACT.GATC.
ACTT.CCTG.
CCTG.ACTT.
ATGA.ACTT.
ACTT.ATGA.
AATG.CATC.
CATC.AATG.
AAGA.ACTT.
ACTT.AAGA.
TTTT.ACTT.
ACTT.TTTT.
TCTT.ACTT.
ACTT.TCTT.
ACTT.TGCA.
TGCA.ACTT.
TGCACTT.
TCCT.ACTT.
ACTT.TCCT.
ACTT.AGTG.
AGTG.ACTT.
AGGT.ACTT.
ACTT.AGGT.
ACTT.TCTG.
TCTG.ACTT.
ACTT.CTTT.
CTTT.ACTT.
AGTG.AGGT.
AGGT.AGTG.
AGTT.ATGC.
GATT.TTAC.
GATTAC.
CATTAC.
CATT.TTAC.
TTAC.TGGC.
TGGC.TTAC.
AGTT.ACTT.
ACTT.AGTT.
AGAG.AGTT.
AGTT.AGAG.
TACA.AGTT.
AGTT.TACA.
ACAA.AGTT.
AGTT.ACAA.
AGTT.AAAC.
AAAC.AGTT.
AGTT.ACTG.
ACTG.AGTT.
AGTT.CACA.
CACA.AGTT.
AGTT.CTCT.
CTCT.AGTT.
ACAT.TTAC.
TTAC.ACAT.
AGTT.CTGC.
GAAT.AGTT.
AGTT.GAAT.
GCTT.AGTT.
AGTT.GCTT.
AGTT.TTGC.
TTGC.AGTT.
AGTT.CAAG.
CAAG.AGTT.
AGTT.TGAC.
TGAC.AGTT.
AGTT.CCTT.
CCTT.AGTT.
AGTT.TGGG.
TGGG.AGTT.
GTTT.AGTT.
AGTT.GTTT.
TTAC.TTTA.
TTAC.ACCT.
ACCT.TTAC.
CCAG.AGTT.
AGTT.CCAG.
TGCT.CAGT.
CAGT.TGCT.
GATG.CAGT.
CAGT.GATG.
TGGT.CAGT.
CAGT.TGGT.
CAGT.TGCC.
TGCC.CAGT.
CAGTGCC.
CAGT.GTGT.
GTGT.CAGT.
ACAA.TTAC.
CAGT.TGTG.
TGTG.CAGT.
TCTG.TTTT.
TTTT.TCTG.
ATTG.AGTT.
AGTT.ATTG.
AGTT.GAGA.
GAGA.AGTT.
TTCC.AGTT.
AGTT.TTCC.
TTAC.GGTT.
AGTT.AACA.
AACA.AGTT.
TCCA.AGTT.
AGTT.TCCA.
AGTT.CTCA.
CTCA.AGTT.
AGTT.TCAA.
TCAA.AGTT.
AGTT.GCTG.
GCTG.AGTT.
TATG.AGTT.
AGTT.TATG.
AGTT.GTCT.
GTCT.AGTT.
GTTG.AGTT.
AGTT.GTTG.
TACA.TTAC.
TTAC.ACTT.
AGTTAC.
AGTT.TTAC.
CAGA.AGTT.
AGTT.CAGA.
GTGT.GCTC.
GCTC.GTGT.
TGCC.GCTC.
GCTC.TGCC.
TGGT.GCTC.
GCTC.TGGT.
AGTT.GTGA.
GTGA.AGTT.
AGTT.AAGG.
AAGG.AGTT.
AGTT.AGGA.
AGGA.AGTT.
AGTT.CAAA.
CAAA.AGTT.
GATG.GCTC.
GCTC.GATG.
GATGCTC.
TTCA.AGTT.
AGTT.TTCA.
TGCT.GCTC.
GCTC.TGCT.
AGTT.GTGC.
GTGC.AGTT.
TTGA.AGTT.
AGTT.TTGA.
AGTT.CTGT.
CTGT.AGTT.
TCAG.AGTT.
AGTT.TCAG.
AGTT.TTGG.
TTGG.AGTT.
TGAA.GCTC.
TTTG.GCTC.
GCTC.TTTG.
AGTT.CTTG.
CTTG.AGTT.
AGTT.CCTG.
CCTG.AGTT.
AGTT.ATGA.
ATGA.AGTT.
AAAT.AGTT.
AGTT.AAAT.
AGTT.AAGA.
AAGA.AGTT.
AAGAGTT.
TTTT.AGTT.
AGTT.TTTT.
GAAA.TCCT.
TCCT.GAAA.
TATT.TTAC.
AATTAC.
AATT.TTAC.
AGTT.CTGG.
CTGG.AGTT.
AGTT.CAGG.
CAGG.AGTT.
AGTT.AAGT.
AAGT.AGTT.
TTAC.CTTA.
CAAT.TTAC.
TTAC.CAAT.
TACC.TTAC.
GAAG.AGTT.
AGTT.GAAG.
CAGT.TGAA.
TGAA.CAGT.
TAAA.AGTT.
AGTT.TTTC.
TTTC.AGTT.
TGTG.GCTC.
GCTC.TGTG.
AGTT.CTGA.
CTGA.AGTT.
AGTT.CATG.
CATG.AGTT.
AGTT.GCCA.
GCCA.AGTT.
AGTT.ACAG.
ACAG.AGTT.
AGTT.AGAT.
AGAT.AGTT.
ATTT.AGTT.
AGTT.ATTT.
GGAA.AGTT.
AGTT.GGAA.
TTAC.CCTG.
CCTG.TTAC.
TTAC.AGGT.
AGGT.TTAC.
TTAC.TCCT.
TCCT.TTAC.
TCCTTAC.
TTAC.TGCA.
TGCA.TTAC.
TCTT.TTAC.
TCTTAC.
TTAC.TCTT.
CAGT.AGAT.
AGAT.CAGT.
ATTT.CAGT.
CAGT.ATTT.
GGAA.CAGT.
CAGT.GGAA.
TTGA.CAGT.
CAGT.TTGA.
CAGT.GTGA.
GTGA.CAGT.
TTTT.TTAC.
TTAC.TTTT.
AAAT.TTAC.
TTAC.AAAT.
CAGT.ACAG.
ACAG.CAGT.
AAGG.CAGT.
CAGT.AAGG.
CAGT.AGGA.
AGGA.CAGT.
CAGT.CAAA.
CAAA.CAGT.
CAGT.TTCA.
TTCA.CAGT.
TTAC.CTTG.
CTTG.TTAC.
TTAC.TTGG.
TTGG.TTAC.
CAGT.GTGC.
GTGC.CAGT.
TTAC.TCAG.
TCAG.TTAC.
CAGA.CAGT.
CAGT.CAGA.
CAGT.CTGT.
CTGT.CAGT.
CAGT.TCAG.
TCAG.CAGT.
TTAC.TGTC.
TGTC.TTAC.
CAGT.ATGC.
ATGC.CAGT.
CAGT.CTGC.
GAAT.CAGT.
CAGT.GAAT.
CAGT.GCTT.
GCTT.CAGT.
CAGT.TTGC.
TTGC.CAGT.
CAGT.CAAG.
CAAG.CAGT.
CAGT.TGAC.
TGAC.CAGT.
ATGG.TTAC.
TTAC.ATGG.
CAGT.CCTT.
CCTT.CAGT.
TGGG.CAGT.
CAGT.TGGG.
CAGT.GTTT.
GTTT.CAGT.
CTGT.TTAC.
TTAC.CTGT.
CAGT.CTGG.
CTGG.CAGT.
CAGT.CAGG.
CAGG.CAGT.
CAGT.AAGT.
AAGT.CAGT.
TTAC.GGTG.
GGTG.TTAC.
GAAG.CAGT.
CAGT.GAAG.
TAAA.CAGT.
CAGT.TAAA.
CAGT.TTTC.
TTTCAGT.
TTTC.CAGT.
CAGT.CTGA.
CTGA.CAGT.
CAGT.CATG.
CATG.CAGT.
CAGT.GCCA.
GCCA.CAGT.
TTAC.CTTT.
CTTT.TTAC.
CAGT.AGAA.
AGAA.CAGT.
GCTTAC.
GCTT.TTAC.
TTAC.GCTT.
AGGT.CAGT.
CAGT.AGGT.
CAGT.TCTG.
TCTG.CAGT.
CAGT.CTTT.
CTTT.CAGT.
CAGT.GGTG.
GGTG.CAGT.
CAGT.TTCT.
TTCT.CAGT.
CAGT.TGTC.
TGTC.CAGT.
CACA.TTAC.
CAGT.GCCT.
GCCT.CAGT.
ATGG.CAGT.
CAGT.ATGG.
CAGT.TTGT.
TTGT.CAGT.
CCTT.TTAC.
CAGT.TGAG.
TGAG.CAGT.
AATG.CAGT.
CAGT.AATG.
CAGT.GAAA.
GAAA.CAGT.
CAGT.AAAG.
AAAG.CAGT.
CAGT.ATGT.
ATGT.CAGT.
CAGT.AAAA.
AAAA.CAGT.
CAGT.TGTT.
TGTT.CAGT.
TTAC.ACTG.
TGGA.CAGT.
CAGT.TGGA.
CAGT.TTTG.
TTTG.CAGT.
CAGT.TGAT.
TGAT.CAGT.
CAGT.TTTT.
TTTT.CAGT.
CAGA.TTAC.
TTACAGA.
TTAC.GTGC.
GTGC.TTAC.
TTAC.CAAA.
CAAA.TTAC.
TTAC.TTGA.
TTGA.TTAC.
TTAC.ATTT.
ATTT.TTAC.
CAGT.TTGG.
TTGG.CAGT.
CAGT.CTTG.
CTTG.CAGT.
CAGT.CCTG.
CCTG.CAGT.
CAGT.ATGA.
ATGA.CAGT.
AAAT.CAGT.
CAGT.AAAT.
CAGT.AAGA.
AAGA.CAGT.
TCTT.AGTT.
AGTT.TCTT.
TCTT.CAGT.
CAGT.TCTT.
TGCA.CAGT.
CAGT.TGCA.
CAGT.TCCT.
TCCT.CAGT.
CAGT.AGTG.
AGTG.CAGT.
AGAT.TTAC.
TTAC.AGAT.
TTAC.ACAG.
ACAG.TTAC.
CATG.TTAC.
TTAC.CATG.
TTAC.CAGG.
CAGG.TTAC.
TTAC.CTGG.
GTTT.TTAC.
TTAC.GTTT.
ATTG.AATG.
AATG.ATTG.
TTCT.ATTG.
ATTG.TTCT.
TGTC.ATTG.
ATTG.TGTC.
GCTC.CTGT.
CTGT.GCTC.
GCCT.ATTG.
ATTG.GCCT.
CAGA.GCTC.
ATTG.ATGG.
ATGG.ATTG.
TTGT.ATTG.
ATTG.TTGT.
GCTC.GTGC.
GTGC.GCTC.
TTCA.GCTC.
GCTC.TTCA.
AGAA.ATTG.
ATTG.AGAA.
TGAG.ATTG.
ATTG.TGAG.
TCAG.GCTC.
GCTC.TCAG.
ATTG.GAAA.
GAAA.ATTG.
AAAG.ATTG.
ATTG.AAAG.
ATTG.ATGT.
ATGT.ATTG.
AAAA.ATTG.
ATTG.AAAA.
AAAATTG.
ATTG.TGTT.
TGTT.ATTG.
TGGA.ATTG.
ATTG.TGGA.
ATTG.TTTG.
TTTG.ATTG.
TGAT.ATTG.
ATTG.TGAT.
CAAA.GCTC.
GCTC.CAAA.
ATTG.TGAA.
TGAA.ATTG.
ATTG.TGCT.
TGCT.ATTG.
AAAT.ATTG.
ATTG.AAAT.
ATTG.TTCA.
TTCA.ATTG.
ATTGTGC.
ATTG.GTGC.
CAGA.ATTG.
ATTG.CAGA.
ATTG.CTGT.
CTGT.ATTG.
ATTG.TCAG.
TCAG.ATTG.
ATTG.TTGG.
TTGG.ATTG.
CCTG.GCTC.
CTTG.GCTC.
GCTC.CTTG.
ATTG.CTTG.
CTTG.ATTG.
ATTG.CCTG.
CCTG.ATTG.
ATGA.ATTG.
ATTG.ATGA.
GATG.ATTG.
ATTG.GATG.
GCTC.TTGG.
TTGG.GCTC.
ATTG.AAGA.
AAGA.ATTG.
ATTG.TTTT.
TTTT.ATTG.
ATTG.TCTT.
TCTT.ATTG.
ATTG.TGCA.
TGCA.ATTG.
ATTGCA.
TCCT.ATTG.
ATTG.TCCT.
ATTG.AGTG.
AGTG.ATTG.
AGGT.ATTG.
ATTG.AGGT.
ATTG.TCTG.
TCTG.ATTG.
ATTG.CTTT.
CTTT.ATTG.
GGTG.ATTG.
ATTG.GGTG.
GAGA.GAAT.
GAAT.GAGA.
TTGC.GCTC.
GCTC.TTGC.
GAAT.GCTC.
CTGC.GCTC.
TACA.GAGA.
GAGA.TACA.
ACAA.GAGA.
GAGA.ACAA.
AAAC.GAGA.
GAGA.AAAC.
GAGA.ACTG.
ACTG.GAGA.
ATGC.GCTC.
CACA.GAGA.
GAGA.CACA.
CTCT.GAGA.
GAGA.CTCT.
ATGC.GAGA.
GAGA.ATGC.
CCTT.GCTC.
GAGA.TTGC.
GAGA.TGAC.
TGAC.GAGA.
GAGA.CCTT.
CCTT.GAGA.
TGGG.GAGA.
GAGA.TGGG.
TGGGAGA.
GAGA.CTGG.
CTGG.GAGA.
CAGG.GAGA.
GAGA.CAGG.
AAGT.GAGA.
GAGA.AAGT.
GAAG.GAGA.
GAGA.GAAG.
GCTC.CTCT.
CTCT.GCTC.
CACA.GCTC.
TCAA.GCTC.
CTCA.GAGA.
GAGA.CTCA.
TGGT.ATTG.
ATTG.TGGT.
ATTG.TGCC.
TGCC.ATTG.
ATTG.GTGT.
GTGT.ATTG.
GCTC.AAGG.
AAGG.GCTC.
ATTG.TGTG.
TGTG.ATTG.
TTTT.TCCT.
TCCT.TTTT.
TCCTTTT.
TGCA.TTTT.
TTTT.TGCA.
GGAA.GCTC.
GCTC.GGAA.
GAGA.TTCC.
CCAG.GAGA.
GAGA.CCAG.
GAGA.AACA.
GAGAACA.
AACA.GAGA.
CAAA.ATTG.
ATTG.CAAA.
GAGA.TCAA.
TCAA.GAGA.
GCTG.GAGA.
GAGA.GCTG.
TATG.GAGA.
GAGA.TATG.
GAGA.GTTG.
GAGA.ACTT.
ACTT.GAGA.
GAGA.AGAG.
AGAG.GAGA.
ACAG.GCTC.
CATG.GCTC.
CAGG.GCTC.
GCTC.CTGG.
CTGG.GCTC.
TGCC.AGTT.
AGTT.TGCC.
AGTT.AAAG.
AAAG.AGTT.
ATGT.AGTT.
AGTT.ATGT.
AGTT.AAAA.
AAAA.AGTT.
AGTT.TGTT.
TGTT.AGTT.
TGGA.AGTT.
TGGAGTT.
AGTT.TGGA.
TTTG.AGTT.
AGTT.TTTG.
TGAT.AGTT.
AGTT.TGAT.
AGTT.TGAA.
TGAA.AGTT.
TGCT.AGTT.
AGTT.TGCT.
GATG.AGTT.
AGTT.GATG.
TGGT.AGTT.
AGTT.TGGT.
GCTC.TGAG.
TGAG.GCTC.
AGTT.GTGT.
GTGT.AGTT.
AGAA.GCTC.
GCTC.AGAA.
AGTT.TGTG.
TGTG.AGTT.
AGGT.TTTT.
TTTT.AGGT.
AGGTTTT.
AGTG.TTTT.
TTTT.AGTG.
GAGA.ATTG.
ATTG.GAGA.
TTGT.GCTC.
GCTC.TTGT.
ATTG.CCAG.
CCAG.ATTG.
ATTG.TCCA.
TCCA.ATTG.
ATTG.CTCA.
CTCA.ATTG.
ATTG.TCAA.
TCAA.ATTG.
ATGT.GCTC.
GCTC.ATGT.
TGGA.GCTC.
GCTC.TGGA.
AGTT.TGCA.
TGCA.AGTT.
AGTT.TCCT.
TCCT.AGTT.
AGTT.AGTG.
AGTG.AGTT.
AGTT.AGGT.
AGGT.AGTT.
AGTT.TCTG.
TCTG.AGTT.
GCTC.TGTT.
TGTT.GCTC.
AGTT.CTTT.
CTTT.AGTT.
AGTT.GGTG.
GGTG.AGTT.
AGTT.TTCT.
TTCT.AGTT.
AGTT.TGTC.
TGTC.AGTT.
ATTG.GCTG.
GCTG.ATTG.
AAAG.GCTC.
GCTC.AAAG.
AGTT.GCCT.
GCCT.AGTT.
AGTT.ATGG.
ATGG.AGTT.
AGTT.TTGT.
TTGT.AGTT.
GAAA.GCTC.
GCTC.GAAA.
AATG.GCTC.
AGTT.AGAA.
AGAA.AGTT.
AGTT.TGAG.
TGAG.AGTT.
AATG.AGTT.
AGTT.AATG.
AGTT.GAAA.
GAAA.AGTT.
ACAG.ATTG.
ATTG.ACAG.
GTTT.ATTG.
ATTG.GTTT.
ATTGTTT.
ATTG.CTGG.
CTGG.ATTG.
CAGG.ATTG.
ATTG.CAGG.
ATTG.AAGT.
AAGT.ATTG.
GAAG.ATTG.
ATTG.GAAG.
TAAA.ATTG.
ATTG.TAAA.
GCTC.TCTG.
TCTG.GCTC.
ATTG.TTTC.
TTTC.ATTG.
ATTG.CTGA.
CTGA.ATTG.
ATTG.CATG.
CATG.ATTG.
GCCA.ATTG.
ATTG.GCCA.
GCTC.CTTT.
CTTT.GCTC.
AGAT.ATTG.
ATTG.AGAT.
ATTG.ATTT.
ATTT.ATTG.
GGAA.ATTG.
ATTG.GGAA.
ATTG.TTGA.
TTGA.ATTG.
GCTC.AGGT.
AGGT.GCTC.
GCTC.AGTG.
AGTG.GCTC.
GCTCCT.
TCCT.GCTC.
GCTC.TCCT.
GTGA.ATTG.
ATTG.GTGA.
TCTT.GCTC.
AAGG.ATTG.
ATTG.AAGG.
AGGA.ATTG.
ATTG.AGGA.
ATTG.GAAT.
GAAT.ATTG.
TATG.ATTG.
ATTG.TATG.
ATTG.GTCT.
GTCT.ATTG.
ATTG.GTTG.
GTTG.ATTG.
ACTT.ATTG.
ATTG.ACTT.
AGAG.ATTG.
ATTG.AGAG.
TACA.ATTG.
ATTG.TACA.
ACAA.ATTG.
ATTG.ACAA.
AAAC.ATTG.
ATTG.AAAC.
ATTG.ACTG.
ACTG.ATTG.
CACA.ATTG.
ATTG.CACA.
ATTG.ATGC.
ATGC.ATTG.
CAGT.CTCT.
CTCT.CAGT.
ATGG.GCTC.
GCTC.ATGG.
TGTC.GCTC.
GCTC.TGTC.
ATTG.GCTT.
GCTT.ATTG.
ATTG.TTGC.
TTGC.ATTG.
GCTC.TTCT.
TTCT.GCTC.
GGTG.GCTC.
GCTC.GGTG.
CAAG.ATTG.
ATTG.CAAG.
TGAC.ATTG.
ATTG.TGAC.
ATTGAC.
ATTG.CCTT.
CCTT.ATTG.
ATTG.TGGG.
TGGG.ATTG.
TGGG.GGAT.
GGAT.TGGG.
GGAT.AAAC.
AAAC.GGAT.
GGAT.ACTG.
ACTG.GGAT.
CACA.GGAT.
GGAT.CACA.
GGAT.ATGC.
ATGC.GGAT.
GCAT.CATA.
CATAGC.
CATA.TAGC.
GGAT.CTGC.
CTGC.GGAT.
GGAT.GCTT.
GCTT.GGAT.
GGAT.TTGC.
TTGC.GGAT.
CAAG.GGAT.
GGAT.CAAG.
GGAT.TGAC.
TGAC.GGAT.
GGAT.ACAA.
ACAA.GGAT.
ATAG.CATA.
AGAA.TCCT.
TCCT.AGAA.
GTTT.GGAT.
GGAT.GTTT.
GGAT.CTGG.
CTGG.GGAT.
TGAG.TCCT.
TCCT.TGAG.
CAGG.GGAT.
GGAT.CAGG.
GTATGTG.
TGTG.GTAT.
GTAT.TGTG.
GTAT.GTGT.
GTGT.GTAT.
GTAT.TGCC.
TGCC.GTAT.
GTAT.TGGT.
TGGT.GTAT.
AAGT.GGAT.
GGAT.AAGT.
TTCC.GGAT.
GGAT.TTCC.
TGCC.AACT.
AACT.TGCC.
GTGT.AACT.
AACT.GTGT.
ACCATA.
AACT.TGTG.
TGTG.AACT.
CATA.ATAA.
GGAT.ACAT.
ACAT.GGAT.
GGAT.CAGT.
CAGT.GGAT.
GGAT.AGTT.
AGTT.GGAT.
GGAT.ATTG.
ATTG.GGAT.
GGAT.GAGA.
GAGA.GGAT.
GGAT.GAAG.
GAAG.GGAT.
GGAT.CCAG.
CCAG.GGAT.
AACA.GGAT.
GGAT.AACA.
GGAT.TCCA.
TCCA.GGAT.
GGAT.CTCA.
CTCA.GGAT.
GGAT.TCAA.
TCAA.GGAT.
GGAT.GCTG.
GCTG.GGAT.
TATG.GGAT.
GGAT.TATG.
GGAT.GTCT.
GTCT.GGAT.
GGAT.GTTG.
AGAG.GGAT.
GGAT.AGAG.
GGAT.TACA.
TACA.GGAT.
GGAT.TTGG.
TTGG.GGAT.
GTAT.AATG.
AATG.GTAT.
TGAG.GTAT.
GTAT.TGAG.
AGAA.GTAT.
GTAT.AGAA.
TTGT.GTAT.
GTAT.TTGT.
GGAT.CAAA.
CAAA.GGAT.
TTCA.GGAT.
GGAT.TTCA.
GGAT.GTGC.
GTGC.GGAT.
CAGA.GGAT.
GGAT.CAGA.
CTGT.GGAT.
GGAT.CTGT.
TCAG.GGAT.
GGAT.TCAG.
ATGGTAT.
GTAT.ATGG.
GAAA.GTAT.
GTAT.GAAA.
GTAT.TGTC.
TGTC.GTAT.
GGAT.CTTG.
CTTG.GGAT.
CTTGGAT.
GGAT.CCTG.
CCTG.GGAT.
TTCT.GTAT.
GTAT.TTCT.
ATGA.GGAT.
GGAT.ATGA.
GTAT.GGTG.
GGTG.GTAT.
GGAT.AAAT.
AAAT.GGAT.
GGAT.AAGA.
AAGA.GGAT.
GGAT.TTTT.
TTTT.GGAT.
TCTT.GGAT.
GGAT.TCTT.
TGCA.GGAT.
GGAT.TGCA.
TGAT.GTAT.
GTAT.TGAT.
TAAA.GGAT.
GGAT.TAAA.
TTTC.GGAT.
GGAT.TTTC.
GGAT.CTGA.
CTGA.GGAT.
GGAT.CATG.
CATG.GGAT.
CATGGAT.
GGAT.GCCA.
GCCA.GGAT.
GATGTAT.
GTAT.GATG.
GATG.GTAT.
ACAG.GGAT.
GGAT.ACAG.
GTAT.TGCT.
TGCT.GTAT.
AGAT.GGAT.
GGAT.AGAT.
GTAT.TGAA.
TGAA.GTAT.
GGAT.ATTT.
ATTT.GGAT.
TGGT.AACT.
AACT.TGGT.
GTAT.TTTG.
TTTG.GTAT.
GGAT.GGAA.
GGAA.GGAT.
GGAT.TTGA.
TTGA.GGAT.
GTAT.TGGA.
TGGA.GTAT.
GTGA.GGAT.
GGAT.GTGA.
AAGG.GGAT.
GGAT.AAGG.
GTAT.TGTT.
TGTT.GTAT.
GTAT.ATGT.
ATGT.GTAT.
AAAG.GTAT.
GTAT.AAAG.
GGAT.AGGA.
AGGA.GGAT.
TAGA.CATA.
CATAGA.
AACT.CAAG.
CAAG.AACT.
TGAC.AACT.
AACT.TGAC.
TGGG.AACT.
AACT.TGGG.
AACT.CTGG.
CTGG.AACT.
CAGG.AACT.
AACT.CAGG.
AACT.AAGT.
AAGT.AACT.
AACT.GAAG.
GAAG.AACT.
AACT.TAAA.
TAAA.AACT.
ACAT.CATA.
TTTC.AACT.
AACT.TTTC.
CTGA.AACT.
AACT.CTGA.
AACT.TTGC.
TTGC.AACT.
AACT.CATG.
CATG.AACT.
GCCA.AACT.
AACT.GCCA.
CATA.TCAT.
AACT.ACAG.
ACAG.AACT.
AACT.AGAT.
AGAT.AACT.
ATTT.AACT.
AACT.ATTT.
AACT.GGAA.
GGAA.AACT.
CATA.TATT.
CATATT.
TATT.CATA.
CATAAG.
CATA.TAAG.
TAAG.CATA.
AACT.TTGA.
TTGA.AACT.
AACTTGA.
GTGA.AACT.
AACT.GTGA.
CATACA.
TACA.CATA.
CATA.AGGA.
AGGA.CATA.
CATA.GTGA.
GTGA.CATA.
ACAG.CATA.
CATA.ACAG.
CATA.GCCA.
CATG.CATA.
CATA.CATG.
CATAAA.
CATA.TAAA.
TAAA.CATA.
AAGT.CATA.
CATA.AAGT.
CATA.CAGG.
CAGG.CATA.
ATGC.CATA.
CATA.ATGC.
ACTG.AACT.
AACT.ACTG.
CATA.CACA.
AAGG.AACT.
AACT.AAGG.
TATG.CATA.
CATATG.
CATA.TATG.
CATA.CTCA.
CTCATA.
CATA.TCCA.
TCCATA.
AACA.CATA.
AACATA.
CATA.AACA.
CACA.AACT.
AACT.CACA.
AACT.CTCT.
AACT.ATGC.
ATGC.AACT.
AACT.CTGC.
CTGC.AACT.
AACT.GAAT.
GAAT.AACT.
AACT.GCTT.
GCTT.AACT.
CATA.CCAT.
AGCATA.
CATA.AGCA.
GGTG.AACT.
AACT.GGTG.
TTCT.AACT.
AACT.TTCT.
TGTC.AACT.
AACT.TGTC.
AACT.GCCT.
GCCT.AACT.
ATGG.AACT.
AACT.ATGG.
AACT.TTGT.
TTGT.AACT.
AACT.AGAA.
AGAA.AACT.
TGAG.AACT.
AACT.TGAG.
AATG.AACT.
AACT.AATG.
GAAA.AACT.
AACT.GAAA.
AACT.CTTT.
CTTT.AACT.
GTCATA.
CATA.GTCA.
AAAG.AACT.
AACT.AAAG.
ATGT.AACT.
AACT.ATGT.
AAAA.AACT.
AACT.AAAA.
TGTT.AACT.
AACT.TGTT.
TGGA.AACT.
AACT.TGGA.
AACT.TTTG.
TTTG.AACT.
TGAT.AACT.
AACT.TGAT.
TGAA.AACT.
AACT.TGAA.
AACT.TGCT.
TGCT.AACT.
AACT.GATG.
GATG.AACT.
CCTG.AACT.
AACT.CCTG.
AGGA.AACT.
AACT.AGGA.
CAAA.AACT.
AACT.CAAA.
TTCA.AACT.
AACT.TTCA.
AACT.GTGC.
GTGC.AACT.
AACT.CAGA.
CAGA.AACT.
CATAGG.
TAGG.CATA.
CTGT.AACT.
AACT.CTGT.
GACATA.
GACA.CATA.
AACT.TCAG.
TCAG.AACT.
AACTCAG.
TTGG.AACT.
AACT.TTGG.
AACT.CTTG.
CTTG.AACT.
GTAT.TCTG.
TCTG.GTAT.
AACT.ATGA.
ATGA.AACT.
AAAT.AACT.
AACT.AAAT.
AACT.AAGA.
AAGA.AACT.
TTTT.AACT.
AACT.TTTT.
TCTT.AACT.
AACTCTT.
AACT.TCTT.
AACT.TGCA.
TGCA.AACT.
TGCAACT.
AACT.TCCT.
TCCT.AACT.
AGTG.AACT.
AACT.AGTG.
AACT.AGGT.
AGGT.AACT.
TCTG.AACT.
AACT.TCTG.
ACAT.GCCT.
GCCT.ACAT.
ACAT.TTTT.
ACATTTT.
TTTT.ACAT.
ACAT.TCTT.
TCTT.ACAT.
TGCACAT.
TGCA.ACAT.
ACAT.TGCA.
ACAT.TCCT.
TCCT.ACAT.
ACAT.AGTG.
AGTG.ACAT.
ACAT.AGGT.
AGGT.ACAT.
TCTG.ACAT.
ACAT.TCTG.
ACAT.CTTT.
CTTT.ACAT.
ACAT.GGTG.
GGTG.ACAT.
TTCT.ACAT.
ACAT.TTCT.
ACAT.TGTC.
ACATGTC.
TGTC.ACAT.
AAGA.ACAT.
ACAT.AAGA.
ACAT.ATGG.
ATGG.ACAT.
TTGT.ACAT.
ACATTGT.
ACAT.TTGT.
AGAA.ACAT.
ACAT.AGAA.
ACAT.TGAG.
TGAG.ACAT.
ACAT.AATG.
AATG.ACAT.
GAAA.ACAT.
ACAT.GAAA.
AAAG.ACAT.
ACAT.AAAG.
ACAT.ATGT.
ATGT.ACAT.
AAAA.ACAT.
ACAT.AAAA.
TGTT.ACAT.
ACAT.TGTT.
ACAT.TGGA.
TGGA.ACAT.
ACAT.GTGC.
GTGC.ACAT.
ACAT.GCCA.
ACAT.ACAG.
ACAG.ACAT.
AGAT.ACAT.
ACAT.AGAT.
ACAT.ATTT.
ATTT.ACAT.
ACAT.GGAA.
GGAA.ACAT.
TTGA.ACAT.
ACAT.TTGA.
ACAT.GTGA.
GTGA.ACAT.
ACAT.AAGG.
AAGG.ACAT.
ACAT.AGGA.
AGGA.ACAT.
CAAA.ACAT.
ACAT.CAAA.
TTCA.ACAT.
ACAT.TTCA.
ACAT.TTTG.
TTTG.ACAT.
ACATTTG.
GTATCT.
GTAT.ATCT.
ACAT.CAGA.
CAGA.ACAT.
CTGT.ACAT.
ACAT.CTGT.
ACAT.TCAG.
TCAG.ACAT.
TTGG.ACAT.
ACAT.TTGG.
ACAT.CTTG.
CTTG.ACAT.
ACAT.CCTG.
CCTG.ACAT.
ACAT.ATGA.
ATGA.ACAT.
TAGT.GTAT.
GTAT.TAGT.
GTATAT.
ATAT.GTAT.
GTAT.ATAT.
AAAT.ACAT.
ACAT.AAAT.
TATG.CAGT.
CAGT.TATG.
CAGT.CCAG.
CCAG.CAGT.
TTAC.TTTG.
TTTG.TTAC.
TGTT.TTAC.
TTAC.TGTT.
TTAC.ATGT.
ATGTTAC.
ATGT.TTAC.
CAGT.AACA.
AACA.CAGT.
TTAC.GAAA.
GAAA.TTAC.
TCCA.CAGT.
CAGT.TCCA.
CTCA.CAGT.
CAGT.CTCA.
AATG.TTAC.
TTAC.AATG.
CAGT.TCAA.
TCAA.CAGT.
CAGT.GCTG.
TTCC.CAGT.
CAGT.TTCC.
TTCCAGT.
CAGT.GTCT.
GTCT.CAGT.
CAGTCT.
GTTG.CAGT.
CAGT.GTTG.
ACTT.CAGT.
CAGT.ACTT.
AGAG.CAGT.
TACA.CAGT.
TGAG.TTAC.
TTAC.TGAG.
CAGT.ACAA.
ACAA.CAGT.
CAGT.AAAC.
AAAC.CAGT.
AAACAGT.
CAGT.ACTG.
ACTG.CAGT.
CAGT.CACA.
CACA.CAGT.
TTAC.TTGT.
TTGT.TTAC.
AGTT.CAGT.
TGAT.ACAT.
ACAT.TGAT.
TGAA.ACAT.
ACAT.TGAA.
ACAT.TGCT.
TGCT.ACAT.
ACAT.GATG.
GATG.ACAT.
TGGT.ACAT.
ACAT.TGGT.
ACAT.TGCC.
TGCC.ACAT.
ACAT.GTGT.
GTGT.ACAT.
TGTG.ACAT.
ACAT.TGTG.
AATG.TCCT.
TCCT.AATG.
TTTT.CTTT.
CTTT.TTTT.
GTAT.TTAA.
TTAA.GTAT.
TTAC.TGTG.
TGTG.TTAC.
TTAC.GTGT.
GTGT.TTAC.
TGCC.TTAC.
TTAC.TGCC.
TGGT.TTAC.
TTAC.TGGT.
GATG.TTAC.
TTAC.GATG.
TGCT.TTAC.
TTAC.TGCT.
TTAC.TGAA.
TGAA.TTAC.
TTAC.TGAT.
TGAT.TTAC.
ATTG.CAGT.
CAGT.ATTG.
GAGA.CAGT.
CAGT.GAGA.
GTAT.ATTT.
ATTT.GTAT.
GGAT.AAAG.
AAAG.GGAT.
ATGT.GGAT.
GGAT.ATGT.
GTAT.TTGG.
TTGG.GTAT.
CTGTAT.
GTAT.CTGT.
CTGT.GTAT.
GTAT.GTGC.
GTGC.GTAT.
AAAA.GGAT.
GGAT.AAAA.
TGTT.GGAT.
GGAT.TGTT.
GTAT.AAGG.
AAGG.GTAT.
GGAT.TGGA.
TGGA.GGAT.
GTGA.GTAT.
GTAT.GTGA.
GTAT.TTGA.
TTGA.GTAT.
GAAA.GGAT.
GGAT.GAAA.
GTAT.GCCA.
GCCA.GTAT.
GTAT.CATG.
CATG.GTAT.
TTTG.GGAT.
GGAT.TTTG.
TGAT.GGAT.
GGAT.TGAT.
TAAA.GTAT.
GTAT.TAAA.
GGAT.TGAA.
TGAA.GGAT.
AAGT.GTAT.
GTAT.AAGT.
AAGTAT.
TGCT.GGAT.
GGAT.TGCT.
GTAT.CAAG.
CAAG.GTAT.
GGAT.GATG.
GATG.GGAT.
ATGC.GTAT.
GTAT.ATGC.
GGAT.ATGG.
ATGG.GGAT.
GGAT.TCCT.
TCCT.GGAT.
GGAT.AGTG.
AGTG.GGAT.
AGGT.GGAT.
GGAT.AGGT.
TCTG.GGAT.
GGAT.TCTG.
GGATCTG.
GTAT.AGGT.
AGGT.GTAT.
GGAT.CTTT.
CTTT.GGAT.
GGTG.GGAT.
GGAT.GGTG.
TTCT.GGAT.
GGAT.TTCT.
TGTC.GGAT.
GGAT.TGTC.
AGTG.GTAT.
GTAT.AGTG.
GGAT.GCCT.
GCCT.GGAT.
GGAT.TGGT.
TGGT.GGAT.
GTAT.TCCT.
TCCT.GTAT.
GTAT.TGCA.
TGCA.GTAT.
GTAT.TCTT.
TCTT.GTAT.
GTATTTT.
GTAT.TTTT.
TTTT.GTAT.
TTGT.GGAT.
GGAT.TTGT.
AGAA.GGAT.
GGAT.AGAA.
GGAT.TGAG.
TGAG.GGAT.
ATGA.GTAT.
GTATGA.
GTAT.ATGA.
GGAT.AATG.
AATG.GGAT.
GTAT.CTTG.
ACAT.CTGG.
CTGG.ACAT.
ACTG.ACAT.
ACAT.ACTG.
ACAT.CACA.
CACA.ACAT.
ACAT.CTCT.
ATGC.ACAT.
ACAT.ATGC.
CTGC.ACAT.
ACAT.CTGC.
ACAT.GCTT.
GCTT.ACAT.
ACAT.TTGC.
TTGC.ACAT.
TGAC.ACAT.
ACAT.TGAC.
CCTT.ACAT.
ACAT.CCTT.
TGGG.ACAT.
ACAT.TGGG.
ACAT.GTTT.
GTTT.ACAT.
AAAC.ACAT.
ACAT.AAAC.
ACAT.CAGG.
CAGG.ACAT.
AAGT.ACAT.
ACAT.AAGT.
ACAT.GAAG.
GAAG.ACAT.
ACAT.TAAA.
TAAA.ACAT.
ACAT.TTTC.
TTTC.ACAT.
ACAT.CTGA.
CTGA.ACAT.
ACAT.CATG.
CATG.ACAT.
GTAT.TGTA.
GTAT.TATT.
TATT.GTAT.
TAAG.GTAT.
GAGTAT.
GTAT.CAGT.
CAGTAT.
GGATGCC.
GGAT.TGCC.
TGCC.GGAT.
GGAT.GTGT.
GTGT.GGAT.
GGAT.TGTG.
TGTG.GGAT.
GTAT.TATG.
TATG.GTAT.
ATTG.GTAT.
GTAT.ATTG.
AGTT.ACAT.
ACAT.AGTT.
ATTG.ACAT.
ACAT.ATTG.
GAGA.ACAT.
ACAT.GAGA.
ACAT.TTCC.
CCAG.ACAT.
ACAT.CCAG.
ACAT.AACA.
AACA.ACAT.
GAGA.TAAA.
TAAA.GAGA.
TCCA.ACAT.
ACAT.TCCA.
ACAT.CTCA.
CTCA.ACAT.
TCAA.ACAT.
ACAT.TCAA.
ACAT.GCTG.
TATG.ACAT.
ACAT.TATG.
ACAT.GTCT.
GTCT.ACAT.
ACAT.ACTT.
ACTT.ACAT.
AGAG.ACAT.
ACAT.AGAG.
ACAT.TACA.
TACA.ACAT.
ACAA.ACAT.
ACAT.ACAA.
TCCA.TGAG.
TGAG.TCCA.
AGGT.TCCA.
TCCA.AGGT.
TCCA.TCTG.
TCTG.TCCA.
TCCA.CTTT.
CTTT.TCCA.
TCCA.GGTG.
GGTG.TCCA.
TCCA.TTCT.
TTCT.TCCA.
TGTC.TCCA.
TCCA.TGTC.
TCCA.GCCT.
GCCT.TCCA.
GCCTCCA.
TCCT.TGAA.
TGAA.TCCT.
TCCA.ATGG.
ATGG.TCCA.
TCCA.TTGT.
TTGT.TCCA.
TCCA.AGAA.
AGAA.TCCA.
TCCA.AGTG.
AGTG.TCCA.
TCCA.AATG.
AATG.TCCA.
GAAA.TCCA.
TCCA.GAAA.
AGGG.TGTG.
TGTG.AGGG.
AAAG.TCCA.
TCCAAAG.
TCCA.AAAG.
TCCA.ATGT.
ATGT.TCCA.
TCCA.AAAA.
AAAA.TCCA.
TGTT.TCCA.
TCCA.TGTT.
TGGA.TCCA.
TCCA.TGGA.
TCCA.TTTG.
TTTG.TCCA.
TCCA.TGAT.
TGAT.TCCA.
TCCA.TGAA.
TGAA.TCCA.
CTGT.TCCA.
TCCA.CTGT.
TCCATTT.
TCCA.ATTT.
ATTT.TCCA.
GGAA.TCCA.
TCCA.GGAA.
TCCA.TTGA.
TTGA.TCCA.
TCCA.GTGA.
GTGA.TCCA.
AAGG.TCCA.
TCCA.AAGG.
AGGA.TCCA.
TCCA.AGGA.
TCCAGGA.
CAAA.TCCA.
TCCA.CAAA.
TCCA.TTCA.
TTCA.TCCA.
TCCA.GTGC.
GTGC.TCCA.
CAGA.TCCA.
TCCA.CAGA.
TCCA.TGCT.
TGCT.TCCA.
TCCA.TCAG.
TCAG.TCCA.
TCCA.TTGG.
TTGG.TCCA.
TCCA.CTTG.
CTTG.TCCA.
CCTG.TCCA.
TCCA.CCTG.
ATGA.TCCA.
TCCA.ATGA.
AAAT.TCCA.
TCCA.AAAT.
AAGA.TCCA.
TCCA.AAGA.
TTTT.TCCA.
TCCA.TTTT.
TCCA.TCTT.
TCTT.TCCA.
TGCA.TCCA.
TCCA.TGCA.
TCCA.TCCT.
TCCT.TCCA.
GTTT.CTCA.
ACTG.CTCA.
CTCA.ACTG.
CACA.CTCA.
CTCA.CACA.
CTCA.CTCT.
CTCT.CTCA.
CTCA.ATGC.
ATGC.CTCA.
CTGC.CTCA.
CTCA.CTGC.
GAAT.CTCA.
CTCA.GAAT.
CTCA.TTGC.
TTGC.CTCA.
CAAG.CTCA.
CTCA.CAAG.
TGAC.CTCA.
CTCA.TGAC.
CTCA.CCTT.
CCTT.CTCA.
CTCA.TGGG.
TGGG.CTCA.
AAAC.CTCA.
CTCA.AAAC.
CTCA.CTGG.
CTGG.CTCA.
CAGG.CTCA.
CTCA.CAGG.
AGGG.TGTT.
TGTT.AGGG.
AAAA.AGGG.
AGGG.AAAA.
AAGT.CTCA.
CTCA.AAGT.
GAAG.CTCA.
CTCA.GAAG.
TAAA.CTCA.
CTCA.TAAA.
TTTC.CTCA.
CTCA.TTTC.
TTTCTCA.
CTCA.CTGA.
CTGA.CTCA.
CATG.CTCA.
CTCA.CATG.
GCCA.CTCA.
CTCA.GCCA.
TGCC.AGGG.
AGGG.TGCC.
GATG.TCCA.
TCCA.GATG.
TCCA.TGGT.
TGGT.TCCA.
TCCA.TGCC.
TGCC.TCCA.
GTGT.TCCA.
GTGTCCA.
TCCA.GTGT.
AGGG.GTGT.
GTGT.AGGG.
TGTG.TCCA.
TCCA.TGTG.
AAGA.TGGT.
TGGT.AAGA.
AAGA.GATG.
GATG.AAGA.
TGCT.AAGA.
AAGA.TGCT.
AAGA.TGAA.
TGAA.AAGA.
TCAA.CTCA.
CTCA.TCAA.
AGAT.TCCA.
TCCA.AGAT.
GATG.AGGG.
AGGG.GATG.
TGAA.AGGG.
AGGG.TGAA.
TGAT.AGGG.
AGGG.TGAT.
CTCA.GCTG.
GCTG.CTCA.
TATG.CTCA.
GTCT.CTCA.
CTCA.GTCT.
ACTT.CTCA.
CTCA.ACTT.
AGAG.CTCA.
CTCAGAG.
CTCA.AGAG.
TACA.CTCA.
CTCA.TACA.
ACAA.CTCA.
CTCA.ACAA.
GGGT.GGTT.
GGTT.GGGT.
TGCA.AACA.
AACA.TGCA.
TCCT.AACA.
AACA.TCCT.
AGTG.AACA.
AACA.AGTG.
AACA.AGGT.
AACAGGT.
AGGT.AACA.
AACA.TCTG.
TCTG.AACA.
CTTT.AACA.
AACA.CTTT.
AACA.GGTG.
GGTG.AACA.
AACA.TTCT.
TTCT.AACA.
TGTC.AACA.
AACA.TGTC.
AACA.GCCT.
GCCT.AACA.
AACA.ATGG.
ATGG.AACA.
AACA.TCTT.
AACA.TTGT.
AACA.AGAA.
AGAA.AACA.
GTTC.GGGT.
GGGTTC.
TGAG.AACA.
AACA.TGAG.
AACA.AATG.
AATG.AACA.
AACA.GAAA.
GAAA.AACA.
TAGG.GGGT.
TAGGGT.
GGGTGG.
AACA.AAAG.
AAAG.AACA.
ATGT.AACA.
AACA.ATGT.
AACATGT.
AAAA.AACA.
AACA.AAAA.
AACA.CTGT.
AACA.TTGA.
TTGA.AACA.
AACA.GTGA.
GTGA.AACA.
AACA.AAGG.
AAGG.AACA.
AGGA.AACA.
AACA.AGGA.
AACA.CAAA.
CAAA.AACA.
GGGT.GTTG.
GGGTTG.
GGGTCT.
GTCT.GGGT.
TTCA.AACA.
AACA.TTCA.
AACA.GTGC.
AACA.CAGA.
CAGA.AACA.
TATG.GGGT.
TGTT.AACA.
AACA.TGTT.
CTGA.TTGC.
TTGCTGA.
TTGC.CTGA.
AACA.TTGG.
TTGG.AACA.
AACA.CTTG.
CTTG.AACA.
AACA.CCTG.
AACA.ATGA.
ATGA.AACA.
TCAA.GGGT.
GGGT.TCAA.
AAAT.AACA.
AACA.AAAT.
AACA.AAGA.
AAGA.AACA.
AACT.GGGT.
AACA.TTTT.
TTTT.AACA.
TCCA.GTTT.
GTTT.TCCA.
ACTG.TCCA.
TCCA.ACTG.
TCCA.CACA.
CACA.TCCA.
CTCT.TCCA.
TCCA.CTCT.
ATGC.TCCA.
TCCA.ATGC.
TCCA.GAAT.
GAAT.TCCA.
TCCA.GCTT.
GCTT.TCCA.
TCCA.TTGC.
TTGC.TCCA.
TCCA.CAAG.
CAAG.TCCA.
TGAC.TCCA.
TCCA.TGAC.
TCCA.CCTT.
CCTT.TCCA.
TGGG.TCCA.
TCCA.TGGG.
AAAC.TCCA.
TCCA.AAAC.
CTGG.TCCA.
TCCA.CTGG.
TCCA.CAGG.
CAGG.TCCA.
TCCA.AAGT.
AAGT.TCCA.
TCCA.GAAG.
GAAG.TCCA.
TAAA.TCCA.
TCCA.TAAA.
TCCA.TTTC.
TTTC.TCCA.
TCCA.CTGA.
CTGA.TCCA.
TCCA.CATG.
TCCA.GCCA.
GCCA.TCCA.
TCCA.ACAG.
TCCACAG.
ACAG.TCCA.
AAGA.TGCC.
TGCC.AAGA.
TGGA.AACA.
AACA.TGGA.
TTTG.AACA.
AACA.TTTG.
AACA.TGAT.
TGAT.AACA.
TGAA.AACA.
AACA.TGAA.
AACA.TGCT.
TGCT.AACA.
GATG.AACA.
AACA.GATG.
TGGT.AACA.
AACA.TGGT.
TGCC.AACA.
AACA.TGCC.
GTGT.AACA.
AACA.GTGT.
AACA.TGTG.
TGTG.AACA.
AAGA.GTGT.
GTGT.AAGA.
ACAG.CTCA.
CTCACAG.
CTCA.ACAG.
CTCA.TCCA.
TCCA.CTCA.
TCAA.TCCA.
TCCA.TCAA.
GCTG.TCCA.
TCCA.GCTG.
TATG.TCCA.
TCCA.TATG.
GTCT.TCCA.
TCCA.GTCT.
GTTG.TCCA.
TCCA.GTTG.
ACTT.TCCA.
TCCA.ACTT.
AGAG.TCCA.
TCCA.AGAG.
TACA.TCCA.
TCCA.TACA.
ACAA.TCCA.
TTGG.TCAA.
TCAA.TTGG.
TACA.AGGG.
TCAA.AGGG.
TCAA.TTCA.
TTCA.TCAA.
CCAGGG.
AGGG.CCAG.
GGAT.AGGG.
AGGGAT.
TTTAGGG.
TTTA.AGGG.
AGGG.TTTA.
AGGGTT.
AGGG.GGTT.
GTGC.TCAA.
TCAA.GTGC.
TCAA.CAGA.
CAGA.TCAA.
TCAA.CTGT.
CTGT.TCAA.
TCAA.TCAG.
TCAG.TCAA.
ACAA.AGGG.
CTTG.TCAA.
TCAA.CTTG.
TCAA.CCTG.
CCTG.TCAA.
TCAA.ATGA.
ATGA.TCAA.
TCAA.AAAT.
AAAT.TCAA.
TAGG.AGGG.
AAGA.TCAA.
TCAA.AAGA.
GCAA.AGGG.
TCTT.TCAA.
TCAA.TCTT.
TCAA.TGCA.
TGCA.TCAA.
TCCT.TCAA.
TCAA.TCCT.
AGTG.TCAA.
TCAA.AGTG.
TCAA.TTGA.
TTGA.TCAA.
TCAA.TTTC.
TTTC.TCAA.
GGAA.AGGG.
CTGA.TCAA.
TCAA.CTGA.
TCAA.CATG.
CATG.TCAA.
GCCA.TCAA.
TCAA.GCCA.
TCAA.ACAG.
ACAG.TCAA.
TCAA.AGAT.
AGAT.TCAA.
ACAG.AGGG.
AGGG.ACAG.
ACAGGG.
AGGG.GCCA.
GCCA.AGGG.
TCAA.ATTT.
ATTT.TCAA.
GGAA.TCAA.
TCAA.GGAA.
TCAA.AGGT.
AGGT.TCAA.
GTGA.TCAA.
TCAA.GTGA.
TCAA.AAGG.
AAGG.TCAA.
CTGA.AGGG.
TAAA.AGGG.
GAAG.AGGG.
AGGA.TCAA.
TCAA.AGGA.
CAAA.TCAA.
TCAA.CAAA.
AGGG.CAGG.
GTTT.AGGG.
AGGG.GTTT.
CAAGGG.
CAAG.AGGG.
CACA.AGGG.
CACAGGG.
AGAG.GCTG.
TCAA.GATG.
GATG.TCAA.
TGGT.TCAA.
TCAA.TGGT.
TCAA.TGCC.
TGCC.TCAA.
GTGT.TCAA.
TCAA.GTGT.
TGTG.TCAA.
TCAA.TGTG.
AAGA.TTTG.
TTTG.AAGA.
AAGA.TGGA.
TGGA.AAGA.
TATG.GCTG.
GCTG.TATG.
GCTG.GTCT.
GTCT.GCTG.
GTTGCTG.
GTTG.GCTG.
ACTT.GCTG.
GCTG.ACTT.
TCAA.TGCT.
TGCT.TCAA.
TGCTCAA.
GCTG.TACA.
TACA.GCTG.
ACAA.GCTG.
GCTG.ACAA.
AAAC.GCTG.
GCTG.AAAC.
GCTG.ACTG.
ACTG.GCTG.
GCTG.CACA.
CACA.GCTG.
CTCT.GCTG.
GCTG.CTCT.
ATGC.GCTG.
GCTG.ATGC.
AGGGAG.
GCTG.CTGC.
AGGGCT.
TCAA.TCTG.
TCTG.TCAA.
CTTT.TCAA.
TCAA.CTTT.
TCAA.GGTG.
GGTG.TCAA.
TCAA.TTCT.
TTCT.TCAA.
TGTC.TCAA.
TCAA.TGTC.
GCCTCAA.
GCCT.TCAA.
TCAA.GCCT.
TCAA.ATGG.
ATGG.TCAA.
TCAA.TTGT.
TTGT.TCAA.
TCAA.AGAA.
AGAA.TCAA.
TGAG.TCAA.
TCAA.TGAG.
AATG.TCAA.
TCAA.AATG.
TAAA.TCAA.
TCAA.TAAA.
GAAA.TCAA.
TCAA.GAAA.
AAAG.TCAA.
TCAA.AAAG.
GGAC.AGGG.
AGGGAC.
TCAA.ATGT.
ATGT.TCAA.
TCAA.AAAA.
AAAA.TCAA.
TGTT.TCAA.
TCAA.TGTT.
TGGA.TCAA.
TCAA.TGGA.
TTTG.TCAA.
TCAA.TTTG.
TGAT.TCAA.
TCAA.TGAT.
TGAA.TCAA.
TCAA.TGAA.
CTCA.GGTG.
GGTG.CTCA.
CTCA.CCTG.
CCTG.CTCA.
ATGA.CTCA.
CTCA.ATGA.
AAAT.CTCA.
CTCA.AAAT.
CTCAAAT.
CTCA.AAGA.
AAGA.CTCA.
TCTT.CTCA.
CTCA.TCTT.
CTCA.TGCA.
TGCA.CTCA.
TCCT.CTCA.
CTCA.TCCT.
CTCA.AGTG.
AGTG.CTCA.
CTCA.AGGT.
AGGT.CTCA.
TCTG.CTCA.
CTCA.TCTG.
CTCA.CTTT.
CTTT.CTCA.
CTCA.CTTG.
CTTG.CTCA.
TTCT.CTCA.
CTCA.TTCT.
TGTC.CTCA.
CTCA.TGTC.
AGGGTG.
GGTG.AGGG.
CTCA.GCCT.
GCCT.CTCA.
TGCA.AGGG.
ATGG.CTCA.
CTCA.ATGG.
TTGT.CTCA.
CTCA.TTGT.
AGAA.CTCA.
CTCA.AGAA.
TGAG.CTCA.
CTCA.TGAG.
CTCA.AATG.
AATG.CTCA.
GAAA.CTCA.
CTCA.GAAA.
CTCA.GTGC.
GTGC.CTCA.
AGAT.CTCA.
CTCA.AGAT.
CTCAGAT.
ATTT.CTCA.
CTCA.ATTT.
CTCATTT.
GGAA.CTCA.
CTCA.GGAA.
CTCA.TTGA.
TTGA.CTCA.
CTCA.GTGA.
GTGA.CTCA.
CTCA.AAGG.
AAGG.CTCA.
AGGA.CTCA.
CTCA.AGGA.
ATGT.AGGG.
AGGG.ATGT.
CAAA.CTCA.
CTCA.CAAA.
AAAG.AGGG.
CTCA.TTCA.
TTCA.CTCA.
TCTT.AGGG.
AGGG.TCTT.
CAGA.CTCA.
CTCA.CAGA.
GAAA.AGGG.
AATG.AGGG.
TGAGGG.
TGAG.AGGG.
AGGG.TGAG.
CTGT.CTCA.
CTCA.CTGT.
TCAG.CTCA.
CTCA.TCAG.
AGAA.AGGG.
GCCT.AGGG.
AGGG.GCCT.
TTCT.AGGG.
AGGG.TTCT.
TTGG.CTCA.
CTCA.TTGG.
CAAA.AGGG.
ATGA.AGGG.
AGGG.ATGA.
TCAG.AGGG.
ACTG.TCAA.
TCAA.ACTG.
TCAA.CACA.
CACA.TCAA.
CTCT.TCAA.
TCAA.CTCT.
TCAA.ATGC.
TCAA.CTGC.
TCAA.GAAT.
GAAT.TCAA.
TCAA.GCTT.
GCTT.TCAA.
CAAG.TCAA.
TCAA.CAAG.
TTCAGGG.
TTCA.AGGG.
AAAC.TCAA.
TCAA.AAAC.
AGGA.AGGG.
TGAC.TCAA.
TCAA.TGAC.
CCTT.TCAA.
TCAA.CCTT.
TCAA.TGGG.
TGGG.TCAA.
TCAA.GTTT.
GTTT.TCAA.
CTGG.TCAA.
TCAA.CTGG.
TCAA.CAGG.
CAGG.TCAA.
AAGT.TCAA.
TCAA.AAGT.
AAGG.AGGG.
GTGA.AGGG.
GAAG.TCAA.
TCAA.GAAG.
CTCA.TGCC.
TGCC.CTCA.
CTCA.AAAG.
AAAG.CTCA.
ATGT.CTCA.
CTCA.ATGT.
CTCA.AAAA.
AAAA.CTCA.
CTCA.TGTT.
TGTT.CTCA.
TGGA.CTCA.
CTCA.TGGA.
TTTG.CTCA.
CTCA.TTTG.
TGAT.CTCA.
CTCA.TGAT.
TGAA.CTCA.
CTCA.TGAA.
CTCA.TGCT.
TGCT.CTCA.
GATG.CTCA.
CTCA.GATG.
CTCA.TGGT.
TGGT.CTCA.
TACA.GGGT.
CTCA.GTGT.
GTGT.CTCA.
CTCA.TGTG.
TGTG.CTCA.
AAGA.AGGG.
AGGG.AAGA.
AAGA.TGAT.
TGAT.AAGA.
GTCT.TCAA.
TCAA.GTCT.
GTTG.TCAA.
TCAA.GTTG.
TCAA.ACTT.
ACTT.TCAA.
AGAG.TCAA.
TCAA.AGAG.
TACA.TCAA.
TCAA.TACA.
ACAA.TCAA.
TCAA.ACAA.
TTCC.TTTC.
TTTC.TTCC.
TTCC.CCTT.
CCTT.TTCC.
AGGC.CTGT.
CAGA.AGGC.
AGGC.CAGA.
TTCC.TGGG.
TGGG.TTCC.
TTCC.GTTT.
GTTT.TTCC.
AGGC.TTCA.
TTCA.AGGC.
TTCCTGG.
CTGG.TTCC.
TTCC.CTGG.
TTCC.CAGG.
CAGG.TTCC.
TTCCAGG.
AAGT.TTCC.
TTCC.AAGT.
TTCC.GAAG.
GAAG.TTCC.
TAAA.TTCC.
TTCC.TAAA.
TGAC.TTCC.
TTCC.TGAC.
CAAA.AGGC.
AGGC.AGGA.
AGGA.AGGC.
AAGG.AGGC.
AGGC.AAGG.
GGAA.AGGC.
AGGC.GGAA.
ACAGGC.
ACAG.AGGC.
CTGA.TTCC.
TTCC.CTGA.
CATG.TTCC.
TTCC.CATG.
TTCC.GCCA.
GCCA.TTCC.
TTCC.ACAG.
ACAG.TTCC.
AGAT.TTCC.
TTCC.AGAT.
TTCC.ACAA.
ACAA.TTCC.
TCCA.TTCC.
TTCC.TCCA.
AAGA.AGGC.
AGGC.AAGA.
TTCC.CTCA.
CTCA.TTCC.
TTCC.TCAA.
TCAA.TTCC.
GCTG.TTCC.
TTCC.GCTG.
TATG.TTCC.
TTCC.TATG.
GTCT.TTCC.
TTCC.GTCT.
GTTG.TTCC.
TTCC.GTTG.
TTCC.ACTT.
ACTT.TTCC.
AGAG.TTCC.
TTCC.AGAG.
TACA.TTCC.
TTCC.TACA.
TTCC.ATTT.
ATTT.TTCC.
TTCC.AAAC.
AAAC.TTCC.
CACA.TTCC.
TTCC.CACA.
CTCT.TTCC.
TTCC.CTCT.
TTCCTCT.
TTCC.CTGC.
CTGC.TTCC.
ATGA.AGGC.
AGGC.ATGA.
AGGC.CTTG.
CTTG.AGGC.
AGGCTTG.
AGGC.TCAG.
TCAG.AGGC.
GAAT.TTCC.
TTCC.GAAT.
GCTT.TTCC.
TTCC.TTGC.
TTGC.TTCC.
TTCC.CAAG.
CAAG.TTCC.
AGGT.TTCC.
TTCC.AGGT.
AGGTTCC.
TGCA.TTCC.
TTCC.TGCA.
TTCC.TCCT.
TCCT.TTCC.
CAAGGC.
CAAG.AGGC.
AGAGGC.
AGAG.AGGC.
AGGC.AGAG.
AGGC.GCTG.
TCAA.AGGC.
CCAGGC.
AGGC.GGAT.
GGAT.AGGC.
GATT.AGGC.
TTCC.AGTG.
AGTG.TTCC.
CCTT.AGGC.
AGGC.CCTT.
TCTG.TTCC.
TTCC.TCTG.
TTCC.CTTT.
CTTT.TTCC.
CATT.AGGC.
TTCC.GGTG.
GGTG.TTCC.
TTCC.TTCT.
TTCT.TTCC.
TTCC.TGTC.
TGTC.TTCC.
TTCC.GCCT.
GCCT.TTCC.
ATGG.TTCC.
TTCC.ATGG.
TTCC.TTGT.
TTGT.TTCC.
AGAA.TTCC.
TTCC.AGAA.
TTCC.TGAG.
TGAG.TTCC.
TTCC.TCAG.
TCAG.TTCC.
AGGC.CTGA.
CTGA.AGGC.
GGAA.TTCC.
TTGA.TTCC.
TTCC.TTGA.
TTCC.GTGA.
GTGA.TTCC.
TTCC.AAGG.
AAGG.TTCC.
TTCC.AGGA.
AGGA.TTCC.
CAAA.TTCC.
TTCC.CAAA.
TTCC.TTCA.
TTCA.TTCC.
TTCC.GTGC.
GTGC.TTCC.
CAGA.TTCC.
TTCC.CAGA.
CTGT.TTCC.
TTCC.CTGT.
AACA.TTCC.
TTCC.TTGG.
TTGG.TTCC.
TTCC.CTTG.
CTTG.TTCC.
TTCC.CCTG.
CCTG.TTCC.
AGGC.GAAG.
GAAG.AGGC.
ATGA.TTCC.
TTCC.ATGA.
AAAT.TTCC.
TTCC.AAAT.
AAGA.TTCC.
TTCC.AAGA.
TTTT.TTCC.
TTCC.TTTT.
TTCC.TCTT.
TCTT.TTCC.
CAGG.AGGC.
AGGC.CAGG.
GTGC.GAGA.
GAGA.GTGC.
CAGA.GAGA.
GAGA.CAGA.
CAGCTC.
GAGA.CTGT.
GAGA.TCAG.
TCAG.GAGA.
TTGG.GAGA.
GAGA.TTGG.
TTGGAGA.
GAGA.CTTG.
CTTG.GAGA.
GAGA.CCTG.
ATGA.GAGA.
GAGA.ATGA.
GCTC.TCCC.
TCCC.GCTC.
TTCA.GAGA.
GAGA.TTCA.
AAAT.GAGA.
GAGA.AAAT.
AAGA.GAGA.
GAGA.AAGA.
TCCT.AAAG.
AAAG.TCCT.
GAGA.TTTT.
TTTT.GAGA.
GAGA.TCTT.
TCTT.GAGA.
TGCA.GAGA.
GAGA.TGCA.
TCCT.GAGA.
GAGA.TCCT.
AGTG.GAGA.
GAGA.AGTG.
ATGT.TCCT.
TCCT.ATGT.
AGGT.GAGA.
GAGA.AGGT.
TGGCTC.
GCTC.TGGC.
GAGA.TTTC.
TTTC.GAGA.
CTGA.GAGA.
GAGA.CTGA.
GAGA.CATG.
GAGA.GCCA.
GCCA.GAGA.
ACAG.GAGA.
GAGA.ACAG.
AGAT.GAGA.
GAGA.AGAT.
CTCA.GCTC.
TCCA.GCTC.
GCTCCA.
GAGA.GCTC.
GCTC.GAGA.
CATT.GCTC.
GCTC.CATT.
GCTCTC.
GCTC.TCTC.
TCTC.GCTC.
GAGA.TCTG.
TCTG.GAGA.
GAGA.ATTT.
ATTT.GAGA.
GGAA.GAGA.
GAGA.GGAA.
TTGA.GAGA.
GAGA.TTGA.
GCTCAT.
TCAT.GCTC.
GAGA.GTGA.
GTGA.GAGA.
GAGA.AAGG.
AAGG.GAGA.
AGGA.GAGA.
GAGA.AGGA.
GCTCTA.
TCTA.GCTC.
CAAA.GAGA.
GAGA.CAAA.
TGAA.GAGA.
GAGA.TGAA.
AGGC.GAAA.
GAAA.AGGC.
GAGA.AAAG.
AAAG.GAGA.
ATGT.GAGA.
GAGA.ATGT.
TGAG.AGGC.
TGAGGC.
AAAA.GAGA.
GAGA.AAAA.
GAGA.TGTT.
TGTT.GAGA.
TGGA.GAGA.
GAGA.TGGA.
AGAA.AGGC.
AGGC.AGAA.
GAGA.TTTG.
TTTG.GAGA.
TGAT.GAGA.
GAGA.TGAT.
AGGC.GCCT.
GAAA.GAGA.
GAGA.GAAA.
GAGA.TGCT.
TGCT.GAGA.
GATG.GAGA.
GAGA.GATG.
GAGA.TGGT.
TGGT.GAGA.
GAGA.TGCC.
TGCC.GAGA.
GAGA.GTGT.
GTGT.GAGA.
GAGA.TGTG.
TGTG.GAGA.
CTTT.AGGC.
AGGT.AGGC.
AGGC.AGGT.
TCTT.TTTT.
TTTT.TCTT.
TTCCCAG.
TTCC.CCAG.
CCAG.TTCC.
TCCT.AGGC.
AGGC.TCCT.
TCCT.TGGA.
TGGA.TCCT.
GAGA.CTTT.
CTTT.GAGA.
GAGA.GGTG.
GGTG.GAGA.
GAGA.TTCT.
TTCT.GAGA.
GAGA.TGTC.
TGTC.GAGA.
GCCT.GAGA.
GAGA.GCCT.
ATGG.GAGA.
GAGA.ATGG.
GAGA.TTGT.
TTGT.GAGA.
AGAA.GAGA.
GAGA.AGAA.
AAAA.TCCT.
TCCT.AAAA.
AAAAA.TCCT.
TGTT.TCCT.
TCCT.TGTT.
GAGA.TGAG.
TGAG.GAGA.
TTCC.AATG.
AATG.TTCC.
TGTG.AGGC.
AGGC.TGTG.
GATG.AGGC.
AGGC.GATG.
AGGC.TGCT.
TGCT.AGGC.
TGAA.AGGC.
AGGC.TGAA.
TGAT.AGGC.
AGGC.TGAT.
AGGC.TTTG.
TTTG.AGGC.
TGGA.AGGC.
AGGC.TGGA.
AAAA.AGGC.
AAAG.AGGC.
GAGA.AATG.
AATG.GAGA.
TGAA.GGGT.
GGGT.TGAA.
GGGT.TGGT.
TGGT.GGGT.
AACA.GCTG.
TATG.AACA.
AACA.TATG.
GTCT.AACA.
AACA.GTCT.
AACA.GTTG.
GTTG.AACA.
ACTT.AACA.
AACA.ACTT.
AGAG.AACA.
AACA.AGAG.
AACA.TACA.
TACA.AACA.
AACA.ACAA.
ACAA.AACA.
GGGT.GATG.
GATG.GGGT.
GGGT.TGCT.
TGCT.GGGT.
TCAA.AACA.
AACA.TCAA.
TGAT.GGGT.
GGGT.TGAT.
TTTG.GGGT.
TGTT.GGGT.
GGGT.TGTT.
GGGT.ATGT.
ATGT.GGGT.
GGGT.AAAG.
AAAG.GGGT.
GAAA.GGGT.
AATG.GGGT.
GGGT.AATG.
TGAG.GGGT.
GGGT.ATGG.
ATGG.GGGT.
AACA.AAAC.
AAAC.AACA.
GGGT.TTCT.
TTCT.GGGT.
CCAG.TTTG.
TTTG.CCAG.
CCAG.ATGG.
ATGG.CCAG.
CCAG.TTGT.
TTGT.CCAG.
CCAG.AGAA.
AGAA.CCAG.
TGAG.CCAG.
CCAG.TGAG.
CCAG.AATG.
AATG.CCAG.
GAAA.CCAG.
CCAG.GAAA.
CCAGAAA.
AAAG.CCAG.
CCAG.AAAG.
CCAG.ATGT.
ATGT.CCAG.
CCAG.AAAA.
AAAA.CCAG.
TGTT.CCAG.
CCAG.TGTT.
TGGA.CCAG.
CCAG.TGGA.
GGGT.GGTG.
TGAT.CCAG.
CCAG.TGAT.
CCAG.TGAA.
TGAA.CCAG.
CCAG.TGCT.
TGCT.CCAG.
CCAG.GATG.
GATG.CCAG.
CCAG.TGGT.
TGGT.CCAG.
CCAG.TGCC.
TGCC.CCAG.
TGCCCAG.
CCAG.GTGT.
GTGT.CCAG.
TGTG.CCAG.
CCAG.TGTG.
AAGA.TGTG.
TGTG.AAGA.
TCCA.AACA.
AACA.TCCA.
TCCAACA.
AACA.CTCA.
CTCA.AACA.
AACA.TTTC.
TTTC.AACA.
TGGG.AACA.
AACA.TGGG.
GTTT.AACA.
AACA.GTTT.
CTGG.AACA.
AACA.CTGG.
AACA.CAGG.
CAGG.AACA.
GGGT.CATG.
CATG.GGGT.
CTGA.GGGT.
GGGT.CTGA.
AAGT.AACA.
AACA.AAGT.
GAAG.AACA.
AACA.GAAG.
GGGT.TTTC.
TTTC.GGGT.
AACA.TAAA.
TAAA.AACA.
TGAC.AACA.
AACA.TGAC.
AACA.CTGA.
CTGA.AACA.
CATG.AACA.
AACA.CATG.
AACA.GCCA.
GCCA.AACA.
GGGT.CTGG.
AACA.ACAG.
ACAG.AACA.
GGGTTT.
GGGT.GTTT.
TGGGGT.
TGGG.GGGT.
AACA.AGAT.
AGAT.AACA.
ATTT.AACA.
AACATTT.
AACA.ATTT.
GGAA.AACA.
AACA.GGAA.
GGGT.TTGC.
TTGC.GGGT.
GGGTGA.
CTTT.GGGT.
TCTG.GGGT.
GGGT.TCTG.
TCCT.GGGT.
GGGT.TCCT.
GGGT.TGCA.
TGCA.GGGT.
GGGT.TCTT.
TCTT.GGGT.
ATGA.GGGT.
GGGT.ATGA.
GGGT.CTTG.
CTTG.GGGT.
GGGT.TTGG.
TTGG.GGGT.
CTGT.GGGT.
GGGT.CTGT.
GGGTGC.
GGGT.GTGC.
AAGGGT.
GGGT.AAGG.
CCAG.GCCT.
GCCT.CCAG.
AACA.ACTG.
ACTG.AACA.
CACA.AACA.
AACA.CACA.
GGGT.GCCA.
GCCA.GGGT.
AACA.CTCT.
AACA.ATGC.
AACA.CTGC.
CTGC.AACA.
GAAT.AACA.
AACA.GAAT.
AACA.GCTT.
GCTT.AACA.
TTGC.AACA.
AACA.TTGC.
CAAG.AACA.
AACA.CAAG.
AAAC.CCAG.
CCAG.AAAC.
CTCA.CCAG.
CCAG.CTCA.
CCAG.TCAA.
TCAA.CCAG.
CCAG.GCTG.
GCTG.CCAG.
CCAG.TATG.
TATG.CCAG.
CCAG.GTCT.
GTCT.CCAG.
CCAG.GTTG.
GTTG.CCAG.
ACTT.CCAG.
CCAG.ACTT.
AGAG.CCAG.
CCAG.AGAG.
AGGCAT.
TACA.CCAG.
CCAG.TACA.
ACAA.CCAG.
CCAG.ACAA.
ACTG.CCAG.
CCAG.ACTG.
CCAG.CACA.
CACA.CCAG.
CCAG.CTCT.
CTCT.CCAG.
CCAG.ATGC.
ATGC.CCAG.
CCAG.CTGC.
CTGC.CCAG.
CCAG.GAAT.
GAAT.CCAG.
CCAG.GCTT.
GCTT.CCAG.
CCAG.TTGC.
TTGCCAG.
TTGC.CCAG.
CCAG.CAAG.
CAAG.CCAG.
TGAC.CCAG.
CCAG.TGAC.
CCAG.CCTT.
CCTT.CCAG.
TGCT.TTCC.
TTCC.TGCT.
GAAA.TTCC.
AAAG.TTCC.
TTCC.AAAG.
TTCC.ATGT.
ATGT.TTCC.
TAAGGC.
TAAG.AGGC.
AAAAA.TTCC.
TTCC.AAAA.
AAAA.TTCC.
TTCC.TGTT.
TGTT.TTCC.
TAGG.AGGC.
TGGA.TTCC.
TTCC.TGGA.
TTCC.TTTG.
TTTG.TTCC.
TGAT.TTCC.
TTCC.TGAT.
TTCC.TGAA.
TGAA.TTCC.
CCAG.TGGG.
TGGG.CCAG.
TTCC.GATG.
GATG.TTCC.
TGGT.TTCC.
TTCC.TGGT.
TTCC.TGCC.
TGCC.TTCC.
TTCC.GTGT.
GTGT.TTCC.
AGGC.CACT.
CACT.AGGC.
TGTG.TTCC.
TTCC.TGTG.
CCAG.AACA.
AACA.CCAG.
TCCA.CCAG.
CCAG.TCCA.
AGGC.ATTC.
ATTC.AGGC.
AGGC.GCAG.
CCAG.AAGA.
AAGA.CCAG.
CCAG.CAGA.
CAGA.CCAG.
TGAT.TCCT.
TCCT.TGAT.
GGGT.TGTG.
TGTG.GGGT.
GTGT.GGGT.
GGGT.GTGT.
CTGT.CCAG.
CCAG.CTGT.
CCAG.TCAG.
TCAG.CCAG.
TTGG.CCAG.
CCAG.TTGG.
CCAG.CTTG.
CTTG.CCAG.
CCAG.CCTG.
ATGA.CCAG.
CCAG.ATGA.
AAAT.CCAG.
CCAG.AAAT.
CCAG.GTGC.
GTGC.CCAG.
CCAG.TCTT.
TCTT.CCAG.
CCAG.TGCA.
TGCA.CCAG.
CCAG.TCCT.
TCCT.CCAG.
AGTG.CCAG.
CCAG.AGTG.
AGGT.CCAG.
CCAG.AGGT.
GGGT.TGCC.
TGCC.GGGT.
CCAG.TCTG.
TCTG.CCAG.
CCAG.CTTT.
CTTT.CCAG.
CCAG.GGTG.
GGTG.CCAG.
CCAG.TTCT.
TTCT.CCAG.
CCAG.TGTC.
TGTC.CCAG.
CCAG.AGAT.
AGAT.CCAG.
GTTT.CCAG.
CCAG.GTTT.
CAGG.CCAG.
CCAG.CAGG.
AAGT.CCAG.
CCAG.AAGT.
CCAG.GAAG.
GAAG.CCAG.
TAAA.CCAG.
CCAG.TAAA.
CCAG.TTTC.
TTTCCAG.
TTTC.CCAG.
CCAG.CTGA.
CTGA.CCAG.
CATG.CCAG.
CCAG.CATG.
CCAG.GCCA.
GCCA.CCAG.
CCAG.ACAG.
ACAG.CCAG.
TCCT.TTTG.
TTTG.TCCT.
CCAG.ATTT.
ATTT.CCAG.
CCAG.GGAA.
GGAA.CCAG.
CCAG.TTGA.
TTGA.CCAG.
CCAG.GTGA.
GTGA.CCAG.
CCAG.AAGG.
AAGG.CCAG.
CCAG.AGGA.
AGGA.CCAG.
CAAA.CCAG.
CCAG.CAAA.
CCAG.TTCA.
TTCA.CCAG.
TGAA.TGTC.
TGTC.TGAA.
AGAT.CTTG.
CTTG.AGAT.
AGAT.CCTG.
CCTG.AGAT.
AAAA.TGTC.
AAAAA.TGTC.
TGTC.AAAA.
ATGA.AGAT.
AGAT.ATGA.
TGTC.TGTT.
TGTT.TGTC.
TGGA.TGTC.
TGTC.TGGA.
AAAT.AGAT.
AGAT.AAAT.
TGTC.TTTG.
TTTG.TGTC.
AAGA.AGAT.
AGAT.AAGA.
TGAT.TGTC.
TGTC.TGAT.
AGAT.TTGG.
TTGG.AGAT.
TGTC.TGCT.
TGCT.TGTC.
AGAT.TTTT.
TTTT.AGAT.
TCTT.AGAT.
AGAT.TCTT.
TGCA.AGAT.
AGAT.TGCA.
TCCT.AGAT.
AGAT.TCCT.
AGAT.AGTG.
AGTG.AGAT.
AGGT.AGAT.
AGAT.AGGT.
TCTG.AGAT.
AGAT.TCTG.
AGAT.CTTT.
CTTT.AGAT.
GGTG.AGAT.
AGAT.GGTG.
AGAT.GTGA.
GTGA.AGAT.
ACAG.TGCT.
TGCT.ACAG.
GATG.ACAG.
ACAG.GATG.
ACAG.TGGT.
TGGT.ACAG.
ACAG.TGCC.
TGCC.ACAG.
GTGT.ACAG.
ACAG.GTGT.
ACAG.TGTG.
TGTG.ACAG.
AAAT.ATGT.
ATGT.AAAT.
AGAT.ATTT.
ATTT.AGAT.
GGAA.AGAT.
AGAT.GGAA.
AGAT.TTGA.
TTGA.AGAT.
GAAA.TGTC.
TGTC.GAAA.
TTCT.AGAT.
AGAT.TTCT.
AAGG.AGAT.
AGAT.AAGG.
AGGA.AGAT.
AGAT.AGGA.
AGAT.CAAA.
CAAA.AGAT.
AAAG.TGTC.
TGTC.AAAG.
ATGT.TGTC.
TGTC.ATGT.
AGATTCA.
TTCA.AGAT.
AGAT.TTCA.
GTGC.AGAT.
AGAT.GTGC.
CAGA.AGAT.
AGAT.CAGA.
CTGT.AGAT.
AGAT.CTGT.
AGAT.TCAG.
TCAG.AGAT.
AAAG.AAAT.
AAAT.AAAG.
AGAT.TGAA.
TGAA.AGAT.
AGAT.TGCT.
TGCT.AGAT.
AGAT.GATG.
GATG.AGAT.
ATGG.GCCT.
GCCT.ATGG.
GTGCG.
AGAT.TGGT.
TGGT.AGAT.
AGAT.TGCC.
TGCC.AGAT.
AGAT.GTGT.
GTGT.AGAT.
CTGCG.
TGTG.AGAT.
AGAT.TGTG.
TGAT.AGAT.
AGAT.TGAT.
GCCT.TTGT.
TTGT.GCCT.
GGAA.ATTT.
ATTT.GGAA.
ATTT.TTGA.
TTGA.ATTT.
GTGA.ATTT.
ATTT.GTGA.
GTGATTT.
ATTT.AAGG.
AAGG.ATTT.
AGGA.ATTT.
ATTT.AGGA.
AGGATTT.
ATTT.CAAA.
CAAA.ATTT.
ATTT.TTCA.
TTCA.ATTT.
GTGC.ATTT.
ATTT.GTGC.
AGAT.GAAA.
GAAA.AGAT.
TGTC.GATG.
GATG.TGTC.
AGAT.TGTC.
TGTC.AGAT.
AGAT.GCCT.
GCCT.AGAT.
AGAT.ATGG.
ATGG.AGAT.
GATG.CGAT.
CGAT.GATG.
CGATT.
TGTC.TGGT.
TGGT.TGTC.
AGAT.TTGT.
TTGT.AGAT.
AGAT.AGAA.
AGAA.AGAT.
TGAG.AGAT.
AGAT.TGAG.
AGAT.AATG.
AATG.AGAT.
ACAG.TGAA.
TGAA.ACAG.
TGTC.TGCC.
TGCC.TGTC.
AGAT.AAAG.
AAAG.AGAT.
TGTC.GTGT.
GTGT.TGTC.
AGAT.ATGT.
ATGT.AGAT.
AGAT.AAAA.
AAAA.AGAT.
TGTT.AGAT.
AGAT.TGTT.
TGTG.TGTC.
TGTC.TGTG.
AGAT.TGGA.
TGGA.AGAT.
AGAT.TTTG.
TTTG.AGAT.
AAAA.GCCA.
GCCA.AAAA.
GCCA.TGTT.
TGTT.GCCA.
TGGA.GCCA.
GCCA.TGGA.
GCCA.TTTG.
TTTG.GCCA.
GCCA.TGAT.
TGAT.GCCA.
GCCA.TGAA.
TGAA.GCCA.
TGTC.TTGT.
TTGT.TGTC.
TGCT.GCCA.
GCCA.TGCT.
GATG.GCCA.
GCCA.GATG.
GCCA.TGGT.
TGGT.GCCA.
TGCC.GCCA.
GCCA.TGCC.
ATGT.GCCA.
GCCA.ATGT.
GCCA.GTGT.
GTGT.GCCA.
GCCA.TGTG.
TGTG.GCCA.
AAAT.AAAA.
AAAA.AAAT.
GAACG.
ACAG.AGAT.
AGAT.ACAG.
ACAG.ATTT.
ATTT.ACAG.
GGAA.ACAG.
ACAG.GGAA.
TTGA.ACAG.
ACAG.TTGA.
TGTC.GCCA.
GCCA.TGTC.
GCCA.AAGA.
AAGA.GCCA.
GCCAAGA.
GCCA.TTTT.
TTTT.GCCA.
GCCA.TCTT.
TCTT.GCCA.
TGCA.GCCA.
GCCA.TGCA.
TCCT.GCCA.
GCCA.TCCT.
AGTG.GCCA.
GCCA.AGTG.
AGGT.GCCA.
GCCA.AGGT.
GCCA.TCTG.
TCTG.GCCA.
CTTT.GCCA.
GCCA.CTTT.
GCCA.GGTG.
GGTG.GCCA.
GCCA.TTCT.
TTCT.GCCA.
ACAG.GTGA.
GTGA.ACAG.
GCCT.GCCA.
GCCA.GCCT.
ATGG.GCCA.
GCCA.ATGG.
TGTC.GCCT.
GCCT.TGTC.
TTGT.GCCA.
GCCA.TTGT.
AGAA.GCCA.
GCCAGAA.
GCCA.AGAA.
TGAG.GCCA.
GCCA.TGAG.
AATG.GCCA.
GCCA.AATG.
GAAA.GCCA.
GCCA.GAAA.
ATGG.TGTC.
TGTC.ATGG.
AAAG.GCCA.
GCCA.AAAG.
ACAG.AATG.
AATG.ACAG.
ACAG.AGGT.
AGGT.ACAG.
ACAG.TCTG.
TCTG.ACAG.
ACAG.CTTT.
CTTT.ACAG.
ACAG.GGTG.
GGTG.ACAG.
TTCT.ACAG.
ACAG.TTCT.
TGTC.ACAG.
ACAG.TGTC.
ACAG.GCCT.
GCCT.ACAG.
ACAG.ATGG.
ATGG.ACAG.
ACAG.TTGT.
TTGT.ACAG.
AGAA.ACAG.
ACAG.AGAA.
TGAG.ACAG.
ACAG.TGAG.
TGTC.AGAA.
AGAA.TGTC.
GAAA.ACAG.
ACAG.GAAA.
TGAG.TGTC.
TGTC.TGAG.
AATG.TGTC.
TGTC.AATG.
AAAG.ACAG.
ACAG.AAAG.
ATGT.ACAG.
ACAG.ATGT.
AAAA.ACAG.
ACAG.AAAA.
AAAACAG.
TGTT.ACAG.
ACAG.TGTT.
TGGA.ACAG.
ACAG.TGGA.
TTTG.ACAG.
ACAG.TTTG.
ACAG.TGAT.
TGAT.ACAG.
ACAG.CTTG.
CTTG.ACAG.
AAGG.ACAG.
ACAG.AAGG.
AGGA.ACAG.
ACAG.AGGA.
CAAA.ACAG.
ACAG.CAAA.
ACAG.TTCA.
TTCACAG.
TTCA.ACAG.
ACAG.GTGC.
GTGC.ACAG.
ACAG.CAGA.
CAGA.ACAG.
GCCTCG.
ACAG.CTGT.
CTGT.ACAG.
TCAG.ACAG.
ACAG.TCAG.
ACAG.TTGG.
TTGG.ACAG.
CAGA.ATTT.
ATTT.CAGA.
ACAG.CCTG.
CCTG.ACAG.
ACAG.ATGA.
ATGA.ACAG.
ACAG.AAAT.
AAAT.ACAG.
AAGACAG.
ACAG.AAGA.
AAGA.ACAG.
ACTCG.
ACAG.TTTT.
TTTT.ACAG.
TCTT.ACAG.
ACAG.TCTT.
ACAG.TGCA.
TGCACAG.
TGCA.ACAG.
ACAG.TCCT.
TCCT.ACAG.
AGTG.ACAG.
ACAG.AGTG.
TTGA.TTCA.
TTCA.TTGA.
TGAA.GGAA.
GGAA.TGAA.
TGCT.GGAA.
GGAA.TGCT.
GATG.GGAA.
GGAA.GATG.
GGAA.TGGT.
TGGT.GGAA.
GGAA.TGCC.
TGCC.GGAA.
GGAA.GTGT.
GTGT.GGAA.
GGAA.TGTG.
TGTG.GGAA.
GTGA.TTGA.
TTGA.GTGA.
AAGG.TTGA.
TTGA.AAGG.
AGGA.TTGA.
TTGA.AGGA.
CAAA.TTGA.
TTGA.CAAA.
GGAA.TGAT.
TGAT.GGAA.
TTGA.GTGC.
GTGC.TTGA.
TTGA.CAGA.
CAGA.TTGA.
TTGA.CTGT.
CTGT.TTGA.
TTGA.TCAG.
TCAG.TTGA.
TTGG.TTGA.
TTGA.TTGG.
TTGA.CTTG.
CTTG.TTGA.
AAAG.ATGG.
ATGG.AAAG.
GGGGA.
ATGT.ATGG.
ATGG.ATGT.
CGTTT.
GGAA.GCCT.
GCCT.GGAA.
GGAA.ATGG.
ATGG.GGAA.
TTGT.ATGG.
ATGG.TTGT.
ATGG.AGAA.
AGAA.ATGG.
GGAA.TTGT.
TTGT.GGAA.
AGAA.GGAA.
GGAA.AGAA.
GGAA.TGAG.
TGAG.GGAA.
GGAA.AATG.
AATG.GGAA.
GAAA.GGAA.
GGAA.GAAA.
TGAG.ATGG.
ATGG.TGAG.
AAAAA.ATGG.
ATGG.AAAA.
AAAA.ATGG.
ACGTT.
AATG.ATGG.
ATGG.AATG.
GGAA.AAAG.
AAAG.GGAA.
TTTCG.
GGAA.ATGT.
ATGT.GGAA.
GGAA.AAAA.
AAAA.GGAA.
GGAA.TGTT.
TGTT.GGAA.
TGGA.GGAA.
GGAA.TGGA.
GAAA.ATGG.
ATGG.GAAA.
GGAA.TTTG.
TTTG.GGAA.
TGCT.ATGG.
ATGG.TGCT.
TTCCG.
TTGA.TTGT.
TTGT.TTGA.
TGAT.ATGG.
ATGG.TGAT.
AGAA.TTGA.
TTGA.AGAA.
TGAG.TTGA.
TTGA.TGAG.
TTGA.AATG.
AATG.TTGA.
TGAA.ATGG.
ATGG.TGAA.
GAAA.TTGA.
TTGA.GAAA.
AAAG.TTGA.
TTGA.AAAG.
TTGA.ATGT.
ATGT.TTGA.
TTTG.ATGG.
ATGG.TTTG.
TTGA.AAAA.
AAAA.TTGA.
TTGA.TGTT.
TGTT.TTGA.
GATG.ATGG.
ATGG.GATG.
TTGA.TGGA.
TGGA.TTGA.
TTGA.TTTG.
TTTG.TTGA.
TGGT.ATGG.
ATGG.TGGT.
TTGA.TGAT.
TGAT.TTGA.
ATGG.TGCC.
TGCC.ATGG.
TGAA.TTGA.
TTGA.TGAA.
ATGG.GTGT.
GTGT.ATGG.
TTGA.TGCA.
TGCA.TTGA.
TTGA.CCTG.
CCTG.TTGA.
ATGA.TTGA.
TTGA.ATGA.
GACGA.
TGTT.ATGG.
ATGG.TGTT.
TTGA.AAAT.
AAAT.TTGA.
AAATTGA.
AAGA.TTGA.
TTGA.AAGA.
TTGA.TTTT.
TTTT.TTGA.
TGGA.ATGG.
ATGG.TGGA.
TCTT.TTGA.
TTGA.TCTT.
GGAA.TGTC.
TGTC.GGAA.
TCCT.TTGA.
TTGA.TCCT.
TTGAGTG.
TTGA.AGTG.
AGTG.TTGA.
AGGT.TTGA.
TTGA.AGGT.
TTGA.TCTG.
TCTG.TTGA.
TTGA.CTTT.
CTTT.TTGA.
GGTG.TTGA.
TTGA.GGTG.
TTCT.TTGA.
TTGA.TTCT.
TTCTTGA.
TGTC.TTGA.
TTGA.TGTC.
TTGA.GCCT.
GCCT.TTGA.
TTGA.ATGG.
ATGG.TTGA.
ATTT.AAAG.
AAAG.ATTT.
ATTT.TGTC.
TGTC.ATTT.
GCCT.AAAG.
AAAG.GCCT.
GCCT.ATTT.
ATTT.GCCT.
ACGGT.
ATGG.ATTT.
ATTT.ATGG.
ATTT.TTGT.
TTGT.ATTT.
ATGT.GCCT.
GCCT.ATGT.
AGAA.ATTT.
ATTT.AGAA.
AGAATTT.
ATTT.TGAG.
TGAG.ATTT.
ATTT.AATG.
AATG.ATTT.
GAAA.ATTT.
ATTT.GAAA.
TTCT.ATTT.
ATTT.TTCT.
ATTT.ATGT.
ATGT.ATTT.
AAAA.ATTT.
AAAAA.ATTT.
ATTT.AAAA.
ATTT.TGTT.
TGTT.ATTT.
TGGA.ATTT.
ATTT.TGGA.
ATTT.TTTG.
TTTG.ATTT.
AAAA.GCCT.
GCCT.AAAA.
GCCT.TGTT.
TGTT.GCCT.
TGAT.ATTT.
ATTT.TGAT.
TGGA.GCCT.
GCCT.TGGA.
TGAA.ATTT.
ATTT.TGAA.
AATG.GCCT.
GCCT.AATG.
ATTT.CTGT.
CTGT.ATTT.
ATTT.TCAG.
TCAG.ATTT.
ATTT.TTGG.
TTGG.ATTT.
AGAA.GCCT.
GCCT.AGAA.
ATTT.CTTG.
CTTG.ATTT.
ATTT.CCTG.
CCTG.ATTT.
ATGA.ATTT.
ATTT.ATGA.
AAAT.ATTT.
ATTT.AAAT.
TGAG.GCCT.
GCCT.TGAG.
AAGA.ATTT.
ATTT.AAGA.
ATTT.TTTT.
TTTT.ATTT.
TGCT.ATTT.
ATTT.TGCT.
GAAA.GCCT.
GCCT.GAAA.
TCTT.ATTT.
ATTT.TCTT.
TGCA.ATTT.
ATTT.TGCA.
TGCATTT.
ATTT.TCCT.
TCCT.ATTT.
AGTG.ATTT.
ATTT.AGTG.
AGGT.ATTT.
ATTT.AGGT.
ATTT.TCTG.
TCTG.ATTT.
ATTT.CTTT.
CTTT.ATTT.
GGTG.ATTT.
ATTT.GGTG.
GCCT.TGTG.
TGTG.GCCT.
GGAA.TCAG.
TCAG.GGAA.
TTGG.GGAA.
GGAA.TTGG.
TGGT.GCCT.
GCCT.TGGT.
GGAA.CTTG.
CTTG.GGAA.
CCTG.GGAA.
GGAA.CCTG.
ACGAT.
GGAA.ATGA.
ATGA.GGAA.
GGAA.AAAT.
AAAT.GGAA.
TGCC.GCCT.
GCCT.TGCC.
GGAA.AAGA.
AAGA.GGAA.
GTGT.GCCT.
GCCT.GTGT.
CTGT.GGAA.
GGAA.CTGT.
TTTT.GGAA.
GGAA.TTTT.
GGAA.TCTT.
TCTT.GGAA.
GGAA.TGCA.
TGCA.GGAA.
GGAA.TCCT.
TCCT.GGAA.
GGAA.AGTG.
AGTG.GGAA.
GGAA.AGGT.
AGGT.GGAA.
TCTG.GGAA.
GGAA.TCTG.
GGAA.CTTT.
CTTT.GGAA.
GGAA.GGTG.
GGTG.GGAA.
GGAA.TTCT.
TTCT.GGAA.
GATG.ATTT.
ATTT.GATG.
TGGT.ATTT.
ATTT.TGGT.
TGCC.ATTT.
ATTT.TGCC.
ATTT.GTGT.
GTGT.ATTT.
ATTT.TGTG.
TGTG.ATTT.
TTTG.GCCT.
GCCT.TTTG.
TTGA.GGAA.
GGAA.TTGA.
GTGA.GGAA.
GGAA.GTGA.
GGAA.AAGG.
AAGG.GGAA.
TTCT.TGTG.
TGTG.TTCT.
CGCCA.
GCCT.TGAT.
TGAT.GCCT.
TGAA.GCCT.
GCCT.TGAA.
GGAA.AGGA.
AGGA.GGAA.
TGCT.GCCT.
GCCT.TGCT.
GATG.GCCT.
GCCT.GATG.
GGAA.CAAA.
CAAA.GGAA.
GGAA.TTCA.
TTCA.GGAA.
GGAA.GTGC.
GTGC.GGAA.
CAGA.GGAA.
GGAA.CAGA.
TAAA.GATG.
GATG.TAAA.
GGTG.GCCT.
GCCT.GGTG.
ATGT.TAAA.
TAAA.ATGT.
GGTG.ATGG.
ATGG.GGTG.
TAAA.AAAA.
AAAA.TAAA.
TAAA.TGTT.
TGTT.TAAA.
TGGA.TAAA.
TAAA.TGGA.
TAAA.TTTG.
TTTG.TAAA.
TGAT.TAAA.
TAAA.TGAT.
TAAA.TGAA.
TGAA.TAAA.
TAAA.TGCT.
TGCT.TAAA.
AAAG.TAAA.
TAAA.AAAG.
TAAA.TGGT.
TGGT.TAAA.
TAAA.TGCC.
TGCC.TAAA.
TAAA.GTGT.
GTGT.TAAA.
TAAA.TGTG.
TGTG.TAAA.
AAAT.GATG.
GATG.AAAT.
AAAT.TGCT.
TGCT.AAAT.
CTGA.TTTC.
TTTC.CTGA.
TTTC.CATG.
TTTCATG.
CATG.TTTC.
GCCA.TTTC.
TTTC.GCCA.
TTTC.ACAG.
ACAG.TTTC.
TAAA.GGTG.
GGTG.TAAA.
TGTG.CTTT.
CTTT.TGTG.
TAAA.AAGA.
AAGA.TAAA.
TTTTAAA.
TTTT.TAAA.
TAAA.TTTT.
TCTT.TAAA.
TAAA.TCTT.
TAAA.TGCA.
TGCA.TAAA.
TAAA.TCCT.
TCCT.TAAA.
AGTG.TAAA.
TAAA.AGTG.
TAAA.AGGT.
AGGT.TAAA.
GGTG.TTCT.
TTCT.GGTG.
TAAA.TCTG.
TCTG.TAAA.
TAAA.CTTT.
CTTT.TAAA.
TTTC.AGAT.
AGAT.TTTC.
TAAA.TTCT.
TTCT.TAAA.
TAAA.TGTC.
TGTC.TAAA.
GCCT.TAAA.
TAAA.GCCT.
TAAA.ATGG.
ATGG.TAAA.
TTGT.TAAA.
TAAA.TTGT.
TAAA.AGAA.
AGAA.TAAA.
TGAG.TAAA.
TAAA.TGAG.
AATG.TAAA.
TAAA.AATG.
GGTG.TGTC.
TGTC.GGTG.
TAAA.GAAA.
GAAA.TAAA.
TTTC.TCTG.
TCTG.TTTC.
TTTC.AAGA.
AAGA.TTTC.
TTTC.TTTT.
TTTT.TTTC.
ATGT.GGTG.
GGTG.ATGT.
AAAA.GGTG.
GGTG.AAAA.
AAAAA.GGTG.
TGTT.GGTG.
GGTG.TGTT.
TCTT.TTTC.
TTTC.TCTT.
TGCA.TTTC.
TTTC.TGCA.
TCCT.TTTC.
TTTC.TCCT.
AGTG.TTTC.
TTTC.AGTG.
AGGT.TTTC.
TTTC.AGGT.
AAAT.TTTC.
TTTC.AAAT.
GGTG.TGGA.
TGGA.GGTG.
CTTT.TTTC.
TTTC.CTTT.
GGTG.TTTG.
TTTG.GGTG.
GGTG.TGAT.
TGAT.GGTG.
GGTG.TTTC.
TTTC.GGTG.
TTTTTT.
TTTTT.
TTTC.TTCT.
TTCT.TTTC.
GGTG.TGAA.
TGAA.GGTG.
TGTC.TTTC.
TTTC.TGTC.
GCCT.TTTC.
TTTC.GCCT.
TTCA.TTTC.
TTTC.TTCA.
ATTT.TTTC.
TTTC.ATTT.
TTGT.GGTG.
GGTG.TTGT.
GGTG.AGAA.
AGAA.GGTG.
TGAG.GGTG.
GGTG.TGAG.
AATG.GGTG.
GGTG.AATG.
GGAA.TTTC.
TTTC.GGAA.
TTTC.TTGA.
TTGA.TTTC.
GTGA.TTTC.
TTTC.GTGA.
AAGG.TTTC.
TTTC.AAGG.
TTTC.AGGA.
AGGA.TTTC.
CAAA.TTTC.
TTTCAAA.
TTTC.CAAA.
GTGT.CTTT.
CTTT.GTGT.
GAAA.GGTG.
GGTG.GAAA.
GTGC.TTTC.
TTTC.GTGC.
TTTC.CAGA.
CAGA.TTTC.
TTTC.CTGT.
CTGT.TTTC.
TTTC.TCAG.
TCAG.TTTC.
AAAG.GGTG.
GGTG.AAAG.
TTGG.TTTC.
TTTC.TTGG.
TTTC.CTTG.
CTTG.TTTC.
TTTC.CCTG.
CCTG.TTTC.
ATGA.TTTC.
TTTC.ATGA.
CTTT.TTTG.
TTTG.CTTT.
TTTT.GAAG.
GAAG.TTTT.
TCTT.GAAG.
GAAG.TCTT.
TGCA.GAAG.
GAAG.TGCA.
GAAG.TCCT.
TCCT.GAAG.
GAAG.AGTG.
AGTG.GAAG.
TGTT.CTTT.
CTTT.TGTT.
GAAG.AGGT.
AGGT.GAAG.
TGGA.CTTT.
CTTT.TGGA.
TCTG.GAAG.
GAAG.TCTG.
GAAG.CTTT.
CTTT.GAAG.
GAAG.GGTG.
GGTG.GAAG.
AAAA.CTTT.
CTTT.AAAA.
TTCT.GAAG.
GAAG.TTCT.
TGTC.GAAG.
GAAG.TGTC.
GAAG.GCCT.
GCCT.GAAG.
GAAG.ATGG.
ATGG.GAAG.
GAAG.TTGT.
TTGT.GAAG.
AGAA.GAAG.
GAAG.AGAA.
GAAG.TGAG.
TGAG.GAAG.
AATG.GAAG.
GAAG.AATG.
GAAA.GAAG.
GAAG.GAAA.
GAAG.AAAG.
AAAG.GAAG.
CTGT.GAAG.
GAAG.CTGT.
GAAG.AAGG.
AAGG.GAAG.
CTTT.ATGG.
ATGG.CTTT.
TTGT.CTTT.
CTTT.TTGT.
AGAA.CTTT.
CTTT.AGAA.
GAAG.AGGA.
AGGA.GAAG.
TGAG.CTTT.
CTTT.TGAG.
GAAG.CAAA.
CAAA.GAAG.
GAAG.TTCA.
TTCA.GAAG.
GTGC.GAAG.
GAAG.GTGC.
CAGA.GAAG.
GAAG.CAGA.
AATG.CTTT.
CTTT.AATG.
ATGT.GAAG.
GAAG.ATGT.
GAAG.TCAG.
TCAG.GAAG.
GAAG.TTGG.
TTGG.GAAG.
GAAG.CTTG.
CTTG.GAAG.
GAAA.CTTT.
CTTT.GAAA.
CCTG.GAAG.
GAAG.CCTG.
GAAG.ATGA.
ATGA.GAAG.
GAAG.AAAT.
AAAT.GAAG.
AAGA.GAAG.
GAAG.AAGA.
AAAG.CTTT.
CTTT.AAAG.
ATGT.CTTT.
CTTT.ATGT.
GATG.CTTT.
CTTT.GATG.
TAAA.AGAT.
AGAT.TAAA.
CTTT.TGCT.
TGCT.CTTT.
TAAA.ATTT.
ATTT.TAAA.
GGAA.TAAA.
TAAA.GGAA.
TAAA.TTGA.
TTGA.TAAA.
GTGA.TAAA.
TAAA.GTGA.
TAAA.AAGG.
AAGG.TAAA.
TAAA.AGGA.
AGGA.TAAA.
CAAA.TAAA.
TAAA.CAAA.
TAAA.TTCA.
TTCA.TAAA.
TAAA.GTGC.
GTGC.TAAA.
TAAA.ACAG.
ACAG.TAAA.
TAAA.CAGA.
CAGA.TAAA.
TAAA.CTGT.
CTGT.TAAA.
TAAA.TCAG.
TCAG.TAAA.
TAAA.TTGG.
TTGG.TAAA.
TAAA.CTTG.
CTTG.TAAA.
CCTG.TAAA.
TAAA.CCTG.
TAAA.ATGA.
ATGA.TAAA.
TAAA.AAAT.
AAAT.TAAA.
TGGT.CTTT.
CTTT.TGGT.
TGCC.CTTT.
CTTT.TGCC.
TGCC.GAAG.
GAAG.TGCC.
AAAA.GAAG.
GAAG.AAAA.
GAAG.TGTT.
TGTT.GAAG.
TGGA.GAAG.
GAAG.TGGA.
GAAG.TTTG.
TTTG.GAAG.
TGAT.GAAG.
GAAG.TGAT.
TGAA.GAAG.
GAAG.TGAA.
TGAT.CTTT.
CTTT.TGAT.
TGCT.GAAG.
GAAG.TGCT.
GAAG.GATG.
GATG.GAAG.
TGGT.GAAG.
GAAG.TGGT.
TTTC.ATGG.
ATGG.TTTC.
GTGT.GAAG.
GAAG.GTGT.
GAAG.TGTG.
TGTG.GAAG.
GTGT.AAAT.
AAAT.GTGT.
AAAT.TGCC.
TGCC.AAAT.
AAAT.TGGT.
TGGT.AAAT.
TAAA.TTTC.
TTTC.TAAA.
TAAA.CTGA.
CTGA.TAAA.
TAAA.CATG.
CATG.TAAA.
TAAA.GCCA.
GCCA.TAAA.
CTTT.TGAA.
TGAA.CTTT.
GGTG.CATG.
CATG.GGTG.
CATG.AAAT.
AAAT.CATG.
AAGA.CATG.
CATG.AAGA.
TTTT.CATG.
CATG.TTTT.
TCTT.CATG.
CATG.TCTT.
CATG.TGCA.
TGCA.CATG.
AAAG.TTCT.
TTCT.AAAG.
CATG.TCCT.
TCCT.CATG.
AGTG.CATG.
CATG.AGTG.
AGGT.CATG.
CATG.AGGT.
TCTG.CATG.
CATG.TCTG.
CATG.CTTT.
CTTT.CATG.
GAAA.TTCT.
TTCT.GAAA.
TTCT.ATGT.
ATGT.TTCT.
TTCT.CATG.
CATG.TTCT.
CATG.TGTC.
TGTC.CATG.
CATG.GCCT.
GCCT.CATG.
ATGG.CATG.
CATG.ATGG.
AAAA.TTCT.
TTCT.AAAA.
TGTT.TTCT.
TTCT.TGTT.
TTGT.CATG.
CATG.TTGT.
AGAA.CATG.
CATG.AGAA.
CATG.TGAG.
TGAG.CATG.
TTCT.AGAA.
AGAA.TTCT.
GCCA.CATG.
CATG.GCCA.
CATG.ACAG.
ACAG.CATG.
CATG.AGAT.
AGAT.CATG.
ATTT.CATG.
CATG.ATTT.
GGAA.CATG.
CATG.GGAA.
TTGA.CATG.
CATG.TTGA.
CATG.GTGA.
GTGA.CATG.
AAGG.CATG.
CATG.AAGG.
AGGA.CATG.
CATG.AGGA.
CATG.CAAA.
CAAA.CATG.
TTCA.CATG.
CATG.TTCA.
CATG.AATG.
AATG.CATG.
GTGC.CATG.
CATG.GTGC.
TGAG.TTCT.
TTCT.TGAG.
CATG.CAGA.
CAGA.CATG.
CTGT.CATG.
CATG.CTGT.
TCAG.CATG.
CATG.TCAG.
TTGG.CATG.
CATG.TTGG.
CATG.CTTG.
CTTG.CATG.
CCTG.CATG.
CATG.CCTG.
ATGA.CATG.
CATG.ATGA.
AATG.TTCT.
TTCT.AATG.
GTGC.GCCA.
GCCA.GTGC.
TGAA.TTCT.
TTCT.TGAA.
GGAA.GCCA.
GCCA.GGAA.
GCCA.TTGA.
TTGA.GCCA.
GCCA.GTGA.
GTGA.GCCA.
AAGG.GCCA.
GCCA.AAGG.
GCCAAGG.
AGGA.GCCA.
GCCA.AGGA.
TTCT.TGCT.
TGCT.TTCT.
GCCA.CAAA.
CAAA.GCCA.
GATG.TTCT.
TTCT.GATG.
TTCT.TGGT.
TGGT.TTCT.
GCCA.TTCA.
TTCA.GCCA.
GCCA.ATTT.
GCCATTT.
ATTT.GCCA.
TGCC.TTCT.
TTCT.TGCC.
GCCA.CAGA.
CAGA.GCCA.
GCCA.CTGT.
CTGT.GCCA.
GCCA.TCAG.
TCAG.GCCA.
GCCA.TTGG.
TTGGCCA.
TTGG.GCCA.
GCCA.CTTG.
CTTG.GCCA.
CCTG.GCCA.
GCCA.CCTG.
TTCT.GTGT.
GTGT.TTCT.
ATGA.GCCA.
GCCA.ATGA.
GCCA.AAAT.
AAAT.GCCA.
CATG.TGCT.
TGCT.CATG.
GAAA.CATG.
CATG.GAAA.
AAAG.CATG.
CATG.AAAG.
CATG.ATGT.
ATGT.CATG.
TGGA.TTCT.
TTCT.TGGA.
CATG.AAAA.
AAAA.CATG.
TGTT.CATG.
CATG.TGTT.
TGGA.CATG.
CATG.TGGA.
TTTG.CATG.
CATG.TTTG.
TGAT.CATG.
CATG.TGAT.
TTCT.TTTG.
TTTG.TTCT.
TGAA.CATG.
CATG.TGAA.
TGGA.AAAT.
AAAT.TGGA.
CATG.GATG.
GATG.CATG.
TGGT.CATG.
CATG.TGGT.
TGCC.CATG.
CATG.TGCC.
GTGT.CATG.
CATG.GTGT.
TGTG.CATG.
CATG.TGTG.
TGTT.AAAT.
AAAT.TGTT.
TGAT.TTCT.
TTCT.TGAT.
ACAG.GCCA.
GCCA.ACAG.
GCCA.AGAT.
AGAT.GCCA.
GTGC.CTGA.
CTGA.GTGC.
GCCA.CTGA.
CTGA.GCCA.
ACAG.CTGA.
CTGA.ACAG.
AGAT.CTGA.
CTGA.AGAT.
ATTT.CTGA.
CTGA.ATTT.
CTGA.GGAA.
GGAA.CTGA.
CTGA.TTGA.
TTGA.CTGA.
GTGA.CTGA.
CTGA.GTGA.
AAGG.CTGA.
CTGA.AAGG.
AGGA.CTGA.
CTGA.AGGA.
CAAA.CTGA.
CTGA.CAAA.
CTGA.TTCA.
TTCA.CTGA.
CATG.CTGA.
CTGA.CATG.
CTGA.CAGA.
CAGA.CTGA.
CTGT.CTGA.
CTGA.CTGT.
CTGA.TCAG.
TCAG.CTGA.
CTGA.TTGG.
TTGG.CTGA.
CTGA.CTTG.
CTTG.CTGA.
CCTG.CTGA.
CTGA.CCTG.
GATG.GGTG.
GGTG.GATG.
ATGA.CTGA.
CTGA.ATGA.
GGTG.TGGT.
TGGT.GGTG.
CTGA.AAAT.
AAAT.CTGA.
TTTC.TTTG.
TTTG.TTTC.
TTGT.TTTC.
TTTC.TTGT.
AGAA.TTTC.
TTTC.AGAA.
TTTC.TGAG.
TGAG.TTTC.
TTTC.AATG.
AATG.TTTC.
GAAA.TTTC.
TTTC.GAAA.
TTTC.AAAG.
AAAG.TTTC.
TTTC.ATGT.
ATGT.TTTC.
GGTG.TGCT.
TGCT.GGTG.
AAAA.TTTC.
TTTC.AAAA.
TGTT.TTTC.
TTTC.TGTT.
TTTC.TGGA.
TGGA.TTTC.
AAGA.CTGA.
CTGA.AAGA.
TGAT.TTTC.
TTTC.TGAT.
TGAA.TTTC.
TTTC.TGAA.
TTTC.TGCT.
TGCT.TTTC.
TTTC.GATG.
GATG.TTTC.
TGGT.TTTC.
TTTC.TGGT.
TGCC.TTTC.
TTTC.TGCC.
GTGT.TTTC.
TTTC.GTGT.
TGTG.TTTC.
TTTC.TGTG.
TGAA.AAAT.
AAAT.TGAA.
TGAT.AAAT.
AAAT.TGAT.
AAAG.CTGA.
CTGA.AAAG.
CTGA.ATGT.
ATGT.CTGA.
TTCT.TGTC.
TGTC.TTCT.
AAAA.CTGA.
CTGA.AAAA.
GCCT.TTCT.
TTCT.GCCT.
TGTT.CTGA.
CTGA.TGTT.
TGGA.CTGA.
CTGA.TGGA.
CTGA.TTTG.
TTTG.CTGA.
TGAT.CTGA.
CTGA.TGAT.
ACACG.
GAAA.CTGA.
CTGA.GAAA.
TGAA.CTGA.
CTGA.TGAA.
TTCT.ATGG.
ATGG.TTCT.
TTCT.TTGT.
TTGT.TTCT.
CTGA.TGCT.
TGCT.CTGA.
GATG.CTGA.
CTGA.GATG.
TGGT.CTGA.
CTGA.TGGT.
TGCC.CTGA.
CTGA.TGCC.
GTGT.CTGA.
CTGA.GTGT.
CTGA.TGTG.
TGTG.CTGA.
TTTG.AAAT.
AAAT.TTTG.
CTGA.GGTG.
GGTG.CTGA.
CTGA.TTTT.
TTTT.CTGA.
CTGA.TCTT.
TCTT.CTGA.
TGCA.CTGA.
CTGA.TGCA.
TCCT.CTGA.
CTGA.TCCT.
AGTG.CTGA.
CTGA.AGTG.
CTGA.AGGT.
AGGT.CTGA.
CTGAGGT.
CTGA.TCTG.
TCTG.CTGA.
GGTG.TGCC.
TGCC.GGTG.
CTGA.CTTT.
CTTT.CTGA.
GTGT.GGTG.
GGTG.GTGT.
TTGA.TGCT.
TGCT.TTGA.
TTCT.CTGA.
CTGA.TTCT.
TGTC.CTGA.
CTGA.TGTC.
CTGA.GCCT.
GCCT.CTGA.
CTGA.ATGG.
ATGG.CTGA.
TGTG.GGTG.
GGTG.TGTG.
CTGA.TTGT.
TTGT.CTGA.
AGAA.CTGA.
CTGA.AGAA.
TGAG.CTGA.
CTGA.TGAG.
AATG.CTGA.
CTGA.AATG.
CCTG.TTGG.
TTGG.CCTG.
TTTG.TCAG.
TCAG.TTTG.
TGAT.TCAG.
TCAG.TGAT.
TCAG.TGAA.
TGAA.TCAG.
TCAG.TGCT.
TGCTCAG.
TGCT.TCAG.
GATG.TCAG.
TCAG.GATG.
TGGT.TCAG.
TCAG.TGGT.
TGCC.TCAG.
TCAG.TGCC.
GTGT.TCAG.
TCAG.GTGT.
TGTG.TCAG.
TCAG.TGTG.
AATG.AAAT.
AAAT.AATG.
CTTG.TTGG.
TTGG.CTTG.
TGGA.TCAG.
TCAG.TGGA.
TTGG.ATGA.
ATGA.TTGG.
AAAT.TTGG.
TTGG.AAAT.
AAATTGG.
AAGA.TTGG.
TTGG.AAGA.
TTTT.TTGG.
TTGG.TTTT.
TCTT.TTGG.
TTGG.TCTT.
TGGA.ATGT.
ATGT.TGGA.
TTGG.TGCA.
TGCA.TTGG.
TCCT.TTGG.
TTGG.TCCT.
AGTG.TTGG.
TTGG.AGTG.
AGGT.TTGG.
TTGG.AGGT.
TCAG.TTGT.
TTGT.TCAG.
TGCA.TCAG.
TCAG.TGCA.
TCAG.TCCT.
TCCT.TCAG.
AGTG.TCAG.
TCAG.AGTG.
AGGT.TCAG.
TCAG.AGGT.
TCAG.TCTG.
TCTG.TCAG.
TCAG.CTTT.
CTTT.TCAG.
GGTG.TCAG.
TCAG.GGTG.
TTCT.TCAG.
TCAG.TTCT.
TCAG.TGTC.
TGTC.TCAG.
GCCTCAG.
TCAG.GCCT.
GCCT.TCAG.
TCAG.ATGG.
ATGG.TCAG.
TCTG.TTGG.
TTGG.TCTG.
TCAG.AGAA.
AGAA.TCAG.
AAAA.ATGT.
ATGT.AAAA.
TCAG.TGAG.
TGAG.TCAG.
TCAG.AATG.
AATG.TCAG.
TCAG.GAAA.
GAAA.TCAG.
TCAG.AAAG.
AAAG.TCAG.
ATGT.TCAG.
TCAG.ATGT.
AAAA.TCAG.
TCAG.AAAA.
TGTT.TCAG.
TCAG.TGTT.
TGTT.ATGT.
ATGT.TGTT.
CTTG.CCTG.
CCTG.CTTG.
TGAT.TTGG.
TTGG.TGAT.
TTGG.TGAA.
TGAA.TTGG.
TGCT.TTGG.
TTGG.TGCT.
GATG.TTGG.
TTGG.GATG.
TGGT.TTGG.
TTGG.TGGT.
ATGT.TGCC.
TGCC.ATGT.
TGCC.TTGG.
TTGG.TGCC.
GTGT.TTGG.
TTGG.GTGT.
TGTG.TTGG.
TTGG.TGTG.
TGAG.AAAT.
AAAT.TGAG.
ATGT.GTGT.
GTGT.ATGT.
ATGT.TGGT.
TGGT.ATGT.
ATGA.CTTG.
CTTG.ATGA.
AAAT.CTTG.
CTTG.AAAT.
AAGA.CTTG.
CTTG.AAGA.
TGTG.ATGT.
ATGT.TGTG.
CTTG.TTTT.
TTTT.CTTG.
CTTG.TCTT.
TCTT.CTTG.
AAAA.TGTT.
TGTT.AAAA.
AAAA.TGGA.
TGGA.AAAA.
AAAA.TTTG.
TTTG.AAAA.
TGAT.AAAA.
AAAA.TGAT.
AAAAA.TGAT.
TGAG.TTGG.
TTGG.TGAG.
TTGG.CTTT.
CTTT.TTGG.
ATGT.TTTG.
TTTG.ATGT.
GGTG.TTGG.
TTGG.GGTG.
TTCT.TTGG.
TTGG.TTCT.
TGAT.ATGT.
ATGT.TGAT.
TTGG.TGTC.
TGTC.TTGG.
GCCT.TTGG.
TTGG.GCCT.
TTGGCCT.
ATGG.TTGG.
TTGG.ATGG.
TTGT.TTGG.
TTGG.TTGT.
TGAA.ATGT.
ATGT.TGAA.
TTGG.AGAA.
AGAA.TTGG.
TCAG.TCTT.
TCTT.TCAG.
AATG.TTGG.
TTGG.AATG.
TTGG.GAAA.
GAAA.TTGG.
AAAG.TTGG.
TTGG.AAAG.
ATGT.TTGG.
TTGG.ATGT.
AAAA.TTGG.
TTGG.AAAA.
TGTT.TTGG.
TTGG.TGTT.
ATGT.TGCT.
TGCT.ATGT.
TGGA.TTGG.
TTGG.TGGA.
GATG.ATGT.
ATGT.GATG.
TTTG.TTGG.
TTGG.TTTG.
CTGT.TGCA.
TGCA.CTGT.
CTGT.TTGG.
TTGG.CTGT.
CTTG.CTGT.
CTGT.CTTG.
CCTG.CTGT.
CTGT.CCTG.
GAAA.TGAT.
TGAT.GAAA.
TGAA.GAAA.
GAAA.TGAA.
ATGA.CTGT.
CTGT.ATGA.
CTGT.AAAT.
AAAT.CTGT.
AAGA.CTGT.
CTGT.AAGA.
CTGT.TTTT.
TTTT.CTGT.
TCTT.CTGT.
CTGT.TCTT.
GAAA.TGCT.
TGCT.GAAA.
TCAG.CTGT.
CTGT.TCAG.
TCCT.CTGT.
CTGT.TCCT.
GATG.GAAA.
GAAA.GATG.
AGTG.CTGT.
CTGT.AGTG.
CTGT.AGGT.
AGGT.CTGT.
GAAA.TGGT.
TGGT.GAAA.
CTGT.TCTG.
TCTG.CTGT.
GAAA.TGCC.
TGCC.GAAA.
GAAA.GTGT.
GTGT.GAAA.
GAAA.TGTG.
TGTG.GAAA.
CTGT.CTTT.
CTTT.CTGT.
CAGA.TGGA.
TGGA.CAGA.
CAGA.AGAA.
AGAA.CAGA.
AAAA.GAAA.
TGAG.CAGA.
CAGA.TGAG.
CAGA.AATG.
AATG.CAGA.
CAGA.GAAA.
GAAA.CAGA.
GAAA.TGTT.
TGTT.GAAA.
GAAA.TGGA.
TGGA.GAAA.
CAGA.AAAG.
AAAG.CAGA.
ATGT.CAGA.
CAGA.ATGT.
AAAA.CAGA.
CAGA.AAAA.
TGTT.CAGA.
CAGA.TGTT.
GGTG.CTGT.
CTGT.GGTG.
CAGA.TTTG.
TTTG.CAGA.
TGAT.CAGA.
CAGA.TGAT.
TGAA.CAGA.
CAGA.TGAA.
CAGA.TGCT.
TGCT.CAGA.
CAGA.GATG.
GATG.CAGA.
CAGA.TGGT.
TGGT.CAGA.
TGCC.CAGA.
CAGA.TGCC.
GTGT.CAGA.
CAGA.GTGT.
CAGA.TGTG.
TGTG.CAGA.
GAAA.TTTG.
TTTG.GAAA.
CTGT.TGTG.
TGTG.CTGT.
TGAA.AAAG.
AAAG.TGAA.
TGAA.CTGT.
CTGT.TGAA.
AAAG.TGCT.
TGCT.AAAG.
TGCT.CTGT.
CTGT.TGCT.
CTGT.GATG.
GATG.CTGT.
CTGT.TGGT.
TGGT.CTGT.
GATG.AAAG.
AAAG.GATG.
TGCC.CTGT.
CTGT.TGCC.
AAAG.TGGT.
TGGT.AAAG.
GTGT.CTGT.
CTGT.GTGT.
AAAG.TGCC.
TGCC.AAAG.
TGAT.CTGT.
CTGT.TGAT.
AAAG.GTGT.
GTGT.AAAG.
TTGG.TCAG.
TCAG.TTGG.
TCAG.CTTG.
CTTG.TCAG.
TCAG.CCTG.
CCTG.TCAG.
ATGA.TCAG.
TCAG.ATGA.
TCAG.AAAT.
AAAT.TCAG.
TCAG.AAGA.
AAGA.TCAG.
AAAG.TGTG.
TGTG.AAAG.
TTTT.TCAG.
TCAG.TTTT.
TTCT.CTGT.
CTGT.TTCT.
AAAG.ATGT.
ATGT.AAAG.
CTGT.TGTC.
TGTC.CTGT.
AAAG.AAAA.
AAAA.AAAG.
GCCT.CTGT.
CTGT.GCCT.
CTGT.ATGG.
ATGG.CTGT.
TTGT.CTGT.
CTGT.TTGT.
AGAA.CTGT.
CTGT.AGAA.
CTGT.TGAG.
TGAG.CTGT.
AATG.CTGT.
CTGT.AATG.
GAAA.CTGT.
CTGT.GAAA.
AAAA.TGAA.
TGAA.AAAA.
AAAG.CTGT.
CTGT.AAAG.
CTGT.ATGT.
ATGT.CTGT.
AAAA.CTGT.
CTGT.AAAA.
TGTT.CTGT.
CTGT.TGTT.
AAAG.TGTT.
TGTT.AAAG.
TGGA.AAAG.
AAAG.TGGA.
AAAG.TTTG.
TTTG.AAAG.
TGGA.CTGT.
CTGT.TGGA.
AAAG.TGAT.
TGAT.AAAG.
TTTG.CTGT.
CTGT.TTTG.
TGCC.TGAT.
TGAT.TGCC.
ATGA.GCCT.
GCCT.ATGA.
TGAT.TGAA.
TGAA.TGAT.
ATGA.ATGG.
ATGG.ATGA.
TGAT.TGCT.
TGCT.TGAT.
TTGT.ATGA.
ATGA.TTGT.
AGAA.ATGA.
ATGAGAA.
TGAT.GATG.
GATG.TGAT.
ATGA.TGAG.
TGAG.ATGA.
TGGT.TGAT.
TGAT.TGGT.
AATG.ATGA.
ATGA.AATG.
ATGA.TGTC.
TGTC.ATGA.
GTGT.TGAT.
TGAT.GTGT.
TGAT.TGTG.
TGTG.TGAT.
ATGA.GAAA.
GAAA.ATGA.
TGAA.TGCT.
TGCT.TGAA.
GATG.TGAA.
TGAA.GATG.
AAAG.ATGA.
ATGA.AAAG.
ATGT.ATGA.
ATGA.ATGT.
TGAA.TGGT.
TGGT.TGAA.
TGCC.TGAA.
TGAA.TGCC.
TGAA.GTGT.
GTGT.TGAA.
ATGA.TTTT.
TTTT.ATGA.
GTGT.CCTG.
CCTG.GTGT.
TTTG.TGAA.
TGAA.TTTG.
TGTG.CCTG.
CCTG.TGTG.
AAAT.AGAA.
AGAA.AAAT.
TTTG.TGCT.
TGCT.TTTG.
ATGA.AAAT.
AAAT.ATGA.
GATG.TTTG.
TTTG.GATG.
TTTG.TGGT.
TGGT.TTTG.
TGCC.TTTG.
TTTG.TGCC.
AAGA.ATGA.
ATGA.AAGA.
GTGT.TTTG.
TTTG.GTGT.
ATGA.AAAA.
AAAA.ATGA.
ATGA.TCTT.
TCTT.ATGA.
ATGA.TGCA.
TGCA.ATGA.
TGCATGA.
TGTG.TTTG.
TTTG.TGTG.
ATGA.TCCT.
TCCT.ATGA.
AGTG.ATGA.
ATGA.AGTG.
ATGAGTG.
AGGT.ATGA.
ATGA.AGGT.
ATGA.TCTG.
TCTG.ATGA.
ATGA.CTTT.
CTTT.ATGA.
ATGA.GGTG.
GGTG.ATGA.
ATGA.TTCT.
TTCT.ATGA.
TGCC.GTGT.
GTGT.TGCC.
AAAT.AAGA.
AAGA.AAAT.
AAAT.TTTT.
TTTT.AAAT.
AAAT.TCTT.
TCTT.AAAT.
AAATCTT.
TGCA.AAAT.
AAAT.TGCA.
TGCC.TGGT.
TGGT.TGCC.
GTGT.TGGT.
TGGT.GTGT.
AAAT.TCCT.
TCCT.AAAT.
AAATCCT.
TGTG.TGGT.
TGGT.TGTG.
AGTG.AAAT.
AAAT.AGTG.
AAAT.AGGT.
AGGT.AAAT.
AAAT.TCTG.
TCTG.AAAT.
GATG.TGTG.
TGTG.GATG.
AAAT.CTTT.
CTTT.AAAT.
AAAT.GGTG.
GGTG.AAAT.
TGTG.TGCC.
TGCC.TGTG.
AAAT.TTCT.
TTCT.AAAT.
TGTC.AAAT.
AAAT.TGTC.
TGTG.GTGT.
GTGT.TGTG.
AAAT.GCCT.
GCCT.AAAT.
AAAT.ATGG.
ATGG.AAAT.
ATGA.TGCT.
TGCT.ATGA.
TGAA.TGTG.
TGTG.TGAA.
TGTT.ATGA.
ATGA.TGTT.
TGCT.GATG.
GATG.TGCT.
ATGA.TGGA.
TGGA.ATGA.
TTTG.ATGA.
ATGA.TTTG.
TGGT.TGCT.
TGCT.TGGT.
TGAT.ATGA.
ATGA.TGAT.
TGCT.TGCC.
TGCC.TGCT.
GTGT.TGCT.
TGCT.GTGT.
TGTG.TGCT.
TGCT.TGTG.
ATGA.TGAA.
TGAA.ATGA.
CCTG.TGCC.
TGCC.CCTG.
GATG.TGGT.
TGGT.GATG.
ATGA.GATG.
GATG.ATGA.
TGCC.GATG.
GATG.TGCC.
ATGA.TGGT.
TGGT.ATGA.
ATGA.TGCC.
TGCC.ATGA.
ATGA.GTGT.
GTGT.ATGA.
ATGA.TGTG.
TGTG.ATGA.
AAAT.TTGT.
TTGT.AAAT.
GATG.GTGT.
GTGT.GATG.
TGTT.TGGA.
TGGA.TGTT.
AAAG.CTTG.
CTTG.AAAG.
CTTG.ATGT.
ATGT.CTTG.
AAAA.CTTG.
CTTG.AAAA.
CTTG.TGTT.
TGTT.CTTG.
TGGA.CTTG.
CTTG.TGGA.
CTTG.TTTG.
TTTG.CTTG.
TGAT.CTTG.
CTTG.TGAT.
CTTG.TGAA.
TGAA.CTTG.
CTTG.TGCT.
TGCT.CTTG.
GATG.CTTG.
CTTG.GATG.
CTTG.TGGT.
TGGT.CTTG.
GAAA.CTTG.
CTTG.GAAA.
CTTG.TGCC.
TGCC.CTTG.
TGTT.TTTG.
TTTG.TGTT.
CTTG.GTGT.
GTGT.CTTG.
CTTG.TGTG.
TGTG.CTTG.
ATGA.CCTG.
CCTG.ATGA.
AAAT.CCTG.
CCTG.AAAT.
CCTG.AAGA.
AAGA.CCTG.
CCTG.TTTT.
TTTT.CCTG.
CCTG.TCTT.
TCTT.CCTG.
TGCA.CCTG.
CCTG.TGCA.
CTTG.TTCT.
TTCT.CTTG.
AAAA.TGCT.
TGCT.AAAA.
CTTG.TGCA.
TGCA.CTTG.
TCCT.CTTG.
CTTG.TCCT.
GATG.AAAA.
AAAA.GATG.
AGTG.CTTG.
CTTG.AGTG.
AGGT.CTTG.
CTTG.AGGT.
CTTG.TCTG.
TCTG.CTTG.
CTTG.CTTT.
CTTT.CTTG.
GGTG.CTTG.
CTTG.GGTG.
AAAA.TGGT.
TGGT.AAAA.
AAAA.TGCC.
TGCC.AAAA.
AAAAA.TGCC.
CCTG.TCCT.
TCCT.CCTG.
AAAAA.GTGT.
GTGT.AAAA.
AAAA.GTGT.
TGTC.CTTG.
CTTG.TGTC.
CTTG.GCCT.
GCCT.CTTG.
AAAA.TGTG.
AAAAA.TGTG.
TGTG.AAAA.
ATGG.CTTG.
CTTG.ATGG.
CTTG.TTGT.
TTGT.CTTG.
AGAA.CTTG.
CTTG.AGAA.
TGAG.CTTG.
CTTG.TGAG.
AATG.CTTG.
CTTG.AATG.
AAAA.CCTG.
TTGT.CCTG.
CCTG.TTGT.
GATG.TGGA.
TGGA.GATG.
AGAA.CCTG.
CCTG.AGAA.
TGAG.CCTG.
CCTG.TGAG.
AATG.CCTG.
CCTG.AATG.
GAAA.CCTG.
CCTG.GAAA.
TGGA.TGGT.
TGGT.TGGA.
CCTG.AAAG.
AAAG.CCTG.
ATGT.CCTG.
CCTG.ATGT.
TGGA.TGCC.
TGCC.TGGA.
TGGA.GTGT.
GTGT.TGGA.
TGGA.TGCT.
TGCT.TGGA.
CCTG.TGTT.
TGTT.CCTG.
TGGA.TGTG.
TGTG.TGGA.
TGGA.CCTG.
CCTG.TGGA.
CCTG.TTTG.
TTTG.CCTG.
TGAT.CCTG.
CCTG.TGAT.
CCTG.TGAA.
TGAA.CCTG.
CCTG.TGCT.
TGCT.CCTG.
TGAT.TTTG.
TTTG.TGAT.
GATG.CCTG.
CCTG.GATG.
TGGT.CCTG.
CCTG.TGGT.
CCTG.TTCT.
TTCT.CCTG.
TGAT.TGTT.
TGTT.TGAT.
TGAA.TGTT.
TGTT.TGAA.
TGTT.TGCT.
TGCT.TGTT.
AGTG.CCTG.
CCTG.AGTG.
AGGT.CCTG.
CCTG.AGGT.
TCTG.CCTG.
CCTG.TCTG.
GATG.TGTT.
TGTT.GATG.
CCTG.CTTT.
CTTT.CCTG.
GGTG.CCTG.
CCTG.GGTG.
TGGT.TGTT.
TGTT.TGGT.
CAGA.TTGT.
TTGT.CAGA.
TGTC.CCTG.
CCTG.TGTC.
TGCC.TGTT.
TGTT.TGCC.
GCCT.CCTG.
CCTG.GCCT.
TGTT.GTGT.
GTGT.TGTT.
TGTT.TGTG.
TGTG.TGTT.
TGGA.TTTG.
TTTG.TGGA.
TGAT.TGGA.
TGGA.TGAT.
TGGA.TGAA.
TGAA.TGGA.
ATGG.CCTG.
CCTG.ATGG.
AGGA.GTGC.
GTGC.AGGA.
AAGG.TGAT.
TGAT.AAGG.
AAGG.TGAA.
TGAA.AAGG.
AAGG.TGCT.
TGCT.AAGG.
AAGG.GATG.
GATG.AAGG.
AAGG.TGGT.
TGGT.AAGG.
AAGG.TGCC.
TGCC.AAGG.
GTGT.AAGG.
AAGG.GTGT.
AAGG.TGTG.
TGTG.AAGG.
GAAA.AAAT.
AAAT.GAAA.
AGGA.CAAA.
CAAA.AGGA.
TTCA.AGGA.
AGGA.TTCA.
AAGG.TTTG.
TTTG.AAGG.
CAGA.AGGA.
AGGA.CAGA.
CTGT.AGGA.
AGGA.CTGT.
AGGA.TCAG.
TCAG.AGGA.
AGGA.TTGG.
TTGG.AGGA.
AGGA.CTTG.
CTTG.AGGA.
CCTG.AGGA.
AGGA.CCTG.
AGGA.ATGA.
ATGA.AGGA.
AGGA.AAAT.
AAAT.AGGA.
AGGA.AAGA.
AAGA.AGGA.
AGGA.TTTT.
TTTT.AGGA.
AGAA.AAGG.
AAGG.AGAA.
TGTG.TTGT.
TTGT.TGTG.
TCTG.AAGG.
AAGG.TCTG.
AAGG.CTTT.
CTTT.AAGG.
AAGG.GGTG.
GGTG.AAGG.
AGAA.TGAG.
TGAG.AGAA.
TTCT.AAGG.
AAGG.TTCT.
TGTC.AAGG.
AAGG.TGTC.
GCCT.AAGG.
AAGGCCT.
AAGG.GCCT.
AAGG.ATGG.
ATGG.AAGG.
AAGG.TTGT.
TTGT.AAGG.
TCTT.AGGA.
AGGA.TCTT.
AGAA.AATG.
AATG.AGAA.
AAGG.TGAG.
TGAG.AAGG.
AAGG.AATG.
AATG.AAGG.
AAGG.GAAA.
GAAA.AAGG.
GAAA.AGAA.
AGAA.GAAA.
AAGG.AAAG.
AAAG.AAGG.
AAGG.ATGT.
ATGT.AAGG.
AAAA.AAGG.
AAGG.AAAA.
AAGG.TGTT.
TGTT.AAGG.
TGGA.AAGG.
AAGG.TGGA.
AAAA.AGAA.
AGAA.AAAA.
TGAT.AGGA.
AGGA.TGAT.
AGGA.TGAA.
TGAA.AGGA.
AGGA.TGCT.
TGCT.AGGA.
AGGA.GATG.
GATG.AGGA.
AGGA.TGGT.
TGGT.AGGA.
TGCC.AGGA.
AGGA.TGCC.
AGGA.GTGT.
GTGT.AGGA.
AGGA.TGTG.
TGTG.AGGA.
AGAA.ATGT.
ATGT.AGAA.
TTCA.CAAA.
CAAA.TTCA.
CAAA.GTGC.
GTGC.CAAA.
AGGA.TTTG.
TTTG.AGGA.
TGTT.AGAA.
AGAA.TGTT.
CAAA.CAGA.
CAGA.CAAA.
CTGT.CAAA.
CAAA.CTGT.
CAAA.TCAG.
TCAG.CAAA.
CAAA.TTGG.
TTGG.CAAA.
CAAA.CTTG.
CTTG.CAAA.
CAAA.CCTG.
CCTG.CAAA.
ATGA.CAAA.
CAAA.ATGA.
CAAATGA.
CAAA.AAAT.
AAAT.CAAA.
AGAA.TGGA.
TGGA.AGAA.
AAAG.AGAA.
AGAA.AAAG.
AGGA.TGCA.
TGCA.AGGA.
AGGA.TCCT.
TCCT.AGGA.
AGGA.AGTG.
AGTG.AGGA.
AGGA.AGGT.
AGGT.AGGA.
TCTG.AGGA.
AGGA.TCTG.
AGGA.CTTT.
CTTT.AGGA.
AGGA.GGTG.
GGTG.AGGA.
TTCT.AGGA.
AGGA.TTCT.
AGGA.TGTC.
TGTC.AGGA.
AGGA.GCCT.
GCCT.AGGA.
AGGA.ATGG.
ATGG.AGGA.
GTGT.TTGT.
TTGT.GTGT.
AGGA.TTGT.
TTGT.AGGA.
AGGA.AGAA.
AGAA.AGGA.
AGGA.TGAG.
TGAG.AGGA.
AGGA.AATG.
AATG.AGGA.
AGGA.GAAA.
GAAA.AGGA.
AGGA.AAAG.
AAAG.AGGA.
AGGA.ATGT.
ATGT.AGGA.
AAAA.AGGA.
AGGA.AAAA.
AGGA.TGTT.
TGTT.AGGA.
TGGA.AGGA.
AGGA.TGGA.
GTGA.TCTG.
TCTG.GTGA.
GTGA.AAGA.
AAGA.GTGA.
GTGA.TTTT.
TTTT.GTGA.
TCTT.GTGA.
GTGA.TCTT.
GTGA.TGCA.
TGCA.GTGA.
TCCT.GTGA.
GTGA.TCCT.
AGTG.GTGA.
GTGA.AGTG.
AATG.TTGT.
TTGT.AATG.
GAAA.TTGT.
TTGT.GAAA.
AAAG.TTGT.
TTGT.AAAG.
AGGT.GTGA.
GTGA.AGGT.
TTGT.ATGT.
ATGT.TTGT.
GTGA.AAAT.
AAAT.GTGA.
GTGA.CTTT.
CTTT.GTGA.
GTGA.GGTG.
GGTG.GTGA.
TTCT.GTGA.
GTGA.TTCT.
GTGA.TGTC.
TGTC.GTGA.
GCCT.GTGA.
GTGA.GCCT.
GTGA.ATGG.
ATGG.GTGA.
AAAA.TTGT.
TTGT.AAAA.
TTGT.GTGA.
GTGA.TTGT.
TGTT.TTGT.
TTGT.TGTT.
AGAA.GTGA.
GTGA.AGAA.
GTGA.CAGA.
CAGA.GTGA.
GATG.TTGA.
TTGA.GATG.
TTGA.TGGT.
TGGT.TTGA.
TTGA.TGCC.
TGCC.TTGA.
GTGT.TTGA.
TTGA.GTGT.
TGTG.ATGG.
ATGG.TGTG.
TTGA.TGTG.
TGTG.TTGA.
AAGG.GTGA.
GTGA.AAGG.
GTGA.AGGA.
AGGA.GTGA.
GTGA.CAAA.
CAAA.GTGA.
GTGA.TTCA.
TTCA.GTGA.
GTGC.GTGA.
GTGA.GTGC.
GTGA.TGAG.
TGAG.GTGA.
GTGA.CTGT.
CTGT.GTGA.
GTGA.TCAG.
TCAG.GTGA.
CGAAT.
GTGA.TTGG.
TTGGTGA.
TTGG.GTGA.
CTTGTGA.
GTGA.CTTG.
CTTG.GTGA.
GTGA.CCTG.
CCTG.GTGA.
GTGA.ATGA.
ATGA.GTGA.
AGAA.TTGT.
TTGT.AGAA.
TGAG.TTGT.
TTGT.TGAG.
GATG.TTGT.
TTGT.GATG.
TGAA.TTGT.
TTGT.TGAA.
TTGT.TGCT.
TGCT.TTGT.
AAGG.TTCA.
TTCA.AAGG.
TTCAAGG.
AAGG.GTGC.
GTGC.AAGG.
AAGG.CAGA.
CAGA.AAGG.
CTGT.AAGG.
AAGG.CTGT.
AAGG.TCAG.
TCAG.AAGG.
AAGG.TTGG.
TTGG.AAGG.
AAGG.CTTG.
CTTG.AAGG.
AAGG.CCTG.
CCTG.AAGG.
AAGG.ATGA.
ATGA.AAGG.
ATGAAGG.
AAGG.CAAA.
CAAA.AAGG.
AAAT.AAGG.
AAGG.AAAT.
AAGG.AAGA.
AAGA.AAGG.
TTGT.TGGT.
TGGT.TTGT.
AAGG.TTTT.
TTTT.AAGG.
TCTT.AAGG.
AAGG.TCTT.
TGCA.AAGG.
AAGG.TGCA.
AAGG.TCCT.
TCCT.AAGG.
AAGG.AGTG.
AGTG.AAGG.
AAGG.AGGT.
AGGT.AAGG.
TGCC.TTGT.
TTGT.TGCC.
TTGT.TTTG.
TTTG.TTGT.
GTGA.AATG.
AATG.GTGA.
GAAA.GTGA.
GTGA.GAAA.
GTGA.AAAG.
AAAG.GTGA.
ATGT.GTGA.
GTGA.ATGT.
AAAAA.GTGA.
AAAA.GTGA.
GTGA.AAAA.
GTGAAAA.
TGTT.GTGA.
GTGA.TGTT.
TGGA.GTGA.
GTGA.TGGA.
GTGA.TTTG.
TTTG.GTGA.
TGGA.TTGT.
TTGT.TGGA.
GTGA.TGAT.
TGAT.GTGA.
AGAA.TTTG.
TTTG.AGAA.
GTGA.TGAA.
TGAA.GTGA.
GTGA.TGCT.
TGCT.GTGA.
GTGA.GATG.
GATG.GTGA.
GTGA.TGGT.
TGGT.GTGA.
TGCC.GTGA.
GTGA.TGCC.
GTGA.GTGT.
GTGT.GTGA.
GTGA.TGTG.
TGTG.GTGA.
AGGA.AAGG.
AAGG.AGGA.
TGAT.TTGT.
TTGT.TGAT.
TGAT.AATG.
AATG.TGAT.
AATG.ATGT.
ATGT.AATG.
TCCT.GTGC.
GTGC.TCCT.
GTGC.AGTG.
AGTG.GTGC.
GTGC.AGGT.
AGGT.GTGC.
AAAA.AATG.
AATG.AAAA.
AAAAA.AATG.
TCTG.GTGC.
GTGC.TCTG.
AATG.TGTT.
TGTT.AATG.
GTGC.CTTT.
CTTT.GTGC.
AATG.TGGA.
TGGA.AATG.
GGTG.GTGC.
GTGC.GGTG.
TTTG.AATG.
AATG.TTTG.
TGCA.GTGC.
GTGC.TGCA.
TTCT.GTGC.
GTGC.TTCT.
GTGC.TGTC.
TGTC.GTGC.
GTGC.GCCT.
GCCT.GTGC.
TGAA.AATG.
AATG.TGAA.
GTGC.ATGG.
ATGG.GTGC.
ATGGTGC.
TTGT.GTGC.
GTGC.TTGT.
AATG.TGCT.
TGCT.AATG.
GTGC.AGAA.
AGAA.GTGC.
GTGC.TGAG.
TGAG.GTGC.
TGCGT.
GTGC.TCAG.
TCAG.GTGC.
TTCA.TGCT.
TGCT.TTCA.
TTCA.GATG.
GATG.TTCA.
TGGT.TTCA.
TTCA.TGGT.
TGCC.TTCA.
TTCA.TGCC.
GTGT.TTCA.
TTCA.GTGT.
TTCA.TGTG.
TGTG.TTCA.
TGAG.TGCC.
TGCC.TGAG.
TGAG.GTGT.
GTGT.TGAG.
GTGC.CAGA.
CAGA.GTGC.
GTGCAGA.
CTGT.GTGC.
GTGC.CTGT.
TGAG.TGTG.
TGTG.TGAG.
AATG.GTGC.
GTGC.AATG.
GTGC.TTGG.
TTGG.GTGC.
GAAA.AATG.
AATG.GAAA.
GTGC.CTTG.
CTTG.GTGC.
GTGC.CCTG.
CCTG.GTGC.
ATGA.GTGC.
GTGC.ATGA.
AAAG.AATG.
AATG.AAAG.
AAAT.GTGC.
GTGC.AAAT.
GTGC.AAGA.
AAGA.GTGC.
GTGC.TTTT.
TTTT.GTGC.
GTGC.TCTT.
TCTT.GTGC.
CAGA.TCCT.
TCCT.CAGA.
TCAG.CAGA.
CAGA.TCAG.
CAGA.TTGG.
TTGG.CAGA.
CAGA.CTTG.
CTTG.CAGA.
CAGA.CCTG.
CCTG.CAGA.
ATGA.CAGA.
CAGA.ATGA.
AAAT.CAGA.
CAGA.AAAT.
GAAA.ATGT.
ATGT.GAAA.
CAGA.AAGA.
AAGA.CAGA.
CAGA.TTTT.
TTTT.CAGA.
CAGA.TCTT.
TCTT.CAGA.
TGCA.CAGA.
CAGA.TGCA.
CAGA.CTGT.
CTGT.CAGA.
AGTG.CAGA.
CAGA.AGTG.
AGGT.CAGA.
CAGA.AGGT.
GAAA.AAAA.
TCTG.CAGA.
CAGA.TCTG.
CAGA.CTTT.
CTTT.CAGA.
CAGA.GGTG.
GGTG.CAGA.
CAGA.TTCT.
TTCT.CAGA.
TGTC.CAGA.
CAGA.TGTC.
CAGA.GCCT.
GCCT.CAGA.
CAGA.ATGG.
ATGG.CAGA.
GTGC.TTTG.
TTTG.GTGC.
GATG.AATG.
AATG.GATG.
AATG.TGGT.
TGGT.AATG.
GAAA.GTGC.
GTGC.GAAA.
AAAG.GTGC.
GTGC.AAAG.
TGCC.AATG.
AATG.TGCC.
ATGT.GTGC.
GTGC.ATGT.
GTGT.AATG.
AATG.GTGT.
TGTG.AATG.
AATG.TGTG.
AAAA.GTGC.
GTGC.AAAA.
TGTT.GTGC.
GTGC.TGTT.
GTGC.TGGA.
TGGA.GTGC.
TTCA.TGAA.
TGAA.TTCA.
TGAT.GTGC.
GTGC.TGAT.
AAAG.GAAA.
GAAA.AAAG.
TGAA.GTGC.
GTGC.TGAA.
TGCT.GTGC.
GTGC.TGCT.
GATG.GTGC.
GTGC.GATG.
TGGT.GTGC.
GTGC.TGGT.
GTGC.TGCC.
TGCC.GTGC.
GTGT.GTGC.
GTGC.GTGT.
GTGC.TGTG.
TGTG.GTGC.
GAAA.TGAG.
TGAG.GAAA.
CAAA.TTGT.
TTGT.CAAA.
CAAA.AGAA.
AGAA.CAAA.
CAAA.TGAG.
TGAG.CAAA.
CAAA.AATG.
AATG.CAAA.
CAAA.GAAA.
GAAA.CAAA.
AAAG.CAAA.
CAAA.AAAG.
AAAG.TGAG.
TGAG.AAAG.
ATGT.TGAG.
TGAG.ATGT.
ATGT.CAAA.
CAAA.ATGT.
CAAA.AAAA.
AAAA.CAAA.
CAAA.ATGG.
ATGG.CAAA.
TGTT.CAAA.
CAAA.TGTT.
TGGA.CAAA.
CAAA.TGGA.
CAAA.TTTG.
TTTG.CAAA.
TGAT.CAAA.
CAAA.TGAT.
TGAA.CAAA.
CAAA.TGAA.
CAAA.TGCT.
TGCT.CAAA.
GATG.CAAA.
CAAA.GATG.
TGGT.CAAA.
CAAA.TGGT.
CAAA.TGCC.
TGCC.CAAA.
GTGT.CAAA.
CAAA.GTGT.
AGAA.TGTG.
TGTG.AGAA.
TGAT.AGAA.
AGAA.TGAT.
TGAA.AGAA.
AGAA.TGAA.
AGAA.TGCT.
TGCT.AGAA.
AGAA.GATG.
GATG.AGAA.
TGGT.AGAA.
AGAA.TGGT.
AGAA.TGCC.
TGCC.AGAA.
AAGA.CAAA.
CAAA.AAGA.
AGAA.GTGT.
GTGT.AGAA.
TTTT.CAAA.
CAAA.TTTT.
TCTT.CAAA.
CAAA.TCTT.
CAAA.TGCA.
TGCA.CAAA.
CAAA.TGTG.
TGTG.CAAA.
TCCT.CAAA.
CAAA.TCCT.
AGTG.CAAA.
CAAA.AGTG.
CAAA.AGGT.
AGGT.CAAA.
CAAA.TCTG.
TCTG.CAAA.
CAAA.CTTT.
CTTT.CAAA.
CAAA.GGTG.
GGTG.CAAA.
TTCT.CAAA.
CAAA.TTCT.
TGTC.CAAA.
CAAA.TGTC.
AATG.TGAG.
TGAG.AATG.
CAAA.GCCT.
GCCT.CAAA.
TTCA.TGAG.
TGAG.TTCA.
TTCA.AGGT.
AGGT.TTCA.
TTCA.TCTG.
TCTG.TTCA.
TTCA.CTTT.
CTTT.TTCA.
GGTG.TTCA.
TTCA.GGTG.
TTCA.TTCT.
TTCT.TTCA.
TGTC.TTCA.
TTCA.TGTC.
GCCT.TTCA.
TTCA.GCCT.
TTCA.ATGG.
ATGG.TTCA.
TTCATGG.
TTGT.TTCA.
TTCA.TTGT.
GATG.TGAG.
TGAG.GATG.
TTCA.AGAA.
AGAA.TTCA.
AGTG.TTCA.
TTCA.AGTG.
AATG.TTCA.
TTCA.AATG.
TTCA.GAAA.
GAAA.TTCA.
TTCA.AAAG.
AAAG.TTCA.
ATGT.TTCA.
TTCA.ATGT.
TTCA.AAAA.
AAAA.TTCA.
TGTT.TTCA.
TTCA.TGTT.
TGGT.TGAG.
TGAG.TGGT.
TGGA.TTCA.
TTCA.TGGA.
TTTG.TTCA.
TTCA.TTTG.
TGAT.TTCA.
TTCA.TGAT.
TTGG.TTCA.
TTCA.TTGG.
AAAA.TGAG.
AAAAA.TGAG.
TGAG.AAAA.
TTCA.GTGC.
GTGC.TTCA.
CAGA.TTCA.
TTCA.CAGA.
TGTT.TGAG.
TGAG.TGTT.
TTCA.CTGT.
CTGT.TTCA.
TCAG.TTCA.
TTCA.TCAG.
TGAG.TGGA.
TGGA.TGAG.
TGAG.TTTG.
TTTG.TGAG.
TGAT.TGAG.
TGAG.TGAT.
TGAA.TGAG.
TGAG.TGAA.
TTCA.CTTG.
CTTG.TTCA.
TTCA.CCTG.
CCTG.TTCA.
TTCA.ATGA.
ATGA.TTCA.
TTCA.AAAT.
AAAT.TTCA.
TTCA.AAGA.
TTCAAGA.
AAGA.TTCA.
TTTT.TTCA.
TTCA.TTTT.
TCTT.TTCA.
TTCA.TCTT.
TGAG.TGCT.
TGCT.TGAG.
TTCA.TGCA.
TGCA.TTCA.
TCCT.TTCA.
TTCA.TCCT.
TAGTAG.
TGTA.GTAG.
AAAA.GAAT.
GAAT.AAAA.
GAAT.TGTT.
TGTT.GAAT.
TGGA.GAAT.
GAAT.TGGA.
GTAGCC.
TTTG.GAAT.
GAAT.TTTG.
TGAT.GAAT.
GAAT.TGAT.
TGAA.GAAT.
GAAT.TGAA.
GTAGCT.
AGCT.GTAG.
AGCA.GTAG.
GTAGCA.
TAGA.GTAG.
GAAT.TGCT.
TGCT.GAAT.
GATG.GAAT.
GAAT.GATG.
TGGT.GAAT.
GAAT.TGGT.
GAAT.TGCC.
TGCC.GAAT.
GAATGCC.
GAAT.GTGT.
GTGT.GAAT.
GAAT.TGTG.
TGTG.GAAT.
TTGC.GCTT.
GCTT.TTGC.
AATG.AGTG.
AGTG.AATG.
ATTT.GTAG.
GTAG.ATTT.
AGAA.GAAT.
GAAT.AGAA.
AGGT.GTAG.
GTAG.AGGT.
GTAGGT.
GTAGTG.
AGTG.GTAG.
GTAG.AGTG.
GTAG.AAAT.
AAAT.GTAG.
GTAG.CCTG.
CCTG.GTAG.
GAAT.TGAG.
TGAG.GAAT.
GTAG.CTTG.
CTTG.GTAG.
AATG.GAAT.
GAAT.AATG.
TCAG.GTAG.
GTAG.TCAG.
GTAG.CTGT.
CTGTAG.
GTAGGA.
AGTG.GAAA.
GAAA.AGTG.
AGAT.GTAG.
GTAGAT.
GTAG.GCCA.
GCCA.GTAG.
CATG.GTAG.
GTAG.CATG.
AAGT.GTAG.
AAGTAG.
GTAG.CAGG.
GTAG.CTGG.
GAAA.GAAT.
GAAT.GAAA.
GTAGAG.
GTAG.AGAG.
GAAT.AAAG.
AAAG.GAAT.
GAAT.ATGT.
ATGT.GAAT.
AGGA.GCTT.
GCTT.AGGA.
GCCA.GCTT.
GCTT.GCCA.
ACAG.GCTT.
GCTT.ACAG.
AGAT.GCTT.
GCTT.AGAT.
ATTT.GCTT.
GCTT.ATTT.
GGAA.GCTT.
GCTT.GGAA.
TTGA.GCTT.
GCTT.TTGA.
GTTA.TGAG.
TGAG.GTTA.
GTTA.TTGT.
TTGT.GTTA.
GTTA.ATGG.
GTGA.GCTT.
GCTT.GTGA.
AAGG.GCTT.
GCTT.AAGG.
AATG.GTTA.
GTTA.AATG.
CAAA.GCTT.
GCTT.CAAA.
TTCA.GCTT.
GCTT.TTCA.
GTTA.TGTC.
TGTC.GTTA.
GTGC.GCTT.
GCTT.GTGC.
GTTA.GGTG.
GGTG.GTTA.
TCTG.GTTA.
GTTA.TCTG.
GTTA.AGGT.
AGGT.GTTA.
AAAT.GTTA.
GTTA.AAAT.
CTTG.GTTA.
GTTA.CTTG.
GTTA.TTGG.
TTGG.GTTA.
GCTT.CTGG.
CTGG.GCTT.
GTTA.TGTG.
TGTG.GTTA.
GTTA.GTGT.
GTGT.GTTA.
GTTA.TGGT.
TGGT.GTTA.
GATG.GTTA.
GTTA.GATG.
TGAA.GTTA.
GTTA.TGAA.
GTTA.TTTG.
TTTG.GTTA.
CAAG.GCTT.
GCTT.CAAG.
TGAC.GCTT.
GCTT.TGAC.
GCTT.CCTT.
CCTT.GCTT.
TGGG.GCTT.
GCTT.TGGG.
GTTT.GCTT.
GCTT.GTTT.
GTAG.GGTG.
TGTT.GTTA.
GTTA.TGTT.
CAGG.GCTT.
GCTT.CAGG.
GCTT.AAGT.
AAGT.GCTT.
GAAG.GCTT.
GAAGCTT.
GCTT.GAAG.
TAAA.GCTT.
GCTT.TAAA.
TTTC.GCTT.
GCTT.TTTC.
ATGT.GTTA.
GTTA.ATGT.
GTTA.AAAG.
AAAGTTA.
AAAG.GTTA.
CTGA.GCTT.
GCTT.CTGA.
CATG.GCTT.
GCTT.CATG.
GAAT.GGAA.
GGAA.GAAT.
GAAT.GAAG.
GAAG.GAAT.
TAAA.GAAT.
GAAT.TAAA.
TTTC.GAAT.
GAAT.TTTC.
GAAT.CTGA.
CTGA.GAAT.
CTGC.GCAC.
GCAC.CTGC.
GCAC.ATGC.
ATGC.GCAC.
GAAT.CATG.
CATG.GAAT.
GAAT.GCCA.
GCCA.GAAT.
GAAT.ACAG.
ACAG.GAAT.
AGAT.GAAT.
GAAT.AGAT.
GAAT.ATTT.
ATTT.GAAT.
AAGT.GAAT.
GAAT.AAGT.
GCAC.CACA.
CACA.GCAC.
ACTG.GCAC.
GCACTG.
ACAA.GCAC.
GCACAA.
GCACTT.
TTGA.GAAT.
GAAT.TTGA.
ACAT.GCAC.
GCAC.ACAT.
TGGCAC.
AAGCAC.
GTGA.GAAT.
GAAT.GTGA.
GCAC.CACT.
AAGA.TTGT.
TTGT.AAGA.
CTGC.TGAA.
TGAA.CTGC.
CTGC.TGCT.
TGCT.CTGC.
GCACATG.
CATG.GCAC.
GCAC.GAAG.
GAAG.GCAC.
GCACAGG.
GCAC.CAGG.
GATG.CTGC.
CTGC.GATG.
TGGT.CTGC.
CTGC.TGGT.
TGCC.CTGC.
CTGC.TGCC.
GTGT.CTGC.
CTGC.GTGT.
TGTG.CTGC.
CTGC.TGTG.
AGAA.AAGA.
AAGA.AGAA.
GAAT.AAGG.
AAGG.GAAT.
TTGCAC.
GCTT.GAAT.
GAAT.GCTT.
TTGC.GAAT.
GAAT.TTGC.
GAAT.CAAG.
CAAG.GAAT.
TGAC.GAAT.
GAAT.TGAC.
GAAT.CCTT.
CCTT.GAAT.
GAAT.TGGG.
TGGG.GAAT.
GTTT.GAAT.
GAAT.GTTT.
GAAT.CTGG.
CTGG.GAAT.
CAGG.GAAT.
GAAT.CAGG.
CAGGAAT.
GAAT.TGTC.
TGTC.GAAT.
AGGT.GAAT.
GAAT.AGGT.
GAAT.TCTG.
TCTG.GAAT.
GTAG.TGCC.
TGCC.GTAG.
GTAG.TGGT.
TGGT.GTAG.
CTTT.GAAT.
GAAT.CTTT.
GTAG.GATG.
GATG.GTAG.
GTAG.TGAA.
TGAA.GTAG.
GGTG.GAAT.
GAAT.GGTG.
TGAT.GTAG.
TTCT.GAAT.
GAAT.TTCT.
GTAG.TTTG.
TTTG.GTAG.
AGTG.GAAT.
GAAT.AGTG.
TGGA.GTAG.
GTAG.TGGA.
GAAT.GCCT.
GCCT.GAAT.
GAAT.ATGG.
ATGG.GAAT.
ATGTAG.
GTAG.ATGT.
ATGT.GTAG.
GTAG.GAAA.
GAAA.GTAG.
GTAG.AATG.
AATG.GTAG.
TGAG.GTAG.
TTGT.GTAG.
TTGTAG.
ATGGTAG.
GTAG.ATGG.
TTGT.GAAT.
GAAT.TTGT.
GAAT.CCTG.
CCTG.GAAT.
GAAT.AGGA.
AGGA.GAAT.
GAAT.CAAA.
CAAA.GAAT.
GAAT.TTCA.
TTCA.GAAT.
GTGC.GAAT.
GAAT.GTGC.
GAAT.CAGA.
CAGA.GAAT.
GAAT.CTGT.
CTGT.GAAT.
GAAT.TCAG.
TCAG.GAAT.
TTGG.GAAT.
GAAT.TTGG.
GAAT.CTTG.
CTTG.GAAT.
GTTA.TCAG.
TCAG.GTTA.
GAAT.ATGA.
ATGA.GAAT.
AGTG.TGAG.
TGAG.AGTG.
AAAT.GAAT.
GAAT.AAAT.
GAAT.AAGA.
AAGA.GAAT.
GTAG.TGTG.
TGTG.GTAG.
GTAG.GTGT.
GTGT.GTAG.
GAAT.TTTT.
TTTT.GAAT.
GAAT.TCTT.
TCTT.GAAT.
GAATCTT.
TGCA.GAAT.
GAAT.TGCA.
GAAT.TCCT.
TCCT.GAAT.
CAGA.TTGC.
TTGC.CAGA.
ATTT.TTGC.
TTGC.ATTT.
AAAG.AGTG.
AGTG.AAAG.
GGAA.TTGC.
TTGC.GGAA.
TTGA.TTGC.
TTGC.TTGA.
GTGA.TTGC.
TTGC.GTGA.
AAGG.TTGC.
TTGC.AAGG.
AGGA.TTGC.
TTGC.AGGA.
CAAA.TTGC.
TTGC.CAAA.
TTCA.TTGC.
TTGC.TTCA.
GTGC.TTGC.
TTGC.GTGC.
AGAT.TTGC.
TTGC.AGAT.
TTGC.CTGT.
CTGT.TTGC.
AGTA.TGTG.
TGTG.AGTA.
TGCC.AGTA.
AGTA.TGCC.
TTGC.TCAG.
TCAG.TTGC.
TTGG.TTGC.
TTGC.TTGG.
CTTG.TTGC.
TTGC.CTTG.
TGGT.AGTA.
AGTA.TGGT.
TGAA.AGTA.
AGTA.TGAA.
AGTA.TTTG.
TTTG.AGTA.
AGTA.AAAA.
AAAA.AGTA.
CTGG.TTGC.
TTGCTGG.
TTGC.CTGG.
TGAC.TTGC.
TTGC.TGAC.
TTGC.CCTT.
CCTT.TTGC.
GCCC.CTGC.
ATGC.GCCC.
GCCC.ATGC.
CCAG.GCCC.
GCCC.AGCC.
AGCC.GCCC.
GCCCAA.
CCAA.GCCC.
AAGCCC.
AAGC.GCCC.
TGGG.TTGC.
TTGC.TGGG.
GTTT.TTGC.
TTGC.GTTT.
GCCCCA.
AGTA.AAAG.
AAAG.AGTA.
TTGC.CAGG.
CAGG.TTGC.
AAGT.TTGC.
TTGC.AAGT.
TTGC.GAAG.
GAAG.TTGC.
TAAA.TTGC.
TTGC.TAAA.
TTTC.TTGC.
TTGC.TTTC.
AGAC.GTGC.
GTGC.AGAC.
TTGC.CATG.
CATG.TTGC.
GCCA.TTGC.
TTGC.GCCA.
GCCCCT.
TTGC.ACAG.
ACAG.TTGC.
ATGG.TTGC.
TTGC.ATGG.
AAGT.AGTA.
AGTA.AAGT.
CAAG.AGTA.
AGTA.CAAG.
AGTA.TACA.
AGTA.AACA.
GGTG.TTGC.
TTGC.GGTG.
TTCT.TTGC.
TTGC.TTCT.
TTGC.TGTC.
TGTC.TTGC.
TTGC.GCCT.
GCCT.TTGC.
AGTA.CAGT.
AGTATT.
AGTA.TAAG.
AGTAAG.
TAAGTA.
TAAG.AGTA.
TTGC.CTTT.
CTTT.TTGC.
TTGC.TTGT.
TTGT.TTGC.
TTGTTGC.
AGAA.TTGC.
TTGC.AGAA.
TGAG.TTGC.
TTGC.TGAG.
AATG.TTGC.
TTGC.AATG.
GAAA.TTGC.
AAAG.TTGC.
TTGC.AAAG.
ATGT.TTGC.
TTGC.ATGT.
AGTAGT.
AAAA.TTGC.
TTGC.AAAA.
TTGC.TCTT.
TCTT.TTGC.
GAAA.AGTA.
AGTA.GAAA.
TTGC.CCTG.
CCTG.TTGC.
AATG.AGTA.
AGTA.AATG.
TGAGTA.
AGTA.TGAG.
TGAG.AGTA.
AGTG.AGTA.
AGTA.AGTG.
ATGA.TTGC.
TTGC.ATGA.
AAAT.TTGC.
TTGC.AAAT.
AAGA.TTGC.
TTGC.AAGA.
TTGC.TTTT.
TTTT.TTGC.
AGTA.AAAT.
AAAT.AGTA.
TCAGTA.
AGTA.TCAG.
TCAG.AGTA.
CAAG.TTGC.
TTGC.CAAG.
AGTA.ATTT.
AGTA.ACAG.
GCCA.AGTA.
AGTA.GCCA.
TGCA.TTGC.
TTGC.TGCA.
AGTA.TAAA.
TAAA.AGTA.
TCCT.TTGC.
TTGC.TCCT.
AGTG.TTGC.
TTGC.AGTG.
AGGTTGC.
TTGC.AGGT.
AGGT.TTGC.
GAAGTA.
TTGC.TCTG.
TCTG.TTGC.
TACT.GTTA.
GTTACT.
TTTT.GCTT.
GCTT.TTTT.
TCTT.GCTT.
GCTT.TCTT.
TGCA.GCTT.
GCTT.TGCA.
GCTT.TCCT.
TCCT.GCTT.
GCTTCCT.
GTTATT.
TATT.GTTA.
GCTT.AGTG.
AGTG.GCTT.
GTTAAG.
AGGT.GCTT.
GCTT.AGGT.
TCTG.GCTT.
GCTT.TCTG.
AAGA.GCTT.
GCTT.AAGA.
CTTT.GCTT.
GCTT.CTTT.
TTAG.GTTA.
GCCC.TGTG.
TGTGCCC.
TGTG.GCCC.
GCCC.TGCC.
TGCC.GCCC.
GGTG.GCTT.
GCTT.GGTG.
GATG.GCCC.
GCCC.GATG.
TGAA.GCCC.
TTCT.GCTT.
GCTT.TTCT.
AAGTTA.
AAGT.GTTA.
GTTA.CTGT.
CTGTTA.
TTCA.GTTA.
GTTA.TTCA.
CAGA.GCTT.
GCTT.CAGA.
CTGT.GCTT.
GCTT.CTGT.
GTTA.ATTT.
ATTT.GTTA.
TCAG.GCTT.
GCTT.TCAG.
TCAGCTT.
TTGG.GCTT.
GCTT.TTGG.
GTTA.ACAG.
ACAG.GTTA.
GTTA.TTTC.
TTTC.GTTA.
TAAA.GTTA.
GAAG.GTTA.
TGAT.GCCC.
GCCC.TGAT.
GTTA.CAGG.
CAGG.GTTA.
CTTG.GCTT.
GCTT.CTTG.
GTTA.ACTG.
GTTACA.
TACA.GTTA.
GTTATG.
TATG.GTTA.
CCTG.GCTT.
GCTT.CCTG.
GTTAGA.
TAGA.GTTA.
ATGA.GCTT.
GCTT.ATGA.
AAAT.GCTT.
GCTT.AAAT.
CTGA.GCCC.
AAAA.GCTT.
GCTT.AAAA.
TGTT.GCTT.
GCTT.TGTT.
AGTGCCC.
AGTG.GCCC.
TGGA.GCTT.
GCTT.TGGA.
TGCA.GCCC.
GCCC.TGCA.
GCTT.TTTG.
TTTG.GCTT.
TGAT.GCTT.
GCTT.TGAT.
CCTG.GCCC.
GCTT.TGAA.
TGAA.GCTT.
GTGC.GCCC.
TGCT.GCTT.
GCTT.TGCT.
GCCC.TCTG.
TCTG.GCCC.
GCCCTT.
GCCC.CCTT.
CCTT.GCCC.
CAAG.GCCC.
GATG.GCTT.
GCTT.GATG.
TGGT.GCTT.
GCTT.TGGT.
GCTT.TGCC.
TGCC.GCTT.
GTGT.GCTT.
GCTT.GTGT.
TGTG.GCTT.
GCTT.TGTG.
AAGA.ATGG.
ATGG.AAGA.
AAGA.GCCT.
GCCT.AAGA.
TGAG.GCCC.
GCTT.TGTC.
TGTC.GCTT.
TTTG.GCCC.
GCCC.TTTG.
GCCT.GCTT.
GCTT.GCCT.
TGGA.GCCC.
GCCC.ATGT.
ATGT.GCCC.
ATGG.GCTT.
GCTT.ATGG.
AAAG.GCCC.
TTGT.GCTT.
GCTT.TTGT.
GAAA.GCCC.
AATG.GCCC.
GCCC.AATG.
TGAT.CTGC.
CTGC.TGAT.
AGAA.GCCC.
AGAA.GCTT.
GCTT.AGAA.
TGAG.GCTT.
GCTT.TGAG.
TGAGCTT.
GCCC.GCCT.
GCCT.GCCC.
AATG.GCTT.
GCTT.AATG.
TTCT.GCCC.
GCCC.TTCT.
GAAA.GCTT.
GCTT.GAAA.
CTTT.GCCC.
GCCC.CTTT.
AAAG.GCTT.
GCTT.AAAG.
AAAGCTT.
GCTT.ATGT.
ATGT.GCTT.
AATG.GTAA.
GTAA.AATG.
GTAA.TGAT.
TGAT.GTAA.
GTAA.TTTG.
TTTG.GTAA.
AAAA.GTAA.
GTAA.ATGT.
ATGT.GTAA.
GTAA.AAAG.
AAAG.GTAA.
CTCT.CTTT.
CTTT.CTCT.
GTAA.GAAA.
GAAA.GTAA.
GGTG.CTCT.
CTCT.GGTG.
CTCT.TTCT.
TTCT.CTCT.
CTCT.TGTC.
TGTC.CTCT.
CTCT.GCCT.
GCCT.CTCT.
GTAA.TGAA.
TGAA.GTAA.
ATGG.CTCT.
CTCT.ATGG.
TTGT.CTCT.
CTCT.TTGT.
AGAA.CTCT.
CTCT.AGAA.
CTCT.TGAG.
TGAG.CTCT.
AATG.CTCT.
CTCT.AATG.
GAAA.CTCT.
CTCT.GAAA.
AAAG.CTCT.
CTCT.AAAG.
ATGT.CTCT.
CTCT.ATGT.
AAAA.CTCT.
CTCT.AAAA.
TGTT.CTCT.
CTCT.TGTT.
TCTT.CTCT.
CTGT.CTCT.
CTCT.CTGT.
AGTG.TGTC.
TGTC.AGTG.
TCAG.CTCT.
CTCT.TCAG.
CTCT.TTGG.
TTGG.CTCT.
CTCT.CTTG.
CTTG.CTCT.
GTAA.TGTG.
TGTG.GTAA.
CTCT.CCTG.
CCTG.CTCT.
ATGA.CTCT.
CTCT.ATGA.
CTCT.AAAT.
AAAT.CTCT.
CTCT.AAGA.
AAGA.CTCT.
CTCT.TTTT.
TTTT.CTCT.
TGGA.CTCT.
CTCT.TGGA.
CTCTGGA.
GTGT.GTAA.
GTAA.GTGT.
GTGTAA.
TGCC.GTAA.
GTAA.TGCC.
TGGT.GTAA.
GTAA.TGGT.
CTCT.TGCA.
TGCA.CTCT.
CTCT.TCCT.
TCCT.CTCT.
AGTG.CTCT.
CTCT.AGTG.
CTCT.AGGT.
AGGT.CTCT.
CTCT.TCTG.
TCTG.CTCT.
GTAA.GATG.
GATG.GTAA.
GTAA.TGCT.
TGCT.GTAA.
CATG.ATGC.
ATGC.CATG.
ATGC.TGGG.
TGGG.ATGC.
GTTT.ATGC.
ATGC.GTTT.
ATGC.CTGG.
CTGG.ATGC.
CAGG.ATGC.
ATGC.CAGG.
ATGC.AAGT.
AAGT.ATGC.
GAAG.ATGC.
ATGC.GAAG.
TAAA.ATGC.
TAAATGC.
ATGC.TAAA.
TTTC.ATGC.
ATGC.TTTC.
ATGC.CTGA.
CTGA.ATGC.
GTAA.TCAG.
TCAG.GTAA.
GTAA.CTGT.
GTAA.CTTG.
GTAA.TTCA.
TTCA.GTAA.
GTAA.AAGG.
GTAAGG.
ACAGTAA.
GTAA.ACAG.
GCCA.ATGC.
ATGC.GCCA.
GTAA.TAAA.
AAGTAA.
AAGT.GTAA.
ACAG.ATGC.
ATGC.ACAG.
AGAT.ATGC.
ATGC.AGAT.
GTAAAC.
ACAA.GTAA.
GTAA.ACAA.
ATGG.GTAA.
GTAA.ATGG.
CTCT.TTTG.
TTTG.CTCT.
TGAT.CTCT.
CTCT.TGAT.
CTCT.TGAA.
TGAA.CTCT.
CTCT.TGCT.
TGCT.CTCT.
CTCT.GATG.
GATG.CTCT.
TGGT.CTCT.
CTCT.TGGT.
CTCT.TGCC.
TGCC.CTCT.
CTCT.GTGT.
GTGT.CTCT.
TGTG.CTCT.
CTCT.TGTG.
GTAA.TGAG.
TGAG.GTAA.
TTGT.GTAA.
GTAA.TTGT.
CTCT.CAGA.
CAGA.CTCT.
CTGC.ATGC.
ATGC.CTGC.
GAAT.ATGC.
GTAA.AGGT.
GTAA.AGTG.
AGTG.GTAA.
ATGC.GCTT.
GCTT.ATGC.
GTAA.AAGA.
GTAAGA.
ATGCCAAG.
CAAG.ATGC.
ATGC.CAAG.
TGAC.ATGC.
ATGC.TGAC.
ATGC.CCTT.
CCTT.ATGC.
GTAA.AAAT.
AAAT.GTAA.
CACATGG.
ATGG.CACA.
CACA.ATGG.
TCTT.CACA.
CACA.TCTT.
CACA.TGCA.
TGCA.CACA.
CACA.TCCT.
TCCT.CACA.
AGTG.CACA.
CACA.AGTG.
CACAGTG.
CACA.AGGT.
AGGT.CACA.
TCTG.CACA.
CACA.TCTG.
CACA.CTTT.
CTTT.CACA.
CACA.GGTG.
GGTG.CACA.
TTCT.CACA.
CACA.TTCT.
TGTC.CACA.
CACA.TGTC.
CACA.GCCT.
GCCT.CACA.
CACA.TTTT.
TTTT.CACA.
TTGT.CACA.
CACA.TTGT.
CACA.AGAA.
AGAA.CACA.
TGAG.CACA.
CACA.TGAG.
CACA.AATG.
AATG.CACA.
CACA.GAAA.
GAAA.CACA.
CACA.AAAG.
AAAG.CACA.
CACAAAG.
ATGT.CACA.
CACA.ATGT.
CACA.AAAA.
AAAA.CACA.
CACAAAA.
TGTT.CACA.
CACA.TGTT.
CACA.TGGA.
TGGA.CACA.
GTGCACA.
CACA.GTGC.
GTGC.CACA.
GCTAAG.
AAGCTA.
GCTA.AAGC.
AGAT.CACA.
CACA.AGAT.
CACAGAT.
CACA.ATTT.
ATTT.CACA.
GGAA.CACA.
CACA.GGAA.
TTGA.CACA.
CACA.TTGA.
GTGA.CACA.
CACA.GTGA.
CACA.AAGG.
AAGG.CACA.
CACA.AGGA.
AGGA.CACA.
CACA.CAAA.
CAAA.CACA.
CACA.TTCA.
TTCA.CACA.
TTTG.CACA.
CACA.TTTG.
CACA.CAGA.
CAGA.CACA.
TAGG.GCTA.
CTGT.CACA.
CACA.CTGT.
CACA.TCAG.
TCAG.CACA.
TTGG.CACA.
CACA.TTGG.
CACA.CTTG.
CTTG.CACA.
CACA.CCTG.
CCTG.CACA.
ATGA.CACA.
CACA.ATGA.
CACA.AAAT.
AAAT.CACA.
CACA.AAGA.
AAGA.CACA.
CTCT.AGAT.
AGAT.CTCT.
CTCT.GAAG.
GAAG.CTCT.
TAAA.CTCT.
CTCT.TTTC.
TTTC.CTCT.
TAGCTA.
GCTAGC.
CTCT.CTGA.
CTGA.CTCT.
CTCT.CATG.
CATG.CTCT.
GCCA.CTCT.
CTCT.GCCA.
CTCT.ACAG.
ACAG.CTCT.
AAGT.CTCT.
CTCT.AAGT.
ATTT.CTCT.
CTCT.ATTT.
GGAA.CTCT.
CTCT.GGAA.
CTCT.TTGA.
TTGA.CTCT.
GTGA.CTCT.
CTCT.GTGA.
AAGG.CTCT.
CTCT.AAGG.
CTCT.AGGA.
AGGA.CTCT.
CTCT.CAAA.
CAAA.CTCT.
TTCA.CTCT.
CTCTTCA.
CTCT.TTCA.
GTGC.CTCT.
CTCT.GTGC.
CTCT.CTGC.
CTGC.CTCT.
TGAT.CACA.
CACA.TGAT.
TGAA.CACA.
CACA.TGAA.
CACA.TGCT.
TGCT.CACA.
GATG.CACA.
CACA.GATG.
CACA.TGGT.
TGGT.CACA.
CACA.TGCC.
TGCC.CACA.
GTGT.CACA.
CACA.GTGT.
TGTG.CACA.
CACA.TGTG.
GCTA.AGCT.
CTCT.ATGC.
ATGC.CTCT.
ATGCTCT.
AACA.GTAA.
GTAACA.
GTAA.AACA.
GAAT.CTCT.
CTCT.GAAT.
CTCT.GCTT.
GCTT.CTCT.
TTGC.CTCT.
CTCT.TTGC.
TGAC.CTCT.
CTCT.TGAC.
CTCT.CCTT.
CCTT.CTCT.
TGGG.CTCT.
CTCT.TGGG.
GTTT.CTCT.
CTCT.GTTT.
CTCT.CTGG.
CTGG.CTCT.
CAGG.CTCT.
CTCT.CAGG.
CTGC.TTGG.
TTGG.CTGC.
TTGA.CTGC.
CTGC.TTGA.
GTGA.CTGC.
CTGC.GTGA.
CTGC.AAGG.
AAGG.CTGC.
CTGC.AGGA.
AGGA.CTGC.
CTGC.CAAA.
CAAA.CTGC.
TTCA.CTGC.
CTGC.TTCA.
CTGC.GTGC.
GTGC.CTGC.
CAGA.CTGC.
CTGC.CAGA.
CTGC.CTGT.
CTGT.CTGC.
TCAG.CTGC.
GGAA.CTGC.
CTGC.GGAA.
CTTG.CTGC.
CTGC.CTTG.
TATA.ATAA.
CCTG.CTGC.
CTGC.CCTG.
AGTG.TTGT.
TTGT.AGTG.
AGTG.AGAA.
AGAA.AGTG.
ATGA.CTGC.
CTGC.ATGA.
TAAA.CTGC.
TGTATA.
TGTA.TATA.
CAAG.CTGC.
CTGC.CAAG.
TGAC.CTGC.
CTGC.TGAC.
CCTT.CTGC.
CTGC.CCTT.
TTTATA.
TATA.TTTA.
TGGG.CTGC.
CTGC.TGGG.
CTGC.GTTT.
GTTT.CTGC.
CTGG.CTGC.
CTGC.CTGG.
TATAAG.
AAGT.CTGC.
CTGC.AAGT.
CTGC.GAAG.
GAAG.CTGC.
AAAT.CTGC.
TTTC.CTGC.
CTGC.TTTC.
CTGA.CTGC.
CTGC.CTGA.
CTTATA.
TATA.CTTA.
CATG.CTGC.
CTGC.CATG.
CTGCATG.
CTGC.GCCA.
GCCA.CTGC.
TATA.TAAT.
TATAAT.
CTGC.ACAG.
ACAG.CTGC.
CTGC.AGAT.
AGAT.CTGC.
TATA.AATA.
AATATA.
ATTT.CTGC.
CTGC.ATTT.
GAAA.CTGC.
CTGC.GAAA.
TTCT.CTGC.
CTGC.TTCT.
TGCA.GCAC.
TGTC.CTGC.
CTGC.TGTC.
CTGC.GCCT.
GCCT.CTGC.
GCAC.AAAT.
AAAT.GCAC.
CAGA.GCAC.
ATGG.CTGC.
CTGC.ATGG.
TTGT.CTGC.
CTGC.TTGT.
AGAA.CTGC.
CTGC.AGAA.
CTGC.TGAG.
TGAG.CTGC.
AATG.CTGC.
CTGC.AATG.
GGTG.CTGC.
CTGC.GGTG.
CTGC.AAAG.
AAAG.CTGC.
ATGT.CTGC.
CTGC.ATGT.
AAAA.CTGC.
CTGC.TGTT.
TGTT.CTGC.
GTGC.GCAC.
TGGA.CTGC.
CTGC.TGGA.
AGGA.GCAC.
GCAC.AGGA.
CTGC.TTTG.
TTTG.CTGC.
AAGG.GCAC.
GCAC.AAGG.
GCAC.ACAG.
TCTG.CTGC.
CTGC.TCTG.
CTGC.AAGA.
AAGA.CTGC.
CTGC.TTTT.
TTTT.CTGC.
TCTT.CTGC.
CTGC.TCTT.
TGCA.CTGC.
CTGC.TGCA.
TGTG.GCAC.
GCAC.TGTG.
CTGC.TCCT.
TCCT.CTGC.
GCAC.TGCC.
TGCC.GCAC.
TGGT.GCAC.
GCAC.TGGT.
GATG.GCAC.
GCAC.GATG.
CTGC.AGTG.
AGTG.CTGC.
CTGC.AGGT.
AGGT.CTGC.
TATG.TATA.
TATA.TATG.
TATATG.
TGAA.GCAC.
GCAC.TGAA.
GCAC.TTTG.
TTTG.GCAC.
GAAA.GCAC.
AATG.GCAC.
GCAC.AATG.
TGAG.GCAC.
GCAC.TGAG.
AGAA.GCAC.
GCAC.AGAA.
ATGG.GCAC.
GCAC.ATGG.
GCAC.GCCT.
GCCT.GCAC.
CTTT.CTGC.
CTGCTTT.
CTGC.CTTT.
AGGT.GCAC.
GCAC.AGGT.
AGGT.ATGC.
ATGC.AGGT.
AAAT.ATGC.
ATGC.AAAT.
GTAA.AATA.
AAGA.ATGC.
ATGC.AAGA.
TTTT.ATGC.
ATGC.TTTT.
ATGC.TCTT.
TCTT.ATGC.
TGCA.ATGC.
ATGC.TGCA.
AGTG.GCCT.
GCCT.AGTG.
TCCT.ATGC.
ATGC.TCCT.
ATGC.AGTG.
AGTG.ATGC.
GTAA.TAAT.
ATGC.TCTG.
TCTG.ATGC.
ATGC.CTTT.
CTTT.ATGC.
ATGC.GGTG.
GGTG.ATGC.
ATGC.TTCT.
TTCT.ATGC.
ATGC.TGTC.
TGTC.ATGC.
ATGC.GCCT.
GCCT.ATGC.
AGTG.ATGG.
ATGG.AGTG.
TATA.TGTG.
TGTG.TATA.
ATGC.ATGG.
ATGG.ATGC.
ATGC.TTGT.
TTGT.ATGC.
CAGA.ATGC.
ATGC.CAGA.
ATGCAGA.
GTAA.CAGT.
CAGTAA.
GTAACT.
AACT.GTAA.
ATTT.ATGC.
ATGC.ATTT.
ATGC.GGAA.
GGAA.ATGC.
ATGC.TTGA.
TTGA.ATGC.
GTGA.ATGC.
ATGC.GTGA.
AAGG.ATGC.
ATGC.AAGG.
AGGA.ATGC.
ATGC.AGGA.
CAAA.ATGC.
ATGC.CAAA.
ATGC.TTCA.
TTCA.ATGC.
ATGC.GTGC.
GTGC.ATGC.
AGAA.ATGC.
ATGC.AGAA.
ATGC.CTGT.
CTGT.ATGC.
ATGC.TCAG.
TCAG.ATGC.
ATGC.TTGG.
TTGG.ATGC.
ATGC.CTTG.
CTTG.ATGC.
CCTG.ATGC.
ATGC.CCTG.
GTAA.AAGC.
GTAATT.
GTAA.AATT.
ATGA.ATGC.
ATGC.ATGA.
ATGC.TGGT.
TGGT.ATGC.
TATA.TGTC.
TGTC.TATA.
GGTG.TATA.
TATA.GGTG.
TATA.TCTG.
TCTG.TATA.
AGGT.TATA.
TATA.AGGT.
ATGC.TGAA.
TGAA.ATGC.
ATGC.TGCT.
TGCT.ATGC.
TATA.TCTT.
TCTT.TATA.
TATA.AAAT.
AAAT.TATA.
GATG.ATGC.
ATGC.GATG.
ATGA.TATA.
TATA.ATGA.
TATA.CTGT.
ATGG.TATA.
TATA.ATGG.
ATGC.TGCC.
TGCC.ATGC.
ATGC.GTGT.
GTGT.ATGC.
ATGC.TGTG.
TGTG.ATGC.
TATA.AAGG.
TATAAA.
TAAA.TATA.
GAAT.CTGC.
CTGC.GAAT.
CTGC.GCTT.
GCTT.CTGC.
AAGT.TATA.
TATA.AAGT.
TATACA.
TACA.TATA.
TATA.TACA.
TTGC.CTGC.
CTGC.TTGC.
TATA.AAAG.
AAAG.TATA.
TATA.GTGT.
GTGT.TATA.
TATA.TGCC.
TGCC.TATA.
ATGC.TGAG.
TGAG.ATGC.
TGGT.TATA.
TATA.TGGT.
AATG.ATGC.
ATGC.AATG.
TATA.GATG.
GATG.TATA.
TATA.TGCT.
TGCT.TATA.
TATA.TGAT.
TGAT.TATA.
ATGT.TATA.
TATA.ATGT.
GAAA.ATGC.
ATGC.GAAA.
TGTT.TTGC.
TTGC.TGTT.
AAAG.ATGC.
ATGC.AAAG.
ATGC.ATGT.
ATGT.ATGC.
AAAA.ATGC.
AAAATGC.
ATGC.TGTT.
TGTT.ATGC.
TGGA.ATGC.
ATGC.TGGA.
AATG.TATA.
TATA.AATG.
TGAG.TATA.
TATA.TGAG.
ATGC.TTTG.
TTTG.ATGC.
TTGT.TATA.
TATA.TTGT.
TGAT.ATGC.
ATGC.TGAT.
GTTT.TGCC.
TGCC.GTTT.
AGGT.GATG.
GATG.AGGT.
TGGT.AGGT.
AGGT.TGGT.
AGGT.TGCC.
TGCC.AGGT.
GTGT.AGGT.
AGGT.GTGT.
TGAT.GTTT.
GTTT.TGAT.
TGTG.AGGT.
AGGT.TGTG.
TGAA.GTTT.
GTTT.TGAA.
GTTT.TGCT.
TGCT.GTTT.
GTTT.GATG.
GATG.GTTT.
GTTT.TGGT.
TGGT.GTTT.
AAAAA.
AAAAAA.
TGCT.AGGT.
AGGT.TGCT.
GTGT.GTTT.
GTTT.GTGT.
GTTT.TGTG.
TGTG.GTTT.
AAGA.TCCT.
TCCT.AAGA.
AAGA.TGCA.
TGCA.AAGA.
CAGG.CTGG.
CTGG.CAGG.
CTGG.AAGT.
AAGT.CTGG.
GAAG.CTGG.
TAAA.CTGG.
CTGG.TAAA.
TTTC.CTGG.
CTGG.TTTC.
CTGA.CTGG.
CTGG.CTGA.
GTTT.ATGT.
ATGT.GTTT.
TTGT.GTTT.
GTTT.TTGT.
AGTAC.
AGGT.GAAA.
GAAA.AGGT.
GTTT.AGAA.
AGAA.GTTT.
GTTT.TGAG.
TGAG.GTTT.
AGGT.AAAG.
AAAG.AGGT.
GTTT.AATG.
AATG.GTTT.
GAAA.GTTT.
GTTT.GAAA.
AAAG.GTTT.
AAAGTTT.
GTTT.AAAG.
AGGT.ATGT.
ATGT.AGGT.
CATG.CTGG.
CTGG.CATG.
AAAA.AGGT.
AAAAA.AGGT.
AGGT.AAAA.
TGTT.AGGT.
AGGT.TGTT.
GTTT.AAAA.
AAAA.GTTT.
TGTT.GTTT.
GTTT.TGTT.
AGGT.TGGA.
TGGA.AGGT.
AGGT.TTTG.
TTTG.AGGT.
TGAT.AGGT.
AGGT.TGAT.
TGGA.GTTT.
GTTT.TGGA.
TTTG.GTTT.
GTTT.TTTG.
AGGT.TGAA.
TGAA.AGGT.
CTGG.TGTC.
TGTC.CTGG.
TTTT.CTGG.
CTGG.TTTT.
TTTTT.CTGG.
TCTT.CTGG.
CTGG.TCTT.
TGCA.CTGG.
CTGG.TGCA.
CTGG.TCCT.
TCCT.CTGG.
AGTG.CTGG.
CTGG.AGTG.
AGGT.CTGG.
CTGG.AGGT.
TCTG.CTGG.
CTGG.TCTG.
TCTG.TTCT.
TTCT.TCTG.
CTTT.CTGG.
CTGG.CTTT.
GGTG.CTGG.
CTGG.GGTG.
TTCT.CTGG.
CTGG.TTCT.
CTGG.AAGA.
AAGA.CTGG.
GCCT.CTGG.
CTGG.GCCT.
ATGG.CTGG.
CTGG.ATGG.
TTGT.CTGG.
CTGG.TTGT.
CTGG.AGAA.
AGAA.CTGG.
CTGG.TGAG.
TGAG.CTGG.
AATG.CTGG.
CTGG.AATG.
GAAA.CTGG.
CTGG.GAAA.
TGCC.CGTG.
CGTG.TGCC.
CGTGAG.
TGAG.CGTG.
GTGC.CTGG.
CTGG.GTGC.
CTGG.GCCA.
GCCA.CTGG.
CTGG.ACAG.
ACAG.CTGG.
AGAT.CTGG.
CTGG.AGAT.
ATTT.CTGG.
CTGG.ATTT.
GGAA.CTGG.
CTGG.GGAA.
TTGA.CTGG.
CTGG.TTGA.
GTGA.CTGG.
CTGG.GTGA.
CTGGTGA.
AAGG.CTGG.
CTGG.AAGG.
AGGA.CTGG.
CTGG.AGGA.
CTGG.CAAA.
CAAA.CTGG.
TTCA.CTGG.
CTGG.TTCA.
CAGA.CTGG.
CTGG.CAGA.
CTGT.CTGG.
CTGG.CTGT.
TCAG.CTGG.
CTGG.TCAG.
TTGG.CTGG.
CTGG.TTGG.
CTTG.CTGG.
CTGG.CTTG.
CTGG.CCTG.
CCTG.CTGG.
CTTT.TCTG.
TCTG.CTTT.
GGTG.TCTG.
TCTG.GGTG.
ATGA.CTGG.
CTGG.ATGA.
AAAT.CTGG.
CTGG.AAAT.
CAGGGC.
GTTT.ACAG.
ACAG.GTTT.
GTTT.AGAT.
AGAT.GTTT.
GTTT.ATTT.
ATTT.GTTT.
GGAA.GTTT.
GTTT.GGAA.
GTTT.TTGA.
TTGA.GTTT.
TGTG.GGGC.
GGGC.TTTG.
TTTG.GGGC.
AATG.GGGC.
ATGGGC.
GGGCCT.
AAGGGC.
AAGG.GGGC.
GTTT.GCCA.
GCCA.GTTT.
GTTT.GTGA.
GTGA.GTTT.
AAGG.GTTT.
GTTT.AAGG.
AAGGTTT.
AGGA.GTTT.
GTTT.AGGA.
CAAA.GTTT.
GTTT.CAAA.
TTCA.GTTT.
GTTT.TTCA.
GTGC.GTTT.
GTTT.GTGC.
CAGA.GTTT.
GTTT.CAGA.
GTTT.CTGT.
CTGT.GTTT.
AGGT.AAGA.
AAGA.AGGT.
TGTT.TGGG.
TGGG.TGTT.
TGGA.TGGG.
TGGG.TGGA.
TGGG.TTTG.
TTTG.TGGG.
TGAT.TGGG.
TGGG.TGAT.
TGAA.TGGG.
TGGG.TGAA.
TGCT.TGGG.
TGGG.TGCT.
TGGG.GATG.
GATG.TGGG.
TGGG.TGGT.
TGGT.TGGG.
TGGG.TGCC.
TGCC.TGGG.
TGGG.GTGT.
GTGT.TGGG.
TGTG.TGGG.
TGGG.TGTG.
GGGCTG.
AAGA.AGTG.
AGTG.AAGA.
CTGG.GTTT.
GTTT.CTGG.
GGTG.AGGT.
AGGT.GGTG.
CAGG.GTTT.
GTTT.CAGG.
AAGT.GTTT.
GTTT.AAGT.
GTTT.GAAG.
GAAG.GTTT.
TAAA.GTTT.
GTTT.TAAA.
TTTC.GTTT.
GTTT.TTTC.
CTGA.GTTT.
GTTT.CTGA.
GTTT.CATG.
CATG.GTTT.
GTAC.ATGG.
GTTT.AGGT.
AGGT.GTTT.
GTTT.TCTG.
TCTG.GTTT.
TGAG.AGGT.
AGGT.TGAG.
AGGT.AATG.
AATG.AGGT.
GTTT.CTTT.
CTTT.GTTT.
GTAC.TGTG.
TGTG.GTAC.
GTAC.GTGT.
GTGTAC.
GTTT.GGTG.
GGTG.GTTT.
TGGT.GTAC.
GTAC.TGGT.
GTAC.GATG.
GTAC.ATGT.
ATGTAC.
AGTG.GTTT.
GTTT.AGTG.
AGGTAC.
GTAC.AGGT.
CTGTAC.
GTAC.CTGT.
TTCT.GTTT.
GTTT.TTCT.
GTTT.TGTC.
TGTC.GTTT.
GTACCT.
GCCT.GTTT.
GTTT.GCCT.
ATGG.GTTT.
GTTT.ATGG.
TTTT.GTTT.
GTTT.TTTT.
TCAG.GTTT.
TCAGTTT.
GTTT.TCAG.
GTTT.TTGG.
TTGG.GTTT.
GTTT.CTTG.
CTTG.GTTT.
GTTT.CCTG.
CCTG.GTTT.
ATGA.GTTT.
GTTT.ATGA.
GTTT.AAAT.
AAAT.GTTT.
GTTT.AAGA.
AAGA.GTTT.
AAAG.CTGG.
CTGG.AAAG.
TTCT.AGGT.
AGGT.TTCT.
TGTC.AGGT.
AGGT.TGTC.
GCCT.AGGT.
AGGT.GCCT.
TCTT.GTTT.
GTTT.TCTT.
AGGT.ATGG.
ATGG.AGGT.
AGGT.TTGT.
TTGT.AGGT.
TGCA.GTTT.
GTTT.TGCA.
AGGT.AGAA.
AGAA.AGGT.
GTTT.TCCT.
TCCT.GTTT.
GATG.TCTG.
TCTG.GATG.
AAGT.CCTG.
CCTG.AAGT.
AAGT.ATGA.
ATGAAGT.
ATGA.AAGT.
AAGT.AAAT.
AAAT.AAGT.
AAGA.AAGT.
AAGT.AAGA.
AAGT.TTTT.
TTTT.AAGT.
AAGT.TCTT.
TCTT.AAGT.
TGAA.TCTG.
TCTG.TGAA.
AAGT.TGCA.
TGCA.AAGT.
AAGT.TCCT.
TCCT.AAGT.
AAGT.AGTG.
AGTG.AAGT.
TCTG.TGCT.
TGCT.TCTG.
AAGT.CTTG.
CTTG.AAGT.
TCTG.TGGT.
TGGT.TCTG.
TGCC.TCTG.
TCTG.TGCC.
GTGT.TCTG.
TCTG.GTGT.
AAGT.AGGT.
AGGT.AAGT.
AAGT.TCTG.
TCTG.AAGT.
AAGT.CTTT.
CTTT.AAGT.
GGTG.AAGT.
AAGT.GGTG.
AAGT.TTCT.
TTCT.AAGT.
AAGT.TGTC.
TGTC.AAGT.
TGTG.TCTG.
TCTG.TGTG.
AAGT.AAGG.
AAGG.AAGT.
AAGT.CATG.
CATG.AAGT.
AAGT.GCCA.
GCCA.AAGT.
AAGT.ACAG.
ACAG.AAGT.
AGAT.AAGT.
AAGT.AGAT.
AAGT.ATTT.
ATTT.AAGT.
AAGT.GGAA.
GGAA.AAGT.
AAGT.TTGA.
TTGA.AAGT.
AAAA.TCTG.
AAAAA.TCTG.
TCTG.AAAA.
GTGA.AAGT.
AAGT.GTGA.
TGTT.TCTG.
TCTG.TGTT.
TGGA.TCTG.
TCTG.TGGA.
AAGT.GCCT.
GCCT.AAGT.
AAGT.AGGA.
AGGA.AAGT.
AAGT.CAAA.
CAAA.AAGT.
TTTG.TCTG.
TCTG.TTTG.
AAGT.TTCA.
TTCA.AAGT.
AAGT.GTGC.
GTGC.AAGT.
TGAT.TCTG.
TCTG.TGAT.
AAGT.CAGA.
CAGA.AAGT.
AAGT.CTGT.
CTGT.AAGT.
AAGT.TCAG.
TCAG.AAGT.
TTGG.AAGT.
AAGT.TTGG.
AAGTTGG.
GAAG.ACAG.
ACAG.GAAG.
TGGT.AAGT.
AAGT.TGGT.
AAGT.TGCC.
TGCC.AAGT.
GTGT.AAGT.
AAGT.GTGT.
AAGT.TGTG.
TGTG.AAGT.
TGTG.AAAT.
AAAT.TGTG.
GAAG.TAAA.
TAAA.GAAG.
TTTC.GAAG.
GAAG.TTTC.
CTGA.GAAG.
GAAG.CTGA.
TTCT.CTTT.
CTTT.TTCT.
GAAG.CATG.
CATGAAG.
CATG.GAAG.
GAAGCCA.
GCCA.GAAG.
GAAG.GCCA.
GATG.AAGT.
AAGT.GATG.
AGAT.GAAG.
GAAG.AGAT.
ATTT.GAAG.
GAAG.ATTT.
GAAG.GGAA.
GGAA.GAAG.
TGTC.CTTT.
CTTT.TGTC.
CTTT.GCCT.
GCCT.CTTT.
ACGTGC.
TTGA.GAAG.
GAAG.TTGA.
ACGTGA.
GTGA.ACGT.
GAAG.GTGA.
GTGA.GAAG.
ACGTTT.
AAGT.ATGG.
ATGG.AAGT.
AAGT.TTGT.
TTGT.AAGT.
AAGT.AGAA.
AGAA.AAGT.
AAGT.TGAG.
AAGTGAG.
TGAG.AAGT.
AAGT.AATG.
AATG.AAGT.
AAGT.GAAA.
GAAA.AAGT.
TGCCCC.
TGCC.CCCC.
AAGT.AAAG.
AAAG.AAGT.
AAGT.CTGA.
CTGA.AAGT.
GGTG.CTTT.
CTTT.GGTG.
AAGT.ATGT.
ATGT.AAGT.
AAGT.AAAA.
AAAA.AAGT.
AAGT.TGTT.
TGTT.AAGT.
TGGA.AAGT.
AAGT.TGGA.
AAGT.TTTG.
TTTG.AAGT.
AAGT.TGAT.
TGAT.AAGT.
AAGT.TGAA.
TGAA.AAGT.
AAGT.TGCT.
TGCT.AAGT.
AGGA.CAGG.
CAGG.AGGA.
CAGG.CTGA.
CTGA.CAGG.
CAGG.CATG.
CATG.CAGG.
CAGG.GCCA.
GCCA.CAGG.
ACAG.CAGG.
CAGG.ACAG.
CAGG.AGAT.
AGAT.CAGG.
ATTT.CAGG.
GGAA.CAGG.
CAGG.GGAA.
TCTG.TGTC.
TGTC.TCTG.
CAGG.TTGA.
TTGA.CAGG.
GTGA.CAGG.
CAGG.GTGA.
CAGGTGA.
AAGG.CAGG.
CAGG.AAGG.
CAGG.TTTC.
TTTC.CAGG.
TTTCAGG.
CAGG.CAAA.
CAAA.CAGG.
TTCA.CAGG.
CAGG.TTCA.
GCCT.TCTG.
TCTG.GCCT.
CAGG.GTGC.
GTGC.CAGG.
CAGG.CAGA.
CAGA.CAGG.
CAGG.CTGT.
CTGT.CAGG.
CAGG.TCAG.
TCAG.CAGG.
TCTG.ATGG.
ATGG.TCTG.
CAGG.TTGG.
TTGG.CAGG.
CAGG.CTTG.
CTTG.CAGG.
CTGG.TGCT.
TGCT.CTGG.
ATGT.CTGG.
CTGG.ATGT.
AAAA.CTGG.
CTGG.AAAA.
TGTT.CTGG.
CTGG.TGTT.
CGTGCA.
CTGG.TGGA.
TGGA.CTGG.
CGTG.GTGC.
CTGG.TTTG.
TTTG.CTGG.
TGAT.CTGG.
CTGG.TGAT.
CGTGG.
TGAA.CTGG.
CTGG.TGAA.
CAGG.CCTG.
CCTG.CAGG.
CTGGATG.
GATG.CTGG.
CTGG.GATG.
TGGT.CTGG.
CTGG.TGGT.
CTGG.TGCC.
TGCC.CTGG.
CTGG.GTGT.
GTGT.CTGG.
TGTG.CTGG.
CTGG.TGTG.
TCTT.AAGA.
AAGA.TCTT.
AAGA.TTTT.
TTTT.AAGA.
AAGT.CAGG.
CAGG.AAGT.
GAAG.CAGG.
CAGG.GAAG.
TAAA.CAGG.
CAGG.TAAA.
TGGT.CAGG.
CAGG.TGGT.
TGAG.TCTG.
TCTG.TGAG.
CAGG.AAAG.
AAAG.CAGG.
ATGT.CAGG.
CAGG.ATGT.
CAGG.AAAA.
AAAA.CAGG.
TGTT.CAGG.
CAGG.TGTT.
TGGA.CAGG.
CAGG.TGGA.
CAGG.TTTG.
TTTG.CAGG.
TGAT.CAGG.
CAGG.TGAT.
TGAA.CAGG.
CAGG.TGAA.
CAGG.TGCT.
TGCT.CAGG.
GATG.CAGG.
CAGG.GATG.
CAGG.GAAA.
GAAA.CAGG.
CAGG.TGCC.
TGCC.CAGG.
GTGT.CAGG.
CAGG.GTGT.
TGTG.CAGG.
CAGG.TGTG.
GAAG.AAGT.
AAGT.GAAG.
AATG.TCTG.
TCTG.AATG.
GAAA.TCTG.
TCTG.GAAA.
TAAA.AAGT.
AAGT.TAAA.
AAAG.TCTG.
TCTG.AAAG.
TCTG.ATGT.
ATGT.TCTG.
AAGT.TTTC.
TTTC.AAGT.
TCTG.CAGG.
CAGG.TCTG.
ATGA.CAGG.
CAGG.ATGA.
CAGG.AAAT.
AAAT.CAGG.
CAGG.AAGA.
AAGA.CAGG.
TCTT.CAGG.
CAGG.TCTT.
CAGG.TGCA.
TGCA.CAGG.
CAGG.TCCT.
TCCT.CAGG.
AGTG.CAGG.
CAGG.AGTG.
AGGT.CAGG.
CAGG.AGGT.
TCTG.TTGT.
TTGT.TCTG.
AGAA.TCTG.
TCTG.AGAA.
AAAA.TGGG.
TGGG.AAAA.
CAGG.CTTT.
CTTT.CAGG.
GGTG.CAGG.
CAGG.GGTG.
TTCT.CAGG.
CAGG.TTCT.
CAGG.TGTC.
TGTC.CAGG.
CAGG.GCCT.
GCCT.CAGG.
CAGG.ATGG.
ATGG.CAGG.
TTGT.CAGG.
CAGG.TTGT.
CAGG.AGAA.
AGAA.CAGG.
TGAG.CAGG.
CAGG.TGAG.
AATG.CAGG.
CAGG.AATG.
ATACCA.
ACCA.ATAC.
TGAC.CAGG.
CAGG.TGAC.
TGACAGG.
AAGT.TGAC.
TGAC.AAGT.
TGAC.GAAG.
GAAG.TGAC.
TGAC.TAAA.
TAAA.TGAC.
TTTC.TGAC.
TGAC.TTTC.
CTGA.TGAC.
TGAC.CTGA.
TACA.ATAC.
CATG.TGAC.
TGAC.CATG.
GCCA.TGAC.
TGAC.GCCA.
ACAT.ATAC.
ACATAC.
ACAG.TGAC.
TGAC.ACAG.
TGAC.CTGG.
CTGG.TGAC.
TGAC.AGAT.
AGAT.TGAC.
ATTT.TGAC.
TGAC.ATTT.
GGAA.TGAC.
TGAC.GGAA.
TTGA.TGAC.
TGAC.TTGA.
AATA.ATAC.
TGAC.GTGA.
GTGA.TGAC.
ATACAC.
ACAC.ATAC.
CAAG.GATG.
GATG.CAAG.
AATG.CAAG.
CAAG.AATG.
CAAG.GAAA.
GAAA.CAAG.
CAAG.AAAG.
AAAG.CAAG.
ATGT.CAAG.
CAAG.ATGT.
CAAG.AAAA.
AAAA.CAAG.
CAAG.TGTT.
TGTT.CAAG.
CAAG.TGGA.
TGGA.CAAG.
TTTG.CAAG.
CAAG.TTTG.
TGAT.CAAG.
CAAG.TGAT.
CAAG.TGAA.
TGAA.CAAG.
CAAG.TGCT.
TGCT.CAAG.
CAAG.TGGT.
TGGT.CAAG.
CAAG.TGCC.
TGCC.CAAG.
CAAG.GTGT.
GTGT.CAAG.
ACTG.ATAC.
ATACTG.
CAAG.TGTG.
TGTG.CAAG.
ATACAA.
ACAA.ATAC.
GGTG.AAGA.
AAGA.GGTG.
CCTT.TGAC.
TGAC.CCTT.
TGACCTT.
TGGG.TGAC.
TGAC.TGGG.
GTTT.TGAC.
TGAC.GTTT.
TGAC.TTGT.
TTGT.TGAC.
AGGT.TGAC.
TGAC.AGGT.
TGTG.CACC.
TGAC.TCTG.
TCTG.TGAC.
TGAC.CTTT.
CTTT.TGAC.
TGCCACC.
CACC.TGCC.
TGCC.CACC.
TGAC.GGTG.
GGTG.TGAC.
CACC.GATG.
GATG.CACC.
TTCT.TGAC.
TGAC.TTCT.
TGAC.TGTC.
TGTC.TGAC.
TGAC.GCCT.
GCCT.TGAC.
TGAC.ATGG.
ATGG.TGAC.
AGTG.TGAC.
TGAC.AGTG.
TGCT.CACC.
CACC.TGCT.
TGAC.AGAA.
AGAA.TGAC.
TGAG.TGAC.
TGAC.TGAG.
AATG.TGAC.
TGAC.AATG.
GAAA.TGAC.
TGAC.GAAA.
AAAG.TGAC.
TGAC.AAAG.
ATGT.TGAC.
ATGTGAC.
TGAC.ATGT.
AAAA.TGAC.
TGTT.TGAC.
TGAC.TGTT.
TGAC.TGGA.
TGGA.TGAC.
CTTG.TGAC.
TGAC.CTTG.
TGTT.AGTG.
AGTG.TGTT.
AAGG.TGAC.
TGAC.AAGG.
TGAC.AGGA.
AGGA.TGAC.
CAAA.TGAC.
TGAC.CAAA.
TGAC.TTCA.
TTCA.TGAC.
TGAC.GTGC.
GTGC.TGAC.
TGAC.CAGA.
CAGA.TGAC.
TGAC.CTGT.
CTGT.TGAC.
TGAC.TCAG.
TCAG.TGAC.
TGAC.TTGG.
TTGG.TGAC.
CAAG.TGAG.
TGAG.CAAG.
TGAC.CCTG.
CCTG.TGAC.
TGACCTG.
TGAC.ATGA.
ATGA.TGAC.
TGGA.AGTG.
AGTG.TGGA.
AAAT.TGAC.
TGAC.AAAT.
AGTG.TTTG.
TTTG.AGTG.
TGAC.AAGA.
AAGA.TGAC.
TGAC.TTTT.
TTTT.TGAC.
TGAC.TCTT.
TCTT.TGAC.
TGAC.TGCA.
TGCA.TGAC.
TCCT.TGAC.
TGAC.TCCT.
ATAC.GAAA.
GAAA.ATAC.
TTCT.AAGA.
AAGA.TTCT.
TGAC.CAAG.
CAAG.TGAC.
TGACAAG.
CAAG.TGGG.
TGGG.CAAG.
CAAG.GTTT.
GTTT.CAAG.
CAAG.CTGG.
CTGG.CAAG.
CAAG.CAGG.
CAGG.CAAG.
CAAG.AAGT.
AAGT.CAAG.
TGAT.ATAC.
TGATAC.
ATAC.TGAT.
TGGA.ATAC.
ATAC.TGGA.
AAAA.ATAC.
ATGT.ATAC.
ATAC.ATGT.
AAGA.TGTC.
TGTC.AAGA.
CAAG.GAAG.
GAAG.CAAG.
ATAC.AGAA.
AGAA.ATAC.
TAAA.CAAG.
CAAG.TAAA.
CAAG.TTTC.
TTTC.CAAG.
CAAG.CTGA.
CTGA.CAAG.
CAAG.CATG.
CATG.CAAG.
CAAG.GCCA.
GCCA.CAAG.
GGTG.ATAC.
ATAC.GGTG.
ACAG.CAAG.
CAAG.ACAG.
CAAG.AGAT.
AGAT.CAAG.
TGAA.TTGC.
TTGC.TGAA.
TGGA.TTGC.
TTGC.TGGA.
TTTG.TTGC.
TTGC.TTTG.
ATGT.AGTG.
AGTG.ATGT.
AAAA.AGTG.
AGTG.AAAA.
ATAC.TGTG.
TGTG.ATAC.
ATAC.GTGT.
GTGT.ATAC.
TGAT.TTGC.
TTGC.TGAT.
ATAC.TGCC.
TGCC.ATAC.
ATAC.TCTG.
TCTG.ATAC.
TGCT.TTGC.
TTGC.TGCT.
TGGT.ATAC.
ATAC.TGGT.
GATG.ATAC.
ATAC.GATG.
GATG.TTGC.
TTGC.GATG.
TGGT.TTGC.
TTGC.TGGT.
TTGC.TGCC.
TGCC.TTGC.
ATAC.TGCT.
TGCT.ATAC.
GTGT.TTGC.
TTGC.GTGT.
TGAA.ATAC.
ATAC.TGAA.
TTGC.TGTG.
TGTG.TTGC.
CTTT.CAAG.
CAAG.CTTT.
CAAA.ATAC.
ATAC.GTGA.
GTGA.ATAC.
CAAG.TTTT.
TTTT.CAAG.
CAAG.TCTT.
TCTT.CAAG.
CAAG.TGCA.
TGCA.CAAG.
CAAG.TCCT.
TCCT.CAAG.
CAAG.AGTG.
AGTG.CAAG.
AGATAC.
CAAG.AGGT.
AGGT.CAAG.
ACAG.ATAC.
CAAG.TCTG.
TCTG.CAAG.
CAAG.AAGA.
AAGA.CAAG.
GGTG.CAAG.
CAAG.GGTG.
ATAC.CATG.
CATG.ATAC.
CAAG.TTCT.
TTCT.CAAG.
TGTC.CAAG.
CAAG.TGTC.
CTGA.ATAC.
ATAC.CTGA.
GCCT.CAAG.
CAAG.GCCT.
CAAGCCT.
CAAG.ATGG.
ATGG.CAAG.
CAAG.TTGT.
TTGT.CAAG.
AGAA.CAAG.
CAAG.AGAA.
CAGG.ATAC.
ATAC.CAGG.
CAAG.TTCA.
TTCA.CAAG.
AGGT.ATAC.
ATAC.AGGT.
CAAG.ATTT.
ATTT.CAAG.
GGAA.CAAG.
CAAG.GGAA.
CAAG.TTGA.
TTGA.CAAG.
CAAG.GTGA.
GTGA.CAAG.
CAAG.AAGG.
AAGG.CAAG.
TGCA.ATAC.
ATAC.TGCA.
AAAT.ATAC.
AGGA.CAAG.
CAAG.AGGA.
CAAA.CAAG.
CAAG.CAAA.
TGAC.TTTG.
TTTG.TGAC.
CAAG.GTGC.
GTGC.CAAG.
CAGA.ATAC.
ATACAGA.
CAAG.CAGA.
CAGA.CAAG.
CTGT.CAAG.
CAAG.CTGT.
CAAG.TCAG.
TCAG.CAAG.
CAAG.TTGG.
TTGG.CAAG.
CTTG.CAAG.
CAAG.CTTG.
CAAG.CCTG.
CCTG.CAAG.
CAAG.ATGA.
ATGA.CAAG.
CAAG.AAAT.
AAAT.CAAG.
TGTG.CCTT.
CCTT.TGTG.
TGGA.CCTT.
CCTT.TGGA.
CCTT.TTTG.
TTTG.CCTT.
GATG.AGTG.
AGTG.GATG.
TGAT.CCTT.
CCTT.TGAT.
TGAA.CCTT.
CCTT.TGAA.
TGCT.CCTT.
CCTT.TGCT.
GATG.CCTT.
CCTT.GATG.
TGGT.CCTT.
CCTT.TGGT.
TGCC.CCTT.
CCTT.TGCC.
TGGT.AGTG.
AGTG.TGGT.
GTGT.CCTT.
CCTT.GTGT.
CCTT.TGTT.
TGTT.CCTT.
GTTT.TGGG.
TGGG.GTTT.
TGCC.AGTG.
AGTG.TGCC.
TGGG.CTGG.
CTGG.TGGG.
GTGT.AGTG.
AGTG.GTGT.
TGGG.CAGG.
CAGG.TGGG.
AAGT.TGGG.
TGGG.AAGT.
TGGG.GAAG.
GAAG.TGGG.
TAAA.TGGG.
TGGG.TAAA.
TGGG.TTTC.
TTTC.TGGG.
CTGA.TGGG.
TGGG.CTGA.
TTGT.CCTT.
CCTT.TTGT.
ACCCAA.
CCAA.ACCC.
CCTT.TTCT.
TTCT.CCTT.
ACCCTA.
CCTA.ACCC.
TGTC.CCTT.
CCTT.TGTC.
ACCCAC.
CCAC.ACCC.
GCCT.CCTT.
CCTT.GCCT.
ACCCAT.
ATGG.CCTT.
CCTT.ATGG.
TGGG.CATG.
CATG.TGGG.
AGAA.CCTT.
CCTT.AGAA.
TGAG.CCTT.
CCTT.TGAG.
AATG.CCTT.
CCTT.AATG.
GAAA.CCTT.
CCTT.GAAA.
AAAG.CCTT.
CCTT.AAAG.
CCTT.ATGT.
ATGT.CCTT.
AAAA.CCTT.
CCTT.AAAA.
TGGG.TGTC.
TGTC.TGGG.
AAGA.TGGG.
TGGG.AAGA.
TGGG.TTTT.
TTTTGGG.
TTTT.TGGG.
TGGG.TCTT.
TCTT.TGGG.
TGCA.TGGG.
TGGG.TGCA.
TGGG.TCCT.
TCCT.TGGG.
TGGG.AGTG.
AGTGGG.
AGTG.TGGG.
TGGG.AGGT.
AGGT.TGGG.
TCTG.TGGG.
TGGG.TCTG.
TGGG.CTTT.
CTTT.TGGG.
GGTG.TGGG.
TGGG.GGTG.
TTCT.TGGG.
TGGG.TTCT.
TCTG.AGGT.
AGGT.TCTG.
TGGG.GCCT.
TGGGCCT.
GCCT.TGGG.
TGGG.ATGG.
ATGG.TGGG.
AGGT.CTTT.
CTTT.AGGT.
TTGT.TGGG.
TGGG.TTGT.
TGGG.AGAA.
AGAA.TGGG.
TGGG.TGAG.
TGAG.TGGG.
TGGG.AATG.
AATG.TGGG.
GAAA.TGGG.
TGGG.GAAA.
AAAG.TGGG.
TGGG.AAAG.
TGGG.ATGT.
ATGT.TGGG.
TGGG.CAAA.
CAAA.TGGG.
GCCA.TGGG.
TGGG.GCCA.
ACAG.TGGG.
TGGG.ACAG.
AGAT.TGGG.
TGGG.AGAT.
AGTG.TGTG.
TGTG.AGTG.
TGGG.ATTT.
ATTT.TGGG.
GGAA.TGGG.
TGGG.GGAA.
TTGA.TGGG.
TGGG.TTGA.
TGGGTGA.
GTGA.TGGG.
TGGG.GTGA.
AAGG.TGGG.
TGGG.AAGG.
AGGA.TGGG.
TGGG.AGGA.
GGTG.CCTT.
CCTT.GGTG.
TGGG.TTCA.
TTCA.TGGG.
GTGC.TGGG.
TGGGTGC.
TGGG.GTGC.
TGGG.CAGA.
CAGA.TGGG.
CTGT.TGGG.
TGGG.CTGT.
TCAG.TGGG.
TGGG.TCAG.
TTGG.TGGG.
TGGG.TTGG.
TGGG.CTTG.
CTTG.TGGG.
TGGG.CCTG.
CCTG.TGGG.
TGGG.ATGA.
ATGA.TGGG.
TGGG.AAAT.
AAAT.TGGG.
GCCACC.
GCCA.CACC.
CTGA.CCTT.
CCTT.CTGA.
CATG.CCTT.
CCTT.CATG.
GCCA.CCTT.
CCTT.GCCA.
CACCTG.
CCTG.CACC.
ACAG.CCTT.
CCTT.ACAG.
AGAT.CCTT.
CCTT.AGAT.
CCTT.ATTT.
ATTT.CCTT.
CCTT.GGAA.
GGAA.CCTT.
TTGA.CCTT.
CCTT.TTGA.
GTGC.CACC.
TTCACC.
TTCA.CACC.
CACC.TTCA.
CACC.AAGA.
AAGA.CACC.
CATG.CACC.
TAAA.CACC.
GTGA.CCTT.
CCTT.GTGA.
AGGA.CCTT.
CCTT.AGGA.
CAAA.CCTT.
CCTT.CAAA.
CCTT.TTCA.
TTCA.CCTT.
CACCTT.
GTGC.CCTT.
CCTT.GTGC.
CAAG.CACC.
TACA.CACC.
TACACC.
AAGA.TCTG.
TCTG.AAGA.
TGAC.TGAT.
TGAT.TGAC.
ATGT.CACC.
TGAA.TGAC.
TGAC.TGAA.
TGAC.TGCT.
TGCT.TGAC.
TGAC.GATG.
GATG.TGAC.
TGAC.TGGT.
TGGT.TGAC.
TGCC.TGAC.
TGAC.TGCC.
TGAC.GTGT.
GTGT.TGAC.
AAAG.CACC.
TGAC.TGTG.
TGTG.TGAC.
CTTT.AAGA.
AAGA.CTTT.
CTCACC.
CACC.CTCA.
TGGG.CCTT.
CCTT.TGGG.
CCTT.GTTT.
GTTT.CCTT.
CTGG.CCTT.
CCTT.CTGG.
CAGG.CCTT.
CCTT.CAGG.
AAGT.CCTT.
CCTT.AAGT.
GAAG.CCTT.
CCTT.GAAG.
TAAA.CCTT.
CCTT.TAAA.
CCTT.TTTC.
TTTC.CCTT.
CTTT.CACC.
TGCA.CACC.
TGCACC.
CCTT.TCTG.
TCTG.CCTT.
AGTG.TGAA.
TGAA.AGTG.
TGCA.CCTT.
CCTT.TGCA.
TCCT.CCTT.
CCTT.TCCT.
TGCT.AGTG.
AGTG.TGCT.
TGAA.ACCC.
GAAA.ACCC.
AGAA.ACCC.
ACCC.GCCT.
GCCT.ACCC.
ACCC.CTTT.
CTTT.ACCC.
AGTG.CCTT.
CCTT.AGTG.
AGGT.CCTT.
CCTT.AGGT.
TCTT.CCTT.
CCTT.TCTT.
AGGT.ACCC.
CTTT.CCTT.
CCTT.CTTT.
TGCA.ACCC.
ACCC.TGCA.
AAGA.ACCC.
ACCCTG.
CCTG.ACCC.
CAGA.ACCC.
ACCC.CCTT.
ACCCTT.
CCTT.ACCC.
TGAC.ACCC.
TGACCC.
AAACCC.
AAAC.ACCC.
CCAG.ACCC.
ACCA.CACC.
CAGA.CCTT.
CCTT.CAGA.
CTGT.CCTT.
CCTT.CTGT.
CCTT.TCAG.
TCAG.CCTT.
TTGG.CCTT.
CCTT.TTGG.
CACCTC.
CCTC.CACC.
CACC.ACCT.
ACCT.CACC.
CACCAA.
CCAA.CACC.
CACCTA.
CCTA.CACC.
CACC.CCTA.
CTTG.CCTT.
CCTT.CTTG.
GCTATT.
TATT.GCTA.
CACCCA.
CACC.CCCA.
CCCACC.
AGTG.TGAT.
TGAT.AGTG.
CCTG.CCTT.
CCTT.CCTG.
ATGA.CCTT.
CCTT.ATGA.
AAAT.CCTT.
CCTT.AAAT.
AAGA.CCTT.
CCTT.AAGA.
TTTT.CCTT.
CCTT.TTTT.
TACT.TTGT.
TTGT.TACT.
TACTTGT.
TCTT.TACT.
TACT.TCTT.
TACT.TGCA.
TGCA.TACT.
TACT.TCCT.
TCCT.TACT.
AGTG.TACT.
TACT.AGTG.
AGGT.TACT.
TACT.AGGT.
TCTG.TACT.
TACT.TCTG.
CTTT.TACT.
TACT.CTTT.
CAGT.TAGC.
TAGC.CAGT.
TACT.GGTG.
GGTG.TACT.
TTCT.TACT.
TACT.TTCT.
TACT.TGTC.
TGTC.TACT.
GCCT.TACT.
TACT.GCCT.
ATGG.TACT.
TACT.ATGG.
TACT.TTTT.
TTTT.TACT.
TGAG.TACT.
TACT.TGAG.
AATG.TACT.
TACT.AATG.
GAAA.TACT.
TACT.GAAA.
TACT.AAAG.
AAAG.TACT.
ATGT.TACT.
TACT.ATGT.
TACT.TGTT.
TGTT.TACT.
TGGA.TACT.
TACT.TGGA.
TTTG.TACT.
TACT.TTTG.
TGAT.TACT.
TACT.TGAT.
TACTGAT.
TACTGAA.
TGAA.TACT.
TACT.TGAA.
TACT.TGCT.
TGCT.TACT.
GATG.TACT.
TACT.GATG.
TGGT.TACT.
TACT.TGGT.
GGAA.TACT.
TACT.GGAA.
GAAT.TACT.
TACT.GAAT.
GCTT.TACT.
TACT.GCTT.
TTGC.TACT.
TACT.TTGC.
CAAG.TACT.
TACT.CAAG.
TACT.CCTT.
TGGG.TACT.
TACT.TGGG.
TACT.GTTT.
GTTT.TACT.
TACT.CTGG.
AAGT.TACT.
TACT.AAGT.
TAAA.TACT.
TACT.TAAA.
CTGA.TACT.
TACT.CTGA.
TACT.AGAT.
AGAT.TACT.
TACT.ATTT.
ATTT.TACT.
TGCC.TACT.
TACT.TGCC.
TACT.TTGA.
TTGA.TACT.
TACT.AAGG.
AGGA.TACT.
TACT.AGGA.
TACT.TTCA.
TTCA.TACT.
TACT.GTGC.
GTGC.TACT.
CTGT.TACT.
TACT.CTGT.
TACT.TCAG.
TTGG.TACT.
TACT.TTGG.
TACT.CTTG.
CTTG.TACT.
CCTG.TACT.
TACT.CCTG.
ATGA.TACT.
TACT.ATGA.
AAAT.TACT.
TACT.AAAT.
AAGA.TACT.
TACT.AAGA.
AGAT.TAAT.
TAAT.AGAT.
GAAT.TAAT.
TAAT.GAAT.
TAAT.TTGC.
TGAC.TAAT.
TAAT.TGAC.
TAAT.CCTT.
CCTT.TAAT.
TAAT.TGGG.
TGGG.TAAT.
TAAT.GTTT.
GTTT.TAAT.
TAAT.CTGG.
TAAT.CAGG.
CAGG.TAAT.
TAAT.TAAA.
TAAA.TAAT.
TTTC.TAAT.
TAAT.TTTC.
CTGA.TAAT.
TAAT.CTGA.
TAAT.GCCA.
GCCA.TAAT.
ACAG.TAAT.
TAAT.ACAG.
TAGC.AGCT.
ATTT.TAAT.
TAAT.ATTT.
TAAT.TTGA.
TTGA.TAAT.
TAAT.GTGA.
GTGA.TAAT.
TAAT.AAGG.
TAAT.CAAA.
CAAA.TAAT.
TAAT.TTCA.
TTCA.TAAT.
TAAT.GTGC.
GTGC.TAAT.
TAAT.CAGA.
CAGA.TAAT.
TAAT.CTGT.
TAAT.TCAG.
TCAG.TAAT.
TAAT.TTGG.
TAAT.CTTG.
TAAT.CCTG.
CCTG.TAAT.
TAGC.AGCC.
TACT.GTGT.
GTGT.TACT.
ACAT.TAGC.
TAGC.ACAT.
TACT.TGTG.
TGTG.TACT.
TGTAGC.
TGTA.TAGC.
TAGC.CATT.
CATT.TAGC.
CTTAAT.
TAAT.CTTA.
TAAT.TCTA.
TCTAAT.
TAATTC.
TAAT.ATTC.
TAATCT.
TAAT.ATCT.
TTAA.TAAT.
TAAT.TTAA.
TTTA.TAGC.
TTTAGC.
TAGC.TTTA.
CCTAAT.
TAAT.CCTA.
AATT.TAAT.
TAAT.AATT.
TACTGC.
TACT.CTGC.
TAGC.GGTT.
TATT.TAAT.
TAAT.TATT.
TAAT.TTTA.
TTTA.TAAT.
CATT.TAAT.
TAAT.CATT.
TAAT.TGTA.
TAAT.CAGT.
CAGT.TAAT.
TAAT.ATTG.
ATTG.TAAT.
TAAT.TCCA.
TCCA.TAAT.
TAAT.GTCT.
GTCT.TAAT.
TACA.TAAT.
TAAT.TACA.
TAAT.ACTG.
TAAT.CTCT.
TAAT.ATGC.
TAGC.TGAC.
TGAC.TAGC.
GTGA.AATA.
AATA.GTGA.
AATA.AAGG.
AAGG.AATA.
AATA.AGGA.
AATA.CAAA.
CAAA.AATA.
TAGC.CCTT.
CCTT.TAGC.
TTCA.AATA.
AATA.TTCA.
GTGC.AATA.
AATA.GTGC.
AATA.CAGA.
TCAG.AATA.
AATA.TCAG.
AATA.TTGG.
TTGG.AATA.
AATA.CTTG.
CTTG.AATA.
ATGA.AATA.
AATA.ATGA.
AATA.AAAT.
AAAT.AATA.
GGAA.AATA.
AATA.GGAA.
CAAG.TAGC.
TAGC.CAAG.
TAGCTT.
GCTT.TAGC.
TAGC.GCTT.
AATA.AAGA.
AAGA.AATA.
TCTT.AATA.
AATA.TCTT.
TGCA.AATA.
AATA.TGCA.
AATA.TCCT.
TCCT.AATA.
AGTG.AATA.
AATA.AGTG.
AGGT.AATA.
AATA.AGGT.
AATA.TCTG.
TCTG.AATA.
AATA.CTTT.
CTTT.AATA.
GGTG.AATA.
AATA.GGTG.
TTCT.AATA.
AATA.TTCT.
AATA.TGTC.
TGTC.AATA.
CAGG.TAGC.
TAGC.CAGG.
AATATTG.
ATTG.AATA.
AATA.TTCC.
AACA.AATA.
AATA.AACA.
TCAA.AATA.
AATA.TCAA.
TCAATA.
TATG.AATA.
AATA.TATG.
TACA.AATA.
AATA.TACA.
ACAA.AATA.
ACAATA.
AAAC.AATA.
AATA.AAAC.
ACTG.AATA.
AATA.ACTG.
CACA.AATA.
AATA.CACA.
ATGC.AATA.
AATA.ATGC.
AATA.GAAT.
GAAT.AATA.
AAGT.TAGC.
TAGC.AAGT.
AATA.GCCT.
GCCT.AATA.
TAGC.CTGG.
CTGG.TAGC.
TGAC.AATA.
AATA.TGAC.
TGGG.AATA.
AATA.TGGG.
CAGG.AATA.
AATA.CAGG.
AAGT.AATA.
AATA.AAGT.
TAAA.AATA.
AATA.TAAA.
TAGC.GTTT.
GTTT.TAGC.
AATA.TTTC.
AATA.CTGA.
CTGA.AATA.
CATG.AATA.
AATA.CATG.
AATA.GCCA.
GCCA.AATA.
ACAG.AATA.
AATA.ACAG.
AATA.ATTT.
ATTT.AATA.
AGTT.TACT.
TACT.AGTT.
TACT.TTAA.
TTAA.TACT.
TACT.CCTA.
AATT.TACT.
TACT.GAGT.
GAGT.TACT.
TACT.TAAG.
TAAG.TACT.
TTTACT.
TACT.TTTA.
TGTA.TACT.
TACT.TGTA.
TACTTC.
TACT.CTTC.
TACT.GATT.
GATT.TACT.
TAGA.TACT.
TACT.TAGA.
TACT.AACT.
AACT.TACT.
GGAT.TACT.
TACT.GGAT.
ACAT.TACT.
TACT.ACAT.
TCTA.TACT.
TACT.CTCA.
TACTCA.
TACT.TCAA.
TACT.TATG.
TATG.TACT.
GTCT.TACT.
TACT.GTCT.
ACTT.TACT.
TACT.ACTT.
ACTT.TAGC.
TAGC.ACTT.
TAGCTG.
TACT.ACTG.
ACTG.TACT.
CTCA.TAGC.
TAGC.CTCA.
TAGC.CCAG.
CCAG.TAGC.
TAGC.TTCC.
TTCC.TAGC.
CACA.TACT.
TACT.CACA.
TACTCT.
TACT.CTCT.
TGAA.AATA.
AATA.TGAA.
ATGG.AATA.
AATA.ATGG.
AATA.TTGT.
TTGT.AATA.
AATA.AGAA.
AGAA.AATA.
AATA.TGAG.
TGAG.AATA.
AATG.AATA.
AATA.AATG.
GAAA.AATA.
AATA.GAAA.
AATA.AAAG.
AAAG.AATA.
ATGT.AATA.
AATA.ATGT.
AATA.AAAA.
AAAA.AATA.
AATA.TGTT.
TGTT.AATA.
AATA.TGGA.
TGGA.AATA.
AATA.TTTG.
TTTG.AATA.
AATA.TGAT.
TGAT.AATA.
ATGA.TAAT.
TAAT.ATGA.
AATA.TGCT.
TGCT.AATA.
AATA.GATG.
GATG.AATA.
TGGT.AATA.
AATA.TGGT.
TGCC.AATA.
AATA.TGCC.
AATA.GTGT.
GTGT.AATA.
TGTG.AATA.
AATA.TGTG.
TCTT.GCCT.
GCCT.TCTT.
TAGC.GAAT.
GAAT.TAGC.
TAGC.ATGC.
ATGC.TAGC.
TAAT.TACT.
CTTA.TACT.
TACT.CTTA.
TAGC.CTCT.
AATG.AATC.
AATC.AATG.
AATC.TGGA.
TGGA.AATC.
TAGA.GTCA.
GTCA.TAGA.
GTCA.GGAT.
GGAT.GTCA.
CAGTCA.
GTCA.CAGT.
CAGT.GTCA.
AATC.TGTT.
TGTT.AATC.
GTCA.AGTT.
AGTT.GTCA.
GTCA.ATTG.
ATTG.GTCA.
AACA.GTCA.
GTCA.AACA.
CTCA.GTCA.
GTCA.CTCA.
GTCA.TCAA.
TCAA.GTCA.
AAAA.AATC.
ATGT.AATC.
AATC.ATGT.
GAAA.AATC.
CATT.GTCA.
GTCA.GCTG.
GTCA.GTTG.
GTTG.GTCA.
AGAG.GTCA.
CACA.GTCA.
GTCACA.
GTCA.CACA.
GTCA.GCTT.
GCTT.GTCA.
GTCA.CAAG.
CAAG.GTCA.
GTCA.TGAC.
TGAC.GTCA.
GTCA.CCTT.
CCTT.GTCA.
GTCA.TGGG.
TGGG.GTCA.
GTTT.GTCA.
GTCA.GTTT.
CTGG.GTCA.
GTCA.CTGG.
GTCA.CAGG.
AATC.TGAG.
TGAG.AATC.
ACCA.TGCC.
TGCC.ACCA.
AATG.ACCA.
ACCA.AATG.
GAAA.ACCA.
ACCA.GAAA.
AAAG.ACCA.
ACCA.AAAG.
ATGT.ACCA.
ACCA.ATGT.
ACCA.AAAA.
AAAA.ACCA.
TGTT.ACCA.
ACCA.TGTT.
TGGA.ACCA.
ACCA.TGGA.
TTTG.ACCA.
ACCA.TTTG.
TGAT.ACCA.
ACCA.TGAT.
TGAA.ACCA.
ACCA.TGAA.
ACCA.TGCT.
TGCT.ACCA.
GATG.ACCA.
ACCA.GATG.
TGGT.ACCA.
ACCA.TGGT.
AATC.AGAA.
AGAA.AATC.
ACCA.TGTG.
TGTG.ACCA.
GATG.AATC.
AATC.GATG.
AATC.TGCT.
TGCT.AATC.
GTCA.CACT.
GTCACT.
GTCA.GAGT.
GAGTCA.
GAGT.GTCA.
GTCA.GACA.
GACA.GTCA.
TATT.GTCA.
GTCA.TATT.
GTCA.GGTT.
GGTT.GTCA.
GTCA.ACCT.
ACCT.GTCA.
TCAT.GTCA.
GTCA.TCAT.
TGAA.AATC.
AATC.TGAA.
AATC.TGAT.
TGAT.AATC.
TTTG.AATC.
AATC.TTTG.
TTCT.GTCA.
GTCA.TTCT.
GTCA.CTTG.
CTTG.GTCA.
CCTG.GTCA.
GTCA.CCTG.
GTCATGA.
ATGA.GTCA.
GTCA.ATGA.
GTCA.AAAT.
AAAT.GTCA.
AAGA.GTCA.
GTCA.AAGA.
GTCA.TCTT.
TCTT.GTCA.
TCCT.GTCA.
GTCA.TCCT.
GTCA.AGTG.
AGTG.GTCA.
GTCA.AGGT.
AGGT.GTCA.
GTCA.TCTG.
TCTG.GTCA.
GTCA.CTTT.
CTTT.GTCA.
GGTG.GTCA.
GTCA.GGTG.
AATC.AGGT.
AGGT.AATC.
TTGG.GTCA.
GTCA.TTGG.
GTCA.TGTC.
TGTC.GTCA.
AATC.TCCT.
TCCT.AATC.
TGCA.AATC.
AATC.TGCA.
AATC.TCTT.
TCTT.AATC.
AAAT.AATC.
AATC.AAAT.
AATC.CCTG.
CCTG.AATC.
AATC.CTTG.
CTTG.AATC.
AATCTTG.
GTCA.GCCT.
GCCT.GTCA.
GTCA.ATGG.
ATGG.GTCA.
AATC.TTGG.
TTGG.AATC.
GTCA.TTGT.
TTGT.GTCA.
GTCAGAA.
GTCA.AGAA.
AGAA.GTCA.
GTCA.TGAG.
TGAG.GTCA.
GTCA.GTGA.
GTGA.GTCA.
TTGT.AATC.
AATC.TTGT.
GTCA.AAGT.
AAGT.GTCA.
GTCA.GAAG.
GAAG.GTCA.
GTCA.TAAA.
TAAA.GTCA.
TTTC.GTCA.
GTCA.TTTC.
GTCA.CATG.
CATG.GTCA.
AATC.ATGG.
ATGG.AATC.
AATC.GCCT.
GCCT.AATC.
ACAG.GTCA.
GTCA.ACAG.
AGAT.GTCA.
GTCA.AGAT.
ATTT.GTCA.
GTCA.ATTT.
GTCA.GGAA.
GGAA.GTCA.
GTCA.TTGA.
TTGA.GTCA.
ACCA.TGAG.
TGAG.ACCA.
AAGG.GTCA.
GTCA.AAGG.
GTCA.AGGA.
GTCAGGA.
AGGA.GTCA.
CAAA.GTCA.
GTCA.CAAA.
TTCA.GTCA.
GTCA.TTCA.
CAGA.GTCA.
GTCA.CAGA.
TGTC.AATC.
AATC.TGTC.
AATC.TTCT.
GTCA.CTGT.
CTGT.GTCA.
AATC.GGTG.
GGTG.AATC.
TCAG.GTCA.
GTCA.TCAG.
AATC.CTTT.
AATCTTT.
CTTT.AATC.
AATC.TCTG.
TCTG.AATC.
GCAT.TAGC.
TAGC.GATA.
GATA.TAGC.
TAAT.TGTT.
TGTT.TAAT.
TAAT.TGGA.
TGGA.TAAT.
TAAT.TTTG.
TTTG.TAAT.
TAAT.TGAT.
TGAT.TAAT.
TGATAAT.
TAAT.TGAA.
TGAA.TAAT.
TAAT.TGCT.
TGCT.TAAT.
TAAT.GATG.
GATG.TAAT.
TAAT.TGGT.
TGGT.TAAT.
TGCC.TAAT.
TAAT.TGCC.
TAAT.GTGT.
GTGT.TAAT.
TAAT.TGTG.
TGTG.TAAT.
TGTC.TCTT.
TCTT.TGTC.
TAAT.ATGT.
ATGT.TAAT.
ACCA.CCAC.
TGCA.TTTG.
TTTG.TGCA.
AGCA.ACCA.
ACCA.AGCA.
ACCACT.
ACCA.CACT.
CACT.ACCA.
ACCA.CCAA.
CCAA.ACCA.
TGAT.TGCA.
TGCA.TGAT.
AATC.TGTG.
TGTG.AATC.
ACCA.ACCT.
ACCATT.
ACCA.CATT.
TGTA.ACCA.
ACCA.CCTC.
CCTC.ACCA.
ACCA.CTTC.
GCCT.TAAT.
TAAT.GCCT.
AGCA.TAGC.
TAGC.AGCA.
TAAT.AAAT.
AAAT.TAAT.
TAATTTT.
TAAT.TTTT.
TCTT.TAAT.
TAAT.TCTT.
TAAT.TGCA.
TGCA.TAAT.
TAAT.TCCT.
TCCT.TAAT.
TAAT.AGTG.
AGTG.TAAT.
TAAT.AGGT.
AGGT.TAAT.
TAAT.TCTG.
TCTG.TAAT.
TAAT.CTTT.
CTTT.TAAT.
TAAT.GGTG.
GGTG.TAAT.
TTCT.TAAT.
TAAT.TTCT.
TAAT.TGTC.
TGTC.TAAT.
TAGA.ACCA.
ACCA.TAGA.
TAAT.ATGG.
ATGG.TAAT.
CCTAGC.
TAGCAA.
GCAA.TAGC.
TAAT.TTGT.
TTGT.TAAT.
TAAT.AGAA.
AGAA.TAAT.
TGAG.TAAT.
TAAT.TGAG.
TCTAGC.
TAGC.TCTA.
TAAT.AATG.
AATG.TAAT.
CTTAGC.
GCAG.TAGC.
TTAG.TAGC.
TAAT.GAAA.
GAAA.TAAT.
TAAT.AAAG.
AAAG.TAAT.
TCAG.ACCA.
ACCA.TCAG.
ACCATG.
ACCA.CATG.
CATG.ACCA.
ACCA.GCCA.
GCCA.ACCA.
ACCA.ACAG.
ACAG.ACCA.
AGAT.ACCA.
ACCA.AGAT.
ACCA.ATTT.
ATTT.ACCA.
GGAA.ACCA.
ACCA.GGAA.
ACCA.TTGA.
TTGA.ACCA.
GTGACCA.
GTGA.ACCA.
ACCA.GTGA.
AAGG.ACCA.
ACCA.AAGG.
ACCA.AGGA.
AGGA.ACCA.
ACCA.CAAA.
CAAA.ACCA.
GTGC.ACCA.
ACCA.GTGC.
CAGA.ACCA.
ACCA.CAGA.
TAAA.ACCA.
ACCA.ATGA.
ATGA.ACCA.
ACCA.AAAT.
AAAT.ACCA.
ACCA.AAGA.
AAGA.ACCA.
ACCA.TCTT.
TGCA.ACCA.
ACCA.TGCA.
AGTG.ACCA.
ACCA.AGTG.
AGGT.ACCA.
ACCA.AGGT.
GGTG.ACCA.
ACCA.GGTG.
TTCT.ACCA.
ACCA.TTCT.
ACCA.GCCT.
GCCT.ACCA.
ACCA.ATGG.
ATGG.ACCA.
ACCA.TTGT.
TTGT.ACCA.
AGAA.ACCA.
ACCA.AGAA.
ACCA.ACAA.
ACAA.ACCA.
ACCACAA.
ACCA.ACAT.
ACAT.ACCA.
ACCA.CAGT.
ACCAGT.
ATTG.ACCA.
ACCA.ATTG.
GAGA.ACCA.
ACCA.GAGA.
ACCA.CCAG.
CCAG.ACCA.
GTGT.AATC.
AATC.GTGT.
AATC.TGCC.
TGCC.AATC.
ACCA.AACA.
AACA.ACCA.
ACCA.CTCA.
CTCA.ACCA.
TCAA.ACCA.
ACCA.TCAA.
ACCA.ACTT.
ACTT.ACCA.
ACCA.AGAG.
AGAG.ACCA.
TACA.ACCA.
ACCA.TACA.
CAGT.AATA.
AATA.CAGT.
ACCA.AAAC.
AAAC.ACCA.
AATC.TGGT.
TGGT.AATC.
ACCA.CACA.
CACA.ACCA.
ATGC.ACCA.
ACCA.ATGC.
GAAT.ACCA.
ACCA.GAAT.
CAAG.ACCA.
ACCA.CAAG.
TGAC.ACCA.
ACCA.TGAC.
ACCA.TGGG.
TGGG.ACCA.
ACCA.CTGG.
CTGG.ACCA.
CAGG.ACCA.
ACCA.CAGG.
AAGT.ACCA.
ACCA.AAGT.
ACCA.GAAG.
GAAG.ACCA.
TTAT.CTGG.
TATG.TTAT.
TTAT.TATG.
TCCCCT.
CCCTCC.
CCCT.CTCC.
TTAT.GTCT.
ACTT.TTAT.
TTAT.ATGC.
GAAT.TTAT.
TTAT.GAAT.
TTAT.GCTT.
GCTT.TTAT.
TTAT.TTGC.
TTGC.TTAT.
TTAT.TGAC.
TGAC.TTAT.
CCTT.TTAT.
TTAT.CCTT.
CCTTAT.
TTAT.TGGG.
TGGG.TTAT.
TTAT.GTTT.
GTTT.TTAT.
TTAT.TCAA.
TCAA.TTAT.
TTAT.CAGG.
CAGG.TTAT.
TTAT.AAGT.
AAGT.TTAT.
TTAT.TAAA.
TAAA.TTAT.
TTAT.TTTC.
TTTC.TTAT.
TTAT.CATG.
CATG.TTAT.
TTAT.GCCA.
GCCA.TTAT.
TTAT.ACAG.
ACAG.TTAT.
TTAT.ATTT.
ATTT.TTAT.
GGAA.TTAT.
TTAT.GGAA.
TTGA.TTAT.
TTAT.TTGA.
TTAT.AAGG.
AAGG.TTAT.
TTAT.AGGA.
AGGA.TTAT.
TTAT.CAAA.
CAAA.TTAT.
CCTA.CCCT.
CCCT.CCTA.
CCCT.TTCC.
ATCT.TTAT.
TTAT.ATCT.
TTAT.AATT.
AATTAT.
AATT.TTAT.
GAGT.TTAT.
TTAT.GAGT.
TTAT.TAGG.
TAGG.TTAT.
TATT.TTAT.
CCCT.ATTG.
ATTG.CCCT.
CCCT.CTTC.
CCCTTC.
CTTC.CCCT.
CCTC.CCCT.
TGGC.CCCT.
GGTTAT.
GGTT.TTAT.
TTAT.GGTT.
TTAT.TTTA.
TTTA.TTAT.
AGCC.CCCT.
CCCT.AGCC.
TTAT.TTCA.
TTCA.TTAT.
GTCCCT.
GTCC.CCCT.
TTAT.TCAT.
TCAT.TTAT.
TTAT.CATT.
CATTAT.
CATT.TTAT.
TGTA.TTAT.
TTAT.TGTA.
TTAT.GATT.
GATT.TTAT.
GATTAT.
GGAT.TTAT.
TTAT.GGAT.
ACAT.TTAT.
TTAT.ACAT.
TTAT.CAGT.
CAGT.TTAT.
AGTTAT.
AGTT.TTAT.
TTAT.AGTT.
ATTG.TTAT.
TTAT.ATTG.
TTAT.TTCC.
TTAT.CCAG.
TCCA.TTAT.
TTAT.TCCA.
TAGC.GTGT.
GTGT.TAGC.
TGTT.TTAT.
TGTTAT.
TTAT.TGTT.
TGGA.TTAT.
TTAT.TGGA.
TTAT.TTTG.
TTTG.TTAT.
TGAT.TTAT.
TTAT.TGAT.
TGAA.TTAT.
TTAT.TGAA.
TTAT.TGCT.
TGCT.TTAT.
TGCTTAT.
GATG.TTAT.
TTAT.GATG.
TTAT.TGGT.
TGGT.TTAT.
TTAT.TGCC.
TGCC.TTAT.
GTGT.TTAT.
TTAT.GTGT.
TTAT.TGTG.
TGTG.TTAT.
TGCA.TGGA.
TGGA.TGCA.
TAGC.TGTG.
TGTG.TAGC.
TGTT.TGCA.
TGCA.TGTT.
CAAT.ACCA.
ACCAAT.
ACCA.CAAT.
GTCAAT.
CAAT.GTCA.
GCAA.CAAT.
CAAT.GCAA.
TAGC.TGCC.
TGCC.TAGC.
TGGT.TAGC.
TAGC.TGGT.
TGGTAGC.
CAAT.ATTC.
CAATTC.
CCAC.CAAT.
CAAT.CCAC.
CAAT.ATCT.
CAATCT.
AGCA.CAAT.
AGCAAT.
AATT.CAAT.
TAGC.GATG.
GATG.TAGC.
GACAAT.
GACA.CAAT.
CAAT.GACA.
TTAT.CTTT.
CTTT.TTAT.
TTAT.GTGC.
GTGC.TTAT.
CTGT.TTAT.
TTAT.CTGT.
TTAT.TCAG.
TCAG.TTAT.
TTAT.TTGG.
TTGG.TTAT.
TTAT.CTTG.
CTTG.TTAT.
TTATGA.
ATGA.TTAT.
TTAT.ATGA.
AAAT.TTAT.
TTAT.AAAT.
TTAT.TTTT.
TTTT.TTAT.
TTAT.TCTT.
TCTT.TTAT.
TTAT.TGCA.
TGCA.TTAT.
TTAT.TCCT.
TTAT.AGGT.
AGGT.TTAT.
TCTG.TTAT.
TTAT.TCTG.
TTAT.GGTG.
GGTG.TTAT.
TTCT.TTAT.
TTAT.TTCT.
TTAT.TGTC.
TGTC.TTAT.
TTAT.GCCT.
GCCT.TTAT.
TTAT.ATGG.
ATGG.TTAT.
AAAA.TGCA.
TGCA.AAAA.
TGCAAAA.
TTGT.TTAT.
TTAT.TTGT.
TGAG.TTAT.
TTAT.TGAG.
TTAT.AATG.
AATG.TTAT.
GAAA.TTAT.
TTAT.GAAA.
AAAG.TTAT.
TTAT.AAAG.
TTAT.ATGT.
ATGT.TTAT.
AAAC.CAGC.
TAGA.CAGC.
GGAT.CAGC.
CAGC.GGAT.
TTCC.CAGC.
CAGC.TTCC.
CCAG.CAGC.
AACA.CAGC.
AACAGC.
TCCA.CAGC.
CAGC.TCCA.
CAGC.CTCA.
CTCA.CAGC.
CCCT.CCTT.
CCTT.CCCT.
CAGC.TCAA.
TCAA.CAGC.
CAGCTG.
AGAG.CAGC.
CAGC.AGAG.
TACA.CAGC.
TGAC.CCCT.
CAGC.CTTC.
CTTC.CAGC.
CACA.CAGC.
CTCT.CAGC.
CAGC.CTCT.
CAGC.ATGC.
ATGC.CAGC.
CTGC.CAGC.
CAGC.CTGC.
GCTT.CAGC.
CAAG.CAGC.
TGAC.CAGC.
CAGC.CCTT.
CCTT.CAGC.
GTTT.CAGC.
CAGG.CAGC.
GAAG.CAGC.
TTTC.CAGC.
CAGC.TTTC.
CTGA.CAGC.
CAGC.CTGA.
TTGA.CCCT.
CCCT.TTGA.
GTCC.GTGT.
GTGT.GTCC.
GTGC.CCCT.
CCCT.GTGC.
TGTG.GTCC.
GTCC.TGTG.
CCCT.TTCA.
TTCA.CCCT.
TCTT.GAAA.
GAAA.TCTT.
AATG.TCTT.
TCTT.AATG.
ACCA.CAGC.
ACCAGC.
GTCAGC.
GTCA.CAGC.
CAGCAA.
GCAA.CAGC.
CCAC.CAGC.
AGCA.CAGC.
AGGA.CCCT.
CCCT.AGGA.
AGCT.CAGC.
CAGC.CATG.
CATG.CAGC.
CCCT.CATG.
CATG.CCCT.
GAGT.CAGC.
CAGC.GAGT.
GACA.CAGC.
CCCT.CTGA.
CTGA.CCCT.
GTTC.CAGC.
CCAA.CAGC.
CAGC.AGCC.
AGCC.CAGC.
TTTC.CCCT.
CCCT.TTTC.
TAAA.CCCT.
CTGG.CCCT.
CCCT.CTGG.
CCCTGG.
GTTT.CCCT.
CCCT.GTTT.
TCTC.CAGC.
CAGC.TCTC.
CAGC.CCTC.
GATG.CAGC.
CAGC.GATG.
CAGC.TTGT.
TTGT.CAGC.
CAGC.AGAA.
AGAA.CAGC.
TGAG.CAGC.
CAGC.TGAG.
AATG.CAGC.
CAGC.AATG.
GAAA.CAGC.
AAAG.CAGC.
ATGT.CAGC.
CAGC.ATGT.
TGTT.CAGC.
CAGC.TGTT.
TGGA.CAGC.
CAGC.TGGA.
TTTG.CAGC.
CAGC.TTTG.
TGAT.CAGC.
CAGC.TGAT.
TGAA.CAGC.
CAGC.TGAA.
CAGC.TGCT.
TGCT.CAGC.
ATGG.CAGC.
CAGC.ATGG.
CAGC.TGGT.
TGGT.CAGC.
TGCC.CAGC.
CAGC.TGCC.
GTGT.CAGC.
CAGC.GTGT.
CAGC.TGTG.
TGTG.CAGC.
TGAG.TCTT.
TCTT.TGAG.
GAAT.CCCT.
TCTT.AGAA.
AGAA.TCTT.
CCCTGC.
CCCT.CTGC.
TTAT.CCAT.
CTTA.TTAT.
ATGC.CCCT.
CCCT.ATGC.
CTCT.CCCT.
CCCTCT.
CCCT.CTCT.
CCCTCA.
CCCT.CTCA.
AAAT.CAGC.
GCCA.CAGC.
CAGC.GCCA.
ACAG.CAGC.
CAGC.ACAG.
GGAA.CAGC.
TTGA.CAGC.
GTGA.CAGC.
CAGC.AGGA.
AGGA.CAGC.
CAAA.CAGC.
TTCA.CAGC.
TTGC.CCCT.
CCCT.TTGC.
CAGA.CAGC.
CAGC.CAGA.
CTGT.CAGC.
CAGC.CTGT.
TCAG.CAGC.
CCTG.CAGC.
CAGC.CCTG.
GTTC.CAAT.
CAAT.GTTC.
AAGA.CAGC.
CAGC.AAGA.
TCTT.CAGC.
CAGC.TCTT.
TGCA.CAGC.
TGCAGC.
CAGC.TCCT.
TCCT.CAGC.
AGTG.CAGC.
CAGC.AGTG.
AGGT.CAGC.
CAGC.AGGT.
TCTG.CAGC.
CAGC.TCTG.
CAGC.CTTT.
CAGCTTT.
CTTT.CAGC.
GGTG.CAGC.
CAGC.GGTG.
TTCT.CAGC.
CAGC.TTCT.
TGTC.CAGC.
CAGC.TGTC.
CAGC.GCCT.
GCCT.CAGC.
GAGC.CATG.
CATGAGC.
CATG.GAGC.
GAGC.CTGC.
CTGC.GAGC.
GAAT.GAGC.
GAGC.GAAT.
CAAG.GAGC.
GAGC.CAAG.
GAGC.CCTT.
CCTT.GAGC.
GAGC.TGGG.
TGGG.GAGC.
GAGC.CTGG.
CAGG.GAGC.
GAGC.CAGG.
GAGC.AAGT.
AAGT.GAGC.
GAGC.GAAG.
GAAG.GAGC.
GAGC.TTTC.
TTTC.GAGC.
GAGC.CTGA.
CTGA.GAGC.
GTGA.TAGC.
TAGC.GTGA.
GAGC.ACTG.
ACTG.GAGC.
GAGC.GCCA.
GCCA.GAGC.
ACAG.GAGC.
GAGC.ACAG.
GAGC.AGAT.
AGAT.GAGC.
ATTT.GAGC.
GAGC.TTGA.
TTGA.GAGC.
ATTT.TAGC.
TAGC.ATTT.
GAGC.GTGA.
GTGA.GAGC.
AGAT.TAGC.
TAGC.AGAT.
GAGC.AAGG.
AAGG.GAGC.
AGGA.GAGC.
GAGC.AGGA.
GAGC.CAAA.
CAAA.GAGC.
TTCA.GAGC.
GAGC.TTCA.
CAGA.GAGC.
GAGC.CAGA.
GAGC.GAGA.
GAGA.GAGC.
GAGC.CCAA.
CCAA.GAGC.
GAGC.AGCC.
TAGC.TCCT.
TCCT.TAGC.
TCTT.TAGC.
TAGC.TCTT.
AAAT.TAGC.
TAGC.AAAT.
TAGC.ATGA.
ATGA.TAGC.
TCAT.GAGC.
GAGC.TCAT.
GAGC.CCTC.
CTTC.GAGC.
GAGC.CTTC.
GATT.GAGC.
TAGA.GAGC.
GAGC.TAGA.
TAGAGC.
GAGC.AACT.
AACT.GAGC.
ATTG.GAGC.
GAGC.ATTG.
CTGT.GAGC.
GAGC.CTGT.
TAGC.CCTG.
TAGCCTG.
CCTG.TAGC.
GAGC.TTCC.
TTCC.GAGC.
CCAG.GAGC.
GAGC.CCAG.
AACA.GAGC.
GAGC.AACA.
GAGC.TCCA.
TCCA.GAGC.
CTCA.GAGC.
GAGC.CTCA.
GAGC.GCTG.
GAGC.TATG.
TATG.GAGC.
GAGC.AGAG.
AGAG.GAGC.
CAGA.TAGC.
TAGC.CAGA.
TAGC.CAAA.
CAAA.TAGC.
ACAA.GAGC.
GAGC.ACAA.
GAGC.AAAC.
AAAC.GAGC.
ATGG.TCTT.
TCTT.ATGG.
GAGC.AAAG.
AAAG.GAGC.
GAGC.ATGT.
ATGT.GAGC.
TGTT.GAGC.
GAGC.TGTT.
GAGC.TGGA.
TGGA.GAGC.
TTTG.GAGC.
GAGC.TTTG.
GAGC.TGAT.
TGAT.GAGC.
TGAA.GAGC.
GAGC.TGAA.
TGCT.GAGC.
GAGC.TGCT.
GATG.GAGC.
GAGC.GATG.
TGGT.GAGC.
GAGC.TGGT.
GAGC.TGCC.
TGCC.GAGC.
GTGT.GAGC.
GAGC.GTGT.
GAGC.TGTG.
TGTG.GAGC.
GAGC.GAAA.
GAAA.GAGC.
TAAA.TAGC.
AATACT.
AATA.TACT.
TACT.AATA.
TAAT.AATA.
ACCA.AATA.
GCAATA.
GCAA.AATA.
TTAA.AATA.
AATA.TTAA.
TTAATA.
AATA.TAAG.
TAAG.AATA.
AATA.CCAA.
CCAATA.
AATA.TATT.
TATT.AATA.
AGCC.AATA.
AATA.AGCC.
TGTA.AATA.
AATA.TGTA.
AATAGA.
TAGA.AATA.
ACAT.AATA.
AATA.ACAT.
TCTG.GAGC.
GAGC.TCTG.
GAGC.TCAG.
TCAG.GAGC.
GAGC.TTGG.
TTGG.GAGC.
TTGGAGC.
GAGC.CTTG.
CTTG.GAGC.
GAGCCTG.
GAGC.CCTG.
ATGA.GAGC.
GAGC.ATGA.
AAAT.GAGC.
GAGC.AAAT.
GAGC.AAGA.
AAGA.GAGC.
TCTT.GAGC.
GAGC.TCTT.
TGCA.GAGC.
GAGC.TGCA.
GAGC.TCCT.
TCCT.GAGC.
AGTG.GAGC.
AGGT.GAGC.
GAGC.AGGT.
TAAG.GAGC.
GAGC.TAAG.
GAGCTTT.
GAGC.CTTT.
CTTT.GAGC.
GAGC.GGTG.
GGTG.GAGC.
TTCT.GAGC.
GAGC.TTCT.
GCCT.GAGC.
GAGC.GCCT.
CATG.TAGC.
TAGC.CATG.
GAGC.ATGG.
ATGGAGC.
ATGG.GAGC.
TTGT.GAGC.
GAGC.TTGT.
GAGC.AGAA.
AGAA.GAGC.
TGAG.GAGC.
GAGC.TGAG.
TAGC.CTGA.
CTGA.TAGC.
TAGC.TTTC.
TTTC.TAGC.
AATG.GAGC.
GAGC.AATG.
CAAT.TTTC.
TTTC.CAAT.
CAAT.ATGC.
ATGC.CAAT.
TAGC.AATG.
AATG.TAGC.
CAAT.CTGC.
GCTT.CAAT.
CAAT.GCTT.
CAAT.TTGC.
TGACAAT.
CAAT.TGAC.
TGAC.CAAT.
CAAT.CCTT.
CAAT.TGGG.
TGGG.CAAT.
GTTT.CAAT.
CAAT.GTTT.
CAAT.CTGG.
CAGG.CAAT.
CAAT.CAGG.
CAAT.GAAG.
GAAG.CAAT.
CAAT.TAAA.
CAATAAA.
TAAA.CAAT.
CACA.CAAT.
CACAAT.
CAAT.CACA.
CAAT.CTGA.
CTGA.CAAT.
GCCA.CAAT.
CAAT.GCCA.
ACAG.CAAT.
CAAT.ACAG.
CAAT.ATTT.
ATTT.CAAT.
CAATTT.
CAAT.GGAA.
GGAA.CAAT.
GTGA.CAAT.
CAAT.GTGA.
CAAT.AAGG.
AAGG.CAAT.
CAAT.CAAA.
CAAA.CAAT.
CAAT.TTCA.
TTCA.CAAT.
CAAT.GTGC.
GTGC.CAAT.
CAAT.CAGA.
CAGA.CAAT.
CAAT.CTGT.
CTGT.CAAT.
TCAG.CAAT.
CAAT.TCAG.
TCCA.CAAT.
CAAT.TCCA.
TCCAAT.
CAAT.CCAA.
CCAA.CAAT.
TAGC.TGCT.
TGCT.TAGC.
TAGC.TGAA.
TGAA.TAGC.
CAAT.TATT.
TATT.CAAT.
GGTT.CAAT.
CAAT.GGTT.
TGGC.CAAT.
CAAT.TGGC.
TGTA.CAAT.
CAAT.TGTA.
CAAT.CCTC.
CAGT.CAAT.
CAAT.CAGT.
CAAT.ATTG.
ATTG.CAAT.
CAATTG.
TTCC.CAAT.
CAAT.TTCC.
AACA.CAAT.
CAAT.AACA.
TAGC.TGAT.
TGAT.TAGC.
CAAT.TTGG.
TTGG.CAAT.
CAAT.CTCA.
TAGC.TTTG.
TTTG.TAGC.
CAAT.TCAA.
TCAA.CAAT.
TAGC.TGGA.
TGGA.TAGC.
TGTT.TAGC.
TAGC.TGTT.
CAAT.GCTG.
GCTG.CAAT.
CAAT.TATG.
TATG.CAAT.
CAAT.GTCT.
GTCT.CAAT.
CAAT.TACA.
TACA.CAAT.
TAGC.ATGT.
ATGT.TAGC.
ACAA.CAAT.
CAAT.ACAA.
TAGC.AAAG.
AAAG.TAGC.
CAAT.AAAC.
AAACAAT.
AAAC.CAAT.
TGTC.TAGC.
TAGC.TGTC.
CAAT.AAAA.
AAAA.CAAT.
CAAT.TGTT.
TGTT.CAAT.
CAATGGA.
CAAT.TGGA.
TGGA.CAAT.
TTTG.CAAT.
CAAT.TTTG.
TGAT.CAAT.
CAAT.TGAT.
CAATGAA.
TGAA.CAAT.
CAAT.TGAA.
CAAT.TGCT.
TGCT.CAAT.
GATG.CAAT.
CAAT.GATG.
TGGT.CAAT.
CAAT.TGGT.
CAAT.TGCC.
TGCC.CAAT.
TGCCAAT.
CAAT.GTGT.
GTGT.CAAT.
CAAT.TGTG.
TGTG.CAAT.
TCTT.TTGT.
TTGT.TCTT.
ATGT.CAAT.
CAAT.ATGT.
GGGA.GAGC.
GAGC.GGGA.
TCTA.GAGC.
GAGC.TCTA.
TAGC.TTCT.
TTCT.TAGC.
AGCA.GAGC.
GAGC.AGCA.
TAGC.GGTG.
GGTG.TAGC.
TAGC.CTTT.
CTTT.TAGC.
GAGC.GTGG.
GTGG.GAGC.
GAGC.AGCT.
AGCT.GAGC.
TAGC.TCTG.
TCTG.TAGC.
TAGC.AGGT.
AGGT.TAGC.
AGGTAGC.
AGTG.TAGC.
TAGC.AGTG.
GTTC.GAGC.
GAGC.GTTC.
CAAT.TTCT.
CAAT.CTTG.
CAAT.CCTG.
ATGA.CAAT.
CAAT.ATGA.
TGAG.TAGC.
TAGC.TGAG.
CAAT.AAAT.
AAAT.CAAT.
CAAT.TCTT.
TCTT.CAAT.
CAAT.TGCA.
TGCA.CAAT.
AGAA.TAGC.
TAGC.AGAA.
CAAT.TCCT.
TCCT.CAAT.
AGGT.CAAT.
CAAT.AGGT.
CAAT.TCTG.
TCTG.CAAT.
CAAT.CTTT.
CTTT.CAAT.
CAAT.GGTG.
GGTG.CAAT.
AATG.GTCA.
GTCA.AATG.
TGTC.CAAT.
CAAT.TGTC.
TGTCAAT.
CAAT.GCCT.
GCCT.CAAT.
CAAT.ATGG.
ATGG.CAAT.
TAGC.TTGT.
TTGT.TAGC.
TTGT.CAAT.
CAAT.TTGT.
CAAT.AGAA.
AGAA.CAAT.
CAAT.TGAG.
TGAG.CAAT.
AATG.CAAT.
CAAT.AATG.
TAGC.ATGG.
ATGG.TAGC.
TAGC.GCCT.
GCCT.TAGC.
GAAA.CAAT.
CAAT.GAAA.
AAAG.CAAT.
CAAT.AAAG.
ATTC.TTTA.
TTTA.ATTC.
GCAA.GTGT.
GTGT.GCAA.
TGTG.GCAA.
GCAA.TGTG.
GGTG.TCTT.
TCTT.GGTG.
CCTA.ATTC.
ATTC.CCTA.
AATT.ATTC.
TACC.ACCT.
TACC.CCAA.
CCAA.TACC.
ATTC.TAGG.
TAGG.ATTC.
CCAA.ATTC.
ATTC.CCAA.
TATT.ATTC.
TACC.CCTA.
CCTACC.
TACCAC.
TACC.CCAC.
AGCC.ATTC.
ATTC.AGCC.
TGCC.GCAA.
GCAA.TGCC.
ATTC.TCAT.
TCTACC.
CTTACC.
TACC.CTTA.
ATTC.TCTC.
TCTC.ATTC.
TACCAT.
CCAT.TACC.
ATTC.CATT.
CATT.ATTC.
TACC.ACCA.
ATTC.TGTA.
TGTA.ATTC.
ATTC.CCTC.
ATTC.CTTC.
ATTCTTC.
CTTC.ATTC.
GATT.ATTC.
AATACC.
AATA.TACC.
TACC.CTCC.
CTCC.TACC.
TGAG.GCAA.
GCAA.TGAG.
TGAGCAA.
TTTACC.
TTTA.TACC.
TCCT.GCAA.
GCAA.TCCT.
GCAA.AGTG.
AGTG.GCAA.
AGGT.GCAA.
GCAAGGT.
GCAA.AGGT.
TCTG.GCAA.
TCTGCAA.
GCAA.TCTG.
GCAA.CTTT.
CTTT.GCAA.
GGTG.GCAA.
GCAA.GGTG.
TTCT.GCAA.
GCAA.TTCT.
TGTC.GCAA.
GCAA.TGTC.
GCCT.GCAA.
GCAA.GCCT.
GCAA.ATGG.
ATGG.GCAA.
TTGT.GCAA.
GCAA.TTGT.
GCAA.AGAA.
AGAA.GCAA.
TACCCT.
GCAA.AATG.
AATG.GCAA.
GCAA.GAAA.
GAAA.GCAA.
GCAA.AAAG.
AAAG.GCAA.
ATGT.GCAA.
GCAA.ATGT.
GCAA.AAAA.
TGTT.GCAA.
GCAA.TGTT.
TGGA.GCAA.
GCAA.TGGA.
GCAA.TTTG.
TTTG.GCAA.
TGAT.GCAA.
GCAA.TGAT.
TGAA.GCAA.
GCAA.TGAA.
GCAA.TGCT.
TGCT.GCAA.
GATG.GCAA.
GCAA.GATG.
GCAA.TGGT.
TGGT.GCAA.
ATTC.AAGG.
AAGG.ATTC.
CTGG.ATTC.
ATTC.CTGG.
ATTCTGG.
ATTC.CAGG.
ATTCAGG.
CAGG.ATTC.
AAGT.ATTC.
ATTC.AAGT.
GAAG.ATTC.
ATTC.GAAG.
ATTC.TAAA.
TAAA.ATTC.
ATTC.CTGA.
CTGA.ATTC.
ATTC.CATG.
ATTC.GCCA.
GCCA.ATTC.
ACAG.ATTC.
ATTC.ACAG.
ATTC.AGAT.
AGAT.ATTC.
ATTC.ATTT.
ATTT.ATTC.
GGAA.ATTC.
ATTC.GGAA.
ATTC.GTGA.
GTGA.ATTC.
ATTC.TGGG.
TGGG.ATTC.
ATTC.AGGA.
AGGA.ATTC.
CAAA.ATTC.
ATTC.CAAA.
ATTC.TTCA.
TTCA.ATTC.
AGTC.TGCC.
TGCC.AGTC.
AGTC.TGCT.
TGCT.AGTC.
ATTC.GTGC.
GTGC.ATTC.
CAGA.ATTC.
ATTC.CAGA.
CAGATTC.
ATTCTGT.
ATTC.CTGT.
CTGT.ATTC.
ATTC.TCAG.
TCAG.ATTC.
ATTC.TTGG.
TTGG.ATTC.
ATTC.CTTG.
CTTG.ATTC.
CCTG.ATTC.
ATTC.CCTG.
ATTC.ATGA.
ATGA.ATTC.
TCAA.ATTC.
TGCA.TGCT.
TGCT.TGCA.
GATG.TGCA.
TGCA.GATG.
ATTC.TAGA.
TAGA.ATTC.
GGAT.ATTC.
ATTC.ACAT.
ACATTC.
ACAT.ATTC.
ATTC.CAGT.
GAGA.ATTC.
ATTC.TTCC.
AGTC.TGTG.
TGTG.AGTC.
CCAG.ATTC.
ATTC.CCAG.
AACA.ATTC.
ATTC.AACA.
TCCA.ATTC.
ATTCCA.
ATTC.CTCA.
CTCA.ATTC.
TGTA.TACC.
TGTACC.
GTGT.AGTC.
AGTC.GTGT.
GCTG.ATTC.
ATTC.GCTG.
AGAG.ATTC.
ATTC.AGAG.
TACA.ATTC.
ACAA.ATTC.
ATTC.ACAA.
ATTC.AAAC.
AAAC.ATTC.
ATTC.CACA.
CACA.ATTC.
ATTC.CTCT.
CTCT.ATTC.
CTGC.ATTC.
ATTC.CTGC.
ATTC.GAAT.
GAAT.ATTC.
TTGC.ATTC.
ATTC.TTGC.
ATTC.CAAG.
CAAG.ATTC.
ATTC.CCTT.
AGAG.GCAA.
GCAA.AGAG.
GCAA.ACCT.
TGGC.GCAA.
GCAA.TGGC.
GATT.GCAA.
GCAA.GATT.
GCAACT.
GCAA.AACT.
GGAT.GCAA.
GCAA.GGAT.
AGTT.GCAA.
GCAA.AGTT.
TTCC.GCAA.
GCAA.TTCC.
AACA.GCAA.
GCAACA.
GCAA.AACA.
GCAA.GCTG.
GCTG.GCAA.
GCAA.TATG.
GTCT.GCAA.
GCAA.GTCT.
GCAA.GTTG.
GTTG.GCAA.
GCAA.ACTT.
GCAA.CCAA.
CCAA.GCAA.
TACA.GCAA.
GCAA.TACA.
ACAA.GCAA.
GCAA.ACAA.
GCAA.AAAC.
AAAC.GCAA.
TACC.CTGT.
GCAA.ACTG.
ACTG.GCAA.
GCAA.ATGC.
TTCA.TACC.
TACC.TTCA.
TACC.CAAA.
CAAA.TACC.
GCAA.CTGC.
TACC.AGAT.
AGAT.TACC.
GCAA.GCTT.
GCAA.TTGC.
TTGCAA.
CAAG.GCAA.
GCAA.CAAG.
TGCC.TCTA.
TCTA.TGCC.
TCTA.GAAA.
GAAA.TCTA.
AAAG.TCTA.
TCTA.AAAG.
TCTA.ATGT.
TCTATGT.
ATGT.TCTA.
TACC.CTTT.
CTTT.TACC.
AAAA.TCTA.
TCTA.AAAA.
TCTA.TGTT.
TGTT.TCTA.
TGGA.TCTA.
TCTA.TGGA.
TCTA.TTTG.
TTTG.TCTA.
TGAT.TCTA.
TCTA.TGAT.
TCTA.TGAA.
TGAA.TCTA.
TGCT.TCTA.
TCTA.TGCT.
TCTA.GATG.
GATG.TCTA.
TCTA.TGGT.
TGGT.TCTA.
TACC.CATG.
CATG.TACC.
TCTA.GTGT.
GTGT.TCTA.
TCTA.TGTG.
TGTG.TCTA.
AGGT.TACC.
TACC.AGGT.
TACC.TCCT.
TCCT.TACC.
GCAA.ATTC.
ATTC.GCAA.
GCAA.ATCT.
AAAT.TACC.
TACC.AAAT.
TACC.CCTG.
CCTG.TACC.
TACC.TTGG.
TTGG.TACC.
GCAA.AATT.
GCAATT.
AAGC.GCAA.
GCAA.AAGC.
TACC.TCAG.
GCAA.CCTG.
CAAG.TACC.
TACC.CAAG.
TACC.GCTT.
GCTT.TACC.
GAAT.TACC.
TACC.CTGC.
CTGC.TACC.
TACC.CACA.
CACA.TACC.
TTCA.GCAA.
GCAA.TTCA.
GCAA.GTGC.
TACC.ACTT.
GCAA.CAGA.
CAGA.GCAA.
GCAA.CTGT.
CTGT.GCAA.
TCAG.GCAA.
GCAA.TCAG.
GCAA.TTGG.
TTGG.GCAA.
GCAA.CTTG.
TACC.TGAC.
TGAC.TACC.
ATGA.GCAA.
GCAA.ATGA.
GCAA.AAAT.
AAAT.GCAA.
TCAA.TACC.
TACC.TCAA.
TACC.CTCA.
AAGA.GCAA.
GCAA.AAGA.
TACC.CCAG.
TACCAG.
TTTT.GCAA.
GCAA.TTTT.
TCTT.GCAA.
GCAA.TCTT.
GCAA.TGCA.
TGCA.GCAA.
TACC.ACAT.
ACAT.TACC.
TAGA.TACC.
TACC.TAGA.
TACC.CTTC.
CTTC.TACC.
TACC.CCTC.
TTTC.GCAA.
GCAA.TTTC.
TACC.CTGA.
CTGA.TACC.
TACC.CAGG.
CTGG.TACC.
TACCTGG.
TACC.CTGG.
GCAA.TGAC.
TGAC.GCAA.
GCAA.CCTT.
TGGG.GCAA.
GCAA.TGGG.
GCAA.GTTT.
GTTT.GCAA.
GCAA.CTGG.
CAGG.GCAA.
GCAA.CAGG.
GCAAAGT.
AAGT.GCAA.
GCAA.AAGT.
TGGG.TACC.
TACC.TGGG.
GAAGCAA.
GCAA.GAAG.
GAAG.GCAA.
GCAA.TAAA.
TAAA.GCAA.
AAAT.ATTC.
ATTC.AAAT.
AAATTC.
GCAA.CTGA.
CTGA.GCAA.
GCAA.GCCA.
GCCA.GCAA.
ACAG.GCAA.
GCAA.ACAG.
GCAA.AGAT.
AGAT.GCAA.
GCAAGAT.
ATTT.GCAA.
GCAA.ATTT.
GGAA.GCAA.
GCAA.GGAA.
GCAA.TTGA.
TTGA.GCAA.
GTGA.GCAA.
GCAA.GTGA.
GCAA.AAGG.
AAGG.GCAA.
TACC.CCTT.
CCTT.TACC.
AGGA.GCAA.
GCAA.AGGA.
GCAA.CAAA.
CAAA.GCAA.
TTGG.AGTC.
AGTC.TTGG.
AGTC.AAAT.
AAAT.AGTC.
ATCT.TTAA.
TTAA.ATCT.
GACA.ATCT.
ATCT.GACA.
GACATCT.
GTTC.ATCT.
ATCT.GTTC.
ATCT.TAAG.
TAAG.ATCT.
ATCT.TTTA.
TTTA.ATCT.
ATCT.TCAT.
TCATCT.
TCAT.ATCT.
TCTC.ATCT.
ATCT.TCTC.
AGTC.ATGA.
AGTC.CTTG.
AGTCTTG.
ATCT.CATT.
CATT.ATCT.
ATCT.TGTA.
TGTA.ATCT.
ATCT.CTTC.
AAGA.AGTC.
AGTC.AAGA.
GATT.ATCT.
ATCT.GATT.
GGATCT.
GGAT.ATCT.
ATCT.GGAT.
ACAT.ATCT.
ATCT.ACAT.
ATCT.AGTT.
AGTT.ATCT.
GAGA.ATCT.
ATCT.GAGA.
ATCT.CCAG.
CCAG.ATCT.
AACA.ATCT.
ATCT.TCCA.
TCCA.ATCT.
CTCA.ATCT.
ATCT.CTCA.
TCAA.ATCT.
ATCT.TCAA.
TATG.ATCT.
ATCT.TATG.
GTCT.ATCT.
ATCT.GTCT.
ATCT.GTTG.
GTTG.ATCT.
GAAA.CCAC.
CCAC.GAAA.
CCAC.TCTT.
TCTT.CCAC.
TGCA.CCAC.
CCAC.TGCA.
TCCT.CCAC.
CCAC.TCCT.
AGTG.CCAC.
CCAC.AGTG.
AGGT.CCAC.
CCAC.AGGT.
TCTG.CCAC.
CCAC.TCTG.
CCACTTT.
CTTT.CCAC.
CCAC.CTTT.
TTCT.CCAC.
CCAC.TTCT.
CCAC.TGTC.
TGTC.CCAC.
CCAC.GCCT.
GCCT.CCAC.
AGAA.CCAC.
CCAC.AGAA.
CCAC.TGAG.
TGAG.CCAC.
AATG.CCAC.
CCAC.AATG.
ATCT.AGAG.
AGAG.ATCT.
AAAG.CCAC.
CCAC.AAAG.
ATGT.CCAC.
CCAC.ATGT.
CCAC.AAAA.
AAAA.CCAC.
TGGA.CCAC.
CCAC.TGGA.
CCAC.TTTG.
TTTG.CCAC.
TGAT.CCAC.
TGAA.CCAC.
TGCT.CCAC.
CCAC.TGCT.
GATG.CCAC.
CCAC.GATG.
CCAC.TGCC.
TGCC.CCAC.
CCAC.GTGT.
GTGT.CCAC.
TGTG.CCAC.
CCAC.TGTG.
AGTC.TCTT.
TCTT.AGTC.
ATGA.ATCT.
ATGATCT.
ATCT.ATGA.
ATCT.AAGG.
AAGG.ATCT.
AGGA.ATCT.
ATCT.AGGA.
CAAA.ATCT.
ATCT.CAAA.
ATCT.TTCA.
TTCATCT.
TTCA.ATCT.
ATCTTCA.
ATCT.GTGC.
GTGC.ATCT.
ATCT.CAGA.
CAGA.ATCT.
CTGT.ATCT.
ATCT.CTGT.
AGGA.AGTC.
AGTC.AGGA.
ATCT.TCAG.
TCAG.ATCT.
ATCT.TTGG.
TTGG.ATCT.
ATCT.CTTG.
CTTG.ATCT.
AGTC.GTGA.
GTGA.AGTC.
CCTG.ATCT.
ATCT.CCTG.
GTGA.ATCT.
ATCT.GTGA.
AAAT.ATCT.
ATCT.AAAT.
AAGA.ATCT.
ATCT.AAGA.
ATCT.TTTT.
TTTT.ATCT.
TCTT.ATCT.
ATCT.TCTT.
TTGA.AGTC.
AGTC.TTGA.
AGTC.GGAA.
GGAA.AGTC.
ATTT.AGTC.
AGTC.ATTT.
AGTC.ACAG.
ACAGTC.
ACAG.AGTC.
AGTC.GCCA.
GCCA.AGTC.
CTGA.AGTC.
TGCA.ATCT.
ATCT.TGCA.
TCCT.ATCT.
ATCT.TCCT.
AGGT.ATCT.
ATCT.AGGT.
ATCT.GAAG.
GAAG.ATCT.
TACA.ATCT.
CTCT.ATCT.
ATCT.CTCT.
ATGC.ATCT.
ATCT.ATGC.
ATCT.CTGC.
CTGC.ATCT.
TCAG.AGTC.
AGTC.TCAG.
ATCT.GAAT.
GAAT.ATCT.
ATCT.TTGC.
TTGC.ATCT.
TGAC.ATCT.
ATCT.TGAC.
TGGG.ATCT.
ATCT.TGGG.
ATCT.GTTT.
GTTT.ATCT.
ATCT.CTGG.
AGTC.CAGA.
CAGA.AGTC.
ATCT.CAGG.
CAGG.ATCT.
AAGA.CCAC.
CCAC.AAGA.
ATCT.TAAA.
TAAA.ATCT.
ATCT.TTTC.
ATCTTTC.
TTTC.ATCT.
ATCT.CTGA.
CTGA.ATCT.
TTCA.AGTC.
AGTC.TTCA.
CATG.ATCT.
ATCT.CATG.
GCCA.ATCT.
ATCT.GCCA.
CAAA.AGTC.
ATCT.ACAG.
ACAG.ATCT.
AGAT.ATCT.
AGATCT.
ATCT.AGAT.
ATCT.ATTT.
ATTT.ATCT.
GGAA.ATCT.
ATCT.TTGA.
TTGA.ATCT.
AGAA.AGTC.
AGTC.AGAA.
TGCT.ATTC.
ATTC.TGCT.
ATTC.GATG.
GATG.ATTC.
TGGT.ATTC.
ATTC.TGGT.
ATTC.TGCC.
TGCC.ATTC.
ATTC.GTGT.
GTGT.ATTC.
ATTC.TGTG.
TGTG.ATTC.
TGGA.AGTC.
AGTC.TGGA.
AAAA.AGTC.
AAAAGTC.
AAAG.AGTC.
AGTC.AAAG.
CCAC.CACT.
CACT.CCAC.
AGTC.GAAA.
GAAA.AGTC.
AGTC.AATG.
AATG.AGTC.
AGTC.TGAG.
TGAG.AGTC.
TGAA.ATTC.
ATTC.TGAA.
AGTC.ATGG.
ATGG.AGTC.
TAGG.CCAC.
CCAC.AAGC.
AAGC.CCAC.
CCAC.CCAA.
CCAA.CCAC.
ACCT.CCAC.
CCAC.ACCT.
CCAC.AGCC.
AGCC.CCAC.
AGCCAC.
TGGC.CCAC.
CCAC.TGGC.
TGGCCAC.
TCTC.CCAC.
CCAC.TCTC.
CCTC.CCAC.
CCAC.CCTC.
CCAC.CTTC.
GATT.CCAC.
CCAC.GATT.
GGAT.CCAC.
CCAC.GGAT.
ACAT.CCAC.
ATTC.GCCT.
GCCT.ATTC.
ATTC.AAGA.
AAGA.ATTC.
AAGATTC.
ATTC.TCTT.
TCTT.ATTC.
AGTC.TGAA.
TGAA.AGTC.
ATTC.TGCA.
TGCA.ATTC.
ATTC.TCCT.
TCCT.ATTC.
ATTC.AGTG.
AGTG.ATTC.
ATTC.AGGT.
AGGT.ATTC.
TCTG.ATTC.
ATTC.TCTG.
AGTC.TTTG.
TTTG.AGTC.
ATTC.CTTT.
CTTT.ATTC.
GGTG.ATTC.
ATTC.GGTG.
ATTC.TTCT.
TTCT.ATTC.
ATTC.TGTC.
TGTC.ATTC.
AGTC.TGTC.
TGTC.AGTC.
ATTC.ATGG.
ATGG.ATTC.
ATTC.TTGT.
TTGT.ATTC.
ATTC.AGAA.
AGAA.ATTC.
AGAATTC.
ATTC.TGAG.
TGAG.ATTC.
AATG.ATTC.
ATTC.AATG.
GAAA.ATTC.
ATTC.GAAA.
AAAG.ATTC.
ATTC.AAAG.
ATGT.ATTC.
ATTC.ATGT.
AAAA.ATTC.
ATTC.AAAA.
TGTT.ATTC.
ATTC.TGTT.
TGGATTC.
TGGA.ATTC.
ATTC.TGGA.
ATTC.TTTG.
TTTG.ATTC.
ATTC.TGAT.
TGAT.ATTC.
AGAT.CCAC.
CCAC.AGAT.
CCAC.TGAC.
TGAC.CCAC.
CCAC.CCTT.
CCTT.CCAC.
TGGG.CCAC.
CCAC.TGGG.
CTGG.CCAC.
CCAC.CTGG.
CAGG.CCAC.
CCACAGG.
CCAC.CAGG.
AAGT.CCAC.
CCAC.AAGT.
TAAA.CCAC.
TTTC.CCAC.
CCAC.TTTC.
CCAC.CTGA.
CTGA.CCAC.
CCAC.CATG.
CATG.CCAC.
CCAC.GCCA.
GCCA.CCAC.
TGCA.AGTC.
AGTC.TGCA.
ACAG.CCAC.
CAAG.CCAC.
CCAC.CAAG.
GGAA.CCAC.
CCAC.GGAA.
TTGA.CCAC.
CCAC.TTGA.
AAGG.CCAC.
CCAC.AAGG.
AGGA.CCAC.
CCAC.AGGA.
CAAA.CCAC.
CCACAAA.
TTCA.CCAC.
CCAC.TTCA.
GTGC.CCAC.
GTGCCAC.
CAGA.CCAC.
TCAG.CCAC.
CCAC.TCAG.
CTTG.CCAC.
CCAC.CTTG.
CCAC.CCTG.
ATGA.CCAC.
CCAC.ATGA.
CCAC.AAAT.
AAAT.CCAC.
AGTC.TCTG.
TCTG.AGTC.
CAGT.CCAC.
CCAC.CAGT.
GAGA.CCAC.
TTCC.CCAC.
TTCCAC.
CCAC.TTCC.
CCAG.CCAC.
CCAC.CCAG.
AACA.CCAC.
TCCA.CCAC.
CCAC.TCCA.
AGTC.CTTT.
CTTT.AGTC.
CCAC.CTCA.
CTCA.CCAC.
TCAA.CCAC.
CCAC.TCAA.
TATG.CCAC.
CCAC.TATG.
CCAC.ACTT.
ACTT.CCAC.
AGAG.CCAC.
CCAC.AGAG.
ACAA.CCAC.
AATG.TCTA.
TCTA.AATG.
AAAC.CCAC.
CCAC.ACTG.
ACTG.CCAC.
CCAC.CACA.
CACA.CCAC.
AGTC.AGGT.
AGGT.AGTC.
AGTC.AGTG.
AGTG.AGTC.
AGTC.TCCT.
TCCT.AGTC.
CTCT.CCAC.
CCAC.CTCT.
ATGC.CCAC.
CCAC.ATGC.
CCAC.CTGC.
GAAT.CCAC.
CCAC.GAAT.
GCTT.CCAC.
CCAC.GCTT.
CCAC.TTGC.
TTGC.CCAC.
CCAT.TCTC.
TTTA.AATC.
AATC.TTTA.
CCAATC.
CCAA.AATC.
CCAT.CTTA.
CTTA.CCAT.
ATTC.CCAT.
CCATTC.
CCAT.ATCT.
ATCT.CCAT.
CCATCT.
CCAT.TAGG.
TAGG.CCAT.
GTTC.CCAT.
CCAT.GTTC.
AAGCCAT.
AAGC.CCAT.
TAAG.CCAT.
GGTT.CCAT.
CCAT.GGTT.
AGCC.CCAT.
AATC.CCTA.
TGGC.CCAT.
CCAT.TGGC.
TGTG.GGGA.
GGGA.TGTG.
CATT.CCAT.
TTAATC.
TGTA.CCAT.
CCAT.TGTA.
TAGA.CCAT.
CCATTG.
CCAT.TTCC.
TTCCAT.
TCCA.CCAT.
CCAT.TCCA.
CTCA.CCAT.
CCAT.CTCA.
CCAT.AAAC.
AAAC.CCAT.
CCAT.ACTG.
ACTG.CCAT.
ATGC.CCAT.
CCAT.ATGC.
GCAATC.
AATG.GGGA.
GGGA.AATG.
GGGA.AGTG.
AGTG.GGGA.
GGGA.AGGT.
AGGT.GGGA.
TCTG.GGGA.
GGGA.TCTG.
GGGA.CTTT.
CTTT.GGGA.
GGTG.GGGA.
GGGA.GGTG.
TTCT.GGGA.
GGGA.TTCT.
GGGA.TGTC.
TGTC.GGGA.
GGGA.GCCT.
GCCT.GGGA.
GGGA.ATGG.
ATGG.GGGA.
AATCAT.
TTGT.GGGA.
GGGA.TTGT.
AGAA.GGGA.
GGGA.AGAA.
GGGA.TGAG.
TGAG.GGGA.
AATCTA.
GAAA.GGGA.
GGGA.GAAA.
AAAG.GGGA.
GGGA.AAAG.
GGGA.ATGT.
ATGT.GGGA.
AAAA.GGGA.
GGGA.AAAA.
GGGA.TGTT.
TGTT.GGGA.
TGGA.GGGA.
GGGA.TGGA.
GGGA.TTTG.
TTTG.GGGA.
GGGA.TGAT.
TGAT.GGGA.
TGAA.GGGA.
GGGA.TGAA.
TGCT.GGGA.
GGGA.TGCT.
GGGA.GATG.
GATG.GGGA.
GGGA.TGCC.
TGCC.GGGA.
GGGA.GTGT.
GTGT.GGGA.
AAAT.CCAT.
GTGA.CCAT.
CCAT.GTGA.
AAGG.CCAT.
CCAT.AAGG.
AGGA.CCAT.
CCAT.AGGA.
TTCA.CCAT.
CCAT.TTCA.
CCAT.GTGC.
GTGC.CCAT.
TACC.TGCC.
TGCC.TACC.
CAGA.CCAT.
CCAT.CAGA.
CTGT.CCAT.
CCAT.CTGT.
TCAG.CCAT.
CCAT.TCAG.
CCAT.TTGG.
TTGG.CCAT.
CCAT.CTTG.
CCTG.CCAT.
CCAT.CCTG.
ATGA.CCAT.
CCAT.ATGA.
TTGA.CCAT.
CCAT.TTGA.
AAGA.CCAT.
CCAT.AAGA.
CCATTTT.
CCAT.TTTT.
TTTT.CCAT.
CCAT.TCTT.
TCTT.CCAT.
TGCA.CCAT.
CCAT.TGCA.
TCCT.CCAT.
CCAT.TCCT.
AGTG.CCAT.
CCAT.AGTG.
AGGT.CCAT.
CCAT.AGGT.
TCTG.CCAT.
CCAT.TCTG.
CCAT.CTTT.
CTTT.CCAT.
CCAT.GGTG.
GGTG.CCAT.
CCAT.TTCT.
TTCT.CCAT.
CCAT.TGTC.
TGTC.CCAT.
GCCT.CCAT.
CCAT.GCCT.
CTGA.CCAT.
CCAT.CTGA.
TAAT.AATC.
CTGC.CCAT.
CCAT.CTGC.
GAAT.CCAT.
CCAT.GAAT.
TTGCCAT.
CCAT.TTGC.
TGAC.CCAT.
CCAT.TGAC.
TGGG.CCAT.
CCAT.TGGG.
GTTT.CCAT.
CCAT.GTTT.
CTGG.CCAT.
CCAT.CTGG.
CAGG.CCAT.
CCAT.CAGG.
AAGT.CCAT.
CCAT.AAGT.
GAAG.CCAT.
CCAT.GAAG.
TAAA.CCAT.
TTTC.CCAT.
CCAT.TTTC.
TCCT.GGGA.
GGGA.TCCT.
CCAT.CATG.
ATAATC.
AATC.ATAA.
ATCA.AATC.
CCAT.GCCA.
GCCA.CCAT.
TGAA.TGCA.
TGCA.TGAA.
TACC.TGTG.
TGTG.TACC.
ACAG.CCAT.
CCAT.ACAG.
AGAT.CCAT.
CCAT.AGAT.
ATTT.CCAT.
CCAT.ATTT.
GTGT.TACC.
TACC.GTGT.
GGAA.CCAT.
CCAT.GGAA.
GGGA.AACA.
AACA.GGGA.
GGGA.TCAT.
TCAT.GGGA.
GGGA.CATT.
CATT.GGGA.
GGGA.GATT.
GATT.GGGA.
TTCA.AATC.
AATC.TTCA.
CAAA.AATC.
GGGA.AACT.
AACT.GGGA.
GGAT.GGGA.
GGGA.GGAT.
AGGA.AATC.
AATC.AGGA.
AATC.AAGG.
AAGG.AATC.
AGTT.GGGA.
GGGA.AGTT.
GGGA.ATTG.
ATTG.GGGA.
GTGA.AATC.
AATC.GTGA.
GAGA.GGGA.
GGGAGA.
GGGA.GAGA.
GGGA.TTTA.
TTTA.GGGA.
CTCA.GGGA.
GGGA.CTCA.
TCAA.GGGA.
GGGA.TCAA.
GGGA.GTCT.
GTCT.GGGA.
GTTG.GGGA.
GGGA.GTTG.
GGGA.ACTT.
ACTT.GGGA.
ACAA.GGGA.
GGGA.AAAC.
AAAC.GGGA.
GGGAAAC.
GGGA.ACTG.
GGGA.CACA.
CACA.GGGA.
GGGA.CTGC.
GGGAAT.
GAAT.GGGA.
GGGA.GAAT.
AATC.TTGA.
TTGA.AATC.
CAAG.GGGA.
GGGA.CAAG.
GTGT.GTCA.
GTCA.GTGT.
GAAA.GTCA.
GTCA.GAAA.
AAAG.GTCA.
GTCA.AAAG.
ATGT.GTCA.
GTCA.ATGT.
AAAA.GTCA.
TGTT.GTCA.
GTCA.TGTT.
TGGA.GTCA.
GTCA.TGGA.
GTCA.TTTG.
TTTG.GTCA.
TGAT.GTCA.
GTCA.TGAT.
TGAA.GTCA.
GTCA.TGAA.
GTCA.TGCT.
TGCT.GTCA.
GTCA.GATG.
GATG.GTCA.
TGGT.GTCA.
GTCA.TGGT.
GTCA.TGCC.
TGCC.GTCA.
GGGA.CCTT.
CCTT.GGGA.
GTCA.TGTG.
TGTG.GTCA.
TCAG.AATC.
AATC.TCAG.
AATC.CTGT.
AATCTGT.
GGGA.GACT.
GGGACT.
GACT.GGGA.
AGCT.GGGA.
GGGA.AGCT.
AATT.GGGA.
GGGA.AATT.
GGGAGT.
GGGA.GAGT.
GAGT.GGGA.
AATC.CAGA.
CAGA.AATC.
GACA.GGGA.
GGGA.GACA.
TAGG.GGGA.
TAGGGA.
GGGA.AAGC.
AAGC.GGGA.
GGGA.ACCT.
AGCC.GGGA.
GGGA.AGCC.
GGGA.CAAA.
CAAA.GGGA.
TAAA.GGGA.
GGGA.TAAA.
GGGA.TTTC.
TTTC.GGGA.
GGGA.CATG.
GCCA.GGGA.
GGGA.GCCA.
ACAG.GGGA.
GGGA.ACAG.
AGAT.GGGA.
GGGA.AGAT.
GGGA.ATTT.
ATTT.GGGA.
GGAA.GGGA.
CCTC.AATC.
AATC.CCTC.
GGGA.TTGA.
TTGA.GGGA.
AAGG.GGGA.
GGGA.AAGG.
AATC.TCTC.
AATCTC.
AGGA.GGGA.
GGGA.AGGA.
TCCA.AATC.
AATCCA.
AATC.TCCA.
GGGA.TTCA.
TTCA.GGGA.
GGGA.GTGC.
GTGC.GGGA.
CAGA.GGGA.
GGGA.CAGA.
CTGT.GGGA.
GGGA.CTGT.
GGGA.TCAG.
TCAG.GGGA.
GGGA.TTGG.
TTGG.GGGA.
GGGA.CTTG.
CTTG.GGGA.
CCTG.GGGA.
GGGA.CCTG.
ATGA.GGGA.
GGGA.ATGA.
GGGA.AAAT.
AAAT.GGGA.
AAGA.GGGA.
GGGA.AAGA.
TCTT.GGGA.
GGGA.TCTT.
TGCA.GGGA.
GGGA.TGCA.
AATC.TTGC.
TTGC.AATC.
TGGGGA.
GGGA.TGGG.
TGGG.GGGA.
GGAA.AATC.
ACAG.AATC.
AATC.ACAG.
GCCA.AATC.
AATC.GCCA.
AATC.CATG.
AATC.CTGA.
CTGA.AATC.
AATC.TTTC.
TAAA.AATC.
AATC.TAAA.
AATC.GAAG.
GAAG.AATC.
CAGG.AATC.
AATC.CAGG.
AATC.TGGG.
TGGG.AATC.
AATC.CCTT.
CCTT.AATC.
TGAC.AATC.
AATC.TGAC.
CCAT.ATGG.
AATC.GCTT.
GCTT.AATC.
AATC.GAAT.
AATC.CTGC.
CTGC.AATC.
ACAATC.
ACAA.AATC.
AATC.GTTG.
GTTG.AATC.
TCAATC.
TCAA.AATC.
AATC.CTCA.
CTCA.AATC.
GTTT.GGGA.
CTGG.GGGA.
GGGA.CTGG.
GGGA.CAGG.
CAGG.GGGA.
AAGT.GGGA.
GGGA.AAGT.
GGGA.GAAG.
GAAG.GGGA.
AACT.TCTA.
TCTA.AACT.
TACC.AATG.
AATG.TACC.
TCTA.AAGC.
AAGC.TCTA.
TCTAAG.
TCTA.TAAG.
TAAG.TCTA.
TATT.TCTA.
TCTATT.
TCTA.GGTT.
GGTT.TCTA.
AGCC.TCTA.
TCTA.AGCC.
TCTA.TCTC.
AGAA.TACC.
TACC.AGAA.
CATT.TCTA.
TCTA.CATT.
CCTCTA.
TCTA.CCTC.
TCTA.CTTC.
TACC.TTGT.
TTGT.TACC.
TCTA.TAGA.
TAGA.TCTA.
TCTA.GTTC.
GTTC.TCTA.
TCTACAT.
ACAT.TCTA.
TCTA.ACAT.
CAGT.TCTA.
TCTA.CAGT.
AGTT.TCTA.
TCTA.AGTT.
GAGA.TCTA.
TCTA.GAGA.
AACA.TCTA.
TCTA.AACA.
TCTA.TCCA.
TCCA.TCTA.
TCTA.TCAA.
TCAA.TCTA.
TATG.TCTA.
TCTA.TATG.
TCTA.GTCT.
GTCT.TCTA.
TACC.ATGG.
ATGG.TACC.
TACC.GCCT.
GCCT.TACC.
TCTA.GTTG.
GTTG.TCTA.
ACTT.TCTA.
TCTA.ACTT.
CTTA.TGGT.
TGGT.CTTA.
TGAG.CTTA.
CTTA.TGAG.
CTTA.AATG.
AATG.CTTA.
CTTA.GAAA.
GAAA.CTTA.
AAAG.CTTA.
CTTA.AAAG.
CTTA.ATGT.
ATGT.CTTA.
AAAA.CTTA.
CTTA.TGTT.
TGTT.CTTA.
TGGA.CTTA.
CTTA.TGGA.
CTTA.TTTG.
TTTG.CTTA.
TGAT.CTTA.
CTTA.TGAT.
TGAA.CTTA.
CTTA.TGAA.
TGCT.CTTA.
CTTA.TGCT.
GATG.CTTA.
CTTA.GATG.
TCTA.AGAG.
AGAG.TCTA.
TGCC.CTTA.
CTTA.TGCC.
GTGT.CTTA.
CTTA.GTGT.
TGTG.CTTA.
CTTA.TGTG.
TTCT.TCTT.
TCTT.TTCT.
GAAA.TACC.
ATTCTA.
TCTA.ATTC.
ATCT.TCTA.
GACT.TCTA.
TCTA.GACT.
TCTA.GTGG.
TCTA.AGCT.
AGCT.TCTA.
TCTA.AATT.
AATT.TCTA.
TCTA.GAGT.
GAGT.TCTA.
TAGG.TCTA.
TCTAGG.
TCCT.TCTA.
TCTA.TCCT.
TCTA.TTCA.
TTCA.TCTA.
TCTA.CAGA.
CAGA.TCTA.
TCTA.CTGT.
CTGT.TCTA.
TCTA.TCAG.
TCAG.TCTA.
TTGG.TCTA.
TCTA.TTGG.
CTTG.TCTA.
TCTA.CTTG.
TCTA.CCTG.
CCTG.TCTA.
TCTA.ATGA.
ATGA.TCTA.
AAAT.TCTA.
TCTA.AAAT.
AAGA.TCTA.
TCTA.AAGA.
TCTA.TTTT.
TTTT.TCTA.
TCTA.TCTT.
TCTT.TCTA.
TCTA.TGCA.
TGCA.TCTA.
AGGA.TCTA.
TCTA.AGGA.
AGTG.TCTA.
TCTA.AGTG.
AGGT.TCTA.
TCTA.AGGT.
TCTA.TCTG.
TCTG.TCTA.
TCTA.CTTT.
CTTT.TCTA.
GGTG.TCTA.
GGTGTCTA.
TCTA.GGTG.
TTCT.TCTA.
TCTA.TTCT.
TCTA.TGTC.
TGTC.TCTA.
TTCT.TACC.
TACC.TTCT.
TCTA.GCCT.
GCCT.TCTA.
ATGG.TCTA.
TCTA.ATGG.
TCTA.TTGT.
TTGTCTA.
TTGT.TCTA.
AGAA.TCTA.
TCTA.AGAA.
TGAG.TCTA.
TCTA.TGAG.
TCTA.CAGG.
CAGG.TCTA.
TACA.TCTA.
TCTA.TACA.
ACAA.TCTA.
TCTACAA.
AAAC.TCTA.
TCTA.AAAC.
TCTA.ACTG.
ACTG.TCTA.
TCTA.CTCT.
CTCT.TCTA.
ATGC.TCTA.
TCTA.ATGC.
TCTA.GAAT.
GAAT.TCTA.
TCTA.GCTT.
GCTT.TCTA.
CAAG.TCTA.
TCTA.CAAG.
TCTA.TGAC.
TGAC.TCTA.
CCTT.TCTA.
TCTA.CCTT.
TGGG.TCTA.
TCTA.TGGG.
TCTA.GTTT.
GTTT.TCTA.
AGAA.CTTA.
AAGT.TCTA.
TCTA.AAGT.
GAAG.TCTA.
TCTA.GAAG.
TAAA.TCTA.
TCTA.TTTC.
TTTC.TCTA.
TACC.TGTC.
TGTC.TACC.
TCTA.CTGA.
CTGA.TCTA.
GCCA.TCTA.
TCTA.GCCA.
ACAG.TCTA.
TCTA.ACAG.
TCTA.AGAT.
AGAT.TCTA.
TCTA.ATTT.
ATTT.TCTA.
GGAA.TCTA.
TCTA.GGAA.
AAGG.TCTA.
TCTA.AAGG.
CTTA.TAGA.
TAGA.CTTA.
AGCTTA.
CTTA.AGCT.
GAGT.CTTA.
CTTA.GAGT.
CTTA.TAGG.
CTTAGG.
TAGG.CTTA.
CTTA.GTTC.
CTTAAG.
TAAG.CTTA.
TATT.CTTA.
CTTA.ACCT.
ACCTTA.
ACCT.CTTA.
CTTA.AGCC.
AGCC.CTTA.
AGCCTTA.
CTTA.TCAT.
TCAT.CTTA.
TGGC.CTTA.
CTTA.TGGC.
CTTA.TCTC.
TCTC.CTTA.
CATT.CTTA.
CTTA.CATT.
CTTA.CTTC.
CTTA.GTGG.
GTGG.CTTA.
AACTTA.
AACT.CTTA.
ACAT.CTTA.
CTTA.ACAT.
ATTG.CTTA.
CTTA.ATTG.
CTTA.CCAG.
TCCA.CTTA.
CTTA.TCCA.
CTTA.TCAA.
TCAA.CTTA.
CTTA.TATG.
TATG.CTTA.
CTTA.GTCT.
GTCT.CTTA.
TACC.TGAT.
TGAT.TACC.
GTTG.CTTA.
CTTA.GTTG.
CTTA.ACTT.
CTTA.AGAG.
AGAG.CTTA.
CTTA.TACA.
TACA.CTTA.
TGCT.CCAT.
CCAT.TGCT.
TTGT.CCAT.
CCAT.TTGT.
AGAA.CCAT.
CCAT.AGAA.
CCAT.TGAG.
TGAG.CCAT.
AATG.CCAT.
CCAT.AATG.
GAAA.CCAT.
CCAT.GAAA.
AAAG.CCAT.
CCAT.AAAG.
ATGT.CCAT.
CCAT.ATGT.
AAAA.CCAT.
CCAT.AAAA.
TGTT.CCAT.
CCAT.TGTT.
TGGA.CCAT.
CCATGGA.
CCAT.TTTG.
TTTG.CCAT.
TGAT.CCAT.
CCAT.TGAT.
TGAA.CCAT.
CCAT.TGAA.
AAAC.CTTA.
CTTA.AAAC.
GATG.CCAT.
CCAT.GATG.
CCAT.TGGT.
TGGT.CCAT.
CCAT.TGCC.
TGCC.CCAT.
GTGT.CCAT.
CCAT.GTGT.
TGTG.CCAT.
CCAT.TGTG.
TGGT.TACC.
TACC.TGGT.
TGGTACC.
TACC.GATG.
GATG.TACC.
TACC.TGCT.
TGCT.TACC.
ATCT.CTTA.
ATCTTA.
TACC.TGAA.
TGAA.TACC.
CACTTA.
CTTA.CACT.
TCTT.CTTA.
CTTA.TCTT.
CTTA.GTGA.
GTGA.CTTA.
AAGG.CTTA.
CTTA.AAGG.
CTTA.AGGA.
AGGA.CTTA.
CAAA.CTTA.
CTTA.CAAA.
CTTA.TTCA.
TTCA.CTTA.
GTGC.CTTA.
CTTA.GTGC.
CTGT.CTTA.
CTTA.CTGT.
CTTA.TTGG.
TTGG.CTTA.
CTTG.CTTA.
CTTA.CTTG.
CTTA.CCTG.
CCTG.CTTA.
ATGA.CTTA.
CTTA.ATGA.
CTTA.AAAT.
AAAT.CTTA.
AAGA.CTTA.
CTTA.TTGA.
TTGA.CTTA.
AAAG.TACC.
TACC.AAAG.
TGCA.CTTA.
CTTA.TGCA.
CTTA.TCCT.
TCCT.CTTA.
CTTA.AGTG.
AGTG.CTTA.
CTTA.AGGT.
AGGT.CTTA.
CTTA.TCTG.
TCTG.CTTA.
CTTA.CTTT.
CTTT.CTTA.
GGTG.CTTA.
CTTA.GGTG.
CTTA.TTCT.
TTCT.CTTA.
TGTCTTA.
TGTC.CTTA.
CTTA.TGTC.
CTTA.GCCT.
GCCT.CTTA.
CTTA.ATGG.
ATGG.CTTA.
CTTA.TTGT.
TTGT.CTTA.
CTTA.GTTT.
GTTT.CTTA.
ACTG.CTTA.
CTTA.ACTG.
CTCTTA.
CTTA.CTCT.
CTCT.CTTA.
CTTA.ATGC.
ATGC.CTTA.
GAAT.CTTA.
CTTA.GAAT.
CTTA.GCTT.
GCTT.CTTA.
TACC.TTTG.
TTTG.TACC.
TGGA.TACC.
TACC.TGGA.
TTGC.CTTA.
CTTA.TTGC.
TTGCTTA.
CTTA.TGAC.
TGAC.CTTA.
CTTA.CCTT.
CCTT.CTTA.
TGTT.TACC.
TACC.TGTT.
TACC.ATGT.
ATGT.TACC.
TGGG.CTTA.
CTTA.TGGG.
GTCC.TGCC.
TGCC.GTCC.
CTTA.CTGG.
CTTA.CAGG.
AAGT.CTTA.
CTTA.AAGT.
CTTA.TAAA.
TAAA.CTTA.
CTTAAA.
TTTC.CTTA.
CTTA.TTTC.
CTTA.CTGA.
CTGA.CTTA.
CATG.CTTA.
CTTA.CATG.
CTTA.GCCA.
GCCA.CTTA.
CTTA.ACAG.
ACAG.CTTA.
AGAT.CTTA.
CTTA.AGAT.
ATTT.CTTA.
CTTA.ATTT.
GGAA.CTTA.
CTTA.GGAA.
TGCA.CTTT.
CTTT.TGCA.
AATG.GAGG.
GAGGAAA.
GAAA.GAGG.
AAAG.GAGG.
GAGG.AAAG.
GAGG.ATGT.
ATGT.GAGG.
GAGG.TGTT.
TGTT.GAGG.
GAGG.TGGA.
TGGA.GAGG.
GAGG.TGAT.
TGAT.GAGG.
TGAA.GAGG.
GAGG.TGAA.
GAGG.TGCT.
TGCT.GAGG.
GAGG.GATG.
GATG.GAGG.
GAGG.TGCC.
TGCC.GAGG.
GAGG.GTGT.
GTGT.GAGG.
GAGGTGT.
GAGG.TGTG.
TGTG.GAGG.
TGAG.GAGG.
GAGG.TGAG.
ATCA.TCAC.
TCAC.ATCA.
TTATCA.
CAATCA.
ATCAAT.
ACCA.ATCA.
ATCA.ACCA.
ATCA.GTCA.
CCATCA.
ATCACT.
CACT.ATCA.
ATCA.CACT.
ATCA.GACA.
GACA.ATCA.
ATCA.AGCC.
AGCC.ATCA.
ATCA.TCAT.
TCAT.ATCA.
ATCATT.
CATT.ATCA.
GGAT.ATCA.
GGATCA.
ACATCA.
ATCA.ACAT.
ACAT.ATCA.
GAGG.AGGT.
AGGT.GAGG.
GAGG.CTGT.
CTGT.GAGG.
GAGG.TCAG.
TCAG.GAGG.
GAGG.TTGG.
TTGG.GAGG.
GAGG.CCTG.
CCTG.GAGG.
ATGA.GAGG.
GAGG.ATGA.
AAGT.ATAT.
ATAT.AAGT.
GTTT.ATAT.
ATAT.GTTT.
GAGG.AAAT.
AAAT.GAGG.
GAGG.AAGA.
AAGA.GAGG.
GAGG.TTTT.
TTTT.GAGG.
GAGG.TGCA.
TGCA.GAGG.
GAGG.TCCT.
TCCT.GAGG.
GAGG.AGTG.
AGTG.GAGG.
ATCA.CAGT.
ATAT.TGGG.
TGGG.ATAT.
ATAT.GCTT.
GCTT.ATAT.
GAAT.ATAT.
ATATGC.
ATAT.ATGC.
TCTG.GAGG.
TCTGAGG.
GAGG.TCTG.
CTTT.GAGG.
GAGG.CTTT.
GAGG.GGTG.
GGTG.GAGG.
ACAA.ATAT.
GAGG.TTCT.
TTCT.GAGG.
TGTC.GAGG.
GAGG.TGTC.
GCCT.GAGG.
GAGG.GCCT.
GAGG.TTGT.
TTGT.GAGG.
AGAA.GAGG.
GAGG.AGAA.
TCCT.ATCA.
ATCA.TCCT.
ATCA.GTGC.
GTGC.ATCA.
ATCA.CAGA.
CAGA.ATCA.
GGAT.ATAT.
GGATAT.
ATCA.CTGT.
TCAG.ATCA.
ATCA.TCAG.
TGTA.ATAT.
ATAT.TGTA.
ATCA.CTTG.
CTTG.ATCA.
CCTG.ATCA.
ATCA.CCTG.
ATCA.ATGA.
ATGA.ATCA.
AAAT.ATCA.
ATCA.AAAT.
ATCA.AAGA.
AAGA.ATCA.
ATCA.TCTT.
TCTT.ATCA.
TGCA.ATCA.
ATCA.TGCA.
TTCA.ATCA.
ATCA.TTCA.
AGTG.ATCA.
ATCAGTG.
ATCA.AGTG.
AGGT.ATCA.
ATCA.AGGT.
ATCA.TCTG.
TCTG.ATCA.
GGTG.ATCA.
ATCA.GGTG.
TTCT.ATCA.
ATCA.TTCT.
ATCA.TGTC.
TGTC.ATCA.
ATCA.GCCT.
GCCT.ATCA.
ATCA.ATGG.
ATGG.ATCA.
ATCATGG.
TTGT.ATCA.
ATCA.TTGT.
ATCA.AGAA.
AGAA.ATCA.
TGAG.ATCA.
ATCA.TGAG.
AATG.ATCA.
ATCA.AATG.
GAAA.ATCA.
ATCA.GAAA.
AAGT.ATCA.
ATCA.AAGT.
TATG.ATAT.
ATAT.TATG.
ATCA.TCCA.
TCCA.ATCA.
ATCA.TCAA.
TCAA.ATCA.
TCAA.ATAT.
ATAT.TCAA.
ATAT.TTCC.
TTCC.ATAT.
ATCA.ACTG.
ACTG.ATCA.
ATCA.CACA.
ATCACA.
ATCA.GAAT.
GAAT.ATCA.
ATCA.GCTT.
GCTT.ATCA.
ATCA.CAAG.
ATCA.TGGG.
TGGG.ATCA.
CAGG.ATCA.
ATCA.CAGG.
ATATTG.
ATTG.ATAT.
ATAT.ATTG.
GAGG.CAGA.
CAGA.GAGG.
ATCA.GAAG.
GAAG.ATCA.
ATCA.TAAA.
TAAA.ATCA.
ATCA.CTGA.
CTGA.ATCA.
ATCA.CATG.
CATG.ATCA.
ATCA.GCCA.
GCCA.ATCA.
ATCA.ACAG.
ATCA.AGAT.
AGATCA.
AGAT.ATCA.
ATCA.GGAA.
GGAA.ATCA.
ATCA.GTGA.
GTGA.ATCA.
AAGG.ATCA.
ATCA.AAGG.
ATCA.AGGA.
AGGA.ATCA.
CAAA.ATCA.
ACAT.ATAT.
ACATAT.
TGAT.GAAC.
GAAC.TGAT.
GAAC.GCCT.
GCCT.GAAC.
GAAC.ATGG.
GAAC.TTGT.
TTGT.GAAC.
GAAC.AGAA.
AGAA.GAAC.
GAAC.TGAG.
TGAG.GAAC.
GAAC.AATG.
AATG.GAAC.
GAAA.GAAC.
GAAC.GAAA.
GAAC.AAAG.
AAAG.GAAC.
ATGT.GAAC.
GAAC.ATGT.
TGTT.GAAC.
GAAC.TGTT.
GAAC.TGGA.
TGGA.GAAC.
GAAC.TTTG.
TTTG.GAAC.
ATAT.TCTT.
TCTT.ATAT.
TGTC.GAAC.
GAAC.TGTC.
TGAA.GAAC.
GAAC.TGAA.
GAAC.TGCT.
TGCT.GAAC.
GAAC.GATG.
GATG.GAAC.
TGGT.GAAC.
GAAC.TGGT.
GAAC.TGCC.
TGCC.GAAC.
GTGT.GAAC.
GAAC.GTGT.
GAAC.TGTG.
TGTG.GAAC.
GGTG.TGCA.
TGCA.GGTG.
ATAT.TTTT.
TTTT.ATAT.
GAGGTC.
ATAT.AAAT.
AAAT.ATAT.
ATGA.ATAT.
ATAT.ATGA.
GAAC.CCTG.
GAACCTG.
GAAC.TTGA.
TTGA.GAAC.
ATAT.CTTT.
CTTT.ATAT.
GTGAAC.
GTGA.GAAC.
GAAC.GTGA.
GAAC.AAGG.
AAGG.GAAC.
GAAC.AGGA.
AGGA.GAAC.
CAAA.GAAC.
GAAC.GTGC.
GAAC.CAGA.
CAGA.GAAC.
ATAT.TCTG.
TCTG.ATAT.
GAAC.CTGT.
CTGT.GAAC.
GAAC.TCAG.
TCAG.GAAC.
TTGG.GAAC.
GAAC.TTGG.
CTTG.GAAC.
GAACTTG.
GAAC.CTTG.
TTGG.ATAT.
ATAT.TTGG.
ATGA.GAAC.
GAAC.ATGA.
AGGT.ATAT.
ATAT.AGGT.
AAGA.GAAC.
GAAC.AAGA.
TGCA.ATAT.
ATAT.TGCA.
GAAC.TCTT.
TCTT.GAAC.
TGCA.GAAC.
GAAC.TGCA.
GAAC.TCCT.
TCCT.GAAC.
AGTG.GAAC.
GAAC.AGTG.
GAAC.AGGT.
AGGT.GAAC.
GAAC.TCTG.
TCTG.GAAC.
GAAC.CTTT.
GGTG.GAAC.
GAAC.GGTG.
TTCT.GAAC.
GAAC.TTCT.
ACAG.GAGG.
GAGG.ACAG.
ACTG.GAGG.
GAGG.ACTG.
GAGG.GCTT.
GCTT.GAGG.
GAGG.CAAG.
CAAG.GAGG.
GAGGTTT.
GTTT.GAGG.
GAGG.GTTT.
GAGG.CTGG.
GAGG.CAGG.
CAGG.GAGG.
GAGG.AAGT.
AAGT.GAGG.
GAAG.GAGG.
GAGG.GAAG.
TAAA.GAGG.
TTTC.GAGG.
GAGG.TTTC.
CTGA.GAGG.
GAGG.CTGA.
GCCA.ATAT.
ATAT.GCCA.
GAGG.GCCA.
GCCA.GAGG.
AGATAT.
AGAT.ATAT.
GAGG.AGAT.
AGAT.GAGG.
GAGG.ATTT.
ATTT.GAGG.
GGAA.GAGG.
CATG.ATAT.
ATAT.CATG.
ATAT.CTGA.
CTGA.ATAT.
GTGA.GAGG.
GAGG.GTGA.
ATAT.TTTC.
TTTC.ATAT.
AGGA.GAGG.
TAAA.ATAT.
GAGG.CAAA.
CAAA.GAGG.
TTCA.GAGG.
GAGG.TTCA.
GAGG.GTGC.
GTGC.GAGG.
GAGG.GGAT.
GGAT.GAGG.
GAGG.GCAG.
GCAG.GAGG.
GAGGAC.
GAGGGA.
GAGG.CCTA.
CCTA.GAGG.
GAGG.GTGG.
GAGG.AAGC.
AAGC.GAGG.
GAGG.TATT.
TATT.GAGG.
TCAG.ATAT.
ATAT.TCAG.
TGTA.GAGG.
GAGG.TGTA.
TAGA.GAGG.
GAGG.TAGA.
ATAT.CAGA.
CAGA.ATAT.
ATAT.TTCA.
TTCA.ATAT.
ATCA.AAAG.
AAAG.ATCA.
ATAT.CAAA.
CAAA.ATAT.
AGTT.GAGG.
GAGG.AGTT.
GAGG.ATTG.
ATTG.GAGG.
GAGG.GAGA.
GAGA.GAGG.
GTGA.ATAT.
ATAT.GTGA.
CCAG.GAGG.
GAGG.CCAG.
TATG.GAGG.
GAGG.TATG.
GTTG.GAGG.
GAGG.GTTG.
GAGG.AGAG.
ATAT.TTGA.
TTGA.ATAT.
GGAA.ATAT.
ATTT.ATAT.
ATAT.ATTT.
TCTT.GGTC.
GGTC.TCTT.
GGTC.TTCA.
TTCA.GGTC.
GGTC.GTGC.
GTGC.GGTC.
CAGA.GGTC.
CTGT.GGTC.
GGTC.CTGT.
GGTC.TCAG.
TCAG.GGTC.
AAAA.CCCA.
GGTC.TTGG.
TTGG.GGTC.
ATGT.CCCA.
CCCA.ATGT.
GGTC.CTTG.
CTTG.GGTC.
GGTC.CCTG.
CCTGGTC.
ATGA.GGTC.
GGTC.ATGA.
AAGA.GGTC.
GGTC.TTTT.
TTTT.GGTC.
CAAA.GGTC.
GGTC.TGCA.
TGCA.GGTC.
GGTC.TCCT.
TCCT.GGTC.
AAAG.CCCA.
AGTG.GGTC.
GGTC.AGTG.
GGTC.AGGT.
TCTG.GGTC.
GGTC.TCTG.
GAAA.CCCA.
CCCA.GAAA.
CTTT.GGTC.
GGTC.CTTT.
GGTC.TTCT.
TTCT.GGTC.
TGTC.GGTC.
GGTC.TGTC.
GCCT.GGTC.
GGTC.GCCT.
GGTC.ATGG.
AATG.CCCA.
CCCA.AATG.
GGTC.CTGG.
CTGG.GGTC.
GGTC.TATG.
TATG.GGTC.
GTCT.GGTC.
GTGT.CCCA.
CCCA.GTGT.
CCCA.TGCC.
TGCC.CCCA.
CCCA.TGGT.
TGGT.CCCA.
GATG.CCCA.
CCCA.GATG.
AGAG.GGTC.
TACA.GGTC.
CACA.GGTC.
CAAG.GGTC.
GGTCCTT.
CCTT.GGTC.
GGTC.CCTT.
TGGG.GGTC.
GGTC.GTTT.
GTTT.GGTC.
TTGT.GGTC.
GGTC.TTGT.
TGAA.CCCA.
GGTC.CAGG.
CCCA.TGAT.
TGAT.CCCA.
TTTG.CCCA.
CCCA.TTTG.
AAGT.GGTC.
GGTC.TTTC.
TTTC.GGTC.
GGTC.CATG.
CATG.GGTC.
ACAG.GGTC.
ACAGGTC.
GGTC.ATTT.
ATTT.GGTC.
GGAA.GGTC.
TTGA.GGTC.
GGTC.TTGA.
AAGG.GGTC.
TGGA.CCCA.
GAGA.GATA.
GAGATA.
GATA.GAGA.
GATA.TAGG.
TAGG.GATA.
GATAGG.
GATA.AAGC.
TAAG.GATA.
GATA.TATT.
TATT.GATA.
GATATT.
GATA.CATT.
CATT.GATA.
GATA.TGTA.
TGTA.GATA.
TAGA.GATA.
TTCT.CCCA.
CCCA.TTCT.
GATA.GGAT.
GGAT.GATA.
GGTG.CCCA.
CCCA.GGTG.
CCCA.CTTT.
CTTT.CCCA.
GATA.ACAT.
ACAT.GATA.
GATA.ATTG.
ATTG.GATA.
GATA.AGCA.
AGCA.GATA.
AACA.GATA.
GATA.AACA.
GATA.TATG.
TATG.GATA.
GATA.AGAG.
GATACA.
TACA.GATA.
ACAA.GATA.
ACTG.GATA.
GATA.ACTG.
GATA.ATGC.
GATA.GCTT.
GCTT.GATA.
GATA.TTGC.
TTGC.GATA.
GATA.CAAG.
CAAG.GATA.
GATA.GTTT.
GTTT.GATA.
GATA.CTGG.
AAGT.GATA.
GATA.AAGT.
GGTC.GATG.
GATG.GGTC.
AGAA.GGTC.
GGTC.AGAA.
TGAG.GGTC.
AATGGTC.
GGTC.AATG.
AATG.GGTC.
GAAA.GGTC.
AAAG.GGTC.
ATGT.GGTC.
GGTC.ATGT.
TGTT.GGTC.
GGTC.TGTT.
TGGA.GGTC.
GGTC.TGGA.
GGTC.TTTG.
TTTG.GGTC.
GGTC.TGAT.
TGAT.GGTC.
TGAG.CCCA.
TGAA.GGTC.
GGTC.TGCT.
TGCT.GGTC.
GGTCAA.
TCAA.GGTC.
GGTC.TCAA.
GGTC.TGGT.
TGGT.GGTC.
AGAA.CCCA.
GGTC.TGCC.
TGCC.GGTC.
GGTC.GTGT.
GTGT.GGTC.
TGTG.GGTC.
GGTC.TGTG.
TTGT.CCCA.
CCCA.TTGT.
ATGG.CCCA.
CCCA.ATGG.
CCCA.GCCT.
GCCT.CCCA.
CCCA.TGTC.
TGTC.CCCA.
GATACT.
GATA.TACT.
GATAAT.
TAAT.GATA.
AATA.ATAT.
ACAC.ACCT.
ACAT.ACAC.
ATAT.GTCA.
GTCA.ATAT.
AACA.ACAC.
ACAC.AACA.
TAAT.ATAT.
TAATAT.
ACAC.CTCA.
GCTG.ACAC.
ACAC.GCTG.
ACAC.ACTT.
ACTT.ACAC.
ACAC.TACA.
TACA.ACAC.
ACAC.ACAA.
ACAA.ACAC.
AAAC.ACAC.
ACTG.ACAC.
CCAA.ACAC.
ACAC.CCAA.
ACAC.CTGC.
CTGC.ACAC.
ACAC.TTGC.
ACAC.CAAG.
CAAG.ACAC.
TGAC.ACAC.
ACAC.CTGG.
ACAC.CAGG.
ACACAGG.
CAGG.ACAC.
TAAA.ACAC.
CATG.ACAC.
ACAC.CATG.
ACACATG.
ACAC.GCCA.
GCCA.ACAC.
ACAC.ACAG.
ACAG.ACAC.
GGAA.ACAC.
ACAC.GGAA.
ACAC.AGGA.
AGGA.ACAC.
CAAA.ACAC.
ACAC.CAAA.
TGGC.ATAT.
ATAT.TGGC.
ATGT.ATCA.
ATCA.ATGT.
AAAA.ATCA.
ATCA.TGTT.
TGTT.ATCA.
TGGA.ATCA.
ATCA.TGGA.
ATCA.TGAT.
TGAT.ATCA.
ATCA.TGAA.
TGAA.ATCA.
ATCA.TGCT.
TGCT.ATCA.
ATCA.GATG.
GATG.ATCA.
ATCA.TGGT.
TGGT.ATCA.
ATCA.TGCC.
TGCC.ATCA.
GTGT.ATCA.
ATCA.GTGT.
ATCA.TGTG.
TGTG.ATCA.
TCTG.TGCA.
TGCA.TCTG.
ACAC.TTCA.
TTCA.ACAC.
AGGT.TGCA.
TGCA.AGGT.
GGACAC.
GGAC.ACAC.
ACAC.AATA.
AATA.ACAC.
ACCA.ACAC.
ACACCA.
ACAC.ACCA.
CCAC.ACAC.
TCATAT.
TCAT.ATAT.
ATAT.TCAT.
ACAC.CACT.
TTTA.ATAT.
ATAT.TTTA.
ATAT.TATT.
TATT.ATAT.
ATATCT.
ATAT.ATCT.
ATTC.ATAT.
ATATTC.
GACA.ACAC.
ACAC.GACA.
ATAT.CCAT.
CCATAT.
GGTC.GTGG.
TTATAT.
ATAT.TTAT.
TTAT.ATAT.
AGTG.TGCA.
TGCA.AGTG.
TGCAGTG.
TGCA.TCCT.
TCCT.TGCA.
GGTCCC.
TCAC.GGTC.
GGTCAC.
ATATAA.
ATAA.ATAT.
GTCA.GGTC.
ATATCA.
AATG.TGCA.
TGCA.AATG.
TCTA.GGTC.
CCTA.GGTC.
GGTCCTA.
ACAC.TGTG.
TGTG.ACAC.
TAGGTC.
TAAG.GGTC.
TCAT.GGTC.
GGTCAT.
GGTC.TCAT.
TCTC.GGTC.
GGTC.TCTC.
TGTG.CCCA.
CCCA.TGTG.
CATT.GGTC.
GGTC.GATT.
GATT.GGTC.
GGTC.ACAT.
ACAT.GGTC.
GGTC.CAGT.
CAGT.GGTC.
ATTG.GGTC.
GGTC.CCAG.
GGTCCA.
TCCA.GGTC.
CTCA.GGTC.
GGTC.CTCA.
ACAC.GAAA.
GAAA.ACAC.
ACAC.CAGA.
CAGA.ACAC.
ACAC.CTGT.
CTGT.ACAC.
ATGA.ACAC.
ACAC.ATGA.
ACAC.AAGA.
AAGA.ACAC.
ACAC.TGCA.
TGCA.ACAC.
ACAC.AGGT.
AGGT.ACAC.
ACAC.TCTG.
ACAC.CTTT.
CTTT.ACAC.
ACAC.GCCT.
GCCT.ACAC.
ATGG.ACAC.
ACAC.ATGG.
ACAC.AGAA.
AGAA.ACAC.
TGAG.ACAC.
ACAC.TGAG.
ACAC.AATG.
AATG.ACAC.
GGTG.ATAT.
ATAT.GGTG.
ACAC.AAAG.
AAAG.ACAC.
ACAC.ATGT.
ATGT.ACAC.
TGTT.ACAC.
ACAC.TGTT.
ACAC.TGGA.
TGGA.ACAC.
ACAC.TTTG.
TTTG.ACAC.
TGAT.ACAC.
ACAC.TGAT.
ACAC.TGAA.
TGAA.ACAC.
ACAC.TGCT.
TGCT.ACAC.
ACAC.GATG.
GATG.ACAC.
ACAC.TGGT.
TGGT.ACAC.
ACAC.TGCC.
TGCC.ACAC.
GTGT.ACAC.
ACAC.GTGT.
TAGG.ACTC.
GAACTC.
GATA.ACTC.
TCACTC.
AGAC.AACA.
AACA.AGAC.
GGAC.ACTC.
GGACTC.
ACTC.GGAC.
ACTCTA.
CCACTC.
ACTC.CCAC.
ACTC.GACT.
GACT.ACTC.
CCAGAC.
CCAG.AGAC.
AGAC.CCAG.
CCTA.ACTC.
ACTC.CCTA.
CACT.ACTC.
AGAC.GAGA.
GAGA.AGAC.
AGAC.CTCA.
CTCA.AGAC.
TCAT.ACTC.
AGAC.CAGT.
ACTC.TGGC.
TGGC.ACTC.
ACTCTC.
ACTC.TCTC.
CCTC.ACTC.
ACTC.CCTC.
AACT.ACTC.
AGAC.ACAT.
TAGA.AGAC.
AGAC.ACCT.
AGACCT.
ACTC.TCCA.
ACTC.CTCA.
AGAC.CCAA.
CCAA.AGAC.
ACTC.TCAA.
TCAA.ACTC.
CTAA.TGGA.
TGGA.CTAA.
CTAA.TTCT.
TTCT.CTAA.
CTAA.TGTC.
TGTCTAA.
TGTC.CTAA.
CTAA.GCCT.
GCCT.CTAA.
AAAC.AGAC.
AGAC.AAAC.
CTAA.ATGG.
AGAA.CTAA.
CTAA.AGAA.
CTAA.TGAG.
TGAG.CTAA.
CTAATG.
AATG.CTAA.
CTAA.AATG.
GAAA.CTAA.
CTAA.GAAA.
AAAG.CTAA.
CTAA.AAAG.
CTAA.ATGT.
ATGT.CTAA.
AAAA.CTAA.
CTAA.AAAA.
CTAAAA.
CTAA.TGTT.
TGTT.CTAA.
TACA.ACTC.
ACTC.TACA.
CTAA.TTTG.
TTTG.CTAA.
TGAT.CTAA.
CTAA.TGAT.
TGAA.CTAA.
CTAA.TGAA.
CTAA.TGCT.
TGCT.CTAA.
CTAA.GATG.
GATG.CTAA.
CTAA.TGGT.
TGGT.CTAA.
CTAA.TGCC.
TGCC.CTAA.
CTAA.GTGT.
GTGT.CTAA.
CTAA.TGTG.
TGTG.CTAA.
ACAA.AGAC.
AGAC.ACAA.
AGAC.AGAG.
ACTC.CTCC.
AGAC.ACTT.
ACTT.AGAC.
TGAG.ACTC.
ACTC.TGAG.
ACTC.AAGA.
AAGA.ACTC.
TGCA.ACTC.
TCCT.ACTC.
ACTC.TCCT.
ACTC.AGTG.
AGTG.ACTC.
AGGT.ACTC.
ACTC.AGGT.
TCTG.ACTC.
ACTC.TCTG.
ACTC.CTTT.
CTTT.ACTC.
ACTC.GGTG.
GGTG.ACTC.
ACTC.TGTC.
TGTC.ACTC.
ACTC.GCCT.
GCCT.ACTC.
ATGG.ACTC.
ACTC.ATGG.
AGAA.ACTC.
ACTC.AGAA.
AAAT.ACTC.
ACTC.AAAT.
ACTC.AATG.
AATG.ACTC.
GAAA.ACTC.
ACTC.GAAA.
AAAG.ACTC.
ACTC.AAAG.
ATGT.ACTC.
ACTC.ATGT.
TGTT.ACTC.
ACTC.TGTT.
TGGA.ACTC.
ACTC.TGGA.
ACTC.TTTG.
TTTG.ACTC.
TGAT.ACTC.
ACTC.TGAT.
TGAA.ACTC.
ACTC.TGAA.
ACTC.TGCT.
TGCT.ACTC.
GATG.ACTC.
ACTC.GATG.
ACTC.TGGT.
TGGT.ACTC.
TGCC.ACTC.
ACTC.TGCC.
AGAT.ACTC.
ACTC.AGAT.
AAAC.ACTC.
ACTC.CACA.
CACA.ACTC.
ACTC.CTCT.
ACTC.CTGC.
CTGC.ACTC.
ACTC.TGAC.
TGAC.ACTC.
ACTCTGG.
ACTC.CTGG.
CAGG.ACTC.
ACTC.CAGG.
AAGT.ACTC.
ACTC.AAGT.
TAAA.ACTC.
ACTC.CTGA.
CTGA.ACTC.
ACTC.CATG.
CATG.ACTC.
GCCA.ACTC.
ACTC.GCCA.
ACTC.ACAG.
ACAG.ACTC.
CTAA.GGTG.
GGTG.CTAA.
ACTC.ATTT.
ATTT.ACTC.
GGAA.ACTC.
GTGACTC.
GTGA.ACTC.
ACTC.GTGA.
AGGA.ACTC.
AGGACTC.
ACTC.AGGA.
ACTCAAA.
CAAA.ACTC.
CAGA.ACTC.
ACTC.CAGA.
ACTCAGA.
CTGT.ACTC.
ACTC.CTGT.
TCAG.ACTC.
ACTC.TCAG.
ACTC.TTGG.
TTGG.ACTC.
ACTC.CTTG.
ACTCTTG.
ACTC.CCTG.
CCTG.ACTC.
ATGA.ACTC.
ACTC.ATGA.
AGAC.GGAA.
GGAA.AGAC.
AGAC.GATG.
GATG.AGAC.
AGAC.TGCC.
TGCC.AGAC.
GTGT.AGAC.
AGAC.GTGT.
AGAC.TGTG.
TGTG.AGAC.
TTGT.TGCA.
TGCA.TTGT.
GTGA.AGAC.
AGAC.GTGA.
ACTC.CTAA.
CTAA.ACTC.
GGTC.CTAA.
CTAA.GGTC.
CTAATA.
TACTAA.
TAAT.CTAA.
CTAA.TCTA.
TTGA.AGAC.
AGAC.TTGA.
AGAC.TGCT.
TGCT.AGAC.
CTAA.ATCT.
GACTAA.
CTAA.GACT.
CTAA.CCTA.
CCTA.CTAA.
AGAC.ACAG.
ACAG.AGAC.
AGAC.CATG.
AGAC.CTGA.
CTGA.AGAC.
AGACTGA.
TAAA.AGAC.
AGAC.TAAA.
CTAA.CACT.
CACTAA.
CTAA.GTGG.
CTAA.AGCT.
AATT.CTAA.
CTAATT.
CTAAGC.
CTAA.AAGC.
AAGC.CTAA.
TAAG.CTAA.
CTAA.TAAG.
AGAC.TGTC.
TGTC.AGAC.
AGAC.CAGA.
CAGA.AGAC.
AGAC.TCAG.
TCAG.AGAC.
AGACTTG.
AGAC.CTTG.
CTTG.AGAC.
AGAC.ATGA.
AAGA.AGAC.
CAAA.AGAC.
AGAC.CAAA.
CAAAGAC.
AGGA.AGAC.
AGAC.AGGA.
TGCA.AGAC.
AGTG.AGAC.
AGAC.AGTG.
AGAC.AGGT.
AGGT.AGAC.
AGAC.CTTT.
CTTT.AGAC.
AGAC.GGTG.
GGTG.AGAC.
TTCT.AGAC.
AGAC.TTCT.
AGAC.GAAG.
GAAG.AGAC.
GCCT.AGAC.
AGAC.GCCT.
AGAC.ATGG.
ATGG.AGAC.
AGAC.TTGT.
TTGT.AGAC.
AGAA.AGAC.
AGAC.AGAA.
TGAG.AGAC.
AGAC.TGAG.
AGAC.AATG.
AATG.AGAC.
GAAA.AGAC.
AGAC.GAAA.
AAAG.AGAC.
AGAC.AAAG.
AAAA.AGAC.
AGAC.AAAA.
AGAC.TGGA.
TGGA.AGAC.
AGAC.TTTG.
TTTG.AGAC.
TGAT.AGAC.
AGAC.TGAT.
AGAC.TGAA.
TGAA.AGAC.
CAGA.CTAA.
CTAA.CAGA.
TAAA.CTAA.
AGAC.TGAC.
TGAC.AGAC.
CAAGAC.
CAAG.AGAC.
CTAA.TTTC.
TTTC.CTAA.
CTGA.CTAA.
CTAA.CTGA.
CTAA.GCCA.
GCCA.CTAA.
ACAG.CTAA.
CTAA.ACAG.
CTAA.AGAT.
AGAT.CTAA.
ATTT.CTAA.
CTAA.ATTT.
GGAA.CTAA.
CTAA.GGAA.
AAGG.CTAA.
CTAA.AAGG.
AGGA.CTAA.
CTAAGGA.
CTAA.AGGA.
CTAA.GTGC.
GAAG.CTAA.
CTAA.GAAG.
CTAA.CTGT.
TCAG.CTAA.
CTAA.TCAG.
CTAA.TTGG.
TTGG.CTAA.
CCTG.CTAA.
CTAA.CCTG.
CTAA.ATGA.
ATGA.CTAA.
AAAT.CTAA.
AGAC.ACTG.
ACTG.AGAC.
AAGA.CTAA.
CTAA.AAGA.
TCTT.CTAA.
CTAA.TCTT.
CTAA.TCCT.
TCCT.CTAA.
CTAA.AGTG.
CTAA.AGGT.
AGGT.CTAA.
CTAA.CTTT.
CTTT.CTAA.
TACA.CTAA.
CTAA.TACA.
CAGG.AGAC.
AGAC.CAGG.
ACCTAA.
CTAA.AGCC.
AGCC.CTAA.
CTAA.TCTC.
CATT.CTAA.
CTAA.CATT.
CTAA.AACT.
AACT.CTAA.
CTAA.ACAT.
CTAA.AGTT.
AGTT.CTAA.
CTAA.TTCC.
AACA.CTAA.
CTAA.AACA.
CTAACA.
GCTG.CTAA.
CTAA.GCTG.
CTAA.GTCT.
GTCT.CTAA.
GTTG.CTAA.
CTAA.GTTG.
ACTC.GTGT.
GTGT.ACTC.
AAAC.CTAA.
AGAC.CCTT.
CTAA.ACTG.
ACTG.CTAA.
CACA.CTAA.
CTAA.CACA.
CTAA.CTCT.
CTCTAA.
CTAA.ATGC.
ATGC.CTAA.
CTAA.CTGC.
CTGC.CTAA.
CTAA.TTGC.
TTGCTAA.
TTGC.CTAA.
CTAA.TGAC.
TGAC.CTAA.
CTAA.TGGG.
TGGG.CTAA.
CTAA.CTGG.
CTGG.CTAA.
CTAA.AAGT.
AAGT.CTAA.
AGAA.CTCC.
AAAT.CTCC.
CTCC.AAAT.
CTCC.TTTT.
TTTT.CTCC.
CTCC.TGCA.
TGCA.CTCC.
CTCC.TCCT.
TCCT.CTCC.
AGGT.CTCC.
CTCC.AGGT.
TCTG.CTCC.
CTCC.TCTG.
CTTT.CTCC.
GGTG.CTCC.
TTCT.CTCC.
CTCC.TTCT.
TGTC.CTCC.
CTCC.TGTC.
CTCC.GCCT.
GCCT.CTCC.
TGAATAT.
TGAA.ATAT.
TTGT.CTCC.
CTCC.TTGT.
ATAT.TGCT.
TGCT.ATAT.
TGAG.CTCC.
AATG.CTCC.
GAAA.CTCC.
AAAG.CTCC.
CTCC.ATGT.
ATGT.CTCC.
TGTT.CTCC.
CTCC.TGTT.
TGGA.CTCC.
TTTG.CTCC.
CTCC.TTTG.
TGAT.CTCC.
CTCC.TGAT.
TGAA.CTCC.
TGCTCC.
TGCT.CTCC.
CTCC.TGCT.
GATG.CTCC.
CTCC.GATG.
CTCC.TGGT.
TGGT.CTCC.
CAGG.CTCC.
CTCC.CAGG.
TGGT.ATAT.
ATAT.TGGT.
TCCA.CTCC.
GTCTCC.
GTCT.CTCC.
ACTT.CTCC.
CTCC.CTCT.
CTCT.CTCC.
CTCC.CTGC.
CTGC.CTCC.
CTCC.TTGC.
TTGC.CTCC.
CAAG.CTCC.
TGAC.CTCC.
CCTT.CTCC.
ATAT.GATG.
GATG.ATAT.
GTTT.CTCC.
CTCC.CTGG.
CTGG.CTCC.
CTCC.TGCC.
TGCC.CTCC.
TTTC.CTCC.
CTGA.CTCC.
GCCA.CTCC.
CTCC.GCCA.
ACAG.CTCC.
AGAT.CTCC.
GGAA.CTCC.
CAAA.CTCC.
CTCC.GTGC.
GTGC.CTCC.
CAGA.CTCC.
CTCC.TCAG.
TCAG.CTCC.
CTCC.TTGG.
TTGG.CTCC.
CTCC.CTTG.
CTTG.CTCC.
CTCCTTG.
CTCC.CCTG.
CCTG.CTCC.
GAAC.CTCT.
CTCT.GAAC.
GAAC.CCAG.
GAAC.AACA.
AACA.GAAC.
TGAG.ATAT.
ATAT.TGAG.
TTGT.ATAT.
ATAT.TTGT.
ATGG.ATAT.
ATAT.ATGG.
ATAT.GCCT.
GAAC.CTCA.
CTCA.GAAC.
GAACTCA.
GCTG.GAAC.
GAAC.GCTG.
GAAC.ACTT.
AGAGAAC.
GAAC.AGAG.
GAAC.ACAA.
GAACAA.
ACAA.GAAC.
GAAC.ACTG.
ACTG.GAAC.
GAAC.CACA.
CACA.GAAC.
AATG.ATAT.
ATAT.AATG.
GAAC.CTGC.
CTGC.GAAC.
CAAG.GAAC.
GAAC.CAAG.
TGAC.GAAC.
GAAC.TGAC.
TGGG.GAAC.
GAAC.TGGG.
TGGGAAC.
GAAC.CTGG.
GAAC.CAGG.
CAGG.GAAC.
GAACAGG.
GAAC.CTGA.
CTGA.GAAC.
ATAT.TGTC.
TGTC.ATAT.
CATG.GAAC.
GAAC.CATG.
GAAC.ACAG.
ACAG.GAAC.
GAAC.AGAT.
AGAT.GAAC.
GAAC.GGAA.
GGAA.GAAC.
ATAT.TTCT.
TTCT.ATAT.
GAAC.TGTA.
TGTA.GAAC.
GTGT.CTCC.
CTCC.GTGT.
CTCC.TGTG.
TGTG.CTCC.
TTCT.TGCA.
TGCA.TTCT.
TGAT.ATAT.
ATAT.TGAT.
ATAT.TTTG.
TTTG.ATAT.
GAAC.ACAC.
GAACAC.
GAACCA.
GAAC.GTCA.
GTCA.GAAC.
GGGAAC.
AGCT.GAAC.
GAAC.AGCT.
GAAC.ACCT.
GAACCT.
GAAC.TCAT.
TCAT.GAAC.
GAACATT.
GAAC.CATT.
CCAG.CTCC.
TAGA.GAAC.
TAGAAC.
AACT.GAAC.
GAAC.AACT.
TGGA.ATAT.
ATAT.TGGA.
ATAT.TGTT.
TGTT.ATAT.
AAAA.ATAT.
ATAT.AAAA.
ATAT.ATGT.
ATGT.ATAT.
AAAG.ATAT.
ATAT.AAAG.
ACAT.GAAC.
GAAC.ACAT.
GAAA.ATAT.
ATAT.GAAA.
GAAC.CAGT.
ATTG.GAAC.
GAAC.ATTG.
GAAC.GAGA.
GAGA.GAAC.
TAGT.GTGC.
GTGC.TAGT.
TAGTGC.
TAGT.GAAG.
GAAG.TAGT.
TAGT.TAAA.
TAAA.TAGT.
TAGT.TTTC.
TTTC.TAGT.
CTGA.TAGT.
TAGT.CTGA.
CATG.TAGT.
TAGT.CATG.
TAGT.GCCA.
GCCA.TAGT.
TAGT.AGAT.
AGAT.TAGT.
TAGT.ATTT.
ATTT.TAGT.
TTGA.TAGT.
TAGT.TTGA.
TAGT.GTGA.
GTGA.TAGT.
AGGA.TAGT.
TAGT.AGGA.
CAAA.TAGT.
TAGT.CAAA.
TAGT.TTCA.
TTCA.TAGT.
AAGT.TAGT.
TAGT.AAGT.
TAGT.TCAG.
TCAG.TAGT.
TTGG.TAGT.
TAGT.TTGG.
TAGT.CTTG.
TAGT.CCTG.
CCTG.TAGT.
ATGA.TAGT.
TAGT.ATGA.
TAGT.AAAT.
AAAT.TAGT.
AAGA.TAGT.
TAGT.AAGA.
TAGT.TCTT.
TCTT.TAGT.
TGCA.TAGT.
TAGT.TGCA.
TCCT.TAGT.
TAGT.TCCT.
TAGT.AGTG.
AGTG.TAGT.
TAGT.AGGT.
TAGT.TCTG.
TCTG.TAGT.
CTTC.TAGT.
TAGT.CTTC.
TGTG.ACTC.
ACTC.TGTG.
TGCA.ATGG.
ATGG.TGCA.
GATAGT.
TAGT.GATA.
TAGT.TTAG.
TAGT.GTCC.
TAGTCC.
AATA.TAGT.
AATAGT.
TAGT.AATA.
GTCA.TAGT.
TAGTCA.
CTTAGT.
CTTA.TAGT.
TAGT.CTTA.
TAGT.TCTA.
TCTAGT.
TCTA.TAGT.
TAGT.GTGG.
TAGTTC.
TAGT.TTTA.
TTTA.TAGT.
TGTAGT.
TGTA.TAGT.
TAGT.TGTA.
TAGT.CTTT.
CTTT.TAGT.
TAGT.CAGT.
TAGT.AGTT.
AGAC.GACA.
GACA.AGAC.
TAGTCT.
TAGT.GTCT.
GTCT.TAGT.
TAGT.GTTG.
TAGT.GAAT.
GCTT.TAGT.
TAGT.GCTT.
TAGT.TTGC.
TGAC.TAGT.
TAGT.TGAC.
CCTT.TAGT.
TAGT.CCTT.
TGGG.TAGT.
TAGT.TGGG.
TAGTTT.
GTTT.TAGT.
TAGT.GTTT.
TAGT.CAGG.
CAGG.TAGT.
TGGC.CTCC.
AGAC.ACCA.
AGACCA.
ACCA.AGAC.
TACTCC.
TACT.CTCC.
CTCCAT.
CCAT.CTCC.
CCAC.CTCC.
AGAC.GCAG.
GCAGAC.
GACTCC.
GACT.CTCC.
CCTA.CTCC.
CTCC.CCTA.
GGAGAC.
CACT.CTCC.
CACTCC.
AGCTCC.
AGCT.CTCC.
CTCCAA.
CCAA.CTCC.
ACCT.CTCC.
CTCC.ACCT.
ACAC.AGAC.
AGACAC.
TCCC.CTCC.
CTCC.TCTC.
TCTC.CTCC.
AGACTC.
ACTC.AGAC.
TGCA.AGAA.
AGAA.TGCA.
CATT.CTCC.
CTCC.CCTC.
TGCA.TGAG.
TGAG.TGCA.
TGTG.ATAT.
ATAT.TGTG.
ATAT.GTGT.
GTGT.ATAT.
ATATGCC.
ATAT.TGCC.
TGCC.ATAT.
CTCC.CTTC.
CTTC.CTCC.
TAGA.CTCC.
CTCC.TAGA.
AACTCC.
AACT.CTCC.
CTCC.TTCC.
TTCC.CTCC.
TAGT.TGGA.
TGGA.TAGT.
TAGT.GGTG.
GGTG.TAGT.
TAGT.TTCT.
TTCT.TAGT.
TGTC.TAGT.
TAGT.TGTC.
TAGT.GCCT.
TAGT.ATGG.
ATGG.TAGT.
TTGT.TAGT.
TAGT.TTGT.
TAGT.AGAA.
AGAA.TAGT.
TGAG.TAGT.
TAGT.TGAG.
AATG.TAGT.
TAGT.AATG.
TAGT.GAAA.
GAAA.TAGT.
TAGT.AAAG.
AAAG.TAGT.
ATGT.TAGT.
TAGT.ATGT.
TAGT.TGTT.
TGTT.TAGT.
TAAA.GATA.
TAGT.TTTG.
TTTG.TAGT.
TAGTGAT.
TAGT.TGAT.
TGAT.TAGT.
TAGT.TGAA.
TGAA.TAGT.
TAGT.TGCT.
TGCT.TAGT.
TAGT.GATG.
GATG.TAGT.
TAGT.TGGT.
TGGT.TAGT.
TAGT.TGCC.
TGCC.TAGT.
GTGT.TAGT.
TAGT.GTGT.
TGTG.TAGT.
TAGT.TGTG.
GACT.AGAC.
GCCT.TGCA.
TGCA.GCCT.
TGTC.TGCA.
TGCA.TGTC.
TGGT.GCAG.
GCAG.TGGT.
ATGG.GCAG.
GCAG.ATGG.
GCAG.AGAA.
AGAA.GCAG.
TGAG.GCAG.
TGAGCAG.
AATG.GCAG.
GCAG.AATG.
GAAA.GCAG.
GCAG.GAAA.
AAAG.GCAG.
GCAG.ATGT.
ATGT.GCAG.
GCAG.TGTT.
TGTT.GCAG.
GCAG.TGGA.
TGGA.GCAG.
GCAG.TTTG.
TTTG.GCAG.
TGAT.GCAG.
GCAG.TGAT.
TGAA.GCAG.
GCAG.TGAA.
GATG.GCAG.
GCAG.GATG.
GCAG.GCCT.
GCCT.GCAG.
GCAG.TGCC.
TGCC.GCAG.
GCAG.GTGT.
GTGT.GCAG.
GCAG.TGTG.
TGTG.GCAG.
TCTTGGA.
TGGA.TCTT.
TCTT.TGGA.
GCAT.CATG.
CATG.GCAT.
CAATAA.
ATAA.AATA.
AATA.ATAA.
GCAT.TTTC.
TTTC.GCAT.
GCAT.CTGG.
GTTT.GCAT.
GCAT.GTTT.
GCAT.CCTT.
CCTT.GCAT.
GCAT.TTGC.
TTGCAT.
TAAT.ATAA.
ATAA.TAAT.
GCAT.GCCA.
GCCA.GCAT.
GCAG.GCCA.
GCCA.GCAG.
ACAG.GCAG.
GCAG.ACAG.
AGAT.GCAG.
GCAG.AGAT.
GCAT.GTGA.
GTGA.GCAT.
GCAT.TTGA.
TTGA.GCAT.
GCAG.GGAA.
GGAA.GCAG.
GTGA.GCAG.
GCAG.GTGA.
AAGG.GCAG.
GCAG.AAGG.
AGGA.GCAG.
GCAG.AGGA.
TTCA.GCAG.
GCAG.TTCA.
GCAG.GTGC.
GTGC.GCAG.
GCAT.ATTT.
ATTT.GCAT.
GCAG.CAGA.
CAGA.GCAG.
ATAA.CCAT.
GCAG.TCAG.
TCAG.GCAG.
TTGG.GCAG.
GCAG.TTGG.
GCAG.CCTG.
CCTG.GCAG.
ATGA.GCAG.
GCAG.ATGA.
AAGA.GCAG.
GCAG.AAGA.
GCAG.TCTT.
TCTT.GCAG.
TGCA.GCAG.
GCAG.TGCA.
GCAG.TCCT.
TCCT.GCAG.
GCAG.AGTG.
AGTG.GCAG.
AGGT.GCAG.
GCAG.AGGT.
GCAG.TCTG.
GGTG.GCAG.
GCAGGTG.
GCAG.GGTG.
GCAG.TGTC.
TGTC.GCAG.
ATAA.TCAG.
TCAG.ATAA.
AAGT.ATAA.
ATAA.AAGT.
ATAAGT.
ATAA.TAAA.
TAAA.ATAA.
ATGC.GCAT.
GCAT.ATGC.
CTGA.ATAA.
ATAA.CTGA.
ATAA.CATG.
ATAA.GCCA.
GCCA.ATAA.
ACAG.ATAA.
ATAA.ACAG.
ATAA.AGAT.
AGAT.ATAA.
ATAA.ATTT.
ATAA.GTGA.
GTGA.ATAA.
GTGATAA.
ATAA.AAGG.
ATAAGG.
AAGG.ATAA.
ATAA.CAAA.
CAAA.ATAA.
CAGA.ATAA.
ATAA.CAGA.
CAGATAA.
ATAA.CAGG.
CAGG.ATAA.
ATAA.TTGG.
TTGG.ATAA.
CCTG.ATAA.
ATAA.CCTG.
ATGA.ATAA.
ATAA.ATGA.
ATAA.AAAT.
AAAT.ATAA.
AGAG.GCAT.
GCAT.AGAG.
GCAT.TATG.
TATG.GCAT.
ATAAGA.
ATAA.AAGA.
ATAA.TTTT.
TTTT.ATAA.
TCTT.ATAA.
ATAA.TCTT.
TGCA.ATAA.
ATAA.TGCA.
ATAA.AGTG.
AGTG.ATAA.
AGGT.ATAA.
ATAA.AGGT.
TCTG.ATAA.
ATAA.TCTG.
ATAA.ATTG.
ATTG.ATAA.
ATAA.CCTA.
ATAATT.
AATT.ATAA.
ATAAGC.
ATAA.AAGC.
ATAA.GGTT.
ATAA.AGCC.
ATAAGCC.
ATAA.TTTA.
TCAT.ATAA.
ATAA.TCAT.
TCATAA.
ATAA.TGTA.
TGTA.ATAA.
TAGA.ATAA.
ATAACT.
ATAA.AACT.
GGAT.ATAA.
ATAA.GGAT.
GGATAA.
ACAT.ATAA.
ATAA.ACAT.
GCAG.CATG.
CATG.GCAG.
AACA.ATAA.
ATAA.AACA.
ATAA.TCAA.
ATAA.TATG.
TATG.ATAA.
TACA.ATAA.
ATAA.TACA.
ATAA.ACAA.
ACAA.ATAA.
ATAA.AAAC.
AAAC.ATAA.
GCAT.CTGC.
ATAA.ACTG.
ACTG.ATAA.
ATAA.ATGC.
GAATAA.
ATAA.GAAT.
GAAT.ATAA.
TTGC.ATAA.
ATAA.TTGC.
ATAA.GTTT.
GTTT.ATAA.
GGTG.TTAG.
TTAG.GGTG.
TTAG.GTGC.
GTGC.TTAG.
TTAG.TTGG.
ATGA.TTAG.
TTAG.ATGA.
TTAG.AAAT.
AAAT.TTAG.
TTTT.TTAG.
TTAG.TTTT.
TCTT.TTAG.
TCTTTAG.
TTAG.TCTT.
TGCA.TTAG.
TTAG.TGCA.
TTAG.TCCT.
TCCT.TTAG.
AGTG.TTAG.
TTAG.AGTG.
GCAT.TCCT.
TCCT.GCAT.
TTAG.AGGT.
AGGT.TTAG.
TCTG.TTAG.
TTAG.TCTG.
CTTT.TTAG.
TTAG.CTTT.
AGGA.TTAG.
TTAG.AGGA.
TTAG.TTCT.
TTCT.TTAG.
TGTC.TTAG.
TTAG.TGTC.
TTAG.GCCT.
GCCT.TTAG.
TTAG.ATGG.
ATGG.TTAG.
TTAG.TTGT.
TTGT.TTAG.
AGAA.TTAG.
TGAG.TTAG.
TTAG.TGAG.
AATG.TTAG.
TTAG.AATG.
GAAA.TTAG.
TTAG.GAAA.
TTAG.AAAG.
AAAG.TTAG.
ATGT.TTAG.
TTAG.ATGT.
TTAG.TGTT.
TGTT.TTAG.
TGTTAG.
TTAG.TGGA.
TGGA.TTAG.
GCTT.TTAG.
TTAG.GCTT.
AGGT.GCAT.
GCAT.AGGT.
GCAT.AGTG.
AGTG.GCAT.
GGAT.TTAG.
TTAG.GGAT.
ACAT.TTAG.
TTAG.ACAT.
AGTT.TTAG.
AGTTAG.
TTAGTT.
TTAG.AGTT.
TTAG.ATTG.
ATTG.TTAG.
AACA.TTAG.
TTAG.AACA.
GTCT.TTAG.
TTAG.GTCT.
GTTG.TTAG.
TTAGTTG.
TTAG.GTTG.
TTAG.ACTT.
ACTT.TTAG.
ACTTAG.
AGAG.TTAG.
TTAGAG.
TTAG.AGAG.
TTAG.CTCT.
CTCT.TTAG.
TTAG.GAAT.
TTAG.TTTG.
TTTG.TTAG.
TTGC.TTAG.
TTAG.TTGC.
CCTTAG.
TTAG.CCTT.
CCTT.TTAG.
TTAG.GTTT.
AAGT.TTAG.
GAAG.TTAG.
TTAG.TTTC.
TTTC.TTAG.
GCCA.TTAG.
TTAG.GCCA.
ACAG.TTAG.
TTAG.ACAG.
AGAT.TTAG.
TTAG.AGAT.
ATTT.TTAG.
TTAG.ATTT.
GGAA.TTAG.
TTAG.GGAA.
TTAG.TTGA.
TTGA.TTAG.
GTGA.TTAG.
TTAG.GTGA.
GCAG.ACTG.
ACTG.GCAG.
GCAT.TCAG.
TCAG.GCAT.
GCAT.CTGT.
CTGT.GCAT.
AGTT.GCAG.
GCAGTT.
GCAG.AGTT.
ATTG.GCAG.
GAGA.GCAG.
GCAG.GAGA.
CCAG.GCAG.
GCAG.CCAG.
AACA.GCAG.
GCAG.AACA.
TCAA.GCAG.
GCAG.TCAA.
GCAG.GCTG.
GCTG.GCAG.
GCAG.GTCT.
GTCT.GCAG.
AGAG.GCAG.
GCAG.AGAG.
CAGA.GCAT.
GCAT.CAGA.
GCAG.AAAC.
AAAC.GCAG.
CAGT.GCAG.
GCAG.CAGT.
GCAG.ATGC.
CTGCAG.
GCAG.CTGC.
GCAG.GAAT.
GAAT.GCAG.
TTGCAG.
GCAG.TTGC.
CAAG.GCAG.
GCAG.CAAG.
TGGG.GCAG.
GCAG.TGGG.
GTTT.GCAG.
GCAG.GTTT.
GCAG.CTGG.
CTGG.GCAG.
CAGG.GCAG.
GCAG.CAGG.
GCAT.GTGC.
GCAT.TTCA.
TTCA.GCAT.
CAAA.GCAT.
GCAT.CAAA.
GCAG.GAAG.
GAAG.GCAG.
AAGA.GCAT.
GCAT.AAGA.
TGAT.TTAG.
TTAG.TGAT.
TGAA.TTAG.
TTAG.TGAA.
TGCT.TTAG.
TTAG.TGCT.
TGCTTAG.
GATG.TTAG.
TTAG.GATG.
TGGT.TTAG.
TTAG.TGGT.
TGCC.TTAG.
TTAG.TGCC.
GTGT.TTAG.
TTAG.GTGT.
TGTG.TTAG.
TTAG.TGTG.
TGCA.GCAT.
GCAT.TGCA.
TCTT.TTTG.
TTTG.TCTT.
GCAG.CAGC.
TCTT.GCAT.
GCAT.TCTT.
GAGC.GCAG.
ATAA.CTTT.
CTTT.ATAA.
GCAG.AGCA.
GCAT.ATGA.
ATGA.GCAT.
GCAT.CCTG.
CCTG.GCAT.
CTTG.GCAT.
GCAT.CTTG.
TTGG.GCAT.
GCAT.TTGG.
GCAGCT.
AGCT.GCAG.
GACA.GCAG.
GCAG.GACA.
GCAGCC.
AGCC.GCAG.
GCAG.TGGC.
GGAT.GCAG.
GCAG.GGAT.
AAGTCC.
AAGT.GTCC.
GTCC.AAGT.
AAAA.CCCT.
GTCC.CTCA.
CTCA.GTCC.
GTCCTCA.
TATG.GTCC.
GTCC.AGAG.
AGAG.GTCC.
TACA.GTCC.
CACA.GTCC.
GTCC.CTGC.
CTGC.GTCC.
GAAT.GTCC.
GTCC.GAAT.
GTCC.CCTT.
CCTT.GTCC.
CCCT.ATGT.
ATGT.CCCT.
AAAG.CCCT.
CCCT.AAAG.
CTGG.GTCC.
GTCC.CTGG.
CAGGTCC.
GTCC.CAGG.
CAGG.GTCC.
TCCA.GTCC.
GAAG.GTCC.
GTCC.GAAG.
TAAA.GTCC.
GTCC.TTTC.
TTTC.GTCC.
CATG.GTCC.
GTCC.CATG.
GTCC.GCCA.
GCCA.GTCC.
GTCC.ACAG.
ACAG.GTCC.
ATTT.GTCC.
GTCC.ATTT.
GGAA.GTCC.
GTCC.GGAA.
TTGA.GTCC.
GTCC.TTGA.
AGGA.GTCC.
GTCC.AGGA.
CAAA.GTCC.
CAGA.GTCC.
GTCC.CAGA.
CTGT.GTCC.
GTCC.CTGT.
AATT.GTCC.
GTCC.AATT.
TGCC.GGAC.
GGAC.TGCC.
GGAC.GTGT.
GTGT.GGAC.
TGTG.GGAC.
GGAC.TGTG.
ATGT.TCTT.
TCTT.ATGT.
TCTT.AAAG.
AAAG.TCTT.
TGAA.CCCT.
CCCT.TGAA.
CAAT.GTCC.
GTCCAT.
CCAT.GTCC.
GTCC.CCAC.
CCAC.GTCC.
TGAT.CCCT.
CCCT.TGAT.
ATCT.GTCC.
GTCC.ATCT.
CCTA.GTCC.
TTTG.CCCT.
CCCT.TTTG.
GAAA.CCCT.
GAGTCC.
GAGT.GTCC.
TAGG.GTCC.
TAAG.GTCC.
GTCC.TAAG.
CCAA.GTCC.
GTCCAA.
CCCT.TGGA.
TGGA.CCCT.
GTCC.CTTC.
CTTC.GTCC.
GTCCTTC.
GTCCAGT.
CAGT.GTCC.
GTCC.CAGT.
AGTT.GTCC.
GTCC.AGTT.
GTCC.ATTG.
ATTG.GTCC.
TTCC.GTCC.
GTCC.TTCC.
CCAG.GTCC.
GTCC.CCAG.
CCCT.TGTT.
TGTT.CCCT.
GTCC.AGAA.
AGAA.GTCC.
GTCC.GGTG.
GGTG.GTCC.
AAGA.CCCT.
CCCT.ATGA.
ATGA.CCCT.
GTCC.TTCT.
TTCT.GTCC.
GTCC.TGTC.
TGTC.GTCC.
CCCT.CCTG.
CCTG.CCCT.
CTTG.CCCT.
CCCT.CTTG.
TCAG.CCCT.
CCCT.TCAG.
CTGT.CCCT.
CCCT.CTGT.
CCCTGT.
CAGA.CCCT.
CCCT.CAGA.
GTCC.GCCT.
GCCT.GTCC.
GTCC.ATGG.
ATGGTCC.
ATGG.GTCC.
TTGT.GTCC.
GTCC.TTGT.
GTCC.CTTT.
CTTT.GTCC.
TGAG.GTCC.
GTCC.TGAG.
GTCC.AATG.
AATG.GTCC.
GTCC.GAAA.
GAAA.GTCC.
AAAG.GTCC.
GTCC.ATGT.
ATGT.GTCC.
TGTT.GTCC.
GTCC.TGTT.
TGGA.GTCC.
GTCC.TGGA.
GTCC.TTTG.
TTTG.GTCC.
TGAT.GTCC.
GTCC.TGAT.
TGAA.GTCC.
GTCC.TGAA.
GTCC.TGCT.
TGCT.GTCC.
GATGTCC.
GATG.GTCC.
GTCC.GATG.
GTCC.TGGT.
TGGT.GTCC.
GTCC.TCTT.
TCTT.GTCC.
AATG.CCCT.
CCCT.AATG.
TGAG.CCCT.
AGAA.CCCT.
GTCC.TCAG.
TCAG.GTCC.
GTCC.TTGG.
TTGG.GTCC.
GTCC.CTTG.
CTTG.GTCC.
TTGT.CCCT.
CCCT.TTGT.
CCTG.GTCC.
GTCC.CCTG.
CCCT.GCCT.
GCCT.CCCT.
TGTC.CCCT.
CCCT.TGTC.
ATGA.GTCC.
GTCC.ATGA.
AAAT.GTCC.
GTCC.AAAT.
TTTT.GTCC.
GTCC.TTTT.
GGAC.TGGT.
TGGT.GGAC.
TGCA.GTCC.
GTCC.TCCT.
TCCT.GTCC.
TTCT.CCCT.
CCCT.TTCT.
CCCT.CTTT.
CTTT.CCCT.
TCTG.CCCT.
CCCT.TCTG.
AGGT.CCCT.
CCCT.TCCT.
TCCT.CCCT.
AGTG.GTCC.
GTCC.AGTG.
TGCA.CCCT.
CCCT.TCTT.
TCTT.CCCT.
AGGT.GTCC.
TCTG.GTCC.
GTCC.TCTG.
TCTGTCC.
GCATCT.
ATCT.GCAT.
CAGC.GGAC.
GGAC.CAGC.
ACCA.GGAC.
GGACCA.
GGAC.GGGA.
GGAC.GACT.
GACT.GGAC.
CATT.GCAT.
GCAT.TGGC.
TAGG.GCAT.
CACT.GGAC.
GGAC.CACT.
GTGGAC.
GGAC.GTGG.
GGAC.GAGT.
GAGT.GGAC.
GACA.GGAC.
GGAC.GACA.
GCAT.AGCA.
GCATTG.
GCATTC.
TAGG.GGAC.
GAGCAT.
GCAT.GAGC.
GGAC.ACCT.
ACCT.GGAC.
ATGT.TGCA.
TGCA.ATGT.
GGAC.TCAT.
TCAT.GGAC.
GGACTTC.
CTTC.GGAC.
GGAC.CTTC.
TAGA.GGAC.
ACAT.GGAC.
AGTT.GGAC.
GGAC.AGTT.
ATTG.GGAC.
GGAC.ATTG.
CCAG.GGAC.
GGAC.CCAG.
CTCA.GGAC.
GGAC.CTCA.
GGACTCA.
ATAA.TGTT.
TGTT.ATAA.
GGTG.ATAA.
ATAA.GGTG.
TTCT.ATAA.
ATAA.TTCT.
ATAA.TGTC.
TGTC.ATAA.
GCCT.ATAA.
ATAA.GCCT.
ATAA.ATGG.
ATGG.ATAA.
ATAA.TTGT.
TTGT.ATAA.
ATAA.AGAA.
AGAA.ATAA.
ATAA.TGAG.
TGAG.ATAA.
ATAA.AATG.
AATG.ATAA.
ATAA.GAAA.
GAAA.ATAA.
ATAA.AAAG.
AAAG.ATAA.
ATAA.ATGT.
ATGT.ATAA.
ATAA.AAAA.
AAAA.ATAA.
TCAA.GGAC.
GGAC.TCAA.
ATAA.TGGA.
TGGA.ATAA.
ATAA.TTTG.
TTTG.ATAA.
TGAT.ATAA.
ATAA.TGAT.
TGAA.ATAA.
ATAA.TGAA.
TGCT.ATAA.
ATAA.TGCT.
ATAA.GATG.
GATG.ATAA.
ATAA.TGGT.
TGGT.ATAA.
ATAA.TGCC.
TGCC.ATAA.
ATAA.GTGT.
GTGT.ATAA.
TGTG.ATAA.
ATAA.TGTG.
TGTT.TCTT.
TCTT.TGTT.
AAAA.TCTT.
TCTT.AAAA.
GCAT.CCAG.
ATGG.GGAC.
GGAC.ATGG.
TGGT.CCCT.
CCCT.TGGT.
GGAC.CTTG.
CTTG.GGAC.
GGACCTG.
CCTG.GGAC.
GGAC.CCTG.
GATG.CCCT.
CCCT.GATG.
GGAC.AAAT.
AAAT.GGAC.
AAGA.GGAC.
GGAC.AAGA.
GGAC.TCCT.
TCCT.GGAC.
AGTG.GGAC.
GGAC.AGTG.
AGGT.GGAC.
GGAC.AGGT.
GGAC.TCTG.
TCTG.GGAC.
CTTT.GGAC.
GGAC.CTTT.
GGACTTT.
GGAC.GGTG.
GGTG.GGAC.
GCCT.GGAC.
GGAC.GCCT.
GGAC.TTGG.
TTGG.GGAC.
TGCT.CCCT.
CCCT.TGCT.
AGAA.GGAC.
GGAC.AGAA.
TGAG.GGAC.
GGAC.TGAG.
AATG.GGAC.
GGAC.AATG.
GAAA.GGAC.
GGAC.GAAA.
AAAG.GGAC.
GGAC.AAAG.
TGTT.GGAC.
GGAC.TGTT.
TGGA.GGAC.
GGAC.TGGA.
GGAC.TTTG.
TTTG.GGAC.
GGAC.TGAT.
TGAT.GGAC.
TGAA.GGAC.
GGAC.TGAA.
GGAC.TGCT.
TGCT.GGAC.
GATG.GGAC.
GATGGAC.
GGAC.GATG.
CATG.GGAC.
GGACATG.
GGAC.CATG.
ACTT.GGAC.
AGAG.GGAC.
GGAC.AGAG.
GGACAA.
ACAA.GGAC.
GGAC.ACTG.
GGACTG.
ACTG.GGAC.
GGAC.CTCT.
CTCT.GGAC.
GGAC.CTGC.
CTGC.GGAC.
GAAT.GGAC.
GGAC.GAAT.
CAAG.GGAC.
GGAC.CAAG.
GGAC.TGGG.
TGGG.GGAC.
GGAC.CTGG.
CTGG.GGAC.
GGAC.CAGG.
TGTG.CCCT.
CCCT.TGTG.
GAAG.GGAC.
TAGA.TTAG.
ACAG.GGAC.
GGAC.ACAG.
GTGT.CCCT.
CCCT.GTGT.
AGAT.GGAC.
GGAC.AGAT.
GTGA.GGAC.
GGAC.GTGA.
AAGG.GGAC.
GGAC.AAGG.
CCCT.TGCC.
TGCC.CCCT.
AGGA.GGAC.
GGAC.AGGA.
CAAA.GGAC.
GGAC.CAAA.
GGAC.GTGC.
GTGC.GGAC.
CAGA.GGAC.
GGAC.CAGA.
GGAC.CTGT.
CTGT.GGAC.
TCAG.GGAC.
TCAGGAC.
GGAC.TCAG.
GGAG.GAAA.
GAAA.GGAG.
TCTG.GGAG.
GGAG.TCTG.
GGAG.CTTT.
CTTT.GGAG.
GGAG.GGTG.
GGTG.GGAG.
TTCT.GGAG.
GGAG.TTCT.
GGAG.TGTC.
GGAGCCT.
GCCT.GGAG.
GGAG.GCCT.
ATGGGAG.
GGAG.ATGG.
ATGG.GGAG.
CCAG.CCCA.
CCCA.CCAG.
GGAG.TTGT.
TTGT.GGAG.
GGAG.AGAA.
AGAA.GGAG.
TTCC.CCCA.
CCCA.TTCC.
GGAG.TGAG.
TGAG.GGAG.
GGAG.AATG.
AATGGAG.
AATG.GGAG.
GGAG.AGGT.
AGGT.GGAG.
GGAG.AAAG.
AAAG.GGAG.
GGAG.ATGT.
ATGT.GGAG.
AAAA.GGAG.
GGAG.AAAA.
GGAG.TGTT.
TGTT.GGAG.
GGAG.TGGA.
TGGA.GGAG.
GAGA.CCCA.
GGAG.TTTG.
TTTG.GGAG.
TTTGGAG.
TGAT.GGAG.
GGAG.TGAT.
GGAG.TGAA.
TGAA.GGAG.
GGAG.TGCT.
TGCT.GGAG.
GGAG.GATG.
GATG.GGAG.
GGAG.TGCC.
TGCC.GGAG.
GTGT.GGAG.
GGAG.GTGT.
GGAG.GTGC.
GTGC.GGAG.
GGAG.CTGA.
CTGA.GGAG.
GGAG.CATG.
GGAG.GCCA.
GCCA.GGAG.
ACAG.GGAG.
GGAG.ACAG.
AGAT.GGAG.
GGAG.AGAT.
GGAG.ATTT.
ATTT.GGAG.
GGAA.GGAG.
GGAG.GGAA.
GGAG.GTGA.
GTGA.GGAG.
AAGG.GGAG.
GGAG.AAGG.
AGAG.CCCA.
AGGA.GGAG.
GGAG.CAAA.
CAAA.GGAG.
TTCA.GGAG.
GGAG.TTCA.
GGAG.TGTG.
TGTG.GGAG.
GGAG.CAGA.
CAGA.GGAG.
CTGT.GGAG.
GGAG.CTGT.
GGAG.TCAG.
GGAG.TTGG.
TTGG.GGAG.
ACTT.CCCA.
CCCA.ACTT.
GGAG.CTTG.
CTTG.GGAG.
CCTG.GGAG.
GGAG.CCTG.
GGAG.AAAT.
AAAT.GGAG.
GGAG.AAGA.
AAGA.GGAG.
TCTT.GGAG.
GGAG.TCTT.
TGCA.GGAG.
GGAG.TGCA.
GGAG.TCCT.
TCCT.GGAG.
GGAG.AGTG.
AGTG.GGAG.
ACAG.TCCC.
TCCC.ACAG.
ACTT.TCCC.
TCCC.ACTT.
CTCT.TCCC.
TCCC.CTCT.
CTGC.TCCC.
TCCC.CTGC.
TCCC.CAAG.
CAAG.TCCC.
TCCCAAG.
CCTTCCC.
CCTT.TCCC.
CTGG.TCCC.
TCCC.CTGG.
TCCC.CAGG.
CAGG.TCCC.
AAGT.TCCC.
TCCC.AAGT.
TAAA.TCCC.
TCCC.TAAA.
TTTC.TCCC.
TCCC.TTTC.
TCCC.CTGA.
CTGA.TCCC.
TCCC.CATG.
CATG.TCCC.
GCCA.TCCC.
TCCC.GCCA.
GTCT.TCCC.
TCCC.GTCT.
AGAT.TCCC.
TCCC.AGAT.
TCCC.ATTT.
ATTT.TCCC.
GGAA.TCCC.
TCCC.TTGA.
TTGA.TCCC.
GTGA.TCCC.
TCCC.GTGA.
AAGG.TCCC.
TCCC.AAGG.
AGGA.TCCC.
TCCC.AGGA.
TTCA.TCCC.
TCCC.TTCA.
CAGA.TCCC.
TCCC.CAGA.
CTGT.TCCC.
TCCC.CTGT.
TCAG.TCCC.
TCCC.TCAG.
TCCC.CTTG.
CTTG.TCCC.
CCTG.TCCC.
TCCC.CCTG.
TCCC.CCAA.
CCAA.TCCC.
GTGT.TCTT.
TCTT.GTGT.
TCTT.TGCC.
TGCC.TCTT.
GTCC.TCCC.
CCCAGT.
CAGT.CCCA.
TCCC.CAGC.
CCCATT.
CATT.CCCA.
TCCC.CCAC.
TCCC.CACT.
CACT.TCCC.
GTTC.TCCC.
TCCC.GTTC.
TCTC.CCCA.
CCCA.TCTC.
TTTC.GGAG.
GGAG.TTTC.
TCAT.TCCC.
TCCC.TCAT.
TGGC.TCCC.
TCTCCC.
TCCC.TCTC.
CATT.TCCC.
CCTC.TCCC.
TCCC.CCTC.
CTTC.TCCC.
CCCA.AGCC.
AGCC.CCCA.
AGCCCA.
TCCC.AACT.
AACT.TCCC.
AGTT.TCCC.
TCCC.AGTT.
TTCC.TCCC.
TCCC.TTCC.
CCAG.TCCC.
TCCC.CTCA.
CTCA.TCCC.
ATGA.CCCA.
CCCA.ATGA.
TCTT.GATA.
GATA.TCTT.
GATA.AGTG.
AGTG.GATA.
GATA.AGGT.
AGGT.GATA.
GATA.TCTG.
TCTG.GATA.
GATA.CTTT.
CTTT.GATA.
GGTG.GATA.
GATA.GGTG.
GATA.TGTC.
TGTC.GATA.
GCCT.GATA.
GATA.GCCT.
GATA.ATGG.
ATGG.GATA.
GATA.TTGT.
TTGT.GATA.
GATA.AGAA.
AGAA.GATA.
GATA.TGAG.
TGAG.GATA.
GATA.AATG.
AATG.GATA.
GATAATG.
GATA.TTTT.
TTTT.GATA.
GAAA.GATA.
GATA.GAAA.
AAAG.GATA.
GATA.AAAG.
GATA.ATGT.
ATGT.GATA.
GATA.AAAA.
AAAA.GATA.
TGTT.GATA.
GATA.TGTT.
GATA.TGGA.
TGGA.GATA.
GATA.TTTG.
TTTG.GATA.
TGAT.GATA.
GATA.TGAT.
CCTG.CCCA.
CCCA.CCTG.
TGAA.GATA.
GATA.TGAA.
TGCT.GATA.
GATA.TGCT.
GATA.GATG.
GATG.GATA.
TGGT.GATA.
GATA.TGGT.
TCTT.CCCA.
CTGA.GATA.
GATA.CTGA.
TCTG.CCCA.
CCCA.TCTG.
CATG.GATA.
GATA.CATG.
GATA.GCCA.
GCCA.GATA.
ACAG.GATA.
GATACAG.
GATA.ACAG.
ACAGATA.
GATA.AGAT.
AGAT.GATA.
AGGT.CCCA.
CCCA.AGGT.
AGTG.CCCA.
CCCA.AGTG.
CCCA.TCCT.
TCCT.CCCA.
GATA.ATTT.
ATTT.GATA.
GATA.TTGA.
TGCA.CCCA.
CCCA.TGCA.
GATA.GTGA.
GTGA.GATA.
GATA.TGCC.
TGCC.GATA.
GATA.AAGG.
AAGG.GATA.
AGGA.GATA.
GATA.AGGA.
GATA.TTCA.
TTCA.GATA.
CAGA.GATA.
GATA.CAGA.
GATA.CTGT.
GATA.TCAG.
GATA.TTGG.
TTGG.GATA.
GATA.CTTG.
CTTG.GATA.
GATA.CCTG.
ATGA.GATA.
GATA.ATGA.
AAGA.CCCA.
AAAT.GATA.
GATA.AAAT.
AAGA.GATA.
GATA.AAGA.
ACAA.GGAG.
GGAG.ACAA.
ATTG.GGAG.
GGAG.ATTG.
GAGA.GGAG.
AAGT.CCCA.
CCCA.AAGT.
CAGG.CCCA.
TGAC.CCCA.
CCCA.TGAC.
CAAG.CCCA.
CCCA.CAAG.
CCCA.ATGC.
ATGC.CCCA.
CCAG.GGAG.
GGAG.CCAG.
GGAG.AACA.
AACA.GGAG.
GGAG.TCAA.
TCAA.GGAG.
GGAG.GTCT.
GTCT.GGAG.
GGAG.ACTT.
ACTT.GGAG.
GGAG.AGAG.
GGAGAG.
AGAG.GGAG.
AGTT.GGAG.
GGAGTT.
GGAG.AGTT.
GGAG.AAAC.
AAAC.GGAG.
GGAG.ACTG.
ACTG.GGAG.
GGAG.ATGC.
ATGC.GGAG.
GAAT.GGAG.
GGAG.GCTT.
GGAGCTT.
GCTT.GGAG.
GGAG.CCTT.
CCTT.GGAG.
GGAG.TGGG.
TGGG.GGAG.
GTTT.GGAG.
GGAG.GTTT.
GGAG.CTGG.
CCCACA.
CACA.CCCA.
CAGG.GGAG.
GGAG.CAGG.
AAAC.CCCA.
CCCA.AAAC.
GGAG.GAAG.
GAAG.GGAG.
GGAGCA.
GGAG.AGCA.
GATA.GTGT.
GTGT.GATA.
TGTG.GATA.
GATA.TGTG.
TCTT.TGTG.
TGTG.TCTT.
CAGA.CCCA.
CCCA.CAGA.
GGAG.GAGC.
GTGCCCA.
GTGC.CCCA.
CCCAAA.
CAAA.CCCA.
AGGA.CCCA.
AAGG.CCCA.
CCCA.AAGG.
GTGA.CCCA.
CCCA.GTGA.
GGAA.CCCA.
GGGA.GGAG.
AGAT.CCCA.
CCCA.AGAT.
ATGA.TCCC.
TCCC.ATGA.
GGAG.GTGG.
ACAG.CCCA.
CCCA.ACAG.
GAGT.GGAG.
CCCA.GCCA.
GCCA.CCCA.
CCCATG.
CATG.CCCA.
CCCA.CATG.
TAGG.GGAG.
TTTC.CCCA.
CCCA.TTTC.
GGAG.GTTC.
GTTC.GGAG.
GGAG.AGCC.
GAAG.CCCA.
GGAG.GGAT.
GGAT.GGAG.
TTGC.CTAT.
CTAT.TTGC.
TATG.CTAT.
CTAT.TATG.
GATGCAT.
GATG.GCAT.
GCAT.GATG.
GCAT.TGCT.
TGCT.GCAT.
GCAT.TGAA.
TGAA.GCAT.
TGAT.GCAT.
GCAT.TGAT.
GCAT.TTTG.
TTTG.GCAT.
GTCT.CTAT.
CTAT.GTCT.
GTCTAT.
ACTT.CTAT.
CTAT.ACTT.
CTAT.TACA.
TACA.CTAT.
CTAT.CTCT.
ATGC.CTAT.
CTATGC.
CTAT.CTGC.
CTGC.CTAT.
CTAT.GAAT.
GAAT.CTAT.
CTAT.TCCA.
TCCA.CTAT.
TGAC.CTAT.
CTAT.TTTC.
TTTC.CTAT.
CTGA.CTAT.
CTAT.CTGA.
AGAT.CTAT.
CTAT.AGAT.
ATTT.CTAT.
CTAT.ATTT.
CTAT.TTGA.
TTGA.CTAT.
GTGA.CTAT.
CTAT.GTGA.
CTAT.CAAA.
CAAA.CTAT.
CTAT.TTCA.
TTCA.CTAT.
CTAT.GTGC.
CTGT.CTAT.
CTAT.CTGT.
CTAT.TCAG.
TCAG.CTAT.
ATGA.CTAT.
CTAT.ATGA.
GCAT.TGCC.
TGCC.GCAT.
CCCA.CTCC.
CTCCCA.
ATAA.CTAT.
CTATAA.
GAGC.CTAT.
CTAT.GAGC.
TACTAT.
TACT.CTAT.
TCTA.CTAT.
CTAT.TCTA.
GAAA.TGCA.
TGCA.GAAA.
CTATTC.
CTAT.ATTC.
CTAT.ATCT.
ATCTAT.
CTATCT.
GACT.CTAT.
CTAT.GACT.
GACTAT.
CCTA.CTAT.
AAAG.TGCA.
TGCA.AAAG.
GCAT.TGTG.
TGTG.GCAT.
GCAT.GTGT.
GTGT.GCAT.
GCAT.TGGA.
TGGA.GCAT.
CACTAT.
CTAT.CACT.
CACT.CTAT.
CTAT.AGCT.
AAGCTAT.
CTAT.AAGC.
TATT.CTAT.
CTAT.TATT.
GCAT.TGGT.
TGGT.GCAT.
CTAT.GGTT.
GGTT.CTAT.
TTTA.CTAT.
TGGC.CTAT.
CTAT.TGGC.
CTAT.TAGA.
TAGA.CTAT.
AACT.CTAT.
CTAT.AACT.
AACTAT.
CTAT.ATTG.
CTATTG.
ATTG.CTAT.
CTAT.TTCC.
TTCC.CTAT.
TTCCTAT.
CTAT.AACA.
AACA.CTAT.
ATGG.GCAT.
GCAT.ATGG.
GCAT.ATGT.
ATGT.GCAT.
TCTT.TGAT.
TGAT.TCTT.
AAAG.GCAT.
GCAT.AAAG.
AATG.GCAT.
GCAT.AATG.
GCAT.TGAG.
TGAG.GCAT.
TGAGCAT.
TTAGCA.
TTAG.AGCA.
TTAG.GTGG.
AGCT.TTAG.
TTAGCT.
TTAG.AGCT.
AATTAG.
TTAG.AATT.
AATT.TTAG.
GAGT.TTAG.
TTAG.GAGT.
TAGG.TTAG.
GCAT.TTGT.
TTGT.GCAT.
TGTG.CTAT.
CTAT.TGTG.
CTATGTG.
GCAT.GCCT.
TATT.TTAG.
TATTAG.
GGTTAG.
TTAG.GGTT.
GGTT.TTAG.
TTAGCC.
TTAG.AGCC.
AGCC.TTAG.
TTAG.TTTA.
GCAT.TGTC.
TGTC.GCAT.
GCAT.TTCT.
GCAT.GGTG.
GGTG.GCAT.
GCAT.CTTT.
CTTT.GCAT.
TCTG.GCAT.
GCAT.TCTG.
CATT.TTAG.
CATTAG.
TTAG.CATT.
TTAG.CTTC.
CTTC.TTAG.
GATT.TTAG.
TTAG.GATT.
GATTAG.
TGAG.CTAT.
CTAT.TGAG.
CTAT.TCTT.
TCTT.CTAT.
CTAT.TGCA.
TGCA.CTAT.
CTAT.TCCT.
TCCT.CTAT.
CTAT.AGGT.
AGGT.CTAT.
TCTG.CTAT.
CTAT.TCTG.
CTAT.CTTT.
CTTT.CTAT.
CTAT.GGTG.
GGTG.CTAT.
CTAT.TTCT.
CTAT.TGTC.
TGTC.CTAT.
CTAT.GCCT.
GCCT.CTAT.
GCAT.TGTT.
TGTT.GCAT.
CTAT.ATGG.
ATGG.CTAT.
CTAT.TTGT.
TTGT.CTAT.
TCTT.TGAA.
TGAA.TCTT.
AATG.CTAT.
CTAT.AATG.
AAAG.CTAT.
CTAT.AAAG.
ATGT.CTAT.
CTAT.ATGT.
TGTT.CTAT.
CTAT.TGTT.
CTAT.TGGA.
TGGA.CTAT.
CTAT.TTTG.
TTTG.CTAT.
TGAT.CTAT.
CTAT.TGAT.
TGAA.CTAT.
CTAT.TGAA.
TGCT.CTAT.
CTAT.TGCT.
GATG.CTAT.
CTAT.GATG.
CTAT.TGGT.
TGGT.CTAT.
CTAT.TGCC.
TGCC.CTAT.
TCAC.ACCT.
ACCT.TCAC.
TGTG.TCCC.
TCCC.TGTG.
AAGC.CCCA.
TCTT.TGGT.
TGGT.TCTT.
TCTT.GATG.
GATG.TCTT.
TCAC.GTCA.
GTCA.TCAC.
CCCACT.
CACT.CCCA.
CCCA.CACT.
ATTCAC.
TCAC.ATTC.
CACT.TCAC.
TCAC.CACT.
ATTC.CCCA.
ATTCCCA.
TCAC.GTTC.
GTTC.TCAC.
CCCA.CAGC.
CCCA.CCAA.
CCAA.CCCA.
TCAC.TCAT.
TCAT.TCAC.
TCAC.TCTC.
CATT.TCAC.
TCAC.CCTC.
CCTC.TCAC.
TCAC.CTTC.
CTTC.TCAC.
GGAT.TCAC.
TCAC.GGAT.
ACAT.TCAC.
TCACAGT.
CAGT.TCAC.
TCAC.AGTT.
AGTT.TCAC.
TCAC.AACA.
AACA.TCAC.
CTCA.TCAC.
TCAC.CTCA.
GTCT.TCAC.
TCAC.GTCT.
AATG.TCCC.
TCCC.AATG.
TCTT.TCCC.
TCCC.TCCT.
TCCT.TCCC.
AGTG.TCCC.
TCCC.AGTG.
AGGT.TCCC.
TCCC.AGGT.
TCTG.TCCC.
TCCC.TCTG.
TCCC.CTTT.
CTTT.TCCC.
CTTTCCC.
GGTG.TCCC.
TCCC.GGTG.
TTCT.TCCC.
TCCC.TTCT.
TCCC.TGTC.
TGTC.TCCC.
TCCC.GCCT.
GCCT.TCCC.
ATGG.TCCC.
TCCC.ATGG.
TCCC.TTGT.
TTGT.TCCC.
TCCC.TGAG.
TGAG.TCCC.
TCAC.ACTT.
ACTT.TCAC.
GAAA.TCCC.
TCCC.AAAG.
AAAG.TCCC.
ATGT.TCCC.
TCCC.ATGT.
TGTT.TCCC.
TCCC.TGTT.
TGGA.TCCC.
TCCC.TTTG.
TTTG.TCCC.
TCCC.TGAT.
TGAT.TCCC.
TGAA.TCCC.
TCCC.TGCT.
TGCT.TCCC.
TCCC.GATG.
GATG.TCCC.
TGGT.TCCC.
TCCC.TGGT.
TGCC.TCCC.
TCCC.TGCC.
TCCC.GTGT.
GTGT.TCCC.
TCAC.AATG.
AATG.TCAC.
TCAC.TCTT.
TCTT.TCAC.
TCAC.TGCA.
TGCA.TCAC.
TCAC.TCCT.
TCCT.TCAC.
AGTG.TCAC.
TCAC.AGTG.
TCAC.AGGT.
AGGT.TCAC.
TCAC.TCTG.
TCTG.TCAC.
CTTT.TCAC.
TCAC.CTTT.
TCAC.TTCT.
TTCT.TCAC.
TCAC.TGTC.
TGTC.TCAC.
TCAC.GCCT.
GCCT.TCAC.
GCCTCAC.
TCAC.ATGG.
ATGG.TCAC.
TCAC.TTGT.
TTGT.TCAC.
TCAC.TGAG.
TGAG.TCAC.
CCTG.TCAC.
TCAC.CCTG.
TCAC.ATGT.
ATGT.TCAC.
TCAC.TGTT.
TGTT.TCAC.
TGTTCAC.
TGGA.TCAC.
TCAC.TGGA.
TTTG.TCAC.
TCAC.TTTG.
TCAC.TGAT.
TGAT.TCAC.
TGAA.TCAC.
TCAC.TGAA.
TCAC.TGCT.
TGCT.TCAC.
TCAC.GATG.
GATG.TCAC.
TCAC.TGGT.
TGGT.TCAC.
TCAC.TGCC.
TGCC.TCAC.
TCAC.GTGT.
GTGT.TCAC.
TCAC.TGTG.
TGTG.TCAC.
TCTT.TGCT.
TGCT.TCTT.
TGCTCTT.
TTTCAC.
TTTC.TCAC.
TCAC.TTTC.
TCAC.ACAA.
ACAA.TCAC.
TCAC.AAAC.
AAAC.TCAC.
ACTG.TCAC.
TCAC.ACTG.
CACA.TCAC.
TCAC.CACA.
TCCCCA.
TCAC.CTCT.
CTGC.TCAC.
TCAC.CTGC.
TCAC.CAAG.
CAAG.TCAC.
TCAC.CCTT.
CCTT.TCAC.
TCAC.TGGG.
TGGG.TCAC.
CTGG.TCAC.
TCAC.CTGG.
TCAC.CAGG.
CAGG.TCAC.
AAGT.TCAC.
TCAC.AAGT.
CATA.AAAT.
AAAT.CATA.
TCAC.CTGA.
CTGA.TCAC.
TCAC.CATG.
CATG.TCAC.
TCAC.ACAG.
ACAG.TCAC.
AGAT.TCAC.
TCAC.AGAT.
ATTT.TCAC.
TCAC.ATTT.
TCAC.CAAA.
CAAA.TCAC.
TTCA.TCAC.
TCAC.TTCA.
GTGC.TCAC.
TCAC.GTGC.
TCACAGA.
CAGA.TCAC.
TCAC.CAGA.
TCAC.CTGT.
CTGT.TCAC.
TTGG.TCAC.
TCAC.TTGG.
TCAC.CTTG.
CTTG.TCAC.
GTGA.TTTA.
TTTA.GTGA.
TAAA.TTTA.
TTTA.TAAA.
TTTA.TTTC.
TTTC.TTTA.
CTGA.TTTA.
TTTA.CTGA.
TTTA.CATG.
CATG.TTTA.
TTTA.GCCA.
GCCA.TTTA.
ACAG.TTTA.
TTTA.ACAG.
AGAT.TTTA.
TTTA.AGAT.
TTTA.ATTT.
ATTT.TTTA.
TGAG.ATAG.
ATAG.TGAG.
ATAG.AGAA.
AGAA.ATAG.
TTGT.ATAG.
ATAG.TTGT.
GGAA.TTTA.
TTTA.GGAA.
TTGA.TTTA.
TTTA.TTGA.
GAAG.TTTA.
TTTA.GAAG.
TTTA.AAGG.
AAGG.TTTA.
AGGA.TTTA.
TTTA.AGGA.
TTTA.CAAA.
CAAA.TTTA.
TTTA.GTGC.
GTGC.TTTA.
CAGA.TTTA.
TTTA.CAGA.
TTTA.CTGT.
TTTA.TCAG.
TCAG.TTTA.
TTTA.TTGG.
TTGG.TTTA.
TTTA.CTTG.
CTTG.TTTA.
CCTG.TTTA.
TTTA.CCTG.
ATGA.TTTA.
TTTA.ATGA.
AAAT.TTTA.
TTTA.AAAT.
AAGA.TTTA.
TTTA.AAGA.
TTGC.TTTA.
TTTA.TTGC.
TTTA.ACTT.
ACTT.TTTA.
ATAG.TTTG.
AGAG.TTTA.
TTTA.AGAG.
TACA.TTTA.
TTTA.ACAA.
ACAA.TTTA.
TTTA.AAAC.
AAAC.TTTA.
ACTG.TTTA.
TTTA.ACTG.
CACA.TTTA.
TTTA.CACA.
TTTA.CTCT.
CTCT.TTTA.
ATGC.TTTA.
TTTA.ATGC.
GAAT.TTTA.
TTTA.GAAT.
TTTA.GCTT.
GCTT.TTTA.
ATAG.TGGA.
TGGA.ATAG.
TTTT.TTTA.
TTTA.TTTT.
CAAG.TTTA.
TTTA.CAAG.
TGAC.TTTA.
TTTA.TGAC.
TTTA.CCTT.
CCTT.TTTA.
ATAG.TGTT.
TGGG.TTTA.
TTTA.TGGG.
TTTA.GTTT.
GTTT.TTTA.
ATAG.ATGT.
AAAG.ATAG.
ATAG.AAAG.
GAAA.ATAG.
ATAG.GAAA.
ATAGAAA.
AATG.ATAG.
ATAG.AATG.
CTGG.TTTA.
TTTA.CTGG.
TTTA.CAGG.
CAGG.TTTA.
AAGT.TTTA.
TTTA.AAGT.
TCAT.TCTC.
TGTT.TTTA.
TTTA.TGTT.
TGGA.TTTA.
TTTA.TGGA.
TTTA.TTTG.
TTTG.TTTA.
TGAT.TTTA.
TTTA.TGAT.
TGAA.TTTA.
TTTA.TGAA.
TTTA.TGCT.
TGCT.TTTA.
GATG.TTTA.
TTTA.GATG.
TTTA.TGGT.
TGGT.TTTA.
TGCC.TTTA.
TTTA.TGCC.
TTTA.GTGT.
GTGT.TTTA.
TTTA.TGTG.
TGTG.TTTA.
TTTT.TGGA.
TGGA.TTTT.
ATAG.TCCT.
TCCT.ATAG.
AAAA.TTTA.
TTTAAAA.
TTTA.AAAA.
TGCATAG.
TGCA.ATAG.
CATT.TCAT.
TCAT.CATT.
TCTT.ATAG.
ATAG.TCTT.
ATAG.AAGA.
AAGA.ATAG.
AAATAG.
AAAT.ATAG.
ATAG.AAAT.
ATGA.ATAG.
ATAG.ATGA.
ATAG.CCTG.
CCTG.ATAG.
ATAG.GTGC.
GTGC.ATAG.
CAAA.ATAG.
TCAT.TGTA.
TGTA.TCAT.
CCTC.TCAT.
TCAT.CCTC.
AGGA.ATAG.
ATAG.AGGA.
CTTC.TCAT.
TCAT.CTTC.
TTTA.GGTG.
GGTG.TTTA.
ATAG.ATGG.
ATGG.ATAG.
ATAG.GCCT.
TCTT.TTTA.
TTTA.TCTT.
TTCT.ATAG.
ATAG.TTCT.
TTTA.TGCA.
TGCA.TTTA.
TCCT.TTTA.
TTTA.TCCT.
TTTA.AGTG.
AGTG.TTTA.
TTTAGTG.
TTTA.AGGT.
AGGT.TTTA.
TTTA.TCTG.
TCTG.TTTA.
TTTA.CTTT.
CTTT.TTTA.
GGTG.ATAG.
ATAG.GGTG.
ATAGGTG.
ATAG.CTTT.
GTTG.TTTA.
TTTA.GTTG.
TTCT.TTTA.
TTTA.TTCT.
TTTA.TGTC.
TGTC.TTTA.
TTTA.GCCT.
GCCT.TTTA.
ATGG.TTTA.
TTTA.ATGG.
TTGT.TTTA.
TTTA.TTGT.
TTTA.AGAA.
AGAA.TTTA.
TGAG.TTTA.
TTTA.TGAG.
TTTA.AATG.
AATG.TTTA.
GAAA.TTTA.
TTTA.GAAA.
TTTA.AAAG.
AAAG.TTTA.
TTTA.ATGT.
ATGT.TTTA.
AGGT.ATAG.
ATAG.AGGT.
ATAG.AGTG.
AGTG.ATAG.
AGCC.GTGC.
GTGC.AGCC.
CTGA.AGCC.
AGCC.CTGA.
CATG.AGCC.
AGCC.CATG.
AGCCATG.
GCCA.AGCC.
AGCC.GCCA.
ACAG.AGCC.
AGCC.ACAG.
AGAT.AGCC.
AGCC.AGAT.
AGCC.ATTT.
ATTT.AGCC.
GGAA.AGCC.
GGAAGCC.
AGCC.GGAA.
TTGA.AGCC.
AGCC.TTGA.
GTGA.AGCC.
AGCC.GTGA.
AGCC.AAGG.
AAGG.AGCC.
AGGA.AGCC.
AGCC.AGGA.
AGCC.CAAA.
AGCCAAA.
CAAA.AGCC.
AGCC.TTCA.
TTCA.AGCC.
AGCC.TTTC.
TTTC.AGCC.
CAGA.AGCC.
AGCC.CAGA.
AGCC.CTGT.
AGCCTGT.
CTGT.AGCC.
TCAG.AGCC.
AGCC.TCAG.
ACCA.AACC.
TTGG.AGCC.
AGCC.TTGG.
CTTG.AGCC.
AGCC.CTTG.
AGCC.CCTG.
CCTG.AGCC.
ATGA.AGCC.
AGCC.ATGA.
AAAT.AGCC.
AGCC.AAAT.
AAGA.AGCC.
AGCC.AAGA.
TCTT.AGCC.
AGCC.TCTT.
TGCA.AGCC.
AGCC.TGCA.
CTCT.AGCC.
AGCCTCT.
AGCC.CTCT.
TTCC.AGCC.
AGCC.TTCC.
CCAG.AGCC.
AGCC.CCAG.
AACA.AGCC.
AGCC.AACA.
TCCA.AGCC.
AGCC.TCCA.
AGCC.CTCA.
AGCCTCA.
CTCA.AGCC.
AGCC.TCAA.
TCAA.AGCC.
AGCC.GTCT.
GTCT.AGCC.
ACTT.AGCC.
AGCC.ACTT.
AGAGCC.
AGAG.AGCC.
AGCC.AGAG.
TACA.AGCC.
AGCC.ACAA.
ACAA.AGCC.
AAAC.AGCC.
AGCC.AAAC.
CACA.AGCC.
AGCC.CACA.
AGCC.TCCT.
TCCT.AGCC.
ATGC.AGCC.
AGCC.ATGC.
AGCC.CTGC.
CTGC.AGCC.
AGCC.GAAT.
GAAT.AGCC.
CAAG.AGCC.
AGCC.CAAG.
TGAC.AGCC.
AGCC.TGAC.
AGCC.CCTT.
CCTT.AGCC.
TGGG.AGCC.
AGCC.TGGG.
GTTT.AGCC.
AGCC.CTGG.
CTGG.AGCC.
CAGG.AGCC.
AGCC.CAGG.
AAGT.AGCC.
AGCC.AAGT.
GAAG.AGCC.
AGCC.GAAG.
AGCC.TAAA.
TAAA.AGCC.
TGAA.ATAG.
ATAG.TGAA.
TGCT.AGCC.
AGCC.TGCT.
GATG.AGCC.
AGCC.GATG.
TGGT.AGCC.
AGCC.TGGT.
AGCC.TGCC.
TGCC.AGCC.
AGCC.GTGT.
GTGT.AGCC.
AGCC.TGTG.
TGTG.AGCC.
ATAG.GATG.
GATG.ATAG.
TTTT.TTTG.
TTTG.TTTT.
TTTA.TGGC.
TGGC.TTTA.
TTTA.CATT.
CATT.TTTA.
TGCT.ATAG.
ATAG.TGCT.
TTTA.TGTA.
TGTA.TTTA.
GATT.TTTA.
TTTA.GATT.
TGAA.AGCC.
AGCC.TGAA.
TTTA.TAGA.
TAGA.TTTA.
TTTA.AACT.
AACT.TTTA.
GGAT.TTTA.
TTTA.GGAT.
ACAT.TTTA.
TTTA.ACAT.
TTTA.CAGT.
CAGT.TTTA.
TTTA.AGTT.
AGTT.TTTA.
TGAT.ATAG.
ATAG.TGAT.
ATTG.TTTA.
TTTA.ATTG.
TTTA.AACA.
AACA.TTTA.
TTTA.TCCA.
TCCA.TTTA.
GCTG.TTTA.
TTTA.GCTG.
TTTA.TATG.
TATG.TTTA.
GTCT.TTTA.
TTTA.GTCT.
AGCC.ATGG.
ATGG.AGCC.
AGTG.AGCC.
AGCC.AGTG.
AGCC.AGGT.
AGGT.AGCC.
AGCC.TCTG.
TCTG.AGCC.
CTTT.AGCC.
AGCC.CTTT.
AACCCA.
AACC.CCCA.
AGCC.GGTG.
GGTG.AGCC.
AGCC.TTCT.
TTCT.AGCC.
TCCT.GGTG.
GGTG.TCCT.
TGTC.AGCC.
AGCC.TGTC.
AGCC.GCCT.
GCCT.AGCC.
ATAG.TGTG.
TGTG.ATAG.
ATAG.GTGT.
GTGT.ATAG.
ATAG.TGCC.
TGCC.ATAG.
GTGA.ATAG.
ATAG.GTGA.
AGCC.TTGT.
TTGT.AGCC.
AGAA.AGCC.
AGCC.AGAA.
TGAG.AGCC.
AGCC.TGAG.
AGCC.AATG.
AATG.AGCC.
GAAA.AGCC.
AGCC.GAAA.
TGGT.ATAG.
ATAG.TGGT.
AGCC.AAAG.
AAAG.AGCC.
ATGT.AGCC.
AGCC.ATGT.
AAAA.AGCC.
AGCC.AAAA.
AGCC.TGTT.
TGTT.AGCC.
TGGA.AGCC.
AGCC.TGGA.
TTTG.AGCC.
AGCC.TTTG.
TGAT.AGCC.
AGCC.TGAT.
CTGA.TGGC.
TGGC.CTGA.
TGGC.TTGC.
TTGC.TGGC.
CAAG.TGGC.
TGGC.CAAG.
TGGC.TGAC.
TGAC.TGGC.
TGGC.CCTT.
CCTT.TGGC.
TGGC.TGGG.
TGGG.TGGC.
GTTT.TGGC.
TGGC.GTTT.
TGGC.CTGG.
CTGG.TGGC.
TAGG.ATAG.
CAGG.TGGC.
TGGC.CAGG.
AAGT.TGGC.
TGGC.AAGT.
GAAG.TGGC.
TGGC.GAAG.
TAAA.TGGC.
TGGC.TAAA.
TGGC.TTTC.
TTTC.TGGC.
GCTT.TGGC.
TGGC.GCTT.
TGGC.CATG.
CATG.TGGC.
GACA.ATAG.
ATAG.GACA.
TGGC.GCCA.
TGGC.ACAG.
ACAG.TGGC.
AGAT.TGGC.
TGGC.AGAT.
TGGC.ATTT.
ATTT.TGGC.
TGGC.GGAA.
GGAA.TGGC.
TGGC.TTGA.
TTGA.TGGC.
TGGC.GTGA.
GTGA.TGGC.
AAGG.TGGC.
TGGC.AAGG.
AGGA.TGGC.
TGGC.CAAA.
CAAA.TGGC.
TGGC.TTCA.
TTCA.TGGC.
TGGC.GCTG.
GCTG.TGGC.
GATT.TGGC.
TGGC.GATT.
TGGC.TAGA.
TAGA.TGGC.
TGGC.AACT.
AACT.TGGC.
GGAT.TGGC.
TGGC.GGAT.
ACAT.TGGC.
TGGC.ACAT.
CAGT.TGGC.
TGGC.CAGT.
ATAGCC.
ATAG.AGCC.
AGTT.TGGC.
TGGC.AGTT.
ATTG.TGGC.
TGGC.ATTG.
ATTGGC.
TTCC.TGGC.
TGGC.TTCC.
CCAG.TGGC.
CTCA.TGGC.
TGGC.CTCA.
TGGC.TCAA.
TCAA.TGGC.
TGGC.GTGC.
GTGC.TGGC.
ATAG.TATT.
TATT.ATAG.
TATG.TGGC.
TGGC.TATG.
TATGGC.
GTCT.TGGC.
TGGC.GTCT.
TGGC.GTTG.
GTTGGC.
GTTG.TGGC.
TGGC.ACTT.
ACTT.TGGC.
TACA.TGGC.
TGGC.TACA.
AAAC.TGGC.
TGGC.AAAC.
TGGC.ACTG.
ACTG.TGGC.
TGGC.CACA.
CACA.TGGC.
CTCT.TGGC.
TGGC.CTCT.
TGGC.ATGC.
ATGC.TGGC.
TGGC.CTGC.
TGGCTGC.
CTGC.TGGC.
GAATGGC.
TGGC.GAAT.
GAAT.TGGC.
TGCT.TGGC.
TGGC.TGCT.
AGAA.TGGC.
TGGC.AGAA.
TGGC.TGAG.
TGAG.TGGC.
TGGC.AATG.
AATG.TGGC.
GAAA.TGGC.
TGGC.GAAA.
AAAG.TGGC.
TGGC.AAAG.
TGGC.ATGT.
ATGT.TGGC.
AAAA.TGGC.
TGGC.AAAA.
TGGC.TGTT.
TGTT.TGGC.
TGGA.TGGC.
TGGC.TGGA.
TTTG.TGGC.
TGGC.TTTG.
TGGC.TGAT.
TGAT.TGGC.
TGAA.TGGC.
TGGC.TGAA.
TTGT.TGGC.
TGGC.TTGT.
TGGC.GATG.
GATG.TGGC.
TGGT.TGGC.
TGGC.TGGT.
TGGC.TGCC.
TGCC.TGGC.
TGGC.GTGT.
GTGT.TGGC.
TGTG.TGGC.
TGGC.TGTG.
TTTT.AAAG.
AAAG.TTTT.
GAAA.TTTT.
TTTT.GAAA.
TCTC.CATT.
CATT.TCTC.
TCTC.CCTC.
CCTC.TCTC.
TCTC.CTTC.
CTTC.TCTC.
TAGT.ATAG.
GCATAG.
GCAT.ATAG.
GATT.TCTC.
TCTC.GATT.
TCTT.TGGC.
TGGC.TCTT.
CAGA.TGGC.
TGGC.CAGA.
CTGT.TGGC.
TGGCTGT.
TGGC.CTGT.
TGGC.TCAG.
TCAG.TGGC.
TTGG.TGGC.
TGGC.TTGG.
ATAGCA.
AGCA.ATAG.
ATAG.AGCA.
ATAG.CCAT.
CCATAG.
TGGC.CTTG.
CTTG.TGGC.
TGGCCTG.
TGGC.CCTG.
CCTG.TGGC.
TGGC.ATGA.
ATGA.TGGC.
AAAT.TGGC.
TGGC.AAAT.
AAGA.TGGC.
TGGC.AAGA.
TTTT.TGGC.
TGGC.TTTT.
TGGC.CTTC.
CTTC.TGGC.
TGGCTTC.
TGCA.TGGC.
TGGC.TGCA.
TGGC.TCCT.
TCCT.TGGC.
TGGC.AGTG.
AGTG.TGGC.
AGGT.TGGC.
TGGC.AGGT.
TTATAG.
TCTG.TGGC.
TGGC.TCTG.
CTTT.TGGC.
TGGC.CTTT.
CTATAG.
ATAG.CTAT.
TGGC.GGTG.
GGTG.TGGC.
TTCT.TGGC.
TGGC.TTCT.
TGGC.TGTC.
TGTC.TGGC.
TGGC.GCCT.
GCCT.TGGC.
ATGG.TGGC.
TGGC.ATGG.
ATAG.ATGC.
ATGC.ATAG.
TCAT.CTGG.
CTGG.TCAT.
TCAT.CAGG.
CAGG.TCAT.
TCAT.AAGT.
AAGT.TCAT.
TCAT.GAAG.
GAAG.TCAT.
TCAT.TAAA.
TAAA.TCAT.
TTTC.TCAT.
TCAT.TTTC.
ATAG.AGAT.
AGAT.ATAG.
ATAG.GCCA.
GCCA.ATAG.
TCAT.CTGA.
CTGA.TCAT.
TCAT.CATG.
CATG.TCAT.
ATAG.GAAG.
GAAG.ATAG.
AAGT.ATAG.
ATAG.AAGT.
GAATAG.
GAAT.ATAG.
TCAT.GTTT.
GTTT.TCAT.
ACAA.ATAG.
TACA.ATAG.
ATAG.TACA.
ATAG.AGAG.
TCAT.GCCA.
GCCA.TCAT.
TCAT.ACAG.
ACAG.TCAT.
AGAT.TCAT.
TCAT.AGAT.
ATTT.TCAT.
TCAT.ATTT.
ATAG.GTCT.
ATAG.GAGA.
TCAT.GGAA.
GGAA.TCAT.
TCAT.TTGA.
TTGA.TCAT.
TCAT.GTGA.
GTGA.TCAT.
AAGG.TCAT.
TCAT.AAGG.
GTCT.TCAT.
TCAT.GTCT.
GATT.TCAT.
TCAT.GATT.
TCAT.TAGA.
TAGA.TCAT.
AACT.TCAT.
TCAT.CAGT.
CAGT.TCAT.
AGTT.TCAT.
TCAT.AGTT.
ATTG.TCAT.
TCAT.ATTG.
TCAT.TTCC.
TTCC.TCAT.
TCAT.TCCA.
TCCA.TCAT.
CTCA.TCAT.
TCAT.CTCA.
GGAA.ATAG.
TCAA.TCAT.
TCAT.TCAA.
TCAT.GCTG.
GCTG.TCAT.
TATG.TCAT.
TCAT.TATG.
TCAT.AGGA.
AGGA.TCAT.
GTTG.TCAT.
TCAT.GTTG.
ACTTCAT.
ACTT.TCAT.
TCAT.ACTT.
TACA.TCAT.
CACA.TCAT.
TCAT.CACA.
TCAT.CTCT.
CTCT.TCAT.
TCATGC.
TCAT.ATGC.
ATGC.TCAT.
TCAT.GAAT.
GAAT.TCAT.
TCAT.GCTT.
GCTT.TCAT.
TCAT.TTGC.
TTGC.TCAT.
CAAG.TCAT.
TCAT.CAAG.
TCAT.TGAC.
TGAC.TCAT.
TCAT.CCTT.
CCTT.TCAT.
TGGG.TCAT.
TCAT.TGGG.
TCAT.TGCT.
TGCT.TCAT.
TTGT.TCAT.
TCAT.TTGT.
TCAT.AGAA.
AGAA.TCAT.
TCAT.TGAG.
TCATGAG.
TGAG.TCAT.
AATG.TCAT.
TCAT.AATG.
TCAT.GAAA.
GAAA.TCAT.
AAAG.TCAT.
TCAT.AAAG.
ATGT.TCAT.
TCAT.ATGT.
AAAA.TCAT.
TCAT.AAAA.
TGTT.TCAT.
TCAT.TGTT.
TGGA.TCAT.
TCATGGA.
TCAT.TGGA.
TCAT.TTTG.
TTTG.TCAT.
TGAT.TCAT.
TCAT.TGAT.
TCATGAA.
TGAA.TCAT.
TCAT.TGAA.
TCAT.ATGG.
ATGG.TCAT.
TCAT.GATG.
GATG.TCAT.
TCAT.TGGT.
TGGT.TCAT.
TCAT.TGCC.
TGCC.TCAT.
TCAT.GTGT.
GTGT.TCAT.
TCAT.TGTG.
TGTG.TCAT.
TGTT.TTTT.
TTTT.TGTT.
AAAA.TTTT.
TTTT.AAAA.
ATAG.TCAT.
ATGT.TTTT.
TTTT.ATGT.
CATT.TGGC.
TGGC.CATT.
TGTA.TGGC.
TGGC.TGTA.
TGGC.CCTC.
TGGCCTC.
TCAT.TTTT.
TTTT.TCAT.
TCAT.CAAA.
CAAA.TCAT.
TCAT.TTCA.
TTCA.TCAT.
ATAGTT.
AGTT.ATAG.
TCAT.GTGC.
TCAT.CAGA.
CAGA.TCAT.
TCAT.CTGT.
CTGT.TCAT.
TCAG.TCAT.
TCAT.TCAG.
TTGG.TCAT.
TCAT.TTGG.
TCAT.CTTG.
CTTG.TCAT.
CCTG.TCAT.
TCAT.CCTG.
ATGA.TCAT.
TCAT.ATGA.
TCAT.AAAT.
AAAT.TCAT.
TCAT.AAGA.
AAGA.TCAT.
AGTT.AGCC.
TCAT.TCTT.
TCTT.TCAT.
TGCA.TCAT.
TCAT.TGCA.
TCCT.TCAT.
TCAT.TCCT.
TCAT.AGTG.
AGTG.TCAT.
TCAT.AGGT.
AGGT.TCAT.
TCAT.TCTG.
TCTG.TCAT.
TCAT.CTTT.
CTTT.TCAT.
GGTG.TCAT.
TCAT.GGTG.
TCATTCT.
TTCT.TCAT.
TCAT.TTCT.
TCAT.TGTC.
TGTC.TCAT.
ACAT.ATAG.
ATAG.ACAT.
ACATAG.
TCAT.GCCT.
GCCT.TCAT.
TATT.CTTT.
CTTT.TATT.
TATT.CCTG.
CCTG.TATT.
ATGA.TATT.
TATT.ATGA.
AAAT.TATT.
TATT.AAAT.
AAATATT.
AAGA.TATT.
TATT.AAGA.
TATT.TTTT.
TTTT.TATT.
TAGG.ATTA.
ATTAGG.
TATT.TCTT.
TCTT.TATT.
TATT.TGCA.
TGCA.TATT.
TATT.TCCT.
TCCT.TATT.
TATT.AGTG.
AGTG.TATT.
TATT.AGGT.
AGGT.TATT.
TCTG.TATT.
TATT.TCTG.
ATTA.AATT.
AATT.ATTA.
CTTG.TATT.
TATT.CTTG.
TATT.GGTG.
GGTG.TATT.
TATT.TTCT.
TTCT.TATT.
TATT.TGTC.
TGTC.TATT.
TATT.GCCT.
GCCT.TATT.
ATGG.TATT.
TATT.ATGG.
TATT.TTGT.
TTGT.TATT.
AGAA.TATT.
TATT.AGAA.
TGAG.TATT.
TATT.TGAG.
AATG.TATT.
TATT.AATG.
GAAA.TATT.
TATT.GAAA.
AAAG.TATT.
TATT.AAAG.
TATT.ATGT.
ATGT.TATT.
TATT.AAAA.
AAAA.TATT.
TTGA.TATT.
TATT.TTGA.
TAAA.TATT.
TATT.TAAA.
TATT.TTTC.
TTTC.TATT.
ACATTA.
ATTA.ACAT.
ATTA.GGAT.
TATT.CTGA.
CTGA.TATT.
TATT.GCCA.
GCCA.TATT.
AGAT.TATT.
TATT.AGAT.
TATT.ATTT.
ATTT.TATT.
TAGA.ATTA.
ATTAGA.
ATTA.GATT.
TGTA.ATTA.
ATTA.TGTA.
GGAA.TATT.
TATT.GGAA.
TATT.TGTT.
TGTT.TATT.
GTGA.TATT.
TATT.GTGA.
TATT.AAGG.
AAGG.TATT.
AGGA.TATT.
TATT.AGGA.
TATT.CAAA.
CAAA.TATT.
TATT.TTCA.
TATTTCA.
TTCA.TATT.
TATTCA.
TATT.GTGC.
GTGC.TATT.
TCATTA.
ATTA.TCAT.
TCAT.ATTA.
CAGA.TATT.
TATT.CAGA.
CTGT.TATT.
TATT.CTGT.
TATT.TCAG.
TCAG.TATT.
TATT.TTGG.
TTGG.TATT.
TATTGG.
ATTAAG.
TAAG.ATTA.
TCCT.CTTT.
CTTT.TCCT.
GGTT.TCCA.
TCCA.GGTT.
GGTT.CTCA.
CTCA.GGTT.
TCAA.GGTT.
GGTT.TCAA.
GGTT.GCTG.
GCTG.GGTT.
TATG.GGTT.
GGTT.TATG.
GTCT.GGTT.
GGTT.GTCT.
GTTG.GGTT.
GGTT.GTTG.
ATTA.TAAT.
TAAT.ATTA.
ATTACT.
ATTA.TACT.
CAATTA.
ATATTA.
AACA.GGTT.
ACTT.GGTT.
GGTT.ACTT.
AGAGGTT.
AGAG.GGTT.
GGTT.AGAG.
TACA.GGTT.
GGTT.TACA.
ACAA.GGTT.
GGTT.ACAA.
AAAC.GGTT.
GGTT.AAAC.
ACTG.GGTT.
ACTGGTT.
GGTT.ACTG.
GGTT.CACA.
CACA.GGTT.
CTCT.GGTT.
GGTT.CTCT.
GGTT.ATGC.
ATGC.GGTT.
GGTT.CTGC.
CTGC.GGTT.
GGTT.GAAT.
GAAT.GGTT.
GCTT.GGTT.
GGTT.GCTT.
TTGC.GGTT.
GGTT.TTGC.
GGGATTA.
ATTA.GGGA.
TGGA.TATT.
TATT.TGGA.
TATT.TTTG.
TTTG.TATT.
TGAT.TATT.
TATT.TGAT.
TATT.TGAA.
TGAA.TATT.
TGCT.TATT.
TATT.TGCT.
GATG.TATT.
TATT.GATG.
TGGT.TATT.
TATT.TGGT.
TATT.TGCC.
TGCC.TATT.
TATT.GTGT.
GTGT.TATT.
ATTA.TTAA.
TATT.TGTG.
TGTG.TATT.
TGAA.TTTT.
TTTT.TGAA.
TGAT.TTTT.
TTTT.TGAT.
AAGT.TATT.
TATT.AAGT.
TTTA.GGTT.
GGTT.TTTA.
TCAT.GGTT.
GGTT.TCAT.
TGGC.GGTT.
GGTT.TGGC.
TCTC.GGTT.
GGTT.TCTC.
GGTT.CATT.
CATT.GGTT.
TGTA.GGTT.
GGTT.CTTC.
CTTC.GGTT.
GATT.GGTT.
TAGA.GGTT.
GGTT.TAGA.
AACT.GGTT.
GGTT.AACT.
GGAT.GGTT.
GGTT.ATTG.
ATTG.GGTT.
GGTT.TTCC.
TTCC.GGTT.
TTCT.CCAA.
CCAA.TTCT.
CCAA.CCTG.
CCTG.CCAA.
CCAA.ATGA.
ATGA.CCAA.
CCAA.AAAT.
AAAT.CCAA.
ATTA.GAAT.
CCAA.AAGA.
CCAAAGA.
AAGA.CCAA.
CCAA.TCTT.
TCTT.CCAA.
CCAA.TGCA.
TGCA.CCAA.
TCCT.CCAA.
CCAA.TCCT.
CCAA.AGTG.
AGTG.CCAA.
CCAA.AGGT.
AGGT.CCAA.
CCAA.TCTG.
TCTG.CCAA.
CCAA.CTTT.
CTTT.CCAA.
GGTG.CCAA.
CCAA.GGTG.
CCAA.CTTG.
TGTC.CCAA.
CCAA.TGTC.
CCAA.GCCT.
GCCT.CCAA.
ATGG.CCAA.
CCAA.ATGG.
TTGT.CCAA.
CCAA.TTGT.
AGAA.CCAA.
CCAA.AGAA.
CCAA.TGAG.
TGAG.CCAA.
AATG.CCAA.
CCAA.AATG.
ATTACA.
TACA.ATTA.
GAAA.CCAA.
CCAA.GAAA.
AAAG.CCAA.
CCAA.AAAG.
ATGT.CCAA.
CCAA.ATGT.
CCAA.AAAA.
AAAA.CCAA.
TGTT.CCAA.
CCAA.TGTT.
GTGA.CCAA.
CCAA.GTGA.
CCAA.TTTC.
TTTC.CCAA.
CCAA.CTGA.
CTGA.CCAA.
CATG.CCAA.
CCAA.CATG.
CCAA.GCCA.
GCCA.CCAA.
ATTA.TTCA.
TTCA.ATTA.
ATTA.AGGA.
AGGA.ATTA.
ATTA.AAGG.
ATTA.TTGA.
TTGA.ATTA.
ACAG.CCAA.
CCAA.ACAG.
CCAA.AGAT.
AGAT.CCAA.
CCAA.ATTT.
ATTT.CCAA.
GGAA.CCAA.
CCAA.GGAA.
CCAA.TTGA.
TTGA.CCAA.
TGGA.CCAA.
CCAA.TGGA.
AAGG.CCAA.
CCAA.AAGG.
ATTA.GGAA.
GGAA.ATTA.
CCAA.AGGA.
AGGA.CCAA.
CCAA.CAAA.
CAAA.CCAA.
AGAT.ATTA.
ATTA.AGAT.
ATTA.GCCA.
GCCA.ATTA.
TAAA.ATTA.
ATTA.TAAA.
ATTA.CAGG.
CAGG.ATTA.
CCAA.GTGC.
GTGC.CCAA.
TGGG.ATTA.
ATTA.TGGG.
TGGGATTA.
CCAA.CAGA.
CAGA.CCAA.
CTGT.CCAA.
CCAA.CTGT.
CCAA.TCAG.
TCAG.CCAA.
AGAG.TATT.
TATT.AGAG.
TATT.ATTG.
ATTG.TATT.
TCCA.ATTA.
ATTA.TCCA.
CCAG.ATTA.
ATTA.CCAG.
ATTA.ATTG.
ATTG.ATTA.
GAGA.TATT.
TATT.GAGA.
TTCC.TATT.
TATT.TTCC.
CCAG.TATT.
TATT.CCAG.
TCCA.TATT.
TATT.TCCA.
TATT.TCAA.
TCAA.TATT.
TATG.TATT.
TATT.TATG.
TATT.GTCT.
GTCT.TATT.
GTTG.TATT.
TATT.GTTG.
ACTT.TATT.
TATT.ACTT.
TATT.AGTT.
AGTT.TATT.
TACA.TATT.
TATT.TACA.
ACAA.TATT.
TATT.ACAA.
CACA.TATT.
TATT.CACA.
TATT.CTGC.
CTGC.TATT.
GAAT.TATT.
TATT.GAAT.
TATT.GCTT.
GCTT.TATT.
TTGC.TATT.
TATT.TTGC.
TATTGC.
CAAG.TATT.
TATT.CAAG.
TGAC.TATT.
TATT.TGAC.
CCTT.TATT.
TATT.CCTT.
TGGG.TATT.
TATT.TGGG.
GTTT.TATT.
TATT.GTTT.
TATT.CAGG.
CAGG.TATT.
AGCC.TATT.
TATT.AGCC.
TTTG.CCAA.
CCAA.TTTG.
CCAA.TGAT.
TGAT.CCAA.
CCAA.TGAA.
TGAA.CCAA.
CCAA.TGCT.
TGCT.CCAA.
GATG.CCAA.
CCAA.GATG.
TGGT.CCAA.
CCAA.TGGT.
CCAA.TGCC.
TGCC.CCAA.
GTGT.CCAA.
CCAA.GTGT.
TGTG.CCAA.
CCAA.TGTG.
TGGT.TTTT.
TTTT.TGGT.
GATG.TTTT.
TTTT.GATG.
TGCT.TTTT.
TTTT.TGCT.
GGTT.TATT.
TATT.GGTT.
AACC.TGTG.
TGTG.AACC.
TATT.TTTA.
TATG.ATTA.
ATTA.TATG.
TCATATT.
TCAT.TATT.
TATT.TCAT.
TATT.TGGC.
TGGC.TATT.
TATT.CATT.
CATT.TATT.
TGTA.TATT.
TATT.TGTA.
TATT.GATT.
GATT.TATT.
TAGA.TATT.
TATT.TAGA.
AACT.TATT.
TATT.AACT.
GGAT.TATT.
TATT.GGAT.
ACAT.TATT.
TATT.ACAT.
TATT.CAGT.
CAGT.TATT.
TTTC.ACCT.
ACCT.TTTC.
GCTT.ACCT.
ACCT.GCTT.
ACCT.TTGC.
ACCT.CAAG.
CAAG.ACCT.
TGAC.ACCT.
ACCT.TGAC.
CCTT.ACCT.
ACCT.CCTT.
AACCTCA.
AACC.CTCA.
CCAG.AACC.
AACC.CCAG.
TGGG.ACCT.
ACCT.TGGG.
CTGG.ACCT.
ACCT.CTGG.
AACC.CATT.
CATT.AACC.
ACCT.CAGG.
CAGG.ACCT.
TAAA.ACCT.
GAAT.ACCT.
ACCT.GAAT.
ACCT.CTGA.
CTGA.ACCT.
CATG.ACCT.
ACCT.CATG.
ACCT.GCCA.
GCCA.ACCT.
ACAG.ACCT.
ACCT.ACAG.
AGAT.ACCT.
ACCT.AGAT.
ACCT.ATTT.
ATTT.ACCT.
ACCT.GGAA.
GGAA.ACCT.
ACCT.TTGA.
TTGA.ACCT.
GTGA.ACCT.
ACCT.GTGA.
GTGACCT.
AAGG.ACCT.
AGGA.ACCT.
ACCT.AGGA.
CAAA.ACCT.
ACCT.CAAA.
TTCA.ACCT.
ACCT.TTCA.
AACA.ACCT.
ACCT.AACA.
TGTA.ACCT.
ACCT.CCTC.
CCTC.ACCT.
AAAC.AACC.
ACAACC.
ACAA.AACC.
AACC.ACAA.
ACCTTC.
CTTC.ACCT.
ACCT.CTTC.
ACCT.TAGA.
TAGA.ACCT.
ACCT.AACT.
AACT.ACCT.
ACCT.GGAT.
GGAT.ACCT.
ACAT.ACCT.
ACCT.ACAT.
CAGT.ACCT.
ACCT.CAGT.
ATTG.ACCT.
ACCT.ATTG.
GAGA.ACCT.
ACCT.GAGA.
TTCC.ACCT.
ACCT.TTCC.
ACCT.GTGC.
GTGC.ACCT.
TCCA.ACCT.
ACCT.TCCA.
CTCA.ACCT.
ACCT.CTCA.
TCAA.ACCT.
ACCT.TCAA.
TCAACCT.
ACCT.GCTG.
GCTG.ACCT.
ACCT.ACTT.
ACTT.ACCT.
TACA.ACCT.
ACCT.TACA.
ACAA.ACCT.
ACCT.ACAA.
AAAC.ACCT.
ACTG.ACCT.
ACCT.ACTG.
CACA.ACCT.
ACCT.CACA.
ACCT.CTCT.
CTCT.ACCT.
ACCT.CTGC.
CTGC.ACCT.
AACC.TCAA.
TCAA.AACC.
ACCT.GTGT.
GTGT.ACCT.
GAAA.ACCT.
ACCT.GAAA.
AAAG.ACCT.
ACCT.AAAG.
ATGT.ACCT.
ACCT.ATGT.
AAAA.ACCT.
TGTT.ACCT.
ACCT.TGTT.
ACCT.TGGA.
TGGA.ACCT.
ACCT.TTTG.
TTTG.ACCT.
TGAT.ACCT.
ACCT.TGAT.
TGAA.ACCT.
ACCT.TGAA.
TGAACCT.
ACCTGCT.
ACCT.TGCT.
TGCT.ACCT.
GATG.ACCT.
ACCT.GATG.
ACCT.TGGT.
TGGT.ACCT.
ACCT.TGCC.
TGCC.ACCT.
ACCT.AATG.
AATG.ACCT.
TGTG.ACCT.
ACCT.TGTG.
ACCTGTG.
AACCTA.
AACC.CCTA.
AACC.CCAC.
CCAC.AACC.
TTTA.AGCC.
TCTC.AGCC.
AGCC.TCTC.
AGCC.CATT.
CATT.AGCC.
TGTA.AGCC.
CCTC.AGCC.
AGCC.CCTC.
AACCAT.
AACC.CCAT.
AGCC.CTTC.
AGCCTTC.
CTTC.AGCC.
TAGA.AGCC.
AGCC.TAGA.
AGCC.AACT.
AACT.AGCC.
CAGT.AGCC.
AGCC.CAGT.
TGCA.ACCT.
CAGA.ACCT.
ACCT.CTGT.
CTGT.ACCT.
ACCT.TCAG.
TCAG.ACCT.
ACCT.TTGG.
TTGG.ACCT.
ACCT.CTTG.
CTTG.ACCT.
ACCT.CCTG.
CCTG.ACCT.
AACC.ACCT.
AACC.CCAA.
CCAACC.
CCAA.AACC.
GACA.AACC.
ATGA.ACCT.
ACCT.ATGA.
AAAT.ACCT.
ACCT.AAAT.
AAGA.ACCT.
ACCT.AAGA.
TCTT.ACCT.
ACCT.TCTT.
CATT.ACCT.
ACCT.TCCT.
TCCT.ACCT.
AGTG.ACCT.
ACCT.AGTG.
AGGT.ACCT.
ACCT.AGGT.
ACCT.TCTG.
TCTG.ACCT.
CTTT.ACCT.
ACCT.CTTT.
ACCT.GGTG.
GGTG.ACCT.
TTCT.ACCT.
ACCT.TTCT.
TGTC.ACCT.
ACCT.TGTC.
GCCT.ACCT.
ACCT.GCCT.
ATGG.ACCT.
ACCT.ATGG.
TTGT.ACCT.
ACCT.TTGT.
AGAA.ACCT.
ACCT.AGAA.
TGAG.ACCT.
ACCT.TGAG.
GGTT.CAGA.
CAGA.GGTT.
GGTT.AGAT.
AGAT.GGTT.
ATTT.GGTT.
GGTT.ATTT.
GGAA.GGTT.
GGTT.GGAA.
TTGA.GGTT.
GGTT.TTGA.
AACC.GCCT.
GCCT.AACC.
GGTT.GTGA.
GTGA.GGTT.
AAGG.GGTT.
GGTT.AAGG.
TTCT.AACC.
AACC.TTCT.
AGGA.GGTT.
GGTT.CAAA.
CAAA.GGTT.
GGTTTCA.
GGTT.TTCA.
TTCA.GGTT.
AACC.TCTG.
TCTG.AACC.
GTGC.GGTT.
GGTT.GTGC.
ACAGGTT.
ACAG.GGTT.
CTGT.GGTT.
GGTT.CTGT.
GGTT.TCAG.
TCAG.GGTT.
AGTG.AACC.
AACC.AGTG.
GGTT.TTGG.
TTGG.GGTT.
TCTT.AACC.
AACC.TCTT.
AACC.AAGA.
AAGA.AACC.
GGTT.CTTG.
CTTG.GGTT.
GGTT.CCTG.
CCTG.GGTT.
AACC.CCTG.
GGTT.ATGA.
ATGA.GGTT.
AAAT.GGTT.
AAGA.GGTT.
GGTT.AAGA.
TTTT.GGTT.
AACC.TGGA.
TGGA.AACC.
AACC.GTGT.
GTGT.AACC.
CAAGGTT.
CAAG.GGTT.
GGTT.CAAG.
CCTT.GGTT.
GGTT.CCTT.
GGTT.TGGG.
TGGG.GGTT.
GTTT.GGTT.
GGTT.GTTT.
AACC.TGCC.
TGCC.AACC.
AACC.TGGT.
TGGT.AACC.
GATG.AACC.
AACC.GATG.
AACC.TGCT.
TGCT.AACC.
TGAA.AACC.
AACC.TGAA.
TGAT.AACC.
AACC.TGAT.
GGTT.CTGG.
TTTG.AACC.
AACC.TTTG.
AACC.CTTG.
CTTG.AACC.
GGTT.CAGG.
CAGG.GGTT.
AAAA.AACC.
GAAA.AACC.
AACC.GAAA.
AAGT.GGTT.
GGTT.AAGT.
GAAG.GGTT.
TAAA.GGTT.
GGTT.TAAA.
GGTT.TTTC.
TTTC.GGTT.
TGAG.AACC.
AACC.TGAG.
AACC.AGAA.
AGAA.AACC.
AGAACC.
CTGA.GGTT.
GGTT.CTGA.
GGTT.CATG.
CATG.GGTT.
AACC.TTGT.
TTGT.AACC.
GGTT.GCCA.
GCCA.GGTT.
AACC.CCTT.
AACCTT.
AACC.CTGG.
GGTT.AGAA.
AGAA.GGTT.
GGTT.TGAG.
TGAG.GGTT.
GGTT.AATG.
AATG.GGTT.
GGTT.GAAA.
GAAA.GGTT.
GGTT.AAAG.
AAAG.GGTT.
ATGT.GGTT.
GGTT.ATGT.
AAAA.GGTT.
GGTT.AAAA.
TGTT.GGTT.
GGTT.TGTT.
GGTT.TGGA.
TGGA.GGTT.
TTTG.GGTT.
GGTT.TTTG.
TGGG.AACC.
AACC.TGGG.
TGAT.GGTT.
GGTT.TGAT.
AACC.CAGG.
CAGG.AACC.
AACC.CAAG.
CAAG.AACC.
GGTT.TGAA.
TGAA.GGTT.
GGTT.TGCT.
TGCT.GGTT.
CTCT.AACC.
AACCTCT.
GGTT.GATG.
GATG.GGTT.
CACA.AACC.
AACCACA.
AACC.CACA.
GGTT.TGGT.
TGGT.GGTT.
GGTT.TGCC.
TGCC.GGTT.
GTGT.GGTT.
GGTT.GTGT.
GGTT.TGTG.
TGTG.GGTT.
ACCT.TCAT.
ACCTCAT.
TCAT.ACCT.
TGGC.ACCT.
ACCT.TGGC.
ACCT.TCTC.
TCTC.ACCT.
CTTT.GGTT.
GGTT.CTTT.
AACC.TTGG.
TTGG.AACC.
GGTT.TCTT.
TCTT.GGTT.
AACC.TCAG.
TCAG.AACC.
TGCA.GGTT.
GGTT.TGCA.
GGTT.TCCT.
TCCT.GGTT.
AGTG.GGTT.
GGTT.AGTG.
GGTT.AGGT.
AGGT.GGTT.
AACC.CAGA.
CAGA.AACC.
AACC.TTCA.
TTCA.AACC.
CAAA.AACC.
TCTG.GGTT.
GGTT.TCTG.
AGGA.AACC.
GTGA.AACC.
AACC.GTGA.
TAGA.TCTC.
TCTC.TAGA.
TTGA.AACC.
AACC.TTGA.
GGTT.GGTG.
GGTG.GGTT.
GGAA.AACC.
GGAACC.
AACC.GGAA.
TTCT.GGTT.
GGTT.TTCT.
AACC.ACAG.
ACAG.AACC.
TGTC.GGTT.
GGTT.TGTC.
AACC.GCCA.
GCCA.AACC.
GGTT.GCCT.
GCCT.GGTT.
ATGG.GGTT.
GGTT.ATGG.
AACC.CTGA.
CTGA.AACC.
GGTT.TTGT.
TTGT.GGTT.
TAAA.AACC.
CTTC.TGGT.
TGGT.CTTC.
TGAG.CTTC.
CTTC.TGAG.
AATG.CTTC.
CTTC.AATG.
CTTC.GAAA.
GAAA.CTTC.
CTTC.AAAG.
AAAG.CTTC.
CTTC.ATGT.
ATGT.CTTC.
CTTC.AAAA.
AAAA.CTTC.
TGTT.CTTC.
CTTC.TGTT.
TGGA.CTTC.
CTTC.TGGA.
CTTC.TTTG.
TTTG.CTTC.
TGAT.CTTC.
CTTC.TGAT.
TGAA.CTTC.
CTTC.TGAA.
CTTC.TGCT.
TGCT.CTTC.
GATG.CTTC.
CTTC.GATG.
CTTC.AGAA.
AGAA.CTTC.
CTTC.TGCC.
TGCC.CTTC.
GTGT.CTTC.
CTTC.GTGT.
TGTG.CTTC.
CTTC.TGTG.
GACC.TGGA.
TGGA.GACC.
TGTC.TTTT.
TTTT.TGTC.
ATGT.GACC.
GACC.ATGT.
TAGA.GATT.
GATT.TAGA.
AAAG.GACC.
GGAT.GATT.
GATT.GGAT.
GAAA.GACC.
GACC.AATG.
AATG.GACC.
TGAG.GACC.
GACC.TGAG.
AGAA.GACC.
CTTC.TCTG.
TCTG.CTTC.
CCTG.CTTC.
CTTC.CCTG.
CTTCCTG.
ATGA.CTTC.
CTTC.ATGA.
AAAT.CTTC.
CTTC.AAAT.
CTTC.AAGA.
AAGA.CTTC.
CTTC.TTTT.
TTTT.CTTC.
CTTC.TCTT.
TCTT.CTTC.
TGTGACC.
TGTG.GACC.
GACC.TGTG.
GTGT.GACC.
GACC.GTGT.
TGCA.CTTC.
CTTC.TGCA.
TCCT.CTTC.
CTTC.TCCT.
GACC.TGCC.
TGCC.GACC.
CTTC.AGTG.
AGTG.CTTC.
AGGT.CTTC.
CTTC.AGGT.
TTGT.GACC.
GACC.TTGT.
TGGT.GACC.
GACC.TGGT.
CTTT.CTTC.
CTTC.CTTT.
GGTG.CTTC.
CTTC.GGTG.
CTTC.TTCT.
TTCT.CTTC.
GATG.GACC.
GACC.GATG.
GACC.TGCT.
TGCT.GACC.
TGAA.GACC.
GACC.TGAA.
TGAT.GACC.
GACC.TGAT.
TGTC.CTTC.
CTTC.TGTC.
GCCT.CTTC.
CTTC.GCCT.
TTTG.GACC.
GACC.TTTG.
CTTC.ATGG.
ATGG.CTTC.
TTGT.CTTC.
CTTC.TTGT.
AAGT.GATT.
GATT.AAGT.
GATT.CTCT.
CTCT.GATT.
GATT.ATGC.
ATGC.GATT.
GATT.CTGC.
GATT.GAAT.
GAAT.GATT.
GATT.GCTT.
GCTT.GATT.
GATT.TTGC.
TTGC.GATT.
GATTGC.
GATT.CAAG.
CAAG.GATT.
GATT.TGAC.
TGAC.GATT.
GATT.TGGG.
TGGG.GATT.
GATT.GTTT.
GTTT.GATT.
TCAG.GACC.
GACC.TCAG.
CTGG.GATT.
GATT.CTGG.
GATT.CAGG.
GATT.CACA.
CACA.GATT.
GAAG.GATT.
GATT.GAAG.
TAAA.GATT.
GATT.TAAA.
GATTAAA.
CAGA.GACC.
GACC.CAGA.
CAGACC.
GATT.TTTC.
TTTC.GATT.
CAAA.GACC.
AGGA.GACC.
AAGG.GACC.
GATT.CTGA.
CTGA.GATT.
GTGA.GACC.
GACC.GTGA.
GATT.CATG.
CATG.GATT.
GCCA.GATT.
GATT.GCCA.
GACC.TTGA.
TTGA.GACC.
GATT.ACAG.
ACAG.GATT.
GACC.CTTG.
CTTG.GACC.
ATGG.GACC.
ATGGACC.
GACC.ATGG.
GGTG.GACC.
GACC.GGTG.
CTTT.GACC.
GACC.CTTT.
GATT.ACAT.
ACAT.GATT.
GATT.CAGT.
CAGT.GATT.
AGTT.GATT.
GATT.AGTT.
GATT.ATTG.
ATTG.GATT.
AGGT.GACC.
GACC.AGGT.
GACC.TGCA.
TGCA.GACC.
AAGA.GACC.
AAGACC.
ATGA.GACC.
GACC.ATGA.
GACC.CCTG.
CCTG.GACC.
GATT.GAGA.
GAGA.GATT.
CTTG.CTTC.
CTTC.CTTG.
GATT.TTCC.
GATTCC.
GATT.CCAG.
TCCA.GATT.
GATT.TCCA.
GATT.CTCA.
CTCA.GATT.
GATT.TCAA.
GCTG.GATT.
GATT.GCTG.
TATG.GATT.
GATT.TATG.
GACC.TTGG.
TTGG.GACC.
GTCT.GATT.
GATT.GTCT.
GATT.GTTG.
GTTG.GATT.
GATT.AGAG.
AGAG.GATT.
TACA.GATT.
GATT.TACA.
GATT.ACTG.
ACTG.GATT.
CTTC.CCAG.
CCAG.CTTC.
AACT.CTTC.
CTTC.AACT.
GGTA.ATTT.
ATTT.GGTA.
ACAT.CTTC.
CTTC.CAGT.
CAGT.CTTC.
GGTA.GCCA.
CTTC.AGTT.
AGTT.CTTC.
ATTG.CTTC.
TTCC.CTTC.
CTTC.TTCC.
CATG.GGTA.
GGTA.CATG.
TAAA.GGTA.
GGTAAA.
GAAG.GGTA.
GGTA.GAAG.
GGTA.CAGG.
GGTA.CTGG.
TAGA.CTTC.
CTTC.TAGA.
AACA.CTTC.
CTTC.TCCA.
TCCA.CTTC.
CTTC.CTCA.
CTCA.CTTC.
TCAA.CTTC.
CTTC.TCAA.
GGTA.TGGG.
CTTC.GCTG.
GCTG.CTTC.
TATG.CTTC.
CTTC.TATG.
GTCTTC.
GTCT.CTTC.
CTTC.GTCT.
GTTG.CTTC.
CTTC.GTTG.
CTTC.ACTT.
ACTT.CTTC.
ACTG.GGTA.
GGTA.ACTG.
TACA.GGTA.
GGTACA.
AGAG.CTTC.
CTTC.AGAG.
TGTT.CCTC.
CCTC.TGTT.
TTCT.CCTC.
CCTC.TTCT.
TGTC.CCTC.
CCTC.TGTC.
GCCT.CCTC.
CCTC.GCCT.
GGTA.AAGG.
AAGG.GGTA.
AAGGTA.
CCTC.ATGG.
ATGG.CCTC.
TTGT.CCTC.
CCTC.TTGT.
AGAA.CCTC.
CCTC.AGAA.
TGAG.CCTC.
CCTC.TGAG.
AATG.CCTC.
CCTC.AATG.
GAAA.CCTC.
AAAG.CCTC.
CCTC.AAAG.
ATGT.CCTC.
CCTC.ATGT.
AAAA.CCTC.
CCTC.AAAA.
TACA.CTTC.
CCTC.TGGA.
TGGA.CCTC.
TTTG.CCTC.
CCTC.TTTG.
TGAT.CCTC.
CCTC.TGAT.
CCTC.TGAA.
TGAA.CCTC.
CCTC.TGCT.
TGCT.CCTC.
GATG.CCTC.
CCTC.GATG.
TGGT.CCTC.
CCTC.TGGT.
CCTC.TGCC.
TGCC.CCTC.
CCTC.GTGT.
GTGT.CCTC.
CCTC.TGTG.
TGTG.CCTC.
TTGT.TTTT.
TTTT.TTGT.
ATGG.TTTT.
TTTT.ATGG.
GCCTTTT.
TTTT.GCCT.
GCCT.TTTT.
CTTC.AGGA.
AGGA.CTTC.
TAAA.CTTC.
TTTC.CTTC.
CTTC.TTTC.
AATT.GGTA.
GGTA.AATT.
CTGA.CTTC.
CTTC.CTGA.
CTTC.CATG.
CATG.CTTC.
CTTCATG.
CTTC.GCCA.
GCCA.CTTC.
ACAG.CTTC.
CTTC.ACAG.
CTTC.AGAT.
AGAT.CTTC.
CTTC.ATTT.
ATTT.CTTC.
CTTC.GGAA.
GGAA.CTTC.
TTGA.CTTC.
CTTC.TTGA.
GTGA.CTTC.
CTTC.GTGA.
CTTC.AAGG.
AAGG.CTTC.
CTTC.AAGT.
AAGT.CTTC.
CTTC.CAAA.
CAAA.CTTC.
TTCA.CTTC.
CTTC.TTCA.
GGTA.GTGG.
GGTA.AGCA.
GAGGTA.
GTGC.CTTC.
CTTC.GTGC.
CTTC.CAGA.
CAGA.CTTC.
GGTACC.
CTGT.CTTC.
CTTC.CTGT.
TCCT.GCCT.
GCCT.TCCT.
CTTC.TCAG.
TCAG.CTTC.
CTTC.TTGG.
TTGG.CTTC.
CAAG.CTTC.
CTTC.CAAG.
CTTC.ACAA.
ACAA.CTTC.
CTTC.AAAC.
AAAC.CTTC.
CTTC.ACTG.
ACTG.CTTC.
CACA.CTTC.
CTTC.CACA.
CTCT.CTTC.
CTTC.CTCT.
GGTA.AGAG.
ATGC.CTTC.
CTTC.ATGC.
CTTC.CTGC.
CTGC.CTTC.
CTTC.GAAT.
GAAT.CTTC.
GCTT.CTTC.
GGTA.ACTT.
ACTT.GGTA.
GGTATG.
TATG.GGTA.
CTTC.TTGC.
TTGC.CTTC.
GATT.AGAT.
AGAT.GATT.
TGAC.CTTC.
CTTC.TGAC.
TGACTTC.
CCTT.CTTC.
CTTC.CCTT.
ATTG.GGTA.
GGTA.ATTG.
GGTA.ACAT.
ACAT.GGTA.
GGTAGA.
GGTA.TAGA.
TAGA.GGTA.
GGTA.AGCC.
GGTAGCC.
GGTACCT.
GGTA.ACCT.
GGTAGG.
TAGG.GGTA.
CTTC.TGGG.
TGGG.CTTC.
GTTT.CTTC.
CTTC.GTTT.
CTTC.CTGG.
CTGG.CTTC.
CTTCTGG.
CTTC.CAGG.
CAGG.CTTC.
TCTT.TAGA.
TAGA.TCTT.
TAGA.TCAG.
TCAG.TAGA.
TAGA.TTGG.
TTGG.TAGA.
TAGA.CTTG.
CTTG.TAGA.
TAGA.CCTG.
TAGA.ATGA.
ATGA.TAGA.
CATA.GTGT.
GTGT.CATA.
AAAT.TAGA.
TAGA.AAAT.
CATA.TGCC.
TGCCATA.
TGGT.CATA.
CATA.TGGT.
CATA.GATG.
GATG.CATA.
TAGA.AAGA.
AAGA.TAGA.
CATA.TGAA.
TGAA.CATA.
TAGA.TTTT.
TTTT.TAGA.
TAGA.CTGT.
TGCA.TAGA.
TAGA.TGCA.
TAGA.TCCT.
TCCTAGA.
TCCT.TAGA.
TAGA.AGTG.
AGTG.TAGA.
AGGT.TAGA.
TAGA.AGGT.
TGAT.CATA.
CATA.TGAT.
TAGA.TCTG.
CTTT.TAGA.
TAGA.CTTT.
TAGA.GGTG.
GGTG.TAGA.
TTCT.TAGA.
TAGA.TTCT.
TAGA.TGTC.
TGTC.TAGA.
TAGA.GCCT.
GCCT.TAGA.
ATGG.TAGA.
TAGA.ATGG.
TAGA.TTGT.
TTGT.TAGA.
TAGA.GCCA.
GCCA.TAGA.
TAGA.TGAC.
TGAC.TAGA.
TAGA.CCTT.
CCTT.TAGA.
TAGA.TGGG.
TGGG.TAGA.
TAGA.GTTT.
GTTT.TAGA.
TAGA.CTGG.
TAGA.CAGG.
CAGG.TAGA.
AAGT.TAGA.
TAGA.AAGT.
TAGA.GAAG.
GAAG.TAGA.
TTGT.TCCT.
TCCT.TTGT.
TAGA.TAAA.
TAAA.TAGA.
TAGA.TTTC.
TTTC.TAGA.
TAGA.CTGA.
CTGA.TAGA.
TAGA.CATG.
CATG.TAGA.
TAGA.AGAA.
AGAA.TAGA.
TAGA.ACAG.
TAGA.AGAT.
AGAT.TAGA.
CATA.TGTG.
TGTG.CATA.
TAGA.ATTT.
ATTT.TAGA.
TAGA.GGAA.
GGAA.TAGA.
TTGA.TAGA.
TAGA.TTGA.
GTGA.TAGA.
TAGA.GTGA.
TAGA.AAGG.
AAGG.TAGA.
TAGA.AGGA.
AGGA.TAGA.
TAGA.CAAA.
CAAA.TAGA.
TAGA.TTCA.
TTCA.TAGA.
GTGC.TAGA.
TAGA.GTGC.
TAGA.CAGA.
CAGA.TAGA.
CATA.TGTC.
AACT.TTCC.
TTCC.AACT.
AACT.CCAG.
CCAG.AACT.
AACT.AACA.
AACA.AACT.
AACT.TCCA.
TCCA.AACT.
AACT.CTCA.
CTCA.AACT.
TCAACT.
TCAA.AACT.
AACT.TCAA.
AACT.GCTG.
GCTG.AACT.
AACT.TATG.
TATG.AACT.
GTCT.AACT.
AACT.GTCT.
GTTG.AACT.
AACT.GTTG.
AACT.ACTT.
CATA.TTGT.
TTGT.CATA.
CATA.ATGG.
AACT.GAGA.
GAGA.AACT.
CATA.GGTG.
GGTG.CATA.
CATA.CTTT.
CATA.TCTG.
TCTG.CATA.
CATA.AGGT.
AGGT.CATA.
CATA.AGTG.
AGTG.CATA.
CATA.TGCA.
TGCA.CATA.
AACT.AGAG.
AGAG.AACT.
TACA.AACT.
AACTACA.
AACT.TACA.
ACAA.AACT.
ACAACT.
AACT.ACAA.
AACT.AAAC.
AAAC.AACT.
CATA.TCTT.
TCTT.CATA.
CATA.AAGA.
AAGA.CATA.
TTCA.CATA.
TTCATA.
CATA.TTCA.
TAGA.TTTG.
TTTG.TAGA.
TTTG.CATA.
CATA.TTTG.
CATA.TGTT.
TGTT.CATA.
CATA.ATGT.
ATGT.CATA.
TGAG.TAGA.
TAGA.TGAG.
AATG.TAGA.
TAGA.AATG.
GAAA.TAGA.
TAGA.GAAA.
AAAG.CATA.
CATA.AAAG.
TAGA.AAAG.
AAAG.TAGA.
TAGA.ATGT.
ATGT.TAGA.
CATA.GAAA.
GAAA.CATA.
TAGAAAA.
AAAA.TAGA.
TAGA.AAAA.
TGTT.TAGA.
TAGA.TGTT.
TAGA.TGGA.
TGGA.TAGA.
CAAG.TAGA.
TAGA.CAAG.
TGATAGA.
TGAT.TAGA.
TAGA.TGAT.
AATG.CATA.
CATA.AATG.
TAGA.TGAA.
TGAA.TAGA.
TAGA.TGCT.
TGCT.TAGA.
TAGA.GATG.
GATG.TAGA.
TAGA.TGGT.
TGGT.TAGA.
TAGA.TGCC.
TGCC.TAGA.
TAGA.GTGT.
GTGT.TAGA.
TAGA.TGTG.
TGTG.TAGA.
GGTG.TTTT.
TTTT.GGTG.
AGAA.CATA.
CATA.AGAA.
AACT.ACAT.
ACAT.AACT.
AGTT.AACT.
AACT.AGTT.
GATT.TGCA.
TGCA.GATT.
CAGA.GATT.
GATT.CAGA.
GATT.CTGT.
CTGT.GATT.
GATT.TCAG.
TCAG.GATT.
GATT.TTGG.
TTGG.GATT.
GACC.CCTC.
CCTC.GACC.
GATT.CTTG.
CTTG.GATT.
GATT.CCTG.
CCTG.GATT.
GATT.ATGA.
ATGA.GATT.
GATT.AAAT.
AAAT.GATT.
GATT.AAGA.
AAGA.GATT.
TTTT.GATT.
GATT.TTTT.
TCTT.GATT.
GATT.TCTT.
GACC.ACCT.
ACCT.GACC.
GATT.GTGC.
GTGC.GATT.
GATT.TCCT.
TCCT.GATT.
GATT.AGTG.
AGTG.GATT.
GATT.AGGT.
AGGT.GATT.
TCTG.GATT.
GATT.TCTG.
GACC.CCAA.
CACT.GACC.
GACC.CACT.
CTTT.GATT.
GATT.CTTT.
GGTG.GATT.
GATT.GGTG.
GATT.TTCT.
TTCT.GATT.
CCTA.GACC.
GACCTA.
TGTC.GATT.
GATT.TGTC.
GCCT.GATT.
GATT.GCCT.
GATT.ATGG.
ATGG.GATT.
GACC.CTCT.
CTCT.GACC.
GGAA.GACC.
GACC.GGAA.
AGAT.GACC.
GACC.AGAT.
GACC.CATG.
CATG.GACC.
CTGA.GACC.
GAAG.GACC.
CAGG.GACC.
GACC.CAGG.
GACC.CTGG.
CTGG.GACC.
CCTT.GACC.
GACC.CCTT.
ATTT.GATT.
GATT.ATTT.
TGAC.GACC.
GACC.TGAC.
CAAG.GACC.
GAAT.GACC.
GACC.GAAT.
GACC.CTGC.
GATT.TTGT.
TTGT.GATT.
TTGA.GATT.
GATT.TTGA.
GACC.CACA.
GACCACA.
GACC.ACTG.
ACTG.GACC.
GATT.GTGA.
GTGA.GATT.
GACC.CTCA.
GACCTCA.
CTCA.GACC.
GACCAG.
CCAG.GACC.
GACC.CCAG.
GAGA.GACC.
GAGACC.
GACC.GAGA.
AAGG.GATT.
GATT.AAGG.
GATT.AGGA.
AGGA.GATT.
CAAA.GATT.
GATT.CAAA.
GATT.TTCA.
TTCA.GATT.
ATTG.GACC.
TAGA.GACC.
TAGACC.
TAGA.ACTT.
ACTT.TAGA.
TAGA.CAGT.
CAGT.TAGA.
TAGA.AGTT.
AGTT.TAGA.
TAGA.ATTG.
ATTG.TAGA.
TAGA.GAGA.
GAGA.TAGA.
AGAC.GACC.
TAGA.TTCC.
CCAG.TAGA.
TAGA.CCAG.
TAGA.AACA.
TAGA.TCCA.
TCCA.TAGA.
TCAA.TAGA.
TAGA.TCAA.
TATG.TAGA.
TAGA.TATG.
GTCT.TAGA.
TAGA.GTCT.
TAGA.GTTG.
GTTG.TAGA.
TAGA.ACAT.
ACAT.TAGA.
TAGA.AGAG.
AGAG.TAGA.
GACCCA.
GACC.CCCA.
ACAA.TAGA.
TAGA.ACAA.
TAGA.AAAC.
AAAC.TAGA.
ACTG.TAGA.
TAGA.ACTG.
TAGA.CACA.
CACA.TAGA.
TAGA.CTCT.
TAGA.ATGC.
ATGC.TAGA.
TAGA.CTGC.
CTGC.TAGA.
TAGA.GAAT.
GAAT.TAGA.
TCCT.ATGG.
ATGG.TCCT.
GCTT.TAGA.
TAGA.GCTT.
TAGA.TTGC.
TTGC.TAGA.
GATT.TGAT.
TGAT.GATT.
GACCAC.
CCAC.GACC.
GACCAT.
GATT.AGAA.
AGAA.GATT.
GATT.TGAG.
TGAG.GATT.
GATT.AATG.
AATGATT.
AATG.GATT.
GAAA.GATT.
GATT.GAAA.
AAAG.GATT.
GATT.AAAG.
GATT.ATGT.
ATGT.GATT.
GGGACC.
AAAA.GATT.
GATT.AAAA.
GATT.TGTT.
TGTT.GATT.
GATT.TGGA.
TGGA.GATT.
GATT.TTTG.
TTTG.GATT.
GGTG.CCTC.
ACCA.GACC.
TGAA.GATT.
GATT.TGAA.
GATT.TGCT.
TGCT.GATT.
GATT.GATG.
GATG.GATT.
TGGT.GATT.
GATT.TGGT.
GATT.TGCC.
TGCC.GATT.
GTGT.GATT.
GATT.GTGT.
GATT.TGTG.
TGTG.GATT.
TTCT.TTTT.
TTTT.TTCT.
GACC.GGAC.
AACT.TAGA.
TAGA.AACT.
TAGA.GGAT.
GGAT.TAGA.
CATT.ATGC.
ATGC.CATT.
TCAA.CATT.
CATT.TCAA.
GCTG.CATT.
CATT.GCTG.
TATG.CATT.
CATT.TATG.
CATT.GTCT.
GTCT.CATT.
CATT.GTTG.
GTTG.CATT.
CATT.ACTT.
ACTT.CATT.
AGAG.CATT.
CATT.AGAG.
TACA.CATT.
CATT.TACA.
ACAA.CATT.
CATT.ACAA.
AAAC.CATT.
CATT.AAAC.
CATT.ACTG.
ACTG.CATT.
CACA.CATT.
CATT.CACA.
CATT.CTCT.
CTCT.CATT.
CATT.CTCA.
CTCA.CATT.
CATT.CTGC.
CATT.GAAT.
GAAT.CATT.
CATT.GCTT.
GCTT.CATT.
CATT.TTGC.
TTGC.CATT.
TGAC.CATT.
CATT.TGAC.
CCTT.CATT.
CATT.CCTT.
TGGG.CATT.
CATT.TGGG.
GTTT.CATT.
CATT.GTTT.
CTGG.CATT.
CATT.CTGG.
CAGG.CATT.
CATT.CAGG.
CATT.AAGT.
AAGT.CATT.
CATT.GAAG.
GAAG.CATT.
TAAA.CATT.
CATT.TAAA.
CAAC.AAGG.
AAGG.CAAC.
TCTC.TGTG.
TGTG.TCTC.
AATG.TTTT.
TTTT.AATG.
CAAC.GTGC.
GTGC.CAAC.
TGAG.TTTT.
TTTT.TGAG.
TTTT.AGAA.
AGAA.TTTT.
CATT.TGTA.
TGTA.CATT.
CCTC.CATT.
CATT.CCTC.
CATT.CTTC.
CTTCATT.
CTTC.CATT.
TAGA.CATT.
GGAT.CATT.
CATT.GGAT.
ACAT.CATT.
CATT.ACAT.
TTCA.CAAC.
CAAC.TTCA.
TTCAAC.
CAAC.CAAA.
CAAA.CAAC.
TTTC.CATT.
CATT.TTTC.
ACAG.CAAC.
CAAC.ACAG.
CAAC.GCCA.
GCCA.CAAC.
ATTG.CATT.
CATT.ATTG.
CTGA.CAAC.
CAAC.CTGA.
AAGT.CAAC.
CAAC.AAGT.
CAGG.CAAC.
CAAC.CAGG.
TGAC.CAAC.
CAAC.TGAC.
CATT.GAGA.
GAGA.CATT.
CATTCC.
CATT.TTCC.
CAAG.CAAC.
CAAC.CAAG.
CATT.CCAG.
CCAG.CATT.
AACA.CATT.
CATT.TCCA.
TCCA.CATT.
CATT.TCTG.
TCTG.CATT.
CATT.TTGG.
TTGG.CATT.
CAAC.TCCA.
TCCA.CAAC.
TCCAAC.
CATT.CTTG.
CTTG.CATT.
CCTG.CATT.
CATT.CCTG.
ATGA.CATT.
CATT.ATGA.
AAAT.CATT.
AAGA.CATT.
CATT.AAGA.
CATT.TTTT.
TTTT.CATT.
CATT.TCTT.
TCTT.CATT.
TGCA.CATT.
CATT.TGCA.
TCCT.CATT.
CATT.TCCT.
CATT.AGTG.
AGTG.CATT.
AGGT.CATT.
CATT.AGGT.
CATT.TCAG.
TCAG.CATT.
CATT.CTTT.
CTTT.CATT.
GGTG.CATT.
CATT.GGTG.
TTCT.CATT.
CATT.TTCT.
CATT.TGTC.
TGTC.CATT.
GCCT.CATT.
CATT.GCCT.
ATGG.CATT.
CATT.ATGG.
CATT.TTGT.
TTGT.CATT.
CATTTGT.
AGAA.CATT.
CATT.AGAA.
CATT.TGAG.
TGAG.CATT.
CATT.AATG.
AATG.CATT.
GAAA.CATT.
CATT.GAAA.
AAAG.CATT.
CATT.AAAG.
CATT.ATGT.
ATGT.CATT.
TACAAC.
TACA.CAAC.
TTGC.CAAC.
CAAC.TTGC.
CAAC.CTGC.
CTGA.CATT.
CATT.CTGA.
CATT.CATG.
CATG.CATT.
CATT.GCCA.
GCCA.CATT.
CAAC.CTCT.
CTCT.CAAC.
ACAG.CATT.
CATT.ACAG.
AGAT.CATT.
CATT.AGAT.
CATT.ATTT.
ATTT.CATT.
CACA.CAAC.
CAAC.CACA.
CACAAC.
ACTG.CAAC.
CAAC.ACTG.
AAAC.CAAC.
CAAC.ACAA.
GTGT.TCTC.
TCTC.GTGT.
CAACTT.
CAAC.ACTT.
CAAC.TCAA.
TCAA.CAAC.
GGAA.CATT.
CATT.GGAA.
CATT.TTGA.
TTGA.CATT.
CAAC.CTCA.
CTCA.CAAC.
CTCAAC.
CATT.GTGA.
GTGA.CATT.
AAGG.CATT.
CATT.AAGG.
AGGA.CATT.
CATT.AGGA.
CAAA.CATT.
CATT.CAAA.
CATT.TTCA.
TTCA.CATT.
CATT.GTGC.
GTGC.CATT.
CAGA.CATT.
CATT.CAGA.
CATT.CTGT.
CTGT.CATT.
TCTC.CAAG.
CAAG.TCTC.
ATGT.CAAC.
CAAC.ATGT.
CAAC.AAAG.
AAAG.CAAC.
CAAC.GAAA.
GAAA.CAAC.
AATG.CAAC.
CAAC.AATG.
CAAC.AGAA.
AGAA.CAAC.
GCCT.CAAC.
CAAC.GCCT.
TGTC.CAAC.
CAAC.TGTC.
TTCT.CAAC.
CAAC.TTCT.
CTTT.CAAC.
CAAC.CTTT.
TCTC.ATGC.
ATGC.TCTC.
TCTC.CTGC.
TCTCTGC.
CTGC.TCTC.
GAAT.TCTC.
TCTC.GCTT.
GCTT.TCTC.
TGGA.CAAC.
CAAC.TGGA.
TCTC.TGAC.
TGAC.TCTC.
TCTC.CCTT.
TCTCCTT.
CCTT.TCTC.
TGGG.TCTC.
TCTC.TGGG.
GTTT.TCTC.
TCTC.GTTT.
GTTTCTC.
CTGG.TCTC.
TCTC.CTGG.
CAGG.TCTC.
TCTC.CAGG.
TCTCAGG.
TCTC.GAAG.
GAAG.TCTC.
TAAA.TCTC.
TTTC.TCTC.
TCTC.TTTC.
TCTG.CAAC.
CAAC.TCTG.
CAAC.AGTG.
AGTG.CAAC.
CTGA.TCTC.
TCTC.CTGA.
TCTC.CATG.
CATG.TCTC.
GTCT.TCTC.
TCTC.GTCT.
AACT.TCTC.
GGAT.TCTC.
TCTC.GGAT.
ACAT.TCTC.
TCTC.ACAT.
TCTC.CAGT.
CAGT.TCTC.
AGTT.TCTC.
AGTTCTC.
TCTC.AGTT.
CCAG.TCTC.
TCTC.CCAG.
TCTCCAG.
TCCA.TCTC.
TCTC.CTCA.
CTCA.TCTC.
ATAGTC.
ATAG.AGTC.
TCCT.TTCT.
TTCT.TCCT.
TCTC.TCAA.
TCAA.TCTC.
TCTCAA.
TATG.TCTC.
GCCA.TCTC.
TCTC.GCCA.
TGTC.TCCT.
TCCT.TGTC.
ACTT.TCTC.
TCTC.ACTT.
TCTC.AGAG.
AGAG.TCTC.
TACA.TCTC.
TCTC.ACTG.
ACTG.TCTC.
TCTC.CACA.
CACA.TCTC.
TCTC.CTCT.
CTCT.TCTC.
CAAC.TGTG.
TGTG.CAAC.
TGCCAAC.
TGCC.CAAC.
CAAC.TGCC.
CAAC.TGGT.
TGGT.CAAC.
CAAC.GATG.
GATG.CAAC.
CAAC.TGCT.
TGCT.CAAC.
TTTG.CAAC.
CAAC.TTTG.
TGAG.TCTC.
TCTC.TGAG.
TCTG.TCTC.
TCTC.TCTG.
TCTT.CAAC.
CAAC.TCTT.
TCTC.CTTT.
CTTT.TCTC.
CAAC.CTTG.
TCTC.GGTG.
GGTG.TCTC.
TTCT.TCTC.
TCTC.TTCT.
CAAC.TCAG.
TCAG.CAAC.
TCTC.TGTC.
TGTC.TCTC.
CAAC.CAGA.
CAGA.CAAC.
TCTC.GCCT.
GCCT.TCTC.
TCTC.ATGG.
ATGG.TCTC.
TTGT.TCTC.
TCTC.TTGT.
AGAA.TCTC.
TCTC.AGAA.
TCTC.AGGT.
AGGT.TCTC.
AATG.TCTC.
TCTC.AATG.
TCTC.GAAA.
GAAA.TCTC.
TCTC.AAAG.
AAAG.TCTC.
ATGT.TCTC.
TCTC.ATGT.
TGTT.TCTC.
TCTC.TGTT.
TCTC.TGGA.
TGGA.TCTC.
TCTC.TTTG.
TTTG.TCTC.
TGAT.TCTC.
TCTC.TGAT.
TCTC.TGAA.
TGAA.TCTC.
TCTC.TGCT.
TGCT.TCTC.
TCTC.GATG.
GATG.TCTC.
TCTC.TGGT.
TGGT.TCTC.
TCTC.TGCC.
TGCC.TCTC.
TCAG.TCTC.
TCTC.TCAG.
TCTC.ACAG.
ACAG.TCTC.
TCTC.AGAT.
AGAT.TCTC.
TCTC.ATTT.
ATTT.TCTC.
GGAA.TCTC.
TCTC.GGAA.
TTGA.TCTC.
TCTC.TTGA.
TCTC.GTGA.
GTGA.TCTC.
TCTC.AAGG.
AAGG.TCTC.
TCTC.AGGA.
AGGA.TCTC.
CAAA.TCTC.
TCTC.CAAA.
TTCA.TCTC.
TCTC.TTCA.
TCTC.GTGC.
GTGC.TCTC.
TCTC.CAGA.
CAGA.TCTC.
CTGT.TCTC.
TCTC.CTGT.
TCTCTGT.
AAAA.CATT.
CATT.AAAA.
CTTG.TCTC.
TCTC.CTTG.
TCTCCTG.
CCTG.TCTC.
TCTC.CCTG.
TCTC.ATGA.
ATGA.TCTC.
AAAT.TCTC.
TCTC.AAGA.
AAGA.TCTC.
TCTC.TTTT.
TTTTCTC.
TTTT.TCTC.
TCTT.TCTC.
TCTC.TCTT.
TCCT.CAAC.
CAAC.TCCT.
TCTC.TGCA.
TGCA.TCTC.
TCCT.TCTC.
TCTC.TCCT.
TGCA.CAAC.
CAAC.TGCA.
AGTG.TCTC.
TCTC.AGTG.
GCTG.CCTC.
CCTC.GCTG.
TTCC.CCTC.
CCTC.TTCC.
TGGA.GGTA.
GGTA.TGGA.
CCAG.CCTC.
AACA.CCTC.
CCTC.AACA.
TCCA.CCTC.
CCTC.TCCA.
CTCA.CCTC.
CCTC.CTCA.
TGTT.GGTA.
GGTA.TGTT.
AAAA.GGTA.
GGTA.AAAA.
GGTA.ATGT.
ATGT.GGTA.
GGTA.AAAG.
AAAG.GGTA.
GAAA.GGTA.
GGTA.AATG.
AATG.GGTA.
CCTC.TCAA.
TCAA.CCTC.
GAGA.CCTC.
GTCT.CCTC.
CCTC.GTCT.
CCTC.ACTT.
ACTT.CCTC.
AGAG.CCTC.
CCTC.AGAG.
TACA.CCTC.
ACAA.CCTC.
CCTC.ACAA.
AAACCTC.
AAAC.CCTC.
ACTG.CCTC.
CCTC.ACTG.
CACA.CCTC.
CCTC.CACA.
CTCT.CCTC.
CCTC.CTCT.
GGTA.TGAG.
TGAG.GGTA.
AGAA.GGTA.
TTGT.GGTA.
GGTA.TTGT.
GGTA.ATGG.
TGTA.TGCC.
TGCC.TGTA.
TGCC.GGTA.
GGTA.TGCC.
GGTA.TGGT.
TGGT.GGTA.
TGTAAAA.
AAAA.TGTA.
TGTA.AAAA.
TGTT.TGTA.
TGTA.TGTT.
TGGA.TGTA.
TGTA.TGGA.
TGTA.TTTG.
TTTG.TGTA.
TGAT.TGTA.
TGTA.TGAT.
GGTA.GATG.
GATGGTA.
TGTA.TGAA.
TGAA.TGTA.
TGCT.TGTA.
TGTA.TGCT.
TGTA.GATG.
GATG.TGTA.
TGTA.TGGT.
TGGT.TGTA.
GGTA.TGCT.
TGCT.GGTA.
CCTC.ATGC.
ATGC.CCTC.
TGTA.GTGT.
GTGT.TGTA.
GGTA.TGAA.
TGAA.GGTA.
TGTA.TGTG.
TGTG.TGTA.
TGAT.GGTA.
GGTA.TGAT.
GGTA.TTTG.
TTTG.GGTA.
CTTC.CCTC.
CCTC.CTTC.
GATT.CCTC.
TAGA.CCTC.
AACT.CCTC.
GGAT.CCTC.
CCTC.GGAT.
CAGT.CCTC.
AGTT.CCTC.
ATTG.CCTC.
CCTC.ATTG.
TTTT.CCTC.
CCTCAAA.
CCTC.CAAA.
CAAA.CCTC.
TTCA.CCTC.
CCTC.TTCA.
CCTC.GTGC.
GTGCCTC.
GTGC.CCTC.
CAGA.CCTC.
CCTC.CAGA.
GGTA.TTTT.
TTTT.GGTA.
CCTCTGT.
CTGT.CCTC.
CCTC.CTGT.
CCTC.TCAG.
TCAG.CCTC.
CCTC.TTGG.
TTGG.CCTC.
CCTC.CTTG.
CTTG.CCTC.
CCTC.CCTG.
CCTG.CCTC.
ATGA.CCTC.
CCTC.ATGA.
CCTC.AAAT.
AAAT.CCTC.
AAGA.CCTC.
CCTC.AAGA.
AGGA.CCTC.
CCTC.AGGA.
TCTT.CCTC.
CCTC.TCTT.
CCTC.TGCA.
TGCA.CCTC.
TCCT.CCTC.
CCTC.TCCT.
AAAT.GGTA.
GGTA.ATGA.
ATGA.GGTA.
GGTA.CCTG.
AGTG.CCTC.
CCTC.AGTG.
AGGT.CCTC.
CCTC.AGGT.
TCTG.CCTC.
CCTC.TCTG.
GGTA.TTGG.
CTGT.GGTA.
GGTA.CTGT.
GGTA.AGGA.
AGGA.GGTA.
CTTT.CCTC.
CCTC.CTTT.
CCTC.CAGG.
CAGG.CCTC.
CCTC.CTGC.
CTGC.CCTC.
TCTG.GGTA.
GGTA.TCTG.
AGGT.GGTA.
GGTA.AGGT.
TCTT.GGTA.
GGTA.TCTT.
GAAT.CCTC.
CCTC.GAAT.
GCTT.CCTC.
CCTC.GCTT.
TTGC.CCTC.
CCTC.TTGC.
CAAG.CCTC.
CCTC.CAAG.
TGAC.CCTC.
CCTC.TGAC.
CCTT.CCTC.
CCTC.CCTT.
TGGG.CCTC.
CCTC.TGGG.
GTTT.CCTC.
CTGG.CCTC.
CCTC.CTGG.
GGTA.TGTG.
TGTG.GGTA.
AAGT.CCTC.
CCTC.AAGT.
GAAG.CCTC.
CCTC.GAAG.
TAAA.CCTC.
TTTC.CCTC.
CCTC.TTTC.
CTGA.CCTC.
CCTC.CATG.
CATG.CCTC.
CCTC.GCCA.
GCCA.CCTC.
CCTC.ACAG.
ACAG.CCTC.
AGAT.CCTC.
CCTC.AGAT.
ATTT.CCTC.
CCTC.ATTT.
GGAA.CCTC.
TTGA.CCTC.
CCTC.TTGA.
CCTC.AAGG.
AAGG.CCTC.
GAAT.TGTA.
TGTA.GAAT.
TGTA.TCCA.
TCCA.TGTA.
TGTA.CTCA.
CTCA.TGTA.
GCTGTA.
TGTA.GCTG.
GCTG.TGTA.
TGTA.TATG.
TATG.TGTA.
TGTA.GTCT.
GTCT.TGTA.
TGTA.GTTG.
GTTGTA.
GTTG.TGTA.
TGTA.ACTT.
ACTT.TGTA.
TGTACA.
TGTA.TACA.
TACA.TGTA.
TGTA.ACAA.
ACAA.TGTA.
TGTA.AAAC.
AAAC.TGTA.
ACTG.TGTA.
TGTA.ACTG.
ACTGTA.
TGTA.CTCT.
ATGC.TGTA.
TGTA.ATGC.
TGTA.AACA.
AACA.TGTA.
TGTA.GCTT.
GCTT.TGTA.
TGTA.CAAG.
CAAG.TGTA.
TGAC.TGTA.
TGTA.TGAC.
CCTT.TGTA.
TGTA.CCTT.
TGTA.TGGG.
TGGG.TGTA.
TGTA.GTTT.
GTTT.TGTA.
TGTA.CTGG.
CTGG.TGTA.
TGTA.CAGG.
AAGT.TGTA.
TGTA.AAGT.
CAAC.AACT.
AACT.CAAC.
GAAG.TGTA.
TGTA.GAAG.
TAAA.TGTA.
TGTA.TAAA.
TTTC.TGTA.
TGTA.TTTC.
CAACAGT.
CAAC.CAGT.
CATT.TGTT.
TGTT.CATT.
TGGA.CATT.
CATT.TGGA.
CATT.TTTG.
TTTG.CATT.
TGAT.CATT.
CATT.TGAT.
CATT.TGAA.
TGAA.CATT.
CATT.TGCT.
TGCT.CATT.
GATG.CATT.
CATT.GATG.
CATT.TGGT.
TGGT.CATT.
CATT.TGCC.
TGCC.CATT.
CATT.GTGT.
GTGT.CATT.
CATT.TGTG.
TGTG.CATT.
CAAC.AACA.
AACA.CAAC.
CCAG.CAAC.
CAAC.CCAG.
CTGA.TGTA.
TGTA.CTGA.
TGTA.CCTC.
GATT.TGTA.
TGTA.GATT.
TGTAGA.
TAGA.TGTA.
TGTA.TAGA.
TGTA.AACT.
AACT.TGTA.
GGATGTA.
GGAT.TGTA.
TGTA.GGAT.
TGTA.ACAT.
ACAT.TGTA.
TGTA.CAGT.
CAGT.TGTA.
TGTA.AGTT.
AGTT.TGTA.
ATTG.TGTA.
TGTA.ATTG.
CAAC.ACAT.
CAACAT.
ACAT.CAAC.
TGTA.GAGA.
GAGA.TGTA.
TGTA.TTCC.
TGTA.CCAG.
CAAC.CAGC.
TCCT.TGTA.
TGTA.TCCT.
TGTA.AGTG.
AGTG.TGTA.
GACAAC.
GACA.CAAC.
TGTA.AGGT.
AGGT.TGTA.
CAAC.CACT.
CAAC.AGCA.
AGCAAC.
TCTG.TGTA.
TGTA.TCTG.
CTTT.TGTA.
TGTA.CTTT.
TGTA.GGTG.
GGTG.TGTA.
GCAA.CAAC.
CAACCA.
ACCAAC.
ACCA.CAAC.
TTCT.TGTA.
TGTA.TTCT.
TGTC.TGTA.
TGTA.TGTC.
TGTA.TGCA.
TGCA.TGTA.
TGTA.GCCT.
GCCT.TGTA.
TGTA.ATGG.
ATGG.TGTA.
TGTA.TTGT.
TTGT.TGTA.
CAAC.ACAC.
CAACAC.
CAACTC.
CAAC.CCCA.
CCCAAC.
AGAA.TGTA.
TGTA.AGAA.
TGTA.TGAG.
TGAG.TGTA.
TGTA.AATG.
AATG.TGTA.
TGTA.GAAA.
GAAA.TGTA.
TGTA.AAAG.
AAAG.TGTA.
TGTA.ATGT.
ATGT.TGTA.
TGTA.CTGT.
CTGT.TGTA.
TGTA.CATG.
CATG.TGTA.
CAAC.CTTC.
TGTA.GCCA.
GCCA.TGTA.
TGTA.AGAT.
AGAT.TGTA.
ATTT.TGTA.
TGTA.ATTT.
GGAA.TGTA.
TGTA.GGAA.
TGTA.TTGA.
TTGA.TGTA.
TGTA.GTGA.
GTGA.TGTA.
TGTA.AAGG.
AAGG.TGTA.
AGGA.TGTA.
TGTA.AGGA.
TGTA.CAAA.
CAAA.TGTA.
TGTA.TTCA.
TTCA.TGTA.
TGTA.GTGC.
GTGC.TGTA.
TTTC.AGTC.
AGTC.TTTC.
CAAC.CCTC.
CAAC.ACCT.
ACCT.CAAC.
TGTA.TCAG.
TCAG.TGTA.
TGTA.TTGG.
TTGG.TGTA.
TGTA.CTTG.
CTTG.TGTA.
CCTG.TGTA.
TGTA.CCTG.
TGTA.ATGA.
ATGA.TGTA.
CCAA.CAAC.
CAAC.CCAA.
AAAT.TGTA.
TGTA.AAAT.
TGTA.AAGA.
AAGA.TGTA.
TGTA.TTTT.
TTTT.TGTA.
TCTT.TGTA.
TGTA.TCTT.
AACT.GTGG.
GTGG.AACT.
TAAG.GTGG.
GGTT.GTGG.
CTGG.GGCT.
GGCT.CTGG.
ACCT.GTGG.
GTGG.ACCT.
TTTA.GTGG.
GTGG.TTTA.
TGGC.GTGG.
GTGG.TGGC.
GTTT.GGCT.
GGCT.TGGG.
CCTT.GGCT.
GGCT.CCTT.
CATT.GTGG.
GTGG.CATT.
TGTA.GTGG.
CTTC.GTGG.
GTGG.CTTC.
GTGG.GATT.
GATT.GTGG.
TAGA.GTGG.
GTTC.GTGG.
GGAT.GTGG.
GTGG.GGAT.
CAAG.GGCT.
ACAT.GTGG.
GTGG.ACAT.
GTGG.CAGT.
CAGT.GTGG.
TTGC.GGCT.
ATTGTGG.
ATTG.GTGG.
GTGG.ATTG.
GAGA.GTGG.
CCAG.GTGG.
GTGG.CCAG.
GTGG.GCTG.
GCTG.GTGG.
TATG.GTGG.
GTCT.GTGG.
GTGG.GTCT.
ACTT.GTGG.
GTGG.ACTT.
AGAG.GTGG.
CACT.TGCT.
TGCT.CACT.
ATGG.CACT.
CACT.ATGG.
CACTTGT.
CACT.TTGT.
AGAA.CACT.
CACT.AGAA.
TGAG.CACT.
CACT.TGAG.
AATG.CACT.
CACT.AATG.
GAAA.CACT.
CACT.GAAA.
AAAG.CACT.
CACT.AAAG.
ATGT.CACT.
CACT.ATGT.
CACT.TGTT.
TGTT.CACT.
TGGA.CACT.
CACT.TGGA.
CACT.TTTG.
TTTG.CACT.
TGAT.CACT.
CACT.TGAT.
TGAA.CACT.
CACT.TGAA.
TACA.GTGG.
GATG.CACT.
CACT.GATG.
CACT.TGGT.
TGGT.CACT.
CACT.TGCC.
TGCC.CACT.
GTGT.CACT.
CACT.GTGT.
CACT.TGTG.
TGTG.CACT.
GAAG.GGCT.
GGCT.GAAG.
TCTT.CTTT.
CTTT.TCTT.
AGCT.GTGG.
GTGG.AGCT.
AATT.GTGG.
GTGG.AATT.
GAGT.GTGG.
CAGG.GGCT.
GGCT.CAGG.
GACA.GTGG.
TAGG.GTGG.
GTGG.TAGG.
GTGG.CCTG.
CCTG.GTGG.
GTGG.GTGA.
GTGA.GTGG.
GGCT.CTCT.
GGCTCT.
CTCT.GGCT.
AAGG.GTGG.
AAGGTGG.
AGGA.GTGG.
CAAA.GTGG.
GTGG.CAAA.
GTGG.TTCA.
TTCA.GTGG.
GTGC.GTGG.
GTGG.GTGC.
CAGA.GTGG.
GTGG.CTGT.
CTGT.GTGG.
GGCT.ACTG.
ACTG.GGCT.
GTGG.TCAG.
TCAG.GTGG.
TTGG.GTGG.
TTGGTGG.
GTGG.CTTG.
CTTG.GTGG.
TTGA.GTGG.
GTGG.TTGA.
TACA.GGCT.
GGCT.TACA.
ATGA.GTGG.
GTGG.ATGA.
AAAT.GTGG.
GTGG.AAAT.
AAGA.GTGG.
GTGG.AAGA.
TTTT.GTGG.
TCTT.GTGG.
GTGG.TCTT.
TGCA.GTGG.
GTGG.TGCA.
GTGG.TCCT.
TCCT.GTGG.
AGTG.GTGG.
GTGG.AGTG.
TATG.GGCT.
GGCT.TATG.
AGGT.GTGG.
GTGG.AGGT.
GCTG.GGCT.
GGCT.GCTG.
GTGG.TCTG.
TCTG.GTGG.
GTGG.CAGG.
CAGG.GTGG.
ACTG.GTGG.
GTGG.CTCT.
CTCT.GTGG.
ATGC.GTGG.
GTGG.ATGC.
GTGG.CTGC.
CTGC.GTGG.
GAAT.GTGG.
GTGGCTT.
GTGG.GCTT.
GCTT.GTGG.
GTGG.TTGC.
TTGC.GTGG.
CAAG.GTGG.
TGAC.GTGG.
GTGG.TGAC.
CCTT.GTGG.
GTGG.CCTT.
GTGG.TGGG.
GTGG.GTTT.
GTTT.GTGG.
GTGG.CTGG.
CTGG.GTGG.
TAAA.GGCT.
AAGT.GTGG.
GTGG.AAGT.
GAAG.GTGG.
GTGG.GAAG.
TAAA.GTGG.
GTGG.TAAA.
GTGG.TTTC.
TTTC.GTGG.
GTGG.CTGA.
CTGA.GTGG.
GTGG.CATG.
CATG.GTGG.
GCCA.GTGG.
GTGG.GCCA.
GTGGCCA.
ACAG.GTGG.
AGAT.GTGG.
ATTT.GTGG.
GTGG.ATTT.
GGAA.GTGG.
GGCT.CTGC.
CACT.CTCA.
CTCA.CACT.
TGTA.CACT.
CACT.TGTA.
CCTC.CACT.
CACT.CCTC.
CACT.CTTC.
CTTC.CACT.
GGCT.CTTG.
CTTG.GGCT.
CACT.GATT.
GATT.CACT.
TAGA.CACT.
CACT.TAGA.
AACT.CACT.
CACT.AACT.
GGAT.CACT.
CACT.GGAT.
CACT.ATTG.
ATTG.CACT.
CACT.TTCC.
CACT.CCAG.
CCAG.CACT.
AACA.CACT.
CACT.AACA.
CACT.TCCA.
TCCA.CACT.
CATT.CACT.
CACT.CATT.
CACT.TCAA.
TCAA.CACT.
CACT.GCTG.
GCTG.CACT.
TATG.CACT.
CACT.TATG.
CACT.GTCT.
GTCT.CACT.
CACT.GTTG.
GTTG.CACT.
CACT.ACTT.
ACTT.CACT.
TTGG.GGCT.
GGCT.TTGG.
GGCT.TCAG.
TCAG.GGCT.
TACA.CACT.
CACT.ACAA.
ACAA.CACT.
AAAC.CACT.
CACT.AAAC.
CACT.ACTG.
ACTG.CACT.
CTGT.GGCT.
GGCT.CTGT.
TGTG.AGCA.
AGCA.TGTG.
TTTT.GGCT.
AAAG.AGCA.
AGCA.AAAG.
ATGT.AGCA.
AGCA.ATGT.
AGCA.AAAA.
AGCAAAA.
AAAA.AGCA.
TGTT.AGCA.
AGCA.TGTT.
TGGA.AGCA.
AGCA.TGGA.
TTTG.AGCA.
AGCA.TTTG.
TGAT.AGCA.
AGCA.TGAT.
TGAA.AGCA.
AGCA.TGAA.
GATG.AGCA.
AGCA.GATG.
AGCA.TGGT.
TGGT.AGCA.
TGCC.AGCA.
AGCA.TGCC.
GTGT.AGCA.
AGCA.GTGT.
TTCA.GGCT.
AAGA.GGCT.
AAAT.GGCT.
GGCT.AAAT.
GGCT.CCTG.
CCTG.GGCT.
GACACT.
GACA.CACT.
TAGG.CACT.
CACT.GTTC.
CACT.AAGC.
AAGC.CACT.
CACT.TAAG.
TAAG.CACT.
CACT.CCAA.
CCAA.CACT.
CACT.ACCT.
ACCT.CACT.
TCAT.CACT.
CACT.TCAT.
CACT.TGGC.
TGGC.CACT.
CACT.TCTC.
TCTC.CACT.
AAGA.CACT.
CACT.AAGA.
AAGG.CACT.
CACT.AAGG.
CACT.AGGA.
AGGA.CACT.
CACT.CAAA.
CAAA.CACT.
TTCA.CACT.
CACT.TTCA.
GTGC.CACT.
CACT.GTGC.
CAGA.CACT.
CACT.CAGA.
CACT.CTGT.
CTGT.CACT.
TCAG.CACT.
CACT.TCAG.
CACTCAG.
CACT.TTGG.
TTGG.CACT.
CTTG.CACT.
CACT.CTTG.
CACT.CCTG.
CCTG.CACT.
ATGA.CACT.
CACT.ATGA.
CACT.AAAT.
AAAT.CACT.
GTGA.CACT.
CACT.GTGA.
CACT.TTTT.
CACTTTT.
TTTT.CACT.
CACT.TCTT.
TCTT.CACT.
TGCA.CACT.
CACT.TGCA.
CACT.TCCT.
TCCT.CACT.
CACT.AGTG.
AGTG.CACT.
AGGT.CACT.
CACT.AGGT.
CACT.TCTG.
TCTG.CACT.
CACT.CTTT.
CTTT.CACT.
CTGA.GGCT.
GGCTGA.
GGCT.CTGA.
GGTG.CACT.
CACT.GGTG.
CACT.TTCT.
TTCT.CACT.
CACT.TGTC.
TGTC.CACT.
CACT.GCCT.
GCCT.CACT.
CACT.TGGG.
TGGG.CACT.
AAGG.GGCT.
GGCT.TTGA.
TTGA.GGCT.
GGAA.GGCT.
GGCT.GGAA.
CACA.CACT.
CACT.CACA.
CTCT.CACT.
CACT.CTCT.
CACT.ATGC.
ATGC.CACT.
CTGC.CACT.
CACT.CTGC.
GAAT.CACT.
CACT.GAAT.
CACT.GCTT.
GCTT.CACT.
TTGC.CACT.
CACT.TTGC.
CAAG.CACT.
CACT.CAAG.
CACT.TGAC.
TGAC.CACT.
CACT.CCTT.
CCTT.CACT.
TCAA.GGCT.
CACT.CTGG.
CTGG.CACT.
CACT.CAGG.
CAGG.CACT.
CACT.AAGT.
AAGT.CACT.
TAAA.CACT.
CACT.TTTC.
TTTC.CACT.
CACT.CTGA.
CTGA.CACT.
CACT.CATG.
CATG.CACT.
CACT.GCCA.
GCCA.CACT.
ATTT.GGCT.
ACAG.CACT.
CACT.ACAG.
AGAT.CACT.
CACT.AGAT.
GGAA.CACT.
CACT.GGAA.
TTGA.CACT.
CACT.TTGA.
AGCT.TGAA.
TGAA.AGCT.
AGCT.TTGT.
TTGT.AGCT.
AGAA.AGCT.
AGCT.AGAA.
TGAG.AGCT.
AGCT.TGAG.
AATG.AGCT.
AGCT.AATG.
AGCT.GAAA.
GAAA.AGCT.
TGTC.GGCC.
GGCC.TGTC.
AGCT.AAAG.
AAAG.AGCT.
AGCT.ATGT.
ATGT.AGCT.
AGCT.AAAA.
AAAA.AGCT.
AAAAGCT.
TGTT.AGCT.
AGCT.TGTT.
AGCT.TGGA.
TGGA.AGCT.
AGCT.TTTG.
TTTG.AGCT.
TGAT.AGCT.
AGCT.TGAT.
ATGG.AGCT.
AGCT.ATGG.
TGCT.AGCT.
AGCT.TGCT.
GATG.AGCT.
AGCT.GATG.
TGGT.AGCT.
AGCT.TGGT.
TGCC.AGCT.
AGCT.TGCC.
AGCT.GTGT.
GTGT.AGCT.
AGCT.TGTG.
TGTG.AGCT.
GGCC.TTCT.
TTCT.GGCC.
AGTG.TCTT.
TCTT.AGTG.
AATT.TAGG.
TAGG.AATT.
AAGC.AATT.
AATT.AAGC.
TAAG.AATT.
AATT.TAAG.
CCAA.AATT.
CCAATT.
AATT.CCAA.
AATT.TATT.
TATT.AATT.
AAGA.AGCT.
AGCT.AAGA.
AGCT.AAGG.
AAGG.AGCT.
AGGA.AGCT.
AGCT.AGGA.
AGCT.CAAA.
CAAA.AGCT.
CAAAGCT.
TTCA.AGCT.
TTCAGCT.
AGCT.TTCA.
AGCT.GTGC.
GTGC.AGCT.
CAGA.AGCT.
AGCT.CAGA.
CTGT.AGCT.
AGCT.CTGT.
TCAG.AGCT.
AGCT.TCAG.
TTGG.AGCT.
AGCT.TTGG.
CTTG.AGCT.
AGCT.CTTG.
AGCT.CCTG.
CCTG.AGCT.
ATGA.AGCT.
AGCT.ATGA.
AAAT.AGCT.
AGCC.AATT.
AATT.AGCC.
AGCT.TTTT.
TTTT.AGCT.
TCTT.AGCT.
AGCT.TCTT.
TGCA.AGCT.
AGCT.TCCT.
TCCT.AGCT.
AGCT.AGTG.
AGTG.AGCT.
AGCT.AGGT.
AGGT.AGCT.
TCTG.AGCT.
AGCT.TCTG.
AGCT.CTTT.
CTTT.AGCT.
GGTG.AGCT.
AGCT.GGTG.
TTCT.AGCT.
AGCT.TTCT.
TGTC.AGCT.
AGCT.TGTC.
AGCT.GCCT.
GCCT.AGCT.
AATT.CCTT.
CCTT.AATT.
AATT.ACAA.
ACAA.AATT.
AATT.AAAC.
AAAC.AATT.
AATT.GAAT.
GAAT.AATT.
GGCC.TTGG.
TTGG.GGCC.
CTGT.GGCC.
GGCC.CTGT.
CAGA.GGCC.
CAAA.GGCC.
AAGG.GGCC.
GCCA.GGCC.
AATT.TTGC.
TTGC.AATT.
CATG.GGCC.
GGCC.CATG.
CAAG.AATT.
AATT.CAAG.
TGAC.AATT.
AATT.TGAC.
TACA.AATT.
AATT.TACA.
AATT.TGGG.
TGGG.AATT.
AATT.GTTT.
GTTT.AATT.
AATT.CTGG.
CTGG.AATT.
AATT.CAGG.
CAGG.AATT.
AAGT.AATT.
AATT.AAGT.
GAAG.AATT.
AATT.GAAG.
AATT.TAAA.
TAAA.AATT.
CTGA.GGCC.
AATT.TTTC.
TTTC.AATT.
TAAA.GGCC.
GAAG.GGCC.
CTGAATT.
CTGA.AATT.
AATT.CTGA.
GCCA.AATT.
AATT.GCCA.
TGCA.GGCC.
GGCC.TGCA.
AATT.TTTA.
TTTA.AATT.
GGTGGCC.
GGCC.GGTG.
GGTG.GGCC.
AATT.TGGC.
TGGC.AATT.
AATT.TGTA.
TGTA.AATT.
CCTC.AATT.
AATT.CCTC.
TAGA.AATT.
AATT.TAGA.
AGTT.AATT.
AATT.AGTT.
AATT.ATTG.
ATTG.AATT.
CTTT.GGCC.
TCTG.GGCC.
GGCC.TCTG.
AGGT.GGCC.
GGCC.AGGT.
GGCC.AGTG.
AGTG.GGCC.
GGCC.TCCT.
TCCT.GGCC.
AGCT.GTGA.
GTGA.AGCT.
AAAT.GGCC.
GGCC.AAAT.
ATGA.GGCC.
GGCC.ATGA.
GAGAATT.
GAGA.AATT.
AATT.GAGA.
AATTCC.
AATT.TTCC.
AATT.CCAG.
CCAG.AATT.
AATT.AACA.
AACA.AATT.
AATT.TCCA.
TCCA.AATT.
AATT.CTCA.
CTCA.AATT.
AATT.TCAA.
TCAA.AATT.
TCAATT.
GGCC.CTTG.
CTTG.GGCC.
TATG.AATT.
AATT.TATG.
AATT.GTTG.
GTTG.AATT.
TGGT.GGCC.
GGCC.TGGT.
TGGT.GTGG.
GTGG.TGGT.
TGCA.GTGT.
GTGT.TGCA.
TGCC.GTGG.
GTGG.TGCC.
GTGT.GTGG.
GTGG.GTGT.
TGTG.GGCC.
GGCC.TGTG.
TGTGGCC.
TGTG.GTGG.
GTGG.TGTG.
GGCC.GTGT.
GTGT.GGCC.
TGCC.GGCC.
GGCC.TGCC.
TCTT.TCTG.
TCTG.TCTT.
TCTT.AGGT.
AGGT.TCTT.
AGCT.GAGT.
GAGT.AGCT.
GTTC.AGCT.
AGCT.GTTC.
GAGG.GGCT.
GAGGCT.
GGCC.GATG.
GATG.GGCC.
TGCT.GGCC.
GGCC.TGCT.
TGAA.GGCC.
TTTG.GGCC.
GGCC.TTTG.
GGCC.TGGA.
TGGA.GGCC.
AGCT.TAAG.
TAAG.AGCT.
CCAA.AGCT.
AGCT.CCAA.
AGCT.GGTT.
GGTT.AGCT.
AGCT.TTTA.
TTTA.AGCT.
TCAT.AGCT.
AGCT.TCAT.
AGCT.TGGC.
AGCT.TCTC.
TCTC.AGCT.
AGCT.CATT.
CATT.AGCT.
GAAA.GTGG.
GTGG.GAAA.
GGCT.CTCA.
CTCA.GGCT.
CTTT.GTGG.
GTGG.CTTT.
GGTG.GTGG.
GTGG.GGTG.
AACT.GGCT.
GGCT.AACT.
CTTC.GGCT.
GGCTTC.
GTGG.TTCT.
TTCT.GTGG.
GTGG.TGTC.
TGTC.GTGG.
GCCT.GTGG.
GTGG.GCCT.
GTGGCCT.
ATGG.GTGG.
GTGG.ATGG.
TTGT.GTGG.
GTGG.TTGT.
AGAA.GTGG.
GTGG.AGAA.
GTGG.TGAG.
TGAGTGG.
TGAG.GTGG.
AATG.GTGG.
GTGG.AATG.
AGCT.CTTC.
CTTC.AGCT.
AAAG.GTGG.
GTGG.ATGT.
ATGT.GTGG.
AAAA.GTGG.
GTGG.AAAA.
GTGG.TGTT.
TGTT.GTGG.
TGGA.GTGG.
GTGG.TGGA.
TAGGCT.
TAGG.GGCT.
GTGG.TTTG.
TTTG.GTGG.
GGCT.GTGG.
GTGG.TGAT.
TGAT.GTGG.
TGAA.GTGG.
GTGG.TGAA.
GTGG.TGCT.
TGCT.GTGG.
GATG.GTGG.
GTGG.GATG.
AGCT.CTGG.
ATGC.AGCT.
AGCT.ATGC.
AGCT.CTGC.
CTGC.AGCT.
GAAT.AGCT.
AGCT.GAAT.
AGCT.GCTT.
TGAG.GGCC.
AGAA.GGCC.
GGCC.TTGT.
TTGT.GGCC.
TTGC.AGCT.
AGCT.TTGC.
CAAGCT.
CAAG.AGCT.
AGCT.CAAG.
TGAC.AGCT.
AGCT.TGAC.
AGCT.CCTT.
CCTT.AGCT.
AGCT.TGGG.
TGGG.AGCT.
AGCT.GTTT.
GTTT.AGCT.
CTCT.AGCT.
AGCTCT.
AGCT.CTCT.
CAGG.AGCT.
AGCT.CAGG.
GAAG.AGCT.
TAAA.AGCT.
TAAAGCT.
AGCT.TTTC.
TTTC.AGCT.
AGCTTTC.
AGCT.CTGA.
CTGA.AGCT.
GGCC.ATGG.
ATGGCC.
ATGG.GGCC.
CATG.AGCT.
AGCT.CATG.
AGCT.GCCA.
GCCA.AGCT.
ACAG.AGCT.
AGCT.ACAG.
AGCT.AGAT.
AGAT.AGCT.
AGCT.ATTT.
ATTT.AGCT.
AGCT.GGAA.
GGAA.AGCT.
AGCT.TTGA.
TTGA.AGCT.
GCTG.AGCT.
AGCT.GCTG.
GGCC.TGTT.
TGTT.GGCC.
GATT.AGCT.
AGCT.TAGA.
TAGA.AGCT.
AGCT.AACT.
AACT.AGCT.
GGAT.AGCT.
AGCT.GGAT.
ATTG.AGCT.
AGCT.ATTG.
GAGA.AGCT.
AGCT.GAGA.
AGCT.TTCC.
TTCC.AGCT.
AGCTTCC.
CCAG.AGCT.
AGCT.CCAG.
CCAGCT.
AACA.AGCT.
AGCT.TCCA.
TCCA.AGCT.
AGCT.CTCA.
TCAA.AGCT.
AGCA.GAAA.
GAAA.AGCA.
AAAA.GGCC.
GGCC.AAAA.
ATGT.GGCC.
GGCC.ATGT.
AAAG.GGCC.
GAAA.GGCC.
GGCC.GAAA.
AATG.GGCC.
GGCC.AATG.
TATG.AGCT.
AGCTATG.
GTCT.AGCT.
AGCT.GTCT.
GTTG.AGCT.
AGCT.GTTG.
AGCT.ACTT.
ACTT.AGCT.
AGAG.AGCT.
AGCT.AGAG.
AGAGCT.
TACA.AGCT.
AGCT.TACA.
AGCT.ACAA.
ACAA.AGCT.
CACA.AGCT.
AGCT.CACA.
GACT.TTTA.
TTTA.GACT.
TGAA.TTAA.
TTAA.TGAA.
TTAA.TGCT.
TGCT.TTAA.
GATG.TTAA.
TTAA.GATG.
TTAA.TGGT.
TGGT.TTAA.
TTAA.TGCC.
TGCC.TTAA.
TTAA.GTGT.
GTGT.TTAA.
TTAA.TGTG.
TGTG.TTAA.
TCTA.AGTC.
AGTCTA.
CTTA.AGTC.
AGTC.CTTA.
GACT.CACT.
CACT.GACT.
GACT.GTGG.
TAGG.GACT.
TAGGACT.
TAAG.GACT.
GACT.TATT.
TATT.GACT.
TGAT.TTAA.
TTAA.TGAT.
TCAT.GACT.
GACT.TCAT.
GACT.TCTC.
GACT.CCTC.
CCTC.GACT.
CTTC.GACT.
GACT.CTTC.
GACT.TAGA.
TAGA.GACT.
AGTT.GACT.
GACT.AGTT.
GAGACT.
GACT.GAGA.
GAGA.GACT.
GACT.TTCC.
GACT.CCAG.
CCAG.GACT.
GACT.CTCA.
TCAA.GACT.
GACT.GCTG.
GCTG.GACT.
TATG.GACT.
GACT.TATG.
ATGG.TTAA.
TTAA.ATGG.
TTAA.TTTT.
TTTT.TTAA.
TAAG.AGTC.
TTAA.TCTT.
TCTT.TTAA.
TTAA.TGCA.
TGCA.TTAA.
TTAA.TCCT.
TCCT.TTAA.
TTAA.AGTG.
AGTG.TTAA.
AGGT.TTAA.
TTAA.AGGT.
TCTG.TTAA.
TTAA.TCTG.
TTAA.CTTT.
CTTT.TTAA.
TTAA.GGTG.
GGTG.TTAA.
TTAA.TTCT.
TTCT.TTAA.
TTAA.TGTC.
TGTC.TTAA.
GCCT.TTAA.
TTAA.GCCT.
GACT.GTTG.
GTTG.GACT.
TTAA.TTGT.
TTGT.TTAA.
AGAA.TTAA.
TTAA.AGAA.
TGAG.TTAA.
TTAA.TGAG.
AATG.TTAA.
TTAA.AATG.
GAAA.TTAA.
TTAA.GAAA.
AAAG.TTAA.
TTAA.AAAG.
TTAA.ATGT.
ATGT.TTAA.
AGTC.CCAC.
AAAA.TTAA.
TTAA.AAAA.
TGTTAA.
TTAA.TGTT.
TGTT.TTAA.
TGGA.TTAA.
TTAA.TGGA.
TTAA.TTTG.
TTTG.TTAA.
GGAA.GACT.
TGGG.GACT.
GACT.TGGG.
GTTT.GACT.
GACT.GTTT.
GACT.CTGG.
CTGG.GACT.
CAGGACT.
GACT.CAGG.
CAGG.GACT.
GAAG.GACT.
GACT.GAAG.
TAAA.GACT.
GACT.TTTC.
GACT.CTGA.
CTGA.GACT.
CATG.GACT.
GACT.CATG.
GCCA.GACT.
GACT.GCCA.
GACT.ACAG.
ACAG.GACT.
AGAT.GACT.
GACT.AGAT.
GACT.ATTT.
ATTT.GACT.
CCTT.GACT.
GACT.CCTT.
TTGA.GACT.
GACT.TTGA.
GACT.GTGA.
GTGA.GACT.
AAGG.GACT.
GACT.AAGG.
AGGA.GACT.
GACT.AGGA.
CAAA.GACT.
GACT.CAAA.
GACT.TTCA.
TTCA.GACT.
GACT.GTGC.
GTGC.GACT.
GACT.CAGA.
CAGA.GACT.
CTGT.GACT.
GACT.CTGT.
GACTGT.
GACT.TCAG.
TCAG.GACT.
GACT.TTGG.
TTGG.GACT.
AAAG.GGCT.
CTTG.GACT.
GACT.CTTG.
GACT.CTGC.
CTGC.GACT.
GACT.ACTT.
ACTT.GACT.
AGTC.GTCC.
GCAGTC.
GCAG.AGTC.
AGTC.GCAG.
GACT.AGAG.
AGAG.GACT.
ACTG.GACT.
GACT.ACTG.
TTAGTC.
AGTC.TTAG.
TTAG.AGTC.
TAGT.AGTC.
TGGT.TGCA.
TGCA.TGGT.
TGCC.TGCA.
TGCA.TGCC.
TGTG.GGCT.
GGCT.TGTG.
GGCT.GTGT.
GTGT.GGCT.
GACTCT.
CTCT.GACT.
GACT.CTCT.
AAGA.TTAA.
TTAA.AAGA.
TGCC.GGCT.
GGCT.TGCC.
GACT.TTGC.
TTGC.GACT.
TGAC.GACT.
GACT.TGAC.
TGGT.GGCT.
GGCT.TGGT.
GATG.GGCT.
GATGGCT.
GGCT.GATG.
TGCT.GGCT.
GGCT.TGCT.
TGAA.GGCT.
GGCT.TGAA.
GGCT.TGAT.
TGAT.GGCT.
TTTG.GGCT.
GGCT.TTTG.
GGCT.TGGA.
TGGA.GGCT.
GGCT.TGTT.
TGTT.GGCT.
AAAA.GGCT.
ATGT.GGCT.
GGCT.ATGT.
TATTAA.
TATT.TTAA.
AGTC.AAGT.
AAGT.AGTC.
CAGG.AGTC.
AGTC.CAGG.
TTAA.GACT.
GACT.TTAA.
TTAA.GTGG.
GTGG.TTAA.
TTAA.AGCT.
TTAA.AATT.
AATT.TTAA.
TTAA.GAGT.
GAGT.TTAA.
AAGC.TTAA.
TTAA.AAGC.
TTAAGC.
TAAG.TTAA.
TTAA.TAAG.
CCTT.AGTC.
AGTC.CCTT.
TGAC.AGTC.
AGTC.TGAC.
CAAGTC.
AGTC.CAAG.
CAAG.AGTC.
TTAA.CCAA.
CCAA.TTAA.
TGTG.ATCT.
ATCT.TGTG.
GGTTAA.
TTAA.GGTT.
TTAA.AGCC.
TTAA.TTTA.
AGTC.CACA.
CACA.AGTC.
AGAGTC.
AGTC.AGAG.
AGAG.AGTC.
TTAA.TCAT.
TCAT.TTAA.
TTAA.CATT.
CATT.TTAA.
GATT.TTAA.
TTAA.GATT.
TAGA.TTAA.
TTAACT.
AACT.TTAA.
TTAA.AACT.
GGAT.TTAA.
TTAA.GGAT.
GGATTAA.
ACAT.TTAA.
TTAA.ACAT.
ATCT.GAAA.
GAAA.ATCT.
ATCT.TCTG.
TCTG.ATCT.
TAAA.AGTC.
AGTC.TAAA.
AGTC.GAAG.
GAAG.AGTC.
ATCT.CTTT.
CTTT.ATCT.
GGTG.ATCT.
ATCT.GGTG.
ATCT.TTCT.
TTCT.ATCT.
TGTC.ATCT.
ATCT.TGTC.
ATCT.GCCT.
GCCT.ATCT.
ATGG.ATCT.
ATCT.ATGG.
TTGT.ATCT.
ATCT.TTGT.
ATCT.AGAA.
AGAA.ATCT.
AGAATCT.
TGAG.ATCT.
ATCT.TGAG.
AATG.ATCT.
ATCT.AATG.
TTAA.CAGT.
CAGT.TTAA.
AAAG.ATCT.
ATCT.AAAG.
ATCT.ATGT.
ATGT.ATCT.
AAAA.ATCT.
ATCT.AAAA.
TGTT.ATCT.
ATCT.TGTT.
TGGATCT.
TGGA.ATCT.
ATCT.TGGA.
ATCT.TTTG.
TTTG.ATCT.
TGAT.ATCT.
ATCT.TGAT.
ATCT.TGAA.
TGAA.ATCT.
ATCT.TGCT.
TGCT.ATCT.
GATG.ATCT.
ATCT.GATG.
ATCT.TGGT.
TGGT.ATCT.
TGCC.ATCT.
ATCT.TGCC.
GTGT.ATCT.
ATCT.GTGT.
TTAA.GTGA.
GTGA.TTAA.
AGTC.CAGT.
CAGT.AGTC.
TAGA.AGTC.
CTTC.AGTC.
AGTC.CTTC.
AGTC.CATT.
TTAA.CTGA.
CTGA.TTAA.
TTAA.CATG.
CATG.TTAA.
TTAA.GCCA.
GCCA.TTAA.
ACAG.TTAA.
TTAA.ACAG.
AGAT.TTAA.
AGATTAA.
TTAA.AGAT.
AGTCTC.
AGTC.TCTC.
TCTC.AGTC.
TTAA.ATTT.
ATTT.TTAA.
GGAA.TTAA.
TTAA.GGAA.
TTAA.TTGA.
TTGA.TTAA.
AGTC.CCAG.
TTAAAGG.
TTAA.AAGG.
AAGG.TTAA.
AGTCAT.
AGTC.TCAT.
TTAA.AGGA.
AGGA.TTAA.
CAAA.TTAA.
TTAA.CAAA.
TTAA.GTGC.
GTGC.TTAA.
CAGA.TTAA.
TTAA.CAGA.
CTGT.TTAA.
TTAA.CTGT.
TTAA.TCAG.
TCAG.TTAA.
TTAA.TTGG.
TTGG.TTAA.
CCTG.TTAA.
TTAA.CCTG.
ATGA.TTAA.
TTAA.ATGA.
AAAT.TTAA.
TTAA.AAAT.
CCAA.AGTC.
TTAA.CTCT.
CTCT.TTAA.
AGTTAA.
TTAA.AGTT.
TTAA.ATTG.
TTAATTG.
ATTG.TTAA.
GAGA.TTAA.
TTAA.GAGA.
TTAACA.
TTAA.AACA.
AACA.TTAA.
TTAA.TCCA.
TCCA.TTAA.
TTAA.CTCA.
CTCA.TTAA.
TTAA.GTCT.
GTCT.TTAA.
TTAA.ACTT.
ACTT.TTAA.
ACTTAA.
AGAG.TTAA.
TTAA.AGAG.
TACA.TTAA.
TTAA.TACA.
TTAA.AAAC.
AAAC.TTAA.
TCAA.AGTC.
AGTCAA.
ACTG.TTAA.
TTAA.ACTG.
GACT.CCTG.
CCTG.GACT.
TTAA.ATGC.
TTAATGC.
ATGC.TTAA.
GAAT.TTAA.
TTAA.GAAT.
TTAA.GCTT.
GCTTAA.
TTGC.TTAA.
TTAA.TTGC.
TTAA.CCTT.
CCTTAA.
TGGG.TTAA.
TTAA.TGGG.
TTAA.GTTT.
GTTT.TTAA.
AGTC.TCCA.
TCCA.AGTC.
TTAA.CTGG.
TTAA.CAGG.
CAGG.TTAA.
TTAA.AAGT.
AAGT.TTAA.
TTAAGT.
GAAG.TTAA.
TTAA.GAAG.
TAAA.TTAA.
TTAA.TAAA.
GGTT.AGCA.
AGCA.GGTT.
TGTG.CCTA.
CCTA.TGTG.
TTCT.GGCT.
GGCT.TTCT.
GGCT.GGTG.
AGCACT.
AATT.AGCA.
AGCA.AATT.
TAGG.AGCA.
AGCA.TAGG.
AGCA.AAGC.
AAGC.AGCA.
CTTT.GGCT.
TCTG.GGCT.
GGCT.TCTG.
AGGT.GGCT.
GGCT.AGGT.
TCCT.GGCT.
GGCT.TCCT.
TAAG.AGCA.
CCAA.AGCA.
AGCA.CCAA.
GTGT.CCTA.
CCTA.GTGT.
TTTA.AGCA.
AGCA.TTTA.
TGGC.AGCA.
AGCA.TGGC.
CATT.AGCA.
AGCA.CATT.
AGCATT.
CTTC.AGCA.
AGCA.CTTC.
GATT.AGCA.
AGCA.GATT.
TAGA.AGCA.
AGCA.TAGA.
AACT.AGCA.
AGCA.AACT.
GGAT.AGCA.
AGCA.GGAT.
ACAT.AGCA.
AGCA.ACAT.
CAGT.AGCA.
AGCA.CAGT.
AGTT.AGCA.
AGCA.AGTT.
AGCA.ATTG.
ATTG.AGCA.
TTCC.AGCA.
AGCA.TTCC.
AATG.CCTA.
CCTA.AATG.
AGTG.CCTA.
CCTA.AGTG.
AGGT.CCTA.
CCTA.AGGT.
TCTG.CCTA.
CCTA.TCTG.
CTTT.CCTA.
CCTA.CTTT.
GGTG.CCTA.
CCTA.GGTG.
TTCT.CCTA.
CCTA.TTCT.
TGTC.CCTA.
CCTA.TGTC.
CCTA.GCCT.
GCCT.CCTA.
TGTC.GGCT.
GGCT.TGTC.
CCTA.ATGG.
ATGG.CCTA.
CCTA.TTGT.
TTGT.CCTA.
CCTA.AGAA.
AGAA.CCTA.
TGAG.CCTA.
CCTA.TGAG.
AGCA.CCAG.
CCAG.AGCA.
GAAA.CCTA.
CCTA.GAAA.
AAAG.CCTA.
CCTA.AAAG.
ATGT.CCTA.
CCTA.ATGT.
AAAA.CCTA.
CCTA.AAAA.
TGTT.CCTA.
CCTA.TGTT.
CCTA.TGGA.
TGGA.CCTA.
CCTA.TTTG.
TTTG.CCTA.
TGAT.CCTA.
CCTA.TGAT.
TGAA.CCTA.
CCTA.TGAA.
CCTA.TGCT.
TGCT.CCTA.
CCTA.GATG.
GATG.CCTA.
CCTA.TGGT.
TGGT.CCTA.
CCTA.TGCC.
TGCC.CCTA.
AGCA.AAGA.
AAGA.AGCA.
AGCA.TTGA.
TTGA.AGCA.
AGCA.GTGA.
GTGA.AGCA.
GTGAGCA.
AAGG.AGCA.
AGCA.AAGG.
AGGA.AGCA.
AGCA.AGGA.
CAAA.AGCA.
AGCA.CAAA.
TTCA.AGCA.
AGCA.TTCA.
CAGA.AGCA.
AGCA.CAGA.
AGCA.CTGT.
CTGT.AGCA.
TCAG.AGCA.
AGCA.TCAG.
TCAGCA.
AGCA.TTGG.
TTGG.AGCA.
AGCA.CCTG.
CCTG.AGCA.
ATGA.AGCA.
AGCA.ATGA.
AGCA.AAAT.
AAAT.AGCA.
GGAA.AGCA.
AGCA.GGAA.
TCTT.AGCA.
AGCA.TCTT.
TGCA.AGCA.
AGCA.TCCT.
TCCT.AGCA.
AGTG.AGCA.
AGCA.AGTG.
AGGT.AGCA.
AGCA.AGGT.
AGCAGGT.
CTTT.AGCA.
AGCA.CTTT.
AGCA.GGTG.
GGTG.AGCA.
TGTC.AGCA.
AGCA.TGTC.
AGCA.GCCT.
GCCT.AGCA.
AGCA.ATGG.
ATGG.AGCA.
AGCA.AGAA.
AGAAGCA.
AGAA.AGCA.
TGAG.AGCA.
AGCA.TGAG.
AATG.AGCA.
AGCA.AATG.
ATGC.AGCA.
AGCA.ATGC.
AACA.AGCA.
AGCA.AACA.
TCCA.AGCA.
AGCA.TCCA.
AGCA.CTCA.
CTCA.AGCA.
TCAA.AGCA.
AGCA.TCAA.
AGCA.TATG.
TATG.AGCA.
AGCA.ACTT.
ACTT.AGCA.
AGCA.AGAG.
AGAG.AGCA.
TGCA.GGCT.
GGCT.TGCA.
TACA.AGCA.
AGCA.TACA.
ACAA.AGCA.
AGCA.ACAA.
AGCA.AAAC.
AAAC.AGCA.
ACTG.AGCA.
AGCA.ACTG.
CACA.AGCA.
AGCACA.
AGCA.CACA.
CCTA.TCCT.
TCCT.CCTA.
CAAG.AGCA.
AGCA.CAAG.
TCTT.GGCT.
GGCT.TCTT.
AGCA.CAGG.
CAGG.AGCA.
AAGT.AGCA.
AGCA.AAGT.
GAAG.AGCA.
TAAA.AGCA.
AGCA.TAAA.
TTTC.AGCA.
AGCA.TTTC.
CTGA.AGCA.
AGCA.CTGA.
CATG.AGCA.
AGCA.CATG.
GCCA.AGCA.
AGCA.GCCA.
ACAGCA.
ACAG.AGCA.
AGCA.ACAG.
AGAT.AGCA.
AGCA.AGAT.
ATTT.AGCA.
AGCA.ATTT.
CCTAGG.
TAGG.CCTA.
TGAT.GACT.
GACT.TGAT.
TGAA.GACT.
GACT.TGAA.
GACTGAA.
GACT.TGCT.
TGCT.GACT.
GATGACT.
GATG.GACT.
GACT.GATG.
GACT.TGGT.
TGGT.GACT.
TGCC.GACT.
GACT.TGCC.
GACT.GTGT.
GTGT.GACT.
GACT.TGTG.
TGTG.GACT.
TGAG.GGCT.
AGAA.GGCT.
AGCA.CCTA.
CCTA.AGCA.
CACT.CCTA.
CCTA.CACT.
CCTA.AATT.
AATT.CCTA.
GACT.TTTG.
TTTG.GACT.
GTTC.CCTA.
CCTA.GTTC.
CCTA.AAGC.
AAGC.CCTA.
TAAG.CCTA.
TATT.CCTA.
GGTT.CCTA.
CCTA.ACCT.
ACCT.CCTA.
CCTA.AGCC.
TTGT.GGCT.
GGCT.TTGT.
TGGC.CCTA.
CCTA.TGGC.
TCTC.CCTA.
CCTA.TCTC.
CATT.CCTA.
CCTA.CATT.
CCTA.CCTC.
CCTC.CCTA.
CCTA.CTTC.
GGCT.AATG.
AATG.GGCT.
GACT.ATGA.
ATGA.GACT.
AAAT.GACT.
GACT.AAAT.
GACT.AAGA.
AAGA.GACT.
GACT.TTTT.
TTTT.GACT.
TCTT.GACT.
GACT.TCTT.
GACT.TGCA.
TGCA.GACT.
TCCT.GACT.
GACT.TCCT.
GACT.AGTG.
AGTG.GACT.
AGGT.GACT.
GACT.AGGT.
TCTG.GACT.
GACT.TCTG.
GACT.CTTT.
CTTT.GACT.
GAAA.GGCT.
GACT.GGTG.
GGTGACT.
GGTG.GACT.
GATT.CCTA.
CCTA.GATT.
GACTTCT.
TTCT.GACT.
GACT.TTCT.
GACT.TGTC.
TGTC.GACT.
GACT.GCCT.
GCCT.GACT.
ATGG.GACT.
ATGGACT.
GACT.ATGG.
GACT.TTGT.
TTGT.GACT.
AGAA.GACT.
GACT.AGAA.
TGAG.GACT.
GACT.TGAG.
AATG.GACT.
GACT.AATG.
GAAA.GACT.
GACT.GAAA.
AAAG.GACT.
GACT.AAAG.
GACT.ATGT.
ATGT.GACT.
GACT.TGTT.
TGTT.GACT.
GACT.TGGA.
TGGA.GACT.
AAGG.CCTA.
CCTA.AAGG.
CCTAAGG.
CCTA.CAGG.
CAGG.CCTA.
AAGT.CCTA.
CCTA.AAGT.
CCTA.GAAG.
GAAG.CCTA.
CCTA.TAAA.
TAAA.CCTA.
CCTA.TTTC.
TTTC.CCTA.
CCTA.CTGA.
CTGA.CCTA.
CATG.CCTA.
CCTA.CATG.
ACAG.CCTA.
CCTA.ACAG.
AGAT.CCTA.
CCTA.AGAT.
CCTA.ATTT.
ATTT.CCTA.
GGAA.CCTA.
CCTA.GGAA.
TTGA.CCTA.
CCTA.TTGA.
GTGA.CCTA.
CCTA.GTGA.
CCTA.CTGG.
CTGG.CCTA.
AGGA.CCTA.
CCTA.AGGA.
CCTA.TTCA.
TTCA.CCTA.
CCTA.CAGA.
CAGA.CCTA.
CCTA.CTGT.
CTGT.CCTA.
CCTA.TCAG.
TCAG.CCTA.
CCTA.TTGG.
TTGG.CCTA.
CCTA.CTTG.
CTTG.CCTA.
CCTA.CCTG.
CCTG.CCTA.
CCTA.ATGA.
ATGA.CCTA.
CCTATGA.
AAAT.CCTA.
AAGA.CCTA.
CCTA.AAGA.
TCTT.CCTA.
CCTA.TCTT.
CCTA.TGCA.
TGCA.CCTA.
CCTA.ACTT.
ACTT.CCTA.
TAGA.CCTA.
CCTA.TAGA.
CCTA.AACT.
AACT.CCTA.
CCTA.GGAT.
GGAT.CCTA.
ACAT.CCTA.
CCTA.ACAT.
AGTT.CCTA.
CCTA.AGTT.
CCTA.ATTG.
ATTG.CCTA.
CCTA.GAGA.
GAGA.CCTA.
CCTA.TTCC.
ATGG.GGCT.
GGCT.ATGG.
AACA.CCTA.
CCTA.AACA.
TCCA.CCTA.
CCTA.TCCA.
TCAA.CCTA.
CCTA.TCAA.
TATG.CCTA.
CCTA.TATG.
CCAA.GAAG.
GAAG.CCAA.
AGAG.CCTA.
CCTA.AGAG.
TACA.CCTA.
CCTA.TACA.
ACAA.CCTA.
CCTA.ACAA.
AAAC.CCTA.
CCTA.AAAC.
CCTA.ACTG.
ACTG.CCTA.
CACA.CCTA.
CCTA.CACA.
CTCT.CCTA.
CCTA.CTCT.
CCTA.ATGC.
ATGCCTA.
CCTA.CTGC.
CTGC.CCTA.
CCTA.GAAT.
GAAT.CCTA.
CCTA.TTGC.
TTGCCTA.
TTGC.CCTA.
CAAG.CCTA.
CCTA.CAAG.
TGAC.CCTA.
CCTA.TGAC.
TCCA.CCAA.
CCAA.TCCA.
TCTG.GTTC.
GTTC.TCTG.
TTCT.CTAC.
CTAC.TTCT.
CTAC.CTTT.
CTTT.CTAC.
CTAC.TCCT.
TCCT.CTAC.
GTTC.CTTT.
CTTT.GTTC.
AAGA.CTAC.
CTAC.AAGA.
CCTG.CTAC.
CTAC.CCTG.
TCTG.ATTA.
ATTA.TCTG.
GTTC.GGTG.
GGTG.GTTC.
CTAC.CTGT.
CTGT.CTAC.
ACAG.CTAC.
CTAC.ACAG.
ATTA.CTTT.
CTTT.ATTA.
CTAC.CTGA.
CTGA.CTAC.
GTTC.AGGT.
AGGT.GTTC.
CCAA.AACA.
AACA.CCAA.
CCAG.CCAA.
CCAA.CCAG.
TTTC.CTAC.
GTTC.TTCT.
TTCT.GTTC.
CTAC.TAAA.
TAAA.CTAC.
CTAC.TGAC.
TGAC.CTAC.
CAAG.CTAC.
CTAC.CAAG.
CTAC.TTGC.
TTGC.CTAC.
CTAC.GAAT.
GAAT.CTAC.
TGTC.GTTC.
GTTC.TGTC.
GCCT.GTTC.
GTTC.GCCT.
GTTC.ATGG.
ATGG.GTTC.
CTCTAC.
CTAC.CTCT.
GTTC.ATGA.
ATGA.GTTC.
CTGT.GTTC.
GTTC.CTGT.
CTAC.TGCT.
TGCTAC.
TGCT.CTAC.
CTAC.TGAA.
TGAA.CTAC.
CTAC.TTTG.
TTTG.CTAC.
TCAG.GTTC.
GTTC.TCAG.
TGGA.CTAC.
CTAC.TGGA.
CTAC.TGTT.
TGTT.CTAC.
GTTC.TTGG.
TTGG.GTTC.
CTTG.GTTC.
GTTC.CTTG.
CTAC.ATGT.
ATGT.CTAC.
AAAG.CTAC.
CTAC.AAAG.
AATG.CTAC.
CTAC.AATG.
GTTCCTG.
CCTG.GTTC.
GTTC.CCTG.
GTTC.TTGT.
TTGT.GTTC.
AAAT.GTTC.
GTTC.AAAT.
AAGA.GTTC.
GTTC.AAGA.
TTTT.GTTC.
GTTC.TTTT.
GTTC.TCTT.
TCTT.GTTC.
CTAC.TGAG.
TGAG.CTAC.
CTAC.TTGT.
TTGT.CTAC.
ATGG.CTAC.
CTAC.ATGG.
GTTC.TGCA.
TGCA.GTTC.
GTTC.TCCT.
TCCT.GTTC.
GCCTAC.
CTAC.GCCT.
GCCT.CTAC.
GTTC.AGTG.
AGTG.GTTC.
CTAC.TGTC.
TGTC.CTAC.
AAGC.CATT.
CATT.AAGC.
ACAT.CTAC.
CTAC.ACAT.
AAGC.CCAA.
CCAA.AAGC.
AACTAC.
AACT.CTAC.
CTAC.AACT.
CTAC.CCTC.
CCTC.CTAC.
GGTT.AAGC.
AAGC.GGTT.
AGCC.AAGC.
AAGC.AGCC.
CATT.CTAC.
CTACATT.
AGCC.CTAC.
CTAC.AGCC.
ACCTAC.
ACCT.CTAC.
CTAC.GTTC.
CACTAC.
AAGC.TTTA.
TTTA.AAGC.
TCAT.AAGC.
AAGC.TCAT.
TAAG.AAGC.
TGTA.AAGC.
AAGC.TGTA.
CCTC.AAGC.
AAGC.CCTC.
AAGCCTC.
AAGC.CTTC.
CTTC.AAGC.
AAGC.TAGA.
TAGA.AAGC.
ATTA.GGTG.
GGTG.ATTA.
TTCC.CCAA.
CCAA.TTCC.
ATTG.CCAA.
CCAA.ATTG.
AACT.AAGC.
AAGC.AACT.
CCAA.CAGT.
CAGT.CCAA.
CAGT.AAGC.
AAGC.CAGT.
AAGC.ATTG.
ATTG.AAGC.
TTCC.AAGC.
AAGC.TTCC.
CTAC.CACA.
CACA.CTAC.
AGAA.GTTC.
GTTC.AGAA.
TGAGTTC.
GTTC.TGAG.
TGAG.GTTC.
AATG.GTTC.
GTTC.AATG.
CTAC.ACTG.
ACTG.CTAC.
GTTC.GAAA.
GAAA.GTTC.
GTTC.AAAG.
AAAG.GTTC.
GTTC.ATGT.
ATGT.GTTC.
CTAC.AAAC.
AAAC.CTAC.
GTTC.TGTT.
TGTT.GTTC.
ACAA.CTAC.
TACA.CTAC.
CTACTT.
ACTT.CTAC.
GTTCAGA.
CAGA.GTTC.
GTTC.CAGA.
GTTC.TGGA.
TGGA.GTTC.
GTTC.TTTG.
TTTG.GTTC.
GTTC.TGAT.
TGAT.GTTC.
GTTC.TGAA.
TGAA.GTTC.
TGCT.GTTC.
GTTC.TGCT.
GTTC.GATG.
GATG.GTTC.
TGGT.GTTC.
GTTC.TGGT.
TGCC.GTTC.
GTTC.TGCC.
GTTC.GTGT.
GTGT.GTTC.
GTTC.TGTG.
TGTG.GTTC.
GTTC.CCTC.
GTTCCTC.
CCTC.GTTC.
GTTC.AAGC.
AAGC.GTTC.
TAAG.GTTC.
GTTC.GGTT.
GGTT.GTTC.
GAGT.CTAG.
CTAG.GAGT.
AGCTAG.
CTAGCT.
AGCT.CTAG.
CTAG.GTGG.
CCAA.AGAG.
AGAG.CCAA.
CACT.CTAG.
CTAG.CACT.
CACTAG.
AGCC.GTTC.
GTTC.AGCC.
TCAT.GTTC.
GTTCAT.
GTTC.TCAT.
ACTT.CCAA.
CCAA.ACTT.
GTTC.TGGC.
TGGC.GTTC.
GTTC.TCTC.
TCTC.GTTC.
TACA.CCAA.
CCAA.TACA.
GTTC.CTTC.
CTTC.GTTC.
GTTC.AACT.
AACT.GTTC.
GTTC.GGAT.
GGAT.GTTC.
GTTC.CAGT.
CAGT.GTTC.
GTTCAGT.
AGTT.GTTC.
GTTC.AGTT.
CCTA.CTAG.
GACT.CTAG.
GACTAG.
TTCC.GTTC.
GTTC.TTCC.
TCTA.CTAG.
GTCT.CCAA.
CCAA.GTCT.
CTAGAC.
GTTC.CCAG.
CCAG.GTTC.
AAAA.TAGG.
TAGG.AAAA.
TAGG.CTTT.
CTTT.TAGG.
GGTG.TAGG.
TAGG.GGTG.
TTCT.TAGG.
TAGG.TTCT.
TAGG.TGTC.
TGTC.TAGG.
GCCT.TAGG.
TAGG.GCCT.
TAGG.ATGG.
ATGG.TAGG.
TTGT.TAGG.
TAGG.TTGT.
TAGG.AGAA.
AGAA.TAGG.
TAGG.TGAG.
TGAG.TAGG.
TAGG.AATG.
AATG.TAGG.
GAAA.TAGG.
TAGG.GAAA.
AAAG.TAGG.
TAGG.AAAG.
TAGGAAAG.
ATGT.TAGG.
TAGG.ATGT.
TCCA.GTTC.
GTTC.TCCA.
TAGG.TGTT.
TGGA.TAGG.
TAGG.TGGA.
TAGG.TTTG.
TTTG.TAGG.
TGAT.TAGG.
TAGG.TGAT.
TAGG.TGAA.
TGAA.TAGG.
TAGG.TGCT.
TGCT.TAGG.
GATG.TAGG.
TAGG.GATG.
TGGT.TAGG.
TAGG.TGGT.
TGCC.TAGG.
TAGG.TGCC.
TAGG.GTGT.
GTGT.TAGG.
TGTG.TAGG.
TAGG.TGTG.
ACAA.CCAA.
CCAA.ACAA.
GGAA.GTTC.
GTTC.GGAA.
CTGG.GTTC.
GTTC.CTGG.
AGGT.TCCT.
TCCT.AGGT.
AGGTCCT.
GTTCAGG.
GTTC.CAGG.
CAGG.GTTC.
AAGT.GTTC.
GTTC.AAGT.
GAAG.GTTC.
TAAA.GTTC.
GTTC.TAAA.
GTTC.TTTC.
TTTC.GTTC.
CTGA.GTTC.
GTTC.CTGA.
GTTC.CATG.
CATG.GTTC.
GTTC.GCCA.
GCCA.GTTC.
ACAG.GTTC.
GTTC.ACAG.
GTTC.AGAT.
AGAT.GTTC.
ATTT.GTTC.
GTTC.ATTT.
GTTC.GTTT.
GTTT.GTTC.
GTTC.TTGA.
TTGA.GTTC.
GTTC.GTGA.
GTGA.GTTC.
AAGGTTC.
AAGG.GTTC.
GTTC.AAGG.
AGGA.GTTC.
GTTC.AGGA.
GTTC.CAAA.
CAAA.GTTC.
GTTC.TTCA.
TTCA.GTTC.
CTAC.TGTG.
TGTG.CTAC.
GTGT.CTAC.
TGCC.CTAC.
CTAC.TGCC.
CTAC.TGGT.
TGGT.CTAC.
CTAC.GATG.
GATG.CTAC.
GTGC.GTTC.
GTTC.GTGC.
TACA.GTTC.
GTTC.TACA.
CTCA.GTTC.
GTTC.CTCA.
GTTC.TCAA.
TCAA.GTTC.
CCCT.CTAG.
CCCTAG.
TATG.CCAA.
CCAA.TATG.
TAGC.CTAG.
GCTG.GTTC.
GTTC.GCTG.
TATG.GTTC.
GTTC.TATG.
GTCT.GTTC.
GTTC.GTCT.
GCTG.CCAA.
CCAA.GCTG.
GTTG.GTTC.
GTTC.GTTG.
GTTC.ACTT.
ACTT.GTTC.
AGAG.GTTC.
GTTC.AGAG.
AGAGTTC.
CCAA.CTCA.
CTCA.CCAA.
CCAA.AACT.
AACT.CCAA.
CCAACT.
GTTC.ACAA.
ACAA.GTTC.
ACTG.GTTC.
GTTC.ACTG.
GTTC.CACA.
CACA.GTTC.
GTTC.CTCT.
CTCT.GTTC.
CTGC.GTTC.
GTTC.CTGC.
GAAT.GTTC.
GTTC.GAAT.
GTTC.GCTT.
GCTT.GTTC.
TTGC.GTTC.
GTTC.TTGC.
CAAG.GTTC.
GTTC.CAAG.
AGTG.TCCT.
TCCT.AGTG.
GTTCCTT.
GTTC.CCTT.
CCTT.GTTC.
TGGG.GTTC.
GTTC.TGGG.
TAAG.TTGC.
TTGC.TAAG.
TGCC.TAAG.
TAAG.TGCC.
TAAG.GTCT.
GTCT.TAAG.
GTTG.TAAG.
TAAG.GTTG.
TAAG.ACTT.
ACTT.TAAG.
TAAG.AGAG.
AGAG.TAAG.
TTTG.ATTA.
ATTA.TTTG.
TACA.TAAG.
TAAG.TACA.
TAAG.ACTG.
ACTG.TAAG.
TAAG.CTCT.
CTCT.TAAG.
TAAG.ATGC.
TAAG.CTGC.
CTGC.TAAG.
GAAT.TAAG.
TAAG.GAAT.
TAAGAAT.
TAAG.GCTT.
TAAG.TATG.
TAAG.TGAC.
TGAC.TAAG.
TAAG.CCTT.
TGGG.TAAG.
TAAG.TGGG.
GTTT.TAAG.
TAAG.GTTT.
TAAG.CAGG.
TAAG.AAGT.
AAGT.TAAG.
ATTA.TGGA.
TGGA.ATTA.
TAAGAAG.
TAAG.GAAG.
GAAG.TAAG.
TAAG.TTTC.
TTTC.TAAG.
CTGA.TAAG.
TAAG.CTGA.
TAAG.CATG.
CATG.TAAG.
GCCA.TAAG.
TAAG.GCCA.
TAAGCCA.
AGAT.TAAG.
TAAG.AGAT.
TAAG.TAGA.
TAGA.TAAG.
ATGG.ATTA.
ATTA.ATGG.
TTTTT.TGTG.
TGTG.TTTT.
TTTT.TGTG.
GGTT.TAAG.
TAAG.GGTT.
TAAG.AGCC.
TAAG.TTTA.
TTTA.TAAG.
TCAT.TAAG.
TAAG.TCAT.
TAAG.TCTC.
TCTC.TAAG.
CATT.TAAG.
TAAG.CATT.
TAAG.TGTG.
TGTG.TAAG.
TGTA.TAAG.
TAAG.TGTA.
TGTAAG.
TAAG.CTTC.
GATT.TAAG.
TAAG.GATT.
GTGT.TAAG.
TAAG.GTGT.
ATTA.TGTT.
TGTT.ATTA.
TAAG.AACT.
AACT.TAAG.
GGAT.TAAG.
TAAG.GGAT.
TAAGGAT.
ACAT.TAAG.
TAAG.ACAT.
TAAG.CAGT.
TAAG.AGTT.
TAAGTT.
AGTT.TAAG.
TAAG.ATTG.
ATTG.TAAG.
GAGA.TAAG.
TAAG.GAGA.
TAAG.TTCC.
TAAG.CCAG.
TCCA.TAAG.
TAAG.TCCA.
TAAG.CTCA.
CTCA.TAAG.
TAAG.GCTG.
GCTG.TAAG.
GGTG.TAAG.
TAAG.GGTG.
TAAG.TTTG.
TTTG.TAAG.
TAAG.TTTT.
TTTTAAG.
TTTT.TAAG.
TAAG.TCTT.
TCTT.TAAG.
TAAG.TGCA.
TGCA.TAAG.
TAAG.TCCT.
TCCT.TAAG.
TCCTAAG.
TAAG.AGTG.
AGTG.TAAG.
TGGA.TAAG.
TAAG.TGGA.
TAAG.TGTT.
TGTT.TAAG.
AGAA.ATTA.
TAAG.AGGT.
AGGT.TAAG.
ATTA.TTGT.
TTGT.ATTA.
TCTG.TAAG.
TAAG.TCTG.
TAAG.CTTT.
CTTT.TAAG.
TGAG.ATTA.
ATTA.TGAG.
TAAG.TTCT.
TTCT.TAAG.
TAAG.TGTC.
TGTC.TAAG.
TAAG.GCCT.
GCCT.TAAG.
TAAG.ATGG.
TAAG.TTGT.
TTGT.TAAG.
TAAG.AAAA.
AAAA.TAAG.
TAAG.ATGT.
ATGT.TAAG.
TAAG.AAAG.
AAAG.TAAG.
TAAG.AGAA.
AGAA.TAAG.
TGAG.TAAG.
TAAG.TGAG.
TAAG.AATG.
AATG.TAAG.
TAAGAAA.
TAAG.GAAA.
GAAA.TAAG.
TGAA.TAAG.
TAAG.TGAA.
ATTA.ATGT.
ATGT.ATTA.
TAAG.ATTT.
ATTT.TAAG.
TAAGGAA.
TAAG.GGAA.
GGAA.TAAG.
TAAG.TTGA.
TTGA.TAAG.
GTGA.TAAG.
TAAG.GTGA.
TAAG.AAGG.
AAGG.TAAG.
ATTA.AAAG.
ATTAAAG.
AAAG.ATTA.
ATTA.GAAA.
GAAA.ATTA.
TAAG.AGGA.
AGGA.TAAG.
CAAA.TAAG.
TAAG.CAAA.
TGGT.TAAG.
TAAG.TGGT.
GATG.TAAG.
TAAG.GATG.
TGCTAAG.
TGCT.TAAG.
TAAG.TGCT.
TAAG.TTCA.
TTCA.TAAG.
TAAG.GTGC.
GTGC.TAAG.
TAAG.CAGA.
CAGA.TAAG.
CTGT.TAAG.
TAAG.CTGT.
TGAT.TAAG.
TGATAAG.
TAAG.TGAT.
TAAG.TCAG.
TCAG.TAAG.
TAAG.TTGG.
TAAG.CCTG.
TAAG.ATGA.
ATGA.TAAG.
AAAT.TAAG.
TAAG.AAAT.
AAGA.TAAG.
TAAG.AAGA.
ATTA.AATG.
AATG.ATTA.
ATTAATG.
GGAA.AAGC.
AAGC.GGAA.
CTTC.CCAA.
CCAA.CTTC.
CTAC.CCTA.
TAAA.AAGC.
AAGC.TAAA.
AAGC.TTTC.
TTTC.AAGC.
CTGA.AAGC.
AAGC.CTGA.
AAGC.CATG.
CATG.AAGC.
GCCA.AAGC.
AAGC.GCCA.
TCTA.CTAC.
CCAA.CCTC.
CCTC.CCAA.
ACAG.AAGC.
AAGC.ACAG.
AGAT.AAGC.
AAGC.AGAT.
TGTA.CCAA.
CCAA.TGTA.
AAGC.ATTT.
ATTT.AAGC.
GAAG.AAGC.
TACT.CTAC.
CTAC.CTCC.
TTGA.AAGC.
AAGC.TTGA.
CCAA.TCAT.
TCAT.CCAA.
TTTA.CCAA.
CCAA.TTTA.
GTGA.AAGC.
AAGC.GTGA.
AAGG.AAGC.
AAGC.AAGG.
ATTA.TGTC.
TGTC.ATTA.
AGGA.AAGC.
AAGC.AGGA.
AAGC.CAAA.
CAAA.AAGC.
CCCTAC.
TTCA.AAGC.
AAGC.TTCA.
AAGC.GTGC.
GTGC.AAGC.
CACA.AAGC.
AAGC.CACA.
AAGC.CCAG.
AACA.AAGC.
AAGC.AACA.
TCCA.AAGC.
AAGC.TCCA.
AAGC.CTCA.
CTCA.AAGC.
TCAAGC.
AAGC.TCAA.
TCAA.AAGC.
AAGC.GCTG.
TATG.AAGC.
AAGC.TATG.
GTCT.AAGC.
AAGC.GTCT.
GTTG.AAGC.
AAGC.GTTG.
ACTT.AAGC.
AAGC.ACTT.
AAGC.TACA.
TACA.AAGC.
AAGC.ACAA.
ACAA.AAGC.
AAGC.AAAC.
AAAC.AAGC.
CAGA.AAGC.
AAGC.CAGA.
CTCT.AAGC.
AAGC.CTCT.
ATGC.AAGC.
AAGC.ATGC.
GAAT.AAGC.
AAGC.GAAT.
TTGC.AAGC.
AAGC.TTGC.
CAAG.AAGC.
AAGC.CAAG.
CCTT.AAGC.
AAGCCTT.
AAGC.CCTT.
TGGG.AAGC.
AAGC.TGGG.
CCAA.GATT.
GATT.CCAA.
GTTT.AAGC.
AAGC.GTTT.
AAGC.CTGG.
CAGG.AAGC.
AAGC.CAGG.
TTTG.AAGC.
AAGC.TTTG.
AAGC.GAAA.
GAAA.AAGC.
ATTA.GTGT.
GTGT.ATTA.
ATTA.TGCC.
TGCC.ATTA.
TGGT.ATTA.
ATTA.TGGT.
CCAA.AGCC.
ATTA.GATG.
GATG.ATTA.
AAGC.AAAG.
AAAG.AAGC.
ATTA.TGAA.
TGAA.ATTA.
ATTA.TGAT.
TGAT.ATTA.
ATGT.AAGC.
AAGC.ATGT.
AAGC.AAAA.
AAAA.AAGC.
TGTT.AAGC.
AAGC.TGTT.
TGGA.AAGC.
AAGC.TGGA.
AATG.AAGC.
AAGC.AATG.
TGAT.AAGC.
AAGC.TGAT.
AAGC.TGAA.
TGAA.AAGC.
TGCT.AAGC.
AAGC.TGCT.
GATG.AAGC.
AAGC.GATG.
AAGC.TGGT.
TGGT.AAGC.
AAGC.TGCC.
TGCC.AAGC.
AAGC.GTGT.
GTGT.AAGC.
AAGC.TGTG.
TGTG.AAGC.
CCAA.ACCT.
GGTT.CCAA.
CCAA.GGTT.
TGCC.TTTT.
TTTT.TGCC.
GTGT.TTTT.
TTTT.GTGT.
GTGTTTT.
AAGC.TCCT.
TCCT.AAGC.
CTGT.AAGC.
AAGC.CTGT.
TCAG.AAGC.
AAGC.TCAG.
TTGG.AAGC.
AAGC.TTGG.
CTTG.AAGC.
AAGC.CTTG.
AAGCTTG.
AAGC.CCTG.
AAGCCTG.
ATGA.AAGC.
AAGC.ATGA.
AAGC.AAAT.
AAAT.AAGC.
AAGA.AAGC.
AAGC.AAGA.
TCCT.TCTG.
TCTG.TCCT.
AAGC.TTTT.
TTTT.AAGC.
TCTT.AAGC.
AAGC.TCTT.
AAGC.TGCA.
TGCA.AAGC.
TAGG.CTAG.
AAGC.AGTG.
AGTG.AAGC.
AGGT.AAGC.
AAGC.AGGT.
CTTT.AAGC.
AAGC.CTTT.
GGTG.AAGC.
AAGC.GGTG.
AAGC.TTCT.
TTCT.AAGC.
TGTC.AAGC.
AAGC.TGTC.
AAGC.GCCT.
GCCT.AAGC.
ATGG.AAGC.
AAGC.ATGG.
AAGC.TTGT.
TTGT.AAGC.
AGAA.AAGC.
AAGC.AGAA.
ATTA.TGTG.
TGTG.ATTA.
AAGC.TGAG.
TGAG.AAGC.
CTAG.GTGT.
GTGT.CTAG.
ATTT.GAGT.
GAGT.ATTT.
GGAA.GAGT.
GAGT.GGAA.
TTGA.GAGT.
GAGT.TTGA.
TGCA.TGTG.
TGTG.TGCA.
GTGA.GAGT.
GAGT.GTGA.
TGAC.CCAA.
CCAA.TGAC.
ATTA.GTGC.
GTGC.ATTA.
AAGG.GAGT.
GAGT.AAGG.
AGGA.GAGT.
AGGAGT.
GAGT.AGGA.
GAGT.CAAA.
CAAA.GAGT.
GAGT.TTCA.
TTCA.GAGT.
GAGTTCA.
GTGC.GAGT.
GAGT.GTGC.
CTAG.TGTG.
TGTG.CTAG.
CCAA.CCTT.
CCTT.CCAA.
CTAG.TGCC.
TGCC.CTAG.
GAGT.CAGA.
CAGA.GAGT.
CTGT.GAGT.
GAGT.CTGT.
TCAG.GAGT.
GAGT.TCAG.
CAGA.ATTA.
ATTA.CAGA.
TTGGAGT.
GAGT.TTGG.
TTGG.GAGT.
ATTA.TCAG.
TCAG.ATTA.
GAGT.CTTG.
CTTG.GAGT.
CTAG.TGGT.
TGGT.CTAG.
GAGT.CCTG.
CTAG.GATG.
GATG.CTAG.
ATGA.ATTA.
ATTA.ATGA.
GGCCAT.
CCAT.GGCC.
GAGT.CTCT.
CTCT.GAGT.
GAGT.ATGC.
ATGC.GAGT.
GAAT.GAGT.
GAGT.GAAT.
GCTT.GAGT.
GAGT.GCTT.
GAGT.TTGC.
CAAG.GAGT.
GAGT.CAAG.
TGAC.GAGT.
GAGT.TGAC.
GAGT.CCTT.
CCTT.GAGT.
GAGT.TGGG.
TGGG.GAGT.
GTTT.GAGT.
GAGT.GTTT.
GTTT.CCAA.
CCAA.GTTT.
TGGG.CCAA.
CCAA.TGGG.
ATGA.GAGT.
GAGT.ATGA.
GAGGCC.
GAGG.GGCC.
GAGT.CTGG.
CAGG.GAGT.
GAGT.CAGG.
GAAG.GAGT.
GAGT.TAAA.
TAAA.GAGT.
TTTC.GAGT.
GAGT.TTTC.
CTGA.GAGT.
GAGT.CTGA.
GGCCCA.
CATG.GAGT.
GAGT.CATG.
GCCA.GAGT.
GAGT.GCCA.
GAGT.ACAG.
ACAG.GAGT.
AGAT.GAGT.
GAGT.AGAT.
TGAT.GAGT.
TGAG.CTAG.
AGAA.CTAG.
CTAG.ATGG.
ATGG.CTAG.
CTAGCCT.
CTAG.GCCT.
CTAG.TGTC.
TGTC.CTAG.
CTAG.TTCT.
TTCT.CTAG.
AAAT.ATTA.
AAATTA.
ATTA.AAAT.
AATG.GAGT.
GAGT.AATG.
GAAA.GAGT.
GAGT.GAAA.
AAAG.GAGT.
GAGT.AAAG.
GAGT.TGTT.
TGTT.GAGT.
GAGTGTT.
GAGT.TGGA.
TGGA.GAGT.
GAGT.TTTG.
TTTG.GAGT.
GAGT.TGAG.
TGAG.GAGT.
TGAA.GAGT.
GAGT.TGAA.
TGCT.GAGT.
GAGT.TGCT.
GAGT.GATG.
GATG.GAGT.
GAGT.TGGT.
TGGT.GAGT.
TCTG.TAGG.
TAGG.TCTG.
GTGT.GAGT.
GAGT.GTGT.
TGTG.GAGT.
GAGT.TGTG.
TGCA.TCTT.
TCTT.TGCA.
TAGGACA.
TAGG.GACA.
GACA.TAGG.
GACA.CCAA.
CCAA.GACA.
GACA.ACCT.
GACA.AGCC.
GACAGCC.
AGGT.GAGT.
GAGT.AGGT.
CTAG.TGCT.
TGCT.CTAG.
TGCTAG.
GAGT.AAAT.
AAAT.GAGT.
AAGA.GAGT.
GAGT.AAGA.
TTTT.GAGT.
GAGT.TTTT.
TCTT.GAGT.
GAGT.TCTT.
TGCA.GAGT.
GAGT.TGCA.
GAGT.TCCT.
TCCT.GAGT.
AGTG.GAGT.
GAGT.AGTG.
TGAT.CTAG.
CTAG.TGAT.
TTTG.CTAG.
CTAG.TTTG.
CTAG.TGGA.
TGGA.CTAG.
TGTT.CTAG.
CTAG.TGTT.
GAGT.CACA.
CACA.GAGT.
TCTG.GAGT.
GAGT.TCTG.
CTAG.ATGT.
ATGT.CTAG.
GAGT.CTTT.
CTTT.GAGT.
AAAG.CTAG.
CTAG.AAAG.
GGTG.GAGT.
GAGT.GGTG.
GAGT.TTCT.
TTCT.GAGT.
GAGTGTC.
GAGT.TGTC.
TGTC.GAGT.
GAGT.GCCT.
GCCT.GAGT.
CTAG.GAAA.
GAAA.CTAG.
GAGT.ATGG.
ATGG.GAGT.
GAGT.TTGT.
TTGT.GAGT.
AGAA.GAGT.
GAGT.AGAA.
AATT.CTTT.
CTTT.AATT.
AAAT.AATT.
AATT.AAAT.
CCAG.GGCC.
GGCC.ATTG.
ATTG.GGCC.
CAGT.GGCC.
AAGA.AATT.
AATT.AAGA.
AATT.TTTT.
TTTT.AATT.
AATT.TCTT.
TCTT.AATT.
AATT.TGCA.
TGCA.AATT.
AATT.TCCT.
TCCT.AATT.
AGTG.AATT.
AATT.AGTG.
AATT.AGGT.
AGGT.AATT.
AATT.TCTG.
TCTG.AATT.
GGAT.GGCC.
GGCC.GGAT.
ATGA.AATT.
AATT.ATGA.
AATT.GGTG.
GGTG.AATT.
AATT.TTCT.
TTCT.AATT.
AATT.TGTC.
TGTC.AATT.
TAAA.CCAA.
CCAA.TAAA.
GCCT.AATT.
AATT.GCCT.
AATT.ATGG.
ATGG.AATT.
TTGT.AATT.
AATT.TTGT.
TAGA.GGCC.
AATT.AGAA.
AGAA.AATT.
TGAG.AATT.
AATT.TGAG.
AATT.AATG.
AATG.AATT.
AATT.GAAA.
GAAA.AATT.
AATT.AGGA.
AGGA.AATT.
AATT.ACAG.
ACAG.AATT.
AGAT.AATT.
AATT.AGAT.
AATT.ATTT.
ATTT.AATT.
CAGGCC.
CAGG.GGCC.
CTGGCC.
TGGG.GGCC.
GGAA.AATT.
GGAAATT.
AATT.GGAA.
CCTT.GGCC.
GGCC.CCTT.
AATT.TTGA.
TTGA.AATT.
GGCC.CTGC.
GTGA.AATT.
AATT.GTGA.
AATT.AAGG.
AAGG.AATT.
AATT.AAAG.
AAAG.AATT.
AATT.CAAA.
CAAA.AATT.
CTCT.GGCC.
GGCC.CTCT.
AATT.TTCA.
TTCA.AATT.
CACA.GGCC.
AATT.GTGC.
GTGC.AATT.
AATT.CAGA.
CAGAATT.
CAGA.AATT.
AATT.CTGT.
CTGT.AATT.
AATT.TCAG.
TCAG.AATT.
AATT.TTGG.
TTGG.AATT.
GGCC.ACTG.
ACTG.GGCC.
AATT.CTTG.
CTTG.AATT.
CCTG.AATT.
AATT.CCTG.
GAGT.TCAA.
TCAA.GAGT.
TAGA.GAGT.
GAGT.TAGA.
ACAT.GAGT.
GAGT.ACAT.
AGTT.GAGT.
GAGT.AGTT.
CCAA.GGCC.
GGCCAA.
AAGT.CCAA.
CCAA.AAGT.
TAGG.GGCC.
TAGGCC.
ATTG.GAGT.
GAGT.ATTG.
ATTGAGT.
GAGT.GAGA.
GAGAGT.
GAGA.GAGT.
CAGG.CCAA.
CCAA.CAGG.
GAGT.TTCC.
TTCC.GAGT.
GAGTTCC.
CCAG.GAGT.
GAGT.CCAG.
GAGT.TCCA.
TCCA.GAGT.
CATT.GAGT.
GAGT.CATT.
GAGT.GCTG.
GCTG.GAGT.
GAGT.TATG.
TATG.GAGT.
GAGT.GTCT.
GAGTCT.
GTCT.GAGT.
GAGT.GTTG.
GTTG.GAGT.
GGCC.GTGG.
GAGT.ACTT.
ACTT.GAGT.
GAGT.AGAG.
CACT.GGCC.
GGCC.CCTA.
CCTA.GGCC.
CCAC.GGCC.
TACA.GAGT.
GAGT.TACA.
ACTG.GAGT.
GAGT.ACTG.
GGCC.CCTC.
AATT.ATGT.
ATGT.AATT.
AATT.AAAA.
AAAA.AATT.
AATT.TGTT.
TGTT.AATT.
AATT.TGGA.
TGGA.AATT.
AATT.TTTG.
TTTG.AATT.
TGAT.AATT.
AATT.TGAT.
AATT.TGAA.
TGAA.AATT.
AATT.TGCT.
TGCT.AATT.
AATT.GATG.
GATG.AATT.
AATT.TGGT.
TGGT.AATT.
TGCC.AATT.
AATT.TGCC.
AATT.GTGT.
GTGT.AATT.
TGCC.GAGT.
GAGT.TGCC.
AATT.TGTG.
TGTG.AATT.
GGCC.CATT.
CATT.GGCC.
TCCT.TCTT.
TCTT.TCCT.
GACA.GAGT.
GAGT.GACA.
TAGG.GAGT.
GAGT.TAGG.
GAGT.GTTC.
GTTC.GAGT.
GAGT.TAAG.
TAAG.GAGT.
GAGT.TATT.
TATT.GAGT.
GAGT.AGCC.
AGCC.GAGT.
GAGT.TTTA.
TTTA.GAGT.
TGGC.GAGT.
GAGT.TGGC.
GAGT.TCTC.
TCTC.GAGT.
GGAT.TAGG.
TAGG.GGAT.
AAGC.TAGG.
TAGG.AAGC.
TATT.TAGG.
TAGG.TATT.
TAGG.GGTT.
GGTT.TAGG.
TAGG.ACCT.
ACCT.TAGG.
TAGG.AGCC.
TAGG.TTTA.
TAGG.TCAT.
CCAA.ACTG.
ACTG.CCAA.
TGGC.TAGG.
TAGG.TGGC.
TAGG.CATT.
TGTAGG.
TGTA.TAGG.
TAGG.TGTA.
TAGG.GATT.
GATT.TAGG.
TAGG.AACT.
CCAA.ATGC.
ATGC.CCAA.
ACAT.TAGG.
TAGG.ACAT.
TAGG.CAGT.
CAGT.TAGG.
TAGG.AGTT.
AGTT.TAGG.
GAGA.TAGG.
TAGG.GAGA.
TAGG.TTCC.
ATTA.AGGT.
AGGT.ATTA.
TAGG.TCCA.
TCCA.TAGG.
CTCA.TAGG.
TAGG.CTCA.
TAGG.TCAA.
TCAA.TAGG.
TAGG.GCTG.
TAGG.GTCT.
GTCT.TAGG.
TAGG.GTTG.
GTTG.TAGG.
TAGG.ACTT.
GACA.TGAT.
TGAT.GACA.
GACA.GCCT.
GCCT.GACA.
GACA.ATGG.
GACA.TTGT.
TTGT.GACA.
GACA.AGAA.
AGAA.GACA.
TGAG.GACA.
GACA.TGAG.
AATG.GACA.
GACA.AATG.
GACA.CATT.
CATT.GACA.
AAAG.GACA.
GACA.AAAG.
AAAGACA.
ATGT.GACA.
GACA.ATGT.
AAAA.GACA.
GACA.AAAA.
TGTT.GACA.
GACA.TGTT.
GACA.TGGA.
TGGA.GACA.
GACA.TTTG.
TTTG.GACA.
AGAG.TAGG.
TAGG.AGAG.
GACA.TGAA.
TGAA.GACA.
GACA.TGCT.
TGCT.GACA.
GACA.GATG.
GATG.GACA.
GACA.TGGT.
TGGT.GACA.
GACA.TGCC.
TGCC.GACA.
GACA.GTGT.
GTGT.GACA.
GACA.TGTG.
TGTG.GACA.
TTGCCAA.
CCAA.TTGC.
TTGC.CCAA.
CCAA.CTGC.
CTGCCAA.
TGCA.ATTA.
ATTA.TGCA.
ATTA.AGTG.
AGTG.ATTA.
TAGG.GTTC.
TAGG.TTGG.
TTGG.TAGG.
TAGG.GTGA.
TAGGTGA.
GTGA.TAGG.
AAGG.TAGG.
TAGG.AAGG.
AAAC.CCAA.
CCAA.AAAC.
AGGA.TAGG.
TAGG.AGGA.
CTAG.CCTC.
TGGC.CTAG.
CTAG.TGGC.
CTAGCC.
CTAG.AGCC.
TAGG.CAAA.
CAAA.TAGG.
TAGG.TTCA.
TAGG.GTGC.
GTGC.TAGG.
TAGG.CAGA.
TAGG.CTGT.
CTGT.TAGG.
TAGG.TCAG.
TCAG.TAGG.
TAGG.TTGA.
TTGA.TAGG.
TAGG.CTTG.
CCTG.TAGG.
TAGG.CCTG.
ATGA.TAGG.
TAGG.ATGA.
AAAT.TAGG.
TAGG.AAAT.
AAGA.TAGG.
TAGG.AAGA.
TTTTAGG.
TAGG.TTTT.
TTTT.TAGG.
TCTT.TAGG.
TAGG.TCTT.
TAGG.TGCA.
TGCA.TAGG.
TCCT.TAGG.
TAGG.TCCT.
AGTG.TAGG.
TAGG.AGTG.
TAGG.AGGT.
AGGT.TAGG.
ACCTAG.
CTAG.ACCT.
AAGT.TAGG.
TAGG.AAGT.
ACAA.TAGG.
TAGG.ACAA.
TAGG.ACTG.
TAGG.CACA.
CACA.TAGG.
TAGG.CTCT.
CTCT.TAGG.
TAGG.ATGC.
ATGC.TAGG.
GAAT.TAGG.
TAGGAAT.
TAGG.GAAT.
TAGG.GCTT.
GCTT.TAGG.
TAGG.CAAG.
CAAG.TAGG.
CCTT.TAGG.
TAGG.CCTT.
TAGG.TGGG.
TGGG.TAGG.
TAGG.GTTT.
TAGG.CTGG.
TAGG.CAGG.
CAGG.TAGG.
GAAA.GACA.
GACA.GAAA.
GAAG.TAGG.
TAGG.GAAG.
TAAA.TAGG.
TAGG.TAAA.
TAGG.TTTC.
TTTC.TAGG.
TAGG.CTGA.
CTGA.TAGG.
CATG.TAGG.
TAGG.CATG.
GCCA.TAGG.
TAGG.GCCA.
TAGG.ACAG.
ACAG.TAGG.
AGAT.TAGG.
TAGG.AGAT.
ATTT.TAGG.
TAGG.ATTT.
GGAA.TAGG.
TAGG.GGAA.
TAGA.CTAG.
CTAG.CTTC.
CTTC.CTAG.
CTAG.TCAG.
TCAG.CTAG.
GACA.ACTG.
ACTG.GACA.
GACA.CACA.
GACACA.
GACA.CTCT.
CTCT.GACA.
GACA.ATGC.
ATGC.GACA.
TCTT.ATTA.
ATTA.TCTT.
GACA.CTGC.
CAAG.CCAA.
CCAA.CAAG.
GAAT.GACA.
GACA.GAAT.
GACA.GCTT.
GCTT.GACA.
GACA.TTGC.
TTGC.GACA.
GACA.CAAG.
CAAG.GACA.
GACA.TGAC.
TGAC.GACA.
CTAG.TTGG.
TTGG.CTAG.
AAAC.GACA.
GACA.AAAC.
CTAG.GTGC.
AGGA.CTAG.
CTAG.AGAT.
CTAG.GCCA.
GCCA.CTAG.
GACA.TGTC.
TGTC.GACA.
CTAG.GTTT.
GTTT.CTAG.
CTAG.TGGG.
TGGG.CTAG.
TGAC.CTAG.
CTAG.TGAC.
CTAG.TTGC.
GACA.CCTT.
CCTT.GACA.
GACA.TGGG.
TGGG.GACA.
GACA.CTGG.
CTGG.GACA.
CCAG.GACA.
GACA.CCAG.
CTAG.GGTG.
GGTG.CTAG.
TAGA.GACA.
GACA.TAGA.
GACA.GGAT.
GGAT.GACA.
GACA.ACAT.
CTAG.CTTT.
CTTT.CTAG.
CTAG.TCTG.
TCTG.CTAG.
AGGT.CTAG.
CTAG.AGGT.
GACA.CAGT.
CAGT.GACA.
AGTG.CTAG.
CTAGTG.
CTAG.AGTG.
AGTT.GACA.
GACA.AGTT.
GACA.ATTG.
ATTG.GACA.
GACA.GAGA.
GAGA.GACA.
AAGA.ATTA.
ATTA.AAGA.
CTAG.TTTC.
TTTCTAG.
TTTC.CTAG.
GACA.AACA.
AACA.GACA.
CTAG.TCCT.
TCCT.CTAG.
GACA.CTCA.
CTCA.GACA.
GACA.TCAA.
TCAA.GACA.
GACA.GCTG.
GACA.TATG.
TATG.GACA.
GACA.AGAG.
AGAG.GACA.
AGAGACA.
TACA.GACA.
GACA.TACA.
GACA.ACAA.
ACAA.GACA.
TGCA.CTAG.
CTAG.TGCA.
TCTT.CTAG.
CTAG.TCTT.
CTAG.CCTG.
GACA.ATGA.
ATGA.GACA.
GTGA.GACA.
GACA.GTGA.
AAGG.GACA.
GACA.AAGG.
AGGA.GACA.
GACA.AGGA.
GACA.CAAA.
CAAA.GACA.
GACA.CAGG.
CAGG.GACA.
GACA.CAGA.
CAGA.GACA.
CTAG.GGAT.
GGAT.CTAG.
GACA.CTGT.
CTGT.GACA.
TCAG.GACA.
GACA.TCAG.
GACA.TTGG.
TTGG.GACA.
GACA.CTTG.
CTTG.GACA.
GACA.CCTG.
CCTG.GACA.
GACA.GTGC.
GTGC.GACA.
GACA.AAAT.
AAAT.GACA.
AAGA.GACA.
GACA.AAGA.
GACA.TTTT.
TTTT.GACA.
GACA.TCTT.
TCTT.GACA.
GACA.TGCA.
TGCA.GACA.
TCCT.GACA.
GACA.TCCT.
AGTG.GACA.
GACA.AGTG.
GACA.AGGT.
AGGT.GACA.
GACA.TCTG.
TCTG.GACA.
GACA.CTTT.
CTTT.GACA.
GACA.GGTG.
GGTG.GACA.
GACA.TTCT.
TTCT.GACA.
CTAGTT.
CTAG.AGTT.
GACA.GCCA.
GCCA.GACA.
GACA.ACAG.
ACAG.GACA.
CTCTAG.
CTCT.CTAG.
CTAG.CTCT.
CATG.GACA.
GACA.CATG.
GACA.CTGA.
CTGA.GACA.
AGAG.CTAG.
CTAG.AGAG.
GTTG.CTAG.
TAAA.GACA.
GACA.TAAA.
GACA.GAAG.
GAAG.GACA.
CTAG.GTCT.
GTCT.CTAG.
GTCTAG.
GACA.AGAT.
AGAT.GACA.
GACA.AAGT.
AAGT.GACA.
GACAAGT.
GACA.ATTT.
ATTT.GACA.
CTAG.CTGC.
CTGC.CTAG.
GGAA.GACA.
GACA.GGAA.
TTGA.GACA.
GACA.TTGA.
GCTT.CTAG.
CTAG.GCTT.
TGTG.
CACC.
GTGT.
TGGT.
TGGT.TGGT.
GATG.
GATG.GATG.
TGCC.
TGCC.TGCC.
TGAA.
TGCT.
TGCT.TGCT.
GGTG.
GGTG.GGTG.
TCTG.
TCTG.TCTG.
AGGT.
TCTT.
TCTT.TCTT.
AAGA.
AATG.
GAAA.
GAAA.GAAA.
CTTT.
TTGT.
TTGT.TTGT.
ATGG.
AAAG.
AAAG.AAAG.
TTTT.
AGGT.AGGT.
AGAA.
TGAG.
TGAG.TGAG.
AAGA.AAGA.
TGCA.
TGCA.TGCA.
CTTT.CTTT.
AGTG.
TTTT.TTTT.
AATG.AATG.
TCCT.
TCCT.TCCT.
AGAA.AGAA.
TTTG.
TTTG.TTTG.
TGTT.
TGGA.
TGGA.TGGA.
GCCT.
GCCT.GCCT.
TGTC.
TGTT.TGTT.
TGAT.
TGAT.TGAT.
TTCT.
TGTC.TGTC.
ATGT.
ATGT.ATGT.
ATGG.ATGG.
AGTG.AGTG.
AAAA.
AAAA.AAAA.
TGAA.TGAA.
TTCT.TTCT.
CGAA.
CCGA.
TCGG.
TTCG.
CGTT.
CCGT.
TCCG.
GACG.
GGGG.
CCCG.
CGAG.
TACG.
AGCG.
CCGG.
CGGG.
CTCG.
AACG.
CACG.
ACGG.
CGGT.
TCGA.
ACGA.
TGCG.
CGCC.
GCCG.
CGAT.
TCGT.
GGCG.
ACGC.
GCGT.
CGTA.
CCGC.
CGAC.
GCGG.
ACCG.
TCGC.
CGGA.
GTCG.
CGTC.
CGGC.
CGCT.
ATCG.
GCGC.
CGCA.
GCGA.
TTAA.
GACT.
GACT.GACT.
CCTA.CCTA.
CCTA.
AGCA.
AGCA.AGCA.
CACT.
ATCT.
GTGG.
AGCT.
AGCT.AGCT.
AATT.
AATT.AATT.
GAGT.
GAGT.GAGT.
TCTA.
TCTA.TCTA.
ACCA.
GTCA.
GGGA.
CCAT.
CTTA.
CTTA.CTTA.
GACA.
GACA.GACA.
GCAA.
GCAA.GCAA.
ATTC.
CCAC.
ATCT.ATCT.
TCTC.
TCTC.TCTC.
AGCC.
AGCC.AGCC.
TTTA.
TTTA.TTTA.
TCAT.
TCAT.TCAT.
TGGC.
ACCT.
CATT.
CATT.CATT.
TGTA.
TGTA.TGTA.
CCTC.
CCTC.CCTC.
TAAG.
TAGG.
TAGG.TAGG.
GTTC.
GTTC.GTTC.
AAGC.
AAGC.AAGC.
TAAG.TAAG.
ACCA.ACCA.
CCAA.
CCAA.CCAA.
TATT.
TATT.TATT.
GGTT.
GGTT.GGTT.
ACCT.ACCT.
ATCA.
TAGT.
CTCC.
GAAC.
GAGG.
TAGT.TAGT.
ACAC.
ACAC.ACAC.
GGTC.
GATA.
GGAG.
TAGC.
CCCT.
GCAT.GCAT.
GCAT.
CCCA.
ATAT.
AGAC.
CTAA.
ACTC.
GTCC.
CAGC.
TTAT.
TTAT.TTAT.
CAAT.
GTCC.GTCC.
GAGC.
AATA.
AATA.AATA.
TACT.TACT.
TACT.
TAAT.
TAAT.TAAT.
TCCC.
TCAC.
TCAC.TCAC.
CTAT.
CTAT.CTAT.
TTAG.
GCAG.
GCAG.GCAG.
ATAA.
ATAA.ATAA.
GGAC.
GGAC.GGAC.
TAAA.
TAAA.TAAA.
TTTC.
TTTC.TTTC.
CTGA.
CTGA.CTGA.
CATG.
CATG.CATG.
GCCA.
GCCA.GCCA.
ACAG.ACAG.
ACAG.
AGAT.
AGAT.AGAT.
ATTT.
ATTT.ATTT.
GTTT.
CAAG.
CAAG.CAAG.
TGAC.
TGAC.TGAC.
CCTT.
CCTT.CCTT.
TGGG.
TGGG.TGGG.
GTTT.GTTT.
CTGG.
CTGG.CTGG.
CAGG.
CAGG.CAGG.
AAGT.
AAGT.AAGT.
GAAG.
GAAG.GAAG.
CAGA.
CAGA.CAGA.
CTGT.
CTGT.CTGT.
TCAG.
TCAG.TCAG.
TTGG.TTGG.
TTGG.
GTGC.
CTTG.
CTTG.CTTG.
CCTG.
CCTG.CCTG.
ATGA.
ATGA.ATGA.
AGGA.
AGGA.AGGA.
GGAA.
GGAA.GGAA.
TTGA.
TTGA.TTGA.
GTGA.
GTGA.GTGA.
AAGG.
AAGG.AAGG.
TTGC.
CAAA.
CAAA.CAAA.
TTCA.
TTCA.TTCA.
GTGC.GTGC.
TCCA.
TCCA.TCCA.
GAGA.GAGA.
GAGA.
TTCC.
TTCC.TTCC.
CCAG.
CCAG.CCAG.
AACA.
AACA.AACA.
CTCA.
CTCA.CTCA.
TCAA.
TCAA.TCAA.
GCTG.
GCTG.GCTG.
TATG.
TATG.TATG.
GGAT.
GGAT.GGAT.
CTTC.
CTTC.CTTC.
GATT.
GATT.GATT.
TAGA.
TAGA.TAGA.
AACT.
AACT.AACT.
ACAT.
ACAT.ACAT.
CAGT.
CAGT.CAGT.
AGTT.
AGTT.AGTT.
ATTG.
ATTG.ATTG.
ATGC.
ATGC.ATGC.
ACTG.
ACTG.ACTG.
CACA.
CACA.CACA.
CTCT.
CTCT.CTCT.
AAAC.
CTGC.
CTGC.CTGC.
GAAT.
GAAT.GAAT.
GCTT.
GCTT.GCTT.
TTGC.TTGC.
AGAG.
GTCT.
GTCT.GTCT.
GTTG.GTTG.
GTTG.
ACTT.
ACTT.ACTT.
AGAG.AGAG.
AATC.
TACA.
TACA.TACA.
ACAA.
ACAA.ACAA.
AAAC.AAAC.
CCCC.
ACCC.
ACGT.
CCCCC.
CGTG.
TATC.
GATC.
GGCA.
CATC.
ATCC.
ACTA.
AGGG.
GGGT.
AGGC.
GCCC.
GTTA.
GTAG.
GCAC.
TATA.
GTAA.
GCTA.
GCTA.GCTA.
TAAC.
AACC.
AACC.AACC.
ATTA.
CTAC.CTAC.
CTAC.
CTAG.
ATAG.
GGCC.
GGCT.
AGTC.
TACC.
CATA.
GCTC.
TTAC.
GTAT.
CATA.CATA.
GACC.
GGTA.
CAAC.
CAAC.CAAC.
GTAC.
GGGC.
