# Supplementary material for: CFSP: a collaborative frequent sequence pattern discovery algorithm for nucleic acid sequence classification
Source: PeerJ. 2020 Apr 20;8:e8965. doi: 10.7717/peerj.8965 (PMC7179567; doi:10.7717/peerj.8965)
Supplement: Supplemental Information 2 [file peerj-08-8965-s002.zip › piRNA/FeatureProfileFile]

0    85395
35
7440 [DEL 0 0 A ]
1 [SUB 0 0 A . ]
56255 [SUB 0 0 A C ]
55579 [SUB 0 0 A G ]
13 [SUB 0 0 A N ]
67834 [SUB 0 0 A T ]
190970 [DEL 0 1 C ]
1 [SUB 0 1 C . ]
88148 [SUB 0 1 C A ]
92268 [SUB 0 1 C G ]
13 [SUB 0 1 C N ]
38765 [SUB 0 1 C T ]
18225 [INS 0 2 A ]
53957 [DEL 0 2 A ]
12826 [SUB 0 2 A C ]
18239 [SUB 0 2 A G ]
6 [SUB 0 2 A N ]
80067 [SUB 0 2 A T ]
14414 [INS 0 3 G ]
150699 [DEL 0 3 G ]
1 [SUB 0 3 G . ]
59305 [SUB 0 3 G A ]
13454 [SUB 0 3 G C ]
15 [SUB 0 3 G N ]
51067 [SUB 0 3 G T ]
115662 [SUB 0 4 G A ]
52588 [SUB 0 4 G C ]
12 [SUB 0 4 G N ]
43695 [SUB 0 4 G T ]
6995 [DEL 0 5 A ]
2 [SUB 0 5 A . ]
39296 [SUB 0 5 A C ]
26422 [SUB 0 5 A G ]
9 [SUB 0 5 A N ]
31180 [SUB 0 5 A T ]
1    2538
48
622 [DEL 0 4 A DEL 1 1 C ]
288 [DEL 0 4 A SUB 1 1 C A ]
338 [DEL 0 4 A SUB 1 1 C G ]
125 [DEL 0 4 A SUB 1 1 C T ]
59 [DEL 0 4 A INS 1 2 A ]
176 [DEL 0 4 A DEL 1 2 A ]
33 [DEL 0 4 A SUB 1 2 A C ]
65 [DEL 0 4 A SUB 1 2 A G ]
228 [DEL 0 4 A SUB 1 2 A T ]
47 [DEL 0 4 A INS 1 3 G ]
592 [DEL 0 4 A DEL 1 3 G ]
246 [DEL 0 4 A SUB 1 3 G A ]
47 [DEL 0 4 A SUB 1 3 G C ]
139 [DEL 0 4 A SUB 1 3 G T ]
366 [DEL 0 4 A SUB 1 4 G A ]
407 [DEL 0 4 A SUB 1 4 G C ]
161 [DEL 0 4 A SUB 1 4 G T ]
6631 [DEL 0 4 A DEL 1 5 A ]
252 [DEL 0 4 A SUB 1 5 A C ]
104 [DEL 0 4 A SUB 1 5 A G ]
116 [DEL 0 4 A SUB 1 5 A T ]
1149 [DEL 1 0 A ]
1742 [SUB 1 0 A C ]
2220 [SUB 1 0 A G ]
1 [SUB 1 0 A N ]
1675 [SUB 1 0 A T ]
4429 [DEL 1 1 C ]
1672 [SUB 1 1 C A ]
2190 [SUB 1 1 C G ]
749 [SUB 1 1 C T ]
290 [INS 1 2 A ]
1350 [DEL 1 2 A ]
358 [SUB 1 2 A C ]
403 [SUB 1 2 A G ]
1298 [SUB 1 2 A T ]
346 [INS 1 3 G ]
4889 [DEL 1 3 G ]
1242 [SUB 1 3 G A ]
352 [SUB 1 3 G C ]
1138 [SUB 1 3 G T ]
3324 [SUB 1 4 G A ]
1466 [SUB 1 4 G C ]
948 [SUB 1 4 G T ]
436 [DEL 1 5 A ]
1197 [SUB 1 5 A C ]
899 [SUB 1 5 A G ]
1 [SUB 1 5 A N ]
804 [SUB 1 5 A T ]
2    35132
40
556 [DEL 0 0 A ]
1452 [SUB 0 0 A C ]
11760 [SUB 0 0 A G ]
5 [SUB 0 0 A N ]
7608 [SUB 0 0 A T ]
18718 [DEL 0 1 G ]
9081 [SUB 0 1 G A ]
11314 [SUB 0 1 G C ]
4 [SUB 0 1 G N ]
4257 [SUB 0 1 G T ]
4563 [INS 0 2 A ]
68995 [DEL 0 2 A ]
6936 [SUB 0 2 A C ]
13785 [SUB 0 2 A G ]
5 [SUB 0 2 A N ]
13863 [SUB 0 2 A T ]
6357 [INS 0 3 G ]
109810 [DEL 0 3 G ]
32462 [SUB 0 3 G A ]
29987 [SUB 0 3 G C ]
6 [SUB 0 3 G N ]
18816 [SUB 0 3 G T ]
8275 [INS 0 4 A ]
86642 [DEL 0 4 A ]
10332 [SUB 0 4 A C ]
16102 [SUB 0 4 A G ]
3 [SUB 0 4 A N ]
18379 [SUB 0 4 A T ]
6596 [INS 0 5 G ]
60796 [DEL 0 5 G ]
1 [SUB 0 5 G . ]
25672 [SUB 0 5 G A ]
23037 [SUB 0 5 G C ]
3 [SUB 0 5 G N ]
15942 [SUB 0 5 G T ]
2823 [DEL 0 6 A ]
15924 [SUB 0 6 A C ]
10500 [SUB 0 6 A G ]
1 [SUB 0 6 A N ]
10616 [SUB 0 6 A T ]
3    25852
39
543 [DEL 0 0 G ]
8056 [SUB 0 0 G A ]
6655 [SUB 0 0 G C ]
4243 [SUB 0 0 G T ]
15939 [DEL 0 1 A ]
790 [SUB 0 1 A C ]
4945 [SUB 0 1 A G ]
3960 [SUB 0 1 A T ]
1944 [INS 0 2 G ]
75406 [DEL 0 2 G ]
1 [SUB 0 2 G . ]
20355 [SUB 0 2 G A ]
21617 [SUB 0 2 G C ]
4 [SUB 0 2 G N ]
10870 [SUB 0 2 G T ]
6582 [INS 0 3 A ]
49792 [DEL 0 3 A ]
10452 [SUB 0 3 A C ]
10073 [SUB 0 3 A G ]
3 [SUB 0 3 A N ]
14214 [SUB 0 3 A T ]
3695 [INS 0 4 G ]
76070 [DEL 0 4 G ]
1 [SUB 0 4 G . ]
26570 [SUB 0 4 G A ]
27265 [SUB 0 4 G C ]
4 [SUB 0 4 G N ]
15352 [SUB 0 4 G T ]
6385 [INS 0 5 A ]
39122 [DEL 0 5 A ]
8024 [SUB 0 5 A C ]
10200 [SUB 0 5 A G ]
1 [SUB 0 5 A N ]
13183 [SUB 0 5 A T ]
5590 [DEL 0 6 G ]
14915 [SUB 0 6 G A ]
13172 [SUB 0 6 G C ]
4 [SUB 0 6 G N ]
16821 [SUB 0 6 G T ]
4    87922
35
1273 [DEL 0 0 A ]
3635 [SUB 0 0 A C ]
21306 [SUB 0 0 A G ]
5 [SUB 0 0 A N ]
21240 [SUB 0 0 A T ]
49566 [DEL 0 1 G ]
3 [SUB 0 1 G . ]
21051 [SUB 0 1 G A ]
23781 [SUB 0 1 G C ]
4 [SUB 0 1 G N ]
10194 [SUB 0 1 G T ]
9995 [INS 0 2 A ]
183589 [DEL 0 2 A ]
17622 [SUB 0 2 A C ]
37014 [SUB 0 2 A G ]
6 [SUB 0 2 A N ]
44599 [SUB 0 2 A T ]
15637 [INS 0 3 G ]
281195 [DEL 0 3 G ]
2 [SUB 0 3 G . ]
85327 [SUB 0 3 G A ]
80809 [SUB 0 3 G C ]
9 [SUB 0 3 G N ]
48858 [SUB 0 3 G T ]
23440 [INS 0 4 A ]
162127 [DEL 0 4 A ]
30585 [SUB 0 4 A C ]
40927 [SUB 0 4 A G ]
11 [SUB 0 4 A N ]
42515 [SUB 0 4 A T ]
20501 [DEL 0 5 G ]
55160 [SUB 0 5 G A ]
60517 [SUB 0 5 G C ]
18 [SUB 0 5 G N ]
59000 [SUB 0 5 G T ]
5    10864
609
433 [DEL 0 0 G DEL 0 2 G ]
145 [DEL 0 0 G SUB 0 2 G A ]
105 [DEL 0 0 G SUB 0 2 G C ]
43 [DEL 0 0 G SUB 0 2 G T ]
332 [DEL 0 0 G DEL 0 3 A ]
22 [DEL 0 0 G SUB 0 3 A C ]
40 [DEL 0 0 G SUB 0 3 A G ]
76 [DEL 0 0 G SUB 0 3 A T ]
659 [DEL 0 0 G DEL 0 4 G ]
279 [DEL 0 0 G SUB 0 4 G A ]
107 [DEL 0 0 G SUB 0 4 G C ]
86 [DEL 0 0 G SUB 0 4 G T ]
466 [DEL 0 0 G DEL 0 5 A ]
23 [DEL 0 0 G SUB 0 5 A C ]
64 [DEL 0 0 G SUB 0 5 A G ]
46 [DEL 0 0 G SUB 0 5 A T ]
711 [DEL 0 0 G DEL 0 6 G ]
214 [DEL 0 0 G SUB 0 6 G A ]
121 [DEL 0 0 G SUB 0 6 G C ]
269 [DEL 0 0 G SUB 0 6 G T ]
138 [DEL 0 0 G SUB 0 7 A C ]
116 [DEL 0 0 G SUB 0 7 A T ]
1 [SUB 0 0 G . SUB 0 4 G A ]
1 [SUB 0 0 G . SUB 0 5 A T ]
742 [SUB 0 0 G A ]
45 [SUB 0 0 G A SUB 0 1 A C ]
205 [SUB 0 0 G A SUB 0 1 A T ]
2250 [SUB 0 0 G A SUB 0 2 G A ]
2501 [SUB 0 0 G A SUB 0 2 G C ]
2 [SUB 0 0 G A SUB 0 2 G N ]
955 [SUB 0 0 G A SUB 0 2 G T ]
4852 [SUB 0 0 G A DEL 0 3 A ]
278 [SUB 0 0 G A SUB 0 3 A C ]
1336 [SUB 0 0 G A SUB 0 3 A G ]
1065 [SUB 0 0 G A SUB 0 3 A T ]
7115 [SUB 0 0 G A DEL 0 4 G ]
3325 [SUB 0 0 G A SUB 0 4 G A ]
2815 [SUB 0 0 G A SUB 0 4 G C ]
1030 [SUB 0 0 G A SUB 0 4 G T ]
4994 [SUB 0 0 G A DEL 0 5 A ]
334 [SUB 0 0 G A SUB 0 5 A C ]
1639 [SUB 0 0 G A SUB 0 5 A G ]
2 [SUB 0 0 G A SUB 0 5 A N ]
1085 [SUB 0 0 G A SUB 0 5 A T ]
4840 [SUB 0 0 G A DEL 0 6 G ]
2420 [SUB 0 0 G A SUB 0 6 G A ]
1883 [SUB 0 0 G A SUB 0 6 G C ]
1 [SUB 0 0 G A SUB 0 6 G N ]
1065 [SUB 0 0 G A SUB 0 6 G T ]
468 [SUB 0 0 G A DEL 0 7 A ]
2322 [SUB 0 0 G A SUB 0 7 A C ]
283 [SUB 0 0 G A SUB 0 7 A G ]
1375 [SUB 0 0 G A SUB 0 7 A T ]
611 [SUB 0 0 G C ]
42 [SUB 0 0 G C SUB 0 1 A C ]
1 [SUB 0 0 G C SUB 0 1 A N ]
440 [SUB 0 0 G C SUB 0 1 A T ]
3495 [SUB 0 0 G C DEL 0 2 G ]
1508 [SUB 0 0 G C SUB 0 2 G A ]
3176 [SUB 0 0 G C SUB 0 2 G C ]
989 [SUB 0 0 G C SUB 0 2 G T ]
5971 [SUB 0 0 G C DEL 0 3 A ]
292 [SUB 0 0 G C SUB 0 3 A C ]
1118 [SUB 0 0 G C SUB 0 3 A G ]
1237 [SUB 0 0 G C SUB 0 3 A T ]
11635 [SUB 0 0 G C DEL 0 4 G ]
2648 [SUB 0 0 G C SUB 0 4 G A ]
2541 [SUB 0 0 G C SUB 0 4 G C ]
1 [SUB 0 0 G C SUB 0 4 G N ]
1098 [SUB 0 0 G C SUB 0 4 G T ]
10405 [SUB 0 0 G C DEL 0 5 A ]
333 [SUB 0 0 G C SUB 0 5 A C ]
1686 [SUB 0 0 G C SUB 0 5 A G ]
1337 [SUB 0 0 G C SUB 0 5 A T ]
7052 [SUB 0 0 G C DEL 0 6 G ]
2605 [SUB 0 0 G C SUB 0 6 G A ]
2415 [SUB 0 0 G C SUB 0 6 G C ]
913 [SUB 0 0 G C SUB 0 6 G T ]
719 [SUB 0 0 G C DEL 0 7 A ]
2116 [SUB 0 0 G C SUB 0 7 A C ]
318 [SUB 0 0 G C SUB 0 7 A G ]
1048 [SUB 0 0 G C SUB 0 7 A T ]
1 [SUB 0 0 G N SUB 0 2 G A ]
1 [SUB 0 0 G N SUB 0 2 G C ]
1 [SUB 0 0 G N DEL 0 3 A ]
4 [SUB 0 0 G N DEL 0 4 G ]
1 [SUB 0 0 G N SUB 0 4 G A ]
1 [SUB 0 0 G N DEL 0 5 A ]
307 [SUB 0 0 G T ]
38 [SUB 0 0 G T SUB 0 1 A C ]
226 [SUB 0 0 G T SUB 0 1 A T ]
3259 [SUB 0 0 G T DEL 0 2 G ]
1520 [SUB 0 0 G T SUB 0 2 G A ]
1558 [SUB 0 0 G T SUB 0 2 G C ]
770 [SUB 0 0 G T SUB 0 2 G T ]
4108 [SUB 0 0 G T DEL 0 3 A ]
164 [SUB 0 0 G T SUB 0 3 A C ]
749 [SUB 0 0 G T SUB 0 3 A G ]
1173 [SUB 0 0 G T SUB 0 3 A T ]
7983 [SUB 0 0 G T DEL 0 4 G ]
2007 [SUB 0 0 G T SUB 0 4 G A ]
1159 [SUB 0 0 G T SUB 0 4 G C ]
1 [SUB 0 0 G T SUB 0 4 G N ]
1049 [SUB 0 0 G T SUB 0 4 G T ]
5277 [SUB 0 0 G T DEL 0 5 A ]
212 [SUB 0 0 G T SUB 0 5 A C ]
1019 [SUB 0 0 G T SUB 0 5 A G ]
787 [SUB 0 0 G T SUB 0 5 A T ]
4739 [SUB 0 0 G T DEL 0 6 G ]
1437 [SUB 0 0 G T SUB 0 6 G A ]
1407 [SUB 0 0 G T SUB 0 6 G C ]
1 [SUB 0 0 G T SUB 0 6 G N ]
693 [SUB 0 0 G T SUB 0 6 G T ]
429 [SUB 0 0 G T DEL 0 7 A ]
1188 [SUB 0 0 G T SUB 0 7 A C ]
180 [SUB 0 0 G T SUB 0 7 A G ]
844 [SUB 0 0 G T SUB 0 7 A T ]
1831 [DEL 0 1 A ]
5093 [DEL 0 1 A SUB 0 2 G C ]
1 [DEL 0 1 A SUB 0 2 G N ]
3784 [DEL 0 1 A SUB 0 2 G T ]
5252 [DEL 0 1 A DEL 0 3 A ]
884 [DEL 0 1 A SUB 0 3 A C ]
2496 [DEL 0 1 A SUB 0 3 A G ]
2 [DEL 0 1 A SUB 0 3 A N ]
3628 [DEL 0 1 A SUB 0 3 A T ]
22250 [DEL 0 1 A DEL 0 4 G ]
5492 [DEL 0 1 A SUB 0 4 G A ]
5585 [DEL 0 1 A SUB 0 4 G C ]
2005 [DEL 0 1 A SUB 0 4 G T ]
16394 [DEL 0 1 A DEL 0 5 A ]
645 [DEL 0 1 A SUB 0 5 A C ]
3292 [DEL 0 1 A SUB 0 5 A G ]
1909 [DEL 0 1 A SUB 0 5 A T ]
15045 [DEL 0 1 A DEL 0 6 G ]
4110 [DEL 0 1 A SUB 0 6 G A ]
3800 [DEL 0 1 A SUB 0 6 G C ]
1 [DEL 0 1 A SUB 0 6 G N ]
2220 [DEL 0 1 A SUB 0 6 G T ]
2152 [DEL 0 1 A DEL 0 7 A ]
4457 [DEL 0 1 A SUB 0 7 A C ]
612 [DEL 0 1 A SUB 0 7 A G ]
3024 [DEL 0 1 A SUB 0 7 A T ]
69 [SUB 0 1 A C ]
1262 [SUB 0 1 A C SUB 0 2 G A ]
1210 [SUB 0 1 A C SUB 0 2 G C ]
902 [SUB 0 1 A C SUB 0 2 G T ]
884 [SUB 0 1 A C DEL 0 3 A ]
51 [SUB 0 1 A C SUB 0 3 A C ]
307 [SUB 0 1 A C SUB 0 3 A G ]
178 [SUB 0 1 A C SUB 0 3 A T ]
919 [SUB 0 1 A C DEL 0 4 G ]
302 [SUB 0 1 A C SUB 0 4 G A ]
222 [SUB 0 1 A C SUB 0 4 G C ]
1 [SUB 0 1 A C SUB 0 4 G N ]
100 [SUB 0 1 A C SUB 0 4 G T ]
1017 [SUB 0 1 A C DEL 0 5 A ]
134 [SUB 0 1 A C SUB 0 5 A C ]
218 [SUB 0 1 A C SUB 0 5 A G ]
176 [SUB 0 1 A C SUB 0 5 A T ]
867 [SUB 0 1 A C DEL 0 6 G ]
193 [SUB 0 1 A C SUB 0 6 G A ]
134 [SUB 0 1 A C SUB 0 6 G C ]
80 [SUB 0 1 A C SUB 0 6 G T ]
116 [SUB 0 1 A C DEL 0 7 A ]
219 [SUB 0 1 A C SUB 0 7 A C ]
55 [SUB 0 1 A C SUB 0 7 A G ]
162 [SUB 0 1 A C SUB 0 7 A T ]
457 [SUB 0 1 A G ]
2169 [SUB 0 1 A G SUB 0 2 G C ]
1 [SUB 0 1 A G SUB 0 2 G N ]
1024 [SUB 0 1 A G SUB 0 2 G T ]
238 [SUB 0 1 A G SUB 0 3 A C ]
766 [SUB 0 1 A G SUB 0 3 A G ]
535 [SUB 0 1 A G SUB 0 3 A T ]
5359 [SUB 0 1 A G DEL 0 4 G ]
1474 [SUB 0 1 A G SUB 0 4 G A ]
1685 [SUB 0 1 A G SUB 0 4 G C ]
639 [SUB 0 1 A G SUB 0 4 G T ]
4083 [SUB 0 1 A G DEL 0 5 A ]
193 [SUB 0 1 A G SUB 0 5 A C ]
1146 [SUB 0 1 A G SUB 0 5 A G ]
595 [SUB 0 1 A G SUB 0 5 A T ]
3630 [SUB 0 1 A G DEL 0 6 G ]
956 [SUB 0 1 A G SUB 0 6 G A ]
958 [SUB 0 1 A G SUB 0 6 G C ]
596 [SUB 0 1 A G SUB 0 6 G T ]
752 [SUB 0 1 A G DEL 0 7 A ]
1608 [SUB 0 1 A G SUB 0 7 A C ]
312 [SUB 0 1 A G SUB 0 7 A G ]
1 [SUB 0 1 A G SUB 0 7 A N ]
771 [SUB 0 1 A G SUB 0 7 A T ]
3 [SUB 0 1 A N DEL 0 4 G ]
1 [SUB 0 1 A N SUB 0 4 G A ]
2 [SUB 0 1 A N DEL 0 5 A ]
1 [SUB 0 1 A N DEL 0 6 G ]
2 [SUB 0 1 A N SUB 0 6 G A ]
231 [SUB 0 1 A T ]
733 [SUB 0 1 A T SUB 0 2 G A ]
1269 [SUB 0 1 A T SUB 0 2 G C ]
1160 [SUB 0 1 A T SUB 0 2 G T ]
4277 [SUB 0 1 A T DEL 0 3 A ]
107 [SUB 0 1 A T SUB 0 3 A C ]
1141 [SUB 0 1 A T SUB 0 3 A G ]
845 [SUB 0 1 A T SUB 0 3 A T ]
5554 [SUB 0 1 A T DEL 0 4 G ]
1390 [SUB 0 1 A T SUB 0 4 G A ]
1113 [SUB 0 1 A T SUB 0 4 G C ]
623 [SUB 0 1 A T SUB 0 4 G T ]
4031 [SUB 0 1 A T DEL 0 5 A ]
177 [SUB 0 1 A T SUB 0 5 A C ]
820 [SUB 0 1 A T SUB 0 5 A G ]
800 [SUB 0 1 A T SUB 0 5 A T ]
3790 [SUB 0 1 A T DEL 0 6 G ]
970 [SUB 0 1 A T SUB 0 6 G A ]
828 [SUB 0 1 A T SUB 0 6 G C ]
598 [SUB 0 1 A T SUB 0 6 G T ]
503 [SUB 0 1 A T DEL 0 7 A ]
953 [SUB 0 1 A T SUB 0 7 A C ]
258 [SUB 0 1 A T SUB 0 7 A G ]
1064 [SUB 0 1 A T SUB 0 7 A T ]
220 [INS 0 2 G ]
50 [INS 0 2 G SUB 0 3 A C ]
219 [INS 0 2 G SUB 0 3 A G ]
218 [INS 0 2 G SUB 0 3 A T ]
575 [INS 0 2 G SUB 0 4 G A ]
770 [INS 0 2 G SUB 0 4 G C ]
222 [INS 0 2 G SUB 0 4 G T ]
70 [INS 0 2 G SUB 0 5 A C ]
468 [INS 0 2 G SUB 0 5 A G ]
175 [INS 0 2 G SUB 0 5 A T ]
463 [INS 0 2 G SUB 0 6 G A ]
376 [INS 0 2 G SUB 0 6 G C ]
204 [INS 0 2 G SUB 0 6 G T ]
639 [INS 0 2 G SUB 0 7 A C ]
132 [INS 0 2 G SUB 0 7 A G ]
378 [INS 0 2 G SUB 0 7 A T ]
12110 [DEL 0 2 G ]
1086 [DEL 0 2 G SUB 0 3 A C ]
3 [DEL 0 2 G SUB 0 3 A N ]
3749 [DEL 0 2 G SUB 0 3 A T ]
7439 [DEL 0 2 G DEL 0 4 G ]
1 [DEL 0 2 G SUB 0 4 G . ]
17472 [DEL 0 2 G SUB 0 4 G A ]
19631 [DEL 0 2 G SUB 0 4 G C ]
1 [DEL 0 2 G SUB 0 4 G N ]
8864 [DEL 0 2 G SUB 0 4 G T ]
3078 [DEL 0 2 G INS 0 5 A ]
69862 [DEL 0 2 G DEL 0 5 A ]
9017 [DEL 0 2 G SUB 0 5 A C ]
13510 [DEL 0 2 G SUB 0 5 A G ]
3 [DEL 0 2 G SUB 0 5 A N ]
15425 [DEL 0 2 G SUB 0 5 A T ]
2690 [DEL 0 2 G INS 0 6 G ]
57408 [DEL 0 2 G DEL 0 6 G ]
24817 [DEL 0 2 G SUB 0 6 G A ]
24093 [DEL 0 2 G SUB 0 6 G C ]
2 [DEL 0 2 G SUB 0 6 G N ]
17216 [DEL 0 2 G SUB 0 6 G T ]
3608 [DEL 0 2 G DEL 0 7 A ]
17183 [DEL 0 2 G SUB 0 7 A C ]
10793 [DEL 0 2 G SUB 0 7 A G ]
3 [DEL 0 2 G SUB 0 7 A N ]
9793 [DEL 0 2 G SUB 0 7 A T ]
1 [SUB 0 2 G . DEL 0 4 G ]
1 [SUB 0 2 G . DEL 0 6 G ]
1 [SUB 0 2 G . SUB 0 7 A C ]
3459 [SUB 0 2 G A ]
885 [SUB 0 2 G A SUB 0 3 A C ]
2294 [SUB 0 2 G A SUB 0 3 A G ]
2 [SUB 0 2 G A SUB 0 3 A N ]
2381 [SUB 0 2 G A SUB 0 3 A T ]
673 [SUB 0 2 G A INS 0 4 G ]
6022 [SUB 0 2 G A SUB 0 4 G A ]
6719 [SUB 0 2 G A SUB 0 4 G C ]
3 [SUB 0 2 G A SUB 0 4 G N ]
3867 [SUB 0 2 G A SUB 0 4 G T ]
1044 [SUB 0 2 G A INS 0 5 A ]
19580 [SUB 0 2 G A DEL 0 5 A ]
2817 [SUB 0 2 G A SUB 0 5 A C ]
3813 [SUB 0 2 G A SUB 0 5 A G ]
3 [SUB 0 2 G A SUB 0 5 A N ]
5024 [SUB 0 2 G A SUB 0 5 A T ]
779 [SUB 0 2 G A INS 0 6 G ]
15248 [SUB 0 2 G A DEL 0 6 G ]
8082 [SUB 0 2 G A SUB 0 6 G A ]
4857 [SUB 0 2 G A SUB 0 6 G C ]
1 [SUB 0 2 G A SUB 0 6 G N ]
4554 [SUB 0 2 G A SUB 0 6 G T ]
774 [SUB 0 2 G A DEL 0 7 A ]
4117 [SUB 0 2 G A SUB 0 7 A C ]
2529 [SUB 0 2 G A SUB 0 7 A G ]
1 [SUB 0 2 G A SUB 0 7 A N ]
2474 [SUB 0 2 G A SUB 0 7 A T ]
4761 [SUB 0 2 G C ]
549 [SUB 0 2 G C SUB 0 3 A C ]
463 [SUB 0 2 G C SUB 0 3 A G ]
2 [SUB 0 2 G C SUB 0 3 A N ]
3782 [SUB 0 2 G C SUB 0 3 A T ]
582 [SUB 0 2 G C INS 0 4 G ]
13817 [SUB 0 2 G C DEL 0 4 G ]
5349 [SUB 0 2 G C SUB 0 4 G A ]
5427 [SUB 0 2 G C SUB 0 4 G C ]
1 [SUB 0 2 G C SUB 0 4 G N ]
3697 [SUB 0 2 G C SUB 0 4 G T ]
823 [SUB 0 2 G C INS 0 5 A ]
16871 [SUB 0 2 G C DEL 0 5 A ]
2951 [SUB 0 2 G C SUB 0 5 A C ]
3763 [SUB 0 2 G C SUB 0 5 A G ]
5516 [SUB 0 2 G C SUB 0 5 A T ]
744 [SUB 0 2 G C INS 0 6 G ]
13321 [SUB 0 2 G C DEL 0 6 G ]
5499 [SUB 0 2 G C SUB 0 6 G A ]
6828 [SUB 0 2 G C SUB 0 6 G C ]
3840 [SUB 0 2 G C SUB 0 6 G T ]
864 [SUB 0 2 G C DEL 0 7 A ]
4739 [SUB 0 2 G C SUB 0 7 A C ]
3458 [SUB 0 2 G C SUB 0 7 A G ]
3 [SUB 0 2 G C SUB 0 7 A N ]
2749 [SUB 0 2 G C SUB 0 7 A T ]
2 [SUB 0 2 G N ]
6 [SUB 0 2 G N DEL 0 4 G ]
1 [SUB 0 2 G N SUB 0 4 G A ]
1 [SUB 0 2 G N SUB 0 4 G C ]
2 [SUB 0 2 G N DEL 0 5 A ]
1 [SUB 0 2 G N DEL 0 6 G ]
1 [SUB 0 2 G N SUB 0 6 G A ]
1 [SUB 0 2 G N SUB 0 6 G C ]
1 [SUB 0 2 G N SUB 0 7 A C ]
1 [SUB 0 2 G N SUB 0 7 A G ]
2398 [SUB 0 2 G T ]
792 [SUB 0 2 G T SUB 0 3 A C ]
2200 [SUB 0 2 G T SUB 0 3 A G ]
1 [SUB 0 2 G T SUB 0 3 A N ]
2094 [SUB 0 2 G T SUB 0 3 A T ]
239 [SUB 0 2 G T INS 0 4 G ]
10136 [SUB 0 2 G T DEL 0 4 G ]
3419 [SUB 0 2 G T SUB 0 4 G A ]
3318 [SUB 0 2 G T SUB 0 4 G C ]
1 [SUB 0 2 G T SUB 0 4 G N ]
2491 [SUB 0 2 G T SUB 0 4 G T ]
424 [SUB 0 2 G T INS 0 5 A ]
9411 [SUB 0 2 G T DEL 0 5 A ]
988 [SUB 0 2 G T SUB 0 5 A C ]
1854 [SUB 0 2 G T SUB 0 5 A G ]
2770 [SUB 0 2 G T SUB 0 5 A T ]
502 [SUB 0 2 G T INS 0 6 G ]
8323 [SUB 0 2 G T DEL 0 6 G ]
3271 [SUB 0 2 G T SUB 0 6 G A ]
2364 [SUB 0 2 G T SUB 0 6 G C ]
1 [SUB 0 2 G T SUB 0 6 G N ]
2729 [SUB 0 2 G T SUB 0 6 G T ]
405 [SUB 0 2 G T DEL 0 7 A ]
2422 [SUB 0 2 G T SUB 0 7 A C ]
1699 [SUB 0 2 G T SUB 0 7 A G ]
1397 [SUB 0 2 G T SUB 0 7 A T ]
1066 [INS 0 3 A ]
1690 [INS 0 3 A SUB 0 4 G A ]
2201 [INS 0 3 A SUB 0 4 G C ]
1 [INS 0 3 A SUB 0 4 G N ]
746 [INS 0 3 A SUB 0 4 G T ]
247 [INS 0 3 A INS 0 5 A ]
888 [INS 0 3 A SUB 0 5 A C ]
1512 [INS 0 3 A SUB 0 5 A G ]
1 [INS 0 3 A SUB 0 5 A N ]
1522 [INS 0 3 A SUB 0 5 A T ]
224 [INS 0 3 A INS 0 6 G ]
2106 [INS 0 3 A SUB 0 6 G A ]
1780 [INS 0 3 A SUB 0 6 G C ]
1293 [INS 0 3 A SUB 0 6 G T ]
1289 [INS 0 3 A SUB 0 7 A C ]
1029 [INS 0 3 A SUB 0 7 A G ]
934 [INS 0 3 A SUB 0 7 A T ]
7369 [DEL 0 3 A ]
6135 [DEL 0 3 A SUB 0 4 G C ]
3170 [DEL 0 3 A SUB 0 4 G T ]
4723 [DEL 0 3 A DEL 0 5 A ]
1869 [DEL 0 3 A SUB 0 5 A C ]
6756 [DEL 0 3 A SUB 0 5 A G ]
2 [DEL 0 3 A SUB 0 5 A N ]
6403 [DEL 0 3 A SUB 0 5 A T ]
2074 [DEL 0 3 A INS 0 6 G ]
38897 [DEL 0 3 A DEL 0 6 G ]
14390 [DEL 0 3 A SUB 0 6 G A ]
19344 [DEL 0 3 A SUB 0 6 G C ]
4 [DEL 0 3 A SUB 0 6 G N ]
9949 [DEL 0 3 A SUB 0 6 G T ]
3570 [DEL 0 3 A DEL 0 7 A ]
10073 [DEL 0 3 A SUB 0 7 A C ]
8174 [DEL 0 3 A SUB 0 7 A G ]
2 [DEL 0 3 A SUB 0 7 A N ]
6365 [DEL 0 3 A SUB 0 7 A T ]
3614 [SUB 0 3 A C ]
110 [SUB 0 3 A C INS 0 4 G ]
5239 [SUB 0 3 A C SUB 0 4 G A ]
4327 [SUB 0 3 A C SUB 0 4 G C ]
1 [SUB 0 3 A C SUB 0 4 G N ]
3029 [SUB 0 3 A C SUB 0 4 G T ]
323 [SUB 0 3 A C INS 0 5 A ]
6595 [SUB 0 3 A C DEL 0 5 A ]
1051 [SUB 0 3 A C SUB 0 5 A C ]
1736 [SUB 0 3 A C SUB 0 5 A G ]
2 [SUB 0 3 A C SUB 0 5 A N ]
1621 [SUB 0 3 A C SUB 0 5 A T ]
322 [SUB 0 3 A C INS 0 6 G ]
4495 [SUB 0 3 A C DEL 0 6 G ]
1723 [SUB 0 3 A C SUB 0 6 G A ]
1534 [SUB 0 3 A C SUB 0 6 G C ]
1078 [SUB 0 3 A C SUB 0 6 G T ]
498 [SUB 0 3 A C DEL 0 7 A ]
2499 [SUB 0 3 A C SUB 0 7 A C ]
1510 [SUB 0 3 A C SUB 0 7 A G ]
1 [SUB 0 3 A C SUB 0 7 A N ]
1311 [SUB 0 3 A C SUB 0 7 A T ]
1630 [SUB 0 3 A G ]
2743 [SUB 0 3 A G SUB 0 4 G A ]
6971 [SUB 0 3 A G SUB 0 4 G C ]
1 [SUB 0 3 A G SUB 0 4 G N ]
3978 [SUB 0 3 A G SUB 0 4 G T ]
501 [SUB 0 3 A G INS 0 5 A ]
1324 [SUB 0 3 A G SUB 0 5 A C ]
1516 [SUB 0 3 A G SUB 0 5 A G ]
1 [SUB 0 3 A G SUB 0 5 A N ]
1980 [SUB 0 3 A G SUB 0 5 A T ]
407 [SUB 0 3 A G INS 0 6 G ]
6371 [SUB 0 3 A G DEL 0 6 G ]
2780 [SUB 0 3 A G SUB 0 6 G A ]
2872 [SUB 0 3 A G SUB 0 6 G C ]
1 [SUB 0 3 A G SUB 0 6 G N ]
1604 [SUB 0 3 A G SUB 0 6 G T ]
778 [SUB 0 3 A G DEL 0 7 A ]
1853 [SUB 0 3 A G SUB 0 7 A C ]
1785 [SUB 0 3 A G SUB 0 7 A G ]
1370 [SUB 0 3 A G SUB 0 7 A T ]
2 [SUB 0 3 A N ]
4 [SUB 0 3 A N SUB 0 4 G C ]
1 [SUB 0 3 A N SUB 0 4 G N ]
2 [SUB 0 3 A N SUB 0 4 G T ]
4 [SUB 0 3 A N DEL 0 5 A ]
1 [SUB 0 3 A N SUB 0 5 A G ]
1 [SUB 0 3 A N SUB 0 6 G C ]
1 [SUB 0 3 A N SUB 0 6 G T ]
1 [SUB 0 3 A N SUB 0 7 A C ]
2677 [SUB 0 3 A T ]
55 [SUB 0 3 A T INS 0 4 G ]
2348 [SUB 0 3 A T SUB 0 4 G A ]
3888 [SUB 0 3 A T SUB 0 4 G C ]
2457 [SUB 0 3 A T SUB 0 4 G T ]
503 [SUB 0 3 A T INS 0 5 A ]
11866 [SUB 0 3 A T DEL 0 5 A ]
1141 [SUB 0 3 A T SUB 0 5 A C ]
2937 [SUB 0 3 A T SUB 0 5 A G ]
1 [SUB 0 3 A T SUB 0 5 A N ]
3482 [SUB 0 3 A T SUB 0 5 A T ]
472 [SUB 0 3 A T INS 0 6 G ]
7339 [SUB 0 3 A T DEL 0 6 G ]
2405 [SUB 0 3 A T SUB 0 6 G A ]
2582 [SUB 0 3 A T SUB 0 6 G C ]
1979 [SUB 0 3 A T SUB 0 6 G T ]
542 [SUB 0 3 A T DEL 0 7 A ]
2594 [SUB 0 3 A T SUB 0 7 A C ]
2088 [SUB 0 3 A T SUB 0 7 A G ]
1 [SUB 0 3 A T SUB 0 7 A N ]
3925 [SUB 0 3 A T SUB 0 7 A T ]
626 [INS 0 4 G ]
217 [INS 0 4 G SUB 0 5 A C ]
708 [INS 0 4 G SUB 0 5 A G ]
537 [INS 0 4 G SUB 0 5 A T ]
118 [INS 0 4 G INS 0 6 G ]
1258 [INS 0 4 G SUB 0 6 G A ]
1394 [INS 0 4 G SUB 0 6 G C ]
738 [INS 0 4 G SUB 0 6 G T ]
876 [INS 0 4 G SUB 0 7 A C ]
668 [INS 0 4 G SUB 0 7 A G ]
490 [INS 0 4 G SUB 0 7 A T ]
13546 [DEL 0 4 G ]
1173 [DEL 0 4 G SUB 0 5 A C ]
3 [DEL 0 4 G SUB 0 5 A N ]
4984 [DEL 0 4 G SUB 0 5 A T ]
6475 [DEL 0 4 G DEL 0 6 G ]
11896 [DEL 0 4 G SUB 0 6 G A ]
18507 [DEL 0 4 G SUB 0 6 G C ]
2 [DEL 0 4 G SUB 0 6 G N ]
7285 [DEL 0 4 G SUB 0 6 G T ]
2906 [DEL 0 4 G DEL 0 7 A ]
13957 [DEL 0 4 G SUB 0 7 A C ]
11356 [DEL 0 4 G SUB 0 7 A G ]
2 [DEL 0 4 G SUB 0 7 A N ]
10893 [DEL 0 4 G SUB 0 7 A T ]
1 [SUB 0 4 G . INS 0 6 G ]
4492 [SUB 0 4 G A ]
1347 [SUB 0 4 G A SUB 0 5 A C ]
7202 [SUB 0 4 G A SUB 0 5 A G ]
2 [SUB 0 4 G A SUB 0 5 A N ]
4590 [SUB 0 4 G A SUB 0 5 A T ]
2617 [SUB 0 4 G A INS 0 6 G ]
4975 [SUB 0 4 G A SUB 0 6 G A ]
4256 [SUB 0 4 G A SUB 0 6 G C ]
2 [SUB 0 4 G A SUB 0 6 G N ]
4071 [SUB 0 4 G A SUB 0 6 G T ]
819 [SUB 0 4 G A DEL 0 7 A ]
4005 [SUB 0 4 G A SUB 0 7 A C ]
3950 [SUB 0 4 G A SUB 0 7 A G ]
3 [SUB 0 4 G A SUB 0 7 A N ]
4149 [SUB 0 4 G A SUB 0 7 A T ]
7921 [SUB 0 4 G C ]
47 [SUB 0 4 G C INS 0 5 A ]
851 [SUB 0 4 G C SUB 0 5 A C ]
1750 [SUB 0 4 G C SUB 0 5 A G ]
1 [SUB 0 4 G C SUB 0 5 A N ]
6938 [SUB 0 4 G C SUB 0 5 A T ]
2342 [SUB 0 4 G C INS 0 6 G ]
8721 [SUB 0 4 G C DEL 0 6 G ]
4645 [SUB 0 4 G C SUB 0 6 G A ]
4274 [SUB 0 4 G C SUB 0 6 G C ]
2862 [SUB 0 4 G C SUB 0 6 G T ]
1208 [SUB 0 4 G C DEL 0 7 A ]
4707 [SUB 0 4 G C SUB 0 7 A C ]
4701 [SUB 0 4 G C SUB 0 7 A G ]
3864 [SUB 0 4 G C SUB 0 7 A T ]
2 [SUB 0 4 G N SUB 0 5 A T ]
3 [SUB 0 4 G N DEL 0 6 G ]
1 [SUB 0 4 G N SUB 0 6 G T ]
1 [SUB 0 4 G N SUB 0 7 A C ]
1 [SUB 0 4 G N SUB 0 7 A G ]
5106 [SUB 0 4 G T ]
262 [SUB 0 4 G T INS 0 5 A ]
1318 [SUB 0 4 G T SUB 0 5 A C ]
7074 [SUB 0 4 G T SUB 0 5 A G ]
1 [SUB 0 4 G T SUB 0 5 A N ]
4493 [SUB 0 4 G T SUB 0 5 A T ]
1326 [SUB 0 4 G T INS 0 6 G ]
7623 [SUB 0 4 G T DEL 0 6 G ]
3455 [SUB 0 4 G T SUB 0 6 G A ]
2776 [SUB 0 4 G T SUB 0 6 G C ]
3072 [SUB 0 4 G T SUB 0 6 G T ]
524 [SUB 0 4 G T DEL 0 7 A ]
2720 [SUB 0 4 G T SUB 0 7 A C ]
2040 [SUB 0 4 G T SUB 0 7 A G ]
2203 [SUB 0 4 G T SUB 0 7 A T ]
1001 [INS 0 5 A ]
1100 [INS 0 5 A SUB 0 6 G A ]
1349 [INS 0 5 A SUB 0 6 G C ]
646 [INS 0 5 A SUB 0 6 G T ]
1362 [INS 0 5 A SUB 0 7 A C ]
1023 [INS 0 5 A SUB 0 7 A G ]
847 [INS 0 5 A SUB 0 7 A T ]
6500 [DEL 0 5 A ]
4716 [DEL 0 5 A SUB 0 6 G C ]
1 [DEL 0 5 A SUB 0 6 G N ]
2320 [DEL 0 5 A SUB 0 6 G T ]
564 [DEL 0 5 A DEL 0 7 A ]
7761 [DEL 0 5 A SUB 0 7 A C ]
688 [DEL 0 5 A SUB 0 7 A G ]
6233 [DEL 0 5 A SUB 0 7 A T ]
3126 [SUB 0 5 A C ]
341 [SUB 0 5 A C INS 0 6 G ]
3123 [SUB 0 5 A C SUB 0 6 G A ]
3271 [SUB 0 5 A C SUB 0 6 G C ]
2727 [SUB 0 5 A C SUB 0 6 G T ]
381 [SUB 0 5 A C DEL 0 7 A ]
1923 [SUB 0 5 A C SUB 0 7 A C ]
1739 [SUB 0 5 A C SUB 0 7 A G ]
1270 [SUB 0 5 A C SUB 0 7 A T ]
2176 [SUB 0 5 A G ]
3587 [SUB 0 5 A G SUB 0 6 G A ]
3142 [SUB 0 5 A G SUB 0 6 G C ]
2 [SUB 0 5 A G SUB 0 6 G N ]
1818 [SUB 0 5 A G SUB 0 6 G T ]
2343 [SUB 0 5 A G SUB 0 7 A C ]
1346 [SUB 0 5 A G SUB 0 7 A G ]
2083 [SUB 0 5 A G SUB 0 7 A T ]
1 [SUB 0 5 A N ]
1 [SUB 0 5 A N SUB 0 6 G C ]
1 [SUB 0 5 A N SUB 0 7 A C ]
4045 [SUB 0 5 A T ]
220 [SUB 0 5 A T INS 0 6 G ]
1265 [SUB 0 5 A T SUB 0 6 G A ]
2252 [SUB 0 5 A T SUB 0 6 G C ]
1865 [SUB 0 5 A T SUB 0 6 G T ]
621 [SUB 0 5 A T DEL 0 7 A ]
1967 [SUB 0 5 A T SUB 0 7 A C ]
2389 [SUB 0 5 A T SUB 0 7 A G ]
2856 [SUB 0 5 A T SUB 0 7 A T ]
731 [INS 0 6 G ]
686 [INS 0 6 G SUB 0 7 A C ]
91 [INS 0 6 G SUB 0 7 A G ]
498 [INS 0 6 G SUB 0 7 A T ]
897 [DEL 0 6 G ]
1092 [DEL 0 6 G SUB 0 7 A C ]
752 [DEL 0 6 G SUB 0 7 A T ]
2156 [SUB 0 6 G A ]
2827 [SUB 0 6 G A SUB 0 7 A C ]
334 [SUB 0 6 G A SUB 0 7 A G ]
2749 [SUB 0 6 G A SUB 0 7 A T ]
3394 [SUB 0 6 G C ]
1996 [SUB 0 6 G C SUB 0 7 A C ]
382 [SUB 0 6 G C SUB 0 7 A G ]
3632 [SUB 0 6 G C SUB 0 7 A T ]
2 [SUB 0 6 G N ]
2 [SUB 0 6 G N SUB 0 7 A C ]
2876 [SUB 0 6 G T ]
2093 [SUB 0 6 G T SUB 0 7 A C ]
5269 [SUB 0 6 G T SUB 0 7 A G ]
2919 [SUB 0 6 G T SUB 0 7 A T ]
965 [DEL 0 7 A ]
2470 [SUB 0 7 A C ]
328 [SUB 0 7 A G ]
1402 [SUB 0 7 A T ]
6    11124
614
209 [DEL 0 0 A DEL 0 2 A ]
5 [DEL 0 0 A SUB 0 2 A C ]
17 [DEL 0 0 A SUB 0 2 A G ]
27 [DEL 0 0 A SUB 0 2 A T ]
397 [DEL 0 0 A DEL 0 3 G ]
74 [DEL 0 0 A SUB 0 3 G A ]
100 [DEL 0 0 A SUB 0 3 G C ]
34 [DEL 0 0 A SUB 0 3 G T ]
244 [DEL 0 0 A DEL 0 4 A ]
13 [DEL 0 0 A SUB 0 4 A C ]
39 [DEL 0 0 A SUB 0 4 A G ]
50 [DEL 0 0 A SUB 0 4 A T ]
510 [DEL 0 0 A DEL 0 5 G ]
168 [DEL 0 0 A SUB 0 5 G A ]
143 [DEL 0 0 A SUB 0 5 G C ]
70 [DEL 0 0 A SUB 0 5 G T ]
186 [DEL 0 0 A DEL 0 6 A ]
20 [DEL 0 0 A SUB 0 6 A C ]
28 [DEL 0 0 A SUB 0 6 A G ]
56 [DEL 0 0 A SUB 0 6 A T ]
118 [DEL 0 0 A SUB 0 7 G C ]
141 [DEL 0 0 A SUB 0 7 G T ]
35 [SUB 0 0 A C ]
137 [SUB 0 0 A C SUB 0 1 G C ]
116 [SUB 0 0 A C SUB 0 1 G T ]
850 [SUB 0 0 A C DEL 0 2 A ]
29 [SUB 0 0 A C SUB 0 2 A C ]
309 [SUB 0 0 A C SUB 0 2 A G ]
251 [SUB 0 0 A C SUB 0 2 A T ]
815 [SUB 0 0 A C DEL 0 3 G ]
160 [SUB 0 0 A C SUB 0 3 G A ]
296 [SUB 0 0 A C SUB 0 3 G C ]
117 [SUB 0 0 A C SUB 0 3 G T ]
1138 [SUB 0 0 A C DEL 0 4 A ]
116 [SUB 0 0 A C SUB 0 4 A C ]
226 [SUB 0 0 A C SUB 0 4 A G ]
178 [SUB 0 0 A C SUB 0 4 A T ]
1098 [SUB 0 0 A C DEL 0 5 G ]
265 [SUB 0 0 A C SUB 0 5 G A ]
470 [SUB 0 0 A C SUB 0 5 G C ]
147 [SUB 0 0 A C SUB 0 5 G T ]
985 [SUB 0 0 A C DEL 0 6 A ]
123 [SUB 0 0 A C SUB 0 6 A C ]
270 [SUB 0 0 A C SUB 0 6 A G ]
169 [SUB 0 0 A C SUB 0 6 A T ]
182 [SUB 0 0 A C DEL 0 7 G ]
55 [SUB 0 0 A C SUB 0 7 G A ]
416 [SUB 0 0 A C SUB 0 7 G C ]
1 [SUB 0 0 A C SUB 0 7 G N ]
212 [SUB 0 0 A C SUB 0 7 G T ]
375 [SUB 0 0 A G ]
193 [SUB 0 0 A G SUB 0 1 G C ]
98 [SUB 0 0 A G SUB 0 1 G T ]
294 [SUB 0 0 A G SUB 0 2 A C ]
740 [SUB 0 0 A G SUB 0 2 A G ]
1166 [SUB 0 0 A G SUB 0 2 A T ]
4937 [SUB 0 0 A G DEL 0 3 G ]
1784 [SUB 0 0 A G SUB 0 3 G A ]
1947 [SUB 0 0 A G SUB 0 3 G C ]
811 [SUB 0 0 A G SUB 0 3 G T ]
3270 [SUB 0 0 A G DEL 0 4 A ]
284 [SUB 0 0 A G SUB 0 4 A C ]
974 [SUB 0 0 A G SUB 0 4 A G ]
848 [SUB 0 0 A G SUB 0 4 A T ]
3595 [SUB 0 0 A G DEL 0 5 G ]
1815 [SUB 0 0 A G SUB 0 5 G A ]
1842 [SUB 0 0 A G SUB 0 5 G C ]
872 [SUB 0 0 A G SUB 0 5 G T ]
2698 [SUB 0 0 A G DEL 0 6 A ]
425 [SUB 0 0 A G SUB 0 6 A C ]
1291 [SUB 0 0 A G SUB 0 6 A G ]
1 [SUB 0 0 A G SUB 0 6 A N ]
948 [SUB 0 0 A G SUB 0 6 A T ]
1538 [SUB 0 0 A G DEL 0 7 G ]
321 [SUB 0 0 A G SUB 0 7 G A ]
1466 [SUB 0 0 A G SUB 0 7 G C ]
1237 [SUB 0 0 A G SUB 0 7 G T ]
1 [SUB 0 0 A N SUB 0 3 G T ]
1 [SUB 0 0 A N DEL 0 5 G ]
1 [SUB 0 0 A N SUB 0 5 G A ]
1 [SUB 0 0 A N DEL 0 7 G ]
1 [SUB 0 0 A N SUB 0 7 G T ]
214 [SUB 0 0 A T ]
140 [SUB 0 0 A T SUB 0 1 G C ]
125 [SUB 0 0 A T SUB 0 1 G T ]
5294 [SUB 0 0 A T DEL 0 2 A ]
117 [SUB 0 0 A T SUB 0 2 A C ]
2022 [SUB 0 0 A T SUB 0 2 A G ]
977 [SUB 0 0 A T SUB 0 2 A T ]
6416 [SUB 0 0 A T DEL 0 3 G ]
1 [SUB 0 0 A T SUB 0 3 G . ]
1629 [SUB 0 0 A T SUB 0 3 G A ]
1519 [SUB 0 0 A T SUB 0 3 G C ]
786 [SUB 0 0 A T SUB 0 3 G T ]
4833 [SUB 0 0 A T DEL 0 4 A ]
405 [SUB 0 0 A T SUB 0 4 A C ]
900 [SUB 0 0 A T SUB 0 4 A G ]
1014 [SUB 0 0 A T SUB 0 4 A T ]
7125 [SUB 0 0 A T DEL 0 5 G ]
1715 [SUB 0 0 A T SUB 0 5 G A ]
2192 [SUB 0 0 A T SUB 0 5 G C ]
838 [SUB 0 0 A T SUB 0 5 G T ]
5494 [SUB 0 0 A T DEL 0 6 A ]
261 [SUB 0 0 A T SUB 0 6 A C ]
1245 [SUB 0 0 A T SUB 0 6 A G ]
1006 [SUB 0 0 A T SUB 0 6 A T ]
1104 [SUB 0 0 A T DEL 0 7 G ]
209 [SUB 0 0 A T SUB 0 7 G A ]
1903 [SUB 0 0 A T SUB 0 7 G C ]
1 [SUB 0 0 A T SUB 0 7 G N ]
1304 [SUB 0 0 A T SUB 0 7 G T ]
518 [DEL 0 1 G ]
477 [DEL 0 1 G SUB 0 2 A C ]
1 [DEL 0 1 G SUB 0 2 A N ]
1845 [DEL 0 1 G SUB 0 2 A T ]
5177 [DEL 0 1 G DEL 0 3 G ]
2 [DEL 0 1 G SUB 0 3 G . ]
3122 [DEL 0 1 G SUB 0 3 G A ]
3046 [DEL 0 1 G SUB 0 3 G C ]
1 [DEL 0 1 G SUB 0 3 G N ]
1556 [DEL 0 1 G SUB 0 3 G T ]
12015 [DEL 0 1 G DEL 0 4 A ]
525 [DEL 0 1 G SUB 0 4 A C ]
2184 [DEL 0 1 G SUB 0 4 A G ]
2049 [DEL 0 1 G SUB 0 4 A T ]
18028 [DEL 0 1 G DEL 0 5 G ]
5154 [DEL 0 1 G SUB 0 5 G A ]
7399 [DEL 0 1 G SUB 0 5 G C ]
1 [DEL 0 1 G SUB 0 5 G N ]
2368 [DEL 0 1 G SUB 0 5 G T ]
11982 [DEL 0 1 G DEL 0 6 A ]
867 [DEL 0 1 G SUB 0 6 A C ]
2650 [DEL 0 1 G SUB 0 6 A G ]
2 [DEL 0 1 G SUB 0 6 A N ]
2112 [DEL 0 1 G SUB 0 6 A T ]
3637 [DEL 0 1 G DEL 0 7 G ]
686 [DEL 0 1 G SUB 0 7 G A ]
4013 [DEL 0 1 G SUB 0 7 G C ]
2 [DEL 0 1 G SUB 0 7 G N ]
3255 [DEL 0 1 G SUB 0 7 G T ]
271 [SUB 0 1 G A ]
293 [SUB 0 1 G A SUB 0 2 A C ]
929 [SUB 0 1 G A SUB 0 2 A T ]
1275 [SUB 0 1 G A SUB 0 3 G A ]
1559 [SUB 0 1 G A SUB 0 3 G C ]
726 [SUB 0 1 G A SUB 0 3 G T ]
4681 [SUB 0 1 G A DEL 0 4 A ]
298 [SUB 0 1 G A SUB 0 4 A C ]
1072 [SUB 0 1 G A SUB 0 4 A G ]
1717 [SUB 0 1 G A SUB 0 4 A T ]
7747 [SUB 0 1 G A DEL 0 5 G ]
2512 [SUB 0 1 G A SUB 0 5 G A ]
2116 [SUB 0 1 G A SUB 0 5 G C ]
865 [SUB 0 1 G A SUB 0 5 G T ]
5044 [SUB 0 1 G A DEL 0 6 A ]
271 [SUB 0 1 G A SUB 0 6 A C ]
1534 [SUB 0 1 G A SUB 0 6 A G ]
1 [SUB 0 1 G A SUB 0 6 A N ]
853 [SUB 0 1 G A SUB 0 6 A T ]
1352 [SUB 0 1 G A DEL 0 7 G ]
405 [SUB 0 1 G A SUB 0 7 G A ]
1926 [SUB 0 1 G A SUB 0 7 G C ]
1839 [SUB 0 1 G A SUB 0 7 G T ]
305 [SUB 0 1 G C ]
254 [SUB 0 1 G C SUB 0 2 A C ]
366 [SUB 0 1 G C SUB 0 2 A G ]
2 [SUB 0 1 G C SUB 0 2 A N ]
1498 [SUB 0 1 G C SUB 0 2 A T ]
3551 [SUB 0 1 G C DEL 0 3 G ]
1449 [SUB 0 1 G C SUB 0 3 G A ]
1643 [SUB 0 1 G C SUB 0 3 G C ]
651 [SUB 0 1 G C SUB 0 3 G T ]
5220 [SUB 0 1 G C DEL 0 4 A ]
241 [SUB 0 1 G C SUB 0 4 A C ]
907 [SUB 0 1 G C SUB 0 4 A G ]
1077 [SUB 0 1 G C SUB 0 4 A T ]
9370 [SUB 0 1 G C DEL 0 5 G ]
2118 [SUB 0 1 G C SUB 0 5 G A ]
2346 [SUB 0 1 G C SUB 0 5 G C ]
928 [SUB 0 1 G C SUB 0 5 G T ]
6045 [SUB 0 1 G C DEL 0 6 A ]
307 [SUB 0 1 G C SUB 0 6 A C ]
1551 [SUB 0 1 G C SUB 0 6 A G ]
850 [SUB 0 1 G C SUB 0 6 A T ]
1895 [SUB 0 1 G C DEL 0 7 G ]
439 [SUB 0 1 G C SUB 0 7 G A ]
2739 [SUB 0 1 G C SUB 0 7 G C ]
2308 [SUB 0 1 G C SUB 0 7 G T ]
1 [SUB 0 1 G N SUB 0 2 A G ]
3 [SUB 0 1 G N DEL 0 3 G ]
1 [SUB 0 1 G N DEL 0 4 A ]
1 [SUB 0 1 G N DEL 0 5 G ]
1 [SUB 0 1 G N DEL 0 6 A ]
2 [SUB 0 1 G N SUB 0 7 G C ]
85 [SUB 0 1 G T ]
226 [SUB 0 1 G T SUB 0 2 A C ]
1650 [SUB 0 1 G T SUB 0 2 A G ]
1 [SUB 0 1 G T SUB 0 2 A N ]
1263 [SUB 0 1 G T SUB 0 2 A T ]
2356 [SUB 0 1 G T DEL 0 3 G ]
803 [SUB 0 1 G T SUB 0 3 G A ]
947 [SUB 0 1 G T SUB 0 3 G C ]
396 [SUB 0 1 G T SUB 0 3 G T ]
2307 [SUB 0 1 G T DEL 0 4 A ]
93 [SUB 0 1 G T SUB 0 4 A C ]
459 [SUB 0 1 G T SUB 0 4 A G ]
1100 [SUB 0 1 G T SUB 0 4 A T ]
3147 [SUB 0 1 G T DEL 0 5 G ]
1 [SUB 0 1 G T SUB 0 5 G . ]
902 [SUB 0 1 G T SUB 0 5 G A ]
884 [SUB 0 1 G T SUB 0 5 G C ]
679 [SUB 0 1 G T SUB 0 5 G T ]
2756 [SUB 0 1 G T DEL 0 6 A ]
183 [SUB 0 1 G T SUB 0 6 A C ]
814 [SUB 0 1 G T SUB 0 6 A G ]
367 [SUB 0 1 G T SUB 0 6 A T ]
432 [SUB 0 1 G T DEL 0 7 G ]
180 [SUB 0 1 G T SUB 0 7 G A ]
1016 [SUB 0 1 G T SUB 0 7 G C ]
2 [SUB 0 1 G T SUB 0 7 G N ]
911 [SUB 0 1 G T SUB 0 7 G T ]
133 [INS 0 2 A ]
599 [INS 0 2 A SUB 0 3 G A ]
733 [INS 0 2 A SUB 0 3 G C ]
1 [INS 0 2 A SUB 0 3 G N ]
321 [INS 0 2 A SUB 0 3 G T ]
153 [INS 0 2 A SUB 0 4 A C ]
596 [INS 0 2 A SUB 0 4 A G ]
436 [INS 0 2 A SUB 0 4 A T ]
1299 [INS 0 2 A SUB 0 5 G A ]
1115 [INS 0 2 A SUB 0 5 G C ]
384 [INS 0 2 A SUB 0 5 G T ]
129 [INS 0 2 A SUB 0 6 A C ]
1014 [INS 0 2 A SUB 0 6 A G ]
468 [INS 0 2 A SUB 0 6 A T ]
178 [INS 0 2 A SUB 0 7 G A ]
1111 [INS 0 2 A SUB 0 7 G C ]
693 [INS 0 2 A SUB 0 7 G T ]
8635 [DEL 0 2 A ]
6508 [DEL 0 2 A SUB 0 3 G C ]
1 [DEL 0 2 A SUB 0 3 G N ]
3694 [DEL 0 2 A SUB 0 3 G T ]
3832 [DEL 0 2 A DEL 0 4 A ]
1979 [DEL 0 2 A SUB 0 4 A C ]
6604 [DEL 0 2 A SUB 0 4 A G ]
4 [DEL 0 2 A SUB 0 4 A N ]
6704 [DEL 0 2 A SUB 0 4 A T ]
1915 [DEL 0 2 A INS 0 5 G ]
72810 [DEL 0 2 A DEL 0 5 G ]
1 [DEL 0 2 A SUB 0 5 G . ]
18481 [DEL 0 2 A SUB 0 5 G A ]
28230 [DEL 0 2 A SUB 0 5 G C ]
4 [DEL 0 2 A SUB 0 5 G N ]
11730 [DEL 0 2 A SUB 0 5 G T ]
1997 [DEL 0 2 A INS 0 6 A ]
36704 [DEL 0 2 A DEL 0 6 A ]
6672 [DEL 0 2 A SUB 0 6 A C ]
9894 [DEL 0 2 A SUB 0 6 A G ]
1 [DEL 0 2 A SUB 0 6 A N ]
10712 [DEL 0 2 A SUB 0 6 A T ]
5548 [DEL 0 2 A DEL 0 7 G ]
11746 [DEL 0 2 A SUB 0 7 G A ]
12417 [DEL 0 2 A SUB 0 7 G C ]
2 [DEL 0 2 A SUB 0 7 G N ]
12403 [DEL 0 2 A SUB 0 7 G T ]
1306 [SUB 0 2 A C ]
1848 [SUB 0 2 A C SUB 0 3 G A ]
3276 [SUB 0 2 A C SUB 0 3 G C ]
1 [SUB 0 2 A C SUB 0 3 G N ]
1815 [SUB 0 2 A C SUB 0 3 G T ]
75 [SUB 0 2 A C INS 0 4 A ]
4471 [SUB 0 2 A C DEL 0 4 A ]
385 [SUB 0 2 A C SUB 0 4 A C ]
1115 [SUB 0 2 A C SUB 0 4 A G ]
980 [SUB 0 2 A C SUB 0 4 A T ]
68 [SUB 0 2 A C INS 0 5 G ]
4536 [SUB 0 2 A C DEL 0 5 G ]
1082 [SUB 0 2 A C SUB 0 5 G A ]
1376 [SUB 0 2 A C SUB 0 5 G C ]
1 [SUB 0 2 A C SUB 0 5 G N ]
574 [SUB 0 2 A C SUB 0 5 G T ]
80 [SUB 0 2 A C INS 0 6 A ]
3840 [SUB 0 2 A C DEL 0 6 A ]
976 [SUB 0 2 A C SUB 0 6 A C ]
1056 [SUB 0 2 A C SUB 0 6 A G ]
1 [SUB 0 2 A C SUB 0 6 A N ]
927 [SUB 0 2 A C SUB 0 6 A T ]
1073 [SUB 0 2 A C DEL 0 7 G ]
713 [SUB 0 2 A C SUB 0 7 G A ]
1668 [SUB 0 2 A C SUB 0 7 G C ]
943 [SUB 0 2 A C SUB 0 7 G T ]
1813 [SUB 0 2 A G ]
2460 [SUB 0 2 A G SUB 0 3 G A ]
4781 [SUB 0 2 A G SUB 0 3 G C ]
1 [SUB 0 2 A G SUB 0 3 G N ]
2080 [SUB 0 2 A G SUB 0 3 G T ]
520 [SUB 0 2 A G INS 0 4 A ]
1486 [SUB 0 2 A G SUB 0 4 A C ]
1853 [SUB 0 2 A G SUB 0 4 A G ]
1 [SUB 0 2 A G SUB 0 4 A N ]
2000 [SUB 0 2 A G SUB 0 4 A T ]
349 [SUB 0 2 A G INS 0 5 G ]
14179 [SUB 0 2 A G DEL 0 5 G ]
3626 [SUB 0 2 A G SUB 0 5 G A ]
4829 [SUB 0 2 A G SUB 0 5 G C ]
1 [SUB 0 2 A G SUB 0 5 G N ]
2212 [SUB 0 2 A G SUB 0 5 G T ]
407 [SUB 0 2 A G INS 0 6 A ]
6720 [SUB 0 2 A G DEL 0 6 A ]
1237 [SUB 0 2 A G SUB 0 6 A C ]
2667 [SUB 0 2 A G SUB 0 6 A G ]
2756 [SUB 0 2 A G SUB 0 6 A T ]
1127 [SUB 0 2 A G DEL 0 7 G ]
2309 [SUB 0 2 A G SUB 0 7 G A ]
2481 [SUB 0 2 A G SUB 0 7 G C ]
2227 [SUB 0 2 A G SUB 0 7 G T ]
1 [SUB 0 2 A N ]
1 [SUB 0 2 A N SUB 0 3 G C ]
2 [SUB 0 2 A N DEL 0 4 A ]
1 [SUB 0 2 A N SUB 0 4 A T ]
2 [SUB 0 2 A N DEL 0 5 G ]
1 [SUB 0 2 A N SUB 0 5 G A ]
2 [SUB 0 2 A N DEL 0 6 A ]
1 [SUB 0 2 A N DEL 0 7 G ]
3 [SUB 0 2 A N SUB 0 7 G A ]
1 [SUB 0 2 A N SUB 0 7 G C ]
2098 [SUB 0 2 A T ]
878 [SUB 0 2 A T SUB 0 3 G A ]
2344 [SUB 0 2 A T SUB 0 3 G C ]
1572 [SUB 0 2 A T SUB 0 3 G T ]
354 [SUB 0 2 A T INS 0 4 A ]
9871 [SUB 0 2 A T DEL 0 4 A ]
820 [SUB 0 2 A T SUB 0 4 A C ]
2933 [SUB 0 2 A T SUB 0 4 A G ]
2860 [SUB 0 2 A T SUB 0 4 A T ]
356 [SUB 0 2 A T INS 0 5 G ]
11496 [SUB 0 2 A T DEL 0 5 G ]
3350 [SUB 0 2 A T SUB 0 5 G A ]
4318 [SUB 0 2 A T SUB 0 5 G C ]
1 [SUB 0 2 A T SUB 0 5 G N ]
2357 [SUB 0 2 A T SUB 0 5 G T ]
330 [SUB 0 2 A T INS 0 6 A ]
7319 [SUB 0 2 A T DEL 0 6 A ]
1720 [SUB 0 2 A T SUB 0 6 A C ]
2283 [SUB 0 2 A T SUB 0 6 A G ]
1 [SUB 0 2 A T SUB 0 6 A N ]
3250 [SUB 0 2 A T SUB 0 6 A T ]
999 [SUB 0 2 A T DEL 0 7 G ]
2139 [SUB 0 2 A T SUB 0 7 G A ]
2704 [SUB 0 2 A T SUB 0 7 G C ]
2589 [SUB 0 2 A T SUB 0 7 G T ]
1137 [INS 0 3 G ]
237 [INS 0 3 G SUB 0 4 A C ]
576 [INS 0 3 G SUB 0 4 A G ]
600 [INS 0 3 G SUB 0 4 A T ]
216 [INS 0 3 G INS 0 5 G ]
1770 [INS 0 3 G SUB 0 5 G A ]
2530 [INS 0 3 G SUB 0 5 G C ]
1118 [INS 0 3 G SUB 0 5 G T ]
130 [INS 0 3 G INS 0 6 A ]
527 [INS 0 3 G SUB 0 6 A C ]
1092 [INS 0 3 G SUB 0 6 A G ]
849 [INS 0 3 G SUB 0 6 A T ]
1128 [INS 0 3 G SUB 0 7 G A ]
1062 [INS 0 3 G SUB 0 7 G C ]
761 [INS 0 3 G SUB 0 7 G T ]
11796 [DEL 0 3 G ]
1128 [DEL 0 3 G SUB 0 4 A C ]
4491 [DEL 0 3 G SUB 0 4 A T ]
8061 [DEL 0 3 G DEL 0 5 G ]
19703 [DEL 0 3 G SUB 0 5 G A ]
20906 [DEL 0 3 G SUB 0 5 G C ]
3 [DEL 0 3 G SUB 0 5 G N ]
7952 [DEL 0 3 G SUB 0 5 G T ]
2648 [DEL 0 3 G INS 0 6 A ]
55129 [DEL 0 3 G DEL 0 6 A ]
9906 [DEL 0 3 G SUB 0 6 A C ]
14199 [DEL 0 3 G SUB 0 6 A G ]
6 [DEL 0 3 G SUB 0 6 A N ]
16889 [DEL 0 3 G SUB 0 6 A T ]
7256 [DEL 0 3 G DEL 0 7 G ]
1 [DEL 0 3 G SUB 0 7 G . ]
22460 [DEL 0 3 G SUB 0 7 G A ]
20206 [DEL 0 3 G SUB 0 7 G C ]
3 [DEL 0 3 G SUB 0 7 G N ]
21046 [DEL 0 3 G SUB 0 7 G T ]
2998 [SUB 0 3 G A ]
1331 [SUB 0 3 G A SUB 0 4 A C ]
2188 [SUB 0 3 G A SUB 0 4 A G ]
3 [SUB 0 3 G A SUB 0 4 A N ]
4363 [SUB 0 3 G A SUB 0 4 A T ]
801 [SUB 0 3 G A INS 0 5 G ]
6078 [SUB 0 3 G A SUB 0 5 G A ]
6302 [SUB 0 3 G A SUB 0 5 G C ]
1 [SUB 0 3 G A SUB 0 5 G N ]
4000 [SUB 0 3 G A SUB 0 5 G T ]
1066 [SUB 0 3 G A INS 0 6 A ]
16029 [SUB 0 3 G A DEL 0 6 A ]
3403 [SUB 0 3 G A SUB 0 6 A C ]
5063 [SUB 0 3 G A SUB 0 6 A G ]
3 [SUB 0 3 G A SUB 0 6 A N ]
6086 [SUB 0 3 G A SUB 0 6 A T ]
1702 [SUB 0 3 G A DEL 0 7 G ]
7289 [SUB 0 3 G A SUB 0 7 G A ]
5549 [SUB 0 3 G A SUB 0 7 G C ]
1 [SUB 0 3 G A SUB 0 7 G N ]
5912 [SUB 0 3 G A SUB 0 7 G T ]
5860 [SUB 0 3 G C ]
24 [SUB 0 3 G C INS 0 4 A ]
1092 [SUB 0 3 G C SUB 0 4 A C ]
1465 [SUB 0 3 G C SUB 0 4 A G ]
6360 [SUB 0 3 G C SUB 0 4 A T ]
1029 [SUB 0 3 G C INS 0 5 G ]
15614 [SUB 0 3 G C DEL 0 5 G ]
5839 [SUB 0 3 G C SUB 0 5 G A ]
5563 [SUB 0 3 G C SUB 0 5 G C ]
1 [SUB 0 3 G C SUB 0 5 G N ]
4097 [SUB 0 3 G C SUB 0 5 G T ]
1020 [SUB 0 3 G C INS 0 6 A ]
13689 [SUB 0 3 G C DEL 0 6 A ]
2855 [SUB 0 3 G C SUB 0 6 A C ]
5262 [SUB 0 3 G C SUB 0 6 A G ]
6320 [SUB 0 3 G C SUB 0 6 A T ]
2015 [SUB 0 3 G C DEL 0 7 G ]
5382 [SUB 0 3 G C SUB 0 7 G A ]
6302 [SUB 0 3 G C SUB 0 7 G C ]
1 [SUB 0 3 G C SUB 0 7 G N ]
4298 [SUB 0 3 G C SUB 0 7 G T ]
2 [SUB 0 3 G N ]
2 [SUB 0 3 G N SUB 0 4 A C ]
1 [SUB 0 3 G N SUB 0 4 A G ]
1 [SUB 0 3 G N SUB 0 4 A T ]
4 [SUB 0 3 G N DEL 0 5 G ]
1 [SUB 0 3 G N SUB 0 5 G C ]
2 [SUB 0 3 G N SUB 0 5 G T ]
2 [SUB 0 3 G N DEL 0 6 A ]
2 [SUB 0 3 G N DEL 0 7 G ]
3 [SUB 0 3 G N SUB 0 7 G C ]
3309 [SUB 0 3 G T ]
180 [SUB 0 3 G T INS 0 4 A ]
1945 [SUB 0 3 G T SUB 0 4 A C ]
6228 [SUB 0 3 G T SUB 0 4 A G ]
4168 [SUB 0 3 G T SUB 0 4 A T ]
401 [SUB 0 3 G T INS 0 5 G ]
13291 [SUB 0 3 G T DEL 0 5 G ]
4586 [SUB 0 3 G T SUB 0 5 G A ]
3982 [SUB 0 3 G T SUB 0 5 G C ]
1 [SUB 0 3 G T SUB 0 5 G N ]
3102 [SUB 0 3 G T SUB 0 5 G T ]
556 [SUB 0 3 G T INS 0 6 A ]
9190 [SUB 0 3 G T DEL 0 6 A ]
1517 [SUB 0 3 G T SUB 0 6 A C ]
2981 [SUB 0 3 G T SUB 0 6 A G ]
3266 [SUB 0 3 G T SUB 0 6 A T ]
1008 [SUB 0 3 G T DEL 0 7 G ]
4379 [SUB 0 3 G T SUB 0 7 G A ]
2978 [SUB 0 3 G T SUB 0 7 G C ]
3 [SUB 0 3 G T SUB 0 7 G N ]
3717 [SUB 0 3 G T SUB 0 7 G T ]
1069 [INS 0 4 A ]
1810 [INS 0 4 A SUB 0 5 G A ]
1794 [INS 0 4 A SUB 0 5 G C ]
679 [INS 0 4 A SUB 0 5 G T ]
208 [INS 0 4 A INS 0 6 A ]
924 [INS 0 4 A SUB 0 6 A C ]
1571 [INS 0 4 A SUB 0 6 A G ]
1567 [INS 0 4 A SUB 0 6 A T ]
1634 [INS 0 4 A SUB 0 7 G A ]
1721 [INS 0 4 A SUB 0 7 G C ]
1 [INS 0 4 A SUB 0 7 G N ]
1578 [INS 0 4 A SUB 0 7 G T ]
9831 [DEL 0 4 A ]
8070 [DEL 0 4 A SUB 0 5 G C ]
2 [DEL 0 4 A SUB 0 5 G N ]
2322 [DEL 0 4 A SUB 0 5 G T ]
5623 [DEL 0 4 A DEL 0 6 A ]
1 [DEL 0 4 A SUB 0 6 A . ]
3269 [DEL 0 4 A SUB 0 6 A C ]
6059 [DEL 0 4 A SUB 0 6 A G ]
5 [DEL 0 4 A SUB 0 6 A N ]
9790 [DEL 0 4 A SUB 0 6 A T ]
5521 [DEL 0 4 A DEL 0 7 G ]
14727 [DEL 0 4 A SUB 0 7 G A ]
19948 [DEL 0 4 A SUB 0 7 G C ]
1 [DEL 0 4 A SUB 0 7 G N ]
15014 [DEL 0 4 A SUB 0 7 G T ]
4613 [SUB 0 4 A C ]
207 [SUB 0 4 A C INS 0 5 G ]
6124 [SUB 0 4 A C SUB 0 5 G A ]
4504 [SUB 0 4 A C SUB 0 5 G C ]
3031 [SUB 0 4 A C SUB 0 5 G T ]
530 [SUB 0 4 A C INS 0 6 A ]
6106 [SUB 0 4 A C DEL 0 6 A ]
1536 [SUB 0 4 A C SUB 0 6 A C ]
1997 [SUB 0 4 A C SUB 0 6 A G ]
1 [SUB 0 4 A C SUB 0 6 A N ]
2119 [SUB 0 4 A C SUB 0 6 A T ]
1011 [SUB 0 4 A C DEL 0 7 G ]
1606 [SUB 0 4 A C SUB 0 7 G A ]
1740 [SUB 0 4 A C SUB 0 7 G C ]
1 [SUB 0 4 A C SUB 0 7 G N ]
1477 [SUB 0 4 A C SUB 0 7 G T ]
2235 [SUB 0 4 A G ]
6808 [SUB 0 4 A G SUB 0 5 G A ]
5744 [SUB 0 4 A G SUB 0 5 G C ]
1 [SUB 0 4 A G SUB 0 5 G N ]
2684 [SUB 0 4 A G SUB 0 5 G T ]
1072 [SUB 0 4 A G INS 0 6 A ]
1995 [SUB 0 4 A G SUB 0 6 A C ]
1365 [SUB 0 4 A G SUB 0 6 A G ]
1 [SUB 0 4 A G SUB 0 6 A N ]
3041 [SUB 0 4 A G SUB 0 6 A T ]
1536 [SUB 0 4 A G DEL 0 7 G ]
3186 [SUB 0 4 A G SUB 0 7 G A ]
2748 [SUB 0 4 A G SUB 0 7 G C ]
2556 [SUB 0 4 A G SUB 0 7 G T ]
2 [SUB 0 4 A N SUB 0 5 G A ]
3 [SUB 0 4 A N DEL 0 6 A ]
1 [SUB 0 4 A N DEL 0 7 G ]
1 [SUB 0 4 A N SUB 0 7 G T ]
4983 [SUB 0 4 A T ]
57 [SUB 0 4 A T INS 0 5 G ]
2085 [SUB 0 4 A T SUB 0 5 G A ]
3521 [SUB 0 4 A T SUB 0 5 G C ]
2280 [SUB 0 4 A T SUB 0 5 G T ]
1070 [SUB 0 4 A T INS 0 6 A ]
8712 [SUB 0 4 A T DEL 0 6 A ]
1211 [SUB 0 4 A T SUB 0 6 A C ]
3436 [SUB 0 4 A T SUB 0 6 A G ]
1 [SUB 0 4 A T SUB 0 6 A N ]
4535 [SUB 0 4 A T SUB 0 6 A T ]
829 [SUB 0 4 A T DEL 0 7 G ]
1 [SUB 0 4 A T SUB 0 7 G . ]
2715 [SUB 0 4 A T SUB 0 7 G A ]
2673 [SUB 0 4 A T SUB 0 7 G C ]
2 [SUB 0 4 A T SUB 0 7 G N ]
2929 [SUB 0 4 A T SUB 0 7 G T ]
816 [INS 0 5 G ]
182 [INS 0 5 G SUB 0 6 A C ]
551 [INS 0 5 G SUB 0 6 A G ]
714 [INS 0 5 G SUB 0 6 A T ]
1228 [INS 0 5 G SUB 0 7 G A ]
1281 [INS 0 5 G SUB 0 7 G C ]
1067 [INS 0 5 G SUB 0 7 G T ]
9341 [DEL 0 5 G ]
1932 [DEL 0 5 G SUB 0 6 A C ]
1 [DEL 0 5 G SUB 0 6 A N ]
6420 [DEL 0 5 G SUB 0 6 A T ]
1041 [DEL 0 5 G DEL 0 7 G ]
1197 [DEL 0 5 G SUB 0 7 G A ]
16247 [DEL 0 5 G SUB 0 7 G C ]
1 [DEL 0 5 G SUB 0 7 G N ]
8985 [DEL 0 5 G SUB 0 7 G T ]
4748 [SUB 0 5 G A ]
1710 [SUB 0 5 G A SUB 0 6 A C ]
5150 [SUB 0 5 G A SUB 0 6 A G ]
4960 [SUB 0 5 G A SUB 0 6 A T ]
4603 [SUB 0 5 G A SUB 0 7 G A ]
5427 [SUB 0 5 G A SUB 0 7 G C ]
1 [SUB 0 5 G A SUB 0 7 G N ]
4496 [SUB 0 5 G A SUB 0 7 G T ]
8302 [SUB 0 5 G C ]
151 [SUB 0 5 G C INS 0 6 A ]
1311 [SUB 0 5 G C SUB 0 6 A C ]
1580 [SUB 0 5 G C SUB 0 6 A G ]
11405 [SUB 0 5 G C SUB 0 6 A T ]
1558 [SUB 0 5 G C DEL 0 7 G ]
3653 [SUB 0 5 G C SUB 0 7 G A ]
4436 [SUB 0 5 G C SUB 0 7 G C ]
3440 [SUB 0 5 G C SUB 0 7 G T ]
2 [SUB 0 5 G N ]
1 [SUB 0 5 G N SUB 0 6 A C ]
1 [SUB 0 5 G N SUB 0 6 A G ]
3 [SUB 0 5 G N SUB 0 6 A T ]
1 [SUB 0 5 G N SUB 0 7 G C ]
2 [SUB 0 5 G N SUB 0 7 G T ]
5260 [SUB 0 5 G T ]
546 [SUB 0 5 G T INS 0 6 A ]
1573 [SUB 0 5 G T SUB 0 6 A C ]
10678 [SUB 0 5 G T SUB 0 6 A G ]
1 [SUB 0 5 G T SUB 0 6 A N ]
6759 [SUB 0 5 G T SUB 0 6 A T ]
940 [SUB 0 5 G T DEL 0 7 G ]
3093 [SUB 0 5 G T SUB 0 7 G A ]
2931 [SUB 0 5 G T SUB 0 7 G C ]
3 [SUB 0 5 G T SUB 0 7 G N ]
3268 [SUB 0 5 G T SUB 0 7 G T ]
717 [INS 0 6 A ]
144 [INS 0 6 A SUB 0 7 G A ]
1380 [INS 0 6 A SUB 0 7 G C ]
1129 [INS 0 6 A SUB 0 7 G T ]
996 [DEL 0 6 A ]
2222 [DEL 0 6 A SUB 0 7 G C ]
602 [DEL 0 6 A SUB 0 7 G T ]
3254 [SUB 0 6 A C ]
1095 [SUB 0 6 A C SUB 0 7 G A ]
2520 [SUB 0 6 A C SUB 0 7 G C ]
1 [SUB 0 6 A C SUB 0 7 G N ]
3742 [SUB 0 6 A C SUB 0 7 G T ]
1423 [SUB 0 6 A G ]
526 [SUB 0 6 A G SUB 0 7 G A ]
3331 [SUB 0 6 A G SUB 0 7 G C ]
1 [SUB 0 6 A G SUB 0 7 G N ]
1832 [SUB 0 6 A G SUB 0 7 G T ]
1 [SUB 0 6 A N SUB 0 7 G C ]
3442 [SUB 0 6 A T ]
404 [SUB 0 6 A T SUB 0 7 G A ]
1712 [SUB 0 6 A T SUB 0 7 G C ]
1 [SUB 0 6 A T SUB 0 7 G N ]
2008 [SUB 0 6 A T SUB 0 7 G T ]
2056 [DEL 0 7 G ]
382 [SUB 0 7 G A ]
2438 [SUB 0 7 G C ]
1954 [SUB 0 7 G T ]
7    5333
728
100 [DEL 0 0 A DEL 0 2 A ]
3 [DEL 0 0 A SUB 0 2 A C ]
7 [DEL 0 0 A SUB 0 2 A G ]
12 [DEL 0 0 A SUB 0 2 A T ]
218 [DEL 0 0 A DEL 0 3 G ]
42 [DEL 0 0 A SUB 0 3 G A ]
35 [DEL 0 0 A SUB 0 3 G C ]
6 [DEL 0 0 A SUB 0 3 G T ]
125 [DEL 0 0 A DEL 0 4 A ]
1 [DEL 0 0 A SUB 0 4 A C ]
13 [DEL 0 0 A SUB 0 4 A G ]
21 [DEL 0 0 A SUB 0 4 A T ]
228 [DEL 0 0 A DEL 0 5 G ]
92 [DEL 0 0 A SUB 0 5 G A ]
66 [DEL 0 0 A SUB 0 5 G C ]
39 [DEL 0 0 A SUB 0 5 G T ]
140 [DEL 0 0 A DEL 0 6 A ]
11 [DEL 0 0 A SUB 0 6 A G ]
18 [DEL 0 0 A SUB 0 6 A T ]
214 [DEL 0 0 A DEL 0 7 G ]
59 [DEL 0 0 A SUB 0 7 G A ]
19 [DEL 0 0 A SUB 0 7 G C ]
19 [DEL 0 0 A SUB 0 7 G T ]
33 [DEL 0 0 A SUB 0 8 A C ]
19 [DEL 0 0 A SUB 0 8 A T ]
26 [SUB 0 0 A C ]
80 [SUB 0 0 A C SUB 0 1 G C ]
82 [SUB 0 0 A C SUB 0 1 G T ]
334 [SUB 0 0 A C DEL 0 2 A ]
19 [SUB 0 0 A C SUB 0 2 A C ]
127 [SUB 0 0 A C SUB 0 2 A G ]
45 [SUB 0 0 A C SUB 0 2 A T ]
369 [SUB 0 0 A C DEL 0 3 G ]
69 [SUB 0 0 A C SUB 0 3 G A ]
99 [SUB 0 0 A C SUB 0 3 G C ]
24 [SUB 0 0 A C SUB 0 3 G T ]
441 [SUB 0 0 A C DEL 0 4 A ]
27 [SUB 0 0 A C SUB 0 4 A C ]
53 [SUB 0 0 A C SUB 0 4 A G ]
34 [SUB 0 0 A C SUB 0 4 A T ]
587 [SUB 0 0 A C DEL 0 5 G ]
132 [SUB 0 0 A C SUB 0 5 G A ]
125 [SUB 0 0 A C SUB 0 5 G C ]
36 [SUB 0 0 A C SUB 0 5 G T ]
410 [SUB 0 0 A C DEL 0 6 A ]
21 [SUB 0 0 A C SUB 0 6 A C ]
65 [SUB 0 0 A C SUB 0 6 A G ]
48 [SUB 0 0 A C SUB 0 6 A T ]
298 [SUB 0 0 A C DEL 0 7 G ]
90 [SUB 0 0 A C SUB 0 7 G A ]
58 [SUB 0 0 A C SUB 0 7 G C ]
39 [SUB 0 0 A C SUB 0 7 G T ]
28 [SUB 0 0 A C DEL 0 8 A ]
86 [SUB 0 0 A C SUB 0 8 A C ]
21 [SUB 0 0 A C SUB 0 8 A G ]
73 [SUB 0 0 A C SUB 0 8 A T ]
225 [SUB 0 0 A G ]
142 [SUB 0 0 A G SUB 0 1 G C ]
73 [SUB 0 0 A G SUB 0 1 G T ]
76 [SUB 0 0 A G SUB 0 2 A C ]
282 [SUB 0 0 A G SUB 0 2 A G ]
276 [SUB 0 0 A G SUB 0 2 A T ]
1543 [SUB 0 0 A G DEL 0 3 G ]
969 [SUB 0 0 A G SUB 0 3 G A ]
927 [SUB 0 0 A G SUB 0 3 G C ]
1 [SUB 0 0 A G SUB 0 3 G N ]
236 [SUB 0 0 A G SUB 0 3 G T ]
1013 [SUB 0 0 A G DEL 0 4 A ]
64 [SUB 0 0 A G SUB 0 4 A C ]
350 [SUB 0 0 A G SUB 0 4 A G ]
221 [SUB 0 0 A G SUB 0 4 A T ]
1433 [SUB 0 0 A G DEL 0 5 G ]
606 [SUB 0 0 A G SUB 0 5 G A ]
752 [SUB 0 0 A G SUB 0 5 G C ]
376 [SUB 0 0 A G SUB 0 5 G T ]
1131 [SUB 0 0 A G DEL 0 6 A ]
86 [SUB 0 0 A G SUB 0 6 A C ]
459 [SUB 0 0 A G SUB 0 6 A G ]
277 [SUB 0 0 A G SUB 0 6 A T ]
1029 [SUB 0 0 A G DEL 0 7 G ]
804 [SUB 0 0 A G SUB 0 7 G A ]
385 [SUB 0 0 A G SUB 0 7 G C ]
226 [SUB 0 0 A G SUB 0 7 G T ]
174 [SUB 0 0 A G DEL 0 8 A ]
879 [SUB 0 0 A G SUB 0 8 A C ]
112 [SUB 0 0 A G SUB 0 8 A G ]
406 [SUB 0 0 A G SUB 0 8 A T ]
147 [SUB 0 0 A T ]
70 [SUB 0 0 A T SUB 0 1 G C ]
50 [SUB 0 0 A T SUB 0 1 G T ]
6073 [SUB 0 0 A T DEL 0 2 A ]
69 [SUB 0 0 A T SUB 0 2 A C ]
459 [SUB 0 0 A T SUB 0 2 A G ]
398 [SUB 0 0 A T SUB 0 2 A T ]
2848 [SUB 0 0 A T DEL 0 3 G ]
577 [SUB 0 0 A T SUB 0 3 G A ]
582 [SUB 0 0 A T SUB 0 3 G C ]
334 [SUB 0 0 A T SUB 0 3 G T ]
1880 [SUB 0 0 A T DEL 0 4 A ]
104 [SUB 0 0 A T SUB 0 4 A C ]
393 [SUB 0 0 A T SUB 0 4 A G ]
283 [SUB 0 0 A T SUB 0 4 A T ]
2784 [SUB 0 0 A T DEL 0 5 G ]
808 [SUB 0 0 A T SUB 0 5 G A ]
752 [SUB 0 0 A T SUB 0 5 G C ]
347 [SUB 0 0 A T SUB 0 5 G T ]
1973 [SUB 0 0 A T DEL 0 6 A ]
77 [SUB 0 0 A T SUB 0 6 A C ]
435 [SUB 0 0 A T SUB 0 6 A G ]
336 [SUB 0 0 A T SUB 0 6 A T ]
1729 [SUB 0 0 A T DEL 0 7 G ]
504 [SUB 0 0 A T SUB 0 7 G A ]
394 [SUB 0 0 A T SUB 0 7 G C ]
181 [SUB 0 0 A T SUB 0 7 G T ]
193 [SUB 0 0 A T DEL 0 8 A ]
499 [SUB 0 0 A T SUB 0 8 A C ]
81 [SUB 0 0 A T SUB 0 8 A G ]
315 [SUB 0 0 A T SUB 0 8 A T ]
429 [DEL 0 1 G ]
296 [DEL 0 1 G SUB 0 2 A C ]
702 [DEL 0 1 G SUB 0 2 A T ]
2154 [DEL 0 1 G DEL 0 3 G ]
1427 [DEL 0 1 G SUB 0 3 G A ]
1503 [DEL 0 1 G SUB 0 3 G C ]
2 [DEL 0 1 G SUB 0 3 G N ]
585 [DEL 0 1 G SUB 0 3 G T ]
5110 [DEL 0 1 G DEL 0 4 A ]
178 [DEL 0 1 G SUB 0 4 A C ]
836 [DEL 0 1 G SUB 0 4 A G ]
656 [DEL 0 1 G SUB 0 4 A T ]
7138 [DEL 0 1 G DEL 0 5 G ]
1975 [DEL 0 1 G SUB 0 5 G A ]
1749 [DEL 0 1 G SUB 0 5 G C ]
635 [DEL 0 1 G SUB 0 5 G T ]
5609 [DEL 0 1 G DEL 0 6 A ]
228 [DEL 0 1 G SUB 0 6 A C ]
1029 [DEL 0 1 G SUB 0 6 A G ]
2 [DEL 0 1 G SUB 0 6 A N ]
712 [DEL 0 1 G SUB 0 6 A T ]
5038 [DEL 0 1 G DEL 0 7 G ]
1458 [DEL 0 1 G SUB 0 7 G A ]
1213 [DEL 0 1 G SUB 0 7 G C ]
1 [DEL 0 1 G SUB 0 7 G N ]
742 [DEL 0 1 G SUB 0 7 G T ]
521 [DEL 0 1 G DEL 0 8 A ]
1370 [DEL 0 1 G SUB 0 8 A C ]
163 [DEL 0 1 G SUB 0 8 A G ]
840 [DEL 0 1 G SUB 0 8 A T ]
1 [SUB 0 1 G . SUB 0 5 G A ]
208 [SUB 0 1 G A ]
100 [SUB 0 1 G A SUB 0 2 A C ]
1 [SUB 0 1 G A SUB 0 2 A N ]
403 [SUB 0 1 G A SUB 0 2 A T ]
671 [SUB 0 1 G A SUB 0 3 G A ]
740 [SUB 0 1 G A SUB 0 3 G C ]
331 [SUB 0 1 G A SUB 0 3 G T ]
2334 [SUB 0 1 G A DEL 0 4 A ]
95 [SUB 0 1 G A SUB 0 4 A C ]
455 [SUB 0 1 G A SUB 0 4 A G ]
471 [SUB 0 1 G A SUB 0 4 A T ]
3358 [SUB 0 1 G A DEL 0 5 G ]
1028 [SUB 0 1 G A SUB 0 5 G A ]
739 [SUB 0 1 G A SUB 0 5 G C ]
327 [SUB 0 1 G A SUB 0 5 G T ]
2086 [SUB 0 1 G A DEL 0 6 A ]
81 [SUB 0 1 G A SUB 0 6 A C ]
441 [SUB 0 1 G A SUB 0 6 A G ]
292 [SUB 0 1 G A SUB 0 6 A T ]
2259 [SUB 0 1 G A DEL 0 7 G ]
806 [SUB 0 1 G A SUB 0 7 G A ]
497 [SUB 0 1 G A SUB 0 7 G C ]
285 [SUB 0 1 G A SUB 0 7 G T ]
215 [SUB 0 1 G A DEL 0 8 A ]
623 [SUB 0 1 G A SUB 0 8 A C ]
78 [SUB 0 1 G A SUB 0 8 A G ]
414 [SUB 0 1 G A SUB 0 8 A T ]
228 [SUB 0 1 G C ]
71 [SUB 0 1 G C SUB 0 2 A C ]
107 [SUB 0 1 G C SUB 0 2 A G ]
592 [SUB 0 1 G C SUB 0 2 A T ]
1461 [SUB 0 1 G C DEL 0 3 G ]
576 [SUB 0 1 G C SUB 0 3 G A ]
888 [SUB 0 1 G C SUB 0 3 G C ]
279 [SUB 0 1 G C SUB 0 3 G T ]
1870 [SUB 0 1 G C DEL 0 4 A ]
94 [SUB 0 1 G C SUB 0 4 A C ]
367 [SUB 0 1 G C SUB 0 4 A G ]
457 [SUB 0 1 G C SUB 0 4 A T ]
2905 [SUB 0 1 G C DEL 0 5 G ]
901 [SUB 0 1 G C SUB 0 5 G A ]
1302 [SUB 0 1 G C SUB 0 5 G C ]
406 [SUB 0 1 G C SUB 0 5 G T ]
2566 [SUB 0 1 G C DEL 0 6 A ]
94 [SUB 0 1 G C SUB 0 6 A C ]
480 [SUB 0 1 G C SUB 0 6 A G ]
430 [SUB 0 1 G C SUB 0 6 A T ]
2242 [SUB 0 1 G C DEL 0 7 G ]
1442 [SUB 0 1 G C SUB 0 7 G A ]
879 [SUB 0 1 G C SUB 0 7 G C ]
295 [SUB 0 1 G C SUB 0 7 G T ]
243 [SUB 0 1 G C DEL 0 8 A ]
603 [SUB 0 1 G C SUB 0 8 A C ]
97 [SUB 0 1 G C SUB 0 8 A G ]
298 [SUB 0 1 G C SUB 0 8 A T ]
1 [SUB 0 1 G N SUB 0 5 G A ]
1 [SUB 0 1 G N DEL 0 6 A ]
68 [SUB 0 1 G T ]
51 [SUB 0 1 G T SUB 0 2 A C ]
624 [SUB 0 1 G T SUB 0 2 A G ]
260 [SUB 0 1 G T SUB 0 2 A T ]
756 [SUB 0 1 G T DEL 0 3 G ]
304 [SUB 0 1 G T SUB 0 3 G A ]
463 [SUB 0 1 G T SUB 0 3 G C ]
241 [SUB 0 1 G T SUB 0 3 G T ]
877 [SUB 0 1 G T DEL 0 4 A ]
62 [SUB 0 1 G T SUB 0 4 A C ]
143 [SUB 0 1 G T SUB 0 4 A G ]
474 [SUB 0 1 G T SUB 0 4 A T ]
1422 [SUB 0 1 G T DEL 0 5 G ]
389 [SUB 0 1 G T SUB 0 5 G A ]
304 [SUB 0 1 G T SUB 0 5 G C ]
410 [SUB 0 1 G T SUB 0 5 G T ]
1154 [SUB 0 1 G T DEL 0 6 A ]
26 [SUB 0 1 G T SUB 0 6 A C ]
244 [SUB 0 1 G T SUB 0 6 A G ]
255 [SUB 0 1 G T SUB 0 6 A T ]
957 [SUB 0 1 G T DEL 0 7 G ]
347 [SUB 0 1 G T SUB 0 7 G A ]
260 [SUB 0 1 G T SUB 0 7 G C ]
207 [SUB 0 1 G T SUB 0 7 G T ]
78 [SUB 0 1 G T DEL 0 8 A ]
184 [SUB 0 1 G T SUB 0 8 A C ]
35 [SUB 0 1 G T SUB 0 8 A G ]
146 [SUB 0 1 G T SUB 0 8 A T ]
109 [INS 0 2 A ]
238 [INS 0 2 A SUB 0 3 G A ]
322 [INS 0 2 A SUB 0 3 G C ]
76 [INS 0 2 A SUB 0 3 G T ]
32 [INS 0 2 A SUB 0 4 A C ]
157 [INS 0 2 A SUB 0 4 A G ]
115 [INS 0 2 A SUB 0 4 A T ]
460 [INS 0 2 A SUB 0 5 G A ]
411 [INS 0 2 A SUB 0 5 G C ]
117 [INS 0 2 A SUB 0 5 G T ]
37 [INS 0 2 A SUB 0 6 A C ]
235 [INS 0 2 A SUB 0 6 A G ]
135 [INS 0 2 A SUB 0 6 A T ]
284 [INS 0 2 A SUB 0 7 G A ]
224 [INS 0 2 A SUB 0 7 G C ]
96 [INS 0 2 A SUB 0 7 G T ]
428 [INS 0 2 A SUB 0 8 A C ]
44 [INS 0 2 A SUB 0 8 A G ]
198 [INS 0 2 A SUB 0 8 A T ]
2968 [DEL 0 2 A ]
2893 [DEL 0 2 A SUB 0 3 G C ]
2 [DEL 0 2 A SUB 0 3 G N ]
1311 [DEL 0 2 A SUB 0 3 G T ]
1448 [DEL 0 2 A DEL 0 4 A ]
639 [DEL 0 2 A SUB 0 4 A C ]
2255 [DEL 0 2 A SUB 0 4 A G ]
1 [DEL 0 2 A SUB 0 4 A N ]
3314 [DEL 0 2 A SUB 0 4 A T ]
722 [DEL 0 2 A INS 0 5 G ]
27290 [DEL 0 2 A DEL 0 5 G ]
6755 [DEL 0 2 A SUB 0 5 G A ]
8039 [DEL 0 2 A SUB 0 5 G C ]
1 [DEL 0 2 A SUB 0 5 G N ]
3677 [DEL 0 2 A SUB 0 5 G T ]
753 [DEL 0 2 A INS 0 6 A ]
19455 [DEL 0 2 A DEL 0 6 A ]
2012 [DEL 0 2 A SUB 0 6 A C ]
3642 [DEL 0 2 A SUB 0 6 A G ]
2998 [DEL 0 2 A SUB 0 6 A T ]
583 [DEL 0 2 A INS 0 7 G ]
13140 [DEL 0 2 A DEL 0 7 G ]
4943 [DEL 0 2 A SUB 0 7 G A ]
4994 [DEL 0 2 A SUB 0 7 G C ]
3814 [DEL 0 2 A SUB 0 7 G T ]
982 [DEL 0 2 A DEL 0 8 A ]
3979 [DEL 0 2 A SUB 0 8 A C ]
3193 [DEL 0 2 A SUB 0 8 A G ]
2822 [DEL 0 2 A SUB 0 8 A T ]
1 [SUB 0 2 A . SUB 0 6 A T ]
467 [SUB 0 2 A C ]
745 [SUB 0 2 A C SUB 0 3 G A ]
1016 [SUB 0 2 A C SUB 0 3 G C ]
590 [SUB 0 2 A C SUB 0 3 G T ]
34 [SUB 0 2 A C INS 0 4 A ]
1149 [SUB 0 2 A C DEL 0 4 A ]
111 [SUB 0 2 A C SUB 0 4 A C ]
378 [SUB 0 2 A C SUB 0 4 A G ]
316 [SUB 0 2 A C SUB 0 4 A T ]
29 [SUB 0 2 A C INS 0 5 G ]
1662 [SUB 0 2 A C DEL 0 5 G ]
501 [SUB 0 2 A C SUB 0 5 G A ]
518 [SUB 0 2 A C SUB 0 5 G C ]
1 [SUB 0 2 A C SUB 0 5 G N ]
278 [SUB 0 2 A C SUB 0 5 G T ]
47 [SUB 0 2 A C INS 0 6 A ]
2079 [SUB 0 2 A C DEL 0 6 A ]
358 [SUB 0 2 A C SUB 0 6 A C ]
328 [SUB 0 2 A C SUB 0 6 A G ]
364 [SUB 0 2 A C SUB 0 6 A T ]
33 [SUB 0 2 A C INS 0 7 G ]
1354 [SUB 0 2 A C DEL 0 7 G ]
366 [SUB 0 2 A C SUB 0 7 G A ]
376 [SUB 0 2 A C SUB 0 7 G C ]
220 [SUB 0 2 A C SUB 0 7 G T ]
136 [SUB 0 2 A C DEL 0 8 A ]
439 [SUB 0 2 A C SUB 0 8 A C ]
178 [SUB 0 2 A C SUB 0 8 A G ]
234 [SUB 0 2 A C SUB 0 8 A T ]
588 [SUB 0 2 A G ]
998 [SUB 0 2 A G SUB 0 3 G A ]
1479 [SUB 0 2 A G SUB 0 3 G C ]
732 [SUB 0 2 A G SUB 0 3 G T ]
169 [SUB 0 2 A G INS 0 4 A ]
521 [SUB 0 2 A G SUB 0 4 A C ]
679 [SUB 0 2 A G SUB 0 4 A G ]
602 [SUB 0 2 A G SUB 0 4 A T ]
158 [SUB 0 2 A G INS 0 5 G ]
4410 [SUB 0 2 A G DEL 0 5 G ]
1255 [SUB 0 2 A G SUB 0 5 G A ]
1630 [SUB 0 2 A G SUB 0 5 G C ]
906 [SUB 0 2 A G SUB 0 5 G T ]
138 [SUB 0 2 A G INS 0 6 A ]
3501 [SUB 0 2 A G DEL 0 6 A ]
377 [SUB 0 2 A G SUB 0 6 A C ]
971 [SUB 0 2 A G SUB 0 6 A G ]
889 [SUB 0 2 A G SUB 0 6 A T ]
129 [SUB 0 2 A G INS 0 7 G ]
2347 [SUB 0 2 A G DEL 0 7 G ]
1342 [SUB 0 2 A G SUB 0 7 G A ]
1118 [SUB 0 2 A G SUB 0 7 G C ]
758 [SUB 0 2 A G SUB 0 7 G T ]
291 [SUB 0 2 A G DEL 0 8 A ]
782 [SUB 0 2 A G SUB 0 8 A C ]
593 [SUB 0 2 A G SUB 0 8 A G ]
518 [SUB 0 2 A G SUB 0 8 A T ]
1 [SUB 0 2 A N SUB 0 3 G T ]
2 [SUB 0 2 A N DEL 0 4 A ]
4 [SUB 0 2 A N DEL 0 5 G ]
1 [SUB 0 2 A N SUB 0 5 G A ]
1 [SUB 0 2 A N DEL 0 7 G ]
1 [SUB 0 2 A N SUB 0 7 G A ]
785 [SUB 0 2 A T ]
395 [SUB 0 2 A T SUB 0 3 G A ]
711 [SUB 0 2 A T SUB 0 3 G C ]
692 [SUB 0 2 A T SUB 0 3 G T ]
126 [SUB 0 2 A T INS 0 4 A ]
3530 [SUB 0 2 A T DEL 0 4 A ]
223 [SUB 0 2 A T SUB 0 4 A C ]
1037 [SUB 0 2 A T SUB 0 4 A G ]
902 [SUB 0 2 A T SUB 0 4 A T ]
114 [SUB 0 2 A T INS 0 5 G ]
4622 [SUB 0 2 A T DEL 0 5 G ]
1453 [SUB 0 2 A T SUB 0 5 G A ]
1473 [SUB 0 2 A T SUB 0 5 G C ]
842 [SUB 0 2 A T SUB 0 5 G T ]
126 [SUB 0 2 A T INS 0 6 A ]
3637 [SUB 0 2 A T DEL 0 6 A ]
553 [SUB 0 2 A T SUB 0 6 A C ]
738 [SUB 0 2 A T SUB 0 6 A G ]
905 [SUB 0 2 A T SUB 0 6 A T ]
104 [SUB 0 2 A T INS 0 7 G ]
2554 [SUB 0 2 A T DEL 0 7 G ]
940 [SUB 0 2 A T SUB 0 7 G A ]
790 [SUB 0 2 A T SUB 0 7 G C ]
577 [SUB 0 2 A T SUB 0 7 G T ]
172 [SUB 0 2 A T DEL 0 8 A ]
648 [SUB 0 2 A T SUB 0 8 A C ]
730 [SUB 0 2 A T SUB 0 8 A G ]
659 [SUB 0 2 A T SUB 0 8 A T ]
467 [INS 0 3 G ]
57 [INS 0 3 G SUB 0 4 A C ]
167 [INS 0 3 G SUB 0 4 A G ]
190 [INS 0 3 G SUB 0 4 A T ]
56 [INS 0 3 G INS 0 5 G ]
596 [INS 0 3 G SUB 0 5 G A ]
814 [INS 0 3 G SUB 0 5 G C ]
371 [INS 0 3 G SUB 0 5 G T ]
108 [INS 0 3 G INS 0 6 A ]
160 [INS 0 3 G SUB 0 6 A C ]
403 [INS 0 3 G SUB 0 6 A G ]
355 [INS 0 3 G SUB 0 6 A T ]
65 [INS 0 3 G INS 0 7 G ]
672 [INS 0 3 G SUB 0 7 G A ]
363 [INS 0 3 G SUB 0 7 G C ]
241 [INS 0 3 G SUB 0 7 G T ]
568 [INS 0 3 G SUB 0 8 A C ]
356 [INS 0 3 G SUB 0 8 A G ]
274 [INS 0 3 G SUB 0 8 A T ]
4923 [DEL 0 3 G ]
387 [DEL 0 3 G SUB 0 4 A C ]
2 [DEL 0 3 G SUB 0 4 A N ]
1528 [DEL 0 3 G SUB 0 4 A T ]
3466 [DEL 0 3 G DEL 0 5 G ]
7650 [DEL 0 3 G SUB 0 5 G A ]
7703 [DEL 0 3 G SUB 0 5 G C ]
2 [DEL 0 3 G SUB 0 5 G N ]
3053 [DEL 0 3 G SUB 0 5 G T ]
1025 [DEL 0 3 G INS 0 6 A ]
30260 [DEL 0 3 G DEL 0 6 A ]
3125 [DEL 0 3 G SUB 0 6 A C ]
5622 [DEL 0 3 G SUB 0 6 A G ]
3 [DEL 0 3 G SUB 0 6 A N ]
6169 [DEL 0 3 G SUB 0 6 A T ]
1039 [DEL 0 3 G INS 0 7 G ]
22253 [DEL 0 3 G DEL 0 7 G ]
10396 [DEL 0 3 G SUB 0 7 G A ]
7970 [DEL 0 3 G SUB 0 7 G C ]
1 [DEL 0 3 G SUB 0 7 G N ]
6333 [DEL 0 3 G SUB 0 7 G T ]
1461 [DEL 0 3 G DEL 0 8 A ]
6093 [DEL 0 3 G SUB 0 8 A C ]
4249 [DEL 0 3 G SUB 0 8 A G ]
2 [DEL 0 3 G SUB 0 8 A N ]
3557 [DEL 0 3 G SUB 0 8 A T ]
1400 [SUB 0 3 G A ]
544 [SUB 0 3 G A SUB 0 4 A C ]
909 [SUB 0 3 G A SUB 0 4 A G ]
2 [SUB 0 3 G A SUB 0 4 A N ]
1696 [SUB 0 3 G A SUB 0 4 A T ]
317 [SUB 0 3 G A INS 0 5 G ]
2740 [SUB 0 3 G A SUB 0 5 G A ]
2806 [SUB 0 3 G A SUB 0 5 G C ]
1680 [SUB 0 3 G A SUB 0 5 G T ]
467 [SUB 0 3 G A INS 0 6 A ]
9375 [SUB 0 3 G A DEL 0 6 A ]
1151 [SUB 0 3 G A SUB 0 6 A C ]
1639 [SUB 0 3 G A SUB 0 6 A G ]
1 [SUB 0 3 G A SUB 0 6 A N ]
2135 [SUB 0 3 G A SUB 0 6 A T ]
306 [SUB 0 3 G A INS 0 7 G ]
6400 [SUB 0 3 G A DEL 0 7 G ]
3785 [SUB 0 3 G A SUB 0 7 G A ]
2194 [SUB 0 3 G A SUB 0 7 G C ]
1675 [SUB 0 3 G A SUB 0 7 G T ]
362 [SUB 0 3 G A DEL 0 8 A ]
1585 [SUB 0 3 G A SUB 0 8 A C ]
1008 [SUB 0 3 G A SUB 0 8 A G ]
1 [SUB 0 3 G A SUB 0 8 A N ]
954 [SUB 0 3 G A SUB 0 8 A T ]
2013 [SUB 0 3 G C ]
26 [SUB 0 3 G C INS 0 4 A ]
346 [SUB 0 3 G C SUB 0 4 A C ]
462 [SUB 0 3 G C SUB 0 4 A G ]
2580 [SUB 0 3 G C SUB 0 4 A T ]
267 [SUB 0 3 G C INS 0 5 G ]
5757 [SUB 0 3 G C DEL 0 5 G ]
2179 [SUB 0 3 G C SUB 0 5 G A ]
2193 [SUB 0 3 G C SUB 0 5 G C ]
2017 [SUB 0 3 G C SUB 0 5 G T ]
363 [SUB 0 3 G C INS 0 6 A ]
8011 [SUB 0 3 G C DEL 0 6 A ]
972 [SUB 0 3 G C SUB 0 6 A C ]
1569 [SUB 0 3 G C SUB 0 6 A G ]
2375 [SUB 0 3 G C SUB 0 6 A T ]
274 [SUB 0 3 G C INS 0 7 G ]
5505 [SUB 0 3 G C DEL 0 7 G ]
2251 [SUB 0 3 G C SUB 0 7 G A ]
3636 [SUB 0 3 G C SUB 0 7 G C ]
1530 [SUB 0 3 G C SUB 0 7 G T ]
393 [SUB 0 3 G C DEL 0 8 A ]
1961 [SUB 0 3 G C SUB 0 8 A C ]
1281 [SUB 0 3 G C SUB 0 8 A G ]
1 [SUB 0 3 G C SUB 0 8 A N ]
1241 [SUB 0 3 G C SUB 0 8 A T ]
1 [SUB 0 3 G N ]
2 [SUB 0 3 G N DEL 0 5 G ]
1 [SUB 0 3 G N SUB 0 5 G C ]
1 [SUB 0 3 G N DEL 0 6 A ]
1 [SUB 0 3 G N SUB 0 7 G C ]
1 [SUB 0 3 G N SUB 0 8 A C ]
1266 [SUB 0 3 G T ]
63 [SUB 0 3 G T INS 0 4 A ]
715 [SUB 0 3 G T SUB 0 4 A C ]
2272 [SUB 0 3 G T SUB 0 4 A G ]
1 [SUB 0 3 G T SUB 0 4 A N ]
1567 [SUB 0 3 G T SUB 0 4 A T ]
115 [SUB 0 3 G T INS 0 5 G ]
6123 [SUB 0 3 G T DEL 0 5 G ]
1710 [SUB 0 3 G T SUB 0 5 G A ]
1401 [SUB 0 3 G T SUB 0 5 G C ]
1 [SUB 0 3 G T SUB 0 5 G N ]
1213 [SUB 0 3 G T SUB 0 5 G T ]
233 [SUB 0 3 G T INS 0 6 A ]
5394 [SUB 0 3 G T DEL 0 6 A ]
554 [SUB 0 3 G T SUB 0 6 A C ]
913 [SUB 0 3 G T SUB 0 6 A G ]
1288 [SUB 0 3 G T SUB 0 6 A T ]
211 [SUB 0 3 G T INS 0 7 G ]
3998 [SUB 0 3 G T DEL 0 7 G ]
1790 [SUB 0 3 G T SUB 0 7 G A ]
1204 [SUB 0 3 G T SUB 0 7 G C ]
1 [SUB 0 3 G T SUB 0 7 G N ]
1385 [SUB 0 3 G T SUB 0 7 G T ]
158 [SUB 0 3 G T DEL 0 8 A ]
1203 [SUB 0 3 G T SUB 0 8 A C ]
750 [SUB 0 3 G T SUB 0 8 A G ]
614 [SUB 0 3 G T SUB 0 8 A T ]
446 [INS 0 4 A ]
648 [INS 0 4 A SUB 0 5 G A ]
736 [INS 0 4 A SUB 0 5 G C ]
273 [INS 0 4 A SUB 0 5 G T ]
96 [INS 0 4 A INS 0 6 A ]
344 [INS 0 4 A SUB 0 6 A C ]
587 [INS 0 4 A SUB 0 6 A G ]
611 [INS 0 4 A SUB 0 6 A T ]
102 [INS 0 4 A INS 0 7 G ]
852 [INS 0 4 A SUB 0 7 G A ]
691 [INS 0 4 A SUB 0 7 G C ]
446 [INS 0 4 A SUB 0 7 G T ]
467 [INS 0 4 A SUB 0 8 A C ]
451 [INS 0 4 A SUB 0 8 A G ]
308 [INS 0 4 A SUB 0 8 A T ]
3340 [DEL 0 4 A ]
2330 [DEL 0 4 A SUB 0 5 G C ]
1053 [DEL 0 4 A SUB 0 5 G T ]
1975 [DEL 0 4 A DEL 0 6 A ]
1109 [DEL 0 4 A SUB 0 6 A C ]
2930 [DEL 0 4 A SUB 0 6 A G ]
3 [DEL 0 4 A SUB 0 6 A N ]
2597 [DEL 0 4 A SUB 0 6 A T ]
1879 [DEL 0 4 A INS 0 7 G ]
16099 [DEL 0 4 A DEL 0 7 G ]
6376 [DEL 0 4 A SUB 0 7 G A ]
8835 [DEL 0 4 A SUB 0 7 G C ]
4538 [DEL 0 4 A SUB 0 7 G T ]
1221 [DEL 0 4 A DEL 0 8 A ]
3652 [DEL 0 4 A SUB 0 8 A C ]
2893 [DEL 0 4 A SUB 0 8 A G ]
2293 [DEL 0 4 A SUB 0 8 A T ]
1927 [SUB 0 4 A C ]
25 [SUB 0 4 A C INS 0 5 G ]
2494 [SUB 0 4 A C SUB 0 5 G A ]
1684 [SUB 0 4 A C SUB 0 5 G C ]
1065 [SUB 0 4 A C SUB 0 5 G T ]
160 [SUB 0 4 A C INS 0 6 A ]
2652 [SUB 0 4 A C DEL 0 6 A ]
425 [SUB 0 4 A C SUB 0 6 A C ]
636 [SUB 0 4 A C SUB 0 6 A G ]
1 [SUB 0 4 A C SUB 0 6 A N ]
638 [SUB 0 4 A C SUB 0 6 A T ]
194 [SUB 0 4 A C INS 0 7 G ]
1688 [SUB 0 4 A C DEL 0 7 G ]
669 [SUB 0 4 A C SUB 0 7 G A ]
656 [SUB 0 4 A C SUB 0 7 G C ]
409 [SUB 0 4 A C SUB 0 7 G T ]
196 [SUB 0 4 A C DEL 0 8 A ]
918 [SUB 0 4 A C SUB 0 8 A C ]
560 [SUB 0 4 A C SUB 0 8 A G ]
1 [SUB 0 4 A C SUB 0 8 A N ]
587 [SUB 0 4 A C SUB 0 8 A T ]
824 [SUB 0 4 A G ]
2682 [SUB 0 4 A G SUB 0 5 G A ]
2222 [SUB 0 4 A G SUB 0 5 G C ]
1355 [SUB 0 4 A G SUB 0 5 G T ]
433 [SUB 0 4 A G INS 0 6 A ]
522 [SUB 0 4 A G SUB 0 6 A C ]
559 [SUB 0 4 A G SUB 0 6 A G ]
798 [SUB 0 4 A G SUB 0 6 A T ]
312 [SUB 0 4 A G INS 0 7 G ]
3021 [SUB 0 4 A G DEL 0 7 G ]
1301 [SUB 0 4 A G SUB 0 7 G A ]
1089 [SUB 0 4 A G SUB 0 7 G C ]
596 [SUB 0 4 A G SUB 0 7 G T ]
290 [SUB 0 4 A G DEL 0 8 A ]
853 [SUB 0 4 A G SUB 0 8 A C ]
631 [SUB 0 4 A G SUB 0 8 A G ]
640 [SUB 0 4 A G SUB 0 8 A T ]
1 [SUB 0 4 A N ]
3 [SUB 0 4 A N DEL 0 6 A ]
1522 [SUB 0 4 A T ]
19 [SUB 0 4 A T INS 0 5 G ]
896 [SUB 0 4 A T SUB 0 5 G A ]
1459 [SUB 0 4 A T SUB 0 5 G C ]
861 [SUB 0 4 A T SUB 0 5 G T ]
492 [SUB 0 4 A T INS 0 6 A ]
4322 [SUB 0 4 A T DEL 0 6 A ]
441 [SUB 0 4 A T SUB 0 6 A C ]
1115 [SUB 0 4 A T SUB 0 6 A G ]
1396 [SUB 0 4 A T SUB 0 6 A T ]
431 [SUB 0 4 A T INS 0 7 G ]
2956 [SUB 0 4 A T DEL 0 7 G ]
1086 [SUB 0 4 A T SUB 0 7 G A ]
1026 [SUB 0 4 A T SUB 0 7 G C ]
861 [SUB 0 4 A T SUB 0 7 G T ]
209 [SUB 0 4 A T DEL 0 8 A ]
1120 [SUB 0 4 A T SUB 0 8 A C ]
830 [SUB 0 4 A T SUB 0 8 A G ]
2586 [SUB 0 4 A T SUB 0 8 A T ]
261 [INS 0 5 G ]
78 [INS 0 5 G SUB 0 6 A C ]
331 [INS 0 5 G SUB 0 6 A G ]
237 [INS 0 5 G SUB 0 6 A T ]
121 [INS 0 5 G INS 0 7 G ]
547 [INS 0 5 G SUB 0 7 G A ]
599 [INS 0 5 G SUB 0 7 G C ]
331 [INS 0 5 G SUB 0 7 G T ]
363 [INS 0 5 G SUB 0 8 A C ]
255 [INS 0 5 G SUB 0 8 A G ]
200 [INS 0 5 G SUB 0 8 A T ]
4786 [DEL 0 5 G ]
419 [DEL 0 5 G SUB 0 6 A C ]
2001 [DEL 0 5 G SUB 0 6 A T ]
2420 [DEL 0 5 G DEL 0 7 G ]
4447 [DEL 0 5 G SUB 0 7 G A ]
7107 [DEL 0 5 G SUB 0 7 G C ]
2766 [DEL 0 5 G SUB 0 7 G T ]
1140 [DEL 0 5 G DEL 0 8 A ]
5615 [DEL 0 5 G SUB 0 8 A C ]
4334 [DEL 0 5 G SUB 0 8 A G ]
1 [DEL 0 5 G SUB 0 8 A N ]
4103 [DEL 0 5 G SUB 0 8 A T ]
1 [SUB 0 5 G . INS 0 7 G ]
1913 [SUB 0 5 G A ]
510 [SUB 0 5 G A SUB 0 6 A C ]
2547 [SUB 0 5 G A SUB 0 6 A G ]
1 [SUB 0 5 G A SUB 0 6 A N ]
1687 [SUB 0 5 G A SUB 0 6 A T ]
1468 [SUB 0 5 G A INS 0 7 G ]
1965 [SUB 0 5 G A SUB 0 7 G A ]
1651 [SUB 0 5 G A SUB 0 7 G C ]
1 [SUB 0 5 G A SUB 0 7 G N ]
1467 [SUB 0 5 G A SUB 0 7 G T ]
365 [SUB 0 5 G A DEL 0 8 A ]
1679 [SUB 0 5 G A SUB 0 8 A C ]
1543 [SUB 0 5 G A SUB 0 8 A G ]
1 [SUB 0 5 G A SUB 0 8 A N ]
1631 [SUB 0 5 G A SUB 0 8 A T ]
3055 [SUB 0 5 G C ]
47 [SUB 0 5 G C INS 0 6 A ]
338 [SUB 0 5 G C SUB 0 6 A C ]
751 [SUB 0 5 G C SUB 0 6 A G ]
3763 [SUB 0 5 G C SUB 0 6 A T ]
828 [SUB 0 5 G C INS 0 7 G ]
3625 [SUB 0 5 G C DEL 0 7 G ]
2075 [SUB 0 5 G C SUB 0 7 G A ]
1814 [SUB 0 5 G C SUB 0 7 G C ]
1066 [SUB 0 5 G C SUB 0 7 G T ]
483 [SUB 0 5 G C DEL 0 8 A ]
1739 [SUB 0 5 G C SUB 0 8 A C ]
1257 [SUB 0 5 G C SUB 0 8 A G ]
1415 [SUB 0 5 G C SUB 0 8 A T ]
1 [SUB 0 5 G N SUB 0 6 A T ]
1 [SUB 0 5 G N SUB 0 7 G T ]
1 [SUB 0 5 G N DEL 0 8 A ]
1 [SUB 0 5 G N SUB 0 8 A C ]
1874 [SUB 0 5 G T ]
263 [SUB 0 5 G T INS 0 6 A ]
485 [SUB 0 5 G T SUB 0 6 A C ]
2888 [SUB 0 5 G T SUB 0 6 A G ]
1984 [SUB 0 5 G T SUB 0 6 A T ]
526 [SUB 0 5 G T INS 0 7 G ]
3010 [SUB 0 5 G T DEL 0 7 G ]
1299 [SUB 0 5 G T SUB 0 7 G A ]
1020 [SUB 0 5 G T SUB 0 7 G C ]
927 [SUB 0 5 G T SUB 0 7 G T ]
206 [SUB 0 5 G T DEL 0 8 A ]
1148 [SUB 0 5 G T SUB 0 8 A C ]
646 [SUB 0 5 G T SUB 0 8 A G ]
822 [SUB 0 5 G T SUB 0 8 A T ]
392 [INS 0 6 A ]
473 [INS 0 6 A SUB 0 7 G A ]
583 [INS 0 6 A SUB 0 7 G C ]
327 [INS 0 6 A SUB 0 7 G T ]
432 [INS 0 6 A SUB 0 8 A C ]
432 [INS 0 6 A SUB 0 8 A G ]
276 [INS 0 6 A SUB 0 8 A T ]
2474 [DEL 0 6 A ]
1691 [DEL 0 6 A SUB 0 7 G C ]
1 [DEL 0 6 A SUB 0 7 G N ]
724 [DEL 0 6 A SUB 0 7 G T ]
323 [DEL 0 6 A DEL 0 8 A ]
2729 [DEL 0 6 A SUB 0 8 A C ]
238 [DEL 0 6 A SUB 0 8 A G ]
2127 [DEL 0 6 A SUB 0 8 A T ]
1119 [SUB 0 6 A C ]
131 [SUB 0 6 A C INS 0 7 G ]
1442 [SUB 0 6 A C SUB 0 7 G A ]
1196 [SUB 0 6 A C SUB 0 7 G C ]
1189 [SUB 0 6 A C SUB 0 7 G T ]
164 [SUB 0 6 A C DEL 0 8 A ]
686 [SUB 0 6 A C SUB 0 8 A C ]
752 [SUB 0 6 A C SUB 0 8 A G ]
480 [SUB 0 6 A C SUB 0 8 A T ]
832 [SUB 0 6 A G ]
1500 [SUB 0 6 A G SUB 0 7 G A ]
1139 [SUB 0 6 A G SUB 0 7 G C ]
1 [SUB 0 6 A G SUB 0 7 G N ]
601 [SUB 0 6 A G SUB 0 7 G T ]
865 [SUB 0 6 A G SUB 0 8 A C ]
486 [SUB 0 6 A G SUB 0 8 A G ]
629 [SUB 0 6 A G SUB 0 8 A T ]
1539 [SUB 0 6 A T ]
85 [SUB 0 6 A T INS 0 7 G ]
439 [SUB 0 6 A T SUB 0 7 G A ]
692 [SUB 0 6 A T SUB 0 7 G C ]
593 [SUB 0 6 A T SUB 0 7 G T ]
258 [SUB 0 6 A T DEL 0 8 A ]
747 [SUB 0 6 A T SUB 0 8 A C ]
871 [SUB 0 6 A T SUB 0 8 A G ]
825 [SUB 0 6 A T SUB 0 8 A T ]
306 [INS 0 7 G ]
229 [INS 0 7 G SUB 0 8 A C ]
39 [INS 0 7 G SUB 0 8 A G ]
179 [INS 0 7 G SUB 0 8 A T ]
383 [DEL 0 7 G ]
457 [DEL 0 7 G SUB 0 8 A C ]
229 [DEL 0 7 G SUB 0 8 A T ]
900 [SUB 0 7 G A ]
1167 [SUB 0 7 G A SUB 0 8 A C ]
136 [SUB 0 7 G A SUB 0 8 A G ]
1351 [SUB 0 7 G A SUB 0 8 A T ]
1323 [SUB 0 7 G C ]
790 [SUB 0 7 G C SUB 0 8 A C ]
106 [SUB 0 7 G C SUB 0 8 A G ]
1467 [SUB 0 7 G C SUB 0 8 A T ]
1 [SUB 0 7 G N ]
1126 [SUB 0 7 G T ]
752 [SUB 0 7 G T SUB 0 8 A C ]
845 [SUB 0 7 G T SUB 0 8 A G ]
1136 [SUB 0 7 G T SUB 0 8 A T ]
447 [DEL 0 8 A ]
892 [SUB 0 8 A C ]
143 [SUB 0 8 A G ]
583 [SUB 0 8 A T ]
8    2503
46
1192 [DEL 0 4 A DEL 1 2 A ]
68 [DEL 0 4 A SUB 1 2 A C ]
350 [DEL 0 4 A SUB 1 2 A G ]
196 [DEL 0 4 A SUB 1 2 A T ]
164 [DEL 0 4 A INS 1 3 G ]
1755 [DEL 0 4 A DEL 1 3 G ]
451 [DEL 0 4 A SUB 1 3 G A ]
471 [DEL 0 4 A SUB 1 3 G C ]
218 [DEL 0 4 A SUB 1 3 G T ]
413 [DEL 0 4 A DEL 1 4 A ]
149 [DEL 0 4 A SUB 1 4 A C ]
72 [DEL 0 4 A SUB 1 4 A G ]
146 [DEL 0 4 A SUB 1 4 A T ]
207 [DEL 1 0 A ]
40 [SUB 1 0 A C ]
338 [SUB 1 0 A G ]
228 [SUB 1 0 A T ]
741 [DEL 1 1 G ]
348 [SUB 1 1 G A ]
435 [SUB 1 1 G C ]
140 [SUB 1 1 G T ]
133 [INS 1 2 A ]
1932 [DEL 1 2 A ]
248 [SUB 1 2 A C ]
446 [SUB 1 2 A G ]
2 [SUB 1 2 A N ]
334 [SUB 1 2 A T ]
180 [INS 1 3 G ]
2875 [DEL 1 3 G ]
1054 [SUB 1 3 G A ]
1215 [SUB 1 3 G C ]
457 [SUB 1 3 G T ]
241 [INS 1 4 A ]
2559 [DEL 1 4 A ]
313 [SUB 1 4 A C ]
665 [SUB 1 4 A G ]
367 [SUB 1 4 A T ]
236 [INS 1 5 G ]
1906 [DEL 1 5 G ]
838 [SUB 1 5 G A ]
813 [SUB 1 5 G C ]
355 [SUB 1 5 G T ]
328 [DEL 1 6 A ]
664 [SUB 1 6 A C ]
463 [SUB 1 6 A G ]
368 [SUB 1 6 A T ]
9    4625
514
2 [DEL 0 0 A SUB 1 0 A C ]
19 [DEL 0 0 A SUB 1 0 A G ]
22 [DEL 0 0 A SUB 1 0 A T ]
52 [DEL 0 0 A DEL 1 1 G ]
46 [DEL 0 0 A SUB 1 1 G A ]
17 [DEL 0 0 A SUB 1 1 G C ]
5 [DEL 0 0 A SUB 1 1 G T ]
133 [DEL 0 0 A DEL 1 2 A ]
12 [DEL 0 0 A SUB 1 2 A C ]
22 [DEL 0 0 A SUB 1 2 A G ]
16 [DEL 0 0 A SUB 1 2 A T ]
70 [DEL 0 0 A DEL 1 3 G ]
26 [DEL 0 0 A SUB 1 3 G A ]
25 [DEL 0 0 A SUB 1 3 G C ]
21 [DEL 0 0 A SUB 1 3 G T ]
4 [DEL 0 0 A DEL 1 4 A ]
21 [DEL 0 0 A SUB 1 4 A C ]
6 [DEL 0 0 A SUB 1 4 A T ]
4 [SUB 0 0 A C SUB 1 0 A C ]
18 [SUB 0 0 A C SUB 1 0 A G ]
12 [SUB 0 0 A C SUB 1 0 A T ]
47 [SUB 0 0 A C DEL 1 1 G ]
9 [SUB 0 0 A C SUB 1 1 G A ]
23 [SUB 0 0 A C SUB 1 1 G C ]
7 [SUB 0 0 A C SUB 1 1 G T ]
116 [SUB 0 0 A C DEL 1 2 A ]
20 [SUB 0 0 A C SUB 1 2 A C ]
15 [SUB 0 0 A C SUB 1 2 A G ]
16 [SUB 0 0 A C SUB 1 2 A T ]
86 [SUB 0 0 A C DEL 1 3 G ]
18 [SUB 0 0 A C SUB 1 3 G A ]
28 [SUB 0 0 A C SUB 1 3 G C ]
13 [SUB 0 0 A C SUB 1 3 G T ]
2 [SUB 0 0 A C DEL 1 4 A ]
31 [SUB 0 0 A C SUB 1 4 A C ]
5 [SUB 0 0 A C SUB 1 4 A T ]
21 [SUB 0 0 A G SUB 1 0 A C ]
93 [SUB 0 0 A G SUB 1 0 A G ]
102 [SUB 0 0 A G SUB 1 0 A T ]
269 [SUB 0 0 A G DEL 1 1 G ]
97 [SUB 0 0 A G SUB 1 1 G A ]
86 [SUB 0 0 A G SUB 1 1 G C ]
36 [SUB 0 0 A G SUB 1 1 G T ]
597 [SUB 0 0 A G DEL 1 2 A ]
51 [SUB 0 0 A G SUB 1 2 A C ]
149 [SUB 0 0 A G SUB 1 2 A G ]
83 [SUB 0 0 A G SUB 1 2 A T ]
424 [SUB 0 0 A G DEL 1 3 G ]
134 [SUB 0 0 A G SUB 1 3 G A ]
95 [SUB 0 0 A G SUB 1 3 G C ]
67 [SUB 0 0 A G SUB 1 3 G T ]
77 [SUB 0 0 A G DEL 1 4 A ]
84 [SUB 0 0 A G SUB 1 4 A C ]
28 [SUB 0 0 A G SUB 1 4 A T ]
12 [SUB 0 0 A T SUB 1 0 A C ]
106 [SUB 0 0 A T SUB 1 0 A G ]
167 [SUB 0 0 A T SUB 1 0 A T ]
381 [SUB 0 0 A T DEL 1 1 G ]
165 [SUB 0 0 A T SUB 1 1 G A ]
152 [SUB 0 0 A T SUB 1 1 G C ]
51 [SUB 0 0 A T SUB 1 1 G T ]
784 [SUB 0 0 A T DEL 1 2 A ]
82 [SUB 0 0 A T SUB 1 2 A C ]
157 [SUB 0 0 A T SUB 1 2 A G ]
143 [SUB 0 0 A T SUB 1 2 A T ]
586 [SUB 0 0 A T DEL 1 3 G ]
220 [SUB 0 0 A T SUB 1 3 G A ]
153 [SUB 0 0 A T SUB 1 3 G C ]
129 [SUB 0 0 A T SUB 1 3 G T ]
43 [SUB 0 0 A T DEL 1 4 A ]
85 [SUB 0 0 A T SUB 1 4 A C ]
42 [SUB 0 0 A T SUB 1 4 A T ]
79 [DEL 0 1 G SUB 1 0 A C ]
185 [DEL 0 1 G SUB 1 0 A G ]
295 [DEL 0 1 G SUB 1 0 A T ]
700 [DEL 0 1 G DEL 1 1 G ]
264 [DEL 0 1 G SUB 1 1 G A ]
309 [DEL 0 1 G SUB 1 1 G C ]
109 [DEL 0 1 G SUB 1 1 G T ]
1834 [DEL 0 1 G DEL 1 2 A ]
168 [DEL 0 1 G SUB 1 2 A C ]
350 [DEL 0 1 G SUB 1 2 A G ]
245 [DEL 0 1 G SUB 1 2 A T ]
1400 [DEL 0 1 G DEL 1 3 G ]
452 [DEL 0 1 G SUB 1 3 G A ]
309 [DEL 0 1 G SUB 1 3 G C ]
285 [DEL 0 1 G SUB 1 3 G T ]
153 [DEL 0 1 G DEL 1 4 A ]
205 [DEL 0 1 G SUB 1 4 A C ]
74 [DEL 0 1 G SUB 1 4 A T ]
16 [SUB 0 1 G A SUB 1 0 A C ]
72 [SUB 0 1 G A SUB 1 0 A G ]
102 [SUB 0 1 G A SUB 1 0 A T ]
443 [SUB 0 1 G A DEL 1 1 G ]
126 [SUB 0 1 G A SUB 1 1 G A ]
104 [SUB 0 1 G A SUB 1 1 G C ]
35 [SUB 0 1 G A SUB 1 1 G T ]
871 [SUB 0 1 G A DEL 1 2 A ]
48 [SUB 0 1 G A SUB 1 2 A C ]
188 [SUB 0 1 G A SUB 1 2 A G ]
1 [SUB 0 1 G A SUB 1 2 A N ]
114 [SUB 0 1 G A SUB 1 2 A T ]
550 [SUB 0 1 G A DEL 1 3 G ]
205 [SUB 0 1 G A SUB 1 3 G A ]
170 [SUB 0 1 G A SUB 1 3 G C ]
264 [SUB 0 1 G A SUB 1 3 G T ]
34 [SUB 0 1 G A DEL 1 4 A ]
71 [SUB 0 1 G A SUB 1 4 A C ]
21 [SUB 0 1 G A SUB 1 4 A T ]
22 [SUB 0 1 G C SUB 1 0 A C ]
70 [SUB 0 1 G C SUB 1 0 A G ]
105 [SUB 0 1 G C SUB 1 0 A T ]
357 [SUB 0 1 G C DEL 1 1 G ]
127 [SUB 0 1 G C SUB 1 1 G A ]
173 [SUB 0 1 G C SUB 1 1 G C ]
40 [SUB 0 1 G C SUB 1 1 G T ]
1112 [SUB 0 1 G C DEL 1 2 A ]
58 [SUB 0 1 G C SUB 1 2 A C ]
173 [SUB 0 1 G C SUB 1 2 A G ]
122 [SUB 0 1 G C SUB 1 2 A T ]
653 [SUB 0 1 G C DEL 1 3 G ]
193 [SUB 0 1 G C SUB 1 3 G A ]
257 [SUB 0 1 G C SUB 1 3 G C ]
118 [SUB 0 1 G C SUB 1 3 G T ]
45 [SUB 0 1 G C DEL 1 4 A ]
81 [SUB 0 1 G C SUB 1 4 A C ]
44 [SUB 0 1 G C SUB 1 4 A T ]
7 [SUB 0 1 G T SUB 1 0 A C ]
50 [SUB 0 1 G T SUB 1 0 A G ]
65 [SUB 0 1 G T SUB 1 0 A T ]
204 [SUB 0 1 G T DEL 1 1 G ]
54 [SUB 0 1 G T SUB 1 1 G A ]
54 [SUB 0 1 G T SUB 1 1 G C ]
30 [SUB 0 1 G T SUB 1 1 G T ]
466 [SUB 0 1 G T DEL 1 2 A ]
27 [SUB 0 1 G T SUB 1 2 A C ]
72 [SUB 0 1 G T SUB 1 2 A G ]
71 [SUB 0 1 G T SUB 1 2 A T ]
263 [SUB 0 1 G T DEL 1 3 G ]
118 [SUB 0 1 G T SUB 1 3 G A ]
96 [SUB 0 1 G T SUB 1 3 G C ]
59 [SUB 0 1 G T SUB 1 3 G T ]
11 [SUB 0 1 G T DEL 1 4 A ]
32 [SUB 0 1 G T SUB 1 4 A C ]
9 [SUB 0 1 G T SUB 1 4 A T ]
5 [INS 0 2 A SUB 1 0 A C ]
27 [INS 0 2 A SUB 1 0 A G ]
50 [INS 0 2 A SUB 1 0 A T ]
109 [INS 0 2 A DEL 1 1 G ]
41 [INS 0 2 A SUB 1 1 G A ]
123 [INS 0 2 A SUB 1 1 G C ]
19 [INS 0 2 A SUB 1 1 G T ]
288 [INS 0 2 A DEL 1 2 A ]
13 [INS 0 2 A SUB 1 2 A C ]
35 [INS 0 2 A SUB 1 2 A G ]
41 [INS 0 2 A SUB 1 2 A T ]
247 [INS 0 2 A DEL 1 3 G ]
79 [INS 0 2 A SUB 1 3 G A ]
65 [INS 0 2 A SUB 1 3 G C ]
39 [INS 0 2 A SUB 1 3 G T ]
12 [INS 0 2 A DEL 1 4 A ]
21 [INS 0 2 A SUB 1 4 A C ]
13 [INS 0 2 A SUB 1 4 A T ]
159 [DEL 0 2 A SUB 1 0 A C ]
818 [DEL 0 2 A SUB 1 0 A G ]
966 [DEL 0 2 A SUB 1 0 A T ]
2762 [DEL 0 2 A DEL 1 1 G ]
1007 [DEL 0 2 A SUB 1 1 G A ]
1010 [DEL 0 2 A SUB 1 1 G C ]
411 [DEL 0 2 A SUB 1 1 G T ]
6960 [DEL 0 2 A DEL 1 2 A ]
499 [DEL 0 2 A SUB 1 2 A C ]
1527 [DEL 0 2 A SUB 1 2 A G ]
886 [DEL 0 2 A SUB 1 2 A T ]
4769 [DEL 0 2 A DEL 1 3 G ]
1907 [DEL 0 2 A SUB 1 3 G A ]
1390 [DEL 0 2 A SUB 1 3 G C ]
1185 [DEL 0 2 A SUB 1 3 G T ]
371 [DEL 0 2 A DEL 1 4 A ]
659 [DEL 0 2 A SUB 1 4 A C ]
274 [DEL 0 2 A SUB 1 4 A T ]
16 [SUB 0 2 A C SUB 1 0 A C ]
79 [SUB 0 2 A C SUB 1 0 A G ]
70 [SUB 0 2 A C SUB 1 0 A T ]
159 [SUB 0 2 A C DEL 1 1 G ]
48 [SUB 0 2 A C SUB 1 1 G A ]
82 [SUB 0 2 A C SUB 1 1 G C ]
14 [SUB 0 2 A C SUB 1 1 G T ]
680 [SUB 0 2 A C DEL 1 2 A ]
32 [SUB 0 2 A C SUB 1 2 A C ]
126 [SUB 0 2 A C SUB 1 2 A G ]
90 [SUB 0 2 A C SUB 1 2 A T ]
353 [SUB 0 2 A C DEL 1 3 G ]
109 [SUB 0 2 A C SUB 1 3 G A ]
115 [SUB 0 2 A C SUB 1 3 G C ]
68 [SUB 0 2 A C SUB 1 3 G T ]
25 [SUB 0 2 A C DEL 1 4 A ]
45 [SUB 0 2 A C SUB 1 4 A C ]
22 [SUB 0 2 A C SUB 1 4 A T ]
24 [SUB 0 2 A G SUB 1 0 A C ]
163 [SUB 0 2 A G SUB 1 0 A G ]
156 [SUB 0 2 A G SUB 1 0 A T ]
426 [SUB 0 2 A G DEL 1 1 G ]
156 [SUB 0 2 A G SUB 1 1 G A ]
202 [SUB 0 2 A G SUB 1 1 G C ]
71 [SUB 0 2 A G SUB 1 1 G T ]
1234 [SUB 0 2 A G DEL 1 2 A ]
63 [SUB 0 2 A G SUB 1 2 A C ]
240 [SUB 0 2 A G SUB 1 2 A G ]
189 [SUB 0 2 A G SUB 1 2 A T ]
801 [SUB 0 2 A G DEL 1 3 G ]
279 [SUB 0 2 A G SUB 1 3 G A ]
213 [SUB 0 2 A G SUB 1 3 G C ]
166 [SUB 0 2 A G SUB 1 3 G T ]
62 [SUB 0 2 A G DEL 1 4 A ]
109 [SUB 0 2 A G SUB 1 4 A C ]
52 [SUB 0 2 A G SUB 1 4 A T ]
1 [SUB 0 2 A N DEL 1 2 A ]
55 [SUB 0 2 A T SUB 1 0 A C ]
156 [SUB 0 2 A T SUB 1 0 A G ]
207 [SUB 0 2 A T SUB 1 0 A T ]
605 [SUB 0 2 A T DEL 1 1 G ]
257 [SUB 0 2 A T SUB 1 1 G A ]
300 [SUB 0 2 A T SUB 1 1 G C ]
100 [SUB 0 2 A T SUB 1 1 G T ]
4623 [SUB 0 2 A T DEL 1 2 A ]
128 [SUB 0 2 A T SUB 1 2 A C ]
360 [SUB 0 2 A T SUB 1 2 A G ]
296 [SUB 0 2 A T SUB 1 2 A T ]
1171 [SUB 0 2 A T DEL 1 3 G ]
402 [SUB 0 2 A T SUB 1 3 G A ]
361 [SUB 0 2 A T SUB 1 3 G C ]
238 [SUB 0 2 A T SUB 1 3 G T ]
94 [SUB 0 2 A T DEL 1 4 A ]
214 [SUB 0 2 A T SUB 1 4 A C ]
80 [SUB 0 2 A T SUB 1 4 A T ]
11 [INS 0 3 G SUB 1 0 A C ]
62 [INS 0 3 G SUB 1 0 A G ]
67 [INS 0 3 G SUB 1 0 A T ]
194 [INS 0 3 G DEL 1 1 G ]
108 [INS 0 3 G SUB 1 1 G A ]
61 [INS 0 3 G SUB 1 1 G C ]
32 [INS 0 3 G SUB 1 1 G T ]
538 [INS 0 3 G DEL 1 2 A ]
23 [INS 0 3 G SUB 1 2 A C ]
78 [INS 0 3 G SUB 1 2 A G ]
50 [INS 0 3 G SUB 1 2 A T ]
399 [INS 0 3 G DEL 1 3 G ]
130 [INS 0 3 G SUB 1 3 G A ]
82 [INS 0 3 G SUB 1 3 G C ]
63 [INS 0 3 G SUB 1 3 G T ]
25 [INS 0 3 G DEL 1 4 A ]
45 [INS 0 3 G SUB 1 4 A C ]
21 [INS 0 3 G SUB 1 4 A T ]
311 [DEL 0 3 G SUB 1 0 A C ]
1088 [DEL 0 3 G SUB 1 0 A G ]
1187 [DEL 0 3 G SUB 1 0 A T ]
4993 [DEL 0 3 G DEL 1 1 G ]
2089 [DEL 0 3 G SUB 1 1 G A ]
1700 [DEL 0 3 G SUB 1 1 G C ]
794 [DEL 0 3 G SUB 1 1 G T ]
11183 [DEL 0 3 G DEL 1 2 A ]
772 [DEL 0 3 G SUB 1 2 A C ]
2115 [DEL 0 3 G SUB 1 2 A G ]
1 [DEL 0 3 G SUB 1 2 A N ]
1773 [DEL 0 3 G SUB 1 2 A T ]
9108 [DEL 0 3 G DEL 1 3 G ]
3472 [DEL 0 3 G SUB 1 3 G A ]
2303 [DEL 0 3 G SUB 1 3 G C ]
1679 [DEL 0 3 G SUB 1 3 G T ]
397 [DEL 0 3 G DEL 1 4 A ]
955 [DEL 0 3 G SUB 1 4 A C ]
457 [DEL 0 3 G SUB 1 4 A T ]
1 [SUB 0 3 G . DEL 1 1 G ]
64 [SUB 0 3 G A SUB 1 0 A C ]
390 [SUB 0 3 G A SUB 1 0 A G ]
1 [SUB 0 3 G A SUB 1 0 A N ]
360 [SUB 0 3 G A SUB 1 0 A T ]
1636 [SUB 0 3 G A DEL 1 1 G ]
686 [SUB 0 3 G A SUB 1 1 G A ]
455 [SUB 0 3 G A SUB 1 1 G C ]
286 [SUB 0 3 G A SUB 1 1 G T ]
3878 [SUB 0 3 G A DEL 1 2 A ]
273 [SUB 0 3 G A SUB 1 2 A C ]
845 [SUB 0 3 G A SUB 1 2 A G ]
2 [SUB 0 3 G A SUB 1 2 A N ]
689 [SUB 0 3 G A SUB 1 2 A T ]
2836 [SUB 0 3 G A DEL 1 3 G ]
1209 [SUB 0 3 G A SUB 1 3 G A ]
863 [SUB 0 3 G A SUB 1 3 G C ]
1 [SUB 0 3 G A SUB 1 3 G N ]
533 [SUB 0 3 G A SUB 1 3 G T ]
163 [SUB 0 3 G A DEL 1 4 A ]
354 [SUB 0 3 G A SUB 1 4 A C ]
116 [SUB 0 3 G A SUB 1 4 A T ]
75 [SUB 0 3 G C SUB 1 0 A C ]
248 [SUB 0 3 G C SUB 1 0 A G ]
258 [SUB 0 3 G C SUB 1 0 A T ]
1079 [SUB 0 3 G C DEL 1 1 G ]
384 [SUB 0 3 G C SUB 1 1 G A ]
525 [SUB 0 3 G C SUB 1 1 G C ]
215 [SUB 0 3 G C SUB 1 1 G T ]
2638 [SUB 0 3 G C DEL 1 2 A ]
201 [SUB 0 3 G C SUB 1 2 A C ]
571 [SUB 0 3 G C SUB 1 2 A G ]
619 [SUB 0 3 G C SUB 1 2 A T ]
2226 [SUB 0 3 G C DEL 1 3 G ]
772 [SUB 0 3 G C SUB 1 3 G A ]
772 [SUB 0 3 G C SUB 1 3 G C ]
478 [SUB 0 3 G C SUB 1 3 G T ]
123 [SUB 0 3 G C DEL 1 4 A ]
269 [SUB 0 3 G C SUB 1 4 A C ]
112 [SUB 0 3 G C SUB 1 4 A T ]
1 [SUB 0 3 G N DEL 1 3 G ]
23 [SUB 0 3 G T SUB 1 0 A C ]
190 [SUB 0 3 G T SUB 1 0 A G ]
241 [SUB 0 3 G T SUB 1 0 A T ]
775 [SUB 0 3 G T DEL 1 1 G ]
341 [SUB 0 3 G T SUB 1 1 G A ]
279 [SUB 0 3 G T SUB 1 1 G C ]
191 [SUB 0 3 G T SUB 1 1 G T ]
1937 [SUB 0 3 G T DEL 1 2 A ]
146 [SUB 0 3 G T SUB 1 2 A C ]
324 [SUB 0 3 G T SUB 1 2 A G ]
1 [SUB 0 3 G T SUB 1 2 A N ]
323 [SUB 0 3 G T SUB 1 2 A T ]
1425 [SUB 0 3 G T DEL 1 3 G ]
560 [SUB 0 3 G T SUB 1 3 G A ]
418 [SUB 0 3 G T SUB 1 3 G C ]
1 [SUB 0 3 G T SUB 1 3 G N ]
345 [SUB 0 3 G T SUB 1 3 G T ]
74 [SUB 0 3 G T DEL 1 4 A ]
174 [SUB 0 3 G T SUB 1 4 A C ]
56 [SUB 0 3 G T SUB 1 4 A T ]
21 [INS 0 4 A SUB 1 0 A C ]
78 [INS 0 4 A SUB 1 0 A G ]
98 [INS 0 4 A SUB 1 0 A T ]
325 [INS 0 4 A DEL 1 1 G ]
149 [INS 0 4 A SUB 1 1 G A ]
93 [INS 0 4 A SUB 1 1 G C ]
50 [INS 0 4 A SUB 1 1 G T ]
783 [INS 0 4 A DEL 1 2 A ]
60 [INS 0 4 A SUB 1 2 A C ]
163 [INS 0 4 A SUB 1 2 A G ]
138 [INS 0 4 A SUB 1 2 A T ]
624 [INS 0 4 A DEL 1 3 G ]
284 [INS 0 4 A SUB 1 3 G A ]
200 [INS 0 4 A SUB 1 3 G C ]
105 [INS 0 4 A SUB 1 3 G T ]
41 [INS 0 4 A DEL 1 4 A ]
54 [INS 0 4 A SUB 1 4 A C ]
49 [INS 0 4 A SUB 1 4 A T ]
148 [DEL 0 4 A SUB 1 0 A C ]
589 [DEL 0 4 A SUB 1 0 A G ]
687 [DEL 0 4 A SUB 1 0 A T ]
2919 [DEL 0 4 A DEL 1 1 G ]
1247 [DEL 0 4 A SUB 1 1 G A ]
964 [DEL 0 4 A SUB 1 1 G C ]
1 [DEL 0 4 A SUB 1 1 G N ]
427 [DEL 0 4 A SUB 1 1 G T ]
7209 [DEL 0 4 A DEL 1 2 A ]
483 [DEL 0 4 A SUB 1 2 A C ]
1360 [DEL 0 4 A SUB 1 2 A G ]
967 [DEL 0 4 A SUB 1 2 A T ]
4946 [DEL 0 4 A DEL 1 3 G ]
2007 [DEL 0 4 A SUB 1 3 G A ]
1279 [DEL 0 4 A SUB 1 3 G C ]
870 [DEL 0 4 A SUB 1 3 G T ]
317 [DEL 0 4 A DEL 1 4 A ]
603 [DEL 0 4 A SUB 1 4 A C ]
376 [DEL 0 4 A SUB 1 4 A T ]
34 [SUB 0 4 A C DEL 1 0 A ]
38 [SUB 0 4 A C SUB 1 0 A C ]
124 [SUB 0 4 A C SUB 1 0 A G ]
134 [SUB 0 4 A C SUB 1 0 A T ]
359 [SUB 0 4 A C DEL 1 1 G ]
123 [SUB 0 4 A C SUB 1 1 G A ]
152 [SUB 0 4 A C SUB 1 1 G C ]
30 [SUB 0 4 A C SUB 1 1 G T ]
950 [SUB 0 4 A C DEL 1 2 A ]
88 [SUB 0 4 A C SUB 1 2 A C ]
167 [SUB 0 4 A C SUB 1 2 A G ]
142 [SUB 0 4 A C SUB 1 2 A T ]
581 [SUB 0 4 A C DEL 1 3 G ]
220 [SUB 0 4 A C SUB 1 3 G A ]
172 [SUB 0 4 A C SUB 1 3 G C ]
124 [SUB 0 4 A C SUB 1 3 G T ]
51 [SUB 0 4 A C DEL 1 4 A ]
100 [SUB 0 4 A C SUB 1 4 A C ]
39 [SUB 0 4 A C SUB 1 4 A T ]
70 [SUB 0 4 A G DEL 1 0 A ]
47 [SUB 0 4 A G SUB 1 0 A C ]
209 [SUB 0 4 A G SUB 1 0 A G ]
196 [SUB 0 4 A G SUB 1 0 A T ]
625 [SUB 0 4 A G DEL 1 1 G ]
283 [SUB 0 4 A G SUB 1 1 G A ]
237 [SUB 0 4 A G SUB 1 1 G C ]
113 [SUB 0 4 A G SUB 1 1 G T ]
1463 [SUB 0 4 A G DEL 1 2 A ]
98 [SUB 0 4 A G SUB 1 2 A C ]
364 [SUB 0 4 A G SUB 1 2 A G ]
251 [SUB 0 4 A G SUB 1 2 A T ]
1019 [SUB 0 4 A G DEL 1 3 G ]
380 [SUB 0 4 A G SUB 1 3 G A ]
254 [SUB 0 4 A G SUB 1 3 G C ]
241 [SUB 0 4 A G SUB 1 3 G T ]
69 [SUB 0 4 A G DEL 1 4 A ]
183 [SUB 0 4 A G SUB 1 4 A C ]
75 [SUB 0 4 A G SUB 1 4 A T ]
132 [SUB 0 4 A T DEL 1 0 A ]
38 [SUB 0 4 A T SUB 1 0 A C ]
189 [SUB 0 4 A T SUB 1 0 A G ]
205 [SUB 0 4 A T SUB 1 0 A T ]
726 [SUB 0 4 A T DEL 1 1 G ]
262 [SUB 0 4 A T SUB 1 1 G A ]
333 [SUB 0 4 A T SUB 1 1 G C ]
117 [SUB 0 4 A T SUB 1 1 G T ]
2023 [SUB 0 4 A T DEL 1 2 A ]
115 [SUB 0 4 A T SUB 1 2 A C ]
331 [SUB 0 4 A T SUB 1 2 A G ]
288 [SUB 0 4 A T SUB 1 2 A T ]
1138 [SUB 0 4 A T DEL 1 3 G ]
521 [SUB 0 4 A T SUB 1 3 G A ]
435 [SUB 0 4 A T SUB 1 3 G C ]
254 [SUB 0 4 A T SUB 1 3 G T ]
82 [SUB 0 4 A T DEL 1 4 A ]
178 [SUB 0 4 A T SUB 1 4 A C ]
107 [SUB 0 4 A T SUB 1 4 A T ]
20501 [DEL 0 5 G ]
73 [SUB 0 5 G A SUB 1 0 A C ]
216 [SUB 0 5 G A SUB 1 0 A G ]
1 [SUB 0 5 G A SUB 1 0 A N ]
291 [SUB 0 5 G A SUB 1 0 A T ]
1250 [SUB 0 5 G A DEL 1 1 G ]
558 [SUB 0 5 G A SUB 1 1 G A ]
414 [SUB 0 5 G A SUB 1 1 G C ]
1 [SUB 0 5 G A SUB 1 1 G N ]
161 [SUB 0 5 G A SUB 1 1 G T ]
2691 [SUB 0 5 G A DEL 1 2 A ]
191 [SUB 0 5 G A SUB 1 2 A C ]
504 [SUB 0 5 G A SUB 1 2 A G ]
347 [SUB 0 5 G A SUB 1 2 A T ]
2025 [SUB 0 5 G A DEL 1 3 G ]
874 [SUB 0 5 G A SUB 1 3 G A ]
632 [SUB 0 5 G A SUB 1 3 G C ]
2 [SUB 0 5 G A SUB 1 3 G N ]
429 [SUB 0 5 G A SUB 1 3 G T ]
98 [SUB 0 5 G A DEL 1 4 A ]
178 [SUB 0 5 G A SUB 1 4 A C ]
76 [SUB 0 5 G A SUB 1 4 A T ]
66 [SUB 0 5 G C SUB 1 0 A C ]
267 [SUB 0 5 G C SUB 1 0 A G ]
477 [SUB 0 5 G C SUB 1 0 A T ]
928 [SUB 0 5 G C DEL 1 1 G ]
535 [SUB 0 5 G C SUB 1 1 G A ]
459 [SUB 0 5 G C SUB 1 1 G C ]
174 [SUB 0 5 G C SUB 1 1 G T ]
2567 [SUB 0 5 G C DEL 1 2 A ]
215 [SUB 0 5 G C SUB 1 2 A C ]
684 [SUB 0 5 G C SUB 1 2 A G ]
453 [SUB 0 5 G C SUB 1 2 A T ]
2009 [SUB 0 5 G C DEL 1 3 G ]
817 [SUB 0 5 G C SUB 1 3 G A ]
797 [SUB 0 5 G C SUB 1 3 G C ]
1 [SUB 0 5 G C SUB 1 3 G N ]
372 [SUB 0 5 G C SUB 1 3 G T ]
100 [SUB 0 5 G C DEL 1 4 A ]
234 [SUB 0 5 G C SUB 1 4 A C ]
106 [SUB 0 5 G C SUB 1 4 A T ]
1 [SUB 0 5 G N DEL 1 1 G ]
1 [SUB 0 5 G N SUB 1 1 G A ]
1 [SUB 0 5 G N SUB 1 3 G A ]
52 [SUB 0 5 G T SUB 1 0 A C ]
277 [SUB 0 5 G T SUB 1 0 A G ]
280 [SUB 0 5 G T SUB 1 0 A T ]
958 [SUB 0 5 G T DEL 1 1 G ]
409 [SUB 0 5 G T SUB 1 1 G A ]
349 [SUB 0 5 G T SUB 1 1 G C ]
1 [SUB 0 5 G T SUB 1 1 G N ]
309 [SUB 0 5 G T SUB 1 1 G T ]
2767 [SUB 0 5 G T DEL 1 2 A ]
133 [SUB 0 5 G T SUB 1 2 A C ]
530 [SUB 0 5 G T SUB 1 2 A G ]
535 [SUB 0 5 G T SUB 1 2 A T ]
1867 [SUB 0 5 G T DEL 1 3 G ]
636 [SUB 0 5 G T SUB 1 3 G A ]
472 [SUB 0 5 G T SUB 1 3 G C ]
369 [SUB 0 5 G T SUB 1 3 G T ]
86 [SUB 0 5 G T DEL 1 4 A ]
227 [SUB 0 5 G T SUB 1 4 A C ]
106 [SUB 0 5 G T SUB 1 4 A T ]
135 [DEL 1 0 A ]
82 [SUB 1 0 A C ]
628 [SUB 1 0 A G ]
499 [SUB 1 0 A T ]
1478 [DEL 1 1 G ]
651 [SUB 1 1 G A ]
616 [SUB 1 1 G C ]
250 [SUB 1 1 G T ]
262 [INS 1 2 A ]
4824 [DEL 1 2 A ]
385 [SUB 1 2 A C ]
1068 [SUB 1 2 A G ]
846 [SUB 1 2 A T ]
467 [INS 1 3 G ]
4008 [DEL 1 3 G ]
1663 [SUB 1 3 G A ]
1151 [SUB 1 3 G C ]
1 [SUB 1 3 G N ]
747 [SUB 1 3 G T ]
739 [DEL 1 4 A ]
1268 [SUB 1 4 A C ]
1054 [SUB 1 4 A G ]
629 [SUB 1 4 A T ]
10    3229
508
23 [DEL 0 0 A SUB 1 0 G C ]
7 [DEL 0 0 A SUB 1 0 G T ]
25 [DEL 0 0 A DEL 1 1 A ]
2 [DEL 0 0 A SUB 1 1 A G ]
9 [DEL 0 0 A SUB 1 1 A T ]
121 [DEL 0 0 A DEL 1 2 G ]
38 [DEL 0 0 A SUB 1 2 G A ]
38 [DEL 0 0 A SUB 1 2 G C ]
13 [DEL 0 0 A SUB 1 2 G T ]
49 [DEL 0 0 A DEL 1 3 A ]
7 [DEL 0 0 A SUB 1 3 A C ]
11 [DEL 0 0 A SUB 1 3 A G ]
19 [DEL 0 0 A SUB 1 3 A T ]
11 [DEL 0 0 A DEL 1 4 G ]
14 [DEL 0 0 A SUB 1 4 G A ]
19 [DEL 0 0 A SUB 1 4 G C ]
17 [DEL 0 0 A SUB 1 4 G T ]
34 [SUB 0 0 A C SUB 1 0 G C ]
4 [SUB 0 0 A C SUB 1 0 G T ]
36 [SUB 0 0 A C DEL 1 1 A ]
1 [SUB 0 0 A C SUB 1 1 A C ]
8 [SUB 0 0 A C SUB 1 1 A G ]
10 [SUB 0 0 A C SUB 1 1 A T ]
89 [SUB 0 0 A C DEL 1 2 G ]
7 [SUB 0 0 A C SUB 1 2 G A ]
36 [SUB 0 0 A C SUB 1 2 G C ]
8 [SUB 0 0 A C SUB 1 2 G T ]
83 [SUB 0 0 A C DEL 1 3 A ]
21 [SUB 0 0 A C SUB 1 3 A C ]
12 [SUB 0 0 A C SUB 1 3 A G ]
12 [SUB 0 0 A C SUB 1 3 A T ]
14 [SUB 0 0 A C DEL 1 4 G ]
14 [SUB 0 0 A C SUB 1 4 G A ]
17 [SUB 0 0 A C SUB 1 4 G C ]
13 [SUB 0 0 A C SUB 1 4 G T ]
141 [SUB 0 0 A G SUB 1 0 G C ]
53 [SUB 0 0 A G SUB 1 0 G T ]
116 [SUB 0 0 A G DEL 1 1 A ]
17 [SUB 0 0 A G SUB 1 1 A C ]
44 [SUB 0 0 A G SUB 1 1 A G ]
44 [SUB 0 0 A G SUB 1 1 A T ]
481 [SUB 0 0 A G DEL 1 2 G ]
93 [SUB 0 0 A G SUB 1 2 G A ]
93 [SUB 0 0 A G SUB 1 2 G C ]
38 [SUB 0 0 A G SUB 1 2 G T ]
313 [SUB 0 0 A G DEL 1 3 A ]
46 [SUB 0 0 A G SUB 1 3 A C ]
58 [SUB 0 0 A G SUB 1 3 A G ]
68 [SUB 0 0 A G SUB 1 3 A T ]
87 [SUB 0 0 A G DEL 1 4 G ]
55 [SUB 0 0 A G SUB 1 4 G A ]
70 [SUB 0 0 A G SUB 1 4 G C ]
80 [SUB 0 0 A G SUB 1 4 G T ]
115 [SUB 0 0 A T SUB 1 0 G C ]
63 [SUB 0 0 A T SUB 1 0 G T ]
150 [SUB 0 0 A T DEL 1 1 A ]
11 [SUB 0 0 A T SUB 1 1 A C ]
57 [SUB 0 0 A T SUB 1 1 A G ]
45 [SUB 0 0 A T SUB 1 1 A T ]
766 [SUB 0 0 A T DEL 1 2 G ]
125 [SUB 0 0 A T SUB 1 2 G A ]
157 [SUB 0 0 A T SUB 1 2 G C ]
77 [SUB 0 0 A T SUB 1 2 G T ]
456 [SUB 0 0 A T DEL 1 3 A ]
1 [SUB 0 0 A T SUB 1 3 A . ]
85 [SUB 0 0 A T SUB 1 3 A C ]
102 [SUB 0 0 A T SUB 1 3 A G ]
101 [SUB 0 0 A T SUB 1 3 A T ]
115 [SUB 0 0 A T DEL 1 4 G ]
151 [SUB 0 0 A T SUB 1 4 G A ]
124 [SUB 0 0 A T SUB 1 4 G C ]
107 [SUB 0 0 A T SUB 1 4 G T ]
294 [DEL 0 1 G SUB 1 0 G C ]
148 [DEL 0 1 G SUB 1 0 G T ]
409 [DEL 0 1 G DEL 1 1 A ]
16 [DEL 0 1 G SUB 1 1 A C ]
136 [DEL 0 1 G SUB 1 1 A G ]
102 [DEL 0 1 G SUB 1 1 A T ]
1631 [DEL 0 1 G DEL 1 2 G ]
253 [DEL 0 1 G SUB 1 2 G A ]
353 [DEL 0 1 G SUB 1 2 G C ]
139 [DEL 0 1 G SUB 1 2 G T ]
820 [DEL 0 1 G DEL 1 3 A ]
190 [DEL 0 1 G SUB 1 3 A C ]
237 [DEL 0 1 G SUB 1 3 A G ]
263 [DEL 0 1 G SUB 1 3 A T ]
183 [DEL 0 1 G DEL 1 4 G ]
370 [DEL 0 1 G SUB 1 4 G A ]
248 [DEL 0 1 G SUB 1 4 G C ]
197 [DEL 0 1 G SUB 1 4 G T ]
85 [SUB 0 1 G A SUB 1 0 G C ]
45 [SUB 0 1 G A SUB 1 0 G T ]
163 [SUB 0 1 G A DEL 1 1 A ]
3 [SUB 0 1 G A SUB 1 1 A C ]
47 [SUB 0 1 G A SUB 1 1 A G ]
66 [SUB 0 1 G A SUB 1 1 A T ]
778 [SUB 0 1 G A DEL 1 2 G ]
157 [SUB 0 1 G A SUB 1 2 G A ]
127 [SUB 0 1 G A SUB 1 2 G C ]
53 [SUB 0 1 G A SUB 1 2 G T ]
381 [SUB 0 1 G A DEL 1 3 A ]
67 [SUB 0 1 G A SUB 1 3 A C ]
91 [SUB 0 1 G A SUB 1 3 A G ]
83 [SUB 0 1 G A SUB 1 3 A T ]
81 [SUB 0 1 G A DEL 1 4 G ]
124 [SUB 0 1 G A SUB 1 4 G A ]
86 [SUB 0 1 G A SUB 1 4 G C ]
70 [SUB 0 1 G A SUB 1 4 G T ]
124 [SUB 0 1 G C SUB 1 0 G C ]
48 [SUB 0 1 G C SUB 1 0 G T ]
159 [SUB 0 1 G C DEL 1 1 A ]
4 [SUB 0 1 G C SUB 1 1 A C ]
45 [SUB 0 1 G C SUB 1 1 A G ]
34 [SUB 0 1 G C SUB 1 1 A T ]
717 [SUB 0 1 G C DEL 1 2 G ]
114 [SUB 0 1 G C SUB 1 2 G A ]
409 [SUB 0 1 G C SUB 1 2 G C ]
131 [SUB 0 1 G C SUB 1 2 G T ]
480 [SUB 0 1 G C DEL 1 3 A ]
66 [SUB 0 1 G C SUB 1 3 A C ]
77 [SUB 0 1 G C SUB 1 3 A G ]
73 [SUB 0 1 G C SUB 1 3 A T ]
62 [SUB 0 1 G C DEL 1 4 G ]
92 [SUB 0 1 G C SUB 1 4 G A ]
119 [SUB 0 1 G C SUB 1 4 G C ]
87 [SUB 0 1 G C SUB 1 4 G T ]
1 [SUB 0 1 G N DEL 1 1 A ]
37 [SUB 0 1 G T SUB 1 0 G C ]
17 [SUB 0 1 G T SUB 1 0 G T ]
60 [SUB 0 1 G T DEL 1 1 A ]
6 [SUB 0 1 G T SUB 1 1 A C ]
29 [SUB 0 1 G T SUB 1 1 A G ]
15 [SUB 0 1 G T SUB 1 1 A T ]
351 [SUB 0 1 G T DEL 1 2 G ]
96 [SUB 0 1 G T SUB 1 2 G A ]
103 [SUB 0 1 G T SUB 1 2 G C ]
51 [SUB 0 1 G T SUB 1 2 G T ]
189 [SUB 0 1 G T DEL 1 3 A ]
34 [SUB 0 1 G T SUB 1 3 A C ]
26 [SUB 0 1 G T SUB 1 3 A G ]
36 [SUB 0 1 G T SUB 1 3 A T ]
43 [SUB 0 1 G T DEL 1 4 G ]
41 [SUB 0 1 G T SUB 1 4 G A ]
62 [SUB 0 1 G T SUB 1 4 G C ]
35 [SUB 0 1 G T SUB 1 4 G T ]
36 [INS 0 2 A SUB 1 0 G C ]
10 [INS 0 2 A SUB 1 0 G T ]
62 [INS 0 2 A DEL 1 1 A ]
6 [INS 0 2 A SUB 1 1 A C ]
15 [INS 0 2 A SUB 1 1 A G ]
14 [INS 0 2 A SUB 1 1 A T ]
203 [INS 0 2 A DEL 1 2 G ]
33 [INS 0 2 A SUB 1 2 G A ]
137 [INS 0 2 A SUB 1 2 G C ]
17 [INS 0 2 A SUB 1 2 G T ]
110 [INS 0 2 A DEL 1 3 A ]
15 [INS 0 2 A SUB 1 3 A C ]
29 [INS 0 2 A SUB 1 3 A G ]
26 [INS 0 2 A SUB 1 3 A T ]
33 [INS 0 2 A DEL 1 4 G ]
94 [INS 0 2 A SUB 1 4 G A ]
29 [INS 0 2 A SUB 1 4 G C ]
26 [INS 0 2 A SUB 1 4 G T ]
905 [DEL 0 2 A SUB 1 0 G C ]
424 [DEL 0 2 A SUB 1 0 G T ]
1528 [DEL 0 2 A DEL 1 1 A ]
120 [DEL 0 2 A SUB 1 1 A C ]
534 [DEL 0 2 A SUB 1 1 A G ]
509 [DEL 0 2 A SUB 1 1 A T ]
8373 [DEL 0 2 A DEL 1 2 G ]
1600 [DEL 0 2 A SUB 1 2 G A ]
1654 [DEL 0 2 A SUB 1 2 G C ]
1 [DEL 0 2 A SUB 1 2 G N ]
722 [DEL 0 2 A SUB 1 2 G T ]
2943 [DEL 0 2 A DEL 1 3 A ]
577 [DEL 0 2 A SUB 1 3 A C ]
829 [DEL 0 2 A SUB 1 3 A G ]
594 [DEL 0 2 A SUB 1 3 A T ]
830 [DEL 0 2 A DEL 1 4 G ]
926 [DEL 0 2 A SUB 1 4 G A ]
793 [DEL 0 2 A SUB 1 4 G C ]
658 [DEL 0 2 A SUB 1 4 G T ]
59 [SUB 0 2 A C SUB 1 0 G C ]
37 [SUB 0 2 A C SUB 1 0 G T ]
143 [SUB 0 2 A C DEL 1 1 A ]
8 [SUB 0 2 A C SUB 1 1 A C ]
35 [SUB 0 2 A C SUB 1 1 A G ]
16 [SUB 0 2 A C SUB 1 1 A T ]
620 [SUB 0 2 A C DEL 1 2 G ]
83 [SUB 0 2 A C SUB 1 2 G A ]
227 [SUB 0 2 A C SUB 1 2 G C ]
52 [SUB 0 2 A C SUB 1 2 G T ]
240 [SUB 0 2 A C DEL 1 3 A ]
66 [SUB 0 2 A C SUB 1 3 A C ]
61 [SUB 0 2 A C SUB 1 3 A G ]
57 [SUB 0 2 A C SUB 1 3 A T ]
61 [SUB 0 2 A C DEL 1 4 G ]
59 [SUB 0 2 A C SUB 1 4 G A ]
68 [SUB 0 2 A C SUB 1 4 G C ]
60 [SUB 0 2 A C SUB 1 4 G T ]
149 [SUB 0 2 A G SUB 1 0 G C ]
87 [SUB 0 2 A G SUB 1 0 G T ]
238 [SUB 0 2 A G DEL 1 1 A ]
20 [SUB 0 2 A G SUB 1 1 A C ]
118 [SUB 0 2 A G SUB 1 1 A G ]
86 [SUB 0 2 A G SUB 1 1 A T ]
1341 [SUB 0 2 A G DEL 1 2 G ]
267 [SUB 0 2 A G SUB 1 2 G A ]
427 [SUB 0 2 A G SUB 1 2 G C ]
118 [SUB 0 2 A G SUB 1 2 G T ]
524 [SUB 0 2 A G DEL 1 3 A ]
68 [SUB 0 2 A G SUB 1 3 A C ]
131 [SUB 0 2 A G SUB 1 3 A G ]
76 [SUB 0 2 A G SUB 1 3 A T ]
182 [SUB 0 2 A G DEL 1 4 G ]
150 [SUB 0 2 A G SUB 1 4 G A ]
114 [SUB 0 2 A G SUB 1 4 G C ]
91 [SUB 0 2 A G SUB 1 4 G T ]
1 [SUB 0 2 A N DEL 1 3 A ]
287 [SUB 0 2 A T SUB 1 0 G C ]
1 [SUB 0 2 A T SUB 1 0 G N ]
111 [SUB 0 2 A T SUB 1 0 G T ]
364 [SUB 0 2 A T DEL 1 1 A ]
20 [SUB 0 2 A T SUB 1 1 A C ]
117 [SUB 0 2 A T SUB 1 1 A G ]
162 [SUB 0 2 A T SUB 1 1 A T ]
1599 [SUB 0 2 A T DEL 1 2 G ]
350 [SUB 0 2 A T SUB 1 2 G A ]
2884 [SUB 0 2 A T SUB 1 2 G C ]
415 [SUB 0 2 A T SUB 1 2 G T ]
785 [SUB 0 2 A T DEL 1 3 A ]
109 [SUB 0 2 A T SUB 1 3 A C ]
198 [SUB 0 2 A T SUB 1 3 A G ]
176 [SUB 0 2 A T SUB 1 3 A T ]
182 [SUB 0 2 A T DEL 1 4 G ]
163 [SUB 0 2 A T SUB 1 4 G A ]
174 [SUB 0 2 A T SUB 1 4 G C ]
138 [SUB 0 2 A T SUB 1 4 G T ]
60 [INS 0 3 G SUB 1 0 G C ]
31 [INS 0 3 G SUB 1 0 G T ]
116 [INS 0 3 G DEL 1 1 A ]
9 [INS 0 3 G SUB 1 1 A C ]
24 [INS 0 3 G SUB 1 1 A G ]
20 [INS 0 3 G SUB 1 1 A T ]
592 [INS 0 3 G DEL 1 2 G ]
95 [INS 0 3 G SUB 1 2 G A ]
136 [INS 0 3 G SUB 1 2 G C ]
34 [INS 0 3 G SUB 1 2 G T ]
259 [INS 0 3 G DEL 1 3 A ]
34 [INS 0 3 G SUB 1 3 A C ]
76 [INS 0 3 G SUB 1 3 A G ]
43 [INS 0 3 G SUB 1 3 A T ]
71 [INS 0 3 G DEL 1 4 G ]
114 [INS 0 3 G SUB 1 4 G A ]
47 [INS 0 3 G SUB 1 4 G C ]
33 [INS 0 3 G SUB 1 4 G T ]
1124 [DEL 0 3 G SUB 1 0 G C ]
703 [DEL 0 3 G SUB 1 0 G T ]
2331 [DEL 0 3 G DEL 1 1 A ]
111 [DEL 0 3 G SUB 1 1 A C ]
695 [DEL 0 3 G SUB 1 1 A G ]
759 [DEL 0 3 G SUB 1 1 A T ]
13483 [DEL 0 3 G DEL 1 2 G ]
3160 [DEL 0 3 G SUB 1 2 G A ]
2990 [DEL 0 3 G SUB 1 2 G C ]
1059 [DEL 0 3 G SUB 1 2 G T ]
4083 [DEL 0 3 G DEL 1 3 A ]
844 [DEL 0 3 G SUB 1 3 A C ]
1145 [DEL 0 3 G SUB 1 3 A G ]
1 [DEL 0 3 G SUB 1 3 A N ]
1099 [DEL 0 3 G SUB 1 3 A T ]
986 [DEL 0 3 G DEL 1 4 G ]
1240 [DEL 0 3 G SUB 1 4 G A ]
1085 [DEL 0 3 G SUB 1 4 G C ]
1025 [DEL 0 3 G SUB 1 4 G T ]
1 [SUB 0 3 G . DEL 1 2 G ]
484 [SUB 0 3 G A SUB 1 0 G C ]
199 [SUB 0 3 G A SUB 1 0 G T ]
774 [SUB 0 3 G A DEL 1 1 A ]
36 [SUB 0 3 G A SUB 1 1 A C ]
280 [SUB 0 3 G A SUB 1 1 A G ]
284 [SUB 0 3 G A SUB 1 1 A T ]
4054 [SUB 0 3 G A DEL 1 2 G ]
1051 [SUB 0 3 G A SUB 1 2 G A ]
1108 [SUB 0 3 G A SUB 1 2 G C ]
364 [SUB 0 3 G A SUB 1 2 G T ]
1351 [SUB 0 3 G A DEL 1 3 A ]
261 [SUB 0 3 G A SUB 1 3 A C ]
352 [SUB 0 3 G A SUB 1 3 A G ]
329 [SUB 0 3 G A SUB 1 3 A T ]
357 [SUB 0 3 G A DEL 1 4 G ]
406 [SUB 0 3 G A SUB 1 4 G A ]
359 [SUB 0 3 G A SUB 1 4 G C ]
286 [SUB 0 3 G A SUB 1 4 G T ]
314 [SUB 0 3 G C SUB 1 0 G C ]
1 [SUB 0 3 G C SUB 1 0 G N ]
199 [SUB 0 3 G C SUB 1 0 G T ]
520 [SUB 0 3 G C DEL 1 1 A ]
41 [SUB 0 3 G C SUB 1 1 A C ]
152 [SUB 0 3 G C SUB 1 1 A G ]
298 [SUB 0 3 G C SUB 1 1 A T ]
2711 [SUB 0 3 G C DEL 1 2 G ]
577 [SUB 0 3 G C SUB 1 2 G A ]
1195 [SUB 0 3 G C SUB 1 2 G C ]
309 [SUB 0 3 G C SUB 1 2 G T ]
946 [SUB 0 3 G C DEL 1 3 A ]
231 [SUB 0 3 G C SUB 1 3 A C ]
244 [SUB 0 3 G C SUB 1 3 A G ]
178 [SUB 0 3 G C SUB 1 3 A T ]
232 [SUB 0 3 G C DEL 1 4 G ]
255 [SUB 0 3 G C SUB 1 4 G A ]
269 [SUB 0 3 G C SUB 1 4 G C ]
208 [SUB 0 3 G C SUB 1 4 G T ]
1 [SUB 0 3 G N SUB 1 1 A C ]
1 [SUB 0 3 G N SUB 1 3 A C ]
168 [SUB 0 3 G T SUB 1 0 G C ]
140 [SUB 0 3 G T SUB 1 0 G T ]
349 [SUB 0 3 G T DEL 1 1 A ]
21 [SUB 0 3 G T SUB 1 1 A C ]
109 [SUB 0 3 G T SUB 1 1 A G ]
164 [SUB 0 3 G T SUB 1 1 A T ]
2096 [SUB 0 3 G T DEL 1 2 G ]
546 [SUB 0 3 G T SUB 1 2 G A ]
544 [SUB 0 3 G T SUB 1 2 G C ]
311 [SUB 0 3 G T SUB 1 2 G T ]
730 [SUB 0 3 G T DEL 1 3 A ]
149 [SUB 0 3 G T SUB 1 3 A C ]
253 [SUB 0 3 G T SUB 1 3 A G ]
153 [SUB 0 3 G T SUB 1 3 A T ]
208 [SUB 0 3 G T DEL 1 4 G ]
230 [SUB 0 3 G T SUB 1 4 G A ]
164 [SUB 0 3 G T SUB 1 4 G C ]
181 [SUB 0 3 G T SUB 1 4 G T ]
96 [INS 0 4 A SUB 1 0 G C ]
49 [INS 0 4 A SUB 1 0 G T ]
173 [INS 0 4 A DEL 1 1 A ]
50 [INS 0 4 A SUB 1 1 A C ]
65 [INS 0 4 A SUB 1 1 A G ]
44 [INS 0 4 A SUB 1 1 A T ]
1077 [INS 0 4 A DEL 1 2 G ]
185 [INS 0 4 A SUB 1 2 G A ]
243 [INS 0 4 A SUB 1 2 G C ]
68 [INS 0 4 A SUB 1 2 G T ]
290 [INS 0 4 A DEL 1 3 A ]
61 [INS 0 4 A SUB 1 3 A C ]
77 [INS 0 4 A SUB 1 3 A G ]
59 [INS 0 4 A SUB 1 3 A T ]
90 [INS 0 4 A DEL 1 4 G ]
80 [INS 0 4 A SUB 1 4 G A ]
76 [INS 0 4 A SUB 1 4 G C ]
58 [INS 0 4 A SUB 1 4 G T ]
899 [DEL 0 4 A SUB 1 0 G C ]
439 [DEL 0 4 A SUB 1 0 G T ]
1176 [DEL 0 4 A DEL 1 1 A ]
64 [DEL 0 4 A SUB 1 1 A C ]
412 [DEL 0 4 A SUB 1 1 A G ]
342 [DEL 0 4 A SUB 1 1 A T ]
4872 [DEL 0 4 A DEL 1 2 G ]
1 [DEL 0 4 A SUB 1 2 G . ]
965 [DEL 0 4 A SUB 1 2 G A ]
1108 [DEL 0 4 A SUB 1 2 G C ]
437 [DEL 0 4 A SUB 1 2 G T ]
2497 [DEL 0 4 A DEL 1 3 A ]
394 [DEL 0 4 A SUB 1 3 A C ]
736 [DEL 0 4 A SUB 1 3 A G ]
531 [DEL 0 4 A SUB 1 3 A T ]
622 [DEL 0 4 A DEL 1 4 G ]
740 [DEL 0 4 A SUB 1 4 G A ]
631 [DEL 0 4 A SUB 1 4 G C ]
476 [DEL 0 4 A SUB 1 4 G T ]
121 [SUB 0 4 A C SUB 1 0 G C ]
70 [SUB 0 4 A C SUB 1 0 G T ]
255 [SUB 0 4 A C DEL 1 1 A ]
26 [SUB 0 4 A C SUB 1 1 A C ]
82 [SUB 0 4 A C SUB 1 1 A G ]
39 [SUB 0 4 A C SUB 1 1 A T ]
865 [SUB 0 4 A C DEL 1 2 G ]
172 [SUB 0 4 A C SUB 1 2 G A ]
294 [SUB 0 4 A C SUB 1 2 G C ]
1 [SUB 0 4 A C SUB 1 2 G N ]
98 [SUB 0 4 A C SUB 1 2 G T ]
497 [SUB 0 4 A C DEL 1 3 A ]
104 [SUB 0 4 A C SUB 1 3 A C ]
94 [SUB 0 4 A C SUB 1 3 A G ]
92 [SUB 0 4 A C SUB 1 3 A T ]
100 [SUB 0 4 A C DEL 1 4 G ]
114 [SUB 0 4 A C SUB 1 4 G A ]
180 [SUB 0 4 A C SUB 1 4 G C ]
93 [SUB 0 4 A C SUB 1 4 G T ]
206 [SUB 0 4 A G SUB 1 0 G C ]
124 [SUB 0 4 A G SUB 1 0 G T ]
326 [SUB 0 4 A G DEL 1 1 A ]
24 [SUB 0 4 A G SUB 1 1 A C ]
141 [SUB 0 4 A G SUB 1 1 A G ]
81 [SUB 0 4 A G SUB 1 1 A T ]
1076 [SUB 0 4 A G DEL 1 2 G ]
330 [SUB 0 4 A G SUB 1 2 G A ]
376 [SUB 0 4 A G SUB 1 2 G C ]
126 [SUB 0 4 A G SUB 1 2 G T ]
622 [SUB 0 4 A G DEL 1 3 A ]
98 [SUB 0 4 A G SUB 1 3 A C ]
230 [SUB 0 4 A G SUB 1 3 A G ]
153 [SUB 0 4 A G SUB 1 3 A T ]
252 [SUB 0 4 A G DEL 1 4 G ]
189 [SUB 0 4 A G SUB 1 4 G A ]
152 [SUB 0 4 A G SUB 1 4 G C ]
172 [SUB 0 4 A G SUB 1 4 G T ]
1 [SUB 0 4 A N DEL 1 3 A ]
208 [SUB 0 4 A T SUB 1 0 G C ]
169 [SUB 0 4 A T SUB 1 0 G T ]
391 [SUB 0 4 A T DEL 1 1 A ]
20 [SUB 0 4 A T SUB 1 1 A C ]
125 [SUB 0 4 A T SUB 1 1 A G ]
122 [SUB 0 4 A T SUB 1 1 A T ]
1672 [SUB 0 4 A T DEL 1 2 G ]
389 [SUB 0 4 A T SUB 1 2 G A ]
816 [SUB 0 4 A T SUB 1 2 G C ]
193 [SUB 0 4 A T SUB 1 2 G T ]
743 [SUB 0 4 A T DEL 1 3 A ]
154 [SUB 0 4 A T SUB 1 3 A C ]
238 [SUB 0 4 A T SUB 1 3 A G ]
230 [SUB 0 4 A T SUB 1 3 A T ]
209 [SUB 0 4 A T DEL 1 4 G ]
263 [SUB 0 4 A T SUB 1 4 G A ]
318 [SUB 0 4 A T SUB 1 4 G C ]
201 [SUB 0 4 A T SUB 1 4 G T ]
4496 [DEL 0 5 G ]
16005 [DEL 0 5 G DEL 1 4 G ]
241 [SUB 0 5 G A SUB 1 0 G C ]
117 [SUB 0 5 G A SUB 1 0 G T ]
441 [SUB 0 5 G A DEL 1 1 A ]
23 [SUB 0 5 G A SUB 1 1 A C ]
145 [SUB 0 5 G A SUB 1 1 A G ]
143 [SUB 0 5 G A SUB 1 1 A T ]
2358 [SUB 0 5 G A DEL 1 2 G ]
466 [SUB 0 5 G A SUB 1 2 G A ]
707 [SUB 0 5 G A SUB 1 2 G C ]
1 [SUB 0 5 G A SUB 1 2 G N ]
172 [SUB 0 5 G A SUB 1 2 G T ]
941 [SUB 0 5 G A DEL 1 3 A ]
211 [SUB 0 5 G A SUB 1 3 A C ]
275 [SUB 0 5 G A SUB 1 3 A G ]
208 [SUB 0 5 G A SUB 1 3 A T ]
227 [SUB 0 5 G A DEL 1 4 G ]
346 [SUB 0 5 G A SUB 1 4 G A ]
291 [SUB 0 5 G A SUB 1 4 G C ]
1 [SUB 0 5 G A SUB 1 4 G N ]
188 [SUB 0 5 G A SUB 1 4 G T ]
304 [SUB 0 5 G C SUB 1 0 G C ]
153 [SUB 0 5 G C SUB 1 0 G T ]
644 [SUB 0 5 G C DEL 1 1 A ]
18 [SUB 0 5 G C SUB 1 1 A C ]
130 [SUB 0 5 G C SUB 1 1 A G ]
142 [SUB 0 5 G C SUB 1 1 A T ]
2417 [SUB 0 5 G C DEL 1 2 G ]
625 [SUB 0 5 G C SUB 1 2 G A ]
515 [SUB 0 5 G C SUB 1 2 G C ]
244 [SUB 0 5 G C SUB 1 2 G T ]
1066 [SUB 0 5 G C DEL 1 3 A ]
241 [SUB 0 5 G C SUB 1 3 A C ]
261 [SUB 0 5 G C SUB 1 3 A G ]
222 [SUB 0 5 G C SUB 1 3 A T ]
290 [SUB 0 5 G C DEL 1 4 G ]
435 [SUB 0 5 G C SUB 1 4 G A ]
405 [SUB 0 5 G C SUB 1 4 G C ]
308 [SUB 0 5 G C SUB 1 4 G T ]
1 [SUB 0 5 G N DEL 1 2 G ]
1 [SUB 0 5 G N SUB 1 2 G C ]
269 [SUB 0 5 G T SUB 1 0 G C ]
162 [SUB 0 5 G T SUB 1 0 G T ]
574 [SUB 0 5 G T DEL 1 1 A ]
46 [SUB 0 5 G T SUB 1 1 A C ]
175 [SUB 0 5 G T SUB 1 1 A G ]
173 [SUB 0 5 G T SUB 1 1 A T ]
2312 [SUB 0 5 G T DEL 1 2 G ]
622 [SUB 0 5 G T SUB 1 2 G A ]
561 [SUB 0 5 G T SUB 1 2 G C ]
250 [SUB 0 5 G T SUB 1 2 G T ]
913 [SUB 0 5 G T DEL 1 3 A ]
185 [SUB 0 5 G T SUB 1 3 A C ]
312 [SUB 0 5 G T SUB 1 3 A G ]
295 [SUB 0 5 G T SUB 1 3 A T ]
243 [SUB 0 5 G T DEL 1 4 G ]
305 [SUB 0 5 G T SUB 1 4 G A ]
304 [SUB 0 5 G T SUB 1 4 G C ]
181 [SUB 0 5 G T SUB 1 4 G T ]
262 [DEL 1 0 G ]
778 [SUB 1 0 G A ]
686 [SUB 1 0 G C ]
295 [SUB 1 0 G T ]
1079 [DEL 1 1 A ]
72 [SUB 1 1 A C ]
323 [SUB 1 1 A G ]
261 [SUB 1 1 A T ]
132 [INS 1 2 G ]
4348 [DEL 1 2 G ]
1348 [SUB 1 2 G A ]
1654 [SUB 1 2 G C ]
471 [SUB 1 2 G T ]
380 [INS 1 3 A ]
2817 [DEL 1 3 A ]
564 [SUB 1 3 A C ]
883 [SUB 1 3 A G ]
602 [SUB 1 3 A T ]
1128 [DEL 1 4 G ]
1107 [SUB 1 4 G A ]
1041 [SUB 1 4 G C ]
520 [SUB 1 4 G T ]
11    3866
722
96 [DEL 0 0 G DEL 0 2 G ]
35 [DEL 0 0 G SUB 0 2 G A ]
22 [DEL 0 0 G SUB 0 2 G C ]
8 [DEL 0 0 G SUB 0 2 G T ]
71 [DEL 0 0 G DEL 0 3 A ]
2 [DEL 0 0 G SUB 0 3 A C ]
15 [DEL 0 0 G SUB 0 3 A G ]
6 [DEL 0 0 G SUB 0 3 A T ]
147 [DEL 0 0 G DEL 0 4 G ]
64 [DEL 0 0 G SUB 0 4 G A ]
27 [DEL 0 0 G SUB 0 4 G C ]
32 [DEL 0 0 G SUB 0 4 G T ]
68 [DEL 0 0 G DEL 0 5 A ]
5 [DEL 0 0 G SUB 0 5 A C ]
18 [DEL 0 0 G SUB 0 5 A G ]
58 [DEL 0 0 G SUB 0 5 A T ]
255 [DEL 0 0 G DEL 0 6 G ]
103 [DEL 0 0 G SUB 0 6 G A ]
90 [DEL 0 0 G SUB 0 6 G C ]
22 [DEL 0 0 G SUB 0 6 G T ]
122 [DEL 0 0 G DEL 0 7 A ]
11 [DEL 0 0 G SUB 0 7 A C ]
22 [DEL 0 0 G SUB 0 7 A G ]
32 [DEL 0 0 G SUB 0 7 A T ]
44 [DEL 0 0 G SUB 0 8 G C ]
48 [DEL 0 0 G SUB 0 8 G T ]
146 [SUB 0 0 G A ]
8 [SUB 0 0 G A SUB 0 1 A C ]
36 [SUB 0 0 G A SUB 0 1 A T ]
513 [SUB 0 0 G A SUB 0 2 G A ]
424 [SUB 0 0 G A SUB 0 2 G C ]
112 [SUB 0 0 G A SUB 0 2 G T ]
1166 [SUB 0 0 G A DEL 0 3 A ]
107 [SUB 0 0 G A SUB 0 3 A C ]
392 [SUB 0 0 G A SUB 0 3 A G ]
292 [SUB 0 0 G A SUB 0 3 A T ]
1553 [SUB 0 0 G A DEL 0 4 G ]
750 [SUB 0 0 G A SUB 0 4 G A ]
1007 [SUB 0 0 G A SUB 0 4 G C ]
1 [SUB 0 0 G A SUB 0 4 G N ]
357 [SUB 0 0 G A SUB 0 4 G T ]
1107 [SUB 0 0 G A DEL 0 5 A ]
142 [SUB 0 0 G A SUB 0 5 A C ]
520 [SUB 0 0 G A SUB 0 5 A G ]
338 [SUB 0 0 G A SUB 0 5 A T ]
1784 [SUB 0 0 G A DEL 0 6 G ]
781 [SUB 0 0 G A SUB 0 6 G A ]
736 [SUB 0 0 G A SUB 0 6 G C ]
378 [SUB 0 0 G A SUB 0 6 G T ]
977 [SUB 0 0 G A DEL 0 7 A ]
112 [SUB 0 0 G A SUB 0 7 A C ]
347 [SUB 0 0 G A SUB 0 7 A G ]
326 [SUB 0 0 G A SUB 0 7 A T ]
390 [SUB 0 0 G A DEL 0 8 G ]
152 [SUB 0 0 G A SUB 0 8 G A ]
606 [SUB 0 0 G A SUB 0 8 G C ]
494 [SUB 0 0 G A SUB 0 8 G T ]
128 [SUB 0 0 G C ]
8 [SUB 0 0 G C SUB 0 1 A C ]
60 [SUB 0 0 G C SUB 0 1 A T ]
769 [SUB 0 0 G C DEL 0 2 G ]
454 [SUB 0 0 G C SUB 0 2 G A ]
434 [SUB 0 0 G C SUB 0 2 G C ]
174 [SUB 0 0 G C SUB 0 2 G T ]
1791 [SUB 0 0 G C DEL 0 3 A ]
60 [SUB 0 0 G C SUB 0 3 A C ]
354 [SUB 0 0 G C SUB 0 3 A G ]
246 [SUB 0 0 G C SUB 0 3 A T ]
3054 [SUB 0 0 G C DEL 0 4 G ]
598 [SUB 0 0 G C SUB 0 4 G A ]
686 [SUB 0 0 G C SUB 0 4 G C ]
285 [SUB 0 0 G C SUB 0 4 G T ]
1649 [SUB 0 0 G C DEL 0 5 A ]
187 [SUB 0 0 G C SUB 0 5 A C ]
393 [SUB 0 0 G C SUB 0 5 A G ]
1973 [SUB 0 0 G C SUB 0 5 A T ]
2285 [SUB 0 0 G C DEL 0 6 G ]
716 [SUB 0 0 G C SUB 0 6 G A ]
1104 [SUB 0 0 G C SUB 0 6 G C ]
342 [SUB 0 0 G C SUB 0 6 G T ]
1713 [SUB 0 0 G C DEL 0 7 A ]
81 [SUB 0 0 G C SUB 0 7 A C ]
362 [SUB 0 0 G C SUB 0 7 A G ]
375 [SUB 0 0 G C SUB 0 7 A T ]
486 [SUB 0 0 G C DEL 0 8 G ]
93 [SUB 0 0 G C SUB 0 8 G A ]
712 [SUB 0 0 G C SUB 0 8 G C ]
408 [SUB 0 0 G C SUB 0 8 G T ]
1 [SUB 0 0 G N SUB 0 5 A T ]
70 [SUB 0 0 G T ]
3 [SUB 0 0 G T SUB 0 1 A C ]
46 [SUB 0 0 G T SUB 0 1 A T ]
753 [SUB 0 0 G T DEL 0 2 G ]
282 [SUB 0 0 G T SUB 0 2 G A ]
308 [SUB 0 0 G T SUB 0 2 G C ]
158 [SUB 0 0 G T SUB 0 2 G T ]
1190 [SUB 0 0 G T DEL 0 3 A ]
24 [SUB 0 0 G T SUB 0 3 A C ]
254 [SUB 0 0 G T SUB 0 3 A G ]
172 [SUB 0 0 G T SUB 0 3 A T ]
1803 [SUB 0 0 G T DEL 0 4 G ]
540 [SUB 0 0 G T SUB 0 4 G A ]
439 [SUB 0 0 G T SUB 0 4 G C ]
266 [SUB 0 0 G T SUB 0 4 G T ]
1001 [SUB 0 0 G T DEL 0 5 A ]
80 [SUB 0 0 G T SUB 0 5 A C ]
205 [SUB 0 0 G T SUB 0 5 A G ]
385 [SUB 0 0 G T SUB 0 5 A T ]
1497 [SUB 0 0 G T DEL 0 6 G ]
695 [SUB 0 0 G T SUB 0 6 G A ]
486 [SUB 0 0 G T SUB 0 6 G C ]
238 [SUB 0 0 G T SUB 0 6 G T ]
1148 [SUB 0 0 G T DEL 0 7 A ]
82 [SUB 0 0 G T SUB 0 7 A C ]
235 [SUB 0 0 G T SUB 0 7 A G ]
212 [SUB 0 0 G T SUB 0 7 A T ]
278 [SUB 0 0 G T DEL 0 8 G ]
70 [SUB 0 0 G T SUB 0 8 G A ]
469 [SUB 0 0 G T SUB 0 8 G C ]
259 [SUB 0 0 G T SUB 0 8 G T ]
214 [DEL 0 1 A ]
1001 [DEL 0 1 A SUB 0 2 G C ]
748 [DEL 0 1 A SUB 0 2 G T ]
1992 [DEL 0 1 A DEL 0 3 A ]
204 [DEL 0 1 A SUB 0 3 A C ]
540 [DEL 0 1 A SUB 0 3 A G ]
973 [DEL 0 1 A SUB 0 3 A T ]
6711 [DEL 0 1 A DEL 0 4 G ]
1458 [DEL 0 1 A SUB 0 4 G A ]
1553 [DEL 0 1 A SUB 0 4 G C ]
616 [DEL 0 1 A SUB 0 4 G T ]
3955 [DEL 0 1 A DEL 0 5 A ]
198 [DEL 0 1 A SUB 0 5 A C ]
587 [DEL 0 1 A SUB 0 5 A G ]
659 [DEL 0 1 A SUB 0 5 A T ]
4726 [DEL 0 1 A DEL 0 6 G ]
1354 [DEL 0 1 A SUB 0 6 G A ]
1359 [DEL 0 1 A SUB 0 6 G C ]
635 [DEL 0 1 A SUB 0 6 G T ]
3683 [DEL 0 1 A DEL 0 7 A ]
335 [DEL 0 1 A SUB 0 7 A C ]
890 [DEL 0 1 A SUB 0 7 A G ]
1 [DEL 0 1 A SUB 0 7 A N ]
733 [DEL 0 1 A SUB 0 7 A T ]
1836 [DEL 0 1 A DEL 0 8 G ]
231 [DEL 0 1 A SUB 0 8 G A ]
1092 [DEL 0 1 A SUB 0 8 G C ]
1002 [DEL 0 1 A SUB 0 8 G T ]
12 [SUB 0 1 A C ]
448 [SUB 0 1 A C SUB 0 2 G A ]
278 [SUB 0 1 A C SUB 0 2 G C ]
178 [SUB 0 1 A C SUB 0 2 G T ]
294 [SUB 0 1 A C DEL 0 3 A ]
5 [SUB 0 1 A C SUB 0 3 A C ]
76 [SUB 0 1 A C SUB 0 3 A G ]
50 [SUB 0 1 A C SUB 0 3 A T ]
150 [SUB 0 1 A C DEL 0 4 G ]
38 [SUB 0 1 A C SUB 0 4 G A ]
79 [SUB 0 1 A C SUB 0 4 G C ]
20 [SUB 0 1 A C SUB 0 4 G T ]
185 [SUB 0 1 A C DEL 0 5 A ]
63 [SUB 0 1 A C SUB 0 5 A C ]
41 [SUB 0 1 A C SUB 0 5 A G ]
60 [SUB 0 1 A C SUB 0 5 A T ]
203 [SUB 0 1 A C DEL 0 6 G ]
55 [SUB 0 1 A C SUB 0 6 G A ]
55 [SUB 0 1 A C SUB 0 6 G C ]
16 [SUB 0 1 A C SUB 0 6 G T ]
321 [SUB 0 1 A C DEL 0 7 A ]
33 [SUB 0 1 A C SUB 0 7 A C ]
121 [SUB 0 1 A C SUB 0 7 A G ]
37 [SUB 0 1 A C SUB 0 7 A T ]
55 [SUB 0 1 A C DEL 0 8 G ]
18 [SUB 0 1 A C SUB 0 8 G A ]
52 [SUB 0 1 A C SUB 0 8 G C ]
62 [SUB 0 1 A C SUB 0 8 G T ]
114 [SUB 0 1 A G ]
475 [SUB 0 1 A G SUB 0 2 G C ]
260 [SUB 0 1 A G SUB 0 2 G T ]
78 [SUB 0 1 A G SUB 0 3 A C ]
141 [SUB 0 1 A G SUB 0 3 A G ]
181 [SUB 0 1 A G SUB 0 3 A T ]
1558 [SUB 0 1 A G DEL 0 4 G ]
399 [SUB 0 1 A G SUB 0 4 G A ]
490 [SUB 0 1 A G SUB 0 4 G C ]
253 [SUB 0 1 A G SUB 0 4 G T ]
1139 [SUB 0 1 A G DEL 0 5 A ]
72 [SUB 0 1 A G SUB 0 5 A C ]
260 [SUB 0 1 A G SUB 0 5 A G ]
197 [SUB 0 1 A G SUB 0 5 A T ]
1090 [SUB 0 1 A G DEL 0 6 G ]
359 [SUB 0 1 A G SUB 0 6 G A ]
401 [SUB 0 1 A G SUB 0 6 G C ]
204 [SUB 0 1 A G SUB 0 6 G T ]
995 [SUB 0 1 A G DEL 0 7 A ]
65 [SUB 0 1 A G SUB 0 7 A C ]
305 [SUB 0 1 A G SUB 0 7 A G ]
177 [SUB 0 1 A G SUB 0 7 A T ]
389 [SUB 0 1 A G DEL 0 8 G ]
60 [SUB 0 1 A G SUB 0 8 G A ]
285 [SUB 0 1 A G SUB 0 8 G C ]
190 [SUB 0 1 A G SUB 0 8 G T ]
1 [SUB 0 1 A N DEL 0 3 A ]
56 [SUB 0 1 A T ]
320 [SUB 0 1 A T SUB 0 2 G A ]
254 [SUB 0 1 A T SUB 0 2 G C ]
173 [SUB 0 1 A T SUB 0 2 G T ]
1505 [SUB 0 1 A T DEL 0 3 A ]
29 [SUB 0 1 A T SUB 0 3 A C ]
286 [SUB 0 1 A T SUB 0 3 A G ]
173 [SUB 0 1 A T SUB 0 3 A T ]
1097 [SUB 0 1 A T DEL 0 4 G ]
365 [SUB 0 1 A T SUB 0 4 G A ]
360 [SUB 0 1 A T SUB 0 4 G C ]
169 [SUB 0 1 A T SUB 0 4 G T ]
1000 [SUB 0 1 A T DEL 0 5 A ]
95 [SUB 0 1 A T SUB 0 5 A C ]
201 [SUB 0 1 A T SUB 0 5 A G ]
241 [SUB 0 1 A T SUB 0 5 A T ]
1197 [SUB 0 1 A T DEL 0 6 G ]
269 [SUB 0 1 A T SUB 0 6 G A ]
284 [SUB 0 1 A T SUB 0 6 G C ]
116 [SUB 0 1 A T SUB 0 6 G T ]
1272 [SUB 0 1 A T DEL 0 7 A ]
42 [SUB 0 1 A T SUB 0 7 A C ]
394 [SUB 0 1 A T SUB 0 7 A G ]
251 [SUB 0 1 A T SUB 0 7 A T ]
215 [SUB 0 1 A T DEL 0 8 G ]
38 [SUB 0 1 A T SUB 0 8 G A ]
392 [SUB 0 1 A T SUB 0 8 G C ]
185 [SUB 0 1 A T SUB 0 8 G T ]
49 [INS 0 2 G ]
17 [INS 0 2 G SUB 0 3 A C ]
81 [INS 0 2 G SUB 0 3 A G ]
66 [INS 0 2 G SUB 0 3 A T ]
191 [INS 0 2 G SUB 0 4 G A ]
248 [INS 0 2 G SUB 0 4 G C ]
64 [INS 0 2 G SUB 0 4 G T ]
20 [INS 0 2 G SUB 0 5 A C ]
139 [INS 0 2 G SUB 0 5 A G ]
48 [INS 0 2 G SUB 0 5 A T ]
195 [INS 0 2 G SUB 0 6 G A ]
132 [INS 0 2 G SUB 0 6 G C ]
59 [INS 0 2 G SUB 0 6 G T ]
29 [INS 0 2 G SUB 0 7 A C ]
116 [INS 0 2 G SUB 0 7 A G ]
65 [INS 0 2 G SUB 0 7 A T ]
30 [INS 0 2 G SUB 0 8 G A ]
142 [INS 0 2 G SUB 0 8 G C ]
91 [INS 0 2 G SUB 0 8 G T ]
3097 [DEL 0 2 G ]
246 [DEL 0 2 G SUB 0 3 A C ]
982 [DEL 0 2 G SUB 0 3 A T ]
1912 [DEL 0 2 G DEL 0 4 G ]
1 [DEL 0 2 G SUB 0 4 G . ]
4471 [DEL 0 2 G SUB 0 4 G A ]
5825 [DEL 0 2 G SUB 0 4 G C ]
2173 [DEL 0 2 G SUB 0 4 G T ]
806 [DEL 0 2 G INS 0 5 A ]
15788 [DEL 0 2 G DEL 0 5 A ]
2996 [DEL 0 2 G SUB 0 5 A C ]
3183 [DEL 0 2 G SUB 0 5 A G ]
3978 [DEL 0 2 G SUB 0 5 A T ]
621 [DEL 0 2 G INS 0 6 G ]
25607 [DEL 0 2 G DEL 0 6 G ]
8225 [DEL 0 2 G SUB 0 6 G A ]
10306 [DEL 0 2 G SUB 0 6 G C ]
4775 [DEL 0 2 G SUB 0 6 G T ]
930 [DEL 0 2 G INS 0 7 A ]
14039 [DEL 0 2 G DEL 0 7 A ]
4468 [DEL 0 2 G SUB 0 7 A C ]
4511 [DEL 0 2 G SUB 0 7 A G ]
2 [DEL 0 2 G SUB 0 7 A N ]
3608 [DEL 0 2 G SUB 0 7 A T ]
2512 [DEL 0 2 G DEL 0 8 G ]
4674 [DEL 0 2 G SUB 0 8 G A ]
5410 [DEL 0 2 G SUB 0 8 G C ]
2 [DEL 0 2 G SUB 0 8 G N ]
4443 [DEL 0 2 G SUB 0 8 G T ]
907 [SUB 0 2 G A ]
246 [SUB 0 2 G A SUB 0 3 A C ]
525 [SUB 0 2 G A SUB 0 3 A G ]
591 [SUB 0 2 G A SUB 0 3 A T ]
158 [SUB 0 2 G A INS 0 4 G ]
1320 [SUB 0 2 G A SUB 0 4 G A ]
1634 [SUB 0 2 G A SUB 0 4 G C ]
959 [SUB 0 2 G A SUB 0 4 G T ]
251 [SUB 0 2 G A INS 0 5 A ]
3821 [SUB 0 2 G A DEL 0 5 A ]
840 [SUB 0 2 G A SUB 0 5 A C ]
951 [SUB 0 2 G A SUB 0 5 A G ]
1363 [SUB 0 2 G A SUB 0 5 A T ]
197 [SUB 0 2 G A INS 0 6 G ]
6958 [SUB 0 2 G A DEL 0 6 G ]
3009 [SUB 0 2 G A SUB 0 6 G A ]
1844 [SUB 0 2 G A SUB 0 6 G C ]
1099 [SUB 0 2 G A SUB 0 6 G T ]
294 [SUB 0 2 G A INS 0 7 A ]
3310 [SUB 0 2 G A DEL 0 7 A ]
851 [SUB 0 2 G A SUB 0 7 A C ]
988 [SUB 0 2 G A SUB 0 7 A G ]
3 [SUB 0 2 G A SUB 0 7 A N ]
1030 [SUB 0 2 G A SUB 0 7 A T ]
496 [SUB 0 2 G A DEL 0 8 G ]
1636 [SUB 0 2 G A SUB 0 8 G A ]
1147 [SUB 0 2 G A SUB 0 8 G C ]
1656 [SUB 0 2 G A SUB 0 8 G T ]
1160 [SUB 0 2 G C ]
121 [SUB 0 2 G C SUB 0 3 A C ]
136 [SUB 0 2 G C SUB 0 3 A G ]
2 [SUB 0 2 G C SUB 0 3 A N ]
806 [SUB 0 2 G C SUB 0 3 A T ]
149 [SUB 0 2 G C INS 0 4 G ]
3517 [SUB 0 2 G C DEL 0 4 G ]
1247 [SUB 0 2 G C SUB 0 4 G A ]
1652 [SUB 0 2 G C SUB 0 4 G C ]
732 [SUB 0 2 G C SUB 0 4 G T ]
264 [SUB 0 2 G C INS 0 5 A ]
4199 [SUB 0 2 G C DEL 0 5 A ]
829 [SUB 0 2 G C SUB 0 5 A C ]
917 [SUB 0 2 G C SUB 0 5 A G ]
1297 [SUB 0 2 G C SUB 0 5 A T ]
195 [SUB 0 2 G C INS 0 6 G ]
6804 [SUB 0 2 G C DEL 0 6 G ]
2016 [SUB 0 2 G C SUB 0 6 G A ]
3997 [SUB 0 2 G C SUB 0 6 G C ]
1257 [SUB 0 2 G C SUB 0 6 G T ]
195 [SUB 0 2 G C INS 0 7 A ]
3925 [SUB 0 2 G C DEL 0 7 A ]
823 [SUB 0 2 G C SUB 0 7 A C ]
1110 [SUB 0 2 G C SUB 0 7 A G ]
1043 [SUB 0 2 G C SUB 0 7 A T ]
623 [SUB 0 2 G C DEL 0 8 G ]
1324 [SUB 0 2 G C SUB 0 8 G A ]
1698 [SUB 0 2 G C SUB 0 8 G C ]
1188 [SUB 0 2 G C SUB 0 8 G T ]
1 [SUB 0 2 G N SUB 0 6 G A ]
1 [SUB 0 2 G N SUB 0 6 G T ]
1 [SUB 0 2 G N DEL 0 7 A ]
1 [SUB 0 2 G N DEL 0 8 G ]
1 [SUB 0 2 G N SUB 0 8 G C ]
477 [SUB 0 2 G T ]
140 [SUB 0 2 G T SUB 0 3 A C ]
578 [SUB 0 2 G T SUB 0 3 A G ]
1 [SUB 0 2 G T SUB 0 3 A N ]
529 [SUB 0 2 G T SUB 0 3 A T ]
76 [SUB 0 2 G T INS 0 4 G ]
2491 [SUB 0 2 G T DEL 0 4 G ]
925 [SUB 0 2 G T SUB 0 4 G A ]
1044 [SUB 0 2 G T SUB 0 4 G C ]
2 [SUB 0 2 G T SUB 0 4 G N ]
573 [SUB 0 2 G T SUB 0 4 G T ]
103 [SUB 0 2 G T INS 0 5 A ]
1905 [SUB 0 2 G T DEL 0 5 A ]
237 [SUB 0 2 G T SUB 0 5 A C ]
373 [SUB 0 2 G T SUB 0 5 A G ]
817 [SUB 0 2 G T SUB 0 5 A T ]
89 [SUB 0 2 G T INS 0 6 G ]
3236 [SUB 0 2 G T DEL 0 6 G ]
965 [SUB 0 2 G T SUB 0 6 G A ]
936 [SUB 0 2 G T SUB 0 6 G C ]
1179 [SUB 0 2 G T SUB 0 6 G T ]
83 [SUB 0 2 G T INS 0 7 A ]
2357 [SUB 0 2 G T DEL 0 7 A ]
361 [SUB 0 2 G T SUB 0 7 A C ]
685 [SUB 0 2 G T SUB 0 7 A G ]
524 [SUB 0 2 G T SUB 0 7 A T ]
249 [SUB 0 2 G T DEL 0 8 G ]
727 [SUB 0 2 G T SUB 0 8 G A ]
650 [SUB 0 2 G T SUB 0 8 G C ]
1 [SUB 0 2 G T SUB 0 8 G N ]
630 [SUB 0 2 G T SUB 0 8 G T ]
338 [INS 0 3 A ]
501 [INS 0 3 A SUB 0 4 G A ]
617 [INS 0 3 A SUB 0 4 G C ]
1 [INS 0 3 A SUB 0 4 G N ]
204 [INS 0 3 A SUB 0 4 G T ]
55 [INS 0 3 A INS 0 5 A ]
331 [INS 0 3 A SUB 0 5 A C ]
371 [INS 0 3 A SUB 0 5 A G ]
360 [INS 0 3 A SUB 0 5 A T ]
38 [INS 0 3 A INS 0 6 G ]
957 [INS 0 3 A SUB 0 6 G A ]
770 [INS 0 3 A SUB 0 6 G C ]
361 [INS 0 3 A SUB 0 6 G T ]
83 [INS 0 3 A INS 0 7 A ]
240 [INS 0 3 A SUB 0 7 A C ]
600 [INS 0 3 A SUB 0 7 A G ]
400 [INS 0 3 A SUB 0 7 A T ]
454 [INS 0 3 A SUB 0 8 G A ]
456 [INS 0 3 A SUB 0 8 G C ]
336 [INS 0 3 A SUB 0 8 G T ]
2411 [DEL 0 3 A ]
2071 [DEL 0 3 A SUB 0 4 G C ]
1 [DEL 0 3 A SUB 0 4 G N ]
885 [DEL 0 3 A SUB 0 4 G T ]
902 [DEL 0 3 A DEL 0 5 A ]
596 [DEL 0 3 A SUB 0 5 A C ]
1599 [DEL 0 3 A SUB 0 5 A G ]
1791 [DEL 0 3 A SUB 0 5 A T ]
734 [DEL 0 3 A INS 0 6 G ]
19670 [DEL 0 3 A DEL 0 6 G ]
4678 [DEL 0 3 A SUB 0 6 G A ]
7470 [DEL 0 3 A SUB 0 6 G C ]
2889 [DEL 0 3 A SUB 0 6 G T ]
467 [DEL 0 3 A INS 0 7 A ]
10580 [DEL 0 3 A DEL 0 7 A ]
1870 [DEL 0 3 A SUB 0 7 A C ]
3102 [DEL 0 3 A SUB 0 7 A G ]
1 [DEL 0 3 A SUB 0 7 A N ]
2573 [DEL 0 3 A SUB 0 7 A T ]
1680 [DEL 0 3 A DEL 0 8 G ]
2679 [DEL 0 3 A SUB 0 8 G A ]
2983 [DEL 0 3 A SUB 0 8 G C ]
2815 [DEL 0 3 A SUB 0 8 G T ]
858 [SUB 0 3 A C ]
43 [SUB 0 3 A C INS 0 4 G ]
1707 [SUB 0 3 A C SUB 0 4 G A ]
1853 [SUB 0 3 A C SUB 0 4 G C ]
1 [SUB 0 3 A C SUB 0 4 G N ]
921 [SUB 0 3 A C SUB 0 4 G T ]
79 [SUB 0 3 A C INS 0 5 A ]
1907 [SUB 0 3 A C DEL 0 5 A ]
399 [SUB 0 3 A C SUB 0 5 A C ]
524 [SUB 0 3 A C SUB 0 5 A G ]
541 [SUB 0 3 A C SUB 0 5 A T ]
87 [SUB 0 3 A C INS 0 6 G ]
2268 [SUB 0 3 A C DEL 0 6 G ]
680 [SUB 0 3 A C SUB 0 6 G A ]
612 [SUB 0 3 A C SUB 0 6 G C ]
1 [SUB 0 3 A C SUB 0 6 G N ]
364 [SUB 0 3 A C SUB 0 6 G T ]
78 [SUB 0 3 A C INS 0 7 A ]
1645 [SUB 0 3 A C DEL 0 7 A ]
762 [SUB 0 3 A C SUB 0 7 A C ]
533 [SUB 0 3 A C SUB 0 7 A G ]
1 [SUB 0 3 A C SUB 0 7 A N ]
506 [SUB 0 3 A C SUB 0 7 A T ]
395 [SUB 0 3 A C DEL 0 8 G ]
630 [SUB 0 3 A C SUB 0 8 G A ]
1060 [SUB 0 3 A C SUB 0 8 G C ]
1 [SUB 0 3 A C SUB 0 8 G N ]
540 [SUB 0 3 A C SUB 0 8 G T ]
480 [SUB 0 3 A G ]
752 [SUB 0 3 A G SUB 0 4 G A ]
3554 [SUB 0 3 A G SUB 0 4 G C ]
1 [SUB 0 3 A G SUB 0 4 G N ]
1259 [SUB 0 3 A G SUB 0 4 G T ]
117 [SUB 0 3 A G INS 0 5 A ]
567 [SUB 0 3 A G SUB 0 5 A C ]
455 [SUB 0 3 A G SUB 0 5 A G ]
1 [SUB 0 3 A G SUB 0 5 A N ]
595 [SUB 0 3 A G SUB 0 5 A T ]
95 [SUB 0 3 A G INS 0 6 G ]
3139 [SUB 0 3 A G DEL 0 6 G ]
924 [SUB 0 3 A G SUB 0 6 G A ]
949 [SUB 0 3 A G SUB 0 6 G C ]
1 [SUB 0 3 A G SUB 0 6 G N ]
536 [SUB 0 3 A G SUB 0 6 G T ]
96 [SUB 0 3 A G INS 0 7 A ]
1821 [SUB 0 3 A G DEL 0 7 A ]
352 [SUB 0 3 A G SUB 0 7 A C ]
803 [SUB 0 3 A G SUB 0 7 A G ]
546 [SUB 0 3 A G SUB 0 7 A T ]
339 [SUB 0 3 A G DEL 0 8 G ]
588 [SUB 0 3 A G SUB 0 8 G A ]
633 [SUB 0 3 A G SUB 0 8 G C ]
550 [SUB 0 3 A G SUB 0 8 G T ]
1 [SUB 0 3 A N SUB 0 4 G C ]
1 [SUB 0 3 A N SUB 0 8 G A ]
1 [SUB 0 3 A N SUB 0 8 G C ]
820 [SUB 0 3 A T ]
17 [SUB 0 3 A T INS 0 4 G ]
644 [SUB 0 3 A T SUB 0 4 G A ]
1286 [SUB 0 3 A T SUB 0 4 G C ]
907 [SUB 0 3 A T SUB 0 4 G T ]
129 [SUB 0 3 A T INS 0 5 A ]
2767 [SUB 0 3 A T DEL 0 5 A ]
372 [SUB 0 3 A T SUB 0 5 A C ]
822 [SUB 0 3 A T SUB 0 5 A G ]
1161 [SUB 0 3 A T SUB 0 5 A T ]
138 [SUB 0 3 A T INS 0 6 G ]
3170 [SUB 0 3 A T DEL 0 6 G ]
776 [SUB 0 3 A T SUB 0 6 G A ]
1154 [SUB 0 3 A T SUB 0 6 G C ]
812 [SUB 0 3 A T SUB 0 6 G T ]
140 [SUB 0 3 A T INS 0 7 A ]
2244 [SUB 0 3 A T DEL 0 7 A ]
574 [SUB 0 3 A T SUB 0 7 A C ]
744 [SUB 0 3 A T SUB 0 7 A G ]
1065 [SUB 0 3 A T SUB 0 7 A T ]
268 [SUB 0 3 A T DEL 0 8 G ]
721 [SUB 0 3 A T SUB 0 8 G A ]
635 [SUB 0 3 A T SUB 0 8 G C ]
645 [SUB 0 3 A T SUB 0 8 G T ]
293 [INS 0 4 G ]
55 [INS 0 4 G SUB 0 5 A C ]
172 [INS 0 4 G SUB 0 5 A G ]
150 [INS 0 4 G SUB 0 5 A T ]
36 [INS 0 4 G INS 0 6 G ]
484 [INS 0 4 G SUB 0 6 G A ]
472 [INS 0 4 G SUB 0 6 G C ]
231 [INS 0 4 G SUB 0 6 G T ]
30 [INS 0 4 G INS 0 7 A ]
140 [INS 0 4 G SUB 0 7 A C ]
300 [INS 0 4 G SUB 0 7 A G ]
173 [INS 0 4 G SUB 0 7 A T ]
245 [INS 0 4 G SUB 0 8 G A ]
234 [INS 0 4 G SUB 0 8 G C ]
166 [INS 0 4 G SUB 0 8 G T ]
3487 [DEL 0 4 G ]
330 [DEL 0 4 G SUB 0 5 A C ]
1344 [DEL 0 4 G SUB 0 5 A T ]
1906 [DEL 0 4 G DEL 0 6 G ]
5221 [DEL 0 4 G SUB 0 6 G A ]
6343 [DEL 0 4 G SUB 0 6 G C ]
2188 [DEL 0 4 G SUB 0 6 G T ]
1909 [DEL 0 4 G INS 0 7 A ]
15536 [DEL 0 4 G DEL 0 7 A ]
2925 [DEL 0 4 G SUB 0 7 A C ]
4490 [DEL 0 4 G SUB 0 7 A G ]
2 [DEL 0 4 G SUB 0 7 A N ]
4699 [DEL 0 4 G SUB 0 7 A T ]
1602 [DEL 0 4 G DEL 0 8 G ]
5300 [DEL 0 4 G SUB 0 8 G A ]
5453 [DEL 0 4 G SUB 0 8 G C ]
1 [DEL 0 4 G SUB 0 8 G N ]
4439 [DEL 0 4 G SUB 0 8 G T ]
1311 [SUB 0 4 G A ]
437 [SUB 0 4 G A SUB 0 5 A C ]
1726 [SUB 0 4 G A SUB 0 5 A G ]
1 [SUB 0 4 G A SUB 0 5 A N ]
1171 [SUB 0 4 G A SUB 0 5 A T ]
748 [SUB 0 4 G A INS 0 6 G ]
1744 [SUB 0 4 G A SUB 0 6 G A ]
1752 [SUB 0 4 G A SUB 0 6 G C ]
1079 [SUB 0 4 G A SUB 0 6 G T ]
847 [SUB 0 4 G A INS 0 7 A ]
4909 [SUB 0 4 G A DEL 0 7 A ]
965 [SUB 0 4 G A SUB 0 7 A C ]
1593 [SUB 0 4 G A SUB 0 7 A G ]
2 [SUB 0 4 G A SUB 0 7 A N ]
2309 [SUB 0 4 G A SUB 0 7 A T ]
482 [SUB 0 4 G A DEL 0 8 G ]
2407 [SUB 0 4 G A SUB 0 8 G A ]
1488 [SUB 0 4 G A SUB 0 8 G C ]
1588 [SUB 0 4 G A SUB 0 8 G T ]
2951 [SUB 0 4 G C ]
6 [SUB 0 4 G C INS 0 5 A ]
367 [SUB 0 4 G C SUB 0 5 A C ]
560 [SUB 0 4 G C SUB 0 5 A G ]
2429 [SUB 0 4 G C SUB 0 5 A T ]
819 [SUB 0 4 G C INS 0 6 G ]
4880 [SUB 0 4 G C DEL 0 6 G ]
2307 [SUB 0 4 G C SUB 0 6 G A ]
1785 [SUB 0 4 G C SUB 0 6 G C ]
1074 [SUB 0 4 G C SUB 0 6 G T ]
983 [SUB 0 4 G C INS 0 7 A ]
4953 [SUB 0 4 G C DEL 0 7 A ]
834 [SUB 0 4 G C SUB 0 7 A C ]
2245 [SUB 0 4 G C SUB 0 7 A G ]
2036 [SUB 0 4 G C SUB 0 7 A T ]
680 [SUB 0 4 G C DEL 0 8 G ]
1708 [SUB 0 4 G C SUB 0 8 G A ]
1881 [SUB 0 4 G C SUB 0 8 G C ]
1245 [SUB 0 4 G C SUB 0 8 G T ]
1 [SUB 0 4 G N SUB 0 6 G A ]
1 [SUB 0 4 G N SUB 0 6 G T ]
1 [SUB 0 4 G N DEL 0 7 A ]
1 [SUB 0 4 G N SUB 0 8 G C ]
1724 [SUB 0 4 G T ]
45 [SUB 0 4 G T INS 0 5 A ]
505 [SUB 0 4 G T SUB 0 5 A C ]
1769 [SUB 0 4 G T SUB 0 5 A G ]
1232 [SUB 0 4 G T SUB 0 5 A T ]
264 [SUB 0 4 G T INS 0 6 G ]
4009 [SUB 0 4 G T DEL 0 6 G ]
1615 [SUB 0 4 G T SUB 0 6 G A ]
969 [SUB 0 4 G T SUB 0 6 G C ]
1 [SUB 0 4 G T SUB 0 6 G N ]
957 [SUB 0 4 G T SUB 0 6 G T ]
431 [SUB 0 4 G T INS 0 7 A ]
2688 [SUB 0 4 G T DEL 0 7 A ]
445 [SUB 0 4 G T SUB 0 7 A C ]
955 [SUB 0 4 G T SUB 0 7 A G ]
1048 [SUB 0 4 G T SUB 0 7 A T ]
274 [SUB 0 4 G T DEL 0 8 G ]
1561 [SUB 0 4 G T SUB 0 8 G A ]
909 [SUB 0 4 G T SUB 0 8 G C ]
2 [SUB 0 4 G T SUB 0 8 G N ]
1102 [SUB 0 4 G T SUB 0 8 G T ]
286 [INS 0 5 A ]
641 [INS 0 5 A SUB 0 6 G A ]
521 [INS 0 5 A SUB 0 6 G C ]
186 [INS 0 5 A SUB 0 6 G T ]
99 [INS 0 5 A INS 0 7 A ]
284 [INS 0 5 A SUB 0 7 A C ]
479 [INS 0 5 A SUB 0 7 A G ]
381 [INS 0 5 A SUB 0 7 A T ]
430 [INS 0 5 A SUB 0 8 G A ]
391 [INS 0 5 A SUB 0 8 G C ]
457 [INS 0 5 A SUB 0 8 G T ]
2342 [DEL 0 5 A ]
1421 [DEL 0 5 A SUB 0 6 G C ]
584 [DEL 0 5 A SUB 0 6 G T ]
1015 [DEL 0 5 A DEL 0 7 A ]
838 [DEL 0 5 A SUB 0 7 A C ]
1555 [DEL 0 5 A SUB 0 7 A G ]
2575 [DEL 0 5 A SUB 0 7 A T ]
1355 [DEL 0 5 A DEL 0 8 G ]
3620 [DEL 0 5 A SUB 0 8 G A ]
3702 [DEL 0 5 A SUB 0 8 G C ]
3236 [DEL 0 5 A SUB 0 8 G T ]
1272 [SUB 0 5 A C ]
89 [SUB 0 5 A C INS 0 6 G ]
1930 [SUB 0 5 A C SUB 0 6 G A ]
1287 [SUB 0 5 A C SUB 0 6 G C ]
884 [SUB 0 5 A C SUB 0 6 G T ]
191 [SUB 0 5 A C INS 0 7 A ]
1740 [SUB 0 5 A C DEL 0 7 A ]
511 [SUB 0 5 A C SUB 0 7 A C ]
717 [SUB 0 5 A C SUB 0 7 A G ]
678 [SUB 0 5 A C SUB 0 7 A T ]
237 [SUB 0 5 A C DEL 0 8 G ]
458 [SUB 0 5 A C SUB 0 8 G A ]
484 [SUB 0 5 A C SUB 0 8 G C ]
388 [SUB 0 5 A C SUB 0 8 G T ]
639 [SUB 0 5 A G ]
1665 [SUB 0 5 A G SUB 0 6 G A ]
1123 [SUB 0 5 A G SUB 0 6 G C ]
1 [SUB 0 5 A G SUB 0 6 G N ]
694 [SUB 0 5 A G SUB 0 6 G T ]
238 [SUB 0 5 A G INS 0 7 A ]
444 [SUB 0 5 A G SUB 0 7 A C ]
436 [SUB 0 5 A G SUB 0 7 A G ]
826 [SUB 0 5 A G SUB 0 7 A T ]
463 [SUB 0 5 A G DEL 0 8 G ]
776 [SUB 0 5 A G SUB 0 8 G A ]
712 [SUB 0 5 A G SUB 0 8 G C ]
576 [SUB 0 5 A G SUB 0 8 G T ]
1275 [SUB 0 5 A T ]
39 [SUB 0 5 A T INS 0 6 G ]
665 [SUB 0 5 A T SUB 0 6 G A ]
1050 [SUB 0 5 A T SUB 0 6 G C ]
678 [SUB 0 5 A T SUB 0 6 G T ]
364 [SUB 0 5 A T INS 0 7 A ]
2637 [SUB 0 5 A T DEL 0 7 A ]
427 [SUB 0 5 A T SUB 0 7 A C ]
1191 [SUB 0 5 A T SUB 0 7 A G ]
1790 [SUB 0 5 A T SUB 0 7 A T ]
234 [SUB 0 5 A T DEL 0 8 G ]
753 [SUB 0 5 A T SUB 0 8 G A ]
737 [SUB 0 5 A T SUB 0 8 G C ]
736 [SUB 0 5 A T SUB 0 8 G T ]
249 [INS 0 6 G ]
45 [INS 0 6 G SUB 0 7 A C ]
195 [INS 0 6 G SUB 0 7 A G ]
187 [INS 0 6 G SUB 0 7 A T ]
324 [INS 0 6 G SUB 0 8 G A ]
383 [INS 0 6 G SUB 0 8 G C ]
364 [INS 0 6 G SUB 0 8 G T ]
2367 [DEL 0 6 G ]
461 [DEL 0 6 G SUB 0 7 A C ]
1678 [DEL 0 6 G SUB 0 7 A T ]
185 [DEL 0 6 G DEL 0 8 G ]
335 [DEL 0 6 G SUB 0 8 G A ]
3863 [DEL 0 6 G SUB 0 8 G C ]
2667 [DEL 0 6 G SUB 0 8 G T ]
1 [SUB 0 6 G . ]
1264 [SUB 0 6 G A ]
512 [SUB 0 6 G A SUB 0 7 A C ]
1416 [SUB 0 6 G A SUB 0 7 A G ]
1451 [SUB 0 6 G A SUB 0 7 A T ]
1220 [SUB 0 6 G A SUB 0 8 G A ]
1418 [SUB 0 6 G A SUB 0 8 G C ]
1239 [SUB 0 6 G A SUB 0 8 G T ]
1851 [SUB 0 6 G C ]
32 [SUB 0 6 G C INS 0 7 A ]
328 [SUB 0 6 G C SUB 0 7 A C ]
488 [SUB 0 6 G C SUB 0 7 A G ]
2304 [SUB 0 6 G C SUB 0 7 A T ]
309 [SUB 0 6 G C DEL 0 8 G ]
669 [SUB 0 6 G C SUB 0 8 G A ]
851 [SUB 0 6 G C SUB 0 8 G C ]
721 [SUB 0 6 G C SUB 0 8 G T ]
2 [SUB 0 6 G N ]
1 [SUB 0 6 G N SUB 0 7 A C ]
1 [SUB 0 6 G N SUB 0 8 G C ]
1371 [SUB 0 6 G T ]
195 [SUB 0 6 G T INS 0 7 A ]
299 [SUB 0 6 G T SUB 0 7 A C ]
5622 [SUB 0 6 G T SUB 0 7 A G ]
1569 [SUB 0 6 G T SUB 0 7 A T ]
214 [SUB 0 6 G T DEL 0 8 G ]
805 [SUB 0 6 G T SUB 0 8 G A ]
873 [SUB 0 6 G T SUB 0 8 G C ]
1 [SUB 0 6 G T SUB 0 8 G N ]
727 [SUB 0 6 G T SUB 0 8 G T ]
227 [INS 0 7 A ]
41 [INS 0 7 A SUB 0 8 G A ]
478 [INS 0 7 A SUB 0 8 G C ]
244 [INS 0 7 A SUB 0 8 G T ]
328 [DEL 0 7 A ]
753 [DEL 0 7 A SUB 0 8 G C ]
177 [DEL 0 7 A SUB 0 8 G T ]
915 [SUB 0 7 A C ]
253 [SUB 0 7 A C SUB 0 8 G A ]
802 [SUB 0 7 A C SUB 0 8 G C ]
999 [SUB 0 7 A C SUB 0 8 G T ]
537 [SUB 0 7 A G ]
146 [SUB 0 7 A G SUB 0 8 G A ]
944 [SUB 0 7 A G SUB 0 8 G C ]
473 [SUB 0 7 A G SUB 0 8 G T ]
1064 [SUB 0 7 A T ]
80 [SUB 0 7 A T SUB 0 8 G A ]
442 [SUB 0 7 A T SUB 0 8 G C ]
1 [SUB 0 7 A T SUB 0 8 G N ]
539 [SUB 0 7 A T SUB 0 8 G T ]
734 [DEL 0 8 G ]
124 [SUB 0 8 G A ]
724 [SUB 0 8 G C ]
500 [SUB 0 8 G T ]
12    4808
51
4 [DEL 0 4 A DEL 1 0 A ]
383 [DEL 0 4 A SUB 1 0 A C ]
3198 [DEL 0 4 A SUB 1 0 A G ]
2 [DEL 0 4 A SUB 1 0 A N ]
1893 [DEL 0 4 A SUB 1 0 A T ]
5306 [DEL 0 4 A DEL 1 1 G ]
2462 [DEL 0 4 A SUB 1 1 G A ]
2728 [DEL 0 4 A SUB 1 1 G C ]
878 [DEL 0 4 A SUB 1 1 G T ]
1378 [DEL 0 4 A INS 1 2 A ]
367 [DEL 0 4 A DEL 1 2 A ]
1176 [DEL 0 4 A SUB 1 2 A C ]
61 [DEL 0 4 A SUB 1 2 A G ]
515 [DEL 0 4 A SUB 1 2 A T ]
25 [DEL 0 4 A INS 1 3 G ]
392 [DEL 0 4 A DEL 1 3 G ]
148 [DEL 0 4 A SUB 1 3 G A ]
104 [DEL 0 4 A SUB 1 3 G C ]
68 [DEL 0 4 A SUB 1 3 G T ]
314 [DEL 0 4 A DEL 1 4 A ]
51 [DEL 0 4 A SUB 1 4 A C ]
69 [DEL 0 4 A SUB 1 4 A G ]
81 [DEL 0 4 A SUB 1 4 A T ]
262 [DEL 1 0 A ]
106 [SUB 1 0 A C ]
712 [SUB 1 0 A G ]
454 [SUB 1 0 A T ]
1893 [DEL 1 1 G ]
877 [SUB 1 1 G A ]
747 [SUB 1 1 G C ]
232 [SUB 1 1 G T ]
319 [INS 1 2 A ]
6218 [DEL 1 2 A ]
546 [SUB 1 2 A C ]
1226 [SUB 1 2 A G ]
946 [SUB 1 2 A T ]
587 [INS 1 3 G ]
7752 [DEL 1 3 G ]
2636 [SUB 1 3 G A ]
2582 [SUB 1 3 G C ]
1188 [SUB 1 3 G T ]
711 [INS 1 4 A ]
5097 [DEL 1 4 A ]
822 [SUB 1 4 A C ]
1539 [SUB 1 4 A G ]
984 [SUB 1 4 A T ]
1798 [DEL 1 5 G ]
1892 [SUB 1 5 G A ]
2028 [SUB 1 5 G C ]
1 [SUB 1 5 G N ]
1291 [SUB 1 5 G T ]
13    3687
51
182 [DEL 0 4 G DEL 1 1 G ]
79 [DEL 0 4 G SUB 1 1 G A ]
61 [DEL 0 4 G SUB 1 1 G C ]
42 [DEL 0 4 G SUB 1 1 G T ]
32 [DEL 0 4 G INS 1 2 A ]
6126 [DEL 0 4 G DEL 1 2 A ]
251 [DEL 0 4 G SUB 1 2 A C ]
1360 [DEL 0 4 G SUB 1 2 A G ]
939 [DEL 0 4 G SUB 1 2 A T ]
608 [DEL 0 4 G INS 1 3 G ]
984 [DEL 0 4 G DEL 1 3 G ]
347 [DEL 0 4 G SUB 1 3 G A ]
305 [DEL 0 4 G SUB 1 3 G C ]
1 [DEL 0 4 G SUB 1 3 G N ]
529 [DEL 0 4 G SUB 1 3 G T ]
74 [DEL 0 4 G INS 1 4 A ]
500 [DEL 0 4 G DEL 1 4 A ]
81 [DEL 0 4 G SUB 1 4 A C ]
205 [DEL 0 4 G SUB 1 4 A G ]
154 [DEL 0 4 G SUB 1 4 A T ]
16005 [DEL 0 4 G DEL 1 5 G ]
190 [DEL 0 4 G SUB 1 5 G A ]
249 [DEL 0 4 G SUB 1 5 G C ]
203 [DEL 0 4 G SUB 1 5 G T ]
152 [DEL 1 0 A ]
77 [SUB 1 0 A C ]
496 [SUB 1 0 A G ]
398 [SUB 1 0 A T ]
1291 [DEL 1 1 G ]
464 [SUB 1 1 G A ]
553 [SUB 1 1 G C ]
172 [SUB 1 1 G T ]
176 [INS 1 2 A ]
3681 [DEL 1 2 A ]
408 [SUB 1 2 A C ]
920 [SUB 1 2 A G ]
724 [SUB 1 2 A T ]
339 [INS 1 3 G ]
5361 [DEL 1 3 G ]
1666 [SUB 1 3 G A ]
1633 [SUB 1 3 G C ]
733 [SUB 1 3 G T ]
478 [INS 1 4 A ]
3825 [DEL 1 4 A ]
625 [SUB 1 4 A C ]
1002 [SUB 1 4 A G ]
775 [SUB 1 4 A T ]
1360 [DEL 1 5 G ]
1321 [SUB 1 5 G A ]
1264 [SUB 1 5 G C ]
832 [SUB 1 5 G T ]
14    106149
32
8552 [DEL 0 0 A ]
50980 [SUB 0 0 A C ]
67108 [SUB 0 0 A G ]
23 [SUB 0 0 A N ]
74265 [SUB 0 0 A T ]
203256 [DEL 0 1 C ]
2 [SUB 0 1 C . ]
97637 [SUB 0 1 C A ]
94914 [SUB 0 1 C G ]
15 [SUB 0 1 C N ]
45512 [SUB 0 1 C T ]
18796 [INS 0 2 A ]
34464 [DEL 0 2 A ]
7072 [SUB 0 2 A C ]
20262 [SUB 0 2 A G ]
17 [SUB 0 2 A N ]
87621 [SUB 0 2 A T ]
21277 [INS 0 3 G ]
116974 [DEL 0 3 G ]
47823 [SUB 0 3 G A ]
25280 [SUB 0 3 G C ]
17 [SUB 0 3 G N ]
33370 [SUB 0 3 G T ]
15007 [DEL 0 4 A ]
49099 [SUB 0 4 A C ]
50697 [SUB 0 4 A G ]
8 [SUB 0 4 A N ]
28948 [SUB 0 4 A T ]
45545 [SUB 0 5 A C ]
71894 [SUB 0 5 A G ]
23 [SUB 0 5 A N ]
47578 [SUB 0 5 A T ]
15    3094
29
719 [DEL 1 0 A ]
2024 [SUB 1 0 A C ]
1877 [SUB 1 0 A G ]
1 [SUB 1 0 A N ]
1920 [SUB 1 0 A T ]
5560 [DEL 1 1 C ]
2550 [SUB 1 1 C A ]
2441 [SUB 1 1 C G ]
1028 [SUB 1 1 C T ]
575 [INS 1 2 A ]
829 [DEL 1 2 A ]
216 [SUB 1 2 A C ]
478 [SUB 1 2 A G ]
1 [SUB 1 2 A N ]
1948 [SUB 1 2 A T ]
522 [INS 1 3 G ]
3797 [DEL 1 3 G ]
1616 [SUB 1 3 G A ]
841 [SUB 1 3 G C ]
1 [SUB 1 3 G N ]
1010 [SUB 1 3 G T ]
1077 [DEL 1 4 A ]
1424 [SUB 1 4 A C ]
1357 [SUB 1 4 A G ]
709 [SUB 1 4 A T ]
1419 [SUB 1 5 A C ]
2453 [SUB 1 5 A G ]
3 [SUB 1 5 A N ]
1306 [SUB 1 5 A T ]
16    3508
516
173 [DEL 0 0 A SUB 1 0 A C ]
199 [DEL 0 0 A SUB 1 0 A G ]
1 [DEL 0 0 A SUB 1 0 A N ]
244 [DEL 0 0 A SUB 1 0 A T ]
512 [DEL 0 0 A DEL 1 1 C ]
166 [DEL 0 0 A SUB 1 1 C A ]
274 [DEL 0 0 A SUB 1 1 C G ]
125 [DEL 0 0 A SUB 1 1 C T ]
58 [DEL 0 0 A INS 1 2 A ]
119 [DEL 0 0 A DEL 1 2 A ]
34 [DEL 0 0 A SUB 1 2 A C ]
60 [DEL 0 0 A SUB 1 2 A G ]
209 [DEL 0 0 A SUB 1 2 A T ]
385 [DEL 0 0 A DEL 1 3 G ]
90 [DEL 0 0 A SUB 1 3 G C ]
131 [DEL 0 0 A SUB 1 3 G T ]
59 [DEL 0 0 A DEL 1 4 A ]
138 [DEL 0 0 A SUB 1 4 A C ]
270 [DEL 0 0 A SUB 1 4 A G ]
201 [DEL 0 0 A SUB 1 4 A T ]
464 [SUB 0 0 A C SUB 1 0 A C ]
688 [SUB 0 0 A C SUB 1 0 A G ]
777 [SUB 0 0 A C SUB 1 0 A T ]
1207 [SUB 0 0 A C DEL 1 1 C ]
386 [SUB 0 0 A C SUB 1 1 C A ]
569 [SUB 0 0 A C SUB 1 1 C G ]
219 [SUB 0 0 A C SUB 1 1 C T ]
96 [SUB 0 0 A C INS 1 2 A ]
278 [SUB 0 0 A C DEL 1 2 A ]
82 [SUB 0 0 A C SUB 1 2 A C ]
176 [SUB 0 0 A C SUB 1 2 A G ]
455 [SUB 0 0 A C SUB 1 2 A T ]
986 [SUB 0 0 A C DEL 1 3 G ]
325 [SUB 0 0 A C SUB 1 3 G C ]
242 [SUB 0 0 A C SUB 1 3 G T ]
249 [SUB 0 0 A C DEL 1 4 A ]
414 [SUB 0 0 A C SUB 1 4 A C ]
413 [SUB 0 0 A C SUB 1 4 A G ]
345 [SUB 0 0 A C SUB 1 4 A T ]
473 [SUB 0 0 A G SUB 1 0 A C ]
616 [SUB 0 0 A G SUB 1 0 A G ]
1 [SUB 0 0 A G SUB 1 0 A N ]
491 [SUB 0 0 A G SUB 1 0 A T ]
1257 [SUB 0 0 A G DEL 1 1 C ]
421 [SUB 0 0 A G SUB 1 1 C A ]
708 [SUB 0 0 A G SUB 1 1 C G ]
293 [SUB 0 0 A G SUB 1 1 C T ]
100 [SUB 0 0 A G INS 1 2 A ]
384 [SUB 0 0 A G DEL 1 2 A ]
96 [SUB 0 0 A G SUB 1 2 A C ]
254 [SUB 0 0 A G SUB 1 2 A G ]
772 [SUB 0 0 A G SUB 1 2 A T ]
1197 [SUB 0 0 A G DEL 1 3 G ]
334 [SUB 0 0 A G SUB 1 3 G C ]
280 [SUB 0 0 A G SUB 1 3 G T ]
264 [SUB 0 0 A G DEL 1 4 A ]
498 [SUB 0 0 A G SUB 1 4 A C ]
440 [SUB 0 0 A G SUB 1 4 A G ]
454 [SUB 0 0 A G SUB 1 4 A T ]
1 [SUB 0 0 A N SUB 1 0 A G ]
1 [SUB 0 0 A N DEL 1 1 C ]
755 [SUB 0 0 A T SUB 1 0 A C ]
973 [SUB 0 0 A T SUB 1 0 A G ]
842 [SUB 0 0 A T SUB 1 0 A T ]
2393 [SUB 0 0 A T DEL 1 1 C ]
709 [SUB 0 0 A T SUB 1 1 C A ]
1069 [SUB 0 0 A T SUB 1 1 C G ]
393 [SUB 0 0 A T SUB 1 1 C T ]
177 [SUB 0 0 A T INS 1 2 A ]
406 [SUB 0 0 A T DEL 1 2 A ]
97 [SUB 0 0 A T SUB 1 2 A C ]
209 [SUB 0 0 A T SUB 1 2 A G ]
506 [SUB 0 0 A T SUB 1 2 A T ]
1633 [SUB 0 0 A T DEL 1 3 G ]
431 [SUB 0 0 A T SUB 1 3 G C ]
1 [SUB 0 0 A T SUB 1 3 G N ]
577 [SUB 0 0 A T SUB 1 3 G T ]
311 [SUB 0 0 A T DEL 1 4 A ]
729 [SUB 0 0 A T SUB 1 4 A C ]
746 [SUB 0 0 A T SUB 1 4 A G ]
626 [SUB 0 0 A T SUB 1 4 A T ]
1775 [DEL 0 1 C SUB 1 0 A C ]
2754 [DEL 0 1 C SUB 1 0 A G ]
2 [DEL 0 1 C SUB 1 0 A N ]
1971 [DEL 0 1 C SUB 1 0 A T ]
6672 [DEL 0 1 C DEL 1 1 C ]
2362 [DEL 0 1 C SUB 1 1 C A ]
3443 [DEL 0 1 C SUB 1 1 C G ]
1303 [DEL 0 1 C SUB 1 1 C T ]
513 [DEL 0 1 C INS 1 2 A ]
1356 [DEL 0 1 C DEL 1 2 A ]
316 [DEL 0 1 C SUB 1 2 A C ]
929 [DEL 0 1 C SUB 1 2 A G ]
1 [DEL 0 1 C SUB 1 2 A N ]
2853 [DEL 0 1 C SUB 1 2 A T ]
5078 [DEL 0 1 C DEL 1 3 G ]
1029 [DEL 0 1 C SUB 1 3 G C ]
1 [DEL 0 1 C SUB 1 3 G N ]
1215 [DEL 0 1 C SUB 1 3 G T ]
786 [DEL 0 1 C DEL 1 4 A ]
1666 [DEL 0 1 C SUB 1 4 A C ]
1964 [DEL 0 1 C SUB 1 4 A G ]
1511 [DEL 0 1 C SUB 1 4 A T ]
787 [SUB 0 1 C A SUB 1 0 A C ]
1135 [SUB 0 1 C A SUB 1 0 A G ]
1 [SUB 0 1 C A SUB 1 0 A N ]
956 [SUB 0 1 C A SUB 1 0 A T ]
3182 [SUB 0 1 C A DEL 1 1 C ]
1372 [SUB 0 1 C A SUB 1 1 C A ]
1921 [SUB 0 1 C A SUB 1 1 C G ]
844 [SUB 0 1 C A SUB 1 1 C T ]
289 [SUB 0 1 C A INS 1 2 A ]
663 [SUB 0 1 C A DEL 1 2 A ]
119 [SUB 0 1 C A SUB 1 2 A C ]
320 [SUB 0 1 C A SUB 1 2 A G ]
1056 [SUB 0 1 C A SUB 1 2 A T ]
2339 [SUB 0 1 C A DEL 1 3 G ]
518 [SUB 0 1 C A SUB 1 3 G C ]
713 [SUB 0 1 C A SUB 1 3 G T ]
475 [SUB 0 1 C A DEL 1 4 A ]
780 [SUB 0 1 C A SUB 1 4 A C ]
1270 [SUB 0 1 C A SUB 1 4 A G ]
626 [SUB 0 1 C A SUB 1 4 A T ]
679 [SUB 0 1 C G SUB 1 0 A C ]
992 [SUB 0 1 C G SUB 1 0 A G ]
897 [SUB 0 1 C G SUB 1 0 A T ]
2591 [SUB 0 1 C G DEL 1 1 C ]
1039 [SUB 0 1 C G SUB 1 1 C A ]
1826 [SUB 0 1 C G SUB 1 1 C G ]
1 [SUB 0 1 C G SUB 1 1 C N ]
447 [SUB 0 1 C G SUB 1 1 C T ]
243 [SUB 0 1 C G INS 1 2 A ]
512 [SUB 0 1 C G DEL 1 2 A ]
85 [SUB 0 1 C G SUB 1 2 A C ]
288 [SUB 0 1 C G SUB 1 2 A G ]
1109 [SUB 0 1 C G SUB 1 2 A T ]
2272 [SUB 0 1 C G DEL 1 3 G ]
498 [SUB 0 1 C G SUB 1 3 G C ]
437 [SUB 0 1 C G SUB 1 3 G T ]
445 [SUB 0 1 C G DEL 1 4 A ]
904 [SUB 0 1 C G SUB 1 4 A C ]
911 [SUB 0 1 C G SUB 1 4 A G ]
719 [SUB 0 1 C G SUB 1 4 A T ]
1 [SUB 0 1 C N DEL 1 1 C ]
2 [SUB 0 1 C N DEL 1 3 G ]
1 [SUB 0 1 C N SUB 1 3 G T ]
489 [SUB 0 1 C T SUB 1 0 A C ]
472 [SUB 0 1 C T SUB 1 0 A G ]
371 [SUB 0 1 C T SUB 1 0 A T ]
1967 [SUB 0 1 C T DEL 1 1 C ]
601 [SUB 0 1 C T SUB 1 1 C A ]
973 [SUB 0 1 C T SUB 1 1 C G ]
303 [SUB 0 1 C T SUB 1 1 C T ]
127 [SUB 0 1 C T INS 1 2 A ]
220 [SUB 0 1 C T DEL 1 2 A ]
52 [SUB 0 1 C T SUB 1 2 A C ]
129 [SUB 0 1 C T SUB 1 2 A G ]
526 [SUB 0 1 C T SUB 1 2 A T ]
1055 [SUB 0 1 C T DEL 1 3 G ]
226 [SUB 0 1 C T SUB 1 3 G C ]
274 [SUB 0 1 C T SUB 1 3 G T ]
198 [SUB 0 1 C T DEL 1 4 A ]
388 [SUB 0 1 C T SUB 1 4 A C ]
419 [SUB 0 1 C T SUB 1 4 A G ]
1 [SUB 0 1 C T SUB 1 4 A N ]
350 [SUB 0 1 C T SUB 1 4 A T ]
150 [INS 0 2 A SUB 1 0 A C ]
204 [INS 0 2 A SUB 1 0 A G ]
139 [INS 0 2 A SUB 1 0 A T ]
688 [INS 0 2 A DEL 1 1 C ]
213 [INS 0 2 A SUB 1 1 C A ]
373 [INS 0 2 A SUB 1 1 C G ]
104 [INS 0 2 A SUB 1 1 C T ]
42 [INS 0 2 A INS 1 2 A ]
152 [INS 0 2 A DEL 1 2 A ]
17 [INS 0 2 A SUB 1 2 A C ]
128 [INS 0 2 A SUB 1 2 A G ]
168 [INS 0 2 A SUB 1 2 A T ]
412 [INS 0 2 A DEL 1 3 G ]
112 [INS 0 2 A SUB 1 3 G C ]
94 [INS 0 2 A SUB 1 3 G T ]
90 [INS 0 2 A DEL 1 4 A ]
151 [INS 0 2 A SUB 1 4 A C ]
213 [INS 0 2 A SUB 1 4 A G ]
98 [INS 0 2 A SUB 1 4 A T ]
293 [DEL 0 2 A SUB 1 0 A C ]
471 [DEL 0 2 A SUB 1 0 A G ]
265 [DEL 0 2 A SUB 1 0 A T ]
966 [DEL 0 2 A DEL 1 1 C ]
330 [DEL 0 2 A SUB 1 1 C A ]
505 [DEL 0 2 A SUB 1 1 C G ]
1 [DEL 0 2 A SUB 1 1 C N ]
204 [DEL 0 2 A SUB 1 1 C T ]
90 [DEL 0 2 A INS 1 2 A ]
354 [DEL 0 2 A DEL 1 2 A ]
58 [DEL 0 2 A SUB 1 2 A C ]
151 [DEL 0 2 A SUB 1 2 A G ]
2 [DEL 0 2 A SUB 1 2 A N ]
334 [DEL 0 2 A SUB 1 2 A T ]
773 [DEL 0 2 A DEL 1 3 G ]
150 [DEL 0 2 A SUB 1 3 G C ]
207 [DEL 0 2 A SUB 1 3 G T ]
131 [DEL 0 2 A DEL 1 4 A ]
306 [DEL 0 2 A SUB 1 4 A C ]
296 [DEL 0 2 A SUB 1 4 A G ]
288 [DEL 0 2 A SUB 1 4 A T ]
51 [SUB 0 2 A C SUB 1 0 A C ]
106 [SUB 0 2 A C SUB 1 0 A G ]
55 [SUB 0 2 A C SUB 1 0 A T ]
246 [SUB 0 2 A C DEL 1 1 C ]
60 [SUB 0 2 A C SUB 1 1 C A ]
96 [SUB 0 2 A C SUB 1 1 C G ]
29 [SUB 0 2 A C SUB 1 1 C T ]
19 [SUB 0 2 A C INS 1 2 A ]
52 [SUB 0 2 A C DEL 1 2 A ]
8 [SUB 0 2 A C SUB 1 2 A C ]
46 [SUB 0 2 A C SUB 1 2 A G ]
77 [SUB 0 2 A C SUB 1 2 A T ]
140 [SUB 0 2 A C DEL 1 3 G ]
38 [SUB 0 2 A C SUB 1 3 G C ]
24 [SUB 0 2 A C SUB 1 3 G T ]
29 [SUB 0 2 A C DEL 1 4 A ]
65 [SUB 0 2 A C SUB 1 4 A C ]
47 [SUB 0 2 A C SUB 1 4 A G ]
36 [SUB 0 2 A C SUB 1 4 A T ]
158 [SUB 0 2 A G SUB 1 0 A C ]
234 [SUB 0 2 A G SUB 1 0 A G ]
172 [SUB 0 2 A G SUB 1 0 A T ]
603 [SUB 0 2 A G DEL 1 1 C ]
158 [SUB 0 2 A G SUB 1 1 C A ]
279 [SUB 0 2 A G SUB 1 1 C G ]
81 [SUB 0 2 A G SUB 1 1 C T ]
59 [SUB 0 2 A G INS 1 2 A ]
142 [SUB 0 2 A G DEL 1 2 A ]
31 [SUB 0 2 A G SUB 1 2 A C ]
97 [SUB 0 2 A G SUB 1 2 A G ]
180 [SUB 0 2 A G SUB 1 2 A T ]
419 [SUB 0 2 A G DEL 1 3 G ]
162 [SUB 0 2 A G SUB 1 3 G C ]
96 [SUB 0 2 A G SUB 1 3 G T ]
66 [SUB 0 2 A G DEL 1 4 A ]
206 [SUB 0 2 A G SUB 1 4 A C ]
309 [SUB 0 2 A G SUB 1 4 A G ]
120 [SUB 0 2 A G SUB 1 4 A T ]
1 [SUB 0 2 A N SUB 1 0 A C ]
781 [SUB 0 2 A T SUB 1 0 A C ]
1236 [SUB 0 2 A T SUB 1 0 A G ]
1 [SUB 0 2 A T SUB 1 0 A N ]
666 [SUB 0 2 A T SUB 1 0 A T ]
2646 [SUB 0 2 A T DEL 1 1 C ]
1129 [SUB 0 2 A T SUB 1 1 C A ]
1895 [SUB 0 2 A T SUB 1 1 C G ]
1 [SUB 0 2 A T SUB 1 1 C N ]
559 [SUB 0 2 A T SUB 1 1 C T ]
186 [SUB 0 2 A T INS 1 2 A ]
462 [SUB 0 2 A T DEL 1 2 A ]
154 [SUB 0 2 A T SUB 1 2 A C ]
312 [SUB 0 2 A T SUB 1 2 A G ]
942 [SUB 0 2 A T SUB 1 2 A T ]
1851 [SUB 0 2 A T DEL 1 3 G ]
333 [SUB 0 2 A T SUB 1 3 G C ]
1 [SUB 0 2 A T SUB 1 3 G N ]
386 [SUB 0 2 A T SUB 1 3 G T ]
262 [SUB 0 2 A T DEL 1 4 A ]
802 [SUB 0 2 A T SUB 1 4 A C ]
810 [SUB 0 2 A T SUB 1 4 A G ]
433 [SUB 0 2 A T SUB 1 4 A T ]
178 [INS 0 3 G SUB 1 0 A C ]
286 [INS 0 3 G SUB 1 0 A G ]
1 [INS 0 3 G SUB 1 0 A N ]
203 [INS 0 3 G SUB 1 0 A T ]
566 [INS 0 3 G DEL 1 1 C ]
174 [INS 0 3 G SUB 1 1 C A ]
319 [INS 0 3 G SUB 1 1 C G ]
87 [INS 0 3 G SUB 1 1 C T ]
53 [INS 0 3 G INS 1 2 A ]
94 [INS 0 3 G DEL 1 2 A ]
27 [INS 0 3 G SUB 1 2 A C ]
88 [INS 0 3 G SUB 1 2 A G ]
193 [INS 0 3 G SUB 1 2 A T ]
446 [INS 0 3 G DEL 1 3 G ]
127 [INS 0 3 G SUB 1 3 G C ]
103 [INS 0 3 G SUB 1 3 G T ]
147 [INS 0 3 G DEL 1 4 A ]
238 [INS 0 3 G SUB 1 4 A C ]
391 [INS 0 3 G SUB 1 4 A G ]
112 [INS 0 3 G SUB 1 4 A T ]
998 [DEL 0 3 G SUB 1 0 A C ]
1639 [DEL 0 3 G SUB 1 0 A G ]
1055 [DEL 0 3 G SUB 1 0 A T ]
3060 [DEL 0 3 G DEL 1 1 C ]
1158 [DEL 0 3 G SUB 1 1 C A ]
1730 [DEL 0 3 G SUB 1 1 C G ]
623 [DEL 0 3 G SUB 1 1 C T ]
373 [DEL 0 3 G INS 1 2 A ]
641 [DEL 0 3 G DEL 1 2 A ]
144 [DEL 0 3 G SUB 1 2 A C ]
441 [DEL 0 3 G SUB 1 2 A G ]
1130 [DEL 0 3 G SUB 1 2 A T ]
2575 [DEL 0 3 G DEL 1 3 G ]
714 [DEL 0 3 G SUB 1 3 G C ]
1 [DEL 0 3 G SUB 1 3 G N ]
708 [DEL 0 3 G SUB 1 3 G T ]
514 [DEL 0 3 G DEL 1 4 A ]
1804 [DEL 0 3 G SUB 1 4 A C ]
1342 [DEL 0 3 G SUB 1 4 A G ]
2 [DEL 0 3 G SUB 1 4 A N ]
834 [DEL 0 3 G SUB 1 4 A T ]
283 [SUB 0 3 G A SUB 1 0 A C ]
581 [SUB 0 3 G A SUB 1 0 A G ]
325 [SUB 0 3 G A SUB 1 0 A T ]
1408 [SUB 0 3 G A DEL 1 1 C ]
645 [SUB 0 3 G A SUB 1 1 C A ]
800 [SUB 0 3 G A SUB 1 1 C G ]
1 [SUB 0 3 G A SUB 1 1 C N ]
219 [SUB 0 3 G A SUB 1 1 C T ]
200 [SUB 0 3 G A INS 1 2 A ]
286 [SUB 0 3 G A DEL 1 2 A ]
73 [SUB 0 3 G A SUB 1 2 A C ]
200 [SUB 0 3 G A SUB 1 2 A G ]
582 [SUB 0 3 G A SUB 1 2 A T ]
1319 [SUB 0 3 G A DEL 1 3 G ]
245 [SUB 0 3 G A SUB 1 3 G C ]
345 [SUB 0 3 G A SUB 1 3 G T ]
213 [SUB 0 3 G A DEL 1 4 A ]
446 [SUB 0 3 G A SUB 1 4 A C ]
501 [SUB 0 3 G A SUB 1 4 A G ]
346 [SUB 0 3 G A SUB 1 4 A T ]
183 [SUB 0 3 G C SUB 1 0 A C ]
278 [SUB 0 3 G C SUB 1 0 A G ]
1 [SUB 0 3 G C SUB 1 0 A N ]
211 [SUB 0 3 G C SUB 1 0 A T ]
798 [SUB 0 3 G C DEL 1 1 C ]
223 [SUB 0 3 G C SUB 1 1 C A ]
298 [SUB 0 3 G C SUB 1 1 C G ]
101 [SUB 0 3 G C SUB 1 1 C T ]
62 [SUB 0 3 G C INS 1 2 A ]
140 [SUB 0 3 G C DEL 1 2 A ]
24 [SUB 0 3 G C SUB 1 2 A C ]
87 [SUB 0 3 G C SUB 1 2 A G ]
219 [SUB 0 3 G C SUB 1 2 A T ]
521 [SUB 0 3 G C DEL 1 3 G ]
189 [SUB 0 3 G C SUB 1 3 G C ]
131 [SUB 0 3 G C SUB 1 3 G T ]
116 [SUB 0 3 G C DEL 1 4 A ]
241 [SUB 0 3 G C SUB 1 4 A C ]
325 [SUB 0 3 G C SUB 1 4 A G ]
165 [SUB 0 3 G C SUB 1 4 A T ]
1 [SUB 0 3 G N INS 1 2 A ]
1 [SUB 0 3 G N SUB 1 4 A G ]
269 [SUB 0 3 G T SUB 1 0 A C ]
345 [SUB 0 3 G T SUB 1 0 A G ]
297 [SUB 0 3 G T SUB 1 0 A T ]
974 [SUB 0 3 G T DEL 1 1 C ]
339 [SUB 0 3 G T SUB 1 1 C A ]
475 [SUB 0 3 G T SUB 1 1 C G ]
249 [SUB 0 3 G T SUB 1 1 C T ]
68 [SUB 0 3 G T INS 1 2 A ]
167 [SUB 0 3 G T DEL 1 2 A ]
52 [SUB 0 3 G T SUB 1 2 A C ]
135 [SUB 0 3 G T SUB 1 2 A G ]
475 [SUB 0 3 G T SUB 1 2 A T ]
839 [SUB 0 3 G T DEL 1 3 G ]
229 [SUB 0 3 G T SUB 1 3 G C ]
315 [SUB 0 3 G T SUB 1 3 G T ]
187 [SUB 0 3 G T DEL 1 4 A ]
261 [SUB 0 3 G T SUB 1 4 A C ]
384 [SUB 0 3 G T SUB 1 4 A G ]
287 [SUB 0 3 G T SUB 1 4 A T ]
315 [SUB 0 4 A C SUB 1 0 A C ]
518 [SUB 0 4 A C SUB 1 0 A G ]
367 [SUB 0 4 A C SUB 1 0 A T ]
934 [SUB 0 4 A C DEL 1 1 C ]
223 [SUB 0 4 A C SUB 1 1 C A ]
419 [SUB 0 4 A C SUB 1 1 C G ]
130 [SUB 0 4 A C SUB 1 1 C T ]
69 [SUB 0 4 A C INS 1 2 A ]
198 [SUB 0 4 A C DEL 1 2 A ]
52 [SUB 0 4 A C SUB 1 2 A C ]
105 [SUB 0 4 A C SUB 1 2 A G ]
378 [SUB 0 4 A C SUB 1 2 A T ]
718 [SUB 0 4 A C DEL 1 3 G ]
199 [SUB 0 4 A C SUB 1 3 G C ]
201 [SUB 0 4 A C SUB 1 3 G T ]
194 [SUB 0 4 A C DEL 1 4 A ]
305 [SUB 0 4 A C SUB 1 4 A C ]
355 [SUB 0 4 A C SUB 1 4 A G ]
243 [SUB 0 4 A C SUB 1 4 A T ]
416 [SUB 0 4 A G SUB 1 0 A C ]
648 [SUB 0 4 A G SUB 1 0 A G ]
1 [SUB 0 4 A G SUB 1 0 A N ]
347 [SUB 0 4 A G SUB 1 0 A T ]
1096 [SUB 0 4 A G DEL 1 1 C ]
406 [SUB 0 4 A G SUB 1 1 C A ]
661 [SUB 0 4 A G SUB 1 1 C G ]
252 [SUB 0 4 A G SUB 1 1 C T ]
81 [SUB 0 4 A G INS 1 2 A ]
214 [SUB 0 4 A G DEL 1 2 A ]
54 [SUB 0 4 A G SUB 1 2 A C ]
230 [SUB 0 4 A G SUB 1 2 A G ]
343 [SUB 0 4 A G SUB 1 2 A T ]
830 [SUB 0 4 A G DEL 1 3 G ]
209 [SUB 0 4 A G SUB 1 3 G C ]
1 [SUB 0 4 A G SUB 1 3 G N ]
245 [SUB 0 4 A G SUB 1 3 G T ]
300 [SUB 0 4 A G DEL 1 4 A ]
468 [SUB 0 4 A G SUB 1 4 A C ]
593 [SUB 0 4 A G SUB 1 4 A G ]
425 [SUB 0 4 A G SUB 1 4 A T ]
248 [SUB 0 4 A T SUB 1 0 A C ]
335 [SUB 0 4 A T SUB 1 0 A G ]
232 [SUB 0 4 A T SUB 1 0 A T ]
764 [SUB 0 4 A T DEL 1 1 C ]
228 [SUB 0 4 A T SUB 1 1 C A ]
335 [SUB 0 4 A T SUB 1 1 C G ]
191 [SUB 0 4 A T SUB 1 1 C T ]
53 [SUB 0 4 A T INS 1 2 A ]
150 [SUB 0 4 A T DEL 1 2 A ]
30 [SUB 0 4 A T SUB 1 2 A C ]
87 [SUB 0 4 A T SUB 1 2 A G ]
224 [SUB 0 4 A T SUB 1 2 A T ]
583 [SUB 0 4 A T DEL 1 3 G ]
169 [SUB 0 4 A T SUB 1 3 G C ]
1 [SUB 0 4 A T SUB 1 3 G N ]
183 [SUB 0 4 A T SUB 1 3 G T ]
125 [SUB 0 4 A T DEL 1 4 A ]
223 [SUB 0 4 A T SUB 1 4 A C ]
221 [SUB 0 4 A T SUB 1 4 A G ]
244 [SUB 0 4 A T SUB 1 4 A T ]
133 [SUB 0 5 A C DEL 1 0 A ]
352 [SUB 0 5 A C SUB 1 0 A C ]
549 [SUB 0 5 A C SUB 1 0 A G ]
457 [SUB 0 5 A C SUB 1 0 A T ]
1081 [SUB 0 5 A C DEL 1 1 C ]
276 [SUB 0 5 A C SUB 1 1 C A ]
548 [SUB 0 5 A C SUB 1 1 C G ]
251 [SUB 0 5 A C SUB 1 1 C T ]
79 [SUB 0 5 A C INS 1 2 A ]
338 [SUB 0 5 A C DEL 1 2 A ]
66 [SUB 0 5 A C SUB 1 2 A C ]
188 [SUB 0 5 A C SUB 1 2 A G ]
367 [SUB 0 5 A C SUB 1 2 A T ]
756 [SUB 0 5 A C DEL 1 3 G ]
493 [SUB 0 5 A C SUB 1 3 G C ]
294 [SUB 0 5 A C SUB 1 3 G T ]
200 [SUB 0 5 A C DEL 1 4 A ]
431 [SUB 0 5 A C SUB 1 4 A C ]
419 [SUB 0 5 A C SUB 1 4 A G ]
276 [SUB 0 5 A C SUB 1 4 A T ]
362 [SUB 0 5 A G DEL 1 0 A ]
652 [SUB 0 5 A G SUB 1 0 A C ]
928 [SUB 0 5 A G SUB 1 0 A G ]
508 [SUB 0 5 A G SUB 1 0 A T ]
1579 [SUB 0 5 A G DEL 1 1 C ]
571 [SUB 0 5 A G SUB 1 1 C A ]
1156 [SUB 0 5 A G SUB 1 1 C G ]
299 [SUB 0 5 A G SUB 1 1 C T ]
137 [SUB 0 5 A G INS 1 2 A ]
373 [SUB 0 5 A G DEL 1 2 A ]
128 [SUB 0 5 A G SUB 1 2 A C ]
259 [SUB 0 5 A G SUB 1 2 A G ]
739 [SUB 0 5 A G SUB 1 2 A T ]
1659 [SUB 0 5 A G DEL 1 3 G ]
416 [SUB 0 5 A G SUB 1 3 G C ]
357 [SUB 0 5 A G SUB 1 3 G T ]
408 [SUB 0 5 A G DEL 1 4 A ]
1624 [SUB 0 5 A G SUB 1 4 A C ]
704 [SUB 0 5 A G SUB 1 4 A G ]
696 [SUB 0 5 A G SUB 1 4 A T ]
1 [SUB 0 5 A N SUB 1 1 C A ]
1 [SUB 0 5 A N SUB 1 3 G T ]
121 [SUB 0 5 A T DEL 1 0 A ]
380 [SUB 0 5 A T SUB 1 0 A C ]
528 [SUB 0 5 A T SUB 1 0 A G ]
412 [SUB 0 5 A T SUB 1 0 A T ]
1221 [SUB 0 5 A T DEL 1 1 C ]
508 [SUB 0 5 A T SUB 1 1 C A ]
597 [SUB 0 5 A T SUB 1 1 C G ]
312 [SUB 0 5 A T SUB 1 1 C T ]
92 [SUB 0 5 A T INS 1 2 A ]
265 [SUB 0 5 A T DEL 1 2 A ]
52 [SUB 0 5 A T SUB 1 2 A C ]
158 [SUB 0 5 A T SUB 1 2 A G ]
522 [SUB 0 5 A T SUB 1 2 A T ]
981 [SUB 0 5 A T DEL 1 3 G ]
302 [SUB 0 5 A T SUB 1 3 G C ]
1 [SUB 0 5 A T SUB 1 3 G N ]
244 [SUB 0 5 A T SUB 1 3 G T ]
250 [SUB 0 5 A T DEL 1 4 A ]
419 [SUB 0 5 A T SUB 1 4 A C ]
508 [SUB 0 5 A T SUB 1 4 A G ]
348 [SUB 0 5 A T SUB 1 4 A T ]
527 [DEL 1 0 A ]
1274 [SUB 1 0 A C ]
1615 [SUB 1 0 A G ]
1128 [SUB 1 0 A T ]
4933 [DEL 1 1 C ]
1876 [SUB 1 1 C A ]
2058 [SUB 1 1 C G ]
1 [SUB 1 1 C N ]
959 [SUB 1 1 C T ]
604 [INS 1 2 A ]
751 [DEL 1 2 A ]
172 [SUB 1 2 A C ]
545 [SUB 1 2 A G ]
1452 [SUB 1 2 A T ]
589 [INS 1 3 G ]
2933 [DEL 1 3 G ]
1507 [SUB 1 3 G A ]
574 [SUB 1 3 G C ]
1 [SUB 1 3 G N ]
777 [SUB 1 3 G T ]
597 [DEL 1 4 A ]
1573 [SUB 1 4 A C ]
1215 [SUB 1 4 A G ]
996 [SUB 1 4 A T ]
17    3896
50
59 [DEL 0 4 A DEL 1 0 A ]
273 [DEL 0 4 A SUB 1 0 A C ]
318 [DEL 0 4 A SUB 1 0 A G ]
338 [DEL 0 4 A SUB 1 0 A T ]
960 [DEL 0 4 A DEL 1 1 C ]
532 [DEL 0 4 A SUB 1 1 C A ]
462 [DEL 0 4 A SUB 1 1 C G ]
228 [DEL 0 4 A SUB 1 1 C T ]
116 [DEL 0 4 A INS 1 2 A ]
149 [DEL 0 4 A DEL 1 2 A ]
29 [DEL 0 4 A SUB 1 2 A C ]
75 [DEL 0 4 A SUB 1 2 A G ]
304 [DEL 0 4 A SUB 1 2 A T ]
157 [DEL 0 4 A INS 1 3 G ]
642 [DEL 0 4 A DEL 1 3 G ]
246 [DEL 0 4 A SUB 1 3 G A ]
150 [DEL 0 4 A SUB 1 3 G C ]
225 [DEL 0 4 A SUB 1 3 G T ]
264 [DEL 0 4 A SUB 1 4 A C ]
386 [DEL 0 4 A SUB 1 4 A G ]
140 [DEL 0 4 A SUB 1 4 A T ]
676 [DEL 1 0 A ]
1562 [SUB 1 0 A C ]
1674 [SUB 1 0 A G ]
1 [SUB 1 0 A N ]
1541 [SUB 1 0 A T ]
5186 [DEL 1 1 C ]
2381 [SUB 1 1 C A ]
2545 [SUB 1 1 C G ]
1076 [SUB 1 1 C T ]
656 [INS 1 2 A ]
903 [DEL 1 2 A ]
188 [SUB 1 2 A C ]
416 [SUB 1 2 A G ]
2 [SUB 1 2 A N ]
2054 [SUB 1 2 A T ]
567 [INS 1 3 G ]
4156 [DEL 1 3 G ]
1743 [SUB 1 3 G A ]
921 [SUB 1 3 G C ]
3 [SUB 1 3 G N ]
902 [SUB 1 3 G T ]
1372 [DEL 1 4 A ]
1617 [SUB 1 4 A C ]
1596 [SUB 1 4 A G ]
630 [SUB 1 4 A T ]
2400 [SUB 1 5 A C ]
2817 [SUB 1 5 A G ]
4 [SUB 1 5 A N ]
1357 [SUB 1 5 A T ]
18    3350
487
207 [DEL 0 0 A SUB 1 0 C G ]
233 [DEL 0 0 A SUB 1 0 C T ]
83 [DEL 0 0 A DEL 1 1 A ]
27 [DEL 0 0 A SUB 1 1 A C ]
68 [DEL 0 0 A SUB 1 1 A G ]
263 [DEL 0 0 A SUB 1 1 A T ]
81 [DEL 0 0 A INS 1 2 G ]
336 [DEL 0 0 A DEL 1 2 G ]
174 [DEL 0 0 A SUB 1 2 G A ]
64 [DEL 0 0 A SUB 1 2 G C ]
94 [DEL 0 0 A SUB 1 2 G T ]
92 [DEL 0 0 A DEL 1 3 A ]
154 [DEL 0 0 A SUB 1 3 A C ]
225 [DEL 0 0 A SUB 1 3 A G ]
95 [DEL 0 0 A SUB 1 3 A T ]
157 [DEL 0 0 A SUB 1 4 A C ]
317 [DEL 0 0 A SUB 1 4 A G ]
198 [DEL 0 0 A SUB 1 4 A T ]
394 [SUB 0 0 A C SUB 1 0 C G ]
459 [SUB 0 0 A C SUB 1 0 C T ]
174 [SUB 0 0 A C DEL 1 1 A ]
52 [SUB 0 0 A C SUB 1 1 A C ]
120 [SUB 0 0 A C SUB 1 1 A G ]
603 [SUB 0 0 A C SUB 1 1 A T ]
174 [SUB 0 0 A C INS 1 2 G ]
959 [SUB 0 0 A C DEL 1 2 G ]
380 [SUB 0 0 A C SUB 1 2 G A ]
161 [SUB 0 0 A C SUB 1 2 G C ]
213 [SUB 0 0 A C SUB 1 2 G T ]
420 [SUB 0 0 A C DEL 1 3 A ]
408 [SUB 0 0 A C SUB 1 3 A C ]
529 [SUB 0 0 A C SUB 1 3 A G ]
185 [SUB 0 0 A C SUB 1 3 A T ]
345 [SUB 0 0 A C SUB 1 4 A C ]
809 [SUB 0 0 A C SUB 1 4 A G ]
659 [SUB 0 0 A C SUB 1 4 A T ]
564 [SUB 0 0 A G SUB 1 0 C G ]
456 [SUB 0 0 A G SUB 1 0 C T ]
179 [SUB 0 0 A G DEL 1 1 A ]
72 [SUB 0 0 A G SUB 1 1 A C ]
127 [SUB 0 0 A G SUB 1 1 A G ]
784 [SUB 0 0 A G SUB 1 1 A T ]
210 [SUB 0 0 A G INS 1 2 G ]
956 [SUB 0 0 A G DEL 1 2 G ]
373 [SUB 0 0 A G SUB 1 2 G A ]
218 [SUB 0 0 A G SUB 1 2 G C ]
211 [SUB 0 0 A G SUB 1 2 G T ]
378 [SUB 0 0 A G DEL 1 3 A ]
411 [SUB 0 0 A G SUB 1 3 A C ]
580 [SUB 0 0 A G SUB 1 3 A G ]
1 [SUB 0 0 A G SUB 1 3 A N ]
204 [SUB 0 0 A G SUB 1 3 A T ]
335 [SUB 0 0 A G SUB 1 4 A C ]
752 [SUB 0 0 A G SUB 1 4 A G ]
1 [SUB 0 0 A G SUB 1 4 A N ]
347 [SUB 0 0 A G SUB 1 4 A T ]
1 [SUB 0 0 A N SUB 1 1 A T ]
3 [SUB 0 0 A N DEL 1 2 G ]
1 [SUB 0 0 A N DEL 1 3 A ]
728 [SUB 0 0 A T SUB 1 0 C G ]
790 [SUB 0 0 A T SUB 1 0 C T ]
232 [SUB 0 0 A T DEL 1 1 A ]
103 [SUB 0 0 A T SUB 1 1 A C ]
188 [SUB 0 0 A T SUB 1 1 A G ]
1 [SUB 0 0 A T SUB 1 1 A N ]
648 [SUB 0 0 A T SUB 1 1 A T ]
253 [SUB 0 0 A T INS 1 2 G ]
1405 [SUB 0 0 A T DEL 1 2 G ]
605 [SUB 0 0 A T SUB 1 2 G A ]
227 [SUB 0 0 A T SUB 1 2 G C ]
3 [SUB 0 0 A T SUB 1 2 G N ]
351 [SUB 0 0 A T SUB 1 2 G T ]
528 [SUB 0 0 A T DEL 1 3 A ]
888 [SUB 0 0 A T SUB 1 3 A C ]
860 [SUB 0 0 A T SUB 1 3 A G ]
443 [SUB 0 0 A T SUB 1 3 A T ]
631 [SUB 0 0 A T SUB 1 4 A C ]
1282 [SUB 0 0 A T SUB 1 4 A G ]
1 [SUB 0 0 A T SUB 1 4 A N ]
657 [SUB 0 0 A T SUB 1 4 A T ]
2616 [DEL 0 1 C SUB 1 0 C G ]
2149 [DEL 0 1 C SUB 1 0 C T ]
1077 [DEL 0 1 C DEL 1 1 A ]
358 [DEL 0 1 C SUB 1 1 A C ]
612 [DEL 0 1 C SUB 1 1 A G ]
3 [DEL 0 1 C SUB 1 1 A N ]
3034 [DEL 0 1 C SUB 1 1 A T ]
790 [DEL 0 1 C INS 1 2 G ]
4810 [DEL 0 1 C DEL 1 2 G ]
1593 [DEL 0 1 C SUB 1 2 G A ]
726 [DEL 0 1 C SUB 1 2 G C ]
1089 [DEL 0 1 C SUB 1 2 G T ]
1503 [DEL 0 1 C DEL 1 3 A ]
1419 [DEL 0 1 C SUB 1 3 A C ]
2137 [DEL 0 1 C SUB 1 3 A G ]
862 [DEL 0 1 C SUB 1 3 A T ]
1518 [DEL 0 1 C SUB 1 4 A C ]
3085 [DEL 0 1 C SUB 1 4 A G ]
3 [DEL 0 1 C SUB 1 4 A N ]
1674 [DEL 0 1 C SUB 1 4 A T ]
1251 [SUB 0 1 C A SUB 1 0 C G ]
952 [SUB 0 1 C A SUB 1 0 C T ]
353 [SUB 0 1 C A DEL 1 1 A ]
105 [SUB 0 1 C A SUB 1 1 A C ]
288 [SUB 0 1 C A SUB 1 1 A G ]
1206 [SUB 0 1 C A SUB 1 1 A T ]
440 [SUB 0 1 C A INS 1 2 G ]
2195 [SUB 0 1 C A DEL 1 2 G ]
886 [SUB 0 1 C A SUB 1 2 G A ]
354 [SUB 0 1 C A SUB 1 2 G C ]
1 [SUB 0 1 C A SUB 1 2 G N ]
598 [SUB 0 1 C A SUB 1 2 G T ]
661 [SUB 0 1 C A DEL 1 3 A ]
569 [SUB 0 1 C A SUB 1 3 A C ]
957 [SUB 0 1 C A SUB 1 3 A G ]
374 [SUB 0 1 C A SUB 1 3 A T ]
632 [SUB 0 1 C A SUB 1 4 A C ]
1339 [SUB 0 1 C A SUB 1 4 A G ]
1 [SUB 0 1 C A SUB 1 4 A N ]
810 [SUB 0 1 C A SUB 1 4 A T ]
1029 [SUB 0 1 C G SUB 1 0 C G ]
968 [SUB 0 1 C G SUB 1 0 C T ]
482 [SUB 0 1 C G DEL 1 1 A ]
97 [SUB 0 1 C G SUB 1 1 A C ]
290 [SUB 0 1 C G SUB 1 1 A G ]
1 [SUB 0 1 C G SUB 1 1 A N ]
1370 [SUB 0 1 C G SUB 1 1 A T ]
315 [SUB 0 1 C G INS 1 2 G ]
1827 [SUB 0 1 C G DEL 1 2 G ]
675 [SUB 0 1 C G SUB 1 2 G A ]
414 [SUB 0 1 C G SUB 1 2 G C ]
359 [SUB 0 1 C G SUB 1 2 G T ]
608 [SUB 0 1 C G DEL 1 3 A ]
502 [SUB 0 1 C G SUB 1 3 A C ]
831 [SUB 0 1 C G SUB 1 3 A G ]
330 [SUB 0 1 C G SUB 1 3 A T ]
589 [SUB 0 1 C G SUB 1 4 A C ]
1188 [SUB 0 1 C G SUB 1 4 A G ]
4 [SUB 0 1 C G SUB 1 4 A N ]
625 [SUB 0 1 C G SUB 1 4 A T ]
540 [SUB 0 1 C T SUB 1 0 C G ]
550 [SUB 0 1 C T SUB 1 0 C T ]
153 [SUB 0 1 C T DEL 1 1 A ]
34 [SUB 0 1 C T SUB 1 1 A C ]
104 [SUB 0 1 C T SUB 1 1 A G ]
568 [SUB 0 1 C T SUB 1 1 A T ]
126 [SUB 0 1 C T INS 1 2 G ]
950 [SUB 0 1 C T DEL 1 2 G ]
327 [SUB 0 1 C T SUB 1 2 G A ]
141 [SUB 0 1 C T SUB 1 2 G C ]
211 [SUB 0 1 C T SUB 1 2 G T ]
335 [SUB 0 1 C T DEL 1 3 A ]
290 [SUB 0 1 C T SUB 1 3 A C ]
668 [SUB 0 1 C T SUB 1 3 A G ]
266 [SUB 0 1 C T SUB 1 3 A T ]
308 [SUB 0 1 C T SUB 1 4 A C ]
638 [SUB 0 1 C T SUB 1 4 A G ]
312 [SUB 0 1 C T SUB 1 4 A T ]
200 [INS 0 2 A SUB 1 0 C G ]
115 [INS 0 2 A SUB 1 0 C T ]
85 [INS 0 2 A DEL 1 1 A ]
30 [INS 0 2 A SUB 1 1 A C ]
83 [INS 0 2 A SUB 1 1 A G ]
226 [INS 0 2 A SUB 1 1 A T ]
74 [INS 0 2 A INS 1 2 G ]
388 [INS 0 2 A DEL 1 2 G ]
136 [INS 0 2 A SUB 1 2 G A ]
64 [INS 0 2 A SUB 1 2 G C ]
75 [INS 0 2 A SUB 1 2 G T ]
115 [INS 0 2 A DEL 1 3 A ]
123 [INS 0 2 A SUB 1 3 A C ]
206 [INS 0 2 A SUB 1 3 A G ]
84 [INS 0 2 A SUB 1 3 A T ]
93 [INS 0 2 A SUB 1 4 A C ]
267 [INS 0 2 A SUB 1 4 A G ]
107 [INS 0 2 A SUB 1 4 A T ]
381 [DEL 0 2 A SUB 1 0 C G ]
365 [DEL 0 2 A SUB 1 0 C T ]
281 [DEL 0 2 A DEL 1 1 A ]
62 [DEL 0 2 A SUB 1 1 A C ]
98 [DEL 0 2 A SUB 1 1 A G ]
486 [DEL 0 2 A SUB 1 1 A T ]
221 [DEL 0 2 A INS 1 2 G ]
1006 [DEL 0 2 A DEL 1 2 G ]
204 [DEL 0 2 A SUB 1 2 G A ]
118 [DEL 0 2 A SUB 1 2 G C ]
182 [DEL 0 2 A SUB 1 2 G T ]
244 [DEL 0 2 A DEL 1 3 A ]
248 [DEL 0 2 A SUB 1 3 A C ]
434 [DEL 0 2 A SUB 1 3 A G ]
178 [DEL 0 2 A SUB 1 3 A T ]
231 [DEL 0 2 A SUB 1 4 A C ]
499 [DEL 0 2 A SUB 1 4 A G ]
264 [DEL 0 2 A SUB 1 4 A T ]
149 [SUB 0 2 A C SUB 1 0 C G ]
73 [SUB 0 2 A C SUB 1 0 C T ]
48 [SUB 0 2 A C DEL 1 1 A ]
9 [SUB 0 2 A C SUB 1 1 A C ]
33 [SUB 0 2 A C SUB 1 1 A G ]
138 [SUB 0 2 A C SUB 1 1 A T ]
26 [SUB 0 2 A C INS 1 2 G ]
158 [SUB 0 2 A C DEL 1 2 G ]
83 [SUB 0 2 A C SUB 1 2 G A ]
27 [SUB 0 2 A C SUB 1 2 G C ]
33 [SUB 0 2 A C SUB 1 2 G T ]
45 [SUB 0 2 A C DEL 1 3 A ]
53 [SUB 0 2 A C SUB 1 3 A C ]
72 [SUB 0 2 A C SUB 1 3 A G ]
22 [SUB 0 2 A C SUB 1 3 A T ]
57 [SUB 0 2 A C SUB 1 4 A C ]
101 [SUB 0 2 A C SUB 1 4 A G ]
48 [SUB 0 2 A C SUB 1 4 A T ]
271 [SUB 0 2 A G SUB 1 0 C G ]
1 [SUB 0 2 A G SUB 1 0 C N ]
199 [SUB 0 2 A G SUB 1 0 C T ]
88 [SUB 0 2 A G DEL 1 1 A ]
45 [SUB 0 2 A G SUB 1 1 A C ]
78 [SUB 0 2 A G SUB 1 1 A G ]
315 [SUB 0 2 A G SUB 1 1 A T ]
68 [SUB 0 2 A G INS 1 2 G ]
368 [SUB 0 2 A G DEL 1 2 G ]
143 [SUB 0 2 A G SUB 1 2 G A ]
51 [SUB 0 2 A G SUB 1 2 G C ]
67 [SUB 0 2 A G SUB 1 2 G T ]
125 [SUB 0 2 A G DEL 1 3 A ]
155 [SUB 0 2 A G SUB 1 3 A C ]
205 [SUB 0 2 A G SUB 1 3 A G ]
76 [SUB 0 2 A G SUB 1 3 A T ]
136 [SUB 0 2 A G SUB 1 4 A C ]
267 [SUB 0 2 A G SUB 1 4 A G ]
137 [SUB 0 2 A G SUB 1 4 A T ]
1 [SUB 0 2 A N SUB 1 1 A T ]
1 [SUB 0 2 A N DEL 1 2 G ]
1 [SUB 0 2 A N SUB 1 4 A T ]
1042 [SUB 0 2 A T SUB 1 0 C G ]
1 [SUB 0 2 A T SUB 1 0 C N ]
803 [SUB 0 2 A T SUB 1 0 C T ]
319 [SUB 0 2 A T DEL 1 1 A ]
116 [SUB 0 2 A T SUB 1 1 A C ]
241 [SUB 0 2 A T SUB 1 1 A G ]
2028 [SUB 0 2 A T SUB 1 1 A T ]
231 [SUB 0 2 A T INS 1 2 G ]
1919 [SUB 0 2 A T DEL 1 2 G ]
569 [SUB 0 2 A T SUB 1 2 G A ]
295 [SUB 0 2 A T SUB 1 2 G C ]
1 [SUB 0 2 A T SUB 1 2 G N ]
418 [SUB 0 2 A T SUB 1 2 G T ]
634 [SUB 0 2 A T DEL 1 3 A ]
567 [SUB 0 2 A T SUB 1 3 A C ]
995 [SUB 0 2 A T SUB 1 3 A G ]
1 [SUB 0 2 A T SUB 1 3 A N ]
226 [SUB 0 2 A T SUB 1 3 A T ]
671 [SUB 0 2 A T SUB 1 4 A C ]
1443 [SUB 0 2 A T SUB 1 4 A G ]
3 [SUB 0 2 A T SUB 1 4 A N ]
591 [SUB 0 2 A T SUB 1 4 A T ]
195 [INS 0 3 G SUB 1 0 C G ]
154 [INS 0 3 G SUB 1 0 C T ]
48 [INS 0 3 G DEL 1 1 A ]
26 [INS 0 3 G SUB 1 1 A C ]
46 [INS 0 3 G SUB 1 1 A G ]
1 [INS 0 3 G SUB 1 1 A N ]
193 [INS 0 3 G SUB 1 1 A T ]
163 [INS 0 3 G INS 1 2 G ]
536 [INS 0 3 G DEL 1 2 G ]
151 [INS 0 3 G SUB 1 2 G A ]
51 [INS 0 3 G SUB 1 2 G C ]
77 [INS 0 3 G SUB 1 2 G T ]
162 [INS 0 3 G DEL 1 3 A ]
146 [INS 0 3 G SUB 1 3 A C ]
258 [INS 0 3 G SUB 1 3 A G ]
64 [INS 0 3 G SUB 1 3 A T ]
121 [INS 0 3 G SUB 1 4 A C ]
329 [INS 0 3 G SUB 1 4 A G ]
145 [INS 0 3 G SUB 1 4 A T ]
1398 [DEL 0 3 G SUB 1 0 C G ]
1 [DEL 0 3 G SUB 1 0 C N ]
1219 [DEL 0 3 G SUB 1 0 C T ]
432 [DEL 0 3 G DEL 1 1 A ]
134 [DEL 0 3 G SUB 1 1 A C ]
376 [DEL 0 3 G SUB 1 1 A G ]
1 [DEL 0 3 G SUB 1 1 A N ]
1483 [DEL 0 3 G SUB 1 1 A T ]
460 [DEL 0 3 G INS 1 2 G ]
2717 [DEL 0 3 G DEL 1 2 G ]
1010 [DEL 0 3 G SUB 1 2 G A ]
426 [DEL 0 3 G SUB 1 2 G C ]
686 [DEL 0 3 G SUB 1 2 G T ]
783 [DEL 0 3 G DEL 1 3 A ]
921 [DEL 0 3 G SUB 1 3 A C ]
2245 [DEL 0 3 G SUB 1 3 A G ]
576 [DEL 0 3 G SUB 1 3 A T ]
1043 [DEL 0 3 G SUB 1 4 A C ]
1862 [DEL 0 3 G SUB 1 4 A G ]
1 [DEL 0 3 G SUB 1 4 A N ]
820 [DEL 0 3 G SUB 1 4 A T ]
627 [SUB 0 3 G A SUB 1 0 C G ]
417 [SUB 0 3 G A SUB 1 0 C T ]
159 [SUB 0 3 G A DEL 1 1 A ]
35 [SUB 0 3 G A SUB 1 1 A C ]
115 [SUB 0 3 G A SUB 1 1 A G ]
589 [SUB 0 3 G A SUB 1 1 A T ]
129 [SUB 0 3 G A INS 1 2 G ]
1260 [SUB 0 3 G A DEL 1 2 G ]
594 [SUB 0 3 G A SUB 1 2 G A ]
134 [SUB 0 3 G A SUB 1 2 G C ]
218 [SUB 0 3 G A SUB 1 2 G T ]
315 [SUB 0 3 G A DEL 1 3 A ]
279 [SUB 0 3 G A SUB 1 3 A C ]
560 [SUB 0 3 G A SUB 1 3 A G ]
252 [SUB 0 3 G A SUB 1 3 A T ]
263 [SUB 0 3 G A SUB 1 4 A C ]
584 [SUB 0 3 G A SUB 1 4 A G ]
289 [SUB 0 3 G A SUB 1 4 A T ]
365 [SUB 0 3 G C SUB 1 0 C G ]
234 [SUB 0 3 G C SUB 1 0 C T ]
129 [SUB 0 3 G C DEL 1 1 A ]
54 [SUB 0 3 G C SUB 1 1 A C ]
98 [SUB 0 3 G C SUB 1 1 A G ]
326 [SUB 0 3 G C SUB 1 1 A T ]
80 [SUB 0 3 G C INS 1 2 G ]
748 [SUB 0 3 G C DEL 1 2 G ]
152 [SUB 0 3 G C SUB 1 2 G A ]
77 [SUB 0 3 G C SUB 1 2 G C ]
76 [SUB 0 3 G C SUB 1 2 G T ]
155 [SUB 0 3 G C DEL 1 3 A ]
153 [SUB 0 3 G C SUB 1 3 A C ]
304 [SUB 0 3 G C SUB 1 3 A G ]
1 [SUB 0 3 G C SUB 1 3 A N ]
81 [SUB 0 3 G C SUB 1 3 A T ]
159 [SUB 0 3 G C SUB 1 4 A C ]
304 [SUB 0 3 G C SUB 1 4 A G ]
175 [SUB 0 3 G C SUB 1 4 A T ]
1 [SUB 0 3 G N DEL 1 2 G ]
343 [SUB 0 3 G T SUB 1 0 C G ]
323 [SUB 0 3 G T SUB 1 0 C T ]
156 [SUB 0 3 G T DEL 1 1 A ]
37 [SUB 0 3 G T SUB 1 1 A C ]
94 [SUB 0 3 G T SUB 1 1 A G ]
478 [SUB 0 3 G T SUB 1 1 A T ]
78 [SUB 0 3 G T INS 1 2 G ]
654 [SUB 0 3 G T DEL 1 2 G ]
237 [SUB 0 3 G T SUB 1 2 G A ]
122 [SUB 0 3 G T SUB 1 2 G C ]
115 [SUB 0 3 G T SUB 1 2 G T ]
204 [SUB 0 3 G T DEL 1 3 A ]
265 [SUB 0 3 G T SUB 1 3 A C ]
305 [SUB 0 3 G T SUB 1 3 A G ]
144 [SUB 0 3 G T SUB 1 3 A T ]
215 [SUB 0 3 G T SUB 1 4 A C ]
496 [SUB 0 3 G T SUB 1 4 A G ]
256 [SUB 0 3 G T SUB 1 4 A T ]
350 [SUB 0 4 A C SUB 1 0 C G ]
481 [SUB 0 4 A C SUB 1 0 C T ]
147 [SUB 0 4 A C DEL 1 1 A ]
44 [SUB 0 4 A C SUB 1 1 A C ]
101 [SUB 0 4 A C SUB 1 1 A G ]
476 [SUB 0 4 A C SUB 1 1 A T ]
133 [SUB 0 4 A C INS 1 2 G ]
688 [SUB 0 4 A C DEL 1 2 G ]
223 [SUB 0 4 A C SUB 1 2 G A ]
115 [SUB 0 4 A C SUB 1 2 G C ]
148 [SUB 0 4 A C SUB 1 2 G T ]
304 [SUB 0 4 A C DEL 1 3 A ]
460 [SUB 0 4 A C SUB 1 3 A C ]
417 [SUB 0 4 A C SUB 1 3 A G ]
236 [SUB 0 4 A C SUB 1 3 A T ]
323 [SUB 0 4 A C SUB 1 4 A C ]
503 [SUB 0 4 A C SUB 1 4 A G ]
220 [SUB 0 4 A C SUB 1 4 A T ]
485 [SUB 0 4 A G SUB 1 0 C G ]
514 [SUB 0 4 A G SUB 1 0 C T ]
203 [SUB 0 4 A G DEL 1 1 A ]
64 [SUB 0 4 A G SUB 1 1 A C ]
122 [SUB 0 4 A G SUB 1 1 A G ]
511 [SUB 0 4 A G SUB 1 1 A T ]
155 [SUB 0 4 A G INS 1 2 G ]
785 [SUB 0 4 A G DEL 1 2 G ]
260 [SUB 0 4 A G SUB 1 2 G A ]
149 [SUB 0 4 A G SUB 1 2 G C ]
172 [SUB 0 4 A G SUB 1 2 G T ]
383 [SUB 0 4 A G DEL 1 3 A ]
361 [SUB 0 4 A G SUB 1 3 A C ]
606 [SUB 0 4 A G SUB 1 3 A G ]
181 [SUB 0 4 A G SUB 1 3 A T ]
303 [SUB 0 4 A G SUB 1 4 A C ]
677 [SUB 0 4 A G SUB 1 4 A G ]
335 [SUB 0 4 A G SUB 1 4 A T ]
302 [SUB 0 4 A T SUB 1 0 C G ]
254 [SUB 0 4 A T SUB 1 0 C T ]
93 [SUB 0 4 A T DEL 1 1 A ]
38 [SUB 0 4 A T SUB 1 1 A C ]
43 [SUB 0 4 A T SUB 1 1 A G ]
269 [SUB 0 4 A T SUB 1 1 A T ]
83 [SUB 0 4 A T INS 1 2 G ]
597 [SUB 0 4 A T DEL 1 2 G ]
198 [SUB 0 4 A T SUB 1 2 G A ]
108 [SUB 0 4 A T SUB 1 2 G C ]
122 [SUB 0 4 A T SUB 1 2 G T ]
188 [SUB 0 4 A T DEL 1 3 A ]
216 [SUB 0 4 A T SUB 1 3 A C ]
234 [SUB 0 4 A T SUB 1 3 A G ]
159 [SUB 0 4 A T SUB 1 3 A T ]
160 [SUB 0 4 A T SUB 1 4 A C ]
424 [SUB 0 4 A T SUB 1 4 A G ]
170 [SUB 0 4 A T SUB 1 4 A T ]
785 [SUB 0 5 A C SUB 1 0 C G ]
389 [SUB 0 5 A C SUB 1 0 C T ]
185 [SUB 0 5 A C DEL 1 1 A ]
75 [SUB 0 5 A C SUB 1 1 A C ]
134 [SUB 0 5 A C SUB 1 1 A G ]
512 [SUB 0 5 A C SUB 1 1 A T ]
153 [SUB 0 5 A C INS 1 2 G ]
887 [SUB 0 5 A C DEL 1 2 G ]
315 [SUB 0 5 A C SUB 1 2 G A ]
137 [SUB 0 5 A C SUB 1 2 G C ]
197 [SUB 0 5 A C SUB 1 2 G T ]
351 [SUB 0 5 A C DEL 1 3 A ]
364 [SUB 0 5 A C SUB 1 3 A C ]
535 [SUB 0 5 A C SUB 1 3 A G ]
1 [SUB 0 5 A C SUB 1 3 A N ]
139 [SUB 0 5 A C SUB 1 3 A T ]
433 [SUB 0 5 A C SUB 1 4 A C ]
688 [SUB 0 5 A C SUB 1 4 A G ]
283 [SUB 0 5 A C SUB 1 4 A T ]
882 [SUB 0 5 A G SUB 1 0 C G ]
1 [SUB 0 5 A G SUB 1 0 C N ]
701 [SUB 0 5 A G SUB 1 0 C T ]
261 [SUB 0 5 A G DEL 1 1 A ]
65 [SUB 0 5 A G SUB 1 1 A C ]
187 [SUB 0 5 A G SUB 1 1 A G ]
834 [SUB 0 5 A G SUB 1 1 A T ]
350 [SUB 0 5 A G INS 1 2 G ]
1369 [SUB 0 5 A G DEL 1 2 G ]
437 [SUB 0 5 A G SUB 1 2 G A ]
206 [SUB 0 5 A G SUB 1 2 G C ]
244 [SUB 0 5 A G SUB 1 2 G T ]
619 [SUB 0 5 A G DEL 1 3 A ]
530 [SUB 0 5 A G SUB 1 3 A C ]
1894 [SUB 0 5 A G SUB 1 3 A G ]
287 [SUB 0 5 A G SUB 1 3 A T ]
496 [SUB 0 5 A G SUB 1 4 A C ]
1205 [SUB 0 5 A G SUB 1 4 A G ]
511 [SUB 0 5 A G SUB 1 4 A T ]
2 [SUB 0 5 A N DEL 1 2 G ]
1 [SUB 0 5 A N SUB 1 3 A G ]
669 [SUB 0 5 A T SUB 1 0 C G ]
586 [SUB 0 5 A T SUB 1 0 C T ]
208 [SUB 0 5 A T DEL 1 1 A ]
44 [SUB 0 5 A T SUB 1 1 A C ]
115 [SUB 0 5 A T SUB 1 1 A G ]
729 [SUB 0 5 A T SUB 1 1 A T ]
160 [SUB 0 5 A T INS 1 2 G ]
998 [SUB 0 5 A T DEL 1 2 G ]
345 [SUB 0 5 A T SUB 1 2 G A ]
206 [SUB 0 5 A T SUB 1 2 G C ]
228 [SUB 0 5 A T SUB 1 2 G T ]
329 [SUB 0 5 A T DEL 1 3 A ]
350 [SUB 0 5 A T SUB 1 3 A C ]
557 [SUB 0 5 A T SUB 1 3 A G ]
164 [SUB 0 5 A T SUB 1 3 A T ]
349 [SUB 0 5 A T SUB 1 4 A C ]
716 [SUB 0 5 A T SUB 1 4 A G ]
373 [SUB 0 5 A T SUB 1 4 A T ]
607 [DEL 1 0 C ]
2673 [SUB 1 0 C A ]
1807 [SUB 1 0 C G ]
1364 [SUB 1 0 C T ]
647 [DEL 1 1 A ]
193 [SUB 1 1 A C ]
421 [SUB 1 1 A G ]
1875 [SUB 1 1 A T ]
577 [INS 1 2 G ]
3664 [DEL 1 2 G ]
1475 [SUB 1 2 G A ]
806 [SUB 1 2 G C ]
4 [SUB 1 2 G N ]
702 [SUB 1 2 G T ]
1145 [DEL 1 3 A ]
1210 [SUB 1 3 A C ]
1790 [SUB 1 3 A G ]
1 [SUB 1 3 A N ]
634 [SUB 1 3 A T ]
1202 [SUB 1 4 A C ]
2411 [SUB 1 4 A G ]
1 [SUB 1 4 A N ]
1032 [SUB 1 4 A T ]
19    91144
32
4094 [DEL 0 0 A ]
70144 [SUB 0 0 A C ]
64415 [SUB 0 0 A G ]
14 [SUB 0 0 A N ]
65087 [SUB 0 0 A T ]
1 [SUB 0 1 A . ]
8607 [SUB 0 1 A C ]
64894 [SUB 0 1 A G ]
20 [SUB 0 1 A N ]
46132 [SUB 0 1 A T ]
106796 [DEL 0 2 G ]
37072 [SUB 0 2 G A ]
26110 [SUB 0 2 G C ]
7 [SUB 0 2 G N ]
16308 [SUB 0 2 G T ]
17868 [INS 0 3 A ]
168479 [DEL 0 3 A ]
1 [SUB 0 3 A . ]
36712 [SUB 0 3 A C ]
74274 [SUB 0 3 A G ]
10 [SUB 0 3 A N ]
23854 [SUB 0 3 A T ]
56255 [SUB 0 4 A C ]
76557 [SUB 0 4 A G ]
18 [SUB 0 4 A N ]
50520 [SUB 0 4 A T ]
13025 [DEL 0 5 C ]
1 [SUB 0 5 C . ]
67763 [SUB 0 5 C A ]
74411 [SUB 0 5 C G ]
29 [SUB 0 5 C N ]
61829 [SUB 0 5 C T ]
20    3212
636
141 [DEL 0 0 A ]
495 [DEL 0 0 A DEL 0 1 A ]
25 [DEL 0 0 A SUB 0 1 A C ]
113 [DEL 0 0 A SUB 0 1 A G ]
832 [DEL 0 0 A SUB 0 1 A T ]
599 [DEL 0 0 A DEL 0 2 G ]
59 [DEL 0 0 A SUB 0 2 G C ]
35 [DEL 0 0 A SUB 0 2 G T ]
718 [DEL 0 0 A DEL 0 3 A ]
104 [DEL 0 0 A SUB 0 3 A C ]
92 [DEL 0 0 A SUB 0 3 A G ]
82 [DEL 0 0 A SUB 0 3 A T ]
64 [DEL 0 0 A SUB 0 4 A C ]
209 [DEL 0 0 A SUB 0 4 A G ]
111 [DEL 0 0 A SUB 0 4 A T ]
32 [DEL 0 0 A INS 0 5 G ]
508 [DEL 0 0 A DEL 0 5 G ]
110 [DEL 0 0 A SUB 0 5 G A ]
92 [DEL 0 0 A SUB 0 5 G C ]
65 [DEL 0 0 A SUB 0 5 G T ]
77 [DEL 0 0 A INS 0 6 A ]
309 [DEL 0 0 A DEL 0 6 A ]
109 [DEL 0 0 A SUB 0 6 A C ]
151 [DEL 0 0 A SUB 0 6 A G ]
45 [DEL 0 0 A SUB 0 6 A T ]
128 [DEL 0 0 A SUB 0 7 A C ]
140 [DEL 0 0 A SUB 0 7 A G ]
166 [DEL 0 0 A SUB 0 7 A T ]
99 [DEL 0 0 A SUB 0 8 C A ]
63 [DEL 0 0 A SUB 0 8 C G ]
168 [DEL 0 0 A SUB 0 8 C T ]
1660 [SUB 0 0 A C ]
160 [SUB 0 0 A C SUB 0 1 A C ]
474 [SUB 0 0 A C SUB 0 1 A G ]
1 [SUB 0 0 A C SUB 0 1 A N ]
1536 [SUB 0 0 A C SUB 0 1 A T ]
2304 [SUB 0 0 A C DEL 0 2 G ]
738 [SUB 0 0 A C SUB 0 2 G C ]
424 [SUB 0 0 A C SUB 0 2 G T ]
5658 [SUB 0 0 A C DEL 0 3 A ]
1486 [SUB 0 0 A C SUB 0 3 A C ]
1814 [SUB 0 0 A C SUB 0 3 A G ]
1137 [SUB 0 0 A C SUB 0 3 A T ]
658 [SUB 0 0 A C SUB 0 4 A C ]
1988 [SUB 0 0 A C SUB 0 4 A G ]
1350 [SUB 0 0 A C SUB 0 4 A T ]
670 [SUB 0 0 A C INS 0 5 G ]
4805 [SUB 0 0 A C DEL 0 5 G ]
904 [SUB 0 0 A C SUB 0 5 G A ]
1066 [SUB 0 0 A C SUB 0 5 G C ]
749 [SUB 0 0 A C SUB 0 5 G T ]
569 [SUB 0 0 A C INS 0 6 A ]
4840 [SUB 0 0 A C DEL 0 6 A ]
1634 [SUB 0 0 A C SUB 0 6 A C ]
2075 [SUB 0 0 A C SUB 0 6 A G ]
702 [SUB 0 0 A C SUB 0 6 A T ]
2044 [SUB 0 0 A C SUB 0 7 A C ]
3184 [SUB 0 0 A C SUB 0 7 A G ]
1719 [SUB 0 0 A C SUB 0 7 A T ]
537 [SUB 0 0 A C DEL 0 8 C ]
942 [SUB 0 0 A C SUB 0 8 C A ]
626 [SUB 0 0 A C SUB 0 8 C G ]
1473 [SUB 0 0 A C SUB 0 8 C T ]
1429 [SUB 0 0 A G ]
151 [SUB 0 0 A G SUB 0 1 A C ]
825 [SUB 0 0 A G SUB 0 1 A G ]
1 [SUB 0 0 A G SUB 0 1 A N ]
816 [SUB 0 0 A G SUB 0 1 A T ]
2659 [SUB 0 0 A G DEL 0 2 G ]
1320 [SUB 0 0 A G SUB 0 2 G C ]
617 [SUB 0 0 A G SUB 0 2 G T ]
2237 [SUB 0 0 A G DEL 0 3 A ]
1278 [SUB 0 0 A G SUB 0 3 A C ]
1007 [SUB 0 0 A G SUB 0 3 A G ]
1097 [SUB 0 0 A G SUB 0 3 A T ]
757 [SUB 0 0 A G SUB 0 4 A C ]
2219 [SUB 0 0 A G SUB 0 4 A G ]
1 [SUB 0 0 A G SUB 0 4 A N ]
1385 [SUB 0 0 A G SUB 0 4 A T ]
586 [SUB 0 0 A G INS 0 5 G ]
3757 [SUB 0 0 A G DEL 0 5 G ]
1018 [SUB 0 0 A G SUB 0 5 G A ]
1131 [SUB 0 0 A G SUB 0 5 G C ]
774 [SUB 0 0 A G SUB 0 5 G T ]
401 [SUB 0 0 A G INS 0 6 A ]
4453 [SUB 0 0 A G DEL 0 6 A ]
1323 [SUB 0 0 A G SUB 0 6 A C ]
1953 [SUB 0 0 A G SUB 0 6 A G ]
681 [SUB 0 0 A G SUB 0 6 A T ]
1767 [SUB 0 0 A G SUB 0 7 A C ]
1930 [SUB 0 0 A G SUB 0 7 A G ]
1 [SUB 0 0 A G SUB 0 7 A N ]
1009 [SUB 0 0 A G SUB 0 7 A T ]
411 [SUB 0 0 A G DEL 0 8 C ]
1000 [SUB 0 0 A G SUB 0 8 C A ]
745 [SUB 0 0 A G SUB 0 8 C G ]
1514 [SUB 0 0 A G SUB 0 8 C T ]
1 [SUB 0 0 A N ]
1 [SUB 0 0 A N DEL 0 2 G ]
3 [SUB 0 0 A N DEL 0 6 A ]
1 [SUB 0 0 A N SUB 0 8 C T ]
1390 [SUB 0 0 A T ]
155 [SUB 0 0 A T SUB 0 1 A C ]
1835 [SUB 0 0 A T SUB 0 1 A G ]
1033 [SUB 0 0 A T SUB 0 1 A T ]
2331 [SUB 0 0 A T DEL 0 2 G ]
536 [SUB 0 0 A T SUB 0 2 G C ]
1 [SUB 0 0 A T SUB 0 2 G N ]
424 [SUB 0 0 A T SUB 0 2 G T ]
4275 [SUB 0 0 A T DEL 0 3 A ]
1121 [SUB 0 0 A T SUB 0 3 A C ]
718 [SUB 0 0 A T SUB 0 3 A G ]
931 [SUB 0 0 A T SUB 0 3 A T ]
376 [SUB 0 0 A T SUB 0 4 A C ]
1140 [SUB 0 0 A T SUB 0 4 A G ]
964 [SUB 0 0 A T SUB 0 4 A T ]
391 [SUB 0 0 A T INS 0 5 G ]
3629 [SUB 0 0 A T DEL 0 5 G ]
820 [SUB 0 0 A T SUB 0 5 G A ]
740 [SUB 0 0 A T SUB 0 5 G C ]
1 [SUB 0 0 A T SUB 0 5 G N ]
683 [SUB 0 0 A T SUB 0 5 G T ]
263 [SUB 0 0 A T INS 0 6 A ]
4084 [SUB 0 0 A T DEL 0 6 A ]
896 [SUB 0 0 A T SUB 0 6 A C ]
1507 [SUB 0 0 A T SUB 0 6 A G ]
1 [SUB 0 0 A T SUB 0 6 A N ]
522 [SUB 0 0 A T SUB 0 6 A T ]
1219 [SUB 0 0 A T SUB 0 7 A C ]
1615 [SUB 0 0 A T SUB 0 7 A G ]
1147 [SUB 0 0 A T SUB 0 7 A T ]
356 [SUB 0 0 A T DEL 0 8 C ]
866 [SUB 0 0 A T SUB 0 8 C A ]
543 [SUB 0 0 A T SUB 0 8 C G ]
1 [SUB 0 0 A T SUB 0 8 C N ]
1830 [SUB 0 0 A T SUB 0 8 C T ]
336 [SUB 0 1 A C ]
1498 [SUB 0 1 A C SUB 0 2 G A ]
679 [SUB 0 1 A C SUB 0 2 G C ]
760 [SUB 0 1 A C SUB 0 2 G T ]
56 [SUB 0 1 A C INS 0 3 A ]
796 [SUB 0 1 A C DEL 0 3 A ]
337 [SUB 0 1 A C SUB 0 3 A C ]
349 [SUB 0 1 A C SUB 0 3 A G ]
475 [SUB 0 1 A C SUB 0 3 A T ]
145 [SUB 0 1 A C SUB 0 4 A C ]
532 [SUB 0 1 A C SUB 0 4 A G ]
350 [SUB 0 1 A C SUB 0 4 A T ]
70 [SUB 0 1 A C INS 0 5 G ]
564 [SUB 0 1 A C DEL 0 5 G ]
86 [SUB 0 1 A C SUB 0 5 G A ]
257 [SUB 0 1 A C SUB 0 5 G C ]
163 [SUB 0 1 A C SUB 0 5 G T ]
35 [SUB 0 1 A C INS 0 6 A ]
938 [SUB 0 1 A C DEL 0 6 A ]
157 [SUB 0 1 A C SUB 0 6 A C ]
438 [SUB 0 1 A C SUB 0 6 A G ]
88 [SUB 0 1 A C SUB 0 6 A T ]
607 [SUB 0 1 A C SUB 0 7 A C ]
350 [SUB 0 1 A C SUB 0 7 A G ]
264 [SUB 0 1 A C SUB 0 7 A T ]
63 [SUB 0 1 A C DEL 0 8 C ]
129 [SUB 0 1 A C SUB 0 8 C A ]
114 [SUB 0 1 A C SUB 0 8 C G ]
1 [SUB 0 1 A C SUB 0 8 C N ]
152 [SUB 0 1 A C SUB 0 8 C T ]
1902 [SUB 0 1 A G ]
1419 [SUB 0 1 A G SUB 0 2 G A ]
770 [SUB 0 1 A G SUB 0 2 G C ]
462 [SUB 0 1 A G SUB 0 2 G T ]
444 [SUB 0 1 A G INS 0 3 A ]
2027 [SUB 0 1 A G SUB 0 3 A C ]
850 [SUB 0 1 A G SUB 0 3 A G ]
1 [SUB 0 1 A G SUB 0 3 A N ]
1370 [SUB 0 1 A G SUB 0 3 A T ]
858 [SUB 0 1 A G SUB 0 4 A C ]
2070 [SUB 0 1 A G SUB 0 4 A G ]
1234 [SUB 0 1 A G SUB 0 4 A T ]
621 [SUB 0 1 A G INS 0 5 G ]
3383 [SUB 0 1 A G DEL 0 5 G ]
923 [SUB 0 1 A G SUB 0 5 G A ]
847 [SUB 0 1 A G SUB 0 5 G C ]
592 [SUB 0 1 A G SUB 0 5 G T ]
458 [SUB 0 1 A G INS 0 6 A ]
5170 [SUB 0 1 A G DEL 0 6 A ]
1046 [SUB 0 1 A G SUB 0 6 A C ]
2328 [SUB 0 1 A G SUB 0 6 A G ]
747 [SUB 0 1 A G SUB 0 6 A T ]
2315 [SUB 0 1 A G SUB 0 7 A C ]
2322 [SUB 0 1 A G SUB 0 7 A G ]
1 [SUB 0 1 A G SUB 0 7 A N ]
1393 [SUB 0 1 A G SUB 0 7 A T ]
574 [SUB 0 1 A G DEL 0 8 C ]
1230 [SUB 0 1 A G SUB 0 8 C A ]
996 [SUB 0 1 A G SUB 0 8 C G ]
1434 [SUB 0 1 A G SUB 0 8 C T ]
2 [SUB 0 1 A N SUB 0 2 G C ]
1 [SUB 0 1 A N DEL 0 3 A ]
1 [SUB 0 1 A N INS 0 5 G ]
2 [SUB 0 1 A N INS 0 6 A ]
1383 [SUB 0 1 A T ]
1183 [SUB 0 1 A T SUB 0 2 G A ]
656 [SUB 0 1 A T SUB 0 2 G C ]
518 [SUB 0 1 A T SUB 0 2 G T ]
345 [SUB 0 1 A T INS 0 3 A ]
2706 [SUB 0 1 A T DEL 0 3 A ]
1272 [SUB 0 1 A T SUB 0 3 A C ]
1372 [SUB 0 1 A T SUB 0 3 A G ]
2 [SUB 0 1 A T SUB 0 3 A N ]
3755 [SUB 0 1 A T SUB 0 3 A T ]
428 [SUB 0 1 A T SUB 0 4 A C ]
1542 [SUB 0 1 A T SUB 0 4 A G ]
1224 [SUB 0 1 A T SUB 0 4 A T ]
347 [SUB 0 1 A T INS 0 5 G ]
2572 [SUB 0 1 A T DEL 0 5 G ]
563 [SUB 0 1 A T SUB 0 5 G A ]
761 [SUB 0 1 A T SUB 0 5 G C ]
602 [SUB 0 1 A T SUB 0 5 G T ]
376 [SUB 0 1 A T INS 0 6 A ]
5082 [SUB 0 1 A T DEL 0 6 A ]
728 [SUB 0 1 A T SUB 0 6 A C ]
1258 [SUB 0 1 A T SUB 0 6 A G ]
526 [SUB 0 1 A T SUB 0 6 A T ]
1763 [SUB 0 1 A T SUB 0 7 A C ]
1441 [SUB 0 1 A T SUB 0 7 A G ]
1166 [SUB 0 1 A T SUB 0 7 A T ]
459 [SUB 0 1 A T DEL 0 8 C ]
786 [SUB 0 1 A T SUB 0 8 C A ]
649 [SUB 0 1 A T SUB 0 8 C G ]
1172 [SUB 0 1 A T SUB 0 8 C T ]
3744 [DEL 0 2 G ]
4536 [DEL 0 2 G SUB 0 3 A C ]
2655 [DEL 0 2 G SUB 0 3 A T ]
505 [DEL 0 2 G SUB 0 4 A C ]
3767 [DEL 0 2 G SUB 0 4 A G ]
2 [DEL 0 2 G SUB 0 4 A N ]
3617 [DEL 0 2 G SUB 0 4 A T ]
6276 [DEL 0 2 G DEL 0 5 G ]
2185 [DEL 0 2 G SUB 0 5 G A ]
1859 [DEL 0 2 G SUB 0 5 G C ]
2 [DEL 0 2 G SUB 0 5 G N ]
1291 [DEL 0 2 G SUB 0 5 G T ]
962 [DEL 0 2 G INS 0 6 A ]
7694 [DEL 0 2 G DEL 0 6 A ]
2193 [DEL 0 2 G SUB 0 6 A C ]
3961 [DEL 0 2 G SUB 0 6 A G ]
1 [DEL 0 2 G SUB 0 6 A N ]
1365 [DEL 0 2 G SUB 0 6 A T ]
3122 [DEL 0 2 G SUB 0 7 A C ]
3793 [DEL 0 2 G SUB 0 7 A G ]
2 [DEL 0 2 G SUB 0 7 A N ]
2435 [DEL 0 2 G SUB 0 7 A T ]
749 [DEL 0 2 G DEL 0 8 C ]
2418 [DEL 0 2 G SUB 0 8 C A ]
1679 [DEL 0 2 G SUB 0 8 C G ]
2 [DEL 0 2 G SUB 0 8 C N ]
2902 [DEL 0 2 G SUB 0 8 C T ]
1415 [SUB 0 2 G A ]
1986 [SUB 0 2 G A SUB 0 3 A C ]
1265 [SUB 0 2 G A SUB 0 3 A T ]
224 [SUB 0 2 G A SUB 0 4 A C ]
1565 [SUB 0 2 G A SUB 0 4 A G ]
1469 [SUB 0 2 G A SUB 0 4 A T ]
1530 [SUB 0 2 G A SUB 0 5 G A ]
842 [SUB 0 2 G A SUB 0 5 G C ]
595 [SUB 0 2 G A SUB 0 5 G T ]
475 [SUB 0 2 G A INS 0 6 A ]
3688 [SUB 0 2 G A DEL 0 6 A ]
643 [SUB 0 2 G A SUB 0 6 A C ]
1700 [SUB 0 2 G A SUB 0 6 A G ]
1 [SUB 0 2 G A SUB 0 6 A N ]
409 [SUB 0 2 G A SUB 0 6 A T ]
1165 [SUB 0 2 G A SUB 0 7 A C ]
1190 [SUB 0 2 G A SUB 0 7 A G ]
1019 [SUB 0 2 G A SUB 0 7 A T ]
461 [SUB 0 2 G A DEL 0 8 C ]
1281 [SUB 0 2 G A SUB 0 8 C A ]
717 [SUB 0 2 G A SUB 0 8 C G ]
1372 [SUB 0 2 G A SUB 0 8 C T ]
1021 [SUB 0 2 G C ]
1332 [SUB 0 2 G C SUB 0 3 A C ]
447 [SUB 0 2 G C SUB 0 3 A G ]
900 [SUB 0 2 G C SUB 0 3 A T ]
633 [SUB 0 2 G C SUB 0 4 A C ]
2079 [SUB 0 2 G C SUB 0 4 A G ]
1410 [SUB 0 2 G C SUB 0 4 A T ]
300 [SUB 0 2 G C INS 0 5 G ]
5127 [SUB 0 2 G C DEL 0 5 G ]
1542 [SUB 0 2 G C SUB 0 5 G A ]
1017 [SUB 0 2 G C SUB 0 5 G C ]
1 [SUB 0 2 G C SUB 0 5 G N ]
584 [SUB 0 2 G C SUB 0 5 G T ]
232 [SUB 0 2 G C INS 0 6 A ]
2375 [SUB 0 2 G C DEL 0 6 A ]
827 [SUB 0 2 G C SUB 0 6 A C ]
1374 [SUB 0 2 G C SUB 0 6 A G ]
2 [SUB 0 2 G C SUB 0 6 A N ]
500 [SUB 0 2 G C SUB 0 6 A T ]
1133 [SUB 0 2 G C SUB 0 7 A C ]
1524 [SUB 0 2 G C SUB 0 7 A G ]
1 [SUB 0 2 G C SUB 0 7 A N ]
1349 [SUB 0 2 G C SUB 0 7 A T ]
279 [SUB 0 2 G C DEL 0 8 C ]
802 [SUB 0 2 G C SUB 0 8 C A ]
734 [SUB 0 2 G C SUB 0 8 C G ]
1 [SUB 0 2 G C SUB 0 8 C N ]
761 [SUB 0 2 G C SUB 0 8 C T ]
2 [SUB 0 2 G N SUB 0 3 A C ]
3 [SUB 0 2 G N DEL 0 5 G ]
1 [SUB 0 2 G N SUB 0 5 G A ]
2 [SUB 0 2 G N DEL 0 6 A ]
2 [SUB 0 2 G N SUB 0 7 A C ]
1 [SUB 0 2 G N SUB 0 7 A G ]
547 [SUB 0 2 G T ]
951 [SUB 0 2 G T SUB 0 3 A C ]
1343 [SUB 0 2 G T SUB 0 3 A G ]
1 [SUB 0 2 G T SUB 0 3 A N ]
747 [SUB 0 2 G T SUB 0 3 A T ]
307 [SUB 0 2 G T SUB 0 4 A C ]
993 [SUB 0 2 G T SUB 0 4 A G ]
1211 [SUB 0 2 G T SUB 0 4 A T ]
195 [SUB 0 2 G T INS 0 5 G ]
2424 [SUB 0 2 G T DEL 0 5 G ]
746 [SUB 0 2 G T SUB 0 5 G A ]
349 [SUB 0 2 G T SUB 0 5 G C ]
581 [SUB 0 2 G T SUB 0 5 G T ]
183 [SUB 0 2 G T INS 0 6 A ]
1733 [SUB 0 2 G T DEL 0 6 A ]
414 [SUB 0 2 G T SUB 0 6 A C ]
837 [SUB 0 2 G T SUB 0 6 A G ]
1 [SUB 0 2 G T SUB 0 6 A N ]
266 [SUB 0 2 G T SUB 0 6 A T ]
486 [SUB 0 2 G T SUB 0 7 A C ]
571 [SUB 0 2 G T SUB 0 7 A G ]
557 [SUB 0 2 G T SUB 0 7 A T ]
108 [SUB 0 2 G T DEL 0 8 C ]
343 [SUB 0 2 G T SUB 0 8 C A ]
286 [SUB 0 2 G T SUB 0 8 C G ]
637 [SUB 0 2 G T SUB 0 8 C T ]
570 [INS 0 3 A ]
367 [INS 0 3 A SUB 0 5 G A ]
226 [INS 0 3 A SUB 0 5 G C ]
137 [INS 0 3 A SUB 0 5 G T ]
199 [INS 0 3 A INS 0 6 A ]
417 [INS 0 3 A SUB 0 6 A C ]
844 [INS 0 3 A SUB 0 6 A G ]
224 [INS 0 3 A SUB 0 6 A T ]
485 [INS 0 3 A SUB 0 7 A C ]
628 [INS 0 3 A SUB 0 7 A G ]
1 [INS 0 3 A SUB 0 7 A N ]
371 [INS 0 3 A SUB 0 7 A T ]
235 [INS 0 3 A DEL 0 8 C ]
953 [INS 0 3 A SUB 0 8 C A ]
353 [INS 0 3 A SUB 0 8 C G ]
501 [INS 0 3 A SUB 0 8 C T ]
6339 [DEL 0 3 A ]
9149 [DEL 0 3 A DEL 0 4 A ]
587 [DEL 0 3 A SUB 0 4 A C ]
3272 [DEL 0 3 A SUB 0 4 A G ]
1 [DEL 0 3 A SUB 0 4 A N ]
2886 [DEL 0 3 A SUB 0 4 A T ]
9469 [DEL 0 3 A DEL 0 5 G ]
3509 [DEL 0 3 A SUB 0 5 G C ]
3 [DEL 0 3 A SUB 0 5 G N ]
1560 [DEL 0 3 A SUB 0 5 G T ]
9943 [DEL 0 3 A DEL 0 6 A ]
3314 [DEL 0 3 A SUB 0 6 A C ]
4510 [DEL 0 3 A SUB 0 6 A G ]
1 [DEL 0 3 A SUB 0 6 A N ]
1237 [DEL 0 3 A SUB 0 6 A T ]
4989 [DEL 0 3 A SUB 0 7 A C ]
6970 [DEL 0 3 A SUB 0 7 A G ]
4187 [DEL 0 3 A SUB 0 7 A T ]
1223 [DEL 0 3 A DEL 0 8 C ]
6317 [DEL 0 3 A SUB 0 8 C A ]
7174 [DEL 0 3 A SUB 0 8 C G ]
2 [DEL 0 3 A SUB 0 8 C N ]
5251 [DEL 0 3 A SUB 0 8 C T ]
2928 [SUB 0 3 A C ]
267 [SUB 0 3 A C SUB 0 4 A C ]
1130 [SUB 0 3 A C SUB 0 4 A G ]
1 [SUB 0 3 A C SUB 0 4 A N ]
1728 [SUB 0 3 A C SUB 0 4 A T ]
69 [SUB 0 3 A C INS 0 5 G ]
2718 [SUB 0 3 A C DEL 0 5 G ]
1177 [SUB 0 3 A C SUB 0 5 G A ]
475 [SUB 0 3 A C SUB 0 5 G C ]
438 [SUB 0 3 A C SUB 0 5 G T ]
656 [SUB 0 3 A C INS 0 6 A ]
4200 [SUB 0 3 A C DEL 0 6 A ]
1226 [SUB 0 3 A C SUB 0 6 A C ]
1913 [SUB 0 3 A C SUB 0 6 A G ]
1 [SUB 0 3 A C SUB 0 6 A N ]
598 [SUB 0 3 A C SUB 0 6 A T ]
1557 [SUB 0 3 A C SUB 0 7 A C ]
2834 [SUB 0 3 A C SUB 0 7 A G ]
1286 [SUB 0 3 A C SUB 0 7 A T ]
771 [SUB 0 3 A C DEL 0 8 C ]
1660 [SUB 0 3 A C SUB 0 8 C A ]
1733 [SUB 0 3 A C SUB 0 8 C G ]
3 [SUB 0 3 A C SUB 0 8 C N ]
1381 [SUB 0 3 A C SUB 0 8 C T ]
1371 [SUB 0 3 A G ]
156 [SUB 0 3 A G SUB 0 4 A C ]
728 [SUB 0 3 A G SUB 0 4 A G ]
1 [SUB 0 3 A G SUB 0 4 A N ]
637 [SUB 0 3 A G SUB 0 4 A T ]
4361 [SUB 0 3 A G DEL 0 5 G ]
1620 [SUB 0 3 A G SUB 0 5 G A ]
1387 [SUB 0 3 A G SUB 0 5 G C ]
456 [SUB 0 3 A G SUB 0 5 G T ]
410 [SUB 0 3 A G INS 0 6 A ]
3977 [SUB 0 3 A G DEL 0 6 A ]
592 [SUB 0 3 A G SUB 0 6 A C ]
1220 [SUB 0 3 A G SUB 0 6 A G ]
317 [SUB 0 3 A G SUB 0 6 A T ]
1116 [SUB 0 3 A G SUB 0 7 A C ]
1765 [SUB 0 3 A G SUB 0 7 A G ]
1297 [SUB 0 3 A G SUB 0 7 A T ]
395 [SUB 0 3 A G DEL 0 8 C ]
1550 [SUB 0 3 A G SUB 0 8 C A ]
1816 [SUB 0 3 A G SUB 0 8 C G ]
1 [SUB 0 3 A G SUB 0 8 C N ]
1252 [SUB 0 3 A G SUB 0 8 C T ]
1 [SUB 0 3 A N ]
1 [SUB 0 3 A N SUB 0 7 A C ]
2 [SUB 0 3 A N DEL 0 8 C ]
1 [SUB 0 3 A N SUB 0 8 C A ]
1 [SUB 0 3 A N SUB 0 8 C G ]
2486 [SUB 0 3 A T ]
204 [SUB 0 3 A T SUB 0 4 A C ]
1531 [SUB 0 3 A T SUB 0 4 A G ]
809 [SUB 0 3 A T SUB 0 4 A T ]
33 [SUB 0 3 A T INS 0 5 G ]
1528 [SUB 0 3 A T DEL 0 5 G ]
687 [SUB 0 3 A T SUB 0 5 G A ]
361 [SUB 0 3 A T SUB 0 5 G C ]
318 [SUB 0 3 A T SUB 0 5 G T ]
679 [SUB 0 3 A T INS 0 6 A ]
3229 [SUB 0 3 A T DEL 0 6 A ]
711 [SUB 0 3 A T SUB 0 6 A C ]
1218 [SUB 0 3 A T SUB 0 6 A G ]
474 [SUB 0 3 A T SUB 0 6 A T ]
1700 [SUB 0 3 A T SUB 0 7 A C ]
1543 [SUB 0 3 A T SUB 0 7 A G ]
1 [SUB 0 3 A T SUB 0 7 A N ]
1178 [SUB 0 3 A T SUB 0 7 A T ]
373 [SUB 0 3 A T DEL 0 8 C ]
1749 [SUB 0 3 A T SUB 0 8 C A ]
1870 [SUB 0 3 A T SUB 0 8 C G ]
1 [SUB 0 3 A T SUB 0 8 C N ]
1635 [SUB 0 3 A T SUB 0 8 C T ]
1850 [SUB 0 4 A C ]
301 [SUB 0 4 A C INS 0 5 G ]
1634 [SUB 0 4 A C SUB 0 5 G A ]
898 [SUB 0 4 A C SUB 0 5 G C ]
1 [SUB 0 4 A C SUB 0 5 G N ]
614 [SUB 0 4 A C SUB 0 5 G T ]
302 [SUB 0 4 A C INS 0 6 A ]
2854 [SUB 0 4 A C DEL 0 6 A ]
823 [SUB 0 4 A C SUB 0 6 A C ]
1081 [SUB 0 4 A C SUB 0 6 A G ]
2 [SUB 0 4 A C SUB 0 6 A N ]
375 [SUB 0 4 A C SUB 0 6 A T ]
803 [SUB 0 4 A C SUB 0 7 A C ]
1227 [SUB 0 4 A C SUB 0 7 A G ]
1 [SUB 0 4 A C SUB 0 7 A N ]
500 [SUB 0 4 A C SUB 0 7 A T ]
219 [SUB 0 4 A C DEL 0 8 C ]
926 [SUB 0 4 A C SUB 0 8 C A ]
1021 [SUB 0 4 A C SUB 0 8 C G ]
778 [SUB 0 4 A C SUB 0 8 C T ]
3155 [SUB 0 4 A G ]
2200 [SUB 0 4 A G SUB 0 5 G A ]
987 [SUB 0 4 A G SUB 0 5 G C ]
527 [SUB 0 4 A G SUB 0 5 G T ]
706 [SUB 0 4 A G INS 0 6 A ]
1084 [SUB 0 4 A G SUB 0 6 A C ]
1399 [SUB 0 4 A G SUB 0 6 A G ]
1 [SUB 0 4 A G SUB 0 6 A N ]
683 [SUB 0 4 A G SUB 0 6 A T ]
1838 [SUB 0 4 A G SUB 0 7 A C ]
2628 [SUB 0 4 A G SUB 0 7 A G ]
1516 [SUB 0 4 A G SUB 0 7 A T ]
673 [SUB 0 4 A G DEL 0 8 C ]
2549 [SUB 0 4 A G SUB 0 8 C A ]
2792 [SUB 0 4 A G SUB 0 8 C G ]
1 [SUB 0 4 A G SUB 0 8 C N ]
1843 [SUB 0 4 A G SUB 0 8 C T ]
1 [SUB 0 4 A N ]
1 [SUB 0 4 A N SUB 0 5 G A ]
2 [SUB 0 4 A N SUB 0 6 A G ]
1 [SUB 0 4 A N SUB 0 6 A T ]
2 [SUB 0 4 A N SUB 0 7 A G ]
1 [SUB 0 4 A N SUB 0 8 C T ]
3069 [SUB 0 4 A T ]
79 [SUB 0 4 A T INS 0 5 G ]
653 [SUB 0 4 A T SUB 0 5 G A ]
733 [SUB 0 4 A T SUB 0 5 G C ]
488 [SUB 0 4 A T SUB 0 5 G T ]
346 [SUB 0 4 A T INS 0 6 A ]
4081 [SUB 0 4 A T DEL 0 6 A ]
850 [SUB 0 4 A T SUB 0 6 A C ]
2126 [SUB 0 4 A T SUB 0 6 A G ]
798 [SUB 0 4 A T SUB 0 6 A T ]
1373 [SUB 0 4 A T SUB 0 7 A C ]
1836 [SUB 0 4 A T SUB 0 7 A G ]
1096 [SUB 0 4 A T SUB 0 7 A T ]
408 [SUB 0 4 A T DEL 0 8 C ]
1606 [SUB 0 4 A T SUB 0 8 C A ]
2316 [SUB 0 4 A T SUB 0 8 C G ]
1571 [SUB 0 4 A T SUB 0 8 C T ]
668 [INS 0 5 G ]
158 [INS 0 5 G INS 0 6 A ]
269 [INS 0 5 G SUB 0 6 A C ]
528 [INS 0 5 G SUB 0 6 A G ]
152 [INS 0 5 G SUB 0 6 A T ]
551 [INS 0 5 G SUB 0 7 A C ]
500 [INS 0 5 G SUB 0 7 A G ]
389 [INS 0 5 G SUB 0 7 A T ]
737 [INS 0 5 G SUB 0 8 C A ]
1163 [INS 0 5 G SUB 0 8 C G ]
1 [INS 0 5 G SUB 0 8 C N ]
632 [INS 0 5 G SUB 0 8 C T ]
4695 [DEL 0 5 G ]
4542 [DEL 0 5 G SUB 0 6 A C ]
1575 [DEL 0 5 G SUB 0 6 A T ]
3111 [DEL 0 5 G SUB 0 7 A C ]
6287 [DEL 0 5 G SUB 0 7 A G ]
4287 [DEL 0 5 G SUB 0 7 A T ]
1146 [DEL 0 5 G DEL 0 8 C ]
420 [DEL 0 5 G SUB 0 8 C A ]
5142 [DEL 0 5 G SUB 0 8 C G ]
5550 [DEL 0 5 G SUB 0 8 C T ]
1328 [SUB 0 5 G A ]
1043 [SUB 0 5 G A SUB 0 6 A C ]
1569 [SUB 0 5 G A SUB 0 6 A G ]
938 [SUB 0 5 G A SUB 0 6 A T ]
1444 [SUB 0 5 G A SUB 0 7 A C ]
1800 [SUB 0 5 G A SUB 0 7 A G ]
1309 [SUB 0 5 G A SUB 0 7 A T ]
2023 [SUB 0 5 G A SUB 0 8 C A ]
2037 [SUB 0 5 G A SUB 0 8 C G ]
1 [SUB 0 5 G A SUB 0 8 C N ]
1492 [SUB 0 5 G A SUB 0 8 C T ]
2447 [SUB 0 5 G C ]
34 [SUB 0 5 G C INS 0 6 A ]
817 [SUB 0 5 G C SUB 0 6 A C ]
605 [SUB 0 5 G C SUB 0 6 A G ]
1118 [SUB 0 5 G C SUB 0 6 A T ]
1598 [SUB 0 5 G C SUB 0 7 A C ]
2923 [SUB 0 5 G C SUB 0 7 A G ]
1355 [SUB 0 5 G C SUB 0 7 A T ]
318 [SUB 0 5 G C DEL 0 8 C ]
2228 [SUB 0 5 G C SUB 0 8 C A ]
1877 [SUB 0 5 G C SUB 0 8 C G ]
1318 [SUB 0 5 G C SUB 0 8 C T ]
1 [SUB 0 5 G N ]
1 [SUB 0 5 G N SUB 0 6 A C ]
1 [SUB 0 5 G N SUB 0 6 A G ]
1 [SUB 0 5 G N SUB 0 7 A G ]
1 [SUB 0 5 G N SUB 0 8 C G ]
1868 [SUB 0 5 G T ]
68 [SUB 0 5 G T INS 0 6 A ]
903 [SUB 0 5 G T SUB 0 6 A C ]
1401 [SUB 0 5 G T SUB 0 6 A G ]
971 [SUB 0 5 G T SUB 0 6 A T ]
819 [SUB 0 5 G T SUB 0 7 A C ]
1319 [SUB 0 5 G T SUB 0 7 A G ]
853 [SUB 0 5 G T SUB 0 7 A T ]
186 [SUB 0 5 G T DEL 0 8 C ]
1192 [SUB 0 5 G T SUB 0 8 C A ]
1129 [SUB 0 5 G T SUB 0 8 C G ]
3 [SUB 0 5 G T SUB 0 8 C N ]
1035 [SUB 0 5 G T SUB 0 8 C T ]
846 [INS 0 6 A ]
75 [INS 0 6 A SUB 0 8 C A ]
809 [INS 0 6 A SUB 0 8 C G ]
594 [INS 0 6 A SUB 0 8 C T ]
502 [DEL 0 6 A ]
5819 [DEL 0 6 A DEL 0 7 A ]
3025 [DEL 0 6 A SUB 0 7 A C ]
4183 [DEL 0 6 A SUB 0 7 A G ]
1 [DEL 0 6 A SUB 0 7 A N ]
3217 [DEL 0 6 A SUB 0 7 A T ]
2140 [DEL 0 6 A DEL 0 8 C ]
538 [DEL 0 6 A SUB 0 8 C G ]
378 [DEL 0 6 A SUB 0 8 C T ]
1584 [SUB 0 6 A C ]
971 [SUB 0 6 A C SUB 0 7 A C ]
788 [SUB 0 6 A C SUB 0 7 A G ]
1113 [SUB 0 6 A C SUB 0 7 A T ]
448 [SUB 0 6 A C DEL 0 8 C ]
526 [SUB 0 6 A C SUB 0 8 C A ]
2026 [SUB 0 6 A C SUB 0 8 C G ]
963 [SUB 0 6 A C SUB 0 8 C T ]
1994 [SUB 0 6 A G ]
814 [SUB 0 6 A G SUB 0 7 A C ]
1270 [SUB 0 6 A G SUB 0 7 A G ]
658 [SUB 0 6 A G SUB 0 7 A T ]
819 [SUB 0 6 A G DEL 0 8 C ]
217 [SUB 0 6 A G SUB 0 8 C A ]
1350 [SUB 0 6 A G SUB 0 8 C G ]
1489 [SUB 0 6 A G SUB 0 8 C T ]
1 [SUB 0 6 A N SUB 0 7 A C ]
1 [SUB 0 6 A N SUB 0 8 C A ]
1349 [SUB 0 6 A T ]
581 [SUB 0 6 A T SUB 0 7 A C ]
866 [SUB 0 6 A T SUB 0 7 A G ]
805 [SUB 0 6 A T SUB 0 7 A T ]
207 [SUB 0 6 A T DEL 0 8 C ]
221 [SUB 0 6 A T SUB 0 8 C A ]
1128 [SUB 0 6 A T SUB 0 8 C G ]
685 [SUB 0 6 A T SUB 0 8 C T ]
2671 [SUB 0 7 A C ]
736 [SUB 0 7 A C SUB 0 8 C A ]
1090 [SUB 0 7 A C SUB 0 8 C G ]
1 [SUB 0 7 A C SUB 0 8 C N ]
2250 [SUB 0 7 A C SUB 0 8 C T ]
2786 [SUB 0 7 A G ]
413 [SUB 0 7 A G SUB 0 8 C A ]
1934 [SUB 0 7 A G SUB 0 8 C G ]
1423 [SUB 0 7 A G SUB 0 8 C T ]
2 [SUB 0 7 A N ]
1 [SUB 0 7 A N SUB 0 8 C A ]
1 [SUB 0 7 A N SUB 0 8 C T ]
2557 [SUB 0 7 A T ]
438 [SUB 0 7 A T SUB 0 8 C A ]
1831 [SUB 0 7 A T SUB 0 8 C G ]
1 [SUB 0 7 A T SUB 0 8 C N ]
1350 [SUB 0 7 A T SUB 0 8 C T ]
805 [DEL 0 8 C ]
261 [SUB 0 8 C A ]
1220 [SUB 0 8 C G ]
3 [SUB 0 8 C N ]
1468 [SUB 0 8 C T ]
21    5148
439
14 [DEL 0 0 A DEL 1 0 A ]
114 [DEL 0 0 A SUB 1 0 A C ]
110 [DEL 0 0 A SUB 1 0 A G ]
61 [DEL 0 0 A SUB 1 0 A T ]
10 [DEL 0 0 A SUB 1 1 A C ]
92 [DEL 0 0 A SUB 1 1 A G ]
55 [DEL 0 0 A SUB 1 1 A T ]
127 [DEL 0 0 A DEL 1 2 G ]
39 [DEL 0 0 A SUB 1 2 G A ]
39 [DEL 0 0 A SUB 1 2 G C ]
33 [DEL 0 0 A SUB 1 2 G T ]
49 [DEL 0 0 A DEL 1 3 A ]
88 [DEL 0 0 A SUB 1 3 A C ]
127 [DEL 0 0 A SUB 1 3 A G ]
42 [DEL 0 0 A SUB 1 3 A T ]
107 [DEL 0 0 A SUB 1 4 A G ]
115 [DEL 0 0 A SUB 1 4 A T ]
393 [SUB 0 0 A C DEL 1 0 A ]
1379 [SUB 0 0 A C SUB 1 0 A C ]
718 [SUB 0 0 A C SUB 1 0 A G ]
515 [SUB 0 0 A C SUB 1 0 A T ]
71 [SUB 0 0 A C SUB 1 1 A C ]
1066 [SUB 0 0 A C SUB 1 1 A G ]
1 [SUB 0 0 A C SUB 1 1 A N ]
437 [SUB 0 0 A C SUB 1 1 A T ]
1170 [SUB 0 0 A C DEL 1 2 G ]
485 [SUB 0 0 A C SUB 1 2 G A ]
324 [SUB 0 0 A C SUB 1 2 G C ]
1 [SUB 0 0 A C SUB 1 2 G N ]
342 [SUB 0 0 A C SUB 1 2 G T ]
668 [SUB 0 0 A C DEL 1 3 A ]
1250 [SUB 0 0 A C SUB 1 3 A C ]
829 [SUB 0 0 A C SUB 1 3 A G ]
345 [SUB 0 0 A C SUB 1 3 A T ]
913 [SUB 0 0 A C SUB 1 4 A G ]
732 [SUB 0 0 A C SUB 1 4 A T ]
559 [SUB 0 0 A G DEL 1 0 A ]
1108 [SUB 0 0 A G SUB 1 0 A C ]
786 [SUB 0 0 A G SUB 1 0 A G ]
505 [SUB 0 0 A G SUB 1 0 A T ]
89 [SUB 0 0 A G SUB 1 1 A C ]
904 [SUB 0 0 A G SUB 1 1 A G ]
512 [SUB 0 0 A G SUB 1 1 A T ]
1140 [SUB 0 0 A G DEL 1 2 G ]
401 [SUB 0 0 A G SUB 1 2 G A ]
371 [SUB 0 0 A G SUB 1 2 G C ]
245 [SUB 0 0 A G SUB 1 2 G T ]
793 [SUB 0 0 A G DEL 1 3 A ]
1034 [SUB 0 0 A G SUB 1 3 A C ]
754 [SUB 0 0 A G SUB 1 3 A G ]
1 [SUB 0 0 A G SUB 1 3 A N ]
345 [SUB 0 0 A G SUB 1 3 A T ]
1096 [SUB 0 0 A G SUB 1 4 A G ]
1 [SUB 0 0 A G SUB 1 4 A N ]
957 [SUB 0 0 A G SUB 1 4 A T ]
1 [SUB 0 0 A N SUB 1 4 A G ]
322 [SUB 0 0 A T DEL 1 0 A ]
1240 [SUB 0 0 A T SUB 1 0 A C ]
945 [SUB 0 0 A T SUB 1 0 A G ]
3 [SUB 0 0 A T SUB 1 0 A N ]
615 [SUB 0 0 A T SUB 1 0 A T ]
83 [SUB 0 0 A T SUB 1 1 A C ]
891 [SUB 0 0 A T SUB 1 1 A G ]
465 [SUB 0 0 A T SUB 1 1 A T ]
1305 [SUB 0 0 A T DEL 1 2 G ]
473 [SUB 0 0 A T SUB 1 2 G A ]
283 [SUB 0 0 A T SUB 1 2 G C ]
260 [SUB 0 0 A T SUB 1 2 G T ]
668 [SUB 0 0 A T DEL 1 3 A ]
1263 [SUB 0 0 A T SUB 1 3 A C ]
897 [SUB 0 0 A T SUB 1 3 A G ]
627 [SUB 0 0 A T SUB 1 3 A T ]
1162 [SUB 0 0 A T SUB 1 4 A G ]
2 [SUB 0 0 A T SUB 1 4 A N ]
974 [SUB 0 0 A T SUB 1 4 A T ]
83 [SUB 0 1 A C DEL 1 0 A ]
111 [SUB 0 1 A C SUB 1 0 A C ]
100 [SUB 0 1 A C SUB 1 0 A G ]
41 [SUB 0 1 A C SUB 1 0 A T ]
13 [SUB 0 1 A C SUB 1 1 A C ]
84 [SUB 0 1 A C SUB 1 1 A G ]
148 [SUB 0 1 A C SUB 1 1 A T ]
132 [SUB 0 1 A C DEL 1 2 G ]
53 [SUB 0 1 A C SUB 1 2 G A ]
34 [SUB 0 1 A C SUB 1 2 G C ]
22 [SUB 0 1 A C SUB 1 2 G T ]
67 [SUB 0 1 A C DEL 1 3 A ]
156 [SUB 0 1 A C SUB 1 3 A C ]
86 [SUB 0 1 A C SUB 1 3 A G ]
28 [SUB 0 1 A C SUB 1 3 A T ]
128 [SUB 0 1 A C SUB 1 4 A G ]
97 [SUB 0 1 A C SUB 1 4 A T ]
433 [SUB 0 1 A G DEL 1 0 A ]
1191 [SUB 0 1 A G SUB 1 0 A C ]
773 [SUB 0 1 A G SUB 1 0 A G ]
483 [SUB 0 1 A G SUB 1 0 A T ]
85 [SUB 0 1 A G SUB 1 1 A C ]
1049 [SUB 0 1 A G SUB 1 1 A G ]
459 [SUB 0 1 A G SUB 1 1 A T ]
1246 [SUB 0 1 A G DEL 1 2 G ]
440 [SUB 0 1 A G SUB 1 2 G A ]
239 [SUB 0 1 A G SUB 1 2 G C ]
228 [SUB 0 1 A G SUB 1 2 G T ]
688 [SUB 0 1 A G DEL 1 3 A ]
1401 [SUB 0 1 A G SUB 1 3 A C ]
849 [SUB 0 1 A G SUB 1 3 A G ]
343 [SUB 0 1 A G SUB 1 3 A T ]
918 [SUB 0 1 A G SUB 1 4 A G ]
843 [SUB 0 1 A G SUB 1 4 A T ]
1 [SUB 0 1 A N SUB 1 3 A C ]
1 [SUB 0 1 A N SUB 1 3 A G ]
2 [SUB 0 1 A N SUB 1 4 A G ]
1 [SUB 0 1 A N SUB 1 4 A T ]
276 [SUB 0 1 A T DEL 1 0 A ]
830 [SUB 0 1 A T SUB 1 0 A C ]
468 [SUB 0 1 A T SUB 1 0 A G ]
421 [SUB 0 1 A T SUB 1 0 A T ]
75 [SUB 0 1 A T SUB 1 1 A C ]
599 [SUB 0 1 A T SUB 1 1 A G ]
1 [SUB 0 1 A T SUB 1 1 A N ]
456 [SUB 0 1 A T SUB 1 1 A T ]
774 [SUB 0 1 A T DEL 1 2 G ]
232 [SUB 0 1 A T SUB 1 2 G A ]
209 [SUB 0 1 A T SUB 1 2 G C ]
174 [SUB 0 1 A T SUB 1 2 G T ]
477 [SUB 0 1 A T DEL 1 3 A ]
856 [SUB 0 1 A T SUB 1 3 A C ]
507 [SUB 0 1 A T SUB 1 3 A G ]
1 [SUB 0 1 A T SUB 1 3 A N ]
352 [SUB 0 1 A T SUB 1 3 A T ]
684 [SUB 0 1 A T SUB 1 4 A G ]
604 [SUB 0 1 A T SUB 1 4 A T ]
889 [DEL 0 2 G DEL 1 0 A ]
1576 [DEL 0 2 G SUB 1 0 A C ]
1291 [DEL 0 2 G SUB 1 0 A G ]
970 [DEL 0 2 G SUB 1 0 A T ]
202 [DEL 0 2 G SUB 1 1 A C ]
1566 [DEL 0 2 G SUB 1 1 A G ]
1030 [DEL 0 2 G SUB 1 1 A T ]
2711 [DEL 0 2 G DEL 1 2 G ]
1178 [DEL 0 2 G SUB 1 2 G A ]
686 [DEL 0 2 G SUB 1 2 G C ]
1 [DEL 0 2 G SUB 1 2 G N ]
496 [DEL 0 2 G SUB 1 2 G T ]
1036 [DEL 0 2 G DEL 1 3 A ]
1738 [DEL 0 2 G SUB 1 3 A C ]
1442 [DEL 0 2 G SUB 1 3 A G ]
2 [DEL 0 2 G SUB 1 3 A N ]
740 [DEL 0 2 G SUB 1 3 A T ]
1669 [DEL 0 2 G SUB 1 4 A G ]
1 [DEL 0 2 G SUB 1 4 A N ]
1455 [DEL 0 2 G SUB 1 4 A T ]
300 [SUB 0 2 G A DEL 1 0 A ]
556 [SUB 0 2 G A SUB 1 0 A C ]
378 [SUB 0 2 G A SUB 1 0 A G ]
344 [SUB 0 2 G A SUB 1 0 A T ]
47 [SUB 0 2 G A SUB 1 1 A C ]
562 [SUB 0 2 G A SUB 1 1 A G ]
326 [SUB 0 2 G A SUB 1 1 A T ]
988 [SUB 0 2 G A DEL 1 2 G ]
652 [SUB 0 2 G A SUB 1 2 G A ]
324 [SUB 0 2 G A SUB 1 2 G C ]
207 [SUB 0 2 G A SUB 1 2 G T ]
419 [SUB 0 2 G A DEL 1 3 A ]
642 [SUB 0 2 G A SUB 1 3 A C ]
510 [SUB 0 2 G A SUB 1 3 A G ]
304 [SUB 0 2 G A SUB 1 3 A T ]
706 [SUB 0 2 G A SUB 1 4 A G ]
516 [SUB 0 2 G A SUB 1 4 A T ]
285 [SUB 0 2 G C DEL 1 0 A ]
415 [SUB 0 2 G C SUB 1 0 A C ]
321 [SUB 0 2 G C SUB 1 0 A G ]
216 [SUB 0 2 G C SUB 1 0 A T ]
16 [SUB 0 2 G C SUB 1 1 A C ]
393 [SUB 0 2 G C SUB 1 1 A G ]
1 [SUB 0 2 G C SUB 1 1 A N ]
254 [SUB 0 2 G C SUB 1 1 A T ]
579 [SUB 0 2 G C DEL 1 2 G ]
256 [SUB 0 2 G C SUB 1 2 G A ]
221 [SUB 0 2 G C SUB 1 2 G C ]
165 [SUB 0 2 G C SUB 1 2 G T ]
269 [SUB 0 2 G C DEL 1 3 A ]
388 [SUB 0 2 G C SUB 1 3 A C ]
317 [SUB 0 2 G C SUB 1 3 A G ]
159 [SUB 0 2 G C SUB 1 3 A T ]
1 [SUB 0 2 G C SUB 1 4 A . ]
375 [SUB 0 2 G C SUB 1 4 A G ]
319 [SUB 0 2 G C SUB 1 4 A T ]
172 [SUB 0 2 G T DEL 1 0 A ]
188 [SUB 0 2 G T SUB 1 0 A C ]
178 [SUB 0 2 G T SUB 1 0 A G ]
169 [SUB 0 2 G T SUB 1 0 A T ]
11 [SUB 0 2 G T SUB 1 1 A C ]
202 [SUB 0 2 G T SUB 1 1 A G ]
154 [SUB 0 2 G T SUB 1 1 A T ]
290 [SUB 0 2 G T DEL 1 2 G ]
138 [SUB 0 2 G T SUB 1 2 G A ]
70 [SUB 0 2 G T SUB 1 2 G C ]
122 [SUB 0 2 G T SUB 1 2 G T ]
158 [SUB 0 2 G T DEL 1 3 A ]
230 [SUB 0 2 G T SUB 1 3 A C ]
164 [SUB 0 2 G T SUB 1 3 A G ]
110 [SUB 0 2 G T SUB 1 3 A T ]
194 [SUB 0 2 G T SUB 1 4 A G ]
180 [SUB 0 2 G T SUB 1 4 A T ]
213 [INS 0 3 A DEL 1 0 A ]
308 [INS 0 3 A SUB 1 0 A C ]
225 [INS 0 3 A SUB 1 0 A G ]
130 [INS 0 3 A SUB 1 0 A T ]
12 [INS 0 3 A SUB 1 1 A C ]
299 [INS 0 3 A SUB 1 1 A G ]
136 [INS 0 3 A SUB 1 1 A T ]
337 [INS 0 3 A DEL 1 2 G ]
150 [INS 0 3 A SUB 1 2 G A ]
84 [INS 0 3 A SUB 1 2 G C ]
90 [INS 0 3 A SUB 1 2 G T ]
208 [INS 0 3 A DEL 1 3 A ]
253 [INS 0 3 A SUB 1 3 A C ]
238 [INS 0 3 A SUB 1 3 A G ]
122 [INS 0 3 A SUB 1 3 A T ]
251 [INS 0 3 A SUB 1 4 A G ]
197 [INS 0 3 A SUB 1 4 A T ]
1457 [DEL 0 3 A DEL 1 0 A ]
1922 [DEL 0 3 A SUB 1 0 A C ]
1886 [DEL 0 3 A SUB 1 0 A G ]
1382 [DEL 0 3 A SUB 1 0 A T ]
178 [DEL 0 3 A SUB 1 1 A C ]
2089 [DEL 0 3 A SUB 1 1 A G ]
1227 [DEL 0 3 A SUB 1 1 A T ]
2934 [DEL 0 3 A DEL 1 2 G ]
1191 [DEL 0 3 A SUB 1 2 G A ]
991 [DEL 0 3 A SUB 1 2 G C ]
787 [DEL 0 3 A SUB 1 2 G T ]
1476 [DEL 0 3 A DEL 1 3 A ]
1995 [DEL 0 3 A SUB 1 3 A C ]
2034 [DEL 0 3 A SUB 1 3 A G ]
964 [DEL 0 3 A SUB 1 3 A T ]
2018 [DEL 0 3 A SUB 1 4 A G ]
1 [DEL 0 3 A SUB 1 4 A N ]
1730 [DEL 0 3 A SUB 1 4 A T ]
293 [SUB 0 3 A C DEL 1 0 A ]
371 [SUB 0 3 A C SUB 1 0 A C ]
345 [SUB 0 3 A C SUB 1 0 A G ]
297 [SUB 0 3 A C SUB 1 0 A T ]
31 [SUB 0 3 A C SUB 1 1 A C ]
445 [SUB 0 3 A C SUB 1 1 A G ]
149 [SUB 0 3 A C SUB 1 1 A T ]
465 [SUB 0 3 A C DEL 1 2 G ]
231 [SUB 0 3 A C SUB 1 2 G A ]
115 [SUB 0 3 A C SUB 1 2 G C ]
1 [SUB 0 3 A C SUB 1 2 G N ]
127 [SUB 0 3 A C SUB 1 2 G T ]
293 [SUB 0 3 A C DEL 1 3 A ]
379 [SUB 0 3 A C SUB 1 3 A C ]
325 [SUB 0 3 A C SUB 1 3 A G ]
142 [SUB 0 3 A C SUB 1 3 A T ]
343 [SUB 0 3 A C SUB 1 4 A G ]
264 [SUB 0 3 A C SUB 1 4 A T ]
431 [SUB 0 3 A G DEL 1 0 A ]
1045 [SUB 0 3 A G SUB 1 0 A C ]
948 [SUB 0 3 A G SUB 1 0 A G ]
1 [SUB 0 3 A G SUB 1 0 A N ]
634 [SUB 0 3 A G SUB 1 0 A T ]
115 [SUB 0 3 A G SUB 1 1 A C ]
1017 [SUB 0 3 A G SUB 1 1 A G ]
1 [SUB 0 3 A G SUB 1 1 A N ]
590 [SUB 0 3 A G SUB 1 1 A T ]
1160 [SUB 0 3 A G DEL 1 2 G ]
403 [SUB 0 3 A G SUB 1 2 G A ]
290 [SUB 0 3 A G SUB 1 2 G C ]
273 [SUB 0 3 A G SUB 1 2 G T ]
823 [SUB 0 3 A G DEL 1 3 A ]
966 [SUB 0 3 A G SUB 1 3 A C ]
1175 [SUB 0 3 A G SUB 1 3 A G ]
413 [SUB 0 3 A G SUB 1 3 A T ]
963 [SUB 0 3 A G SUB 1 4 A G ]
1 [SUB 0 3 A G SUB 1 4 A N ]
971 [SUB 0 3 A G SUB 1 4 A T ]
1 [SUB 0 3 A N SUB 1 0 A C ]
1 [SUB 0 3 A N SUB 1 1 A G ]
1 [SUB 0 3 A N DEL 1 2 G ]
1 [SUB 0 3 A N SUB 1 3 A C ]
1 [SUB 0 3 A N SUB 1 4 A G ]
166 [SUB 0 3 A T DEL 1 0 A ]
345 [SUB 0 3 A T SUB 1 0 A C ]
197 [SUB 0 3 A T SUB 1 0 A G ]
186 [SUB 0 3 A T SUB 1 0 A T ]
36 [SUB 0 3 A T SUB 1 1 A C ]
324 [SUB 0 3 A T SUB 1 1 A G ]
142 [SUB 0 3 A T SUB 1 1 A T ]
366 [SUB 0 3 A T DEL 1 2 G ]
126 [SUB 0 3 A T SUB 1 2 G A ]
78 [SUB 0 3 A T SUB 1 2 G C ]
92 [SUB 0 3 A T SUB 1 2 G T ]
199 [SUB 0 3 A T DEL 1 3 A ]
237 [SUB 0 3 A T SUB 1 3 A C ]
377 [SUB 0 3 A T SUB 1 3 A G ]
1 [SUB 0 3 A T SUB 1 3 A N ]
125 [SUB 0 3 A T SUB 1 3 A T ]
309 [SUB 0 3 A T SUB 1 4 A G ]
213 [SUB 0 3 A T SUB 1 4 A T ]
316 [SUB 0 4 A C DEL 1 0 A ]
677 [SUB 0 4 A C SUB 1 0 A C ]
479 [SUB 0 4 A C SUB 1 0 A G ]
314 [SUB 0 4 A C SUB 1 0 A T ]
59 [SUB 0 4 A C SUB 1 1 A C ]
522 [SUB 0 4 A C SUB 1 1 A G ]
349 [SUB 0 4 A C SUB 1 1 A T ]
823 [SUB 0 4 A C DEL 1 2 G ]
269 [SUB 0 4 A C SUB 1 2 G A ]
312 [SUB 0 4 A C SUB 1 2 G C ]
220 [SUB 0 4 A C SUB 1 2 G T ]
414 [SUB 0 4 A C DEL 1 3 A ]
591 [SUB 0 4 A C SUB 1 3 A C ]
393 [SUB 0 4 A C SUB 1 3 A G ]
256 [SUB 0 4 A C SUB 1 3 A T ]
564 [SUB 0 4 A C SUB 1 4 A G ]
1 [SUB 0 4 A C SUB 1 4 A N ]
410 [SUB 0 4 A C SUB 1 4 A T ]
416 [SUB 0 4 A G DEL 1 0 A ]
779 [SUB 0 4 A G SUB 1 0 A C ]
840 [SUB 0 4 A G SUB 1 0 A G ]
452 [SUB 0 4 A G SUB 1 0 A T ]
59 [SUB 0 4 A G SUB 1 1 A C ]
788 [SUB 0 4 A G SUB 1 1 A G ]
417 [SUB 0 4 A G SUB 1 1 A T ]
909 [SUB 0 4 A G DEL 1 2 G ]
329 [SUB 0 4 A G SUB 1 2 G A ]
266 [SUB 0 4 A G SUB 1 2 G C ]
236 [SUB 0 4 A G SUB 1 2 G T ]
660 [SUB 0 4 A G DEL 1 3 A ]
790 [SUB 0 4 A G SUB 1 3 A C ]
716 [SUB 0 4 A G SUB 1 3 A G ]
315 [SUB 0 4 A G SUB 1 3 A T ]
972 [SUB 0 4 A G SUB 1 4 A G ]
664 [SUB 0 4 A G SUB 1 4 A T ]
1 [SUB 0 4 A N DEL 1 0 A ]
1 [SUB 0 4 A N DEL 1 3 A ]
1 [SUB 0 4 A N SUB 1 3 A G ]
263 [SUB 0 4 A T DEL 1 0 A ]
824 [SUB 0 4 A T SUB 1 0 A C ]
761 [SUB 0 4 A T SUB 1 0 A G ]
421 [SUB 0 4 A T SUB 1 0 A T ]
1 [SUB 0 4 A T SUB 1 1 A . ]
51 [SUB 0 4 A T SUB 1 1 A C ]
724 [SUB 0 4 A T SUB 1 1 A G ]
1 [SUB 0 4 A T SUB 1 1 A N ]
392 [SUB 0 4 A T SUB 1 1 A T ]
816 [SUB 0 4 A T DEL 1 2 G ]
486 [SUB 0 4 A T SUB 1 2 G A ]
303 [SUB 0 4 A T SUB 1 2 G C ]
207 [SUB 0 4 A T SUB 1 2 G T ]
501 [SUB 0 4 A T DEL 1 3 A ]
503 [SUB 0 4 A T SUB 1 3 A C ]
600 [SUB 0 4 A T SUB 1 3 A G ]
257 [SUB 0 4 A T SUB 1 3 A T ]
551 [SUB 0 4 A T SUB 1 4 A G ]
642 [SUB 0 4 A T SUB 1 4 A T ]
13025 [DEL 0 5 C ]
1 [SUB 0 5 C . SUB 1 1 A G ]
637 [SUB 0 5 C A SUB 1 0 A C ]
1160 [SUB 0 5 C A SUB 1 0 A G ]
564 [SUB 0 5 C A SUB 1 0 A T ]
49 [SUB 0 5 C A SUB 1 1 A C ]
1242 [SUB 0 5 C A SUB 1 1 A G ]
1 [SUB 0 5 C A SUB 1 1 A N ]
696 [SUB 0 5 C A SUB 1 1 A T ]
1581 [SUB 0 5 C A DEL 1 2 G ]
737 [SUB 0 5 C A SUB 1 2 G A ]
249 [SUB 0 5 C A SUB 1 2 G C ]
374 [SUB 0 5 C A SUB 1 2 G T ]
804 [SUB 0 5 C A DEL 1 3 A ]
881 [SUB 0 5 C A SUB 1 3 A C ]
837 [SUB 0 5 C A SUB 1 3 A G ]
475 [SUB 0 5 C A SUB 1 3 A T ]
1154 [SUB 0 5 C A SUB 1 4 A G ]
754 [SUB 0 5 C A SUB 1 4 A T ]
421 [SUB 0 5 C G DEL 1 0 A ]
904 [SUB 0 5 C G SUB 1 0 A C ]
896 [SUB 0 5 C G SUB 1 0 A G ]
623 [SUB 0 5 C G SUB 1 0 A T ]
52 [SUB 0 5 C G SUB 1 1 A C ]
1115 [SUB 0 5 C G SUB 1 1 A G ]
613 [SUB 0 5 C G SUB 1 1 A T ]
1116 [SUB 0 5 C G DEL 1 2 G ]
361 [SUB 0 5 C G SUB 1 2 G A ]
221 [SUB 0 5 C G SUB 1 2 G C ]
277 [SUB 0 5 C G SUB 1 2 G T ]
698 [SUB 0 5 C G DEL 1 3 A ]
644 [SUB 0 5 C G SUB 1 3 A C ]
691 [SUB 0 5 C G SUB 1 3 A G ]
386 [SUB 0 5 C G SUB 1 3 A T ]
941 [SUB 0 5 C G SUB 1 4 A G ]
632 [SUB 0 5 C G SUB 1 4 A T ]
1 [SUB 0 5 C N SUB 1 0 A C ]
2 [SUB 0 5 C N SUB 1 0 A G ]
2 [SUB 0 5 C N DEL 1 2 G ]
1 [SUB 0 5 C N DEL 1 3 A ]
1 [SUB 0 5 C N SUB 1 4 A G ]
1 [SUB 0 5 C N SUB 1 4 A T ]
204 [SUB 0 5 C T DEL 1 0 A ]
996 [SUB 0 5 C T SUB 1 0 A C ]
798 [SUB 0 5 C T SUB 1 0 A G ]
625 [SUB 0 5 C T SUB 1 0 A T ]
64 [SUB 0 5 C T SUB 1 1 A C ]
939 [SUB 0 5 C T SUB 1 1 A G ]
1 [SUB 0 5 C T SUB 1 1 A N ]
641 [SUB 0 5 C T SUB 1 1 A T ]
1242 [SUB 0 5 C T DEL 1 2 G ]
480 [SUB 0 5 C T SUB 1 2 G A ]
312 [SUB 0 5 C T SUB 1 2 G C ]
361 [SUB 0 5 C T SUB 1 2 G T ]
663 [SUB 0 5 C T DEL 1 3 A ]
711 [SUB 0 5 C T SUB 1 3 A C ]
744 [SUB 0 5 C T SUB 1 3 A G ]
346 [SUB 0 5 C T SUB 1 3 A T ]
832 [SUB 0 5 C T SUB 1 4 A G ]
749 [SUB 0 5 C T SUB 1 4 A T ]
745 [DEL 1 0 A ]
2105 [SUB 1 0 A C ]
1504 [SUB 1 0 A G ]
868 [SUB 1 0 A T ]
179 [SUB 1 1 A C ]
1512 [SUB 1 1 A G ]
2 [SUB 1 1 A N ]
885 [SUB 1 1 A T ]
2376 [DEL 1 2 G ]
955 [SUB 1 2 G A ]
1048 [SUB 1 2 G C ]
412 [SUB 1 2 G T ]
909 [DEL 1 3 A ]
1874 [SUB 1 3 A C ]
1337 [SUB 1 3 A G ]
1 [SUB 1 3 A N ]
601 [SUB 1 3 A T ]
2177 [SUB 1 4 A C ]
1962 [SUB 1 4 A G ]
2 [SUB 1 4 A N ]
1329 [SUB 1 4 A T ]
22    3305
27
655 [DEL 1 0 A ]
2526 [SUB 1 0 A C ]
2048 [SUB 1 0 A G ]
1416 [SUB 1 0 A T ]
332 [SUB 1 1 A C ]
2102 [SUB 1 1 A G ]
1510 [SUB 1 1 A T ]
4198 [DEL 1 2 G ]
1516 [SUB 1 2 G A ]
981 [SUB 1 2 G C ]
1 [SUB 1 2 G N ]
663 [SUB 1 2 G T ]
668 [INS 1 3 A ]
6374 [DEL 1 3 A ]
1405 [SUB 1 3 A C ]
2168 [SUB 1 3 A G ]
1 [SUB 1 3 A N ]
701 [SUB 1 3 A T ]
2629 [SUB 1 4 A C ]
2726 [SUB 1 4 A G ]
3 [SUB 1 4 A N ]
1592 [SUB 1 4 A T ]
1500 [DEL 1 5 C ]
3753 [SUB 1 5 C A ]
4779 [SUB 1 5 C G ]
1 [SUB 1 5 C N ]
1962 [SUB 1 5 C T ]
23    133546
35
6954 [DEL 0 0 T ]
124395 [SUB 0 0 T A ]
14868 [SUB 0 0 T C ]
96591 [SUB 0 0 T G ]
28 [SUB 0 0 T N ]
119465 [DEL 0 1 G ]
1 [SUB 0 1 G . ]
56616 [SUB 0 1 G A ]
44828 [SUB 0 1 G C ]
11 [SUB 0 1 G N ]
38837 [SUB 0 1 G T ]
24377 [INS 0 2 A ]
249251 [DEL 0 2 A ]
2 [SUB 0 2 A . ]
83473 [SUB 0 2 A C ]
94684 [SUB 0 2 A G ]
32 [SUB 0 2 A N ]
111439 [SUB 0 2 A T ]
3 [SUB 0 3 A . ]
31133 [SUB 0 3 A C ]
95121 [SUB 0 3 A G ]
21 [SUB 0 3 A N ]
46857 [SUB 0 3 A T ]
25938 [INS 0 4 G ]
133186 [DEL 0 4 G ]
61129 [SUB 0 4 G A ]
77201 [SUB 0 4 G C ]
23 [SUB 0 4 G N ]
45023 [SUB 0 4 G T ]
7928 [DEL 0 5 A ]
3 [SUB 0 5 A . ]
45551 [SUB 0 5 A C ]
45327 [SUB 0 5 A G ]
13 [SUB 0 5 A N ]
43141 [SUB 0 5 A T ]
24    3994
725
145 [DEL 0 0 T ]
549 [DEL 0 0 T DEL 0 1 G ]
164 [DEL 0 0 T SUB 0 1 G A ]
148 [DEL 0 0 T SUB 0 1 G C ]
506 [DEL 0 0 T DEL 0 2 A ]
72 [DEL 0 0 T SUB 0 2 A C ]
88 [DEL 0 0 T SUB 0 2 A G ]
32 [DEL 0 0 T SUB 0 2 A T ]
66 [DEL 0 0 T SUB 0 3 A C ]
147 [DEL 0 0 T SUB 0 3 A G ]
18 [DEL 0 0 T SUB 0 3 A T ]
30 [DEL 0 0 T INS 0 4 G ]
741 [DEL 0 0 T DEL 0 4 G ]
328 [DEL 0 0 T SUB 0 4 G A ]
375 [DEL 0 0 T SUB 0 4 G C ]
1 [DEL 0 0 T SUB 0 4 G N ]
75 [DEL 0 0 T SUB 0 4 G T ]
103 [DEL 0 0 T INS 0 5 A ]
631 [DEL 0 0 T DEL 0 5 A ]
176 [DEL 0 0 T SUB 0 5 A C ]
74 [DEL 0 0 T SUB 0 5 A G ]
167 [DEL 0 0 T SUB 0 5 A T ]
150 [DEL 0 0 T SUB 0 6 A C ]
306 [DEL 0 0 T SUB 0 6 A G ]
216 [DEL 0 0 T SUB 0 6 A T ]
95 [DEL 0 0 T INS 0 7 G ]
581 [DEL 0 0 T DEL 0 7 G ]
242 [DEL 0 0 T SUB 0 7 G A ]
204 [DEL 0 0 T SUB 0 7 G C ]
113 [DEL 0 0 T SUB 0 7 G T ]
100 [DEL 0 0 T SUB 0 8 A C ]
187 [DEL 0 0 T SUB 0 8 A G ]
147 [DEL 0 0 T SUB 0 8 A T ]
1 [SUB 0 0 T . DEL 0 5 A ]
2317 [SUB 0 0 T A ]
2380 [SUB 0 0 T A SUB 0 1 G A ]
1934 [SUB 0 0 T A SUB 0 1 G C ]
3241 [SUB 0 0 T A DEL 0 2 A ]
1372 [SUB 0 0 T A SUB 0 2 A C ]
1611 [SUB 0 0 T A SUB 0 2 A G ]
2 [SUB 0 0 T A SUB 0 2 A N ]
1286 [SUB 0 0 T A SUB 0 2 A T ]
1221 [SUB 0 0 T A SUB 0 3 A C ]
2717 [SUB 0 0 T A SUB 0 3 A G ]
971 [SUB 0 0 T A SUB 0 3 A T ]
1213 [SUB 0 0 T A INS 0 4 G ]
9452 [SUB 0 0 T A DEL 0 4 G ]
3410 [SUB 0 0 T A SUB 0 4 G A ]
4150 [SUB 0 0 T A SUB 0 4 G C ]
4 [SUB 0 0 T A SUB 0 4 G N ]
1367 [SUB 0 0 T A SUB 0 4 G T ]
1365 [SUB 0 0 T A INS 0 5 A ]
10772 [SUB 0 0 T A DEL 0 5 A ]
3817 [SUB 0 0 T A SUB 0 5 A C ]
2785 [SUB 0 0 T A SUB 0 5 A G ]
1 [SUB 0 0 T A SUB 0 5 A N ]
2703 [SUB 0 0 T A SUB 0 5 A T ]
1821 [SUB 0 0 T A SUB 0 6 A C ]
4573 [SUB 0 0 T A SUB 0 6 A G ]
2788 [SUB 0 0 T A SUB 0 6 A T ]
1025 [SUB 0 0 T A INS 0 7 G ]
8232 [SUB 0 0 T A DEL 0 7 G ]
3326 [SUB 0 0 T A SUB 0 7 G A ]
3005 [SUB 0 0 T A SUB 0 7 G C ]
1 [SUB 0 0 T A SUB 0 7 G N ]
1613 [SUB 0 0 T A SUB 0 7 G T ]
456 [SUB 0 0 T A DEL 0 8 A ]
1757 [SUB 0 0 T A SUB 0 8 A C ]
1721 [SUB 0 0 T A SUB 0 8 A G ]
1325 [SUB 0 0 T A SUB 0 8 A T ]
423 [SUB 0 0 T C ]
1535 [SUB 0 0 T C SUB 0 1 G A ]
1118 [SUB 0 0 T C SUB 0 1 G C ]
881 [SUB 0 0 T C DEL 0 2 A ]
441 [SUB 0 0 T C SUB 0 2 A C ]
369 [SUB 0 0 T C SUB 0 2 A G ]
225 [SUB 0 0 T C SUB 0 2 A T ]
145 [SUB 0 0 T C SUB 0 3 A C ]
478 [SUB 0 0 T C SUB 0 3 A G ]
111 [SUB 0 0 T C SUB 0 3 A T ]
60 [SUB 0 0 T C INS 0 4 G ]
927 [SUB 0 0 T C DEL 0 4 G ]
159 [SUB 0 0 T C SUB 0 4 G A ]
318 [SUB 0 0 T C SUB 0 4 G C ]
1 [SUB 0 0 T C SUB 0 4 G N ]
55 [SUB 0 0 T C SUB 0 4 G T ]
97 [SUB 0 0 T C INS 0 5 A ]
1105 [SUB 0 0 T C DEL 0 5 A ]
431 [SUB 0 0 T C SUB 0 5 A C ]
350 [SUB 0 0 T C SUB 0 5 A G ]
251 [SUB 0 0 T C SUB 0 5 A T ]
430 [SUB 0 0 T C SUB 0 6 A C ]
476 [SUB 0 0 T C SUB 0 6 A G ]
1 [SUB 0 0 T C SUB 0 6 A N ]
360 [SUB 0 0 T C SUB 0 6 A T ]
91 [SUB 0 0 T C INS 0 7 G ]
607 [SUB 0 0 T C DEL 0 7 G ]
293 [SUB 0 0 T C SUB 0 7 G A ]
485 [SUB 0 0 T C SUB 0 7 G C ]
1 [SUB 0 0 T C SUB 0 7 G N ]
148 [SUB 0 0 T C SUB 0 7 G T ]
51 [SUB 0 0 T C DEL 0 8 A ]
287 [SUB 0 0 T C SUB 0 8 A C ]
176 [SUB 0 0 T C SUB 0 8 A G ]
190 [SUB 0 0 T C SUB 0 8 A T ]
2193 [SUB 0 0 T G ]
1605 [SUB 0 0 T G SUB 0 1 G A ]
924 [SUB 0 0 T G SUB 0 1 G C ]
1158 [SUB 0 0 T G SUB 0 2 A C ]
891 [SUB 0 0 T G SUB 0 2 A G ]
971 [SUB 0 0 T G SUB 0 2 A T ]
873 [SUB 0 0 T G SUB 0 3 A C ]
1958 [SUB 0 0 T G SUB 0 3 A G ]
660 [SUB 0 0 T G SUB 0 3 A T ]
705 [SUB 0 0 T G INS 0 4 G ]
4777 [SUB 0 0 T G DEL 0 4 G ]
1963 [SUB 0 0 T G SUB 0 4 G A ]
2047 [SUB 0 0 T G SUB 0 4 G C ]
1 [SUB 0 0 T G SUB 0 4 G N ]
629 [SUB 0 0 T G SUB 0 4 G T ]
1235 [SUB 0 0 T G INS 0 5 A ]
8053 [SUB 0 0 T G DEL 0 5 A ]
3816 [SUB 0 0 T G SUB 0 5 A C ]
2390 [SUB 0 0 T G SUB 0 5 A G ]
3131 [SUB 0 0 T G SUB 0 5 A T ]
1363 [SUB 0 0 T G SUB 0 6 A C ]
4044 [SUB 0 0 T G SUB 0 6 A G ]
2214 [SUB 0 0 T G SUB 0 6 A T ]
1145 [SUB 0 0 T G INS 0 7 G ]
5252 [SUB 0 0 T G DEL 0 7 G ]
2206 [SUB 0 0 T G SUB 0 7 G A ]
3200 [SUB 0 0 T G SUB 0 7 G C ]
1270 [SUB 0 0 T G SUB 0 7 G T ]
414 [SUB 0 0 T G DEL 0 8 A ]
1571 [SUB 0 0 T G SUB 0 8 A C ]
1629 [SUB 0 0 T G SUB 0 8 A G ]
1459 [SUB 0 0 T G SUB 0 8 A T ]
1 [SUB 0 0 T N SUB 0 2 A C ]
1 [SUB 0 0 T N SUB 0 2 A G ]
1 [SUB 0 0 T N SUB 0 2 A T ]
1 [SUB 0 0 T N SUB 0 3 A G ]
1 [SUB 0 0 T N INS 0 4 G ]
1 [SUB 0 0 T N DEL 0 4 G ]
1 [SUB 0 0 T N SUB 0 4 G T ]
1 [SUB 0 0 T N SUB 0 5 A C ]
1 [SUB 0 0 T N SUB 0 6 A G ]
5 [SUB 0 0 T N DEL 0 7 G ]
1 [SUB 0 0 T N SUB 0 8 A C ]
1 [SUB 0 0 T N SUB 0 8 A T ]
2355 [DEL 0 1 G ]
6246 [DEL 0 1 G DEL 0 2 A ]
4607 [DEL 0 1 G SUB 0 2 A C ]
2 [DEL 0 1 G SUB 0 2 A N ]
2293 [DEL 0 1 G SUB 0 2 A T ]
436 [DEL 0 1 G SUB 0 3 A C ]
2834 [DEL 0 1 G SUB 0 3 A G ]
654 [DEL 0 1 G SUB 0 3 A T ]
12311 [DEL 0 1 G DEL 0 4 G ]
4136 [DEL 0 1 G SUB 0 4 G A ]
1987 [DEL 0 1 G SUB 0 4 G C ]
900 [DEL 0 1 G SUB 0 4 G T ]
1289 [DEL 0 1 G INS 0 5 A ]
10506 [DEL 0 1 G DEL 0 5 A ]
3138 [DEL 0 1 G SUB 0 5 A C ]
2937 [DEL 0 1 G SUB 0 5 A G ]
2795 [DEL 0 1 G SUB 0 5 A T ]
2135 [DEL 0 1 G SUB 0 6 A C ]
3830 [DEL 0 1 G SUB 0 6 A G ]
2346 [DEL 0 1 G SUB 0 6 A T ]
1162 [DEL 0 1 G INS 0 7 G ]
7773 [DEL 0 1 G DEL 0 7 G ]
3091 [DEL 0 1 G SUB 0 7 G A ]
3662 [DEL 0 1 G SUB 0 7 G C ]
1 [DEL 0 1 G SUB 0 7 G N ]
2294 [DEL 0 1 G SUB 0 7 G T ]
301 [DEL 0 1 G DEL 0 8 A ]
1961 [DEL 0 1 G SUB 0 8 A C ]
1852 [DEL 0 1 G SUB 0 8 A G ]
2 [DEL 0 1 G SUB 0 8 A N ]
1917 [DEL 0 1 G SUB 0 8 A T ]
2 [SUB 0 1 G . DEL 0 4 G ]
1297 [SUB 0 1 G A ]
1213 [SUB 0 1 G A SUB 0 2 A C ]
1232 [SUB 0 1 G A SUB 0 2 A G ]
1 [SUB 0 1 G A SUB 0 2 A N ]
687 [SUB 0 1 G A SUB 0 2 A T ]
500 [SUB 0 1 G A SUB 0 3 A C ]
1483 [SUB 0 1 G A SUB 0 3 A G ]
411 [SUB 0 1 G A SUB 0 3 A T ]
410 [SUB 0 1 G A INS 0 4 G ]
1520 [SUB 0 1 G A SUB 0 4 G A ]
996 [SUB 0 1 G A SUB 0 4 G C ]
605 [SUB 0 1 G A SUB 0 4 G T ]
798 [SUB 0 1 G A INS 0 5 A ]
4698 [SUB 0 1 G A DEL 0 5 A ]
1560 [SUB 0 1 G A SUB 0 5 A C ]
1683 [SUB 0 1 G A SUB 0 5 A G ]
1292 [SUB 0 1 G A SUB 0 5 A T ]
785 [SUB 0 1 G A SUB 0 6 A C ]
1916 [SUB 0 1 G A SUB 0 6 A G ]
1350 [SUB 0 1 G A SUB 0 6 A T ]
618 [SUB 0 1 G A INS 0 7 G ]
3860 [SUB 0 1 G A DEL 0 7 G ]
2267 [SUB 0 1 G A SUB 0 7 G A ]
1581 [SUB 0 1 G A SUB 0 7 G C ]
998 [SUB 0 1 G A SUB 0 7 G T ]
165 [SUB 0 1 G A DEL 0 8 A ]
960 [SUB 0 1 G A SUB 0 8 A C ]
875 [SUB 0 1 G A SUB 0 8 A G ]
864 [SUB 0 1 G A SUB 0 8 A T ]
1313 [SUB 0 1 G C ]
2019 [SUB 0 1 G C SUB 0 2 A C ]
257 [SUB 0 1 G C SUB 0 2 A G ]
1047 [SUB 0 1 G C SUB 0 2 A T ]
490 [SUB 0 1 G C SUB 0 3 A C ]
2002 [SUB 0 1 G C SUB 0 3 A G ]
399 [SUB 0 1 G C SUB 0 3 A T ]
315 [SUB 0 1 G C INS 0 4 G ]
3527 [SUB 0 1 G C DEL 0 4 G ]
778 [SUB 0 1 G C SUB 0 4 G A ]
811 [SUB 0 1 G C SUB 0 4 G C ]
455 [SUB 0 1 G C SUB 0 4 G T ]
408 [SUB 0 1 G C INS 0 5 A ]
3694 [SUB 0 1 G C DEL 0 5 A ]
1058 [SUB 0 1 G C SUB 0 5 A C ]
1285 [SUB 0 1 G C SUB 0 5 A G ]
904 [SUB 0 1 G C SUB 0 5 A T ]
626 [SUB 0 1 G C SUB 0 6 A C ]
1630 [SUB 0 1 G C SUB 0 6 A G ]
890 [SUB 0 1 G C SUB 0 6 A T ]
637 [SUB 0 1 G C INS 0 7 G ]
2018 [SUB 0 1 G C DEL 0 7 G ]
996 [SUB 0 1 G C SUB 0 7 G A ]
1302 [SUB 0 1 G C SUB 0 7 G C ]
583 [SUB 0 1 G C SUB 0 7 G T ]
197 [SUB 0 1 G C DEL 0 8 A ]
943 [SUB 0 1 G C SUB 0 8 A C ]
1420 [SUB 0 1 G C SUB 0 8 A G ]
837 [SUB 0 1 G C SUB 0 8 A T ]
1 [SUB 0 1 G N ]
1 [SUB 0 1 G N SUB 0 3 A C ]
1 [SUB 0 1 G N DEL 0 5 A ]
2 [SUB 0 1 G N SUB 0 5 A G ]
1 [SUB 0 1 G N SUB 0 6 A C ]
1 [SUB 0 1 G N SUB 0 6 A T ]
2 [SUB 0 1 G N DEL 0 7 G ]
1 [SUB 0 1 G N SUB 0 7 G N ]
816 [SUB 0 1 G T ]
1860 [SUB 0 1 G T SUB 0 2 A C ]
2 [SUB 0 1 G T SUB 0 2 A N ]
998 [SUB 0 1 G T SUB 0 2 A T ]
83 [SUB 0 1 G T SUB 0 3 A C ]
853 [SUB 0 1 G T SUB 0 3 A G ]
184 [SUB 0 1 G T SUB 0 3 A T ]
4300 [SUB 0 1 G T DEL 0 4 G ]
1307 [SUB 0 1 G T SUB 0 4 G A ]
699 [SUB 0 1 G T SUB 0 4 G C ]
355 [SUB 0 1 G T SUB 0 4 G T ]
403 [SUB 0 1 G T INS 0 5 A ]
2934 [SUB 0 1 G T DEL 0 5 A ]
736 [SUB 0 1 G T SUB 0 5 A C ]
978 [SUB 0 1 G T SUB 0 5 A G ]
807 [SUB 0 1 G T SUB 0 5 A T ]
408 [SUB 0 1 G T SUB 0 6 A C ]
1088 [SUB 0 1 G T SUB 0 6 A G ]
1 [SUB 0 1 G T SUB 0 6 A N ]
640 [SUB 0 1 G T SUB 0 6 A T ]
574 [SUB 0 1 G T INS 0 7 G ]
2139 [SUB 0 1 G T DEL 0 7 G ]
994 [SUB 0 1 G T SUB 0 7 G A ]
1292 [SUB 0 1 G T SUB 0 7 G C ]
760 [SUB 0 1 G T SUB 0 7 G T ]
142 [SUB 0 1 G T DEL 0 8 A ]
1 [SUB 0 1 G T SUB 0 8 A . ]
506 [SUB 0 1 G T SUB 0 8 A C ]
746 [SUB 0 1 G T SUB 0 8 A G ]
1 [SUB 0 1 G T SUB 0 8 A N ]
604 [SUB 0 1 G T SUB 0 8 A T ]
589 [INS 0 2 A ]
179 [INS 0 2 A SUB 0 3 A C ]
154 [INS 0 2 A SUB 0 3 A G ]
80 [INS 0 2 A SUB 0 3 A T ]
154 [INS 0 2 A INS 0 4 G ]
324 [INS 0 2 A SUB 0 4 G A ]
598 [INS 0 2 A SUB 0 4 G C ]
2 [INS 0 2 A SUB 0 4 G N ]
203 [INS 0 2 A SUB 0 4 G T ]
247 [INS 0 2 A INS 0 5 A ]
766 [INS 0 2 A SUB 0 5 A C ]
597 [INS 0 2 A SUB 0 5 A G ]
1 [INS 0 2 A SUB 0 5 A N ]
592 [INS 0 2 A SUB 0 5 A T ]
313 [INS 0 2 A SUB 0 6 A C ]
911 [INS 0 2 A SUB 0 6 A G ]
587 [INS 0 2 A SUB 0 6 A T ]
190 [INS 0 2 A INS 0 7 G ]
1394 [INS 0 2 A DEL 0 7 G ]
656 [INS 0 2 A SUB 0 7 G A ]
648 [INS 0 2 A SUB 0 7 G C ]
533 [INS 0 2 A SUB 0 7 G T ]
62 [INS 0 2 A DEL 0 8 A ]
516 [INS 0 2 A SUB 0 8 A C ]
310 [INS 0 2 A SUB 0 8 A G ]
1 [INS 0 2 A SUB 0 8 A N ]
335 [INS 0 2 A SUB 0 8 A T ]
6191 [DEL 0 2 A ]
22873 [DEL 0 2 A DEL 0 3 A ]
428 [DEL 0 2 A SUB 0 3 A C ]
4975 [DEL 0 2 A SUB 0 3 A G ]
5 [DEL 0 2 A SUB 0 3 A N ]
1672 [DEL 0 2 A SUB 0 3 A T ]
17150 [DEL 0 2 A DEL 0 4 G ]
1 [DEL 0 2 A SUB 0 4 G . ]
4650 [DEL 0 2 A SUB 0 4 G C ]
2 [DEL 0 2 A SUB 0 4 G N ]
1896 [DEL 0 2 A SUB 0 4 G T ]
13953 [DEL 0 2 A DEL 0 5 A ]
7008 [DEL 0 2 A SUB 0 5 A C ]
5252 [DEL 0 2 A SUB 0 5 A G ]
1 [DEL 0 2 A SUB 0 5 A N ]
3665 [DEL 0 2 A SUB 0 5 A T ]
3987 [DEL 0 2 A SUB 0 6 A C ]
7518 [DEL 0 2 A SUB 0 6 A G ]
3 [DEL 0 2 A SUB 0 6 A N ]
5580 [DEL 0 2 A SUB 0 6 A T ]
2834 [DEL 0 2 A INS 0 7 G ]
14848 [DEL 0 2 A DEL 0 7 G ]
5521 [DEL 0 2 A SUB 0 7 G A ]
8486 [DEL 0 2 A SUB 0 7 G C ]
1 [DEL 0 2 A SUB 0 7 G N ]
4763 [DEL 0 2 A SUB 0 7 G T ]
771 [DEL 0 2 A DEL 0 8 A ]
4954 [DEL 0 2 A SUB 0 8 A C ]
4213 [DEL 0 2 A SUB 0 8 A G ]
1 [DEL 0 2 A SUB 0 8 A N ]
4593 [DEL 0 2 A SUB 0 8 A T ]
2770 [SUB 0 2 A C ]
264 [SUB 0 2 A C SUB 0 3 A C ]
655 [SUB 0 2 A C SUB 0 3 A G ]
657 [SUB 0 2 A C SUB 0 3 A T ]
58 [SUB 0 2 A C INS 0 4 G ]
3876 [SUB 0 2 A C DEL 0 4 G ]
1074 [SUB 0 2 A C SUB 0 4 G A ]
946 [SUB 0 2 A C SUB 0 4 G C ]
376 [SUB 0 2 A C SUB 0 4 G T ]
644 [SUB 0 2 A C INS 0 5 A ]
7552 [SUB 0 2 A C DEL 0 5 A ]
1947 [SUB 0 2 A C SUB 0 5 A C ]
1737 [SUB 0 2 A C SUB 0 5 A G ]
1 [SUB 0 2 A C SUB 0 5 A N ]
1389 [SUB 0 2 A C SUB 0 5 A T ]
1017 [SUB 0 2 A C SUB 0 6 A C ]
3602 [SUB 0 2 A C SUB 0 6 A G ]
1769 [SUB 0 2 A C SUB 0 6 A T ]
1369 [SUB 0 2 A C INS 0 7 G ]
4401 [SUB 0 2 A C DEL 0 7 G ]
1610 [SUB 0 2 A C SUB 0 7 G A ]
2043 [SUB 0 2 A C SUB 0 7 G C ]
1477 [SUB 0 2 A C SUB 0 7 G T ]
300 [SUB 0 2 A C DEL 0 8 A ]
1777 [SUB 0 2 A C SUB 0 8 A C ]
1153 [SUB 0 2 A C SUB 0 8 A G ]
1379 [SUB 0 2 A C SUB 0 8 A T ]
1954 [SUB 0 2 A G ]
221 [SUB 0 2 A G SUB 0 3 A C ]
1001 [SUB 0 2 A G SUB 0 3 A G ]
265 [SUB 0 2 A G SUB 0 3 A T ]
9613 [SUB 0 2 A G DEL 0 4 G ]
2292 [SUB 0 2 A G SUB 0 4 G A ]
1968 [SUB 0 2 A G SUB 0 4 G C ]
752 [SUB 0 2 A G SUB 0 4 G T ]
964 [SUB 0 2 A G INS 0 5 A ]
12474 [SUB 0 2 A G DEL 0 5 A ]
2696 [SUB 0 2 A G SUB 0 5 A C ]
1643 [SUB 0 2 A G SUB 0 5 A G ]
1 [SUB 0 2 A G SUB 0 5 A N ]
1419 [SUB 0 2 A G SUB 0 5 A T ]
1195 [SUB 0 2 A G SUB 0 6 A C ]
2777 [SUB 0 2 A G SUB 0 6 A G ]
2450 [SUB 0 2 A G SUB 0 6 A T ]
889 [SUB 0 2 A G INS 0 7 G ]
5002 [SUB 0 2 A G DEL 0 7 G ]
1685 [SUB 0 2 A G SUB 0 7 G A ]
1836 [SUB 0 2 A G SUB 0 7 G C ]
3 [SUB 0 2 A G SUB 0 7 G N ]
1041 [SUB 0 2 A G SUB 0 7 G T ]
383 [SUB 0 2 A G DEL 0 8 A ]
1431 [SUB 0 2 A G SUB 0 8 A C ]
1694 [SUB 0 2 A G SUB 0 8 A G ]
1498 [SUB 0 2 A G SUB 0 8 A T ]
1 [SUB 0 2 A N ]
1 [SUB 0 2 A N DEL 0 4 G ]
3 [SUB 0 2 A N DEL 0 5 A ]
1 [SUB 0 2 A N SUB 0 5 A T ]
1 [SUB 0 2 A N SUB 0 6 A C ]
5 [SUB 0 2 A N DEL 0 7 G ]
1 [SUB 0 2 A N SUB 0 7 G C ]
3535 [SUB 0 2 A T ]
179 [SUB 0 2 A T SUB 0 3 A C ]
2431 [SUB 0 2 A T SUB 0 3 A G ]
335 [SUB 0 2 A T SUB 0 3 A T ]
2944 [SUB 0 2 A T DEL 0 4 G ]
1213 [SUB 0 2 A T SUB 0 4 G A ]
961 [SUB 0 2 A T SUB 0 4 G C ]
437 [SUB 0 2 A T SUB 0 4 G T ]
1000 [SUB 0 2 A T INS 0 5 A ]
7947 [SUB 0 2 A T DEL 0 5 A ]
2215 [SUB 0 2 A T SUB 0 5 A C ]
1657 [SUB 0 2 A T SUB 0 5 A G ]
1418 [SUB 0 2 A T SUB 0 5 A T ]
1329 [SUB 0 2 A T SUB 0 6 A C ]
2967 [SUB 0 2 A T SUB 0 6 A G ]
2249 [SUB 0 2 A T SUB 0 6 A T ]
910 [SUB 0 2 A T INS 0 7 G ]
6749 [SUB 0 2 A T DEL 0 7 G ]
2433 [SUB 0 2 A T SUB 0 7 G A ]
2660 [SUB 0 2 A T SUB 0 7 G C ]
1 [SUB 0 2 A T SUB 0 7 G N ]
1948 [SUB 0 2 A T SUB 0 7 G T ]
246 [SUB 0 2 A T DEL 0 8 A ]
1877 [SUB 0 2 A T SUB 0 8 A C ]
1463 [SUB 0 2 A T SUB 0 8 A G ]
1543 [SUB 0 2 A T SUB 0 8 A T ]
1 [SUB 0 3 A . SUB 0 7 G C ]
1286 [SUB 0 3 A C ]
95 [SUB 0 3 A C INS 0 4 G ]
1871 [SUB 0 3 A C SUB 0 4 G A ]
1783 [SUB 0 3 A C SUB 0 4 G C ]
1848 [SUB 0 3 A C SUB 0 4 G T ]
186 [SUB 0 3 A C INS 0 5 A ]
2727 [SUB 0 3 A C DEL 0 5 A ]
1295 [SUB 0 3 A C SUB 0 5 A C ]
786 [SUB 0 3 A C SUB 0 5 A G ]
774 [SUB 0 3 A C SUB 0 5 A T ]
718 [SUB 0 3 A C SUB 0 6 A C ]
1100 [SUB 0 3 A C SUB 0 6 A G ]
909 [SUB 0 3 A C SUB 0 6 A T ]
191 [SUB 0 3 A C INS 0 7 G ]
1506 [SUB 0 3 A C DEL 0 7 G ]
617 [SUB 0 3 A C SUB 0 7 G A ]
617 [SUB 0 3 A C SUB 0 7 G C ]
542 [SUB 0 3 A C SUB 0 7 G T ]
114 [SUB 0 3 A C DEL 0 8 A ]
655 [SUB 0 3 A C SUB 0 8 A C ]
485 [SUB 0 3 A C SUB 0 8 A G ]
411 [SUB 0 3 A C SUB 0 8 A T ]
2658 [SUB 0 3 A G ]
3310 [SUB 0 3 A G SUB 0 4 G A ]
2103 [SUB 0 3 A G SUB 0 4 G C ]
714 [SUB 0 3 A G SUB 0 4 G T ]
827 [SUB 0 3 A G INS 0 5 A ]
3313 [SUB 0 3 A G SUB 0 5 A C ]
1604 [SUB 0 3 A G SUB 0 5 A G ]
1 [SUB 0 3 A G SUB 0 5 A N ]
1830 [SUB 0 3 A G SUB 0 5 A T ]
1878 [SUB 0 3 A G SUB 0 6 A C ]
3459 [SUB 0 3 A G SUB 0 6 A G ]
2 [SUB 0 3 A G SUB 0 6 A N ]
2167 [SUB 0 3 A G SUB 0 6 A T ]
815 [SUB 0 3 A G INS 0 7 G ]
5070 [SUB 0 3 A G DEL 0 7 G ]
1711 [SUB 0 3 A G SUB 0 7 G A ]
2029 [SUB 0 3 A G SUB 0 7 G C ]
1 [SUB 0 3 A G SUB 0 7 G N ]
1483 [SUB 0 3 A G SUB 0 7 G T ]
391 [SUB 0 3 A G DEL 0 8 A ]
1498 [SUB 0 3 A G SUB 0 8 A C ]
1487 [SUB 0 3 A G SUB 0 8 A G ]
1692 [SUB 0 3 A G SUB 0 8 A T ]
1 [SUB 0 3 A N INS 0 7 G ]
1 [SUB 0 3 A N DEL 0 7 G ]
1 [SUB 0 3 A N SUB 0 7 G A ]
1178 [SUB 0 3 A T ]
798 [SUB 0 3 A T SUB 0 4 G A ]
951 [SUB 0 3 A T SUB 0 4 G C ]
691 [SUB 0 3 A T SUB 0 4 G T ]
357 [SUB 0 3 A T INS 0 5 A ]
3827 [SUB 0 3 A T DEL 0 5 A ]
1377 [SUB 0 3 A T SUB 0 5 A C ]
1476 [SUB 0 3 A T SUB 0 5 A G ]
1414 [SUB 0 3 A T SUB 0 5 A T ]
757 [SUB 0 3 A T SUB 0 6 A C ]
1811 [SUB 0 3 A T SUB 0 6 A G ]
1 [SUB 0 3 A T SUB 0 6 A N ]
1842 [SUB 0 3 A T SUB 0 6 A T ]
366 [SUB 0 3 A T INS 0 7 G ]
2505 [SUB 0 3 A T DEL 0 7 G ]
559 [SUB 0 3 A T SUB 0 7 G A ]
1650 [SUB 0 3 A T SUB 0 7 G C ]
904 [SUB 0 3 A T SUB 0 7 G T ]
182 [SUB 0 3 A T DEL 0 8 A ]
769 [SUB 0 3 A T SUB 0 8 A C ]
833 [SUB 0 3 A T SUB 0 8 A G ]
663 [SUB 0 3 A T SUB 0 8 A T ]
17 [INS 0 4 C INS 0 4 G ]
618 [INS 0 4 G ]
77 [INS 0 4 G INS 0 4 G ]
273 [INS 0 4 G INS 0 5 A ]
776 [INS 0 4 G SUB 0 5 A C ]
409 [INS 0 4 G SUB 0 5 A G ]
511 [INS 0 4 G SUB 0 5 A T ]
391 [INS 0 4 G SUB 0 6 A C ]
694 [INS 0 4 G SUB 0 6 A G ]
499 [INS 0 4 G SUB 0 6 A T ]
232 [INS 0 4 G INS 0 7 G ]
699 [INS 0 4 G SUB 0 7 G A ]
630 [INS 0 4 G SUB 0 7 G C ]
473 [INS 0 4 G SUB 0 7 G T ]
115 [INS 0 4 G DEL 0 8 A ]
527 [INS 0 4 G SUB 0 8 A C ]
498 [INS 0 4 G SUB 0 8 A G ]
661 [INS 0 4 G SUB 0 8 A T ]
17 [INS 0 4 T INS 0 4 G ]
5452 [DEL 0 4 G ]
1 [DEL 0 4 G SUB 0 5 A . ]
7894 [DEL 0 4 G SUB 0 5 A C ]
1 [DEL 0 4 G SUB 0 5 A N ]
3105 [DEL 0 4 G SUB 0 5 A T ]
889 [DEL 0 4 G SUB 0 6 A C ]
6900 [DEL 0 4 G SUB 0 6 A G ]
1 [DEL 0 4 G SUB 0 6 A N ]
3644 [DEL 0 4 G SUB 0 6 A T ]
4964 [DEL 0 4 G DEL 0 7 G ]
2219 [DEL 0 4 G SUB 0 7 G A ]
4357 [DEL 0 4 G SUB 0 7 G C ]
3439 [DEL 0 4 G SUB 0 7 G T ]
485 [DEL 0 4 G DEL 0 8 A ]
3518 [DEL 0 4 G SUB 0 8 A C ]
3482 [DEL 0 4 G SUB 0 8 A G ]
2 [DEL 0 4 G SUB 0 8 A N ]
3083 [DEL 0 4 G SUB 0 8 A T ]
1853 [SUB 0 4 G A ]
1990 [SUB 0 4 G A SUB 0 5 A C ]
1929 [SUB 0 4 G A SUB 0 5 A G ]
2 [SUB 0 4 G A SUB 0 5 A N ]
979 [SUB 0 4 G A SUB 0 5 A T ]
994 [SUB 0 4 G A SUB 0 6 A C ]
2800 [SUB 0 4 G A SUB 0 6 A G ]
1908 [SUB 0 4 G A SUB 0 6 A T ]
737 [SUB 0 4 G A INS 0 7 G ]
2067 [SUB 0 4 G A SUB 0 7 G A ]
1511 [SUB 0 4 G A SUB 0 7 G C ]
1150 [SUB 0 4 G A SUB 0 7 G T ]
145 [SUB 0 4 G A DEL 0 8 A ]
818 [SUB 0 4 G A SUB 0 8 A C ]
875 [SUB 0 4 G A SUB 0 8 A G ]
1 [SUB 0 4 G A SUB 0 8 A N ]
786 [SUB 0 4 G A SUB 0 8 A T ]
4074 [SUB 0 4 G C ]
28 [SUB 0 4 G C INS 0 5 A ]
1998 [SUB 0 4 G C SUB 0 5 A C ]
613 [SUB 0 4 G C SUB 0 5 A G ]
1 [SUB 0 4 G C SUB 0 5 A N ]
1195 [SUB 0 4 G C SUB 0 5 A T ]
1748 [SUB 0 4 G C SUB 0 6 A C ]
2989 [SUB 0 4 G C SUB 0 6 A G ]
1885 [SUB 0 4 G C SUB 0 6 A T ]
768 [SUB 0 4 G C INS 0 7 G ]
4011 [SUB 0 4 G C DEL 0 7 G ]
2255 [SUB 0 4 G C SUB 0 7 G A ]
1471 [SUB 0 4 G C SUB 0 7 G C ]
1143 [SUB 0 4 G C SUB 0 7 G T ]
161 [SUB 0 4 G C DEL 0 8 A ]
1 [SUB 0 4 G C SUB 0 8 A . ]
1725 [SUB 0 4 G C SUB 0 8 A C ]
1104 [SUB 0 4 G C SUB 0 8 A G ]
1 [SUB 0 4 G C SUB 0 8 A N ]
980 [SUB 0 4 G C SUB 0 8 A T ]
1 [SUB 0 4 G N ]
1 [SUB 0 4 G N SUB 0 5 A C ]
1 [SUB 0 4 G N SUB 0 5 A G ]
1 [SUB 0 4 G N SUB 0 5 A T ]
1 [SUB 0 4 G N SUB 0 6 A C ]
1 [SUB 0 4 G N SUB 0 6 A G ]
1 [SUB 0 4 G N SUB 0 6 A T ]
3 [SUB 0 4 G N DEL 0 7 G ]
1 [SUB 0 4 G N SUB 0 7 G C ]
1 [SUB 0 4 G N SUB 0 7 G T ]
1 [SUB 0 4 G N SUB 0 8 A C ]
1867 [SUB 0 4 G T ]
78 [SUB 0 4 G T INS 0 5 A ]
1799 [SUB 0 4 G T SUB 0 5 A C ]
1372 [SUB 0 4 G T SUB 0 5 A G ]
1292 [SUB 0 4 G T SUB 0 5 A T ]
612 [SUB 0 4 G T SUB 0 6 A C ]
1542 [SUB 0 4 G T SUB 0 6 A G ]
1 [SUB 0 4 G T SUB 0 6 A N ]
1157 [SUB 0 4 G T SUB 0 6 A T ]
348 [SUB 0 4 G T INS 0 7 G ]
3497 [SUB 0 4 G T DEL 0 7 G ]
1178 [SUB 0 4 G T SUB 0 7 G A ]
829 [SUB 0 4 G T SUB 0 7 G C ]
1 [SUB 0 4 G T SUB 0 7 G N ]
1321 [SUB 0 4 G T SUB 0 7 G T ]
119 [SUB 0 4 G T DEL 0 8 A ]
775 [SUB 0 4 G T SUB 0 8 A C ]
616 [SUB 0 4 G T SUB 0 8 A G ]
697 [SUB 0 4 G T SUB 0 8 A T ]
859 [INS 0 5 A ]
269 [INS 0 5 A INS 0 5 A ]
234 [INS 0 5 A SUB 0 6 A C ]
131 [INS 0 5 A SUB 0 6 A T ]
337 [INS 0 5 A INS 0 7 G ]
602 [INS 0 5 A SUB 0 7 G A ]
1041 [INS 0 5 A SUB 0 7 G C ]
638 [INS 0 5 A SUB 0 7 G T ]
668 [INS 0 5 A SUB 0 8 A C ]
397 [INS 0 5 A SUB 0 8 A G ]
526 [INS 0 5 A SUB 0 8 A T ]
255 [INS 0 5 C INS 0 5 A ]
65 [INS 0 5 T INS 0 5 A ]
3408 [DEL 0 5 A ]
9185 [DEL 0 5 A DEL 0 6 A ]
695 [DEL 0 5 A SUB 0 6 A C ]
4476 [DEL 0 5 A SUB 0 6 A G ]
2951 [DEL 0 5 A SUB 0 6 A T ]
1516 [DEL 0 5 A DEL 0 7 G ]
3094 [DEL 0 5 A SUB 0 7 G C ]
1 [DEL 0 5 A SUB 0 7 G N ]
1752 [DEL 0 5 A SUB 0 7 G T ]
878 [DEL 0 5 A DEL 0 8 A ]
3340 [DEL 0 5 A SUB 0 8 A C ]
338 [DEL 0 5 A SUB 0 8 A G ]
3131 [DEL 0 5 A SUB 0 8 A T ]
4072 [SUB 0 5 A C ]
441 [SUB 0 5 A C SUB 0 6 A C ]
1349 [SUB 0 5 A C SUB 0 6 A G ]
1678 [SUB 0 5 A C SUB 0 6 A T ]
117 [SUB 0 5 A C INS 0 7 G ]
849 [SUB 0 5 A C DEL 0 7 G ]
983 [SUB 0 5 A C SUB 0 7 G A ]
1034 [SUB 0 5 A C SUB 0 7 G C ]
1 [SUB 0 5 A C SUB 0 7 G N ]
615 [SUB 0 5 A C SUB 0 7 G T ]
326 [SUB 0 5 A C DEL 0 8 A ]
1864 [SUB 0 5 A C SUB 0 8 A C ]
1935 [SUB 0 5 A C SUB 0 8 A G ]
1 [SUB 0 5 A C SUB 0 8 A N ]
1312 [SUB 0 5 A C SUB 0 8 A T ]
1963 [SUB 0 5 A G ]
388 [SUB 0 5 A G SUB 0 6 A C ]
1098 [SUB 0 5 A G SUB 0 6 A G ]
978 [SUB 0 5 A G SUB 0 6 A T ]
2514 [SUB 0 5 A G DEL 0 7 G ]
1522 [SUB 0 5 A G SUB 0 7 G A ]
1731 [SUB 0 5 A G SUB 0 7 G C ]
723 [SUB 0 5 A G SUB 0 7 G T ]
285 [SUB 0 5 A G DEL 0 8 A ]
1631 [SUB 0 5 A G SUB 0 8 A C ]
1204 [SUB 0 5 A G SUB 0 8 A G ]
1052 [SUB 0 5 A G SUB 0 8 A T ]
3 [SUB 0 5 A N ]
1 [SUB 0 5 A N SUB 0 8 A C ]
2625 [SUB 0 5 A T ]
368 [SUB 0 5 A T SUB 0 6 A C ]
1876 [SUB 0 5 A T SUB 0 6 A G ]
1051 [SUB 0 5 A T SUB 0 6 A T ]
65 [SUB 0 5 A T INS 0 7 G ]
650 [SUB 0 5 A T DEL 0 7 G ]
550 [SUB 0 5 A T SUB 0 7 G A ]
777 [SUB 0 5 A T SUB 0 7 G C ]
458 [SUB 0 5 A T SUB 0 7 G T ]
160 [SUB 0 5 A T DEL 0 8 A ]
959 [SUB 0 5 A T SUB 0 8 A C ]
811 [SUB 0 5 A T SUB 0 8 A G ]
682 [SUB 0 5 A T SUB 0 8 A T ]
3641 [SUB 0 6 A C ]
307 [SUB 0 6 A C INS 0 7 G ]
2149 [SUB 0 6 A C SUB 0 7 G A ]
2461 [SUB 0 6 A C SUB 0 7 G C ]
1772 [SUB 0 6 A C SUB 0 7 G T ]
278 [SUB 0 6 A C DEL 0 8 A ]
2960 [SUB 0 6 A C SUB 0 8 A C ]
644 [SUB 0 6 A C SUB 0 8 A G ]
1610 [SUB 0 6 A C SUB 0 8 A T ]
4341 [SUB 0 6 A G ]
169 [SUB 0 6 A G INS 0 7 G ]
2196 [SUB 0 6 A G SUB 0 7 G A ]
2428 [SUB 0 6 A G SUB 0 7 G C ]
1080 [SUB 0 6 A G SUB 0 7 G T ]
1933 [SUB 0 6 A G SUB 0 8 A C ]
1015 [SUB 0 6 A G SUB 0 8 A G ]
1456 [SUB 0 6 A G SUB 0 8 A T ]
1 [SUB 0 6 A N ]
1 [SUB 0 6 A N SUB 0 8 A G ]
2 [SUB 0 6 A N SUB 0 8 A T ]
4623 [SUB 0 6 A T ]
111 [SUB 0 6 A T INS 0 7 G ]
1025 [SUB 0 6 A T SUB 0 7 G A ]
1703 [SUB 0 6 A T SUB 0 7 G C ]
1195 [SUB 0 6 A T SUB 0 7 G T ]
546 [SUB 0 6 A T DEL 0 8 A ]
1921 [SUB 0 6 A T SUB 0 8 A C ]
1788 [SUB 0 6 A T SUB 0 8 A G ]
1 [SUB 0 6 A T SUB 0 8 A N ]
3519 [SUB 0 6 A T SUB 0 8 A T ]
9 [INS 0 7 C INS 0 7 G ]
899 [INS 0 7 G ]
148 [INS 0 7 G INS 0 7 G ]
554 [INS 0 7 G SUB 0 8 A C ]
314 [INS 0 7 G SUB 0 8 A G ]
418 [INS 0 7 G SUB 0 8 A T ]
120 [INS 0 7 T INS 0 7 G ]
411 [DEL 0 7 G ]
420 [DEL 0 7 G SUB 0 8 A C ]
290 [DEL 0 7 G SUB 0 8 A T ]
1998 [SUB 0 7 G A ]
1144 [SUB 0 7 G A SUB 0 8 A C ]
82 [SUB 0 7 G A SUB 0 8 A G ]
1 [SUB 0 7 G A SUB 0 8 A N ]
1344 [SUB 0 7 G A SUB 0 8 A T ]
3733 [SUB 0 7 G C ]
894 [SUB 0 7 G C SUB 0 8 A C ]
131 [SUB 0 7 G C SUB 0 8 A G ]
1947 [SUB 0 7 G C SUB 0 8 A T ]
1 [SUB 0 7 G N SUB 0 8 A G ]
2533 [SUB 0 7 G T ]
1053 [SUB 0 7 G T SUB 0 8 A C ]
447 [SUB 0 7 G T SUB 0 8 A G ]
1791 [SUB 0 7 G T SUB 0 8 A T ]
287 [DEL 0 8 A ]
1672 [SUB 0 8 A C ]
97 [SUB 0 8 A G ]
1 [SUB 0 8 A N ]
1452 [SUB 0 8 A T ]
25    4958
520
29 [DEL 0 0 T DEL 1 0 G ]
207 [DEL 0 0 T SUB 1 0 G A ]
143 [DEL 0 0 T SUB 1 0 G C ]
215 [DEL 0 0 T DEL 1 1 A ]
156 [DEL 0 0 T SUB 1 1 A C ]
151 [DEL 0 0 T SUB 1 1 A G ]
89 [DEL 0 0 T SUB 1 1 A T ]
107 [DEL 0 0 T SUB 1 2 A C ]
203 [DEL 0 0 T SUB 1 2 A G ]
94 [DEL 0 0 T SUB 1 2 A T ]
60 [DEL 0 0 T INS 1 3 G ]
386 [DEL 0 0 T DEL 1 3 G ]
210 [DEL 0 0 T SUB 1 3 G A ]
218 [DEL 0 0 T SUB 1 3 G C ]
94 [DEL 0 0 T SUB 1 3 G T ]
32 [DEL 0 0 T DEL 1 4 A ]
152 [DEL 0 0 T SUB 1 4 A C ]
124 [DEL 0 0 T SUB 1 4 A G ]
124 [DEL 0 0 T SUB 1 4 A T ]
701 [SUB 0 0 T A DEL 1 0 G ]
1796 [SUB 0 0 T A SUB 1 0 G A ]
993 [SUB 0 0 T A SUB 1 0 G C ]
1 [SUB 0 0 T A SUB 1 0 G N ]
2010 [SUB 0 0 T A DEL 1 1 A ]
973 [SUB 0 0 T A SUB 1 1 A C ]
948 [SUB 0 0 T A SUB 1 1 A G ]
664 [SUB 0 0 T A SUB 1 1 A T ]
584 [SUB 0 0 T A SUB 1 2 A C ]
1434 [SUB 0 0 T A SUB 1 2 A G ]
621 [SUB 0 0 T A SUB 1 2 A T ]
351 [SUB 0 0 T A INS 1 3 G ]
3080 [SUB 0 0 T A DEL 1 3 G ]
1346 [SUB 0 0 T A SUB 1 3 G A ]
1420 [SUB 0 0 T A SUB 1 3 G C ]
628 [SUB 0 0 T A SUB 1 3 G T ]
499 [SUB 0 0 T A DEL 1 4 A ]
1058 [SUB 0 0 T A SUB 1 4 A C ]
715 [SUB 0 0 T A SUB 1 4 A G ]
825 [SUB 0 0 T A SUB 1 4 A T ]
45 [SUB 0 0 T C DEL 1 0 G ]
198 [SUB 0 0 T C SUB 1 0 G A ]
126 [SUB 0 0 T C SUB 1 0 G C ]
231 [SUB 0 0 T C DEL 1 1 A ]
131 [SUB 0 0 T C SUB 1 1 A C ]
121 [SUB 0 0 T C SUB 1 1 A G ]
79 [SUB 0 0 T C SUB 1 1 A T ]
98 [SUB 0 0 T C SUB 1 2 A C ]
153 [SUB 0 0 T C SUB 1 2 A G ]
89 [SUB 0 0 T C SUB 1 2 A T ]
27 [SUB 0 0 T C INS 1 3 G ]
370 [SUB 0 0 T C DEL 1 3 G ]
158 [SUB 0 0 T C SUB 1 3 G A ]
142 [SUB 0 0 T C SUB 1 3 G C ]
61 [SUB 0 0 T C SUB 1 3 G T ]
70 [SUB 0 0 T C DEL 1 4 A ]
159 [SUB 0 0 T C SUB 1 4 A C ]
113 [SUB 0 0 T C SUB 1 4 A G ]
92 [SUB 0 0 T C SUB 1 4 A T ]
678 [SUB 0 0 T G DEL 1 0 G ]
1055 [SUB 0 0 T G SUB 1 0 G A ]
667 [SUB 0 0 T G SUB 1 0 G C ]
1608 [SUB 0 0 T G DEL 1 1 A ]
1009 [SUB 0 0 T G SUB 1 1 A C ]
839 [SUB 0 0 T G SUB 1 1 A G ]
507 [SUB 0 0 T G SUB 1 1 A T ]
409 [SUB 0 0 T G SUB 1 2 A C ]
1178 [SUB 0 0 T G SUB 1 2 A G ]
599 [SUB 0 0 T G SUB 1 2 A T ]
435 [SUB 0 0 T G INS 1 3 G ]
2434 [SUB 0 0 T G DEL 1 3 G ]
1028 [SUB 0 0 T G SUB 1 3 G A ]
868 [SUB 0 0 T G SUB 1 3 G C ]
1 [SUB 0 0 T G SUB 1 3 G N ]
462 [SUB 0 0 T G SUB 1 3 G T ]
422 [SUB 0 0 T G DEL 1 4 A ]
855 [SUB 0 0 T G SUB 1 4 A C ]
841 [SUB 0 0 T G SUB 1 4 A G ]
736 [SUB 0 0 T G SUB 1 4 A T ]
1 [SUB 0 0 T N SUB 1 2 A G ]
1 [SUB 0 0 T N DEL 1 3 G ]
596 [DEL 0 1 G DEL 1 0 G ]
1827 [DEL 0 1 G SUB 1 0 G A ]
1296 [DEL 0 1 G SUB 1 0 G C ]
2510 [DEL 0 1 G DEL 1 1 A ]
1551 [DEL 0 1 G SUB 1 1 A C ]
1296 [DEL 0 1 G SUB 1 1 A G ]
1039 [DEL 0 1 G SUB 1 1 A T ]
596 [DEL 0 1 G SUB 1 2 A C ]
1873 [DEL 0 1 G SUB 1 2 A G ]
1 [DEL 0 1 G SUB 1 2 A N ]
955 [DEL 0 1 G SUB 1 2 A T ]
477 [DEL 0 1 G INS 1 3 G ]
4225 [DEL 0 1 G DEL 1 3 G ]
1607 [DEL 0 1 G SUB 1 3 G A ]
2188 [DEL 0 1 G SUB 1 3 G C ]
1 [DEL 0 1 G SUB 1 3 G N ]
1003 [DEL 0 1 G SUB 1 3 G T ]
439 [DEL 0 1 G DEL 1 4 A ]
1401 [DEL 0 1 G SUB 1 4 A C ]
1144 [DEL 0 1 G SUB 1 4 A G ]
1 [DEL 0 1 G SUB 1 4 A N ]
1225 [DEL 0 1 G SUB 1 4 A T ]
248 [SUB 0 1 G A DEL 1 0 G ]
962 [SUB 0 1 G A SUB 1 0 G A ]
551 [SUB 0 1 G A SUB 1 0 G C ]
1071 [SUB 0 1 G A DEL 1 1 A ]
600 [SUB 0 1 G A SUB 1 1 A C ]
676 [SUB 0 1 G A SUB 1 1 A G ]
427 [SUB 0 1 G A SUB 1 1 A T ]
285 [SUB 0 1 G A SUB 1 2 A C ]
724 [SUB 0 1 G A SUB 1 2 A G ]
462 [SUB 0 1 G A SUB 1 2 A T ]
215 [SUB 0 1 G A INS 1 3 G ]
1779 [SUB 0 1 G A DEL 1 3 G ]
864 [SUB 0 1 G A SUB 1 3 G A ]
805 [SUB 0 1 G A SUB 1 3 G C ]
537 [SUB 0 1 G A SUB 1 3 G T ]
230 [SUB 0 1 G A DEL 1 4 A ]
621 [SUB 0 1 G A SUB 1 4 A C ]
505 [SUB 0 1 G A SUB 1 4 A G ]
1 [SUB 0 1 G A SUB 1 4 A N ]
422 [SUB 0 1 G A SUB 1 4 A T ]
212 [SUB 0 1 G C DEL 1 0 G ]
555 [SUB 0 1 G C SUB 1 0 G A ]
410 [SUB 0 1 G C SUB 1 0 G C ]
846 [SUB 0 1 G C DEL 1 1 A ]
527 [SUB 0 1 G C SUB 1 1 A C ]
468 [SUB 0 1 G C SUB 1 1 A G ]
414 [SUB 0 1 G C SUB 1 1 A T ]
192 [SUB 0 1 G C SUB 1 2 A C ]
556 [SUB 0 1 G C SUB 1 2 A G ]
309 [SUB 0 1 G C SUB 1 2 A T ]
136 [SUB 0 1 G C INS 1 3 G ]
1328 [SUB 0 1 G C DEL 1 3 G ]
628 [SUB 0 1 G C SUB 1 3 G A ]
501 [SUB 0 1 G C SUB 1 3 G C ]
235 [SUB 0 1 G C SUB 1 3 G T ]
197 [SUB 0 1 G C DEL 1 4 A ]
451 [SUB 0 1 G C SUB 1 4 A C ]
383 [SUB 0 1 G C SUB 1 4 A G ]
343 [SUB 0 1 G C SUB 1 4 A T ]
1 [SUB 0 1 G N SUB 1 0 G C ]
1 [SUB 0 1 G N SUB 1 2 A T ]
1 [SUB 0 1 G N SUB 1 4 A G ]
230 [SUB 0 1 G T DEL 1 0 G ]
406 [SUB 0 1 G T SUB 1 0 G A ]
232 [SUB 0 1 G T SUB 1 0 G C ]
518 [SUB 0 1 G T DEL 1 1 A ]
382 [SUB 0 1 G T SUB 1 1 A C ]
279 [SUB 0 1 G T SUB 1 1 A G ]
264 [SUB 0 1 G T SUB 1 1 A T ]
131 [SUB 0 1 G T SUB 1 2 A C ]
446 [SUB 0 1 G T SUB 1 2 A G ]
257 [SUB 0 1 G T SUB 1 2 A T ]
120 [SUB 0 1 G T INS 1 3 G ]
1010 [SUB 0 1 G T DEL 1 3 G ]
423 [SUB 0 1 G T SUB 1 3 G A ]
361 [SUB 0 1 G T SUB 1 3 G C ]
210 [SUB 0 1 G T SUB 1 3 G T ]
142 [SUB 0 1 G T DEL 1 4 A ]
265 [SUB 0 1 G T SUB 1 4 A C ]
244 [SUB 0 1 G T SUB 1 4 A G ]
271 [SUB 0 1 G T SUB 1 4 A T ]
118 [INS 0 2 A DEL 1 0 G ]
414 [INS 0 2 A SUB 1 0 G A ]
247 [INS 0 2 A SUB 1 0 G C ]
424 [INS 0 2 A DEL 1 1 A ]
421 [INS 0 2 A SUB 1 1 A C ]
337 [INS 0 2 A SUB 1 1 A G ]
130 [INS 0 2 A SUB 1 1 A T ]
120 [INS 0 2 A SUB 1 2 A C ]
350 [INS 0 2 A SUB 1 2 A G ]
205 [INS 0 2 A SUB 1 2 A T ]
115 [INS 0 2 A INS 1 3 G ]
928 [INS 0 2 A DEL 1 3 G ]
311 [INS 0 2 A SUB 1 3 G A ]
246 [INS 0 2 A SUB 1 3 G C ]
183 [INS 0 2 A SUB 1 3 G T ]
109 [INS 0 2 A DEL 1 4 A ]
265 [INS 0 2 A SUB 1 4 A C ]
263 [INS 0 2 A SUB 1 4 A G ]
163 [INS 0 2 A SUB 1 4 A T ]
1319 [DEL 0 2 A DEL 1 0 G ]
2924 [DEL 0 2 A SUB 1 0 G A ]
2394 [DEL 0 2 A SUB 1 0 G C ]
2 [DEL 0 2 A SUB 1 0 G N ]
3418 [DEL 0 2 A DEL 1 1 A ]
3133 [DEL 0 2 A SUB 1 1 A C ]
2683 [DEL 0 2 A SUB 1 1 A G ]
1 [DEL 0 2 A SUB 1 1 A N ]
1702 [DEL 0 2 A SUB 1 1 A T ]
1074 [DEL 0 2 A SUB 1 2 A C ]
3221 [DEL 0 2 A SUB 1 2 A G ]
1700 [DEL 0 2 A SUB 1 2 A T ]
793 [DEL 0 2 A INS 1 3 G ]
6352 [DEL 0 2 A DEL 1 3 G ]
2289 [DEL 0 2 A SUB 1 3 G A ]
2533 [DEL 0 2 A SUB 1 3 G C ]
1 [DEL 0 2 A SUB 1 3 G N ]
1452 [DEL 0 2 A SUB 1 3 G T ]
889 [DEL 0 2 A DEL 1 4 A ]
2740 [DEL 0 2 A SUB 1 4 A C ]
2098 [DEL 0 2 A SUB 1 4 A G ]
1 [DEL 0 2 A SUB 1 4 A N ]
1646 [DEL 0 2 A SUB 1 4 A T ]
1 [SUB 0 2 A . DEL 1 4 A ]
380 [SUB 0 2 A C DEL 1 0 G ]
884 [SUB 0 2 A C SUB 1 0 G A ]
654 [SUB 0 2 A C SUB 1 0 G C ]
1328 [SUB 0 2 A C DEL 1 1 A ]
739 [SUB 0 2 A C SUB 1 1 A C ]
737 [SUB 0 2 A C SUB 1 1 A G ]
408 [SUB 0 2 A C SUB 1 1 A T ]
318 [SUB 0 2 A C SUB 1 2 A C ]
981 [SUB 0 2 A C SUB 1 2 A G ]
494 [SUB 0 2 A C SUB 1 2 A T ]
227 [SUB 0 2 A C INS 1 3 G ]
2016 [SUB 0 2 A C DEL 1 3 G ]
667 [SUB 0 2 A C SUB 1 3 G A ]
924 [SUB 0 2 A C SUB 1 3 G C ]
467 [SUB 0 2 A C SUB 1 3 G T ]
277 [SUB 0 2 A C DEL 1 4 A ]
655 [SUB 0 2 A C SUB 1 4 A C ]
656 [SUB 0 2 A C SUB 1 4 A G ]
495 [SUB 0 2 A C SUB 1 4 A T ]
458 [SUB 0 2 A G DEL 1 0 G ]
833 [SUB 0 2 A G SUB 1 0 G A ]
606 [SUB 0 2 A G SUB 1 0 G C ]
1538 [SUB 0 2 A G DEL 1 1 A ]
894 [SUB 0 2 A G SUB 1 1 A C ]
781 [SUB 0 2 A G SUB 1 1 A G ]
537 [SUB 0 2 A G SUB 1 1 A T ]
347 [SUB 0 2 A G SUB 1 2 A C ]
1172 [SUB 0 2 A G SUB 1 2 A G ]
1 [SUB 0 2 A G SUB 1 2 A N ]
746 [SUB 0 2 A G SUB 1 2 A T ]
296 [SUB 0 2 A G INS 1 3 G ]
2494 [SUB 0 2 A G DEL 1 3 G ]
768 [SUB 0 2 A G SUB 1 3 G A ]
845 [SUB 0 2 A G SUB 1 3 G C ]
382 [SUB 0 2 A G SUB 1 3 G T ]
369 [SUB 0 2 A G DEL 1 4 A ]
1066 [SUB 0 2 A G SUB 1 4 A C ]
771 [SUB 0 2 A G SUB 1 4 A G ]
603 [SUB 0 2 A G SUB 1 4 A T ]
2 [SUB 0 2 A N SUB 1 0 G A ]
1 [SUB 0 2 A N DEL 1 1 A ]
2 [SUB 0 2 A N SUB 1 1 A C ]
1 [SUB 0 2 A N SUB 1 4 A C ]
1 [SUB 0 2 A N SUB 1 4 A G ]
583 [SUB 0 2 A T DEL 1 0 G ]
1359 [SUB 0 2 A T SUB 1 0 G A ]
1053 [SUB 0 2 A T SUB 1 0 G C ]
2208 [SUB 0 2 A T DEL 1 1 A ]
1258 [SUB 0 2 A T SUB 1 1 A C ]
923 [SUB 0 2 A T SUB 1 1 A G ]
1 [SUB 0 2 A T SUB 1 1 A N ]
554 [SUB 0 2 A T SUB 1 1 A T ]
414 [SUB 0 2 A T SUB 1 2 A C ]
1423 [SUB 0 2 A T SUB 1 2 A G ]
663 [SUB 0 2 A T SUB 1 2 A T ]
228 [SUB 0 2 A T INS 1 3 G ]
2659 [SUB 0 2 A T DEL 1 3 G ]
834 [SUB 0 2 A T SUB 1 3 G A ]
699 [SUB 0 2 A T SUB 1 3 G C ]
1 [SUB 0 2 A T SUB 1 3 G N ]
588 [SUB 0 2 A T SUB 1 3 G T ]
391 [SUB 0 2 A T DEL 1 4 A ]
1127 [SUB 0 2 A T SUB 1 4 A C ]
796 [SUB 0 2 A T SUB 1 4 A G ]
598 [SUB 0 2 A T SUB 1 4 A T ]
98 [SUB 0 3 A C DEL 1 0 G ]
333 [SUB 0 3 A C SUB 1 0 G A ]
197 [SUB 0 3 A C SUB 1 0 G C ]
487 [SUB 0 3 A C DEL 1 1 A ]
301 [SUB 0 3 A C SUB 1 1 A C ]
350 [SUB 0 3 A C SUB 1 1 A G ]
300 [SUB 0 3 A C SUB 1 1 A T ]
281 [SUB 0 3 A C SUB 1 2 A C ]
385 [SUB 0 3 A C SUB 1 2 A G ]
231 [SUB 0 3 A C SUB 1 2 A T ]
80 [SUB 0 3 A C INS 1 3 G ]
754 [SUB 0 3 A C DEL 1 3 G ]
271 [SUB 0 3 A C SUB 1 3 G A ]
305 [SUB 0 3 A C SUB 1 3 G C ]
233 [SUB 0 3 A C SUB 1 3 G T ]
127 [SUB 0 3 A C DEL 1 4 A ]
348 [SUB 0 3 A C SUB 1 4 A C ]
248 [SUB 0 3 A C SUB 1 4 A G ]
222 [SUB 0 3 A C SUB 1 4 A T ]
408 [SUB 0 3 A G DEL 1 0 G ]
1030 [SUB 0 3 A G SUB 1 0 G A ]
906 [SUB 0 3 A G SUB 1 0 G C ]
1 [SUB 0 3 A G SUB 1 0 G N ]
1761 [SUB 0 3 A G DEL 1 1 A ]
1013 [SUB 0 3 A G SUB 1 1 A C ]
1019 [SUB 0 3 A G SUB 1 1 A G ]
570 [SUB 0 3 A G SUB 1 1 A T ]
490 [SUB 0 3 A G SUB 1 2 A C ]
1554 [SUB 0 3 A G SUB 1 2 A G ]
720 [SUB 0 3 A G SUB 1 2 A T ]
309 [SUB 0 3 A G INS 1 3 G ]
2370 [SUB 0 3 A G DEL 1 3 G ]
855 [SUB 0 3 A G SUB 1 3 G A ]
969 [SUB 0 3 A G SUB 1 3 G C ]
526 [SUB 0 3 A G SUB 1 3 G T ]
420 [SUB 0 3 A G DEL 1 4 A ]
858 [SUB 0 3 A G SUB 1 4 A C ]
928 [SUB 0 3 A G SUB 1 4 A G ]
608 [SUB 0 3 A G SUB 1 4 A T ]
1 [SUB 0 3 A N SUB 1 3 G C ]
87 [SUB 0 3 A T DEL 1 0 G ]
394 [SUB 0 3 A T SUB 1 0 G A ]
356 [SUB 0 3 A T SUB 1 0 G C ]
1 [SUB 0 3 A T SUB 1 0 G N ]
613 [SUB 0 3 A T DEL 1 1 A ]
509 [SUB 0 3 A T SUB 1 1 A C ]
384 [SUB 0 3 A T SUB 1 1 A G ]
311 [SUB 0 3 A T SUB 1 1 A T ]
241 [SUB 0 3 A T SUB 1 2 A C ]
578 [SUB 0 3 A T SUB 1 2 A G ]
244 [SUB 0 3 A T SUB 1 2 A T ]
137 [SUB 0 3 A T INS 1 3 G ]
916 [SUB 0 3 A T DEL 1 3 G ]
282 [SUB 0 3 A T SUB 1 3 G A ]
400 [SUB 0 3 A T SUB 1 3 G C ]
206 [SUB 0 3 A T SUB 1 3 G T ]
138 [SUB 0 3 A T DEL 1 4 A ]
330 [SUB 0 3 A T SUB 1 4 A C ]
321 [SUB 0 3 A T SUB 1 4 A G ]
1 [SUB 0 3 A T SUB 1 4 A N ]
323 [SUB 0 3 A T SUB 1 4 A T ]
148 [INS 0 4 G DEL 1 0 G ]
269 [INS 0 4 G SUB 1 0 G A ]
209 [INS 0 4 G SUB 1 0 G C ]
492 [INS 0 4 G DEL 1 1 A ]
441 [INS 0 4 G SUB 1 1 A C ]
218 [INS 0 4 G SUB 1 1 A G ]
139 [INS 0 4 G SUB 1 1 A T ]
115 [INS 0 4 G SUB 1 2 A C ]
280 [INS 0 4 G SUB 1 2 A G ]
174 [INS 0 4 G SUB 1 2 A T ]
131 [INS 0 4 G INS 1 3 G ]
737 [INS 0 4 G DEL 1 3 G ]
334 [INS 0 4 G SUB 1 3 G A ]
286 [INS 0 4 G SUB 1 3 G C ]
1 [INS 0 4 G SUB 1 3 G N ]
237 [INS 0 4 G SUB 1 3 G T ]
100 [INS 0 4 G DEL 1 4 A ]
256 [INS 0 4 G SUB 1 4 A C ]
212 [INS 0 4 G SUB 1 4 A G ]
189 [INS 0 4 G SUB 1 4 A T ]
1612 [DEL 0 4 G SUB 1 0 G A ]
1338 [DEL 0 4 G SUB 1 0 G C ]
1898 [DEL 0 4 G DEL 1 1 A ]
1658 [DEL 0 4 G SUB 1 1 A C ]
1849 [DEL 0 4 G SUB 1 1 A G ]
1 [DEL 0 4 G SUB 1 1 A N ]
1134 [DEL 0 4 G SUB 1 1 A T ]
626 [DEL 0 4 G SUB 1 2 A C ]
2026 [DEL 0 4 G SUB 1 2 A G ]
949 [DEL 0 4 G SUB 1 2 A T ]
477 [DEL 0 4 G INS 1 3 G ]
3739 [DEL 0 4 G DEL 1 3 G ]
1400 [DEL 0 4 G SUB 1 3 G A ]
1251 [DEL 0 4 G SUB 1 3 G C ]
774 [DEL 0 4 G SUB 1 3 G T ]
550 [DEL 0 4 G DEL 1 4 A ]
1561 [DEL 0 4 G SUB 1 4 A C ]
1077 [DEL 0 4 G SUB 1 4 A G ]
1128 [DEL 0 4 G SUB 1 4 A T ]
158 [SUB 0 4 G A DEL 1 0 G ]
1065 [SUB 0 4 G A SUB 1 0 G A ]
741 [SUB 0 4 G A SUB 1 0 G C ]
1 [SUB 0 4 G A SUB 1 0 G N ]
1260 [SUB 0 4 G A DEL 1 1 A ]
660 [SUB 0 4 G A SUB 1 1 A C ]
811 [SUB 0 4 G A SUB 1 1 A G ]
536 [SUB 0 4 G A SUB 1 1 A T ]
329 [SUB 0 4 G A SUB 1 2 A C ]
868 [SUB 0 4 G A SUB 1 2 A G ]
1 [SUB 0 4 G A SUB 1 2 A N ]
525 [SUB 0 4 G A SUB 1 2 A T ]
235 [SUB 0 4 G A INS 1 3 G ]
2324 [SUB 0 4 G A DEL 1 3 G ]
972 [SUB 0 4 G A SUB 1 3 G A ]
730 [SUB 0 4 G A SUB 1 3 G C ]
412 [SUB 0 4 G A SUB 1 3 G T ]
250 [SUB 0 4 G A DEL 1 4 A ]
827 [SUB 0 4 G A SUB 1 4 A C ]
595 [SUB 0 4 G A SUB 1 4 A G ]
579 [SUB 0 4 G A SUB 1 4 A T ]
497 [SUB 0 4 G C DEL 1 0 G ]
1040 [SUB 0 4 G C SUB 1 0 G A ]
802 [SUB 0 4 G C SUB 1 0 G C ]
1 [SUB 0 4 G C SUB 1 0 G N ]
1926 [SUB 0 4 G C DEL 1 1 A ]
1112 [SUB 0 4 G C SUB 1 1 A C ]
1016 [SUB 0 4 G C SUB 1 1 A G ]
533 [SUB 0 4 G C SUB 1 1 A T ]
521 [SUB 0 4 G C SUB 1 2 A C ]
1162 [SUB 0 4 G C SUB 1 2 A G ]
701 [SUB 0 4 G C SUB 1 2 A T ]
255 [SUB 0 4 G C INS 1 3 G ]
2418 [SUB 0 4 G C DEL 1 3 G ]
837 [SUB 0 4 G C SUB 1 3 G A ]
1302 [SUB 0 4 G C SUB 1 3 G C ]
538 [SUB 0 4 G C SUB 1 3 G T ]
361 [SUB 0 4 G C DEL 1 4 A ]
1422 [SUB 0 4 G C SUB 1 4 A C ]
841 [SUB 0 4 G C SUB 1 4 A G ]
1 [SUB 0 4 G C SUB 1 4 A N ]
1139 [SUB 0 4 G C SUB 1 4 A T ]
1 [SUB 0 4 G N DEL 1 1 A ]
1 [SUB 0 4 G N SUB 1 1 A C ]
1 [SUB 0 4 G N SUB 1 1 A T ]
1 [SUB 0 4 G N DEL 1 3 G ]
1 [SUB 0 4 G N SUB 1 4 A C ]
552 [SUB 0 4 G T SUB 1 0 G A ]
394 [SUB 0 4 G T SUB 1 0 G C ]
816 [SUB 0 4 G T DEL 1 1 A ]
534 [SUB 0 4 G T SUB 1 1 A C ]
694 [SUB 0 4 G T SUB 1 1 A G ]
1 [SUB 0 4 G T SUB 1 1 A N ]
329 [SUB 0 4 G T SUB 1 1 A T ]
183 [SUB 0 4 G T SUB 1 2 A C ]
567 [SUB 0 4 G T SUB 1 2 A G ]
381 [SUB 0 4 G T SUB 1 2 A T ]
165 [SUB 0 4 G T INS 1 3 G ]
1150 [SUB 0 4 G T DEL 1 3 G ]
389 [SUB 0 4 G T SUB 1 3 G A ]
480 [SUB 0 4 G T SUB 1 3 G C ]
319 [SUB 0 4 G T SUB 1 3 G T ]
182 [SUB 0 4 G T DEL 1 4 A ]
380 [SUB 0 4 G T SUB 1 4 A C ]
324 [SUB 0 4 G T SUB 1 4 A G ]
375 [SUB 0 4 G T SUB 1 4 A T ]
445 [DEL 0 5 A ]
7483 [DEL 0 5 A DEL 1 4 A ]
1 [SUB 0 5 A . SUB 1 0 G A ]
270 [SUB 0 5 A C DEL 1 0 G ]
429 [SUB 0 5 A C SUB 1 0 G A ]
341 [SUB 0 5 A C SUB 1 0 G C ]
1 [SUB 0 5 A C SUB 1 0 G N ]
849 [SUB 0 5 A C DEL 1 1 A ]
377 [SUB 0 5 A C SUB 1 1 A C ]
388 [SUB 0 5 A C SUB 1 1 A G ]
206 [SUB 0 5 A C SUB 1 1 A T ]
151 [SUB 0 5 A C SUB 1 2 A C ]
622 [SUB 0 5 A C SUB 1 2 A G ]
365 [SUB 0 5 A C SUB 1 2 A T ]
123 [SUB 0 5 A C INS 1 3 G ]
1080 [SUB 0 5 A C DEL 1 3 G ]
267 [SUB 0 5 A C SUB 1 3 G A ]
377 [SUB 0 5 A C SUB 1 3 G C ]
221 [SUB 0 5 A C SUB 1 3 G T ]
155 [SUB 0 5 A C DEL 1 4 A ]
370 [SUB 0 5 A C SUB 1 4 A C ]
311 [SUB 0 5 A C SUB 1 4 A G ]
315 [SUB 0 5 A C SUB 1 4 A T ]
360 [SUB 0 5 A G SUB 1 0 G A ]
356 [SUB 0 5 A G SUB 1 0 G C ]
700 [SUB 0 5 A G DEL 1 1 A ]
427 [SUB 0 5 A G SUB 1 1 A C ]
361 [SUB 0 5 A G SUB 1 1 A G ]
282 [SUB 0 5 A G SUB 1 1 A T ]
196 [SUB 0 5 A G SUB 1 2 A C ]
455 [SUB 0 5 A G SUB 1 2 A G ]
234 [SUB 0 5 A G SUB 1 2 A T ]
131 [SUB 0 5 A G INS 1 3 G ]
1149 [SUB 0 5 A G DEL 1 3 G ]
382 [SUB 0 5 A G SUB 1 3 G A ]
423 [SUB 0 5 A G SUB 1 3 G C ]
1 [SUB 0 5 A G SUB 1 3 G N ]
303 [SUB 0 5 A G SUB 1 3 G T ]
166 [SUB 0 5 A G DEL 1 4 A ]
423 [SUB 0 5 A G SUB 1 4 A C ]
395 [SUB 0 5 A G SUB 1 4 A G ]
310 [SUB 0 5 A G SUB 1 4 A T ]
1 [SUB 0 5 A N SUB 1 2 A G ]
371 [SUB 0 5 A T SUB 1 0 G A ]
248 [SUB 0 5 A T SUB 1 0 G C ]
565 [SUB 0 5 A T DEL 1 1 A ]
385 [SUB 0 5 A T SUB 1 1 A C ]
410 [SUB 0 5 A T SUB 1 1 A G ]
236 [SUB 0 5 A T SUB 1 1 A T ]
203 [SUB 0 5 A T SUB 1 2 A C ]
438 [SUB 0 5 A T SUB 1 2 A G ]
248 [SUB 0 5 A T SUB 1 2 A T ]
144 [SUB 0 5 A T INS 1 3 G ]
979 [SUB 0 5 A T DEL 1 3 G ]
322 [SUB 0 5 A T SUB 1 3 G A ]
392 [SUB 0 5 A T SUB 1 3 G C ]
252 [SUB 0 5 A T SUB 1 3 G T ]
167 [SUB 0 5 A T DEL 1 4 A ]
400 [SUB 0 5 A T SUB 1 4 A C ]
329 [SUB 0 5 A T SUB 1 4 A G ]
359 [SUB 0 5 A T SUB 1 4 A T ]
392 [DEL 1 0 G ]
1903 [SUB 1 0 G A ]
1377 [SUB 1 0 G C ]
2 [SUB 1 0 G N ]
734 [SUB 1 0 G T ]
3490 [DEL 1 1 A ]
1615 [SUB 1 1 A C ]
1717 [SUB 1 1 A G ]
1907 [SUB 1 1 A T ]
823 [SUB 1 2 A C ]
2218 [SUB 1 2 A G ]
1476 [SUB 1 2 A T ]
544 [INS 1 3 G ]
4976 [DEL 1 3 G ]
1816 [SUB 1 3 G A ]
2001 [SUB 1 3 G C ]
1 [SUB 1 3 G N ]
1173 [SUB 1 3 G T ]
834 [DEL 1 4 A ]
1931 [SUB 1 4 A C ]
1584 [SUB 1 4 A G ]
1529 [SUB 1 4 A T ]
26    3705
46
52 [DEL 0 4 G DEL 1 0 T ]
663 [DEL 0 4 G SUB 1 0 T A ]
77 [DEL 0 4 G SUB 1 0 T C ]
535 [DEL 0 4 G SUB 1 0 T G ]
651 [DEL 0 4 G DEL 1 1 G ]
283 [DEL 0 4 G SUB 1 1 G A ]
175 [DEL 0 4 G SUB 1 1 G C ]
185 [DEL 0 4 G SUB 1 1 G T ]
172 [DEL 0 4 G INS 1 2 A ]
1493 [DEL 0 4 G DEL 1 2 A ]
375 [DEL 0 4 G SUB 1 2 A C ]
553 [DEL 0 4 G SUB 1 2 A G ]
606 [DEL 0 4 G SUB 1 2 A T ]
163 [DEL 0 4 G SUB 1 3 A C ]
517 [DEL 0 4 G SUB 1 3 A G ]
788 [DEL 0 4 G SUB 1 3 A T ]
705 [DEL 0 4 G DEL 1 4 G ]
365 [DEL 0 4 G SUB 1 4 G A ]
327 [DEL 0 4 G SUB 1 4 G C ]
417 [DEL 0 4 G SUB 1 4 G T ]
947 [DEL 1 0 T ]
3724 [SUB 1 0 T A ]
574 [SUB 1 0 T C ]
2538 [SUB 1 0 T G ]
1987 [DEL 1 1 G ]
986 [SUB 1 1 G A ]
935 [SUB 1 1 G C ]
786 [SUB 1 1 G T ]
449 [INS 1 2 A ]
4994 [DEL 1 2 A ]
1974 [SUB 1 2 A C ]
2355 [SUB 1 2 A G ]
2925 [SUB 1 2 A T ]
763 [SUB 1 3 A C ]
2116 [SUB 1 3 A G ]
1205 [SUB 1 3 A T ]
641 [INS 1 4 G ]
3183 [DEL 1 4 G ]
1284 [SUB 1 4 G A ]
1642 [SUB 1 4 G C ]
950 [SUB 1 4 G T ]
581 [DEL 1 5 A ]
1498 [SUB 1 5 A C ]
1680 [SUB 1 5 A G ]
1 [SUB 1 5 A N ]
1378 [SUB 1 5 A T ]
27    4383
49
707 [DEL 0 4 A DEL 1 1 G ]
372 [DEL 0 4 A SUB 1 1 G A ]
380 [DEL 0 4 A SUB 1 1 G C ]
274 [DEL 0 4 A SUB 1 1 G T ]
166 [DEL 0 4 A INS 1 2 A ]
1609 [DEL 0 4 A DEL 1 2 A ]
1 [DEL 0 4 A SUB 1 2 A . ]
552 [DEL 0 4 A SUB 1 2 A C ]
725 [DEL 0 4 A SUB 1 2 A G ]
612 [DEL 0 4 A SUB 1 2 A T ]
236 [DEL 0 4 A SUB 1 3 A C ]
778 [DEL 0 4 A SUB 1 3 A G ]
163 [DEL 0 4 A SUB 1 3 A T ]
206 [DEL 0 4 A INS 1 4 G ]
540 [DEL 0 4 A DEL 1 4 G ]
247 [DEL 0 4 A SUB 1 4 G A ]
370 [DEL 0 4 A SUB 1 4 G C ]
178 [DEL 0 4 A SUB 1 4 G T ]
7483 [DEL 0 4 A DEL 1 5 A ]
155 [DEL 0 4 A SUB 1 5 A C ]
164 [DEL 0 4 A SUB 1 5 A G ]
166 [DEL 0 4 A SUB 1 5 A T ]
1187 [DEL 1 0 T ]
4895 [SUB 1 0 T A ]
1020 [SUB 1 0 T C ]
3528 [SUB 1 0 T G ]
2443 [DEL 1 1 G ]
1505 [SUB 1 1 G A ]
1040 [SUB 1 1 G C ]
966 [SUB 1 1 G T ]
609 [INS 1 2 A ]
6065 [DEL 1 2 A ]
2167 [SUB 1 2 A C ]
2402 [SUB 1 2 A G ]
1 [SUB 1 2 A N ]
3284 [SUB 1 2 A T ]
705 [SUB 1 3 A C ]
2447 [SUB 1 3 A G ]
1209 [SUB 1 3 A T ]
684 [INS 1 4 G ]
3640 [DEL 1 4 G ]
1694 [SUB 1 4 G A ]
2126 [SUB 1 4 G C ]
1 [SUB 1 4 G N ]
1316 [SUB 1 4 G T ]
679 [DEL 1 5 A ]
1542 [SUB 1 5 A C ]
1354 [SUB 1 5 A G ]
1299 [SUB 1 5 A T ]
28    4083
503
23 [DEL 0 0 T DEL 1 0 T ]
223 [DEL 0 0 T SUB 1 0 T A ]
45 [DEL 0 0 T SUB 1 0 T C ]
236 [DEL 0 0 T SUB 1 0 T G ]
186 [DEL 0 0 T DEL 1 1 G ]
99 [DEL 0 0 T SUB 1 1 G A ]
90 [DEL 0 0 T SUB 1 1 G C ]
86 [DEL 0 0 T SUB 1 1 G T ]
401 [DEL 0 0 T DEL 1 2 A ]
147 [DEL 0 0 T SUB 1 2 A C ]
209 [DEL 0 0 T SUB 1 2 A G ]
174 [DEL 0 0 T SUB 1 2 A T ]
82 [DEL 0 0 T SUB 1 3 A C ]
151 [DEL 0 0 T SUB 1 3 A G ]
161 [DEL 0 0 T SUB 1 3 A T ]
52 [DEL 0 0 T DEL 1 4 G ]
186 [DEL 0 0 T SUB 1 4 G C ]
128 [DEL 0 0 T SUB 1 4 G T ]
501 [SUB 0 0 T A DEL 1 0 T ]
1264 [SUB 0 0 T A SUB 1 0 T A ]
253 [SUB 0 0 T A SUB 1 0 T C ]
1539 [SUB 0 0 T A SUB 1 0 T G ]
1 [SUB 0 0 T A SUB 1 0 T N ]
1219 [SUB 0 0 T A DEL 1 1 G ]
605 [SUB 0 0 T A SUB 1 1 G A ]
668 [SUB 0 0 T A SUB 1 1 G C ]
449 [SUB 0 0 T A SUB 1 1 G T ]
2729 [SUB 0 0 T A DEL 1 2 A ]
928 [SUB 0 0 T A SUB 1 2 A C ]
1404 [SUB 0 0 T A SUB 1 2 A G ]
880 [SUB 0 0 T A SUB 1 2 A T ]
461 [SUB 0 0 T A SUB 1 3 A C ]
1035 [SUB 0 0 T A SUB 1 3 A G ]
853 [SUB 0 0 T A SUB 1 3 A T ]
676 [SUB 0 0 T A DEL 1 4 G ]
1160 [SUB 0 0 T A SUB 1 4 G C ]
943 [SUB 0 0 T A SUB 1 4 G T ]
72 [SUB 0 0 T C DEL 1 0 T ]
179 [SUB 0 0 T C SUB 1 0 T A ]
48 [SUB 0 0 T C SUB 1 0 T C ]
186 [SUB 0 0 T C SUB 1 0 T G ]
1 [SUB 0 0 T C SUB 1 0 T N ]
125 [SUB 0 0 T C DEL 1 1 G ]
78 [SUB 0 0 T C SUB 1 1 G A ]
153 [SUB 0 0 T C SUB 1 1 G C ]
34 [SUB 0 0 T C SUB 1 1 G T ]
302 [SUB 0 0 T C DEL 1 2 A ]
132 [SUB 0 0 T C SUB 1 2 A C ]
183 [SUB 0 0 T C SUB 1 2 A G ]
1 [SUB 0 0 T C SUB 1 2 A N ]
94 [SUB 0 0 T C SUB 1 2 A T ]
72 [SUB 0 0 T C SUB 1 3 A C ]
118 [SUB 0 0 T C SUB 1 3 A G ]
98 [SUB 0 0 T C SUB 1 3 A T ]
77 [SUB 0 0 T C DEL 1 4 G ]
133 [SUB 0 0 T C SUB 1 4 G C ]
98 [SUB 0 0 T C SUB 1 4 G T ]
626 [SUB 0 0 T G DEL 1 0 T ]
975 [SUB 0 0 T G SUB 1 0 T A ]
161 [SUB 0 0 T G SUB 1 0 T C ]
1622 [SUB 0 0 T G SUB 1 0 T G ]
1 [SUB 0 0 T G SUB 1 0 T N ]
1013 [SUB 0 0 T G DEL 1 1 G ]
435 [SUB 0 0 T G SUB 1 1 G A ]
512 [SUB 0 0 T G SUB 1 1 G C ]
330 [SUB 0 0 T G SUB 1 1 G T ]
2093 [SUB 0 0 T G DEL 1 2 A ]
752 [SUB 0 0 T G SUB 1 2 A C ]
1063 [SUB 0 0 T G SUB 1 2 A G ]
722 [SUB 0 0 T G SUB 1 2 A T ]
374 [SUB 0 0 T G SUB 1 3 A C ]
877 [SUB 0 0 T G SUB 1 3 A G ]
672 [SUB 0 0 T G SUB 1 3 A T ]
551 [SUB 0 0 T G DEL 1 4 G ]
738 [SUB 0 0 T G SUB 1 4 G C ]
584 [SUB 0 0 T G SUB 1 4 G T ]
1 [SUB 0 0 T N DEL 1 2 A ]
1 [SUB 0 0 T N SUB 1 2 A G ]
2 [SUB 0 0 T N SUB 1 3 A G ]
1 [SUB 0 0 T N SUB 1 3 A T ]
568 [DEL 0 1 G DEL 1 0 T ]
1 [DEL 0 1 G SUB 1 0 T . ]
1956 [DEL 0 1 G SUB 1 0 T A ]
276 [DEL 0 1 G SUB 1 0 T C ]
2088 [DEL 0 1 G SUB 1 0 T G ]
2241 [DEL 0 1 G DEL 1 1 G ]
1282 [DEL 0 1 G SUB 1 1 G A ]
1051 [DEL 0 1 G SUB 1 1 G C ]
1 [DEL 0 1 G SUB 1 1 G N ]
881 [DEL 0 1 G SUB 1 1 G T ]
4627 [DEL 0 1 G DEL 1 2 A ]
1625 [DEL 0 1 G SUB 1 2 A C ]
2083 [DEL 0 1 G SUB 1 2 A G ]
2232 [DEL 0 1 G SUB 1 2 A T ]
900 [DEL 0 1 G SUB 1 3 A C ]
1481 [DEL 0 1 G SUB 1 3 A G ]
1201 [DEL 0 1 G SUB 1 3 A T ]
654 [DEL 0 1 G DEL 1 4 G ]
1371 [DEL 0 1 G SUB 1 4 G C ]
1108 [DEL 0 1 G SUB 1 4 G T ]
258 [SUB 0 1 G A DEL 1 0 T ]
793 [SUB 0 1 G A SUB 1 0 T A ]
129 [SUB 0 1 G A SUB 1 0 T C ]
934 [SUB 0 1 G A SUB 1 0 T G ]
1 [SUB 0 1 G A SUB 1 0 T N ]
835 [SUB 0 1 G A DEL 1 1 G ]
576 [SUB 0 1 G A SUB 1 1 G A ]
420 [SUB 0 1 G A SUB 1 1 G C ]
353 [SUB 0 1 G A SUB 1 1 G T ]
1538 [SUB 0 1 G A DEL 1 2 A ]
690 [SUB 0 1 G A SUB 1 2 A C ]
735 [SUB 0 1 G A SUB 1 2 A G ]
918 [SUB 0 1 G A SUB 1 2 A T ]
413 [SUB 0 1 G A SUB 1 3 A C ]
635 [SUB 0 1 G A SUB 1 3 A G ]
555 [SUB 0 1 G A SUB 1 3 A T ]
286 [SUB 0 1 G A DEL 1 4 G ]
600 [SUB 0 1 G A SUB 1 4 G C ]
1 [SUB 0 1 G A SUB 1 4 G N ]
475 [SUB 0 1 G A SUB 1 4 G T ]
213 [SUB 0 1 G C DEL 1 0 T ]
591 [SUB 0 1 G C SUB 1 0 T A ]
124 [SUB 0 1 G C SUB 1 0 T C ]
649 [SUB 0 1 G C SUB 1 0 T G ]
557 [SUB 0 1 G C DEL 1 1 G ]
332 [SUB 0 1 G C SUB 1 1 G A ]
402 [SUB 0 1 G C SUB 1 1 G C ]
164 [SUB 0 1 G C SUB 1 1 G T ]
1032 [SUB 0 1 G C DEL 1 2 A ]
401 [SUB 0 1 G C SUB 1 2 A C ]
577 [SUB 0 1 G C SUB 1 2 A G ]
591 [SUB 0 1 G C SUB 1 2 A T ]
240 [SUB 0 1 G C SUB 1 3 A C ]
408 [SUB 0 1 G C SUB 1 3 A G ]
323 [SUB 0 1 G C SUB 1 3 A T ]
179 [SUB 0 1 G C DEL 1 4 G ]
339 [SUB 0 1 G C SUB 1 4 G C ]
287 [SUB 0 1 G C SUB 1 4 G T ]
1 [SUB 0 1 G N DEL 1 0 T ]
1 [SUB 0 1 G N SUB 1 2 A C ]
1 [SUB 0 1 G N SUB 1 3 A G ]
1 [SUB 0 1 G N SUB 1 4 G T ]
144 [SUB 0 1 G T DEL 1 0 T ]
364 [SUB 0 1 G T SUB 1 0 T A ]
72 [SUB 0 1 G T SUB 1 0 T C ]
498 [SUB 0 1 G T SUB 1 0 T G ]
567 [SUB 0 1 G T DEL 1 1 G ]
270 [SUB 0 1 G T SUB 1 1 G A ]
271 [SUB 0 1 G T SUB 1 1 G C ]
287 [SUB 0 1 G T SUB 1 1 G T ]
1106 [SUB 0 1 G T DEL 1 2 A ]
327 [SUB 0 1 G T SUB 1 2 A C ]
516 [SUB 0 1 G T SUB 1 2 A G ]
575 [SUB 0 1 G T SUB 1 2 A T ]
231 [SUB 0 1 G T SUB 1 3 A C ]
357 [SUB 0 1 G T SUB 1 3 A G ]
360 [SUB 0 1 G T SUB 1 3 A T ]
188 [SUB 0 1 G T DEL 1 4 G ]
282 [SUB 0 1 G T SUB 1 4 G C ]
303 [SUB 0 1 G T SUB 1 4 G T ]
160 [INS 0 2 A DEL 1 0 T ]
348 [INS 0 2 A SUB 1 0 T A ]
90 [INS 0 2 A SUB 1 0 T C ]
382 [INS 0 2 A SUB 1 0 T G ]
328 [INS 0 2 A DEL 1 1 G ]
142 [INS 0 2 A SUB 1 1 G A ]
175 [INS 0 2 A SUB 1 1 G C ]
101 [INS 0 2 A SUB 1 1 G T ]
566 [INS 0 2 A DEL 1 2 A ]
329 [INS 0 2 A SUB 1 2 A C ]
332 [INS 0 2 A SUB 1 2 A G ]
218 [INS 0 2 A SUB 1 2 A T ]
120 [INS 0 2 A SUB 1 3 A C ]
245 [INS 0 2 A SUB 1 3 A G ]
196 [INS 0 2 A SUB 1 3 A T ]
173 [INS 0 2 A DEL 1 4 G ]
278 [INS 0 2 A SUB 1 4 G C ]
1 [INS 0 2 A SUB 1 4 G N ]
180 [INS 0 2 A SUB 1 4 G T ]
3625 [DEL 0 2 A SUB 1 0 T A ]
602 [DEL 0 2 A SUB 1 0 T C ]
4362 [DEL 0 2 A SUB 1 0 T G ]
3 [DEL 0 2 A SUB 1 0 T N ]
3665 [DEL 0 2 A DEL 1 1 G ]
2121 [DEL 0 2 A SUB 1 1 G A ]
1549 [DEL 0 2 A SUB 1 1 G C ]
3 [DEL 0 2 A SUB 1 1 G N ]
1329 [DEL 0 2 A SUB 1 1 G T ]
7302 [DEL 0 2 A DEL 1 2 A ]
3074 [DEL 0 2 A SUB 1 2 A C ]
3806 [DEL 0 2 A SUB 1 2 A G ]
1 [DEL 0 2 A SUB 1 2 A N ]
4121 [DEL 0 2 A SUB 1 2 A T ]
1892 [DEL 0 2 A SUB 1 3 A C ]
3126 [DEL 0 2 A SUB 1 3 A G ]
2 [DEL 0 2 A SUB 1 3 A N ]
3026 [DEL 0 2 A SUB 1 3 A T ]
1503 [DEL 0 2 A DEL 1 4 G ]
3085 [DEL 0 2 A SUB 1 4 G C ]
1 [DEL 0 2 A SUB 1 4 G N ]
2235 [DEL 0 2 A SUB 1 4 G T ]
1 [SUB 0 2 A . SUB 1 0 T G ]
349 [SUB 0 2 A C DEL 1 0 T ]
936 [SUB 0 2 A C SUB 1 0 T A ]
160 [SUB 0 2 A C SUB 1 0 T C ]
928 [SUB 0 2 A C SUB 1 0 T G ]
946 [SUB 0 2 A C DEL 1 1 G ]
393 [SUB 0 2 A C SUB 1 1 G A ]
465 [SUB 0 2 A C SUB 1 1 G C ]
394 [SUB 0 2 A C SUB 1 1 G T ]
2072 [SUB 0 2 A C DEL 1 2 A ]
569 [SUB 0 2 A C SUB 1 2 A C ]
1160 [SUB 0 2 A C SUB 1 2 A G ]
644 [SUB 0 2 A C SUB 1 2 A T ]
373 [SUB 0 2 A C SUB 1 3 A C ]
825 [SUB 0 2 A C SUB 1 3 A G ]
677 [SUB 0 2 A C SUB 1 3 A T ]
379 [SUB 0 2 A C DEL 1 4 G ]
830 [SUB 0 2 A C SUB 1 4 G C ]
1 [SUB 0 2 A C SUB 1 4 G N ]
564 [SUB 0 2 A C SUB 1 4 G T ]
616 [SUB 0 2 A G DEL 1 0 T ]
1027 [SUB 0 2 A G SUB 1 0 T A ]
212 [SUB 0 2 A G SUB 1 0 T C ]
1266 [SUB 0 2 A G SUB 1 0 T G ]
1 [SUB 0 2 A G SUB 1 0 T N ]
1060 [SUB 0 2 A G DEL 1 1 G ]
439 [SUB 0 2 A G SUB 1 1 G A ]
539 [SUB 0 2 A G SUB 1 1 G C ]
353 [SUB 0 2 A G SUB 1 1 G T ]
2277 [SUB 0 2 A G DEL 1 2 A ]
808 [SUB 0 2 A G SUB 1 2 A C ]
1130 [SUB 0 2 A G SUB 1 2 A G ]
1 [SUB 0 2 A G SUB 1 2 A N ]
837 [SUB 0 2 A G SUB 1 2 A T ]
457 [SUB 0 2 A G SUB 1 3 A C ]
1162 [SUB 0 2 A G SUB 1 3 A G ]
713 [SUB 0 2 A G SUB 1 3 A T ]
557 [SUB 0 2 A G DEL 1 4 G ]
1157 [SUB 0 2 A G SUB 1 4 G C ]
655 [SUB 0 2 A G SUB 1 4 G T ]
1 [SUB 0 2 A N DEL 1 0 T ]
1 [SUB 0 2 A N SUB 1 0 T A ]
1 [SUB 0 2 A N DEL 1 2 A ]
447 [SUB 0 2 A T DEL 1 0 T ]
1249 [SUB 0 2 A T SUB 1 0 T A ]
198 [SUB 0 2 A T SUB 1 0 T C ]
1340 [SUB 0 2 A T SUB 1 0 T G ]
1607 [SUB 0 2 A T DEL 1 1 G ]
774 [SUB 0 2 A T SUB 1 1 G A ]
680 [SUB 0 2 A T SUB 1 1 G C ]
462 [SUB 0 2 A T SUB 1 1 G T ]
2211 [SUB 0 2 A T DEL 1 2 A ]
967 [SUB 0 2 A T SUB 1 2 A C ]
1135 [SUB 0 2 A T SUB 1 2 A G ]
1 [SUB 0 2 A T SUB 1 2 A N ]
872 [SUB 0 2 A T SUB 1 2 A T ]
440 [SUB 0 2 A T SUB 1 3 A C ]
1193 [SUB 0 2 A T SUB 1 3 A G ]
1066 [SUB 0 2 A T SUB 1 3 A T ]
616 [SUB 0 2 A T DEL 1 4 G ]
1139 [SUB 0 2 A T SUB 1 4 G C ]
749 [SUB 0 2 A T SUB 1 4 G T ]
239 [SUB 0 3 A C DEL 1 0 T ]
364 [SUB 0 3 A C SUB 1 0 T A ]
60 [SUB 0 3 A C SUB 1 0 T C ]
406 [SUB 0 3 A C SUB 1 0 T G ]
336 [SUB 0 3 A C DEL 1 1 G ]
134 [SUB 0 3 A C SUB 1 1 G A ]
129 [SUB 0 3 A C SUB 1 1 G C ]
112 [SUB 0 3 A C SUB 1 1 G T ]
753 [SUB 0 3 A C DEL 1 2 A ]
328 [SUB 0 3 A C SUB 1 2 A C ]
291 [SUB 0 3 A C SUB 1 2 A G ]
239 [SUB 0 3 A C SUB 1 2 A T ]
197 [SUB 0 3 A C SUB 1 3 A C ]
290 [SUB 0 3 A C SUB 1 3 A G ]
369 [SUB 0 3 A C SUB 1 3 A T ]
165 [SUB 0 3 A C DEL 1 4 G ]
323 [SUB 0 3 A C SUB 1 4 G C ]
203 [SUB 0 3 A C SUB 1 4 G T ]
435 [SUB 0 3 A G DEL 1 0 T ]
1168 [SUB 0 3 A G SUB 1 0 T A ]
287 [SUB 0 3 A G SUB 1 0 T C ]
1325 [SUB 0 3 A G SUB 1 0 T G ]
1313 [SUB 0 3 A G DEL 1 1 G ]
719 [SUB 0 3 A G SUB 1 1 G A ]
499 [SUB 0 3 A G SUB 1 1 G C ]
457 [SUB 0 3 A G SUB 1 1 G T ]
2301 [SUB 0 3 A G DEL 1 2 A ]
1007 [SUB 0 3 A G SUB 1 2 A C ]
1266 [SUB 0 3 A G SUB 1 2 A G ]
1069 [SUB 0 3 A G SUB 1 2 A T ]
490 [SUB 0 3 A G SUB 1 3 A C ]
1115 [SUB 0 3 A G SUB 1 3 A G ]
837 [SUB 0 3 A G SUB 1 3 A T ]
521 [SUB 0 3 A G DEL 1 4 G ]
977 [SUB 0 3 A G SUB 1 4 G C ]
904 [SUB 0 3 A G SUB 1 4 G T ]
75 [SUB 0 3 A T DEL 1 0 T ]
473 [SUB 0 3 A T SUB 1 0 T A ]
64 [SUB 0 3 A T SUB 1 0 T C ]
662 [SUB 0 3 A T SUB 1 0 T G ]
1 [SUB 0 3 A T SUB 1 0 T N ]
748 [SUB 0 3 A T DEL 1 1 G ]
294 [SUB 0 3 A T SUB 1 1 G A ]
314 [SUB 0 3 A T SUB 1 1 G C ]
365 [SUB 0 3 A T SUB 1 1 G T ]
1621 [SUB 0 3 A T DEL 1 2 A ]
491 [SUB 0 3 A T SUB 1 2 A C ]
721 [SUB 0 3 A T SUB 1 2 A G ]
1 [SUB 0 3 A T SUB 1 2 A N ]
636 [SUB 0 3 A T SUB 1 2 A T ]
330 [SUB 0 3 A T SUB 1 3 A C ]
457 [SUB 0 3 A T SUB 1 3 A G ]
1 [SUB 0 3 A T SUB 1 3 A N ]
652 [SUB 0 3 A T SUB 1 3 A T ]
315 [SUB 0 3 A T DEL 1 4 G ]
1261 [SUB 0 3 A T SUB 1 4 G C ]
3 [SUB 0 3 A T SUB 1 4 G N ]
712 [SUB 0 3 A T SUB 1 4 G T ]
142 [INS 0 4 G DEL 1 0 T ]
360 [INS 0 4 G SUB 1 0 T A ]
63 [INS 0 4 G SUB 1 0 T C ]
391 [INS 0 4 G SUB 1 0 T G ]
254 [INS 0 4 G DEL 1 1 G ]
183 [INS 0 4 G SUB 1 1 G A ]
167 [INS 0 4 G SUB 1 1 G C ]
1 [INS 0 4 G SUB 1 1 G N ]
109 [INS 0 4 G SUB 1 1 G T ]
564 [INS 0 4 G DEL 1 2 A ]
289 [INS 0 4 G SUB 1 2 A C ]
328 [INS 0 4 G SUB 1 2 A G ]
1 [INS 0 4 G SUB 1 2 A N ]
221 [INS 0 4 G SUB 1 2 A T ]
127 [INS 0 4 G SUB 1 3 A C ]
294 [INS 0 4 G SUB 1 3 A G ]
179 [INS 0 4 G SUB 1 3 A T ]
185 [INS 0 4 G DEL 1 4 G ]
200 [INS 0 4 G SUB 1 4 G C ]
1 [INS 0 4 G SUB 1 4 G N ]
191 [INS 0 4 G SUB 1 4 G T ]
2252 [DEL 0 4 G SUB 1 0 T A ]
328 [DEL 0 4 G SUB 1 0 T C ]
2438 [DEL 0 4 G SUB 1 0 T G ]
2669 [DEL 0 4 G DEL 1 1 G ]
1097 [DEL 0 4 G SUB 1 1 G A ]
1094 [DEL 0 4 G SUB 1 1 G C ]
5 [DEL 0 4 G SUB 1 1 G N ]
769 [DEL 0 4 G SUB 1 1 G T ]
3637 [DEL 0 4 G DEL 1 2 A ]
1854 [DEL 0 4 G SUB 1 2 A C ]
1934 [DEL 0 4 G SUB 1 2 A G ]
3 [DEL 0 4 G SUB 1 2 A N ]
2374 [DEL 0 4 G SUB 1 2 A T ]
861 [DEL 0 4 G SUB 1 3 A C ]
1570 [DEL 0 4 G SUB 1 3 A G ]
2 [DEL 0 4 G SUB 1 3 A N ]
1584 [DEL 0 4 G SUB 1 3 A T ]
708 [DEL 0 4 G DEL 1 4 G ]
1362 [DEL 0 4 G SUB 1 4 G C ]
1 [DEL 0 4 G SUB 1 4 G N ]
1111 [DEL 0 4 G SUB 1 4 G T ]
290 [SUB 0 4 G A DEL 1 0 T ]
1131 [SUB 0 4 G A SUB 1 0 T A ]
175 [SUB 0 4 G A SUB 1 0 T C ]
1021 [SUB 0 4 G A SUB 1 0 T G ]
1153 [SUB 0 4 G A DEL 1 1 G ]
529 [SUB 0 4 G A SUB 1 1 G A ]
554 [SUB 0 4 G A SUB 1 1 G C ]
390 [SUB 0 4 G A SUB 1 1 G T ]
1563 [SUB 0 4 G A DEL 1 2 A ]
690 [SUB 0 4 G A SUB 1 2 A C ]
880 [SUB 0 4 G A SUB 1 2 A G ]
1 [SUB 0 4 G A SUB 1 2 A N ]
785 [SUB 0 4 G A SUB 1 2 A T ]
1 [SUB 0 4 G A SUB 1 3 A . ]
368 [SUB 0 4 G A SUB 1 3 A C ]
642 [SUB 0 4 G A SUB 1 3 A G ]
709 [SUB 0 4 G A SUB 1 3 A T ]
366 [SUB 0 4 G A DEL 1 4 G ]
610 [SUB 0 4 G A SUB 1 4 G C ]
529 [SUB 0 4 G A SUB 1 4 G T ]
520 [SUB 0 4 G C DEL 1 0 T ]
1582 [SUB 0 4 G C SUB 1 0 T A ]
211 [SUB 0 4 G C SUB 1 0 T C ]
1662 [SUB 0 4 G C SUB 1 0 T G ]
1088 [SUB 0 4 G C DEL 1 1 G ]
690 [SUB 0 4 G C SUB 1 1 G A ]
502 [SUB 0 4 G C SUB 1 1 G C ]
3 [SUB 0 4 G C SUB 1 1 G N ]
385 [SUB 0 4 G C SUB 1 1 G T ]
2000 [SUB 0 4 G C DEL 1 2 A ]
977 [SUB 0 4 G C SUB 1 2 A C ]
1273 [SUB 0 4 G C SUB 1 2 A G ]
776 [SUB 0 4 G C SUB 1 2 A T ]
419 [SUB 0 4 G C SUB 1 3 A C ]
753 [SUB 0 4 G C SUB 1 3 A G ]
1 [SUB 0 4 G C SUB 1 3 A N ]
729 [SUB 0 4 G C SUB 1 3 A T ]
333 [SUB 0 4 G C DEL 1 4 G ]
585 [SUB 0 4 G C SUB 1 4 G C ]
1 [SUB 0 4 G C SUB 1 4 G N ]
531 [SUB 0 4 G C SUB 1 4 G T ]
1 [SUB 0 4 G N SUB 1 0 T A ]
150 [SUB 0 4 G T DEL 1 0 T ]
553 [SUB 0 4 G T SUB 1 0 T A ]
96 [SUB 0 4 G T SUB 1 0 T C ]
710 [SUB 0 4 G T SUB 1 0 T G ]
1 [SUB 0 4 G T SUB 1 0 T N ]
701 [SUB 0 4 G T DEL 1 1 G ]
428 [SUB 0 4 G T SUB 1 1 G A ]
334 [SUB 0 4 G T SUB 1 1 G C ]
218 [SUB 0 4 G T SUB 1 1 G T ]
1122 [SUB 0 4 G T DEL 1 2 A ]
601 [SUB 0 4 G T SUB 1 2 A C ]
603 [SUB 0 4 G T SUB 1 2 A G ]
540 [SUB 0 4 G T SUB 1 2 A T ]
234 [SUB 0 4 G T SUB 1 3 A C ]
395 [SUB 0 4 G T SUB 1 3 A G ]
588 [SUB 0 4 G T SUB 1 3 A T ]
223 [SUB 0 4 G T DEL 1 4 G ]
391 [SUB 0 4 G T SUB 1 4 G C ]
548 [SUB 0 4 G T SUB 1 4 G T ]
7928 [DEL 0 5 A ]
41 [SUB 0 5 A C DEL 1 0 T ]
616 [SUB 0 5 A C SUB 1 0 T A ]
82 [SUB 0 5 A C SUB 1 0 T C ]
571 [SUB 0 5 A C SUB 1 0 T G ]
438 [SUB 0 5 A C DEL 1 1 G ]
190 [SUB 0 5 A C SUB 1 1 G A ]
215 [SUB 0 5 A C SUB 1 1 G C ]
155 [SUB 0 5 A C SUB 1 1 G T ]
1076 [SUB 0 5 A C DEL 1 2 A ]
412 [SUB 0 5 A C SUB 1 2 A C ]
610 [SUB 0 5 A C SUB 1 2 A G ]
1 [SUB 0 5 A C SUB 1 2 A N ]
564 [SUB 0 5 A C SUB 1 2 A T ]
200 [SUB 0 5 A C SUB 1 3 A C ]
487 [SUB 0 5 A C SUB 1 3 A G ]
345 [SUB 0 5 A C SUB 1 3 A T ]
216 [SUB 0 5 A C DEL 1 4 G ]
366 [SUB 0 5 A C SUB 1 4 G C ]
1 [SUB 0 5 A C SUB 1 4 G N ]
307 [SUB 0 5 A C SUB 1 4 G T ]
273 [SUB 0 5 A G DEL 1 0 T ]
567 [SUB 0 5 A G SUB 1 0 T A ]
136 [SUB 0 5 A G SUB 1 0 T C ]
497 [SUB 0 5 A G SUB 1 0 T G ]
503 [SUB 0 5 A G DEL 1 1 G ]
264 [SUB 0 5 A G SUB 1 1 G A ]
249 [SUB 0 5 A G SUB 1 1 G C ]
146 [SUB 0 5 A G SUB 1 1 G T ]
1187 [SUB 0 5 A G DEL 1 2 A ]
549 [SUB 0 5 A G SUB 1 2 A C ]
543 [SUB 0 5 A G SUB 1 2 A G ]
426 [SUB 0 5 A G SUB 1 2 A T ]
186 [SUB 0 5 A G SUB 1 3 A C ]
402 [SUB 0 5 A G SUB 1 3 A G ]
337 [SUB 0 5 A G SUB 1 3 A T ]
232 [SUB 0 5 A G DEL 1 4 G ]
326 [SUB 0 5 A G SUB 1 4 G C ]
279 [SUB 0 5 A G SUB 1 4 G T ]
1 [SUB 0 5 A N SUB 1 2 A G ]
557 [SUB 0 5 A T SUB 1 0 T A ]
118 [SUB 0 5 A T SUB 1 0 T C ]
734 [SUB 0 5 A T SUB 1 0 T G ]
1 [SUB 0 5 A T SUB 1 0 T N ]
621 [SUB 0 5 A T DEL 1 1 G ]
309 [SUB 0 5 A T SUB 1 1 G A ]
323 [SUB 0 5 A T SUB 1 1 G C ]
234 [SUB 0 5 A T SUB 1 1 G T ]
1193 [SUB 0 5 A T DEL 1 2 A ]
1 [SUB 0 5 A T SUB 1 2 A . ]
462 [SUB 0 5 A T SUB 1 2 A C ]
628 [SUB 0 5 A T SUB 1 2 A G ]
538 [SUB 0 5 A T SUB 1 2 A T ]
285 [SUB 0 5 A T SUB 1 3 A C ]
463 [SUB 0 5 A T SUB 1 3 A G ]
410 [SUB 0 5 A T SUB 1 3 A T ]
231 [SUB 0 5 A T DEL 1 4 G ]
429 [SUB 0 5 A T SUB 1 4 G C ]
368 [SUB 0 5 A T SUB 1 4 G T ]
671 [DEL 1 0 T ]
3777 [SUB 1 0 T A ]
584 [SUB 1 0 T C ]
2450 [SUB 1 0 T G ]
2181 [DEL 1 1 G ]
1290 [SUB 1 1 G A ]
978 [SUB 1 1 G C ]
844 [SUB 1 1 G T ]
403 [INS 1 2 A ]
4559 [DEL 1 2 A ]
1902 [SUB 1 2 A C ]
2495 [SUB 1 2 A G ]
2716 [SUB 1 2 A T ]
1048 [SUB 1 3 A C ]
2283 [SUB 1 3 A G ]
1433 [SUB 1 3 A T ]
778 [DEL 1 4 G ]
1392 [SUB 1 4 G A ]
2116 [SUB 1 4 G C ]
1458 [SUB 1 4 G T ]
29    89733
33
2964 [DEL 0 0 A ]
12841 [SUB 0 0 A C ]
47853 [SUB 0 0 A G ]
8 [SUB 0 0 A N ]
69246 [SUB 0 0 A T ]
143461 [DEL 0 1 G ]
73011 [SUB 0 1 G A ]
9095 [SUB 0 1 G C ]
9 [SUB 0 1 G N ]
39065 [SUB 0 1 G T ]
2 [SUB 0 2 G . ]
129449 [SUB 0 2 G A ]
37532 [SUB 0 2 G C ]
22 [SUB 0 2 G N ]
35292 [SUB 0 2 G T ]
23591 [INS 0 3 A ]
172771 [DEL 0 3 A ]
35849 [SUB 0 3 A C ]
48934 [SUB 0 3 A G ]
12 [SUB 0 3 A N ]
34869 [SUB 0 3 A T ]
17863 [INS 0 4 C ]
142540 [DEL 0 4 C ]
2 [SUB 0 4 C . ]
52807 [SUB 0 4 C A ]
54356 [SUB 0 4 C G ]
29 [SUB 0 4 C N ]
77494 [SUB 0 4 C T ]
13009 [DEL 0 5 T ]
95557 [SUB 0 5 T A ]
33839 [SUB 0 5 T C ]
20600 [SUB 0 5 T G ]
11 [SUB 0 5 T N ]
30    85183
36
3569 [DEL 0 0 A ]
11145 [SUB 0 0 A C ]
46628 [SUB 0 0 A G ]
8 [SUB 0 0 A N ]
53360 [SUB 0 0 A T ]
122477 [DEL 0 1 G ]
1 [SUB 0 1 G . ]
54434 [SUB 0 1 G A ]
45294 [SUB 0 1 G C ]
8 [SUB 0 1 G N ]
22945 [SUB 0 1 G T ]
24172 [INS 0 2 A ]
224264 [DEL 0 2 A ]
19532 [SUB 0 2 A C ]
44027 [SUB 0 2 A G ]
11 [SUB 0 2 A N ]
43642 [SUB 0 2 A T ]
24001 [INS 0 3 G ]
247782 [DEL 0 3 G ]
1 [SUB 0 3 G . ]
63702 [SUB 0 3 G A ]
43756 [SUB 0 3 G C ]
14 [SUB 0 3 G N ]
39025 [SUB 0 3 G T ]
21672 [INS 0 4 A ]
137300 [DEL 0 4 A ]
44610 [SUB 0 4 A C ]
51872 [SUB 0 4 A G ]
13 [SUB 0 4 A N ]
35035 [SUB 0 4 A T ]
23324 [DEL 0 5 C ]
1 [SUB 0 5 C . ]
67576 [SUB 0 5 C A ]
40522 [SUB 0 5 C G ]
19 [SUB 0 5 C N ]
64389 [SUB 0 5 C T ]
31    7212
629
83 [DEL 0 0 A ]
444 [DEL 0 0 A DEL 0 1 G ]
163 [DEL 0 0 A SUB 0 1 G C ]
632 [DEL 0 0 A SUB 0 1 G T ]
476 [DEL 0 0 A DEL 0 2 A ]
14 [DEL 0 0 A SUB 0 2 A C ]
72 [DEL 0 0 A SUB 0 2 A G ]
97 [DEL 0 0 A SUB 0 2 A T ]
968 [DEL 0 0 A DEL 0 3 G ]
235 [DEL 0 0 A SUB 0 3 G A ]
215 [DEL 0 0 A SUB 0 3 G C ]
79 [DEL 0 0 A SUB 0 3 G T ]
1087 [DEL 0 0 A DEL 0 4 A ]
31 [DEL 0 0 A SUB 0 4 A C ]
153 [DEL 0 0 A SUB 0 4 A G ]
125 [DEL 0 0 A SUB 0 4 A T ]
1403 [DEL 0 0 A DEL 0 5 G ]
426 [DEL 0 0 A SUB 0 5 G A ]
210 [DEL 0 0 A SUB 0 5 G C ]
134 [DEL 0 0 A SUB 0 5 G T ]
388 [DEL 0 0 A DEL 0 6 A ]
81 [DEL 0 0 A SUB 0 6 A C ]
67 [DEL 0 0 A SUB 0 6 A G ]
139 [DEL 0 0 A SUB 0 6 A T ]
113 [DEL 0 0 A SUB 0 7 C T ]
340 [SUB 0 0 A C ]
1698 [SUB 0 0 A C SUB 0 1 G C ]
1205 [SUB 0 0 A C SUB 0 1 G T ]
2024 [SUB 0 0 A C DEL 0 2 A ]
129 [SUB 0 0 A C SUB 0 2 A C ]
813 [SUB 0 0 A C SUB 0 2 A G ]
574 [SUB 0 0 A C SUB 0 2 A T ]
3316 [SUB 0 0 A C DEL 0 3 G ]
634 [SUB 0 0 A C SUB 0 3 G A ]
564 [SUB 0 0 A C SUB 0 3 G C ]
273 [SUB 0 0 A C SUB 0 3 G T ]
3961 [SUB 0 0 A C DEL 0 4 A ]
203 [SUB 0 0 A C SUB 0 4 A C ]
559 [SUB 0 0 A C SUB 0 4 A G ]
544 [SUB 0 0 A C SUB 0 4 A T ]
3113 [SUB 0 0 A C DEL 0 5 G ]
643 [SUB 0 0 A C SUB 0 5 G A ]
565 [SUB 0 0 A C SUB 0 5 G C ]
257 [SUB 0 0 A C SUB 0 5 G T ]
1344 [SUB 0 0 A C DEL 0 6 A ]
434 [SUB 0 0 A C SUB 0 6 A C ]
586 [SUB 0 0 A C SUB 0 6 A G ]
399 [SUB 0 0 A C SUB 0 6 A T ]
219 [SUB 0 0 A C DEL 0 7 C ]
55 [SUB 0 0 A C SUB 0 7 C A ]
38 [SUB 0 0 A C SUB 0 7 C G ]
193 [SUB 0 0 A C SUB 0 7 C T ]
1537 [SUB 0 0 A G ]
1273 [SUB 0 0 A G SUB 0 1 G C ]
1015 [SUB 0 0 A G SUB 0 1 G T ]
542 [SUB 0 0 A G SUB 0 2 A C ]
1417 [SUB 0 0 A G SUB 0 2 A G ]
1166 [SUB 0 0 A G SUB 0 2 A T ]
8354 [SUB 0 0 A G DEL 0 3 G ]
3367 [SUB 0 0 A G SUB 0 3 G A ]
3699 [SUB 0 0 A G SUB 0 3 G C ]
1083 [SUB 0 0 A G SUB 0 3 G T ]
7128 [SUB 0 0 A G DEL 0 4 A ]
409 [SUB 0 0 A G SUB 0 4 A C ]
2274 [SUB 0 0 A G SUB 0 4 A G ]
1358 [SUB 0 0 A G SUB 0 4 A T ]
7071 [SUB 0 0 A G DEL 0 5 G ]
2936 [SUB 0 0 A G SUB 0 5 G A ]
2417 [SUB 0 0 A G SUB 0 5 G C ]
1254 [SUB 0 0 A G SUB 0 5 G T ]
5118 [SUB 0 0 A G DEL 0 6 A ]
2013 [SUB 0 0 A G SUB 0 6 A C ]
2416 [SUB 0 0 A G SUB 0 6 A G ]
2278 [SUB 0 0 A G SUB 0 6 A T ]
2524 [SUB 0 0 A G DEL 0 7 C ]
319 [SUB 0 0 A G SUB 0 7 C A ]
378 [SUB 0 0 A G SUB 0 7 C G ]
2605 [SUB 0 0 A G SUB 0 7 C T ]
1 [SUB 0 0 A N ]
1 [SUB 0 0 A N SUB 0 2 A T ]
3 [SUB 0 0 A N DEL 0 3 G ]
3 [SUB 0 0 A N DEL 0 4 A ]
1 [SUB 0 0 A N SUB 0 4 A G ]
1 [SUB 0 0 A N DEL 0 5 G ]
1 [SUB 0 0 A N SUB 0 5 G A ]
1 [SUB 0 0 A N SUB 0 6 A N ]
1 [SUB 0 0 A N DEL 0 7 C ]
1 [SUB 0 0 A N SUB 0 7 C T ]
1654 [SUB 0 0 A T ]
2072 [SUB 0 0 A T SUB 0 1 G C ]
1067 [SUB 0 0 A T SUB 0 1 G T ]
11886 [SUB 0 0 A T DEL 0 2 A ]
400 [SUB 0 0 A T SUB 0 2 A C ]
3125 [SUB 0 0 A T SUB 0 2 A G ]
2940 [SUB 0 0 A T SUB 0 2 A T ]
20624 [SUB 0 0 A T DEL 0 3 G ]
4025 [SUB 0 0 A T SUB 0 3 G A ]
2582 [SUB 0 0 A T SUB 0 3 G C ]
2017 [SUB 0 0 A T SUB 0 3 G T ]
16720 [SUB 0 0 A T DEL 0 4 A ]
504 [SUB 0 0 A T SUB 0 4 A C ]
2651 [SUB 0 0 A T SUB 0 4 A G ]
2 [SUB 0 0 A T SUB 0 4 A N ]
2235 [SUB 0 0 A T SUB 0 4 A T ]
18136 [SUB 0 0 A T DEL 0 5 G ]
3555 [SUB 0 0 A T SUB 0 5 G A ]
2605 [SUB 0 0 A T SUB 0 5 G C ]
1 [SUB 0 0 A T SUB 0 5 G N ]
1797 [SUB 0 0 A T SUB 0 5 G T ]
7539 [SUB 0 0 A T DEL 0 6 A ]
2187 [SUB 0 0 A T SUB 0 6 A C ]
3063 [SUB 0 0 A T SUB 0 6 A G ]
2339 [SUB 0 0 A T SUB 0 6 A T ]
1242 [SUB 0 0 A T DEL 0 7 C ]
209 [SUB 0 0 A T SUB 0 7 C A ]
214 [SUB 0 0 A T SUB 0 7 C G ]
1401 [SUB 0 0 A T SUB 0 7 C T ]
4113 [DEL 0 1 G ]
1181 [DEL 0 1 G SUB 0 2 A C ]
1 [DEL 0 1 G SUB 0 2 A N ]
4494 [DEL 0 1 G SUB 0 2 A T ]
13854 [DEL 0 1 G DEL 0 3 G ]
7325 [DEL 0 1 G SUB 0 3 G A ]
5749 [DEL 0 1 G SUB 0 3 G C ]
1 [DEL 0 1 G SUB 0 3 G N ]
2555 [DEL 0 1 G SUB 0 3 G T ]
37894 [DEL 0 1 G DEL 0 4 A ]
947 [DEL 0 1 G SUB 0 4 A C ]
6481 [DEL 0 1 G SUB 0 4 A G ]
1 [DEL 0 1 G SUB 0 4 A N ]
5127 [DEL 0 1 G SUB 0 4 A T ]
38713 [DEL 0 1 G DEL 0 5 G ]
8521 [DEL 0 1 G SUB 0 5 G A ]
7398 [DEL 0 1 G SUB 0 5 G C ]
2 [DEL 0 1 G SUB 0 5 G N ]
3787 [DEL 0 1 G SUB 0 5 G T ]
20992 [DEL 0 1 G DEL 0 6 A ]
4632 [DEL 0 1 G SUB 0 6 A C ]
5523 [DEL 0 1 G SUB 0 6 A G ]
1 [DEL 0 1 G SUB 0 6 A N ]
4333 [DEL 0 1 G SUB 0 6 A T ]
3643 [DEL 0 1 G DEL 0 7 C ]
686 [DEL 0 1 G SUB 0 7 C A ]
518 [DEL 0 1 G SUB 0 7 C G ]
1 [DEL 0 1 G SUB 0 7 C N ]
3754 [DEL 0 1 G SUB 0 7 C T ]
1 [SUB 0 1 G . SUB 0 2 A C ]
1 [SUB 0 1 G . DEL 0 6 A ]
1 [SUB 0 1 G . SUB 0 6 A C ]
2042 [SUB 0 1 G A ]
778 [SUB 0 1 G A SUB 0 2 A C ]
2 [SUB 0 1 G A SUB 0 2 A N ]
2425 [SUB 0 1 G A SUB 0 2 A T ]
3650 [SUB 0 1 G A SUB 0 3 G A ]
3293 [SUB 0 1 G A SUB 0 3 G C ]
1 [SUB 0 1 G A SUB 0 3 G N ]
1699 [SUB 0 1 G A SUB 0 3 G T ]
15595 [SUB 0 1 G A DEL 0 4 A ]
461 [SUB 0 1 G A SUB 0 4 A C ]
3035 [SUB 0 1 G A SUB 0 4 A G ]
2340 [SUB 0 1 G A SUB 0 4 A T ]
17745 [SUB 0 1 G A DEL 0 5 G ]
4763 [SUB 0 1 G A SUB 0 5 G A ]
3477 [SUB 0 1 G A SUB 0 5 G C ]
1893 [SUB 0 1 G A SUB 0 5 G T ]
7907 [SUB 0 1 G A DEL 0 6 A ]
2070 [SUB 0 1 G A SUB 0 6 A C ]
2592 [SUB 0 1 G A SUB 0 6 A G ]
1790 [SUB 0 1 G A SUB 0 6 A T ]
1626 [SUB 0 1 G A DEL 0 7 C ]
408 [SUB 0 1 G A SUB 0 7 C A ]
276 [SUB 0 1 G A SUB 0 7 C G ]
1715 [SUB 0 1 G A SUB 0 7 C T ]
2696 [SUB 0 1 G C ]
702 [SUB 0 1 G C SUB 0 2 A C ]
906 [SUB 0 1 G C SUB 0 2 A G ]
3596 [SUB 0 1 G C SUB 0 2 A T ]
7983 [SUB 0 1 G C DEL 0 3 G ]
3888 [SUB 0 1 G C SUB 0 3 G A ]
3369 [SUB 0 1 G C SUB 0 3 G C ]
1562 [SUB 0 1 G C SUB 0 3 G T ]
12105 [SUB 0 1 G C DEL 0 4 A ]
818 [SUB 0 1 G C SUB 0 4 A C ]
3538 [SUB 0 1 G C SUB 0 4 A G ]
1 [SUB 0 1 G C SUB 0 4 A N ]
3706 [SUB 0 1 G C SUB 0 4 A T ]
15636 [SUB 0 1 G C DEL 0 5 G ]
5594 [SUB 0 1 G C SUB 0 5 G A ]
3885 [SUB 0 1 G C SUB 0 5 G C ]
3 [SUB 0 1 G C SUB 0 5 G N ]
1916 [SUB 0 1 G C SUB 0 5 G T ]
9231 [SUB 0 1 G C DEL 0 6 A ]
2884 [SUB 0 1 G C SUB 0 6 A C ]
3800 [SUB 0 1 G C SUB 0 6 A G ]
2007 [SUB 0 1 G C SUB 0 6 A T ]
2156 [SUB 0 1 G C DEL 0 7 C ]
435 [SUB 0 1 G C SUB 0 7 C A ]
298 [SUB 0 1 G C SUB 0 7 C G ]
1885 [SUB 0 1 G C SUB 0 7 C T ]
2 [SUB 0 1 G N ]
1 [SUB 0 1 G N SUB 0 2 A C ]
3 [SUB 0 1 G N DEL 0 3 G ]
2 [SUB 0 1 G N DEL 0 4 A ]
1 [SUB 0 1 G N SUB 0 4 A G ]
2 [SUB 0 1 G N DEL 0 5 G ]
2 [SUB 0 1 G N SUB 0 5 G A ]
3 [SUB 0 1 G N DEL 0 6 A ]
1 [SUB 0 1 G N SUB 0 6 A G ]
1 [SUB 0 1 G N DEL 0 7 C ]
1 [SUB 0 1 G N SUB 0 7 C T ]
995 [SUB 0 1 G T ]
500 [SUB 0 1 G T SUB 0 2 A C ]
3697 [SUB 0 1 G T SUB 0 2 A G ]
1935 [SUB 0 1 G T SUB 0 2 A T ]
5059 [SUB 0 1 G T DEL 0 3 G ]
2192 [SUB 0 1 G T SUB 0 3 G A ]
1623 [SUB 0 1 G T SUB 0 3 G C ]
1275 [SUB 0 1 G T SUB 0 3 G T ]
7002 [SUB 0 1 G T DEL 0 4 A ]
285 [SUB 0 1 G T SUB 0 4 A C ]
1544 [SUB 0 1 G T SUB 0 4 A G ]
1 [SUB 0 1 G T SUB 0 4 A N ]
1680 [SUB 0 1 G T SUB 0 4 A T ]
9990 [SUB 0 1 G T DEL 0 5 G ]
2714 [SUB 0 1 G T SUB 0 5 G A ]
1607 [SUB 0 1 G T SUB 0 5 G C ]
2 [SUB 0 1 G T SUB 0 5 G N ]
1409 [SUB 0 1 G T SUB 0 5 G T ]
3815 [SUB 0 1 G T DEL 0 6 A ]
1062 [SUB 0 1 G T SUB 0 6 A C ]
1706 [SUB 0 1 G T SUB 0 6 A G ]
1027 [SUB 0 1 G T SUB 0 6 A T ]
496 [SUB 0 1 G T DEL 0 7 C ]
179 [SUB 0 1 G T SUB 0 7 C A ]
83 [SUB 0 1 G T SUB 0 7 C G ]
827 [SUB 0 1 G T SUB 0 7 C T ]
1109 [INS 0 2 A ]
1451 [INS 0 2 A SUB 0 3 G A ]
1378 [INS 0 2 A SUB 0 3 G C ]
1 [INS 0 2 A SUB 0 3 G N ]
672 [INS 0 2 A SUB 0 3 G T ]
209 [INS 0 2 A SUB 0 4 A C ]
1639 [INS 0 2 A SUB 0 4 A G ]
1031 [INS 0 2 A SUB 0 4 A T ]
2307 [INS 0 2 A SUB 0 5 G A ]
1458 [INS 0 2 A SUB 0 5 G C ]
812 [INS 0 2 A SUB 0 5 G T ]
1295 [INS 0 2 A SUB 0 6 A C ]
1059 [INS 0 2 A SUB 0 6 A G ]
1 [INS 0 2 A SUB 0 6 A N ]
869 [INS 0 2 A SUB 0 6 A T ]
1188 [INS 0 2 A DEL 0 7 C ]
178 [INS 0 2 A SUB 0 7 C A ]
133 [INS 0 2 A SUB 0 7 C G ]
680 [INS 0 2 A SUB 0 7 C T ]
12584 [DEL 0 2 A ]
9707 [DEL 0 2 A SUB 0 3 G C ]
1 [DEL 0 2 A SUB 0 3 G N ]
7709 [DEL 0 2 A SUB 0 3 G T ]
13431 [DEL 0 2 A DEL 0 4 A ]
2 [DEL 0 2 A SUB 0 4 A . ]
1475 [DEL 0 2 A SUB 0 4 A C ]
7731 [DEL 0 2 A SUB 0 4 A G ]
7357 [DEL 0 2 A SUB 0 4 A T ]
3723 [DEL 0 2 A INS 0 5 G ]
54359 [DEL 0 2 A DEL 0 5 G ]
11957 [DEL 0 2 A SUB 0 5 G A ]
14121 [DEL 0 2 A SUB 0 5 G C ]
5 [DEL 0 2 A SUB 0 5 G N ]
8682 [DEL 0 2 A SUB 0 5 G T ]
3582 [DEL 0 2 A INS 0 6 A ]
32475 [DEL 0 2 A DEL 0 6 A ]
10064 [DEL 0 2 A SUB 0 6 A C ]
11169 [DEL 0 2 A SUB 0 6 A G ]
2 [DEL 0 2 A SUB 0 6 A N ]
7382 [DEL 0 2 A SUB 0 6 A T ]
5556 [DEL 0 2 A DEL 0 7 C ]
9828 [DEL 0 2 A SUB 0 7 C A ]
6758 [DEL 0 2 A SUB 0 7 C G ]
2 [DEL 0 2 A SUB 0 7 C N ]
12704 [DEL 0 2 A SUB 0 7 C T ]
3557 [SUB 0 2 A C ]
3956 [SUB 0 2 A C SUB 0 3 G A ]
2604 [SUB 0 2 A C SUB 0 3 G C ]
1872 [SUB 0 2 A C SUB 0 3 G T ]
273 [SUB 0 2 A C INS 0 4 A ]
5701 [SUB 0 2 A C DEL 0 4 A ]
432 [SUB 0 2 A C SUB 0 4 A C ]
1739 [SUB 0 2 A C SUB 0 4 A G ]
1 [SUB 0 2 A C SUB 0 4 A N ]
1382 [SUB 0 2 A C SUB 0 4 A T ]
372 [SUB 0 2 A C INS 0 5 G ]
6138 [SUB 0 2 A C DEL 0 5 G ]
1809 [SUB 0 2 A C SUB 0 5 G A ]
1458 [SUB 0 2 A C SUB 0 5 G C ]
905 [SUB 0 2 A C SUB 0 5 G T ]
240 [SUB 0 2 A C INS 0 6 A ]
4656 [SUB 0 2 A C DEL 0 6 A ]
1592 [SUB 0 2 A C SUB 0 6 A C ]
2012 [SUB 0 2 A C SUB 0 6 A G ]
1091 [SUB 0 2 A C SUB 0 6 A T ]
1246 [SUB 0 2 A C DEL 0 7 C ]
537 [SUB 0 2 A C SUB 0 7 C A ]
417 [SUB 0 2 A C SUB 0 7 C G ]
1 [SUB 0 2 A C SUB 0 7 C N ]
963 [SUB 0 2 A C SUB 0 7 C T ]
2541 [SUB 0 2 A G ]
1 [SUB 0 2 A G SUB 0 3 G . ]
6237 [SUB 0 2 A G SUB 0 3 G A ]
2812 [SUB 0 2 A G SUB 0 3 G C ]
1 [SUB 0 2 A G SUB 0 3 G N ]
2171 [SUB 0 2 A G SUB 0 3 G T ]
925 [SUB 0 2 A G INS 0 4 A ]
767 [SUB 0 2 A G SUB 0 4 A C ]
1171 [SUB 0 2 A G SUB 0 4 A G ]
1532 [SUB 0 2 A G SUB 0 4 A T ]
739 [SUB 0 2 A G INS 0 5 G ]
8629 [SUB 0 2 A G DEL 0 5 G ]
2420 [SUB 0 2 A G SUB 0 5 G A ]
3065 [SUB 0 2 A G SUB 0 5 G C ]
1 [SUB 0 2 A G SUB 0 5 G N ]
1394 [SUB 0 2 A G SUB 0 5 G T ]
695 [SUB 0 2 A G INS 0 6 A ]
5048 [SUB 0 2 A G DEL 0 6 A ]
1737 [SUB 0 2 A G SUB 0 6 A C ]
2231 [SUB 0 2 A G SUB 0 6 A G ]
1634 [SUB 0 2 A G SUB 0 6 A T ]
1294 [SUB 0 2 A G DEL 0 7 C ]
2471 [SUB 0 2 A G SUB 0 7 C A ]
1569 [SUB 0 2 A G SUB 0 7 C G ]
2286 [SUB 0 2 A G SUB 0 7 C T ]
1 [SUB 0 2 A N ]
1 [SUB 0 2 A N SUB 0 3 G C ]
2 [SUB 0 2 A N DEL 0 4 A ]
1 [SUB 0 2 A N DEL 0 5 G ]
1 [SUB 0 2 A N SUB 0 5 G C ]
1 [SUB 0 2 A N SUB 0 5 G T ]
1 [SUB 0 2 A N DEL 0 6 A ]
1 [SUB 0 2 A N SUB 0 6 A G ]
1 [SUB 0 2 A N DEL 0 7 C ]
3 [SUB 0 2 A N SUB 0 7 C A ]
4121 [SUB 0 2 A T ]
2204 [SUB 0 2 A T SUB 0 3 G A ]
2910 [SUB 0 2 A T SUB 0 3 G C ]
1707 [SUB 0 2 A T SUB 0 3 G T ]
929 [SUB 0 2 A T INS 0 4 A ]
10562 [SUB 0 2 A T DEL 0 4 A ]
696 [SUB 0 2 A T SUB 0 4 A C ]
3061 [SUB 0 2 A T SUB 0 4 A G ]
1 [SUB 0 2 A T SUB 0 4 A N ]
2855 [SUB 0 2 A T SUB 0 4 A T ]
900 [SUB 0 2 A T INS 0 5 G ]
11070 [SUB 0 2 A T DEL 0 5 G ]
3178 [SUB 0 2 A T SUB 0 5 G A ]
2737 [SUB 0 2 A T SUB 0 5 G C ]
2111 [SUB 0 2 A T SUB 0 5 G T ]
807 [SUB 0 2 A T INS 0 6 A ]
7608 [SUB 0 2 A T DEL 0 6 A ]
2302 [SUB 0 2 A T SUB 0 6 A C ]
2807 [SUB 0 2 A T SUB 0 6 A G ]
1 [SUB 0 2 A T SUB 0 6 A N ]
2457 [SUB 0 2 A T SUB 0 6 A T ]
1122 [SUB 0 2 A T DEL 0 7 C ]
1755 [SUB 0 2 A T SUB 0 7 C A ]
1180 [SUB 0 2 A T SUB 0 7 C G ]
2638 [SUB 0 2 A T SUB 0 7 C T ]
1071 [INS 0 3 G ]
235 [INS 0 3 G SUB 0 4 A C ]
812 [INS 0 3 G SUB 0 4 A G ]
1 [INS 0 3 G SUB 0 4 A N ]
590 [INS 0 3 G SUB 0 4 A T ]
309 [INS 0 3 G INS 0 5 G ]
1238 [INS 0 3 G SUB 0 5 G A ]
1485 [INS 0 3 G SUB 0 5 G C ]
778 [INS 0 3 G SUB 0 5 G T ]
306 [INS 0 3 G INS 0 6 A ]
995 [INS 0 3 G SUB 0 6 A C ]
1006 [INS 0 3 G SUB 0 6 A G ]
714 [INS 0 3 G SUB 0 6 A T ]
746 [INS 0 3 G DEL 0 7 C ]
1162 [INS 0 3 G SUB 0 7 C A ]
940 [INS 0 3 G SUB 0 7 C G ]
743 [INS 0 3 G SUB 0 7 C T ]
19584 [DEL 0 3 G ]
1 [DEL 0 3 G SUB 0 4 A . ]
2944 [DEL 0 3 G SUB 0 4 A C ]
3 [DEL 0 3 G SUB 0 4 A N ]
11767 [DEL 0 3 G SUB 0 4 A T ]
18122 [DEL 0 3 G DEL 0 5 G ]
16211 [DEL 0 3 G SUB 0 5 G A ]
16798 [DEL 0 3 G SUB 0 5 G C ]
3 [DEL 0 3 G SUB 0 5 G N ]
6997 [DEL 0 3 G SUB 0 5 G T ]
6957 [DEL 0 3 G INS 0 6 A ]
45402 [DEL 0 3 G DEL 0 6 A ]
14615 [DEL 0 3 G SUB 0 6 A C ]
15878 [DEL 0 3 G SUB 0 6 A G ]
3 [DEL 0 3 G SUB 0 6 A N ]
13937 [DEL 0 3 G SUB 0 6 A T ]
7265 [DEL 0 3 G DEL 0 7 C ]
17407 [DEL 0 3 G SUB 0 7 C A ]
9388 [DEL 0 3 G SUB 0 7 C G ]
3 [DEL 0 3 G SUB 0 7 C N ]
20475 [DEL 0 3 G SUB 0 7 C T ]
5331 [SUB 0 3 G A ]
1554 [SUB 0 3 G A SUB 0 4 A C ]
6956 [SUB 0 3 G A SUB 0 4 A G ]
2 [SUB 0 3 G A SUB 0 4 A N ]
3768 [SUB 0 3 G A SUB 0 4 A T ]
2574 [SUB 0 3 G A INS 0 5 G ]
3995 [SUB 0 3 G A SUB 0 5 G A ]
3986 [SUB 0 3 G A SUB 0 5 G C ]
2 [SUB 0 3 G A SUB 0 5 G N ]
3517 [SUB 0 3 G A SUB 0 5 G T ]
2242 [SUB 0 3 G A INS 0 6 A ]
12868 [SUB 0 3 G A DEL 0 6 A ]
3627 [SUB 0 3 G A SUB 0 6 A C ]
5661 [SUB 0 3 G A SUB 0 6 A G ]
3423 [SUB 0 3 G A SUB 0 6 A T ]
1957 [SUB 0 3 G A DEL 0 7 C ]
6160 [SUB 0 3 G A SUB 0 7 C A ]
2624 [SUB 0 3 G A SUB 0 7 C G ]
1 [SUB 0 3 G A SUB 0 7 C N ]
5742 [SUB 0 3 G A SUB 0 7 C T ]
8646 [SUB 0 3 G C ]
106 [SUB 0 3 G C INS 0 4 A ]
1 [SUB 0 3 G C SUB 0 4 A . ]
615 [SUB 0 3 G C SUB 0 4 A C ]
1629 [SUB 0 3 G C SUB 0 4 A G ]
4670 [SUB 0 3 G C SUB 0 4 A T ]
1570 [SUB 0 3 G C INS 0 5 G ]
8811 [SUB 0 3 G C DEL 0 5 G ]
2949 [SUB 0 3 G C SUB 0 5 G A ]
4038 [SUB 0 3 G C SUB 0 5 G C ]
2 [SUB 0 3 G C SUB 0 5 G N ]
2479 [SUB 0 3 G C SUB 0 5 G T ]
1810 [SUB 0 3 G C INS 0 6 A ]
13145 [SUB 0 3 G C DEL 0 6 A ]
3925 [SUB 0 3 G C SUB 0 6 A C ]
4366 [SUB 0 3 G C SUB 0 6 A G ]
2870 [SUB 0 3 G C SUB 0 6 A T ]
2270 [SUB 0 3 G C DEL 0 7 C ]
4073 [SUB 0 3 G C SUB 0 7 C A ]
2942 [SUB 0 3 G C SUB 0 7 C G ]
1 [SUB 0 3 G C SUB 0 7 C N ]
3901 [SUB 0 3 G C SUB 0 7 C T ]
3 [SUB 0 3 G N ]
1 [SUB 0 3 G N SUB 0 4 A C ]
2 [SUB 0 3 G N SUB 0 4 A G ]
1 [SUB 0 3 G N SUB 0 4 A T ]
1 [SUB 0 3 G N INS 0 5 G ]
6 [SUB 0 3 G N DEL 0 5 G ]
2 [SUB 0 3 G N DEL 0 7 C ]
1 [SUB 0 3 G N SUB 0 7 C G ]
4463 [SUB 0 3 G T ]
715 [SUB 0 3 G T INS 0 4 A ]
942 [SUB 0 3 G T SUB 0 4 A C ]
6122 [SUB 0 3 G T SUB 0 4 A G ]
3249 [SUB 0 3 G T SUB 0 4 A T ]
1156 [SUB 0 3 G T INS 0 5 G ]
8509 [SUB 0 3 G T DEL 0 5 G ]
2477 [SUB 0 3 G T SUB 0 5 G A ]
2370 [SUB 0 3 G T SUB 0 5 G C ]
2007 [SUB 0 3 G T SUB 0 5 G T ]
1337 [SUB 0 3 G T INS 0 6 A ]
7074 [SUB 0 3 G T DEL 0 6 A ]
2366 [SUB 0 3 G T SUB 0 6 A C ]
2573 [SUB 0 3 G T SUB 0 6 A G ]
1 [SUB 0 3 G T SUB 0 6 A N ]
1965 [SUB 0 3 G T SUB 0 6 A T ]
1112 [SUB 0 3 G T DEL 0 7 C ]
3050 [SUB 0 3 G T SUB 0 7 C A ]
1643 [SUB 0 3 G T SUB 0 7 C G ]
2 [SUB 0 3 G T SUB 0 7 C N ]
3652 [SUB 0 3 G T SUB 0 7 C T ]
1737 [INS 0 4 A ]
1383 [INS 0 4 A SUB 0 5 G A ]
1618 [INS 0 4 A SUB 0 5 G C ]
558 [INS 0 4 A SUB 0 5 G T ]
524 [INS 0 4 A INS 0 6 A ]
1561 [INS 0 4 A SUB 0 6 A C ]
1573 [INS 0 4 A SUB 0 6 A G ]
1187 [INS 0 4 A SUB 0 6 A T ]
739 [INS 0 4 A DEL 0 7 C ]
1400 [INS 0 4 A SUB 0 7 C A ]
889 [INS 0 4 A SUB 0 7 C G ]
1 [INS 0 4 A SUB 0 7 C N ]
1487 [INS 0 4 A SUB 0 7 C T ]
20507 [DEL 0 4 A ]
8896 [DEL 0 4 A SUB 0 5 G C ]
3 [DEL 0 4 A SUB 0 5 G N ]
3625 [DEL 0 4 A SUB 0 5 G T ]
13561 [DEL 0 4 A DEL 0 6 A ]
8459 [DEL 0 4 A SUB 0 6 A C ]
8814 [DEL 0 4 A SUB 0 6 A G ]
8372 [DEL 0 4 A SUB 0 6 A T ]
5529 [DEL 0 4 A DEL 0 7 C ]
15822 [DEL 0 4 A SUB 0 7 C A ]
8991 [DEL 0 4 A SUB 0 7 C G ]
15049 [DEL 0 4 A SUB 0 7 C T ]
3113 [SUB 0 4 A C ]
249 [SUB 0 4 A C INS 0 5 G ]
2947 [SUB 0 4 A C SUB 0 5 G A ]
2662 [SUB 0 4 A C SUB 0 5 G C ]
2541 [SUB 0 4 A C SUB 0 5 G T ]
532 [SUB 0 4 A C INS 0 6 A ]
5756 [SUB 0 4 A C DEL 0 6 A ]
1941 [SUB 0 4 A C SUB 0 6 A C ]
2477 [SUB 0 4 A C SUB 0 6 A G ]
1 [SUB 0 4 A C SUB 0 6 A N ]
2382 [SUB 0 4 A C SUB 0 6 A T ]
1139 [SUB 0 4 A C DEL 0 7 C ]
1460 [SUB 0 4 A C SUB 0 7 C A ]
1626 [SUB 0 4 A C SUB 0 7 C G ]
1 [SUB 0 4 A C SUB 0 7 C N ]
1396 [SUB 0 4 A C SUB 0 7 C T ]
2870 [SUB 0 4 A G ]
5239 [SUB 0 4 A G SUB 0 5 G A ]
2126 [SUB 0 4 A G SUB 0 5 G C ]
1196 [SUB 0 4 A G SUB 0 5 G T ]
1070 [SUB 0 4 A G INS 0 6 A ]
2076 [SUB 0 4 A G SUB 0 6 A C ]
2049 [SUB 0 4 A G SUB 0 6 A G ]
1993 [SUB 0 4 A G SUB 0 6 A T ]
1743 [SUB 0 4 A G DEL 0 7 C ]
3096 [SUB 0 4 A G SUB 0 7 C A ]
2087 [SUB 0 4 A G SUB 0 7 C G ]
2661 [SUB 0 4 A G SUB 0 7 C T ]
1 [SUB 0 4 A N ]
3 [SUB 0 4 A N SUB 0 5 G A ]
1 [SUB 0 4 A N SUB 0 5 G C ]
1 [SUB 0 4 A N DEL 0 6 A ]
2 [SUB 0 4 A N SUB 0 6 A C ]
1 [SUB 0 4 A N SUB 0 6 A G ]
2 [SUB 0 4 A N SUB 0 6 A T ]
1 [SUB 0 4 A N DEL 0 7 C ]
4309 [SUB 0 4 A T ]
169 [SUB 0 4 A T INS 0 5 G ]
1358 [SUB 0 4 A T SUB 0 5 G A ]
2229 [SUB 0 4 A T SUB 0 5 G C ]
1747 [SUB 0 4 A T SUB 0 5 G T ]
917 [SUB 0 4 A T INS 0 6 A ]
5337 [SUB 0 4 A T DEL 0 6 A ]
1752 [SUB 0 4 A T SUB 0 6 A C ]
2501 [SUB 0 4 A T SUB 0 6 A G ]
2156 [SUB 0 4 A T SUB 0 6 A T ]
939 [SUB 0 4 A T DEL 0 7 C ]
1 [SUB 0 4 A T SUB 0 7 C . ]
2977 [SUB 0 4 A T SUB 0 7 C A ]
4156 [SUB 0 4 A T SUB 0 7 C G ]
2 [SUB 0 4 A T SUB 0 7 C N ]
2951 [SUB 0 4 A T SUB 0 7 C T ]
1449 [INS 0 5 G ]
908 [INS 0 5 G SUB 0 6 A C ]
717 [INS 0 5 G SUB 0 6 A G ]
564 [INS 0 5 G SUB 0 6 A T ]
1497 [INS 0 5 G SUB 0 7 C A ]
868 [INS 0 5 G SUB 0 7 C G ]
1259 [INS 0 5 G SUB 0 7 C T ]
13746 [DEL 0 5 G ]
8702 [DEL 0 5 G SUB 0 6 A C ]
3 [DEL 0 5 G SUB 0 6 A N ]
8839 [DEL 0 5 G SUB 0 6 A T ]
1042 [DEL 0 5 G DEL 0 7 C ]
1197 [DEL 0 5 G SUB 0 7 C A ]
8508 [DEL 0 5 G SUB 0 7 C G ]
10674 [DEL 0 5 G SUB 0 7 C T ]
1 [SUB 0 5 G . SUB 0 7 C G ]
5512 [SUB 0 5 G A ]
4200 [SUB 0 5 G A SUB 0 6 A C ]
4417 [SUB 0 5 G A SUB 0 6 A G ]
2950 [SUB 0 5 G A SUB 0 6 A T ]
5050 [SUB 0 5 G A SUB 0 7 C A ]
4638 [SUB 0 5 G A SUB 0 7 C G ]
1 [SUB 0 5 G A SUB 0 7 C N ]
4498 [SUB 0 5 G A SUB 0 7 C T ]
6234 [SUB 0 5 G C ]
67 [SUB 0 5 G C INS 0 6 A ]
2997 [SUB 0 5 G C SUB 0 6 A C ]
1013 [SUB 0 5 G C SUB 0 6 A G ]
1 [SUB 0 5 G C SUB 0 6 A N ]
4509 [SUB 0 5 G C SUB 0 6 A T ]
615 [SUB 0 5 G C DEL 0 7 C ]
3937 [SUB 0 5 G C SUB 0 7 C A ]
4084 [SUB 0 5 G C SUB 0 7 C G ]
3230 [SUB 0 5 G C SUB 0 7 C T ]
2 [SUB 0 5 G N ]
1 [SUB 0 5 G N SUB 0 6 A C ]
2 [SUB 0 5 G N SUB 0 6 A T ]
2 [SUB 0 5 G N SUB 0 7 C G ]
3 [SUB 0 5 G N SUB 0 7 C T ]
4737 [SUB 0 5 G T ]
319 [SUB 0 5 G T INS 0 6 A ]
3589 [SUB 0 5 G T SUB 0 6 A C ]
7282 [SUB 0 5 G T SUB 0 6 A G ]
3 [SUB 0 5 G T SUB 0 6 A N ]
3174 [SUB 0 5 G T SUB 0 6 A T ]
992 [SUB 0 5 G T DEL 0 7 C ]
3360 [SUB 0 5 G T SUB 0 7 C A ]
2633 [SUB 0 5 G T SUB 0 7 C G ]
3 [SUB 0 5 G T SUB 0 7 C N ]
3342 [SUB 0 5 G T SUB 0 7 C T ]
1356 [INS 0 6 A ]
186 [INS 0 6 A SUB 0 7 C A ]
927 [INS 0 6 A SUB 0 7 C G ]
1464 [INS 0 6 A SUB 0 7 C T ]
2224 [DEL 0 6 A ]
808 [DEL 0 6 A DEL 0 7 C ]
994 [DEL 0 6 A SUB 0 7 C G ]
606 [DEL 0 6 A SUB 0 7 C T ]
4478 [SUB 0 6 A C ]
1650 [SUB 0 6 A C SUB 0 7 C A ]
1513 [SUB 0 6 A C SUB 0 7 C G ]
4735 [SUB 0 6 A C SUB 0 7 C T ]
3074 [SUB 0 6 A G ]
596 [SUB 0 6 A G SUB 0 7 C A ]
1408 [SUB 0 6 A G SUB 0 7 C G ]
1 [SUB 0 6 A G SUB 0 7 C N ]
2380 [SUB 0 6 A G SUB 0 7 C T ]
1 [SUB 0 6 A N ]
3581 [SUB 0 6 A T ]
591 [SUB 0 6 A T SUB 0 7 C A ]
2159 [SUB 0 6 A T SUB 0 7 C G ]
1 [SUB 0 6 A T SUB 0 7 C N ]
2644 [SUB 0 6 A T SUB 0 7 C T ]
2808 [DEL 0 7 C ]
483 [SUB 0 7 C A ]
1204 [SUB 0 7 C G ]
2790 [SUB 0 7 C T ]
32    3403
596
6 [DEL 0 0 A SUB 1 0 A C ]
31 [DEL 0 0 A SUB 1 0 A G ]
32 [DEL 0 0 A SUB 1 0 A T ]
84 [DEL 0 0 A DEL 1 1 G ]
36 [DEL 0 0 A SUB 1 1 G A ]
32 [DEL 0 0 A SUB 1 1 G C ]
17 [DEL 0 0 A SUB 1 1 G T ]
33 [DEL 0 0 A INS 1 2 A ]
434 [DEL 0 0 A DEL 1 2 A ]
36 [DEL 0 0 A SUB 1 2 A C ]
138 [DEL 0 0 A SUB 1 2 A G ]
77 [DEL 0 0 A SUB 1 2 A T ]
52 [DEL 0 0 A INS 1 3 G ]
271 [DEL 0 0 A DEL 1 3 G ]
107 [DEL 0 0 A SUB 1 3 G A ]
37 [DEL 0 0 A SUB 1 3 G C ]
80 [DEL 0 0 A SUB 1 3 G T ]
28 [DEL 0 0 A DEL 1 4 A ]
67 [DEL 0 0 A SUB 1 4 A G ]
78 [DEL 0 0 A SUB 1 4 A T ]
6 [SUB 0 0 A C DEL 1 0 A ]
16 [SUB 0 0 A C SUB 1 0 A C ]
53 [SUB 0 0 A C SUB 1 0 A G ]
1 [SUB 0 0 A C SUB 1 0 A N ]
62 [SUB 0 0 A C SUB 1 0 A T ]
110 [SUB 0 0 A C DEL 1 1 G ]
50 [SUB 0 0 A C SUB 1 1 G A ]
33 [SUB 0 0 A C SUB 1 1 G C ]
17 [SUB 0 0 A C SUB 1 1 G T ]
30 [SUB 0 0 A C INS 1 2 A ]
525 [SUB 0 0 A C DEL 1 2 A ]
31 [SUB 0 0 A C SUB 1 2 A C ]
128 [SUB 0 0 A C SUB 1 2 A G ]
77 [SUB 0 0 A C SUB 1 2 A T ]
37 [SUB 0 0 A C INS 1 3 G ]
328 [SUB 0 0 A C DEL 1 3 G ]
135 [SUB 0 0 A C SUB 1 3 G A ]
28 [SUB 0 0 A C SUB 1 3 G C ]
77 [SUB 0 0 A C SUB 1 3 G T ]
43 [SUB 0 0 A C DEL 1 4 A ]
54 [SUB 0 0 A C SUB 1 4 A G ]
112 [SUB 0 0 A C SUB 1 4 A T ]
7 [SUB 0 0 A G DEL 1 0 A ]
37 [SUB 0 0 A G SUB 1 0 A C ]
213 [SUB 0 0 A G SUB 1 0 A G ]
180 [SUB 0 0 A G SUB 1 0 A T ]
434 [SUB 0 0 A G DEL 1 1 G ]
219 [SUB 0 0 A G SUB 1 1 G A ]
133 [SUB 0 0 A G SUB 1 1 G C ]
99 [SUB 0 0 A G SUB 1 1 G T ]
89 [SUB 0 0 A G INS 1 2 A ]
1963 [SUB 0 0 A G DEL 1 2 A ]
168 [SUB 0 0 A G SUB 1 2 A C ]
441 [SUB 0 0 A G SUB 1 2 A G ]
391 [SUB 0 0 A G SUB 1 2 A T ]
187 [SUB 0 0 A G INS 1 3 G ]
1303 [SUB 0 0 A G DEL 1 3 G ]
504 [SUB 0 0 A G SUB 1 3 G A ]
105 [SUB 0 0 A G SUB 1 3 G C ]
314 [SUB 0 0 A G SUB 1 3 G T ]
266 [SUB 0 0 A G DEL 1 4 A ]
354 [SUB 0 0 A G SUB 1 4 A G ]
220 [SUB 0 0 A G SUB 1 4 A T ]
12 [SUB 0 0 A T DEL 1 0 A ]
30 [SUB 0 0 A T SUB 1 0 A C ]
305 [SUB 0 0 A T SUB 1 0 A G ]
272 [SUB 0 0 A T SUB 1 0 A T ]
719 [SUB 0 0 A T DEL 1 1 G ]
307 [SUB 0 0 A T SUB 1 1 G A ]
158 [SUB 0 0 A T SUB 1 1 G C ]
157 [SUB 0 0 A T SUB 1 1 G T ]
152 [SUB 0 0 A T INS 1 2 A ]
3053 [SUB 0 0 A T DEL 1 2 A ]
221 [SUB 0 0 A T SUB 1 2 A C ]
934 [SUB 0 0 A T SUB 1 2 A G ]
493 [SUB 0 0 A T SUB 1 2 A T ]
284 [SUB 0 0 A T INS 1 3 G ]
2125 [SUB 0 0 A T DEL 1 3 G ]
934 [SUB 0 0 A T SUB 1 3 G A ]
199 [SUB 0 0 A T SUB 1 3 G C ]
1 [SUB 0 0 A T SUB 1 3 G N ]
550 [SUB 0 0 A T SUB 1 3 G T ]
253 [SUB 0 0 A T DEL 1 4 A ]
345 [SUB 0 0 A T SUB 1 4 A G ]
385 [SUB 0 0 A T SUB 1 4 A T ]
27 [DEL 0 1 G DEL 1 0 A ]
120 [DEL 0 1 G SUB 1 0 A C ]
557 [DEL 0 1 G SUB 1 0 A G ]
527 [DEL 0 1 G SUB 1 0 A T ]
1413 [DEL 0 1 G DEL 1 1 G ]
569 [DEL 0 1 G SUB 1 1 G A ]
406 [DEL 0 1 G SUB 1 1 G C ]
204 [DEL 0 1 G SUB 1 1 G T ]
251 [DEL 0 1 G INS 1 2 A ]
5706 [DEL 0 1 G DEL 1 2 A ]
415 [DEL 0 1 G SUB 1 2 A C ]
1345 [DEL 0 1 G SUB 1 2 A G ]
1433 [DEL 0 1 G SUB 1 2 A T ]
430 [DEL 0 1 G INS 1 3 G ]
4430 [DEL 0 1 G DEL 1 3 G ]
2117 [DEL 0 1 G SUB 1 3 G A ]
351 [DEL 0 1 G SUB 1 3 G C ]
1026 [DEL 0 1 G SUB 1 3 G T ]
628 [DEL 0 1 G DEL 1 4 A ]
731 [DEL 0 1 G SUB 1 4 A G ]
958 [DEL 0 1 G SUB 1 4 A T ]
24 [SUB 0 1 G A DEL 1 0 A ]
38 [SUB 0 1 G A SUB 1 0 A C ]
285 [SUB 0 1 G A SUB 1 0 A G ]
242 [SUB 0 1 G A SUB 1 0 A T ]
686 [SUB 0 1 G A DEL 1 1 G ]
374 [SUB 0 1 G A SUB 1 1 G A ]
237 [SUB 0 1 G A SUB 1 1 G C ]
104 [SUB 0 1 G A SUB 1 1 G T ]
149 [SUB 0 1 G A INS 1 2 A ]
2836 [SUB 0 1 G A DEL 1 2 A ]
188 [SUB 0 1 G A SUB 1 2 A C ]
554 [SUB 0 1 G A SUB 1 2 A G ]
1 [SUB 0 1 G A SUB 1 2 A N ]
463 [SUB 0 1 G A SUB 1 2 A T ]
299 [SUB 0 1 G A INS 1 3 G ]
1933 [SUB 0 1 G A DEL 1 3 G ]
1057 [SUB 0 1 G A SUB 1 3 G A ]
166 [SUB 0 1 G A SUB 1 3 G C ]
1 [SUB 0 1 G A SUB 1 3 G N ]
481 [SUB 0 1 G A SUB 1 3 G T ]
277 [SUB 0 1 G A DEL 1 4 A ]
352 [SUB 0 1 G A SUB 1 4 A G ]
352 [SUB 0 1 G A SUB 1 4 A T ]
14 [SUB 0 1 G C DEL 1 0 A ]
27 [SUB 0 1 G C SUB 1 0 A C ]
183 [SUB 0 1 G C SUB 1 0 A G ]
180 [SUB 0 1 G C SUB 1 0 A T ]
421 [SUB 0 1 G C DEL 1 1 G ]
179 [SUB 0 1 G C SUB 1 1 G A ]
182 [SUB 0 1 G C SUB 1 1 G C ]
103 [SUB 0 1 G C SUB 1 1 G T ]
144 [SUB 0 1 G C INS 1 2 A ]
2264 [SUB 0 1 G C DEL 1 2 A ]
175 [SUB 0 1 G C SUB 1 2 A C ]
508 [SUB 0 1 G C SUB 1 2 A G ]
416 [SUB 0 1 G C SUB 1 2 A T ]
180 [SUB 0 1 G C INS 1 3 G ]
1776 [SUB 0 1 G C DEL 1 3 G ]
668 [SUB 0 1 G C SUB 1 3 G A ]
170 [SUB 0 1 G C SUB 1 3 G C ]
404 [SUB 0 1 G C SUB 1 3 G T ]
247 [SUB 0 1 G C DEL 1 4 A ]
305 [SUB 0 1 G C SUB 1 4 A G ]
224 [SUB 0 1 G C SUB 1 4 A T ]
1 [SUB 0 1 G N DEL 1 3 G ]
1 [SUB 0 1 G N SUB 1 4 A G ]
6 [SUB 0 1 G T DEL 1 0 A ]
14 [SUB 0 1 G T SUB 1 0 A C ]
87 [SUB 0 1 G T SUB 1 0 A G ]
64 [SUB 0 1 G T SUB 1 0 A T ]
239 [SUB 0 1 G T DEL 1 1 G ]
107 [SUB 0 1 G T SUB 1 1 G A ]
100 [SUB 0 1 G T SUB 1 1 G C ]
1 [SUB 0 1 G T SUB 1 1 G N ]
73 [SUB 0 1 G T SUB 1 1 G T ]
36 [SUB 0 1 G T INS 1 2 A ]
1113 [SUB 0 1 G T DEL 1 2 A ]
64 [SUB 0 1 G T SUB 1 2 A C ]
160 [SUB 0 1 G T SUB 1 2 A G ]
166 [SUB 0 1 G T SUB 1 2 A T ]
94 [SUB 0 1 G T INS 1 3 G ]
913 [SUB 0 1 G T DEL 1 3 G ]
420 [SUB 0 1 G T SUB 1 3 G A ]
76 [SUB 0 1 G T SUB 1 3 G C ]
246 [SUB 0 1 G T SUB 1 3 G T ]
111 [SUB 0 1 G T DEL 1 4 A ]
131 [SUB 0 1 G T SUB 1 4 A G ]
136 [SUB 0 1 G T SUB 1 4 A T ]
13 [INS 0 2 A DEL 1 0 A ]
65 [INS 0 2 A SUB 1 0 A C ]
81 [INS 0 2 A SUB 1 0 A G ]
62 [INS 0 2 A SUB 1 0 A T ]
246 [INS 0 2 A DEL 1 1 G ]
124 [INS 0 2 A SUB 1 1 G A ]
57 [INS 0 2 A SUB 1 1 G C ]
46 [INS 0 2 A SUB 1 1 G T ]
47 [INS 0 2 A INS 1 2 A ]
977 [INS 0 2 A DEL 1 2 A ]
82 [INS 0 2 A SUB 1 2 A C ]
178 [INS 0 2 A SUB 1 2 A G ]
182 [INS 0 2 A SUB 1 2 A T ]
108 [INS 0 2 A INS 1 3 G ]
776 [INS 0 2 A DEL 1 3 G ]
372 [INS 0 2 A SUB 1 3 G A ]
68 [INS 0 2 A SUB 1 3 G C ]
185 [INS 0 2 A SUB 1 3 G T ]
102 [INS 0 2 A DEL 1 4 A ]
127 [INS 0 2 A SUB 1 4 A G ]
123 [INS 0 2 A SUB 1 4 A T ]
66 [DEL 0 2 A DEL 1 0 A ]
158 [DEL 0 2 A SUB 1 0 A C ]
1241 [DEL 0 2 A SUB 1 0 A G ]
1086 [DEL 0 2 A SUB 1 0 A T ]
3250 [DEL 0 2 A DEL 1 1 G ]
1331 [DEL 0 2 A SUB 1 1 G A ]
1221 [DEL 0 2 A SUB 1 1 G C ]
1 [DEL 0 2 A SUB 1 1 G N ]
529 [DEL 0 2 A SUB 1 1 G T ]
706 [DEL 0 2 A INS 1 2 A ]
12697 [DEL 0 2 A DEL 1 2 A ]
1012 [DEL 0 2 A SUB 1 2 A C ]
2877 [DEL 0 2 A SUB 1 2 A G ]
2074 [DEL 0 2 A SUB 1 2 A T ]
1029 [DEL 0 2 A INS 1 3 G ]
8565 [DEL 0 2 A DEL 1 3 G ]
3574 [DEL 0 2 A SUB 1 3 G A ]
712 [DEL 0 2 A SUB 1 3 G C ]
2 [DEL 0 2 A SUB 1 3 G N ]
2160 [DEL 0 2 A SUB 1 3 G T ]
1349 [DEL 0 2 A DEL 1 4 A ]
1566 [DEL 0 2 A SUB 1 4 A G ]
2 [DEL 0 2 A SUB 1 4 A N ]
1445 [DEL 0 2 A SUB 1 4 A T ]
7 [SUB 0 2 A C DEL 1 0 A ]
23 [SUB 0 2 A C SUB 1 0 A C ]
93 [SUB 0 2 A C SUB 1 0 A G ]
73 [SUB 0 2 A C SUB 1 0 A T ]
208 [SUB 0 2 A C DEL 1 1 G ]
68 [SUB 0 2 A C SUB 1 1 G A ]
59 [SUB 0 2 A C SUB 1 1 G C ]
69 [SUB 0 2 A C SUB 1 1 G T ]
36 [SUB 0 2 A C INS 1 2 A ]
818 [SUB 0 2 A C DEL 1 2 A ]
59 [SUB 0 2 A C SUB 1 2 A C ]
144 [SUB 0 2 A C SUB 1 2 A G ]
141 [SUB 0 2 A C SUB 1 2 A T ]
56 [SUB 0 2 A C INS 1 3 G ]
537 [SUB 0 2 A C DEL 1 3 G ]
195 [SUB 0 2 A C SUB 1 3 G A ]
37 [SUB 0 2 A C SUB 1 3 G C ]
149 [SUB 0 2 A C SUB 1 3 G T ]
86 [SUB 0 2 A C DEL 1 4 A ]
90 [SUB 0 2 A C SUB 1 4 A G ]
102 [SUB 0 2 A C SUB 1 4 A T ]
14 [SUB 0 2 A G DEL 1 0 A ]
23 [SUB 0 2 A G SUB 1 0 A C ]
297 [SUB 0 2 A G SUB 1 0 A G ]
172 [SUB 0 2 A G SUB 1 0 A T ]
558 [SUB 0 2 A G DEL 1 1 G ]
262 [SUB 0 2 A G SUB 1 1 G A ]
194 [SUB 0 2 A G SUB 1 1 G C ]
94 [SUB 0 2 A G SUB 1 1 G T ]
98 [SUB 0 2 A G INS 1 2 A ]
2164 [SUB 0 2 A G DEL 1 2 A ]
211 [SUB 0 2 A G SUB 1 2 A C ]
463 [SUB 0 2 A G SUB 1 2 A G ]
403 [SUB 0 2 A G SUB 1 2 A T ]
185 [SUB 0 2 A G INS 1 3 G ]
1498 [SUB 0 2 A G DEL 1 3 G ]
581 [SUB 0 2 A G SUB 1 3 G A ]
335 [SUB 0 2 A G SUB 1 3 G C ]
397 [SUB 0 2 A G SUB 1 3 G T ]
261 [SUB 0 2 A G DEL 1 4 A ]
329 [SUB 0 2 A G SUB 1 4 A G ]
286 [SUB 0 2 A G SUB 1 4 A T ]
1 [SUB 0 2 A N SUB 1 1 G A ]
1 [SUB 0 2 A N SUB 1 2 A T ]
15 [SUB 0 2 A T DEL 1 0 A ]
35 [SUB 0 2 A T SUB 1 0 A C ]
201 [SUB 0 2 A T SUB 1 0 A G ]
200 [SUB 0 2 A T SUB 1 0 A T ]
457 [SUB 0 2 A T DEL 1 1 G ]
196 [SUB 0 2 A T SUB 1 1 G A ]
197 [SUB 0 2 A T SUB 1 1 G C ]
121 [SUB 0 2 A T SUB 1 1 G T ]
90 [SUB 0 2 A T INS 1 2 A ]
2202 [SUB 0 2 A T DEL 1 2 A ]
185 [SUB 0 2 A T SUB 1 2 A C ]
412 [SUB 0 2 A T SUB 1 2 A G ]
382 [SUB 0 2 A T SUB 1 2 A T ]
183 [SUB 0 2 A T INS 1 3 G ]
1467 [SUB 0 2 A T DEL 1 3 G ]
584 [SUB 0 2 A T SUB 1 3 G A ]
117 [SUB 0 2 A T SUB 1 3 G C ]
346 [SUB 0 2 A T SUB 1 3 G T ]
264 [SUB 0 2 A T DEL 1 4 A ]
339 [SUB 0 2 A T SUB 1 4 A G ]
248 [SUB 0 2 A T SUB 1 4 A T ]
11 [INS 0 3 G DEL 1 0 A ]
5 [INS 0 3 G SUB 1 0 A C ]
86 [INS 0 3 G SUB 1 0 A G ]
53 [INS 0 3 G SUB 1 0 A T ]
290 [INS 0 3 G DEL 1 1 G ]
104 [INS 0 3 G SUB 1 1 G A ]
91 [INS 0 3 G SUB 1 1 G C ]
32 [INS 0 3 G SUB 1 1 G T ]
60 [INS 0 3 G INS 1 2 A ]
1012 [INS 0 3 G DEL 1 2 A ]
80 [INS 0 3 G SUB 1 2 A C ]
188 [INS 0 3 G SUB 1 2 A G ]
149 [INS 0 3 G SUB 1 2 A T ]
112 [INS 0 3 G INS 1 3 G ]
854 [INS 0 3 G DEL 1 3 G ]
292 [INS 0 3 G SUB 1 3 G A ]
65 [INS 0 3 G SUB 1 3 G C ]
97 [INS 0 3 G SUB 1 3 G T ]
131 [INS 0 3 G DEL 1 4 A ]
165 [INS 0 3 G SUB 1 4 A G ]
146 [INS 0 3 G SUB 1 4 A T ]
81 [DEL 0 3 G DEL 1 0 A ]
234 [DEL 0 3 G SUB 1 0 A C ]
1607 [DEL 0 3 G SUB 1 0 A G ]
4 [DEL 0 3 G SUB 1 0 A N ]
1086 [DEL 0 3 G SUB 1 0 A T ]
3606 [DEL 0 3 G DEL 1 1 G ]
1609 [DEL 0 3 G SUB 1 1 G A ]
1314 [DEL 0 3 G SUB 1 1 G C ]
1 [DEL 0 3 G SUB 1 1 G N ]
685 [DEL 0 3 G SUB 1 1 G T ]
1109 [DEL 0 3 G INS 1 2 A ]
13772 [DEL 0 3 G DEL 1 2 A ]
1218 [DEL 0 3 G SUB 1 2 A C ]
3001 [DEL 0 3 G SUB 1 2 A G ]
2166 [DEL 0 3 G SUB 1 2 A T ]
1330 [DEL 0 3 G INS 1 3 G ]
12637 [DEL 0 3 G DEL 1 3 G ]
4991 [DEL 0 3 G SUB 1 3 G A ]
970 [DEL 0 3 G SUB 1 3 G C ]
3 [DEL 0 3 G SUB 1 3 G N ]
2708 [DEL 0 3 G SUB 1 3 G T ]
1516 [DEL 0 3 G DEL 1 4 A ]
2151 [DEL 0 3 G SUB 1 4 A G ]
1657 [DEL 0 3 G SUB 1 4 A T ]
1 [SUB 0 3 G . SUB 1 0 A C ]
19 [SUB 0 3 G A DEL 1 0 A ]
49 [SUB 0 3 G A SUB 1 0 A C ]
361 [SUB 0 3 G A SUB 1 0 A G ]
265 [SUB 0 3 G A SUB 1 0 A T ]
883 [SUB 0 3 G A DEL 1 1 G ]
428 [SUB 0 3 G A SUB 1 1 G A ]
270 [SUB 0 3 G A SUB 1 1 G C ]
144 [SUB 0 3 G A SUB 1 1 G T ]
204 [SUB 0 3 G A INS 1 2 A ]
3233 [SUB 0 3 G A DEL 1 2 A ]
251 [SUB 0 3 G A SUB 1 2 A C ]
672 [SUB 0 3 G A SUB 1 2 A G ]
523 [SUB 0 3 G A SUB 1 2 A T ]
303 [SUB 0 3 G A INS 1 3 G ]
2762 [SUB 0 3 G A DEL 1 3 G ]
1417 [SUB 0 3 G A SUB 1 3 G A ]
184 [SUB 0 3 G A SUB 1 3 G C ]
607 [SUB 0 3 G A SUB 1 3 G T ]
417 [SUB 0 3 G A DEL 1 4 A ]
450 [SUB 0 3 G A SUB 1 4 A G ]
331 [SUB 0 3 G A SUB 1 4 A T ]
22 [SUB 0 3 G C DEL 1 0 A ]
32 [SUB 0 3 G C SUB 1 0 A C ]
153 [SUB 0 3 G C SUB 1 0 A G ]
130 [SUB 0 3 G C SUB 1 0 A T ]
411 [SUB 0 3 G C DEL 1 1 G ]
215 [SUB 0 3 G C SUB 1 1 G A ]
186 [SUB 0 3 G C SUB 1 1 G C ]
78 [SUB 0 3 G C SUB 1 1 G T ]
120 [SUB 0 3 G C INS 1 2 A ]
1829 [SUB 0 3 G C DEL 1 2 A ]
160 [SUB 0 3 G C SUB 1 2 A C ]
378 [SUB 0 3 G C SUB 1 2 A G ]
301 [SUB 0 3 G C SUB 1 2 A T ]
185 [SUB 0 3 G C INS 1 3 G ]
1476 [SUB 0 3 G C DEL 1 3 G ]
752 [SUB 0 3 G C SUB 1 3 G A ]
160 [SUB 0 3 G C SUB 1 3 G C ]
324 [SUB 0 3 G C SUB 1 3 G T ]
254 [SUB 0 3 G C DEL 1 4 A ]
405 [SUB 0 3 G C SUB 1 4 A G ]
199 [SUB 0 3 G C SUB 1 4 A T ]
1 [SUB 0 3 G N DEL 1 2 A ]
1 [SUB 0 3 G N SUB 1 3 G A ]
4 [SUB 0 3 G T DEL 1 0 A ]
27 [SUB 0 3 G T SUB 1 0 A C ]
158 [SUB 0 3 G T SUB 1 0 A G ]
143 [SUB 0 3 G T SUB 1 0 A T ]
474 [SUB 0 3 G T DEL 1 1 G ]
185 [SUB 0 3 G T SUB 1 1 G A ]
143 [SUB 0 3 G T SUB 1 1 G C ]
98 [SUB 0 3 G T SUB 1 1 G T ]
106 [SUB 0 3 G T INS 1 2 A ]
1629 [SUB 0 3 G T DEL 1 2 A ]
135 [SUB 0 3 G T SUB 1 2 A C ]
337 [SUB 0 3 G T SUB 1 2 A G ]
2 [SUB 0 3 G T SUB 1 2 A N ]
317 [SUB 0 3 G T SUB 1 2 A T ]
144 [SUB 0 3 G T INS 1 3 G ]
1318 [SUB 0 3 G T DEL 1 3 G ]
524 [SUB 0 3 G T SUB 1 3 G A ]
122 [SUB 0 3 G T SUB 1 3 G C ]
369 [SUB 0 3 G T SUB 1 3 G T ]
196 [SUB 0 3 G T DEL 1 4 A ]
195 [SUB 0 3 G T SUB 1 4 A G ]
178 [SUB 0 3 G T SUB 1 4 A T ]
11 [INS 0 4 A DEL 1 0 A ]
14 [INS 0 4 A SUB 1 0 A C ]
102 [INS 0 4 A SUB 1 0 A G ]
70 [INS 0 4 A SUB 1 0 A T ]
259 [INS 0 4 A DEL 1 1 G ]
209 [INS 0 4 A SUB 1 1 G A ]
111 [INS 0 4 A SUB 1 1 G C ]
1 [INS 0 4 A SUB 1 1 G N ]
51 [INS 0 4 A SUB 1 1 G T ]
67 [INS 0 4 A INS 1 2 A ]
1113 [INS 0 4 A DEL 1 2 A ]
103 [INS 0 4 A SUB 1 2 A C ]
199 [INS 0 4 A SUB 1 2 A G ]
152 [INS 0 4 A SUB 1 2 A T ]
124 [INS 0 4 A INS 1 3 G ]
946 [INS 0 4 A DEL 1 3 G ]
386 [INS 0 4 A SUB 1 3 G A ]
69 [INS 0 4 A SUB 1 3 G C ]
1 [INS 0 4 A SUB 1 3 G N ]
179 [INS 0 4 A SUB 1 3 G T ]
165 [INS 0 4 A DEL 1 4 A ]
170 [INS 0 4 A SUB 1 4 A G ]
113 [INS 0 4 A SUB 1 4 A T ]
42 [DEL 0 4 A DEL 1 0 A ]
80 [DEL 0 4 A SUB 1 0 A C ]
609 [DEL 0 4 A SUB 1 0 A G ]
1 [DEL 0 4 A SUB 1 0 A N ]
546 [DEL 0 4 A SUB 1 0 A T ]
1493 [DEL 0 4 A DEL 1 1 G ]
603 [DEL 0 4 A SUB 1 1 G A ]
512 [DEL 0 4 A SUB 1 1 G C ]
194 [DEL 0 4 A SUB 1 1 G T ]
286 [DEL 0 4 A INS 1 2 A ]
5894 [DEL 0 4 A DEL 1 2 A ]
601 [DEL 0 4 A SUB 1 2 A C ]
1304 [DEL 0 4 A SUB 1 2 A G ]
1096 [DEL 0 4 A SUB 1 2 A T ]
510 [DEL 0 4 A INS 1 3 G ]
4197 [DEL 0 4 A DEL 1 3 G ]
1934 [DEL 0 4 A SUB 1 3 G A ]
323 [DEL 0 4 A SUB 1 3 G C ]
1038 [DEL 0 4 A SUB 1 3 G T ]
878 [DEL 0 4 A DEL 1 4 A ]
950 [DEL 0 4 A SUB 1 4 A G ]
1 [DEL 0 4 A SUB 1 4 A N ]
823 [DEL 0 4 A SUB 1 4 A T ]
22 [SUB 0 4 A C DEL 1 0 A ]
30 [SUB 0 4 A C SUB 1 0 A C ]
235 [SUB 0 4 A C SUB 1 0 A G ]
158 [SUB 0 4 A C SUB 1 0 A T ]
425 [SUB 0 4 A C DEL 1 1 G ]
163 [SUB 0 4 A C SUB 1 1 G A ]
261 [SUB 0 4 A C SUB 1 1 G C ]
61 [SUB 0 4 A C SUB 1 1 G T ]
109 [SUB 0 4 A C INS 1 2 A ]
1849 [SUB 0 4 A C DEL 1 2 A ]
201 [SUB 0 4 A C SUB 1 2 A C ]
385 [SUB 0 4 A C SUB 1 2 A G ]
325 [SUB 0 4 A C SUB 1 2 A T ]
200 [SUB 0 4 A C INS 1 3 G ]
1371 [SUB 0 4 A C DEL 1 3 G ]
506 [SUB 0 4 A C SUB 1 3 G A ]
161 [SUB 0 4 A C SUB 1 3 G C ]
327 [SUB 0 4 A C SUB 1 3 G T ]
322 [SUB 0 4 A C DEL 1 4 A ]
380 [SUB 0 4 A C SUB 1 4 A G ]
256 [SUB 0 4 A C SUB 1 4 A T ]
13 [SUB 0 4 A G DEL 1 0 A ]
26 [SUB 0 4 A G SUB 1 0 A C ]
211 [SUB 0 4 A G SUB 1 0 A G ]
153 [SUB 0 4 A G SUB 1 0 A T ]
427 [SUB 0 4 A G DEL 1 1 G ]
218 [SUB 0 4 A G SUB 1 1 G A ]
188 [SUB 0 4 A G SUB 1 1 G C ]
114 [SUB 0 4 A G SUB 1 1 G T ]
85 [SUB 0 4 A G INS 1 2 A ]
2035 [SUB 0 4 A G DEL 1 2 A ]
163 [SUB 0 4 A G SUB 1 2 A C ]
442 [SUB 0 4 A G SUB 1 2 A G ]
276 [SUB 0 4 A G SUB 1 2 A T ]
216 [SUB 0 4 A G INS 1 3 G ]
1448 [SUB 0 4 A G DEL 1 3 G ]
631 [SUB 0 4 A G SUB 1 3 G A ]
181 [SUB 0 4 A G SUB 1 3 G C ]
266 [SUB 0 4 A G SUB 1 3 G T ]
292 [SUB 0 4 A G DEL 1 4 A ]
333 [SUB 0 4 A G SUB 1 4 A G ]
220 [SUB 0 4 A G SUB 1 4 A T ]
1 [SUB 0 4 A N SUB 1 1 G A ]
1 [SUB 0 4 A N SUB 1 3 G T ]
8 [SUB 0 4 A T DEL 1 0 A ]
33 [SUB 0 4 A T SUB 1 0 A C ]
205 [SUB 0 4 A T SUB 1 0 A G ]
179 [SUB 0 4 A T SUB 1 0 A T ]
387 [SUB 0 4 A T DEL 1 1 G ]
169 [SUB 0 4 A T SUB 1 1 G A ]
119 [SUB 0 4 A T SUB 1 1 G C ]
66 [SUB 0 4 A T SUB 1 1 G T ]
86 [SUB 0 4 A T INS 1 2 A ]
1820 [SUB 0 4 A T DEL 1 2 A ]
112 [SUB 0 4 A T SUB 1 2 A C ]
422 [SUB 0 4 A T SUB 1 2 A G ]
330 [SUB 0 4 A T SUB 1 2 A T ]
174 [SUB 0 4 A T INS 1 3 G ]
1267 [SUB 0 4 A T DEL 1 3 G ]
451 [SUB 0 4 A T SUB 1 3 G A ]
136 [SUB 0 4 A T SUB 1 3 G C ]
330 [SUB 0 4 A T SUB 1 3 G T ]
208 [SUB 0 4 A T DEL 1 4 A ]
298 [SUB 0 4 A T SUB 1 4 A G ]
229 [SUB 0 4 A T SUB 1 4 A T ]
23324 [DEL 0 5 C ]
1 [SUB 0 5 C . DEL 1 2 A ]
38 [SUB 0 5 C A SUB 1 0 A C ]
373 [SUB 0 5 C A SUB 1 0 A G ]
259 [SUB 0 5 C A SUB 1 0 A T ]
884 [SUB 0 5 C A DEL 1 1 G ]
449 [SUB 0 5 C A SUB 1 1 G A ]
194 [SUB 0 5 C A SUB 1 1 G C ]
131 [SUB 0 5 C A SUB 1 1 G T ]
175 [SUB 0 5 C A INS 1 2 A ]
3968 [SUB 0 5 C A DEL 1 2 A ]
212 [SUB 0 5 C A SUB 1 2 A C ]
954 [SUB 0 5 C A SUB 1 2 A G ]
545 [SUB 0 5 C A SUB 1 2 A T ]
318 [SUB 0 5 C A INS 1 3 G ]
2535 [SUB 0 5 C A DEL 1 3 G ]
1195 [SUB 0 5 C A SUB 1 3 G A ]
147 [SUB 0 5 C A SUB 1 3 G C ]
574 [SUB 0 5 C A SUB 1 3 G T ]
476 [SUB 0 5 C A DEL 1 4 A ]
515 [SUB 0 5 C A SUB 1 4 A G ]
341 [SUB 0 5 C A SUB 1 4 A T ]
99 [SUB 0 5 C G DEL 1 0 A ]
23 [SUB 0 5 C G SUB 1 0 A C ]
209 [SUB 0 5 C G SUB 1 0 A G ]
181 [SUB 0 5 C G SUB 1 0 A T ]
459 [SUB 0 5 C G DEL 1 1 G ]
165 [SUB 0 5 C G SUB 1 1 G A ]
87 [SUB 0 5 C G SUB 1 1 G C ]
88 [SUB 0 5 C G SUB 1 1 G T ]
81 [SUB 0 5 C G INS 1 2 A ]
1613 [SUB 0 5 C G DEL 1 2 A ]
127 [SUB 0 5 C G SUB 1 2 A C ]
420 [SUB 0 5 C G SUB 1 2 A G ]
304 [SUB 0 5 C G SUB 1 2 A T ]
146 [SUB 0 5 C G INS 1 3 G ]
1054 [SUB 0 5 C G DEL 1 3 G ]
483 [SUB 0 5 C G SUB 1 3 G A ]
89 [SUB 0 5 C G SUB 1 3 G C ]
194 [SUB 0 5 C G SUB 1 3 G T ]
297 [SUB 0 5 C G DEL 1 4 A ]
272 [SUB 0 5 C G SUB 1 4 A G ]
230 [SUB 0 5 C G SUB 1 4 A T ]
1 [SUB 0 5 C N SUB 1 1 G A ]
83 [SUB 0 5 C T DEL 1 0 A ]
35 [SUB 0 5 C T SUB 1 0 A C ]
335 [SUB 0 5 C T SUB 1 0 A G ]
210 [SUB 0 5 C T SUB 1 0 A T ]
693 [SUB 0 5 C T DEL 1 1 G ]
318 [SUB 0 5 C T SUB 1 1 G A ]
217 [SUB 0 5 C T SUB 1 1 G C ]
274 [SUB 0 5 C T SUB 1 1 G T ]
101 [SUB 0 5 C T INS 1 2 A ]
3012 [SUB 0 5 C T DEL 1 2 A ]
176 [SUB 0 5 C T SUB 1 2 A C ]
667 [SUB 0 5 C T SUB 1 2 A G ]
633 [SUB 0 5 C T SUB 1 2 A T ]
237 [SUB 0 5 C T INS 1 3 G ]
1882 [SUB 0 5 C T DEL 1 3 G ]
898 [SUB 0 5 C T SUB 1 3 G A ]
146 [SUB 0 5 C T SUB 1 3 G C ]
1 [SUB 0 5 C T SUB 1 3 G N ]
461 [SUB 0 5 C T SUB 1 3 G T ]
357 [SUB 0 5 C T DEL 1 4 A ]
457 [SUB 0 5 C T SUB 1 4 A G ]
325 [SUB 0 5 C T SUB 1 4 A T ]
36 [DEL 1 0 A ]
78 [SUB 1 0 A C ]
620 [SUB 1 0 A G ]
578 [SUB 1 0 A T ]
1195 [DEL 1 1 G ]
691 [SUB 1 1 G A ]
693 [SUB 1 1 G C ]
259 [SUB 1 1 G T ]
273 [INS 1 2 A ]
4789 [DEL 1 2 A ]
373 [SUB 1 2 A C ]
1193 [SUB 1 2 A G ]
957 [SUB 1 2 A T ]
487 [INS 1 3 G ]
3980 [DEL 1 3 G ]
1504 [SUB 1 3 G A ]
1728 [SUB 1 3 G C ]
1 [SUB 1 3 G N ]
757 [SUB 1 3 G T ]
531 [DEL 1 4 A ]
1271 [SUB 1 4 A C ]
800 [SUB 1 4 A G ]
516 [SUB 1 4 A T ]
33    3203
51
28 [DEL 0 4 A DEL 1 0 A ]
43 [DEL 0 4 A SUB 1 0 A C ]
261 [DEL 0 4 A SUB 1 0 A G ]
251 [DEL 0 4 A SUB 1 0 A T ]
619 [DEL 0 4 A DEL 1 1 G ]
267 [DEL 0 4 A SUB 1 1 G A ]
241 [DEL 0 4 A SUB 1 1 G C ]
107 [DEL 0 4 A SUB 1 1 G T ]
94 [DEL 0 4 A INS 1 2 A ]
1317 [DEL 0 4 A DEL 1 2 A ]
79 [DEL 0 4 A SUB 1 2 A C ]
254 [DEL 0 4 A SUB 1 2 A G ]
258 [DEL 0 4 A SUB 1 2 A T ]
112 [DEL 0 4 A INS 1 3 G ]
1495 [DEL 0 4 A DEL 1 3 G ]
368 [DEL 0 4 A SUB 1 3 G A ]
248 [DEL 0 4 A SUB 1 3 G C ]
182 [DEL 0 4 A SUB 1 3 G T ]
856 [DEL 0 4 A DEL 1 4 A ]
297 [DEL 0 4 A SUB 1 4 A C ]
269 [DEL 0 4 A SUB 1 4 A G ]
190 [DEL 0 4 A SUB 1 4 A T ]
540 [DEL 1 0 A ]
228 [SUB 1 0 A C ]
1265 [SUB 1 0 A G ]
1073 [SUB 1 0 A T ]
3453 [DEL 1 1 G ]
1564 [SUB 1 1 G A ]
1449 [SUB 1 1 G C ]
1 [SUB 1 1 G N ]
564 [SUB 1 1 G T ]
558 [INS 1 2 A ]
6456 [DEL 1 2 A ]
462 [SUB 1 2 A C ]
1219 [SUB 1 2 A G ]
1242 [SUB 1 2 A T ]
590 [INS 1 3 G ]
7082 [DEL 1 3 G ]
1745 [SUB 1 3 G A ]
1433 [SUB 1 3 G C ]
878 [SUB 1 3 G T ]
649 [INS 1 4 A ]
4532 [DEL 1 4 A ]
1428 [SUB 1 4 A C ]
1643 [SUB 1 4 A G ]
731 [SUB 1 4 A T ]
2347 [DEL 1 5 C ]
2747 [SUB 1 5 C A ]
2163 [SUB 1 5 C G ]
1 [SUB 1 5 C N ]
1494 [SUB 1 5 C T ]
34    107099
35
4729 [DEL 0 0 A ]
1 [SUB 0 0 A . ]
15895 [SUB 0 0 A C ]
58322 [SUB 0 0 A G ]
10 [SUB 0 0 A N ]
72004 [SUB 0 0 A T ]
165582 [DEL 0 1 G ]
1 [SUB 0 1 G . ]
84520 [SUB 0 1 G A ]
68686 [SUB 0 1 G C ]
11 [SUB 0 1 G N ]
36881 [SUB 0 1 G T ]
33888 [INS 0 2 A ]
165096 [DEL 0 2 A ]
31691 [SUB 0 2 A C ]
36074 [SUB 0 2 A G ]
9 [SUB 0 2 A N ]
62546 [SUB 0 2 A T ]
15720 [INS 0 3 G ]
159877 [DEL 0 3 G ]
1 [SUB 0 3 G . ]
99259 [SUB 0 3 G A ]
20223 [SUB 0 3 G C ]
24 [SUB 0 3 G N ]
87302 [SUB 0 3 G T ]
101300 [SUB 0 4 G A ]
64962 [SUB 0 4 G C ]
19 [SUB 0 4 G N ]
39681 [SUB 0 4 G T ]
11405 [DEL 0 5 A ]
1 [SUB 0 5 A . ]
51405 [SUB 0 5 A C ]
28893 [SUB 0 5 A G ]
9 [SUB 0 5 A N ]
39616 [SUB 0 5 A T ]
35    2786
650
100 [DEL 0 0 A ]
263 [DEL 0 0 A DEL 0 1 G ]
222 [DEL 0 0 A SUB 0 1 G C ]
681 [DEL 0 0 A SUB 0 1 G T ]
82 [DEL 0 0 A DEL 0 2 A ]
12 [DEL 0 0 A SUB 0 2 A C ]
18 [DEL 0 0 A SUB 0 2 A G ]
62 [DEL 0 0 A SUB 0 2 A T ]
76 [DEL 0 0 A DEL 0 3 G ]
36 [DEL 0 0 A SUB 0 3 G A ]
29 [DEL 0 0 A SUB 0 3 G C ]
102 [DEL 0 0 A SUB 0 3 G T ]
260 [DEL 0 0 A SUB 0 4 G A ]
74 [DEL 0 0 A SUB 0 4 G C ]
64 [DEL 0 0 A SUB 0 4 G T ]
95 [DEL 0 0 A DEL 0 5 A ]
22 [DEL 0 0 A SUB 0 5 A C ]
11 [DEL 0 0 A SUB 0 5 A G ]
54 [DEL 0 0 A SUB 0 5 A T ]
11 [DEL 0 0 A INS 0 6 G ]
209 [DEL 0 0 A DEL 0 6 G ]
184 [DEL 0 0 A SUB 0 6 G A ]
69 [DEL 0 0 A SUB 0 6 G C ]
170 [DEL 0 0 A SUB 0 6 G T ]
143 [DEL 0 0 A SUB 0 7 G A ]
49 [DEL 0 0 A SUB 0 7 G C ]
34 [DEL 0 0 A SUB 0 7 G T ]
36 [DEL 0 0 A SUB 0 8 A C ]
24 [DEL 0 0 A SUB 0 8 A G ]
43 [DEL 0 0 A SUB 0 8 A T ]
1 [SUB 0 0 A . SUB 0 8 A G ]
325 [SUB 0 0 A C ]
775 [SUB 0 0 A C SUB 0 1 G C ]
456 [SUB 0 0 A C SUB 0 1 G T ]
637 [SUB 0 0 A C DEL 0 2 A ]
90 [SUB 0 0 A C SUB 0 2 A C ]
184 [SUB 0 0 A C SUB 0 2 A G ]
279 [SUB 0 0 A C SUB 0 2 A T ]
262 [SUB 0 0 A C DEL 0 3 G ]
90 [SUB 0 0 A C SUB 0 3 G A ]
121 [SUB 0 0 A C SUB 0 3 G C ]
227 [SUB 0 0 A C SUB 0 3 G T ]
342 [SUB 0 0 A C SUB 0 4 G A ]
246 [SUB 0 0 A C SUB 0 4 G C ]
91 [SUB 0 0 A C SUB 0 4 G T ]
448 [SUB 0 0 A C DEL 0 5 A ]
168 [SUB 0 0 A C SUB 0 5 A C ]
131 [SUB 0 0 A C SUB 0 5 A G ]
1 [SUB 0 0 A C SUB 0 5 A N ]
302 [SUB 0 0 A C SUB 0 5 A T ]
34 [SUB 0 0 A C INS 0 6 G ]
785 [SUB 0 0 A C DEL 0 6 G ]
596 [SUB 0 0 A C SUB 0 6 G A ]
279 [SUB 0 0 A C SUB 0 6 G C ]
1 [SUB 0 0 A C SUB 0 6 G N ]
427 [SUB 0 0 A C SUB 0 6 G T ]
439 [SUB 0 0 A C SUB 0 7 G A ]
208 [SUB 0 0 A C SUB 0 7 G C ]
112 [SUB 0 0 A C SUB 0 7 G T ]
72 [SUB 0 0 A C DEL 0 8 A ]
264 [SUB 0 0 A C SUB 0 8 A C ]
156 [SUB 0 0 A C SUB 0 8 A G ]
197 [SUB 0 0 A C SUB 0 8 A T ]
1721 [SUB 0 0 A G ]
1246 [SUB 0 0 A G SUB 0 1 G C ]
546 [SUB 0 0 A G SUB 0 1 G T ]
252 [SUB 0 0 A G SUB 0 2 A C ]
432 [SUB 0 0 A G SUB 0 2 A G ]
696 [SUB 0 0 A G SUB 0 2 A T ]
751 [SUB 0 0 A G DEL 0 3 G ]
602 [SUB 0 0 A G SUB 0 3 G A ]
467 [SUB 0 0 A G SUB 0 3 G C ]
1214 [SUB 0 0 A G SUB 0 3 G T ]
2008 [SUB 0 0 A G SUB 0 4 G A ]
1060 [SUB 0 0 A G SUB 0 4 G C ]
510 [SUB 0 0 A G SUB 0 4 G T ]
2127 [SUB 0 0 A G DEL 0 5 A ]
327 [SUB 0 0 A G SUB 0 5 A C ]
673 [SUB 0 0 A G SUB 0 5 A G ]
1452 [SUB 0 0 A G SUB 0 5 A T ]
304 [SUB 0 0 A G INS 0 6 G ]
3214 [SUB 0 0 A G DEL 0 6 G ]
2114 [SUB 0 0 A G SUB 0 6 G A ]
437 [SUB 0 0 A G SUB 0 6 G C ]
1230 [SUB 0 0 A G SUB 0 6 G T ]
1609 [SUB 0 0 A G SUB 0 7 G A ]
946 [SUB 0 0 A G SUB 0 7 G C ]
414 [SUB 0 0 A G SUB 0 7 G T ]
433 [SUB 0 0 A G DEL 0 8 A ]
916 [SUB 0 0 A G SUB 0 8 A C ]
793 [SUB 0 0 A G SUB 0 8 A G ]
818 [SUB 0 0 A G SUB 0 8 A T ]
1 [SUB 0 0 A N SUB 0 4 G A ]
1 [SUB 0 0 A N SUB 0 6 G A ]
1 [SUB 0 0 A N SUB 0 7 G A ]
1 [SUB 0 0 A N SUB 0 7 G C ]
1394 [SUB 0 0 A T ]
903 [SUB 0 0 A T SUB 0 1 G C ]
648 [SUB 0 0 A T SUB 0 1 G T ]
2621 [SUB 0 0 A T DEL 0 2 A ]
258 [SUB 0 0 A T SUB 0 2 A C ]
969 [SUB 0 0 A T SUB 0 2 A G ]
1364 [SUB 0 0 A T SUB 0 2 A T ]
1266 [SUB 0 0 A T DEL 0 3 G ]
613 [SUB 0 0 A T SUB 0 3 G A ]
250 [SUB 0 0 A T SUB 0 3 G C ]
1067 [SUB 0 0 A T SUB 0 3 G T ]
2529 [SUB 0 0 A T SUB 0 4 G A ]
1298 [SUB 0 0 A T SUB 0 4 G C ]
568 [SUB 0 0 A T SUB 0 4 G T ]
1799 [SUB 0 0 A T DEL 0 5 A ]
285 [SUB 0 0 A T SUB 0 5 A C ]
391 [SUB 0 0 A T SUB 0 5 A G ]
1 [SUB 0 0 A T SUB 0 5 A N ]
1025 [SUB 0 0 A T SUB 0 5 A T ]
278 [SUB 0 0 A T INS 0 6 G ]
3493 [SUB 0 0 A T DEL 0 6 G ]
2577 [SUB 0 0 A T SUB 0 6 G A ]
759 [SUB 0 0 A T SUB 0 6 G C ]
2 [SUB 0 0 A T SUB 0 6 G N ]
2272 [SUB 0 0 A T SUB 0 6 G T ]
1726 [SUB 0 0 A T SUB 0 7 G A ]
1061 [SUB 0 0 A T SUB 0 7 G C ]
667 [SUB 0 0 A T SUB 0 7 G T ]
312 [SUB 0 0 A T DEL 0 8 A ]
927 [SUB 0 0 A T SUB 0 8 A C ]
574 [SUB 0 0 A T SUB 0 8 A G ]
750 [SUB 0 0 A T SUB 0 8 A T ]
2822 [DEL 0 1 G ]
718 [DEL 0 1 G SUB 0 2 A C ]
2441 [DEL 0 1 G SUB 0 2 A T ]
1649 [DEL 0 1 G DEL 0 3 G ]
1068 [DEL 0 1 G SUB 0 3 G A ]
635 [DEL 0 1 G SUB 0 3 G C ]
2076 [DEL 0 1 G SUB 0 3 G T ]
5912 [DEL 0 1 G SUB 0 4 G A ]
3493 [DEL 0 1 G SUB 0 4 G C ]
2 [DEL 0 1 G SUB 0 4 G N ]
2421 [DEL 0 1 G SUB 0 4 G T ]
5754 [DEL 0 1 G DEL 0 5 A ]
746 [DEL 0 1 G SUB 0 5 A C ]
1523 [DEL 0 1 G SUB 0 5 A G ]
1 [DEL 0 1 G SUB 0 5 A N ]
2478 [DEL 0 1 G SUB 0 5 A T ]
719 [DEL 0 1 G INS 0 6 G ]
9199 [DEL 0 1 G DEL 0 6 G ]
6125 [DEL 0 1 G SUB 0 6 G A ]
1395 [DEL 0 1 G SUB 0 6 G C ]
1 [DEL 0 1 G SUB 0 6 G N ]
4657 [DEL 0 1 G SUB 0 6 G T ]
5399 [DEL 0 1 G SUB 0 7 G A ]
2327 [DEL 0 1 G SUB 0 7 G C ]
1616 [DEL 0 1 G SUB 0 7 G T ]
508 [DEL 0 1 G DEL 0 8 A ]
2132 [DEL 0 1 G SUB 0 8 A C ]
1175 [DEL 0 1 G SUB 0 8 A G ]
1 [DEL 0 1 G SUB 0 8 A N ]
1708 [DEL 0 1 G SUB 0 8 A T ]
1 [SUB 0 1 G . SUB 0 4 G T ]
1297 [SUB 0 1 G A ]
370 [SUB 0 1 G A SUB 0 2 A C ]
1113 [SUB 0 1 G A SUB 0 2 A T ]
399 [SUB 0 1 G A SUB 0 3 G A ]
335 [SUB 0 1 G A SUB 0 3 G C ]
1195 [SUB 0 1 G A SUB 0 3 G T ]
2328 [SUB 0 1 G A SUB 0 4 G A ]
1802 [SUB 0 1 G A SUB 0 4 G C ]
1047 [SUB 0 1 G A SUB 0 4 G T ]
3294 [SUB 0 1 G A DEL 0 5 A ]
299 [SUB 0 1 G A SUB 0 5 A C ]
1167 [SUB 0 1 G A SUB 0 5 A G ]
996 [SUB 0 1 G A SUB 0 5 A T ]
283 [SUB 0 1 G A INS 0 6 G ]
4453 [SUB 0 1 G A DEL 0 6 G ]
3257 [SUB 0 1 G A SUB 0 6 G A ]
654 [SUB 0 1 G A SUB 0 6 G C ]
3186 [SUB 0 1 G A SUB 0 6 G T ]
2787 [SUB 0 1 G A SUB 0 7 G A ]
996 [SUB 0 1 G A SUB 0 7 G C ]
854 [SUB 0 1 G A SUB 0 7 G T ]
242 [SUB 0 1 G A DEL 0 8 A ]
941 [SUB 0 1 G A SUB 0 8 A C ]
568 [SUB 0 1 G A SUB 0 8 A G ]
804 [SUB 0 1 G A SUB 0 8 A T ]
1807 [SUB 0 1 G C ]
691 [SUB 0 1 G C SUB 0 2 A C ]
226 [SUB 0 1 G C SUB 0 2 A G ]
1355 [SUB 0 1 G C SUB 0 2 A T ]
1825 [SUB 0 1 G C DEL 0 3 G ]
393 [SUB 0 1 G C SUB 0 3 G A ]
251 [SUB 0 1 G C SUB 0 3 G C ]
1087 [SUB 0 1 G C SUB 0 3 G T ]
2331 [SUB 0 1 G C SUB 0 4 G A ]
1331 [SUB 0 1 G C SUB 0 4 G C ]
823 [SUB 0 1 G C SUB 0 4 G T ]
2502 [SUB 0 1 G C DEL 0 5 A ]
405 [SUB 0 1 G C SUB 0 5 A C ]
435 [SUB 0 1 G C SUB 0 5 A G ]
809 [SUB 0 1 G C SUB 0 5 A T ]
360 [SUB 0 1 G C INS 0 6 G ]
4184 [SUB 0 1 G C DEL 0 6 G ]
2589 [SUB 0 1 G C SUB 0 6 G A ]
423 [SUB 0 1 G C SUB 0 6 G C ]
1539 [SUB 0 1 G C SUB 0 6 G T ]
2829 [SUB 0 1 G C SUB 0 7 G A ]
1266 [SUB 0 1 G C SUB 0 7 G C ]
635 [SUB 0 1 G C SUB 0 7 G T ]
278 [SUB 0 1 G C DEL 0 8 A ]
921 [SUB 0 1 G C SUB 0 8 A C ]
485 [SUB 0 1 G C SUB 0 8 A G ]
526 [SUB 0 1 G C SUB 0 8 A T ]
1 [SUB 0 1 G N SUB 0 2 A T ]
1 [SUB 0 1 G N DEL 0 3 G ]
1 [SUB 0 1 G N SUB 0 4 G T ]
1 [SUB 0 1 G N DEL 0 5 A ]
1 [SUB 0 1 G N SUB 0 5 A G ]
1 [SUB 0 1 G N SUB 0 6 G A ]
705 [SUB 0 1 G T ]
310 [SUB 0 1 G T SUB 0 2 A C ]
796 [SUB 0 1 G T SUB 0 2 A G ]
904 [SUB 0 1 G T SUB 0 2 A T ]
850 [SUB 0 1 G T DEL 0 3 G ]
146 [SUB 0 1 G T SUB 0 3 G A ]
150 [SUB 0 1 G T SUB 0 3 G C ]
583 [SUB 0 1 G T SUB 0 3 G T ]
862 [SUB 0 1 G T SUB 0 4 G A ]
591 [SUB 0 1 G T SUB 0 4 G C ]
575 [SUB 0 1 G T SUB 0 4 G T ]
1170 [SUB 0 1 G T DEL 0 5 A ]
117 [SUB 0 1 G T SUB 0 5 A C ]
276 [SUB 0 1 G T SUB 0 5 A G ]
536 [SUB 0 1 G T SUB 0 5 A T ]
115 [SUB 0 1 G T INS 0 6 G ]
1736 [SUB 0 1 G T DEL 0 6 G ]
1208 [SUB 0 1 G T SUB 0 6 G A ]
193 [SUB 0 1 G T SUB 0 6 G C ]
908 [SUB 0 1 G T SUB 0 6 G T ]
965 [SUB 0 1 G T SUB 0 7 G A ]
410 [SUB 0 1 G T SUB 0 7 G C ]
473 [SUB 0 1 G T SUB 0 7 G T ]
112 [SUB 0 1 G T DEL 0 8 A ]
333 [SUB 0 1 G T SUB 0 8 A C ]
338 [SUB 0 1 G T SUB 0 8 A G ]
388 [SUB 0 1 G T SUB 0 8 A T ]
627 [INS 0 2 A ]
210 [INS 0 2 A SUB 0 3 G A ]
153 [INS 0 2 A SUB 0 3 G C ]
463 [INS 0 2 A SUB 0 3 G T ]
864 [INS 0 2 A SUB 0 4 G A ]
657 [INS 0 2 A SUB 0 4 G C ]
368 [INS 0 2 A SUB 0 4 G T ]
99 [INS 0 2 A SUB 0 5 A C ]
377 [INS 0 2 A SUB 0 5 A G ]
1011 [INS 0 2 A SUB 0 5 A T ]
103 [INS 0 2 A INS 0 6 G ]
1441 [INS 0 2 A DEL 0 6 G ]
1625 [INS 0 2 A SUB 0 6 G A ]
253 [INS 0 2 A SUB 0 6 G C ]
743 [INS 0 2 A SUB 0 6 G T ]
1098 [INS 0 2 A SUB 0 7 G A ]
421 [INS 0 2 A SUB 0 7 G C ]
287 [INS 0 2 A SUB 0 7 G T ]
106 [INS 0 2 A DEL 0 8 A ]
308 [INS 0 2 A SUB 0 8 A C ]
216 [INS 0 2 A SUB 0 8 A G ]
297 [INS 0 2 A SUB 0 8 A T ]
3158 [DEL 0 2 A ]
952 [DEL 0 2 A SUB 0 3 G C ]
2855 [DEL 0 2 A SUB 0 3 G T ]
7687 [DEL 0 2 A SUB 0 4 G A ]
6312 [DEL 0 2 A SUB 0 4 G C ]
2 [DEL 0 2 A SUB 0 4 G N ]
3056 [DEL 0 2 A SUB 0 4 G T ]
1964 [DEL 0 2 A DEL 0 5 A ]
749 [DEL 0 2 A SUB 0 5 A C ]
1091 [DEL 0 2 A SUB 0 5 A G ]
2203 [DEL 0 2 A SUB 0 5 A T ]
764 [DEL 0 2 A INS 0 6 G ]
8312 [DEL 0 2 A DEL 0 6 G ]
5068 [DEL 0 2 A SUB 0 6 G A ]
1157 [DEL 0 2 A SUB 0 6 G C ]
1 [DEL 0 2 A SUB 0 6 G N ]
3953 [DEL 0 2 A SUB 0 6 G T ]
5107 [DEL 0 2 A SUB 0 7 G A ]
2174 [DEL 0 2 A SUB 0 7 G C ]
1993 [DEL 0 2 A SUB 0 7 G T ]
777 [DEL 0 2 A DEL 0 8 A ]
2132 [DEL 0 2 A SUB 0 8 A C ]
1684 [DEL 0 2 A SUB 0 8 A G ]
1685 [DEL 0 2 A SUB 0 8 A T ]
1452 [SUB 0 2 A C ]
980 [SUB 0 2 A C SUB 0 3 G A ]
283 [SUB 0 2 A C SUB 0 3 G C ]
1 [SUB 0 2 A C SUB 0 3 G N ]
2363 [SUB 0 2 A C SUB 0 3 G T ]
892 [SUB 0 2 A C SUB 0 4 G A ]
634 [SUB 0 2 A C SUB 0 4 G C ]
508 [SUB 0 2 A C SUB 0 4 G T ]
104 [SUB 0 2 A C INS 0 5 A ]
1319 [SUB 0 2 A C DEL 0 5 A ]
315 [SUB 0 2 A C SUB 0 5 A C ]
315 [SUB 0 2 A C SUB 0 5 A G ]
2 [SUB 0 2 A C SUB 0 5 A N ]
732 [SUB 0 2 A C SUB 0 5 A T ]
158 [SUB 0 2 A C INS 0 6 G ]
1375 [SUB 0 2 A C DEL 0 6 G ]
971 [SUB 0 2 A C SUB 0 6 G A ]
218 [SUB 0 2 A C SUB 0 6 G C ]
690 [SUB 0 2 A C SUB 0 6 G T ]
875 [SUB 0 2 A C SUB 0 7 G A ]
555 [SUB 0 2 A C SUB 0 7 G C ]
329 [SUB 0 2 A C SUB 0 7 G T ]
172 [SUB 0 2 A C DEL 0 8 A ]
513 [SUB 0 2 A C SUB 0 8 A C ]
277 [SUB 0 2 A C SUB 0 8 A G ]
391 [SUB 0 2 A C SUB 0 8 A T ]
657 [SUB 0 2 A G ]
477 [SUB 0 2 A G SUB 0 3 G A ]
162 [SUB 0 2 A G SUB 0 3 G C ]
1 [SUB 0 2 A G SUB 0 3 G N ]
660 [SUB 0 2 A G SUB 0 3 G T ]
1566 [SUB 0 2 A G SUB 0 4 G A ]
1871 [SUB 0 2 A G SUB 0 4 G C ]
830 [SUB 0 2 A G SUB 0 4 G T ]
375 [SUB 0 2 A G INS 0 5 A ]
374 [SUB 0 2 A G SUB 0 5 A C ]
191 [SUB 0 2 A G SUB 0 5 A G ]
712 [SUB 0 2 A G SUB 0 5 A T ]
137 [SUB 0 2 A G INS 0 6 G ]
1733 [SUB 0 2 A G DEL 0 6 G ]
913 [SUB 0 2 A G SUB 0 6 G A ]
240 [SUB 0 2 A G SUB 0 6 G C ]
794 [SUB 0 2 A G SUB 0 6 G T ]
782 [SUB 0 2 A G SUB 0 7 G A ]
444 [SUB 0 2 A G SUB 0 7 G C ]
280 [SUB 0 2 A G SUB 0 7 G T ]
224 [SUB 0 2 A G DEL 0 8 A ]
495 [SUB 0 2 A G SUB 0 8 A C ]
467 [SUB 0 2 A G SUB 0 8 A G ]
369 [SUB 0 2 A G SUB 0 8 A T ]
1 [SUB 0 2 A N DEL 0 5 A ]
2 [SUB 0 2 A N DEL 0 6 G ]
1658 [SUB 0 2 A T ]
437 [SUB 0 2 A T SUB 0 3 G A ]
156 [SUB 0 2 A T SUB 0 3 G C ]
932 [SUB 0 2 A T SUB 0 3 G T ]
1580 [SUB 0 2 A T SUB 0 4 G A ]
941 [SUB 0 2 A T SUB 0 4 G C ]
1 [SUB 0 2 A T SUB 0 4 G N ]
1136 [SUB 0 2 A T SUB 0 4 G T ]
371 [SUB 0 2 A T INS 0 5 A ]
3006 [SUB 0 2 A T DEL 0 5 A ]
257 [SUB 0 2 A T SUB 0 5 A C ]
639 [SUB 0 2 A T SUB 0 5 A G ]
1024 [SUB 0 2 A T SUB 0 5 A T ]
192 [SUB 0 2 A T INS 0 6 G ]
3272 [SUB 0 2 A T DEL 0 6 G ]
2171 [SUB 0 2 A T SUB 0 6 G A ]
446 [SUB 0 2 A T SUB 0 6 G C ]
1755 [SUB 0 2 A T SUB 0 6 G T ]
1883 [SUB 0 2 A T SUB 0 7 G A ]
1100 [SUB 0 2 A T SUB 0 7 G C ]
691 [SUB 0 2 A T SUB 0 7 G T ]
216 [SUB 0 2 A T DEL 0 8 A ]
791 [SUB 0 2 A T SUB 0 8 A C ]
499 [SUB 0 2 A T SUB 0 8 A G ]
574 [SUB 0 2 A T SUB 0 8 A T ]
280 [INS 0 3 G ]
63 [INS 0 3 G SUB 0 5 A C ]
123 [INS 0 3 G SUB 0 5 A G ]
319 [INS 0 3 G SUB 0 5 A T ]
102 [INS 0 3 G INS 0 6 G ]
478 [INS 0 3 G SUB 0 6 G A ]
129 [INS 0 3 G SUB 0 6 G C ]
313 [INS 0 3 G SUB 0 6 G T ]
573 [INS 0 3 G SUB 0 7 G A ]
233 [INS 0 3 G SUB 0 7 G C ]
133 [INS 0 3 G SUB 0 7 G T ]
94 [INS 0 3 G DEL 0 8 A ]
175 [INS 0 3 G SUB 0 8 A C ]
153 [INS 0 3 G SUB 0 8 A G ]
165 [INS 0 3 G SUB 0 8 A T ]
2456 [DEL 0 3 G ]
9970 [DEL 0 3 G DEL 0 4 G ]
8562 [DEL 0 3 G SUB 0 4 G A ]
7093 [DEL 0 3 G SUB 0 4 G C ]
1 [DEL 0 3 G SUB 0 4 G N ]
3546 [DEL 0 3 G SUB 0 4 G T ]
7961 [DEL 0 3 G DEL 0 5 A ]
957 [DEL 0 3 G SUB 0 5 A C ]
2 [DEL 0 3 G SUB 0 5 A N ]
3084 [DEL 0 3 G SUB 0 5 A T ]
13613 [DEL 0 3 G DEL 0 6 G ]
4758 [DEL 0 3 G SUB 0 6 G A ]
1005 [DEL 0 3 G SUB 0 6 G C ]
1 [DEL 0 3 G SUB 0 6 G N ]
4389 [DEL 0 3 G SUB 0 6 G T ]
8823 [DEL 0 3 G SUB 0 7 G A ]
4399 [DEL 0 3 G SUB 0 7 G C ]
1 [DEL 0 3 G SUB 0 7 G N ]
2434 [DEL 0 3 G SUB 0 7 G T ]
998 [DEL 0 3 G DEL 0 8 A ]
3322 [DEL 0 3 G SUB 0 8 A C ]
1252 [DEL 0 3 G SUB 0 8 A G ]
1 [DEL 0 3 G SUB 0 8 A N ]
2131 [DEL 0 3 G SUB 0 8 A T ]
1173 [SUB 0 3 G A ]
2784 [SUB 0 3 G A SUB 0 4 G A ]
2212 [SUB 0 3 G A SUB 0 4 G C ]
926 [SUB 0 3 G A SUB 0 4 G T ]
5235 [SUB 0 3 G A DEL 0 5 A ]
305 [SUB 0 3 G A SUB 0 5 A C ]
1006 [SUB 0 3 G A SUB 0 5 A G ]
1628 [SUB 0 3 G A SUB 0 5 A T ]
428 [SUB 0 3 G A INS 0 6 G ]
5826 [SUB 0 3 G A DEL 0 6 G ]
3083 [SUB 0 3 G A SUB 0 6 G A ]
612 [SUB 0 3 G A SUB 0 6 G C ]
3272 [SUB 0 3 G A SUB 0 6 G T ]
3297 [SUB 0 3 G A SUB 0 7 G A ]
1918 [SUB 0 3 G A SUB 0 7 G C ]
964 [SUB 0 3 G A SUB 0 7 G T ]
582 [SUB 0 3 G A DEL 0 8 A ]
1199 [SUB 0 3 G A SUB 0 8 A C ]
955 [SUB 0 3 G A SUB 0 8 A G ]
848 [SUB 0 3 G A SUB 0 8 A T ]
1259 [SUB 0 3 G C ]
1683 [SUB 0 3 G C SUB 0 4 G A ]
1726 [SUB 0 3 G C SUB 0 4 G C ]
1197 [SUB 0 3 G C SUB 0 4 G T ]
45 [SUB 0 3 G C INS 0 5 A ]
1349 [SUB 0 3 G C DEL 0 5 A ]
217 [SUB 0 3 G C SUB 0 5 A C ]
334 [SUB 0 3 G C SUB 0 5 A G ]
741 [SUB 0 3 G C SUB 0 5 A T ]
100 [SUB 0 3 G C INS 0 6 G ]
1040 [SUB 0 3 G C DEL 0 6 G ]
789 [SUB 0 3 G C SUB 0 6 G A ]
352 [SUB 0 3 G C SUB 0 6 G C ]
647 [SUB 0 3 G C SUB 0 6 G T ]
753 [SUB 0 3 G C SUB 0 7 G A ]
375 [SUB 0 3 G C SUB 0 7 G C ]
281 [SUB 0 3 G C SUB 0 7 G T ]
75 [SUB 0 3 G C DEL 0 8 A ]
409 [SUB 0 3 G C SUB 0 8 A C ]
210 [SUB 0 3 G C SUB 0 8 A G ]
208 [SUB 0 3 G C SUB 0 8 A T ]
2 [SUB 0 3 G N SUB 0 4 G C ]
2 [SUB 0 3 G N DEL 0 5 A ]
2 [SUB 0 3 G N DEL 0 6 G ]
1 [SUB 0 3 G N SUB 0 6 G T ]
1 [SUB 0 3 G N SUB 0 7 G C ]
2703 [SUB 0 3 G T ]
1713 [SUB 0 3 G T SUB 0 4 G A ]
2056 [SUB 0 3 G T SUB 0 4 G C ]
1759 [SUB 0 3 G T SUB 0 4 G T ]
211 [SUB 0 3 G T INS 0 5 A ]
5132 [SUB 0 3 G T DEL 0 5 A ]
525 [SUB 0 3 G T SUB 0 5 A C ]
1314 [SUB 0 3 G T SUB 0 5 A G ]
2407 [SUB 0 3 G T SUB 0 5 A T ]
350 [SUB 0 3 G T INS 0 6 G ]
4051 [SUB 0 3 G T DEL 0 6 G ]
4439 [SUB 0 3 G T SUB 0 6 G A ]
699 [SUB 0 3 G T SUB 0 6 G C ]
2892 [SUB 0 3 G T SUB 0 6 G T ]
3678 [SUB 0 3 G T SUB 0 7 G A ]
1584 [SUB 0 3 G T SUB 0 7 G C ]
1076 [SUB 0 3 G T SUB 0 7 G T ]
324 [SUB 0 3 G T DEL 0 8 A ]
1224 [SUB 0 3 G T SUB 0 8 A C ]
721 [SUB 0 3 G T SUB 0 8 A G ]
1092 [SUB 0 3 G T SUB 0 8 A T ]
5195 [SUB 0 4 G A ]
583 [SUB 0 4 G A SUB 0 5 A C ]
859 [SUB 0 4 G A SUB 0 5 A G ]
2550 [SUB 0 4 G A SUB 0 5 A T ]
562 [SUB 0 4 G A INS 0 6 G ]
4127 [SUB 0 4 G A SUB 0 6 G A ]
909 [SUB 0 4 G A SUB 0 6 G C ]
1 [SUB 0 4 G A SUB 0 6 G N ]
2911 [SUB 0 4 G A SUB 0 6 G T ]
5359 [SUB 0 4 G A SUB 0 7 G A ]
2811 [SUB 0 4 G A SUB 0 7 G C ]
1824 [SUB 0 4 G A SUB 0 7 G T ]
665 [SUB 0 4 G A DEL 0 8 A ]
2022 [SUB 0 4 G A SUB 0 8 A C ]
1226 [SUB 0 4 G A SUB 0 8 A G ]
1573 [SUB 0 4 G A SUB 0 8 A T ]
2830 [SUB 0 4 G C ]
495 [SUB 0 4 G C SUB 0 5 A C ]
360 [SUB 0 4 G C SUB 0 5 A G ]
1 [SUB 0 4 G C SUB 0 5 A N ]
2294 [SUB 0 4 G C SUB 0 5 A T ]
348 [SUB 0 4 G C INS 0 6 G ]
4749 [SUB 0 4 G C DEL 0 6 G ]
2481 [SUB 0 4 G C SUB 0 6 G A ]
361 [SUB 0 4 G C SUB 0 6 G C ]
1721 [SUB 0 4 G C SUB 0 6 G T ]
3039 [SUB 0 4 G C SUB 0 7 G A ]
1734 [SUB 0 4 G C SUB 0 7 G C ]
1 [SUB 0 4 G C SUB 0 7 G N ]
1149 [SUB 0 4 G C SUB 0 7 G T ]
425 [SUB 0 4 G C DEL 0 8 A ]
1749 [SUB 0 4 G C SUB 0 8 A C ]
801 [SUB 0 4 G C SUB 0 8 A G ]
888 [SUB 0 4 G C SUB 0 8 A T ]
1 [SUB 0 4 G N ]
1 [SUB 0 4 G N SUB 0 7 G A ]
1 [SUB 0 4 G N SUB 0 8 A C ]
2165 [SUB 0 4 G T ]
551 [SUB 0 4 G T SUB 0 5 A C ]
1329 [SUB 0 4 G T SUB 0 5 A G ]
2613 [SUB 0 4 G T SUB 0 5 A T ]
209 [SUB 0 4 G T INS 0 6 G ]
3161 [SUB 0 4 G T DEL 0 6 G ]
1405 [SUB 0 4 G T SUB 0 6 G A ]
252 [SUB 0 4 G T SUB 0 6 G C ]
1096 [SUB 0 4 G T SUB 0 6 G T ]
2250 [SUB 0 4 G T SUB 0 7 G A ]
887 [SUB 0 4 G T SUB 0 7 G C ]
720 [SUB 0 4 G T SUB 0 7 G T ]
175 [SUB 0 4 G T DEL 0 8 A ]
715 [SUB 0 4 G T SUB 0 8 A C ]
503 [SUB 0 4 G T SUB 0 8 A G ]
737 [SUB 0 4 G T SUB 0 8 A T ]
700 [INS 0 5 A ]
206 [INS 0 5 A INS 0 5 A ]
146 [INS 0 5 A INS 0 6 G ]
753 [INS 0 5 A SUB 0 6 G A ]
255 [INS 0 5 A SUB 0 6 G C ]
621 [INS 0 5 A SUB 0 6 G T ]
1310 [INS 0 5 A SUB 0 7 G A ]
508 [INS 0 5 A SUB 0 7 G C ]
488 [INS 0 5 A SUB 0 7 G T ]
369 [INS 0 5 A SUB 0 8 A C ]
292 [INS 0 5 A SUB 0 8 A G ]
361 [INS 0 5 A SUB 0 8 A T ]
196 [INS 0 5 C INS 0 5 A ]
49 [INS 0 5 T INS 0 5 A ]
1931 [DEL 0 5 A ]
728 [DEL 0 5 A SUB 0 6 G C ]
1 [DEL 0 5 A SUB 0 6 G N ]
1859 [DEL 0 5 A SUB 0 6 G T ]
4570 [DEL 0 5 A SUB 0 7 G A ]
4016 [DEL 0 5 A SUB 0 7 G C ]
1956 [DEL 0 5 A SUB 0 7 G T ]
569 [DEL 0 5 A DEL 0 8 A ]
1573 [DEL 0 5 A SUB 0 8 A C ]
98 [DEL 0 5 A SUB 0 8 A G ]
1 [DEL 0 5 A SUB 0 8 A N ]
1154 [DEL 0 5 A SUB 0 8 A T ]
1918 [SUB 0 5 A C ]
75 [SUB 0 5 A C INS 0 6 G ]
1937 [SUB 0 5 A C SUB 0 6 G A ]
308 [SUB 0 5 A C SUB 0 6 G C ]
2098 [SUB 0 5 A C SUB 0 6 G T ]
1618 [SUB 0 5 A C SUB 0 7 G A ]
455 [SUB 0 5 A C SUB 0 7 G C ]
347 [SUB 0 5 A C SUB 0 7 G T ]
310 [SUB 0 5 A C DEL 0 8 A ]
935 [SUB 0 5 A C SUB 0 8 A C ]
492 [SUB 0 5 A C SUB 0 8 A G ]
1 [SUB 0 5 A C SUB 0 8 A N ]
593 [SUB 0 5 A C SUB 0 8 A T ]
623 [SUB 0 5 A G ]
890 [SUB 0 5 A G SUB 0 6 G A ]
195 [SUB 0 5 A G SUB 0 6 G C ]
625 [SUB 0 5 A G SUB 0 6 G T ]
1071 [SUB 0 5 A G SUB 0 7 G A ]
555 [SUB 0 5 A G SUB 0 7 G C ]
387 [SUB 0 5 A G SUB 0 7 G T ]
1 [SUB 0 5 A G SUB 0 8 A . ]
337 [SUB 0 5 A G SUB 0 8 A C ]
171 [SUB 0 5 A G SUB 0 8 A G ]
305 [SUB 0 5 A G SUB 0 8 A T ]
1 [SUB 0 5 A N SUB 0 6 G T ]
2 [SUB 0 5 A N SUB 0 7 G A ]
1 [SUB 0 5 A N SUB 0 7 G T ]
1 [SUB 0 5 A N SUB 0 8 A T ]
2441 [SUB 0 5 A T ]
43 [SUB 0 5 A T INS 0 6 G ]
994 [SUB 0 5 A T SUB 0 6 G A ]
238 [SUB 0 5 A T SUB 0 6 G C ]
824 [SUB 0 5 A T SUB 0 6 G T ]
1871 [SUB 0 5 A T SUB 0 7 G A ]
598 [SUB 0 5 A T SUB 0 7 G C ]
838 [SUB 0 5 A T SUB 0 7 G T ]
278 [SUB 0 5 A T DEL 0 8 A ]
1113 [SUB 0 5 A T SUB 0 8 A C ]
788 [SUB 0 5 A T SUB 0 8 A G ]
693 [SUB 0 5 A T SUB 0 8 A T ]
23 [INS 0 6 C INS 0 6 G ]
384 [INS 0 6 G ]
77 [INS 0 6 G INS 0 6 G ]
10 [INS 0 6 G SUB 0 7 G C ]
61 [INS 0 6 G SUB 0 7 G T ]
289 [INS 0 6 G SUB 0 8 A C ]
166 [INS 0 6 G SUB 0 8 A G ]
207 [INS 0 6 G SUB 0 8 A T ]
55 [INS 0 6 T INS 0 6 G ]
747 [DEL 0 6 G ]
6964 [DEL 0 6 G DEL 0 7 G ]
4516 [DEL 0 6 G SUB 0 7 G A ]
6311 [DEL 0 6 G SUB 0 7 G C ]
2099 [DEL 0 6 G SUB 0 7 G T ]
1154 [DEL 0 6 G DEL 0 8 A ]
619 [DEL 0 6 G SUB 0 8 A C ]
221 [DEL 0 6 G SUB 0 8 A T ]
1772 [SUB 0 6 G A ]
2189 [SUB 0 6 G A SUB 0 7 G A ]
2332 [SUB 0 6 G A SUB 0 7 G C ]
816 [SUB 0 6 G A SUB 0 7 G T ]
500 [SUB 0 6 G A DEL 0 8 A ]
975 [SUB 0 6 G A SUB 0 8 A C ]
138 [SUB 0 6 G A SUB 0 8 A G ]
1 [SUB 0 6 G A SUB 0 8 A N ]
970 [SUB 0 6 G A SUB 0 8 A T ]
2461 [SUB 0 6 G C ]
2648 [SUB 0 6 G C SUB 0 7 G A ]
1447 [SUB 0 6 G C SUB 0 7 G C ]
1048 [SUB 0 6 G C SUB 0 7 G T ]
89 [SUB 0 6 G C DEL 0 8 A ]
298 [SUB 0 6 G C SUB 0 8 A C ]
89 [SUB 0 6 G C SUB 0 8 A G ]
357 [SUB 0 6 G C SUB 0 8 A T ]
2526 [SUB 0 6 G T ]
1724 [SUB 0 6 G T SUB 0 7 G A ]
1215 [SUB 0 6 G T SUB 0 7 G C ]
1139 [SUB 0 6 G T SUB 0 7 G T ]
302 [SUB 0 6 G T DEL 0 8 A ]
934 [SUB 0 6 G T SUB 0 8 A C ]
330 [SUB 0 6 G T SUB 0 8 A G ]
1100 [SUB 0 6 G T SUB 0 8 A T ]
3606 [SUB 0 7 G A ]
1511 [SUB 0 7 G A SUB 0 8 A C ]
453 [SUB 0 7 G A SUB 0 8 A G ]
894 [SUB 0 7 G A SUB 0 8 A T ]
1858 [SUB 0 7 G C ]
684 [SUB 0 7 G C SUB 0 8 A C ]
73 [SUB 0 7 G C SUB 0 8 A G ]
966 [SUB 0 7 G C SUB 0 8 A T ]
1100 [SUB 0 7 G T ]
531 [SUB 0 7 G T SUB 0 8 A C ]
216 [SUB 0 7 G T SUB 0 8 A G ]
705 [SUB 0 7 G T SUB 0 8 A T ]
413 [DEL 0 8 A ]
1059 [SUB 0 8 A C ]
81 [SUB 0 8 A G ]
711 [SUB 0 8 A T ]
36    2738
458
130 [DEL 0 0 A SUB 1 0 G C ]
126 [DEL 0 0 A SUB 1 0 G T ]
209 [DEL 0 0 A DEL 1 1 A ]
33 [DEL 0 0 A SUB 1 1 A C ]
63 [DEL 0 0 A SUB 1 1 A G ]
85 [DEL 0 0 A SUB 1 1 A T ]
176 [DEL 0 0 A DEL 1 2 G ]
135 [DEL 0 0 A SUB 1 2 G A ]
31 [DEL 0 0 A SUB 1 2 G C ]
74 [DEL 0 0 A SUB 1 2 G T ]
110 [DEL 0 0 A SUB 1 3 G A ]
106 [DEL 0 0 A SUB 1 3 G C ]
58 [DEL 0 0 A SUB 1 3 G T ]
8 [DEL 0 0 A DEL 1 4 A ]
125 [DEL 0 0 A SUB 1 4 A C ]
47 [DEL 0 0 A SUB 1 4 A G ]
53 [DEL 0 0 A SUB 1 4 A T ]
120 [SUB 0 0 A C SUB 1 0 G C ]
54 [SUB 0 0 A C SUB 1 0 G T ]
268 [SUB 0 0 A C DEL 1 1 A ]
53 [SUB 0 0 A C SUB 1 1 A C ]
83 [SUB 0 0 A C SUB 1 1 A G ]
192 [SUB 0 0 A C SUB 1 1 A T ]
327 [SUB 0 0 A C DEL 1 2 G ]
166 [SUB 0 0 A C SUB 1 2 G A ]
43 [SUB 0 0 A C SUB 1 2 G C ]
93 [SUB 0 0 A C SUB 1 2 G T ]
134 [SUB 0 0 A C SUB 1 3 G A ]
102 [SUB 0 0 A C SUB 1 3 G C ]
44 [SUB 0 0 A C SUB 1 3 G T ]
35 [SUB 0 0 A C DEL 1 4 A ]
118 [SUB 0 0 A C SUB 1 4 A C ]
92 [SUB 0 0 A C SUB 1 4 A G ]
1 [SUB 0 0 A C SUB 1 4 A N ]
59 [SUB 0 0 A C SUB 1 4 A T ]
399 [SUB 0 0 A G SUB 1 0 G C ]
216 [SUB 0 0 A G SUB 1 0 G T ]
769 [SUB 0 0 A G DEL 1 1 A ]
112 [SUB 0 0 A G SUB 1 1 A C ]
302 [SUB 0 0 A G SUB 1 1 A G ]
474 [SUB 0 0 A G SUB 1 1 A T ]
808 [SUB 0 0 A G DEL 1 2 G ]
503 [SUB 0 0 A G SUB 1 2 G A ]
75 [SUB 0 0 A G SUB 1 2 G C ]
1 [SUB 0 0 A G SUB 1 2 G N ]
220 [SUB 0 0 A G SUB 1 2 G T ]
429 [SUB 0 0 A G SUB 1 3 G A ]
267 [SUB 0 0 A G SUB 1 3 G C ]
1 [SUB 0 0 A G SUB 1 3 G N ]
123 [SUB 0 0 A G SUB 1 3 G T ]
152 [SUB 0 0 A G DEL 1 4 A ]
356 [SUB 0 0 A G SUB 1 4 A C ]
170 [SUB 0 0 A G SUB 1 4 A G ]
143 [SUB 0 0 A G SUB 1 4 A T ]
1 [SUB 0 0 A N DEL 1 2 G ]
625 [SUB 0 0 A T SUB 1 0 G C ]
1 [SUB 0 0 A T SUB 1 0 G N ]
424 [SUB 0 0 A T SUB 1 0 G T ]
1392 [SUB 0 0 A T DEL 1 1 A ]
150 [SUB 0 0 A T SUB 1 1 A C ]
424 [SUB 0 0 A T SUB 1 1 A G ]
601 [SUB 0 0 A T SUB 1 1 A T ]
1399 [SUB 0 0 A T DEL 1 2 G ]
827 [SUB 0 0 A T SUB 1 2 G A ]
156 [SUB 0 0 A T SUB 1 2 G C ]
463 [SUB 0 0 A T SUB 1 2 G T ]
650 [SUB 0 0 A T SUB 1 3 G A ]
485 [SUB 0 0 A T SUB 1 3 G C ]
204 [SUB 0 0 A T SUB 1 3 G T ]
191 [SUB 0 0 A T DEL 1 4 A ]
570 [SUB 0 0 A T SUB 1 4 A C ]
332 [SUB 0 0 A T SUB 1 4 A G ]
286 [SUB 0 0 A T SUB 1 4 A T ]
1961 [DEL 0 1 G SUB 1 0 G C ]
1358 [DEL 0 1 G SUB 1 0 G T ]
3212 [DEL 0 1 G DEL 1 1 A ]
339 [DEL 0 1 G SUB 1 1 A C ]
957 [DEL 0 1 G SUB 1 1 A G ]
1609 [DEL 0 1 G SUB 1 1 A T ]
3181 [DEL 0 1 G DEL 1 2 G ]
2025 [DEL 0 1 G SUB 1 2 G A ]
401 [DEL 0 1 G SUB 1 2 G C ]
1 [DEL 0 1 G SUB 1 2 G N ]
979 [DEL 0 1 G SUB 1 2 G T ]
1481 [DEL 0 1 G SUB 1 3 G A ]
1317 [DEL 0 1 G SUB 1 3 G C ]
622 [DEL 0 1 G SUB 1 3 G T ]
367 [DEL 0 1 G DEL 1 4 A ]
1201 [DEL 0 1 G SUB 1 4 A C ]
776 [DEL 0 1 G SUB 1 4 A G ]
683 [DEL 0 1 G SUB 1 4 A T ]
1 [SUB 0 1 G . SUB 1 1 A T ]
1233 [SUB 0 1 G A SUB 1 0 G C ]
675 [SUB 0 1 G A SUB 1 0 G T ]
1493 [SUB 0 1 G A DEL 1 1 A ]
162 [SUB 0 1 G A SUB 1 1 A C ]
548 [SUB 0 1 G A SUB 1 1 A G ]
1 [SUB 0 1 G A SUB 1 1 A N ]
688 [SUB 0 1 G A SUB 1 1 A T ]
1748 [SUB 0 1 G A DEL 1 2 G ]
938 [SUB 0 1 G A SUB 1 2 G A ]
148 [SUB 0 1 G A SUB 1 2 G C ]
2 [SUB 0 1 G A SUB 1 2 G N ]
567 [SUB 0 1 G A SUB 1 2 G T ]
853 [SUB 0 1 G A SUB 1 3 G A ]
463 [SUB 0 1 G A SUB 1 3 G C ]
1 [SUB 0 1 G A SUB 1 3 G N ]
272 [SUB 0 1 G A SUB 1 3 G T ]
202 [SUB 0 1 G A DEL 1 4 A ]
652 [SUB 0 1 G A SUB 1 4 A C ]
328 [SUB 0 1 G A SUB 1 4 A G ]
331 [SUB 0 1 G A SUB 1 4 A T ]
840 [SUB 0 1 G C SUB 1 0 G C ]
469 [SUB 0 1 G C SUB 1 0 G T ]
1047 [SUB 0 1 G C DEL 1 1 A ]
119 [SUB 0 1 G C SUB 1 1 A C ]
285 [SUB 0 1 G C SUB 1 1 A G ]
399 [SUB 0 1 G C SUB 1 1 A T ]
1200 [SUB 0 1 G C DEL 1 2 G ]
527 [SUB 0 1 G C SUB 1 2 G A ]
92 [SUB 0 1 G C SUB 1 2 G C ]
322 [SUB 0 1 G C SUB 1 2 G T ]
445 [SUB 0 1 G C SUB 1 3 G A ]
414 [SUB 0 1 G C SUB 1 3 G C ]
235 [SUB 0 1 G C SUB 1 3 G T ]
133 [SUB 0 1 G C DEL 1 4 A ]
472 [SUB 0 1 G C SUB 1 4 A C ]
236 [SUB 0 1 G C SUB 1 4 A G ]
173 [SUB 0 1 G C SUB 1 4 A T ]
368 [SUB 0 1 G T SUB 1 0 G C ]
252 [SUB 0 1 G T SUB 1 0 G T ]
722 [SUB 0 1 G T DEL 1 1 A ]
36 [SUB 0 1 G T SUB 1 1 A C ]
234 [SUB 0 1 G T SUB 1 1 A G ]
246 [SUB 0 1 G T SUB 1 1 A T ]
757 [SUB 0 1 G T DEL 1 2 G ]
451 [SUB 0 1 G T SUB 1 2 G A ]
49 [SUB 0 1 G T SUB 1 2 G C ]
262 [SUB 0 1 G T SUB 1 2 G T ]
403 [SUB 0 1 G T SUB 1 3 G A ]
246 [SUB 0 1 G T SUB 1 3 G C ]
120 [SUB 0 1 G T SUB 1 3 G T ]
78 [SUB 0 1 G T DEL 1 4 A ]
238 [SUB 0 1 G T SUB 1 4 A C ]
179 [SUB 0 1 G T SUB 1 4 A G ]
184 [SUB 0 1 G T SUB 1 4 A T ]
225 [INS 0 2 A SUB 1 0 G C ]
203 [INS 0 2 A SUB 1 0 G T ]
452 [INS 0 2 A DEL 1 1 A ]
54 [INS 0 2 A SUB 1 1 A C ]
149 [INS 0 2 A SUB 1 1 A G ]
356 [INS 0 2 A SUB 1 1 A T ]
552 [INS 0 2 A DEL 1 2 G ]
350 [INS 0 2 A SUB 1 2 G A ]
45 [INS 0 2 A SUB 1 2 G C ]
154 [INS 0 2 A SUB 1 2 G T ]
201 [INS 0 2 A SUB 1 3 G A ]
197 [INS 0 2 A SUB 1 3 G C ]
130 [INS 0 2 A SUB 1 3 G T ]
90 [INS 0 2 A DEL 1 4 A ]
226 [INS 0 2 A SUB 1 4 A C ]
98 [INS 0 2 A SUB 1 4 A G ]
165 [INS 0 2 A SUB 1 4 A T ]
1628 [DEL 0 2 A SUB 1 0 G C ]
1223 [DEL 0 2 A SUB 1 0 G T ]
2862 [DEL 0 2 A DEL 1 1 A ]
288 [DEL 0 2 A SUB 1 1 A C ]
1022 [DEL 0 2 A SUB 1 1 A G ]
1318 [DEL 0 2 A SUB 1 1 A T ]
2743 [DEL 0 2 A DEL 1 2 G ]
1447 [DEL 0 2 A SUB 1 2 G A ]
249 [DEL 0 2 A SUB 1 2 G C ]
795 [DEL 0 2 A SUB 1 2 G T ]
1257 [DEL 0 2 A SUB 1 3 G A ]
1012 [DEL 0 2 A SUB 1 3 G C ]
460 [DEL 0 2 A SUB 1 3 G T ]
381 [DEL 0 2 A DEL 1 4 A ]
946 [DEL 0 2 A SUB 1 4 A C ]
585 [DEL 0 2 A SUB 1 4 A G ]
594 [DEL 0 2 A SUB 1 4 A T ]
266 [SUB 0 2 A C SUB 1 0 G C ]
176 [SUB 0 2 A C SUB 1 0 G T ]
455 [SUB 0 2 A C DEL 1 1 A ]
62 [SUB 0 2 A C SUB 1 1 A C ]
154 [SUB 0 2 A C SUB 1 1 A G ]
244 [SUB 0 2 A C SUB 1 1 A T ]
462 [SUB 0 2 A C DEL 1 2 G ]
240 [SUB 0 2 A C SUB 1 2 G A ]
34 [SUB 0 2 A C SUB 1 2 G C ]
136 [SUB 0 2 A C SUB 1 2 G T ]
156 [SUB 0 2 A C SUB 1 3 G A ]
227 [SUB 0 2 A C SUB 1 3 G C ]
92 [SUB 0 2 A C SUB 1 3 G T ]
81 [SUB 0 2 A C DEL 1 4 A ]
151 [SUB 0 2 A C SUB 1 4 A C ]
79 [SUB 0 2 A C SUB 1 4 A G ]
53 [SUB 0 2 A C SUB 1 4 A T ]
262 [SUB 0 2 A G SUB 1 0 G C ]
183 [SUB 0 2 A G SUB 1 0 G T ]
584 [SUB 0 2 A G DEL 1 1 A ]
36 [SUB 0 2 A G SUB 1 1 A C ]
213 [SUB 0 2 A G SUB 1 1 A G ]
298 [SUB 0 2 A G SUB 1 1 A T ]
462 [SUB 0 2 A G DEL 1 2 G ]
265 [SUB 0 2 A G SUB 1 2 G A ]
39 [SUB 0 2 A G SUB 1 2 G C ]
131 [SUB 0 2 A G SUB 1 2 G T ]
195 [SUB 0 2 A G SUB 1 3 G A ]
162 [SUB 0 2 A G SUB 1 3 G C ]
63 [SUB 0 2 A G SUB 1 3 G T ]
70 [SUB 0 2 A G DEL 1 4 A ]
143 [SUB 0 2 A G SUB 1 4 A C ]
84 [SUB 0 2 A G SUB 1 4 A G ]
93 [SUB 0 2 A G SUB 1 4 A T ]
480 [SUB 0 2 A T SUB 1 0 G C ]
337 [SUB 0 2 A T SUB 1 0 G T ]
758 [SUB 0 2 A T DEL 1 1 A ]
76 [SUB 0 2 A T SUB 1 1 A C ]
344 [SUB 0 2 A T SUB 1 1 A G ]
400 [SUB 0 2 A T SUB 1 1 A T ]
833 [SUB 0 2 A T DEL 1 2 G ]
758 [SUB 0 2 A T SUB 1 2 G A ]
97 [SUB 0 2 A T SUB 1 2 G C ]
1 [SUB 0 2 A T SUB 1 2 G N ]
500 [SUB 0 2 A T SUB 1 2 G T ]
453 [SUB 0 2 A T SUB 1 3 G A ]
349 [SUB 0 2 A T SUB 1 3 G C ]
163 [SUB 0 2 A T SUB 1 3 G T ]
120 [SUB 0 2 A T DEL 1 4 A ]
410 [SUB 0 2 A T SUB 1 4 A C ]
197 [SUB 0 2 A T SUB 1 4 A G ]
204 [SUB 0 2 A T SUB 1 4 A T ]
189 [INS 0 3 G SUB 1 0 G C ]
81 [INS 0 3 G SUB 1 0 G T ]
213 [INS 0 3 G DEL 1 1 A ]
22 [INS 0 3 G SUB 1 1 A C ]
70 [INS 0 3 G SUB 1 1 A G ]
121 [INS 0 3 G SUB 1 1 A T ]
233 [INS 0 3 G DEL 1 2 G ]
105 [INS 0 3 G SUB 1 2 G A ]
8 [INS 0 3 G SUB 1 2 G C ]
53 [INS 0 3 G SUB 1 2 G T ]
106 [INS 0 3 G SUB 1 3 G A ]
52 [INS 0 3 G SUB 1 3 G C ]
43 [INS 0 3 G SUB 1 3 G T ]
38 [INS 0 3 G DEL 1 4 A ]
72 [INS 0 3 G SUB 1 4 A C ]
51 [INS 0 3 G SUB 1 4 A G ]
34 [INS 0 3 G SUB 1 4 A T ]
1551 [DEL 0 3 G SUB 1 0 G C ]
1178 [DEL 0 3 G SUB 1 0 G T ]
2668 [DEL 0 3 G DEL 1 1 A ]
199 [DEL 0 3 G SUB 1 1 A C ]
882 [DEL 0 3 G SUB 1 1 A G ]
1167 [DEL 0 3 G SUB 1 1 A T ]
2381 [DEL 0 3 G DEL 1 2 G ]
1329 [DEL 0 3 G SUB 1 2 G A ]
185 [DEL 0 3 G SUB 1 2 G C ]
650 [DEL 0 3 G SUB 1 2 G T ]
1050 [DEL 0 3 G SUB 1 3 G A ]
915 [DEL 0 3 G SUB 1 3 G C ]
414 [DEL 0 3 G SUB 1 3 G T ]
266 [DEL 0 3 G DEL 1 4 A ]
822 [DEL 0 3 G SUB 1 4 A C ]
420 [DEL 0 3 G SUB 1 4 A G ]
450 [DEL 0 3 G SUB 1 4 A T ]
1 [SUB 0 3 G . DEL 1 2 G ]
857 [SUB 0 3 G A SUB 1 0 G C ]
428 [SUB 0 3 G A SUB 1 0 G T ]
1300 [SUB 0 3 G A DEL 1 1 A ]
103 [SUB 0 3 G A SUB 1 1 A C ]
410 [SUB 0 3 G A SUB 1 1 A G ]
740 [SUB 0 3 G A SUB 1 1 A T ]
1340 [SUB 0 3 G A DEL 1 2 G ]
1171 [SUB 0 3 G A SUB 1 2 G A ]
97 [SUB 0 3 G A SUB 1 2 G C ]
354 [SUB 0 3 G A SUB 1 2 G T ]
642 [SUB 0 3 G A SUB 1 3 G A ]
557 [SUB 0 3 G A SUB 1 3 G C ]
225 [SUB 0 3 G A SUB 1 3 G T ]
161 [SUB 0 3 G A DEL 1 4 A ]
400 [SUB 0 3 G A SUB 1 4 A C ]
241 [SUB 0 3 G A SUB 1 4 A G ]
251 [SUB 0 3 G A SUB 1 4 A T ]
142 [SUB 0 3 G C SUB 1 0 G C ]
72 [SUB 0 3 G C SUB 1 0 G T ]
239 [SUB 0 3 G C DEL 1 1 A ]
33 [SUB 0 3 G C SUB 1 1 A C ]
79 [SUB 0 3 G C SUB 1 1 A G ]
132 [SUB 0 3 G C SUB 1 1 A T ]
291 [SUB 0 3 G C DEL 1 2 G ]
209 [SUB 0 3 G C SUB 1 2 G A ]
76 [SUB 0 3 G C SUB 1 2 G C ]
121 [SUB 0 3 G C SUB 1 2 G T ]
157 [SUB 0 3 G C SUB 1 3 G A ]
169 [SUB 0 3 G C SUB 1 3 G C ]
53 [SUB 0 3 G C SUB 1 3 G T ]
61 [SUB 0 3 G C DEL 1 4 A ]
106 [SUB 0 3 G C SUB 1 4 A C ]
67 [SUB 0 3 G C SUB 1 4 A G ]
45 [SUB 0 3 G C SUB 1 4 A T ]
1 [SUB 0 3 G N SUB 1 3 G T ]
1 [SUB 0 3 G N SUB 1 4 A C ]
660 [SUB 0 3 G T SUB 1 0 G C ]
1 [SUB 0 3 G T SUB 1 0 G N ]
415 [SUB 0 3 G T SUB 1 0 G T ]
1157 [SUB 0 3 G T DEL 1 1 A ]
100 [SUB 0 3 G T SUB 1 1 A C ]
441 [SUB 0 3 G T SUB 1 1 A G ]
664 [SUB 0 3 G T SUB 1 1 A T ]
1221 [SUB 0 3 G T DEL 1 2 G ]
978 [SUB 0 3 G T SUB 1 2 G A ]
152 [SUB 0 3 G T SUB 1 2 G C ]
565 [SUB 0 3 G T SUB 1 2 G T ]
574 [SUB 0 3 G T SUB 1 3 G A ]
551 [SUB 0 3 G T SUB 1 3 G C ]
258 [SUB 0 3 G T SUB 1 3 G T ]
194 [SUB 0 3 G T DEL 1 4 A ]
500 [SUB 0 3 G T SUB 1 4 A C ]
226 [SUB 0 3 G T SUB 1 4 A G ]
325 [SUB 0 3 G T SUB 1 4 A T ]
964 [SUB 0 4 G A SUB 1 0 G C ]
683 [SUB 0 4 G A SUB 1 0 G T ]
1577 [SUB 0 4 G A DEL 1 1 A ]
145 [SUB 0 4 G A SUB 1 1 A C ]
511 [SUB 0 4 G A SUB 1 1 A G ]
1 [SUB 0 4 G A SUB 1 1 A N ]
722 [SUB 0 4 G A SUB 1 1 A T ]
1523 [SUB 0 4 G A DEL 1 2 G ]
1048 [SUB 0 4 G A SUB 1 2 G A ]
111 [SUB 0 4 G A SUB 1 2 G C ]
443 [SUB 0 4 G A SUB 1 2 G T ]
811 [SUB 0 4 G A SUB 1 3 G A ]
682 [SUB 0 4 G A SUB 1 3 G C ]
320 [SUB 0 4 G A SUB 1 3 G T ]
189 [SUB 0 4 G A DEL 1 4 A ]
581 [SUB 0 4 G A SUB 1 4 A C ]
319 [SUB 0 4 G A SUB 1 4 A G ]
288 [SUB 0 4 G A SUB 1 4 A T ]
695 [SUB 0 4 G C SUB 1 0 G C ]
359 [SUB 0 4 G C SUB 1 0 G T ]
774 [SUB 0 4 G C DEL 1 1 A ]
88 [SUB 0 4 G C SUB 1 1 A C ]
234 [SUB 0 4 G C SUB 1 1 A G ]
419 [SUB 0 4 G C SUB 1 1 A T ]
871 [SUB 0 4 G C DEL 1 2 G ]
430 [SUB 0 4 G C SUB 1 2 G A ]
84 [SUB 0 4 G C SUB 1 2 G C ]
1 [SUB 0 4 G C SUB 1 2 G N ]
238 [SUB 0 4 G C SUB 1 2 G T ]
369 [SUB 0 4 G C SUB 1 3 G A ]
521 [SUB 0 4 G C SUB 1 3 G C ]
179 [SUB 0 4 G C SUB 1 3 G T ]
136 [SUB 0 4 G C DEL 1 4 A ]
425 [SUB 0 4 G C SUB 1 4 A C ]
159 [SUB 0 4 G C SUB 1 4 A G ]
166 [SUB 0 4 G C SUB 1 4 A T ]
1 [SUB 0 4 G N SUB 1 0 G C ]
1 [SUB 0 4 G N SUB 1 4 A C ]
1774 [SUB 0 4 G T SUB 1 0 G C ]
506 [SUB 0 4 G T SUB 1 0 G T ]
600 [SUB 0 4 G T DEL 1 1 A ]
38 [SUB 0 4 G T SUB 1 1 A C ]
169 [SUB 0 4 G T SUB 1 1 A G ]
283 [SUB 0 4 G T SUB 1 1 A T ]
719 [SUB 0 4 G T DEL 1 2 G ]
385 [SUB 0 4 G T SUB 1 2 G A ]
68 [SUB 0 4 G T SUB 1 2 G C ]
176 [SUB 0 4 G T SUB 1 2 G T ]
281 [SUB 0 4 G T SUB 1 3 G A ]
224 [SUB 0 4 G T SUB 1 3 G C ]
147 [SUB 0 4 G T SUB 1 3 G T ]
92 [SUB 0 4 G T DEL 1 4 A ]
224 [SUB 0 4 G T SUB 1 4 A C ]
121 [SUB 0 4 G T SUB 1 4 A G ]
104 [SUB 0 4 G T SUB 1 4 A T ]
495 [DEL 0 5 A ]
10910 [DEL 0 5 A DEL 1 4 A ]
436 [SUB 0 5 A C DEL 1 0 G ]
342 [SUB 0 5 A C SUB 1 0 G C ]
207 [SUB 0 5 A C SUB 1 0 G T ]
666 [SUB 0 5 A C DEL 1 1 A ]
96 [SUB 0 5 A C SUB 1 1 A C ]
260 [SUB 0 5 A C SUB 1 1 A G ]
376 [SUB 0 5 A C SUB 1 1 A T ]
697 [SUB 0 5 A C DEL 1 2 G ]
389 [SUB 0 5 A C SUB 1 2 G A ]
63 [SUB 0 5 A C SUB 1 2 G C ]
190 [SUB 0 5 A C SUB 1 2 G T ]
341 [SUB 0 5 A C SUB 1 3 G A ]
300 [SUB 0 5 A C SUB 1 3 G C ]
106 [SUB 0 5 A C SUB 1 3 G T ]
125 [SUB 0 5 A C DEL 1 4 A ]
307 [SUB 0 5 A C SUB 1 4 A C ]
158 [SUB 0 5 A C SUB 1 4 A G ]
169 [SUB 0 5 A C SUB 1 4 A T ]
300 [SUB 0 5 A G SUB 1 0 G C ]
190 [SUB 0 5 A G SUB 1 0 G T ]
488 [SUB 0 5 A G DEL 1 1 A ]
31 [SUB 0 5 A G SUB 1 1 A C ]
136 [SUB 0 5 A G SUB 1 1 A G ]
195 [SUB 0 5 A G SUB 1 1 A T ]
455 [SUB 0 5 A G DEL 1 2 G ]
160 [SUB 0 5 A G SUB 1 2 G A ]
28 [SUB 0 5 A G SUB 1 2 G C ]
93 [SUB 0 5 A G SUB 1 2 G T ]
195 [SUB 0 5 A G SUB 1 3 G A ]
133 [SUB 0 5 A G SUB 1 3 G C ]
67 [SUB 0 5 A G SUB 1 3 G T ]
90 [SUB 0 5 A G DEL 1 4 A ]
132 [SUB 0 5 A G SUB 1 4 A C ]
101 [SUB 0 5 A G SUB 1 4 A G ]
88 [SUB 0 5 A G SUB 1 4 A T ]
1 [SUB 0 5 A N SUB 1 2 G A ]
1 [SUB 0 5 A N SUB 1 2 G C ]
1 [SUB 0 5 A N SUB 1 3 G A ]
238 [SUB 0 5 A T DEL 1 0 G ]
368 [SUB 0 5 A T SUB 1 0 G C ]
1 [SUB 0 5 A T SUB 1 0 G N ]
426 [SUB 0 5 A T SUB 1 0 G T ]
846 [SUB 0 5 A T DEL 1 1 A ]
96 [SUB 0 5 A T SUB 1 1 A C ]
332 [SUB 0 5 A T SUB 1 1 A G ]
469 [SUB 0 5 A T SUB 1 1 A T ]
729 [SUB 0 5 A T DEL 1 2 G ]
386 [SUB 0 5 A T SUB 1 2 G A ]
54 [SUB 0 5 A T SUB 1 2 G C ]
272 [SUB 0 5 A T SUB 1 2 G T ]
272 [SUB 0 5 A T SUB 1 3 G A ]
279 [SUB 0 5 A T SUB 1 3 G C ]
123 [SUB 0 5 A T SUB 1 3 G T ]
128 [SUB 0 5 A T DEL 1 4 A ]
231 [SUB 0 5 A T SUB 1 4 A C ]
210 [SUB 0 5 A T SUB 1 4 A G ]
1 [SUB 0 5 A T SUB 1 4 A N ]
179 [SUB 0 5 A T SUB 1 4 A T ]
604 [DEL 1 0 G ]
2029 [SUB 1 0 G A ]
1681 [SUB 1 0 G C ]
1 [SUB 1 0 G N ]
970 [SUB 1 0 G T ]
2610 [DEL 1 1 A ]
250 [SUB 1 1 A C ]
859 [SUB 1 1 A G ]
1017 [SUB 1 1 A T ]
280 [INS 1 2 G ]
3488 [DEL 1 2 G ]
2134 [SUB 1 2 G A ]
306 [SUB 1 2 G C ]
1 [SUB 1 2 G N ]
1071 [SUB 1 2 G T ]
2141 [SUB 1 3 G A ]
1122 [SUB 1 3 G C ]
607 [SUB 1 3 G T ]
624 [DEL 1 4 A ]
1154 [SUB 1 4 A C ]
654 [SUB 1 4 A G ]
687 [SUB 1 4 A T ]
37    2904
48
833 [DEL 0 4 A DEL 1 1 G ]
431 [DEL 0 4 A SUB 1 1 G A ]
393 [DEL 0 4 A SUB 1 1 G C ]
184 [DEL 0 4 A SUB 1 1 G T ]
188 [DEL 0 4 A INS 1 2 A ]
1100 [DEL 0 4 A DEL 1 2 A ]
241 [DEL 0 4 A SUB 1 2 A C ]
283 [DEL 0 4 A SUB 1 2 A G ]
326 [DEL 0 4 A SUB 1 2 A T ]
124 [DEL 0 4 A INS 1 3 G ]
264 [DEL 0 4 A DEL 1 3 G ]
158 [DEL 0 4 A SUB 1 3 G A ]
135 [DEL 0 4 A SUB 1 3 G C ]
484 [DEL 0 4 A SUB 1 3 G T ]
183 [DEL 0 4 A SUB 1 4 G A ]
160 [DEL 0 4 A SUB 1 4 G C ]
157 [DEL 0 4 A SUB 1 4 G T ]
10910 [DEL 0 4 A DEL 1 5 A ]
124 [DEL 0 4 A SUB 1 5 A C ]
89 [DEL 0 4 A SUB 1 5 A G ]
126 [DEL 0 4 A SUB 1 5 A T ]
371 [DEL 1 0 A ]
433 [SUB 1 0 A C ]
2357 [SUB 1 0 A G ]
1746 [SUB 1 0 A T ]
3704 [DEL 1 1 G ]
1756 [SUB 1 1 G A ]
1437 [SUB 1 1 G C ]
619 [SUB 1 1 G T ]
1050 [INS 1 2 A ]
4048 [DEL 1 2 A ]
655 [SUB 1 2 A C ]
981 [SUB 1 2 A G ]
1258 [SUB 1 2 A T ]
349 [INS 1 3 G ]
3865 [DEL 1 3 G ]
2352 [SUB 1 3 G A ]
486 [SUB 1 3 G C ]
1 [SUB 1 3 G N ]
1756 [SUB 1 3 G T ]
2395 [SUB 1 4 G A ]
1322 [SUB 1 4 G C ]
629 [SUB 1 4 G T ]
660 [DEL 1 5 A ]
1280 [SUB 1 5 A C ]
695 [SUB 1 5 A G ]
1 [SUB 1 5 A N ]
766 [SUB 1 5 A T ]
38    122664
33
5919 [DEL 0 0 G ]
2 [SUB 0 0 G . ]
73949 [SUB 0 0 G A ]
47023 [SUB 0 0 G C ]
9 [SUB 0 0 G N ]
44031 [SUB 0 0 G T ]
138295 [DEL 0 1 A ]
53169 [SUB 0 1 A C ]
51378 [SUB 0 1 A G ]
23 [SUB 0 1 A N ]
55682 [SUB 0 1 A T ]
2 [SUB 0 2 A . ]
27350 [SUB 0 2 A C ]
72317 [SUB 0 2 A G ]
22 [SUB 0 2 A N ]
48441 [SUB 0 2 A T ]
20491 [INS 0 3 G ]
156829 [DEL 0 3 G ]
55227 [SUB 0 3 G A ]
61221 [SUB 0 3 G C ]
17 [SUB 0 3 G N ]
41926 [SUB 0 3 G T ]
19452 [DEL 0 4 A ]
1 [SUB 0 4 A . ]
56163 [SUB 0 4 A C ]
61072 [SUB 0 4 A G ]
11 [SUB 0 4 A N ]
33490 [SUB 0 4 A T ]
2 [SUB 0 5 A . ]
78031 [SUB 0 5 A C ]
76610 [SUB 0 5 A G ]
17 [SUB 0 5 A N ]
69112 [SUB 0 5 A T ]
39    13040
579
119 [DEL 0 0 G ]
390 [DEL 0 0 G DEL 0 1 A ]
225 [DEL 0 0 G SUB 0 1 A C ]
652 [DEL 0 0 G SUB 0 1 A T ]
22 [DEL 0 0 G SUB 0 2 A C ]
103 [DEL 0 0 G SUB 0 2 A G ]
63 [DEL 0 0 G SUB 0 2 A T ]
970 [DEL 0 0 G DEL 0 3 G ]
421 [DEL 0 0 G SUB 0 3 G A ]
286 [DEL 0 0 G SUB 0 3 G C ]
150 [DEL 0 0 G SUB 0 3 G T ]
259 [DEL 0 0 G INS 0 4 A ]
878 [DEL 0 0 G DEL 0 4 A ]
355 [DEL 0 0 G SUB 0 4 A C ]
322 [DEL 0 0 G SUB 0 4 A G ]
331 [DEL 0 0 G SUB 0 4 A T ]
155 [DEL 0 0 G SUB 0 5 A C ]
316 [DEL 0 0 G SUB 0 5 A G ]
249 [DEL 0 0 G SUB 0 5 A T ]
146 [DEL 0 0 G INS 0 6 G ]
1402 [DEL 0 0 G DEL 0 6 G ]
195 [DEL 0 0 G SUB 0 6 G A ]
376 [DEL 0 0 G SUB 0 6 G C ]
267 [DEL 0 0 G SUB 0 6 G T ]
202 [DEL 0 0 G SUB 0 7 A C ]
275 [DEL 0 0 G SUB 0 7 A G ]
292 [DEL 0 0 G SUB 0 7 A T ]
1 [SUB 0 0 G . DEL 0 3 G ]
2 [SUB 0 0 G . DEL 0 6 G ]
2939 [SUB 0 0 G A ]
1700 [SUB 0 0 G A SUB 0 1 A C ]
777 [SUB 0 0 G A SUB 0 1 A T ]
267 [SUB 0 0 G A SUB 0 2 A C ]
1551 [SUB 0 0 G A SUB 0 2 A G ]
1280 [SUB 0 0 G A SUB 0 2 A T ]
4501 [SUB 0 0 G A SUB 0 3 G A ]
3705 [SUB 0 0 G A SUB 0 3 G C ]
2 [SUB 0 0 G A SUB 0 3 G N ]
2045 [SUB 0 0 G A SUB 0 3 G T ]
2034 [SUB 0 0 G A INS 0 4 A ]
10032 [SUB 0 0 G A DEL 0 4 A ]
6423 [SUB 0 0 G A SUB 0 4 A C ]
5042 [SUB 0 0 G A SUB 0 4 A G ]
2 [SUB 0 0 G A SUB 0 4 A N ]
4123 [SUB 0 0 G A SUB 0 4 A T ]
2757 [SUB 0 0 G A SUB 0 5 A C ]
6303 [SUB 0 0 G A SUB 0 5 A G ]
4569 [SUB 0 0 G A SUB 0 5 A T ]
812 [SUB 0 0 G A INS 0 6 G ]
17204 [SUB 0 0 G A DEL 0 6 G ]
2962 [SUB 0 0 G A SUB 0 6 G A ]
5109 [SUB 0 0 G A SUB 0 6 G C ]
2 [SUB 0 0 G A SUB 0 6 G N ]
3310 [SUB 0 0 G A SUB 0 6 G T ]
1083 [SUB 0 0 G A DEL 0 7 A ]
3769 [SUB 0 0 G A SUB 0 7 A C ]
3650 [SUB 0 0 G A SUB 0 7 A G ]
1 [SUB 0 0 G A SUB 0 7 A N ]
3260 [SUB 0 0 G A SUB 0 7 A T ]
2107 [SUB 0 0 G C ]
2131 [SUB 0 0 G C SUB 0 1 A C ]
1 [SUB 0 0 G C SUB 0 1 A N ]
1330 [SUB 0 0 G C SUB 0 1 A T ]
246 [SUB 0 0 G C SUB 0 2 A C ]
1987 [SUB 0 0 G C SUB 0 2 A G ]
1 [SUB 0 0 G C SUB 0 2 A N ]
1183 [SUB 0 0 G C SUB 0 2 A T ]
6592 [SUB 0 0 G C DEL 0 3 G ]
2711 [SUB 0 0 G C SUB 0 3 G A ]
1872 [SUB 0 0 G C SUB 0 3 G C ]
1 [SUB 0 0 G C SUB 0 3 G N ]
1141 [SUB 0 0 G C SUB 0 3 G T ]
1133 [SUB 0 0 G C INS 0 4 A ]
11512 [SUB 0 0 G C DEL 0 4 A ]
4305 [SUB 0 0 G C SUB 0 4 A C ]
3660 [SUB 0 0 G C SUB 0 4 A G ]
3174 [SUB 0 0 G C SUB 0 4 A T ]
1784 [SUB 0 0 G C SUB 0 5 A C ]
4866 [SUB 0 0 G C SUB 0 5 A G ]
2 [SUB 0 0 G C SUB 0 5 A N ]
3072 [SUB 0 0 G C SUB 0 5 A T ]
920 [SUB 0 0 G C INS 0 6 G ]
8015 [SUB 0 0 G C DEL 0 6 G ]
1564 [SUB 0 0 G C SUB 0 6 G A ]
4448 [SUB 0 0 G C SUB 0 6 G C ]
2 [SUB 0 0 G C SUB 0 6 G N ]
1958 [SUB 0 0 G C SUB 0 6 G T ]
821 [SUB 0 0 G C DEL 0 7 A ]
3446 [SUB 0 0 G C SUB 0 7 A C ]
2988 [SUB 0 0 G C SUB 0 7 A G ]
2333 [SUB 0 0 G C SUB 0 7 A T ]
3 [SUB 0 0 G N SUB 0 1 A C ]
1 [SUB 0 0 G N SUB 0 3 G A ]
1 [SUB 0 0 G N SUB 0 3 G C ]
1 [SUB 0 0 G N DEL 0 4 A ]
1 [SUB 0 0 G N SUB 0 4 A C ]
2 [SUB 0 0 G N SUB 0 4 A G ]
1 [SUB 0 0 G N SUB 0 5 A T ]
2 [SUB 0 0 G N DEL 0 6 G ]
1 [SUB 0 0 G N SUB 0 6 G C ]
1 [SUB 0 0 G N SUB 0 6 G N ]
1 [SUB 0 0 G N SUB 0 7 A T ]
1103 [SUB 0 0 G T ]
2025 [SUB 0 0 G T SUB 0 1 A C ]
1 [SUB 0 0 G T SUB 0 1 A N ]
1098 [SUB 0 0 G T SUB 0 1 A T ]
202 [SUB 0 0 G T SUB 0 2 A C ]
1243 [SUB 0 0 G T SUB 0 2 A G ]
891 [SUB 0 0 G T SUB 0 2 A T ]
7986 [SUB 0 0 G T DEL 0 3 G ]
3147 [SUB 0 0 G T SUB 0 3 G A ]
1879 [SUB 0 0 G T SUB 0 3 G C ]
1292 [SUB 0 0 G T SUB 0 3 G T ]
1091 [SUB 0 0 G T INS 0 4 A ]
9483 [SUB 0 0 G T DEL 0 4 A ]
2810 [SUB 0 0 G T SUB 0 4 A C ]
2673 [SUB 0 0 G T SUB 0 4 A G ]
2467 [SUB 0 0 G T SUB 0 4 A T ]
1699 [SUB 0 0 G T SUB 0 5 A C ]
3324 [SUB 0 0 G T SUB 0 5 A G ]
2325 [SUB 0 0 G T SUB 0 5 A T ]
690 [SUB 0 0 G T INS 0 6 G ]
9080 [SUB 0 0 G T DEL 0 6 G ]
1515 [SUB 0 0 G T SUB 0 6 G A ]
3274 [SUB 0 0 G T SUB 0 6 G C ]
1 [SUB 0 0 G T SUB 0 6 G N ]
2142 [SUB 0 0 G T SUB 0 6 G T ]
467 [SUB 0 0 G T DEL 0 7 A ]
1 [SUB 0 0 G T SUB 0 7 A . ]
1923 [SUB 0 0 G T SUB 0 7 A C ]
2036 [SUB 0 0 G T SUB 0 7 A G ]
2 [SUB 0 0 G T SUB 0 7 A N ]
1875 [SUB 0 0 G T SUB 0 7 A T ]
4510 [DEL 0 1 A ]
6977 [DEL 0 1 A DEL 0 2 A ]
378 [DEL 0 1 A SUB 0 2 A C ]
2918 [DEL 0 1 A SUB 0 2 A G ]
1 [DEL 0 1 A SUB 0 2 A N ]
2940 [DEL 0 1 A SUB 0 2 A T ]
23887 [DEL 0 1 A DEL 0 3 G ]
6733 [DEL 0 1 A SUB 0 3 G C ]
4 [DEL 0 1 A SUB 0 3 G N ]
3790 [DEL 0 1 A SUB 0 3 G T ]
21009 [DEL 0 1 A DEL 0 4 A ]
9177 [DEL 0 1 A SUB 0 4 A C ]
8440 [DEL 0 1 A SUB 0 4 A G ]
1 [DEL 0 1 A SUB 0 4 A N ]
4741 [DEL 0 1 A SUB 0 4 A T ]
5401 [DEL 0 1 A SUB 0 5 A C ]
12072 [DEL 0 1 A SUB 0 5 A G ]
4 [DEL 0 1 A SUB 0 5 A N ]
8467 [DEL 0 1 A SUB 0 5 A T ]
2318 [DEL 0 1 A INS 0 6 G ]
26203 [DEL 0 1 A DEL 0 6 G ]
4244 [DEL 0 1 A SUB 0 6 G A ]
10256 [DEL 0 1 A SUB 0 6 G C ]
2 [DEL 0 1 A SUB 0 6 G N ]
6149 [DEL 0 1 A SUB 0 6 G T ]
1821 [DEL 0 1 A DEL 0 7 A ]
7573 [DEL 0 1 A SUB 0 7 A C ]
7182 [DEL 0 1 A SUB 0 7 A G ]
1 [DEL 0 1 A SUB 0 7 A N ]
6286 [DEL 0 1 A SUB 0 7 A T ]
2141 [SUB 0 1 A C ]
190 [SUB 0 1 A C SUB 0 2 A C ]
316 [SUB 0 1 A C SUB 0 2 A G ]
1792 [SUB 0 1 A C SUB 0 2 A T ]
9031 [SUB 0 1 A C DEL 0 3 G ]
2481 [SUB 0 1 A C SUB 0 3 G A ]
1711 [SUB 0 1 A C SUB 0 3 G C ]
1 [SUB 0 1 A C SUB 0 3 G N ]
937 [SUB 0 1 A C SUB 0 3 G T ]
1303 [SUB 0 1 A C INS 0 4 A ]
15784 [SUB 0 1 A C DEL 0 4 A ]
4165 [SUB 0 1 A C SUB 0 4 A C ]
3229 [SUB 0 1 A C SUB 0 4 A G ]
1 [SUB 0 1 A C SUB 0 4 A N ]
2650 [SUB 0 1 A C SUB 0 4 A T ]
1654 [SUB 0 1 A C SUB 0 5 A C ]
6252 [SUB 0 1 A C SUB 0 5 A G ]
1 [SUB 0 1 A C SUB 0 5 A N ]
2905 [SUB 0 1 A C SUB 0 5 A T ]
1459 [SUB 0 1 A C INS 0 6 G ]
10726 [SUB 0 1 A C DEL 0 6 G ]
1729 [SUB 0 1 A C SUB 0 6 G A ]
3743 [SUB 0 1 A C SUB 0 6 G C ]
2467 [SUB 0 1 A C SUB 0 6 G T ]
798 [SUB 0 1 A C DEL 0 7 A ]
3350 [SUB 0 1 A C SUB 0 7 A C ]
2448 [SUB 0 1 A C SUB 0 7 A G ]
2817 [SUB 0 1 A C SUB 0 7 A T ]
1751 [SUB 0 1 A G ]
205 [SUB 0 1 A G SUB 0 2 A C ]
692 [SUB 0 1 A G SUB 0 2 A G ]
1 [SUB 0 1 A G SUB 0 2 A N ]
728 [SUB 0 1 A G SUB 0 2 A T ]
13704 [SUB 0 1 A G DEL 0 3 G ]
3695 [SUB 0 1 A G SUB 0 3 G C ]
1 [SUB 0 1 A G SUB 0 3 G N ]
1856 [SUB 0 1 A G SUB 0 3 G T ]
17429 [SUB 0 1 A G DEL 0 4 A ]
3446 [SUB 0 1 A G SUB 0 4 A C ]
3612 [SUB 0 1 A G SUB 0 4 A G ]
2300 [SUB 0 1 A G SUB 0 4 A T ]
2431 [SUB 0 1 A G SUB 0 5 A C ]
5173 [SUB 0 1 A G SUB 0 5 A G ]
1 [SUB 0 1 A G SUB 0 5 A N ]
3695 [SUB 0 1 A G SUB 0 5 A T ]
838 [SUB 0 1 A G INS 0 6 G ]
11000 [SUB 0 1 A G DEL 0 6 G ]
1475 [SUB 0 1 A G SUB 0 6 G A ]
3490 [SUB 0 1 A G SUB 0 6 G C ]
2 [SUB 0 1 A G SUB 0 6 G N ]
1892 [SUB 0 1 A G SUB 0 6 G T ]
1075 [SUB 0 1 A G DEL 0 7 A ]
2738 [SUB 0 1 A G SUB 0 7 A C ]
3392 [SUB 0 1 A G SUB 0 7 A G ]
2223 [SUB 0 1 A G SUB 0 7 A T ]
1 [SUB 0 1 A N SUB 0 3 G A ]
4 [SUB 0 1 A N DEL 0 4 A ]
1 [SUB 0 1 A N SUB 0 4 A T ]
1 [SUB 0 1 A N SUB 0 5 A G ]
4 [SUB 0 1 A N DEL 0 6 G ]
1 [SUB 0 1 A N SUB 0 6 G A ]
2 [SUB 0 1 A N SUB 0 6 G C ]
1 [SUB 0 1 A N SUB 0 6 G N ]
1 [SUB 0 1 A N SUB 0 7 A N ]
1812 [SUB 0 1 A T ]
79 [SUB 0 1 A T SUB 0 2 A C ]
1383 [SUB 0 1 A T SUB 0 2 A G ]
815 [SUB 0 1 A T SUB 0 2 A T ]
6255 [SUB 0 1 A T DEL 0 3 G ]
1512 [SUB 0 1 A T SUB 0 3 G A ]
1005 [SUB 0 1 A T SUB 0 3 G C ]
1 [SUB 0 1 A T SUB 0 3 G N ]
764 [SUB 0 1 A T SUB 0 3 G T ]
1245 [SUB 0 1 A T INS 0 4 A ]
10173 [SUB 0 1 A T DEL 0 4 A ]
2133 [SUB 0 1 A T SUB 0 4 A C ]
2298 [SUB 0 1 A T SUB 0 4 A G ]
2099 [SUB 0 1 A T SUB 0 4 A T ]
1631 [SUB 0 1 A T SUB 0 5 A C ]
4355 [SUB 0 1 A T SUB 0 5 A G ]
2965 [SUB 0 1 A T SUB 0 5 A T ]
833 [SUB 0 1 A T INS 0 6 G ]
11346 [SUB 0 1 A T DEL 0 6 G ]
1420 [SUB 0 1 A T SUB 0 6 G A ]
3539 [SUB 0 1 A T SUB 0 6 G C ]
2452 [SUB 0 1 A T SUB 0 6 G T ]
615 [SUB 0 1 A T DEL 0 7 A ]
2744 [SUB 0 1 A T SUB 0 7 A C ]
2534 [SUB 0 1 A T SUB 0 7 A G ]
2375 [SUB 0 1 A T SUB 0 7 A T ]
1 [SUB 0 2 A . SUB 0 6 G C ]
1980 [SUB 0 2 A C ]
5247 [SUB 0 2 A C SUB 0 3 G A ]
3394 [SUB 0 2 A C SUB 0 3 G C ]
3389 [SUB 0 2 A C SUB 0 3 G T ]
657 [SUB 0 2 A C INS 0 4 A ]
8072 [SUB 0 2 A C DEL 0 4 A ]
2964 [SUB 0 2 A C SUB 0 4 A C ]
2034 [SUB 0 2 A C SUB 0 4 A G ]
1976 [SUB 0 2 A C SUB 0 4 A T ]
2906 [SUB 0 2 A C SUB 0 5 A C ]
3454 [SUB 0 2 A C SUB 0 5 A G ]
2105 [SUB 0 2 A C SUB 0 5 A T ]
438 [SUB 0 2 A C INS 0 6 G ]
5594 [SUB 0 2 A C DEL 0 6 G ]
731 [SUB 0 2 A C SUB 0 6 G A ]
1656 [SUB 0 2 A C SUB 0 6 G C ]
1322 [SUB 0 2 A C SUB 0 6 G T ]
491 [SUB 0 2 A C DEL 0 7 A ]
1906 [SUB 0 2 A C SUB 0 7 A C ]
1668 [SUB 0 2 A C SUB 0 7 A G ]
1271 [SUB 0 2 A C SUB 0 7 A T ]
3610 [SUB 0 2 A G ]
1 [SUB 0 2 A G SUB 0 3 G . ]
5456 [SUB 0 2 A G SUB 0 3 G A ]
4516 [SUB 0 2 A G SUB 0 3 G C ]
2268 [SUB 0 2 A G SUB 0 3 G T ]
1166 [SUB 0 2 A G INS 0 4 A ]
7788 [SUB 0 2 A G SUB 0 4 A C ]
3701 [SUB 0 2 A G SUB 0 4 A G ]
1 [SUB 0 2 A G SUB 0 4 A N ]
4194 [SUB 0 2 A G SUB 0 4 A T ]
3626 [SUB 0 2 A G SUB 0 5 A C ]
8994 [SUB 0 2 A G SUB 0 5 A G ]
5 [SUB 0 2 A G SUB 0 5 A N ]
4882 [SUB 0 2 A G SUB 0 5 A T ]
1036 [SUB 0 2 A G INS 0 6 G ]
14937 [SUB 0 2 A G DEL 0 6 G ]
2157 [SUB 0 2 A G SUB 0 6 G A ]
4489 [SUB 0 2 A G SUB 0 6 G C ]
3 [SUB 0 2 A G SUB 0 6 G N ]
2923 [SUB 0 2 A G SUB 0 6 G T ]
1670 [SUB 0 2 A G DEL 0 7 A ]
3847 [SUB 0 2 A G SUB 0 7 A C ]
4318 [SUB 0 2 A G SUB 0 7 A G ]
3849 [SUB 0 2 A G SUB 0 7 A T ]
2 [SUB 0 2 A N SUB 0 3 G C ]
1 [SUB 0 2 A N INS 0 4 A ]
5 [SUB 0 2 A N DEL 0 4 A ]
2 [SUB 0 2 A N SUB 0 4 A T ]
2 [SUB 0 2 A N SUB 0 5 A T ]
5 [SUB 0 2 A N DEL 0 6 G ]
1 [SUB 0 2 A N SUB 0 6 G T ]
1 [SUB 0 2 A N DEL 0 7 A ]
2 [SUB 0 2 A N SUB 0 7 A G ]
1 [SUB 0 2 A N SUB 0 7 A T ]
2724 [SUB 0 2 A T ]
3004 [SUB 0 2 A T SUB 0 3 G A ]
3087 [SUB 0 2 A T SUB 0 3 G C ]
3 [SUB 0 2 A T SUB 0 3 G N ]
2337 [SUB 0 2 A T SUB 0 3 G T ]
1106 [SUB 0 2 A T INS 0 4 A ]
10921 [SUB 0 2 A T DEL 0 4 A ]
4314 [SUB 0 2 A T SUB 0 4 A C ]
4487 [SUB 0 2 A T SUB 0 4 A G ]
6890 [SUB 0 2 A T SUB 0 4 A T ]
2174 [SUB 0 2 A T SUB 0 5 A C ]
5352 [SUB 0 2 A T SUB 0 5 A G ]
2 [SUB 0 2 A T SUB 0 5 A N ]
4897 [SUB 0 2 A T SUB 0 5 A T ]
830 [SUB 0 2 A T INS 0 6 G ]
8878 [SUB 0 2 A T DEL 0 6 G ]
1367 [SUB 0 2 A T SUB 0 6 G A ]
3825 [SUB 0 2 A T SUB 0 6 G C ]
2 [SUB 0 2 A T SUB 0 6 G N ]
2747 [SUB 0 2 A T SUB 0 6 G T ]
760 [SUB 0 2 A T DEL 0 7 A ]
2611 [SUB 0 2 A T SUB 0 7 A C ]
3036 [SUB 0 2 A T SUB 0 7 A G ]
1 [SUB 0 2 A T SUB 0 7 A N ]
2175 [SUB 0 2 A T SUB 0 7 A T ]
1002 [INS 0 3 G ]
575 [INS 0 3 G INS 0 4 A ]
1895 [INS 0 3 G SUB 0 4 A C ]
1066 [INS 0 3 G SUB 0 4 A G ]
1167 [INS 0 3 G SUB 0 4 A T ]
895 [INS 0 3 G SUB 0 5 A C ]
1935 [INS 0 3 G SUB 0 5 A G ]
1 [INS 0 3 G SUB 0 5 A N ]
1100 [INS 0 3 G SUB 0 5 A T ]
461 [INS 0 3 G INS 0 6 G ]
715 [INS 0 3 G SUB 0 6 G A ]
1365 [INS 0 3 G SUB 0 6 G C ]
952 [INS 0 3 G SUB 0 6 G T ]
557 [INS 0 3 G DEL 0 7 A ]
1227 [INS 0 3 G SUB 0 7 A C ]
1468 [INS 0 3 G SUB 0 7 A G ]
1 [INS 0 3 G SUB 0 7 A N ]
1267 [INS 0 3 G SUB 0 7 A T ]
14192 [DEL 0 3 G ]
1 [DEL 0 3 G SUB 0 4 A . ]
21620 [DEL 0 3 G SUB 0 4 A C ]
3 [DEL 0 3 G SUB 0 4 A N ]
9170 [DEL 0 3 G SUB 0 4 A T ]
3155 [DEL 0 3 G SUB 0 5 A C ]
21976 [DEL 0 3 G SUB 0 5 A G ]
4 [DEL 0 3 G SUB 0 5 A N ]
14180 [DEL 0 3 G SUB 0 5 A T ]
15579 [DEL 0 3 G DEL 0 6 G ]
8187 [DEL 0 3 G SUB 0 6 G A ]
14788 [DEL 0 3 G SUB 0 6 G C ]
2 [DEL 0 3 G SUB 0 6 G N ]
10299 [DEL 0 3 G SUB 0 6 G T ]
2036 [DEL 0 3 G DEL 0 7 A ]
11581 [DEL 0 3 G SUB 0 7 A C ]
12251 [DEL 0 3 G SUB 0 7 A G ]
4 [DEL 0 3 G SUB 0 7 A N ]
10048 [DEL 0 3 G SUB 0 7 A T ]
4027 [SUB 0 3 G A ]
6852 [SUB 0 3 G A SUB 0 4 A C ]
5193 [SUB 0 3 G A SUB 0 4 A G ]
2 [SUB 0 3 G A SUB 0 4 A N ]
3201 [SUB 0 3 G A SUB 0 4 A T ]
2900 [SUB 0 3 G A SUB 0 5 A C ]
7531 [SUB 0 3 G A SUB 0 5 A G ]
6162 [SUB 0 3 G A SUB 0 5 A T ]
2001 [SUB 0 3 G A INS 0 6 G ]
1 [SUB 0 3 G A SUB 0 6 G . ]
6785 [SUB 0 3 G A SUB 0 6 G A ]
4498 [SUB 0 3 G A SUB 0 6 G C ]
1 [SUB 0 3 G A SUB 0 6 G N ]
3859 [SUB 0 3 G A SUB 0 6 G T ]
635 [SUB 0 3 G A DEL 0 7 A ]
2863 [SUB 0 3 G A SUB 0 7 A C ]
2847 [SUB 0 3 G A SUB 0 7 A G ]
1 [SUB 0 3 G A SUB 0 7 A N ]
2408 [SUB 0 3 G A SUB 0 7 A T ]
10122 [SUB 0 3 G C ]
61 [SUB 0 3 G C INS 0 4 A ]
5493 [SUB 0 3 G C SUB 0 4 A C ]
1590 [SUB 0 3 G C SUB 0 4 A G ]
4259 [SUB 0 3 G C SUB 0 4 A T ]
4146 [SUB 0 3 G C SUB 0 5 A C ]
8065 [SUB 0 3 G C SUB 0 5 A G ]
3 [SUB 0 3 G C SUB 0 5 A N ]
5064 [SUB 0 3 G C SUB 0 5 A T ]
1636 [SUB 0 3 G C INS 0 6 G ]
12408 [SUB 0 3 G C DEL 0 6 G ]
5758 [SUB 0 3 G C SUB 0 6 G A ]
4849 [SUB 0 3 G C SUB 0 6 G C ]
3274 [SUB 0 3 G C SUB 0 6 G T ]
600 [SUB 0 3 G C DEL 0 7 A ]
1 [SUB 0 3 G C SUB 0 7 A . ]
4553 [SUB 0 3 G C SUB 0 7 A C ]
3530 [SUB 0 3 G C SUB 0 7 A G ]
3 [SUB 0 3 G C SUB 0 7 A N ]
2677 [SUB 0 3 G C SUB 0 7 A T ]
6 [SUB 0 3 G N ]
8 [SUB 0 3 G N SUB 0 4 A C ]
3 [SUB 0 3 G N SUB 0 4 A G ]
2 [SUB 0 3 G N SUB 0 4 A T ]
3 [SUB 0 3 G N SUB 0 5 A C ]
3 [SUB 0 3 G N SUB 0 5 A G ]
1 [SUB 0 3 G N SUB 0 5 A T ]
3 [SUB 0 3 G N DEL 0 6 G ]
1 [SUB 0 3 G N SUB 0 6 G A ]
1 [SUB 0 3 G N SUB 0 6 G C ]
1 [SUB 0 3 G N SUB 0 6 G T ]
1 [SUB 0 3 G N DEL 0 7 A ]
2 [SUB 0 3 G N SUB 0 7 A C ]
5858 [SUB 0 3 G T ]
284 [SUB 0 3 G T INS 0 4 A ]
5015 [SUB 0 3 G T SUB 0 4 A C ]
4590 [SUB 0 3 G T SUB 0 4 A G ]
2 [SUB 0 3 G T SUB 0 4 A N ]
4134 [SUB 0 3 G T SUB 0 4 A T ]
2066 [SUB 0 3 G T SUB 0 5 A C ]
4271 [SUB 0 3 G T SUB 0 5 A G ]
3 [SUB 0 3 G T SUB 0 5 A N ]
3497 [SUB 0 3 G T SUB 0 5 A T ]
868 [SUB 0 3 G T INS 0 6 G ]
9016 [SUB 0 3 G T DEL 0 6 G ]
2958 [SUB 0 3 G T SUB 0 6 G A ]
2779 [SUB 0 3 G T SUB 0 6 G C ]
3 [SUB 0 3 G T SUB 0 6 G N ]
3085 [SUB 0 3 G T SUB 0 6 G T ]
443 [SUB 0 3 G T DEL 0 7 A ]
2111 [SUB 0 3 G T SUB 0 7 A C ]
2102 [SUB 0 3 G T SUB 0 7 A G ]
2068 [SUB 0 3 G T SUB 0 7 A T ]
1960 [INS 0 4 A ]
603 [INS 0 4 A SUB 0 6 G A ]
1985 [INS 0 4 A SUB 0 6 G C ]
1119 [INS 0 4 A SUB 0 6 G T ]
1969 [INS 0 4 A SUB 0 7 A C ]
1450 [INS 0 4 A SUB 0 7 A G ]
1477 [INS 0 4 A SUB 0 7 A T ]
11033 [DEL 0 4 A ]
21607 [DEL 0 4 A DEL 0 5 A ]
2550 [DEL 0 4 A SUB 0 5 A C ]
15147 [DEL 0 4 A SUB 0 5 A G ]
1 [DEL 0 4 A SUB 0 5 A N ]
11039 [DEL 0 4 A SUB 0 5 A T ]
3219 [DEL 0 4 A DEL 0 6 G ]
8803 [DEL 0 4 A SUB 0 6 G C ]
1 [DEL 0 4 A SUB 0 6 G N ]
4652 [DEL 0 4 A SUB 0 6 G T ]
2459 [DEL 0 4 A DEL 0 7 A ]
11948 [DEL 0 4 A SUB 0 7 A C ]
1341 [DEL 0 4 A SUB 0 7 A G ]
2 [DEL 0 4 A SUB 0 7 A N ]
9095 [DEL 0 4 A SUB 0 7 A T ]
9642 [SUB 0 4 A C ]
1614 [SUB 0 4 A C SUB 0 5 A C ]
4018 [SUB 0 4 A C SUB 0 5 A G ]
7040 [SUB 0 4 A C SUB 0 5 A T ]
308 [SUB 0 4 A C INS 0 6 G ]
3271 [SUB 0 4 A C DEL 0 6 G ]
3558 [SUB 0 4 A C SUB 0 6 G A ]
3735 [SUB 0 4 A C SUB 0 6 G C ]
2268 [SUB 0 4 A C SUB 0 6 G T ]
1356 [SUB 0 4 A C DEL 0 7 A ]
5588 [SUB 0 4 A C SUB 0 7 A C ]
5208 [SUB 0 4 A C SUB 0 7 A G ]
2 [SUB 0 4 A C SUB 0 7 A N ]
4190 [SUB 0 4 A C SUB 0 7 A T ]
4644 [SUB 0 4 A G ]
996 [SUB 0 4 A G SUB 0 5 A C ]
3240 [SUB 0 4 A G SUB 0 5 A G ]
1 [SUB 0 4 A G SUB 0 5 A N ]
3044 [SUB 0 4 A G SUB 0 5 A T ]
8008 [SUB 0 4 A G DEL 0 6 G ]
4177 [SUB 0 4 A G SUB 0 6 G A ]
5771 [SUB 0 4 A G SUB 0 6 G C ]
2459 [SUB 0 4 A G SUB 0 6 G T ]
1110 [SUB 0 4 A G DEL 0 7 A ]
4152 [SUB 0 4 A G SUB 0 7 A C ]
3355 [SUB 0 4 A G SUB 0 7 A G ]
2891 [SUB 0 4 A G SUB 0 7 A T ]
4 [SUB 0 4 A N ]
1 [SUB 0 4 A N SUB 0 5 A G ]
2 [SUB 0 4 A N DEL 0 6 G ]
1 [SUB 0 4 A N SUB 0 6 G A ]
1 [SUB 0 4 A N SUB 0 7 A C ]
2 [SUB 0 4 A N SUB 0 7 A G ]
8957 [SUB 0 4 A T ]
1225 [SUB 0 4 A T SUB 0 5 A C ]
6489 [SUB 0 4 A T SUB 0 5 A G ]
3416 [SUB 0 4 A T SUB 0 5 A T ]
190 [SUB 0 4 A T INS 0 6 G ]
2149 [SUB 0 4 A T DEL 0 6 G ]
2101 [SUB 0 4 A T SUB 0 6 G A ]
2288 [SUB 0 4 A T SUB 0 6 G C ]
1522 [SUB 0 4 A T SUB 0 6 G T ]
607 [SUB 0 4 A T DEL 0 7 A ]
2591 [SUB 0 4 A T SUB 0 7 A C ]
2688 [SUB 0 4 A T SUB 0 7 A G ]
1 [SUB 0 4 A T SUB 0 7 A N ]
2344 [SUB 0 4 A T SUB 0 7 A T ]
1 [SUB 0 5 A . SUB 0 7 A T ]
7795 [SUB 0 5 A C ]
760 [SUB 0 5 A C INS 0 6 G ]
5438 [SUB 0 5 A C SUB 0 6 G A ]
6474 [SUB 0 5 A C SUB 0 6 G C ]
2 [SUB 0 5 A C SUB 0 6 G N ]
4178 [SUB 0 5 A C SUB 0 6 G T ]
680 [SUB 0 5 A C DEL 0 7 A ]
4783 [SUB 0 5 A C SUB 0 7 A C ]
2005 [SUB 0 5 A C SUB 0 7 A G ]
3502 [SUB 0 5 A C SUB 0 7 A T ]
10272 [SUB 0 5 A G ]
3746 [SUB 0 5 A G SUB 0 6 G A ]
8457 [SUB 0 5 A G SUB 0 6 G C ]
2 [SUB 0 5 A G SUB 0 6 G N ]
2965 [SUB 0 5 A G SUB 0 6 G T ]
5693 [SUB 0 5 A G SUB 0 7 A C ]
4663 [SUB 0 5 A G SUB 0 7 A G ]
1 [SUB 0 5 A G SUB 0 7 A N ]
4391 [SUB 0 5 A G SUB 0 7 A T ]
2 [SUB 0 5 A N ]
1 [SUB 0 5 A N SUB 0 6 G A ]
3 [SUB 0 5 A N SUB 0 6 G C ]
2 [SUB 0 5 A N SUB 0 7 A G ]
2 [SUB 0 5 A N SUB 0 7 A T ]
10517 [SUB 0 5 A T ]
291 [SUB 0 5 A T INS 0 6 G ]
1 [SUB 0 5 A T SUB 0 6 G . ]
2992 [SUB 0 5 A T SUB 0 6 G A ]
4113 [SUB 0 5 A T SUB 0 6 G C ]
3077 [SUB 0 5 A T SUB 0 6 G T ]
1636 [SUB 0 5 A T DEL 0 7 A ]
4731 [SUB 0 5 A T SUB 0 7 A C ]
4810 [SUB 0 5 A T SUB 0 7 A G ]
2 [SUB 0 5 A T SUB 0 7 A N ]
6312 [SUB 0 5 A T SUB 0 7 A T ]
1451 [INS 0 6 G ]
1414 [INS 0 6 G SUB 0 7 A C ]
833 [INS 0 6 G SUB 0 7 A G ]
1275 [INS 0 6 G SUB 0 7 A T ]
1456 [DEL 0 6 G ]
1462 [DEL 0 6 G SUB 0 7 A C ]
891 [DEL 0 6 G SUB 0 7 A T ]
2724 [SUB 0 6 G A ]
3773 [SUB 0 6 G A SUB 0 7 A C ]
362 [SUB 0 6 G A SUB 0 7 A G ]
2 [SUB 0 6 G A SUB 0 7 A N ]
3741 [SUB 0 6 G A SUB 0 7 A T ]
8771 [SUB 0 6 G C ]
2941 [SUB 0 6 G C SUB 0 7 A C ]
462 [SUB 0 6 G C SUB 0 7 A G ]
1 [SUB 0 6 G C SUB 0 7 A N ]
5694 [SUB 0 6 G C SUB 0 7 A T ]
3 [SUB 0 6 G N ]
1 [SUB 0 6 G N SUB 0 7 A C ]
1 [SUB 0 6 G N SUB 0 7 A G ]
2 [SUB 0 6 G N SUB 0 7 A T ]
5410 [SUB 0 6 G T ]
3667 [SUB 0 6 G T SUB 0 7 A C ]
1105 [SUB 0 6 G T SUB 0 7 A G ]
1 [SUB 0 6 G T SUB 0 7 A N ]
5188 [SUB 0 6 G T SUB 0 7 A T ]
1119 [DEL 0 7 A ]
3694 [SUB 0 7 A C ]
373 [SUB 0 7 A G ]
1 [SUB 0 7 A N ]
3246 [SUB 0 7 A T ]
40    15016
548
182 [DEL 0 0 A ]
539 [DEL 0 0 A DEL 0 1 A ]
26 [DEL 0 0 A SUB 0 1 A C ]
115 [DEL 0 0 A SUB 0 1 A G ]
984 [DEL 0 0 A SUB 0 1 A T ]
567 [DEL 0 0 A DEL 0 2 G ]
56 [DEL 0 0 A SUB 0 2 G C ]
34 [DEL 0 0 A SUB 0 2 G T ]
1883 [DEL 0 0 A DEL 0 3 A ]
289 [DEL 0 0 A SUB 0 3 A C ]
320 [DEL 0 0 A SUB 0 3 A G ]
222 [DEL 0 0 A SUB 0 3 A T ]
154 [DEL 0 0 A SUB 0 4 A C ]
467 [DEL 0 0 A SUB 0 4 A G ]
325 [DEL 0 0 A SUB 0 4 A T ]
86 [DEL 0 0 A INS 0 5 G ]
1273 [DEL 0 0 A DEL 0 5 G ]
244 [DEL 0 0 A SUB 0 5 G A ]
253 [DEL 0 0 A SUB 0 5 G C ]
187 [DEL 0 0 A SUB 0 5 G T ]
262 [DEL 0 0 A SUB 0 6 A C ]
290 [DEL 0 0 A SUB 0 6 A G ]
149 [DEL 0 0 A SUB 0 6 A T ]
306 [DEL 0 0 A SUB 0 7 A C ]
193 [DEL 0 0 A SUB 0 7 A G ]
404 [DEL 0 0 A SUB 0 7 A T ]
2768 [SUB 0 0 A C ]
230 [SUB 0 0 A C SUB 0 1 A C ]
483 [SUB 0 0 A C SUB 0 1 A G ]
1 [SUB 0 0 A C SUB 0 1 A N ]
2508 [SUB 0 0 A C SUB 0 1 A T ]
3022 [SUB 0 0 A C DEL 0 2 G ]
712 [SUB 0 0 A C SUB 0 2 G C ]
533 [SUB 0 0 A C SUB 0 2 G T ]
16770 [SUB 0 0 A C DEL 0 3 A ]
4593 [SUB 0 0 A C SUB 0 3 A C ]
4654 [SUB 0 0 A C SUB 0 3 A G ]
3823 [SUB 0 0 A C SUB 0 3 A T ]
2096 [SUB 0 0 A C SUB 0 4 A C ]
6576 [SUB 0 0 A C SUB 0 4 A G ]
2 [SUB 0 0 A C SUB 0 4 A N ]
3820 [SUB 0 0 A C SUB 0 4 A T ]
1573 [SUB 0 0 A C INS 0 5 G ]
11522 [SUB 0 0 A C DEL 0 5 G ]
2282 [SUB 0 0 A C SUB 0 5 G A ]
3966 [SUB 0 0 A C SUB 0 5 G C ]
1 [SUB 0 0 A C SUB 0 5 G N ]
2669 [SUB 0 0 A C SUB 0 5 G T ]
212 [SUB 0 0 A C INS 0 6 A ]
2449 [SUB 0 0 A C DEL 0 6 A ]
4581 [SUB 0 0 A C SUB 0 6 A C ]
5351 [SUB 0 0 A C SUB 0 6 A G ]
2029 [SUB 0 0 A C SUB 0 6 A T ]
5637 [SUB 0 0 A C SUB 0 7 A C ]
5048 [SUB 0 0 A C SUB 0 7 A G ]
5853 [SUB 0 0 A C SUB 0 7 A T ]
2507 [SUB 0 0 A G ]
195 [SUB 0 0 A G SUB 0 1 A C ]
1219 [SUB 0 0 A G SUB 0 1 A G ]
2 [SUB 0 0 A G SUB 0 1 A N ]
1404 [SUB 0 0 A G SUB 0 1 A T ]
3371 [SUB 0 0 A G DEL 0 2 G ]
1715 [SUB 0 0 A G SUB 0 2 G C ]
1 [SUB 0 0 A G SUB 0 2 G N ]
987 [SUB 0 0 A G SUB 0 2 G T ]
7623 [SUB 0 0 A G DEL 0 3 A ]
4435 [SUB 0 0 A G SUB 0 3 A C ]
3972 [SUB 0 0 A G SUB 0 3 A G ]
3148 [SUB 0 0 A G SUB 0 3 A T ]
2782 [SUB 0 0 A G SUB 0 4 A C ]
6646 [SUB 0 0 A G SUB 0 4 A G ]
1 [SUB 0 0 A G SUB 0 4 A N ]
4767 [SUB 0 0 A G SUB 0 4 A T ]
1322 [SUB 0 0 A G INS 0 5 G ]
9690 [SUB 0 0 A G DEL 0 5 G ]
2651 [SUB 0 0 A G SUB 0 5 G A ]
4300 [SUB 0 0 A G SUB 0 5 G C ]
1 [SUB 0 0 A G SUB 0 5 G N ]
2922 [SUB 0 0 A G SUB 0 5 G T ]
113 [SUB 0 0 A G INS 0 6 A ]
1796 [SUB 0 0 A G DEL 0 6 A ]
3724 [SUB 0 0 A G SUB 0 6 A C ]
5296 [SUB 0 0 A G SUB 0 6 A G ]
1 [SUB 0 0 A G SUB 0 6 A N ]
2045 [SUB 0 0 A G SUB 0 6 A T ]
4867 [SUB 0 0 A G SUB 0 7 A C ]
3619 [SUB 0 0 A G SUB 0 7 A G ]
1 [SUB 0 0 A G SUB 0 7 A N ]
3567 [SUB 0 0 A G SUB 0 7 A T ]
2 [SUB 0 0 A N ]
1 [SUB 0 0 A N DEL 0 2 G ]
2 [SUB 0 0 A N DEL 0 3 A ]
1 [SUB 0 0 A N SUB 0 3 A C ]
1 [SUB 0 0 A N SUB 0 3 A G ]
1 [SUB 0 0 A N SUB 0 3 A T ]
2 [SUB 0 0 A N SUB 0 4 A C ]
1 [SUB 0 0 A N SUB 0 4 A T ]
3 [SUB 0 0 A N DEL 0 5 G ]
1 [SUB 0 0 A N SUB 0 5 G N ]
1 [SUB 0 0 A N SUB 0 6 A C ]
3 [SUB 0 0 A N SUB 0 7 A C ]
2 [SUB 0 0 A N SUB 0 7 A T ]
2581 [SUB 0 0 A T ]
248 [SUB 0 0 A T SUB 0 1 A C ]
2493 [SUB 0 0 A T SUB 0 1 A G ]
1639 [SUB 0 0 A T SUB 0 1 A T ]
3234 [SUB 0 0 A T DEL 0 2 G ]
780 [SUB 0 0 A T SUB 0 2 G C ]
1 [SUB 0 0 A T SUB 0 2 G N ]
653 [SUB 0 0 A T SUB 0 2 G T ]
12146 [SUB 0 0 A T DEL 0 3 A ]
3458 [SUB 0 0 A T SUB 0 3 A C ]
2961 [SUB 0 0 A T SUB 0 3 A G ]
3180 [SUB 0 0 A T SUB 0 3 A T ]
1414 [SUB 0 0 A T SUB 0 4 A C ]
4208 [SUB 0 0 A T SUB 0 4 A G ]
1 [SUB 0 0 A T SUB 0 4 A N ]
2959 [SUB 0 0 A T SUB 0 4 A T ]
1066 [SUB 0 0 A T INS 0 5 G ]
10003 [SUB 0 0 A T DEL 0 5 G ]
2465 [SUB 0 0 A T SUB 0 5 G A ]
3286 [SUB 0 0 A T SUB 0 5 G C ]
1 [SUB 0 0 A T SUB 0 5 G N ]
2911 [SUB 0 0 A T SUB 0 5 G T ]
106 [SUB 0 0 A T INS 0 6 A ]
1448 [SUB 0 0 A T DEL 0 6 A ]
3050 [SUB 0 0 A T SUB 0 6 A C ]
3967 [SUB 0 0 A T SUB 0 6 A G ]
1 [SUB 0 0 A T SUB 0 6 A N ]
1764 [SUB 0 0 A T SUB 0 6 A T ]
4151 [SUB 0 0 A T SUB 0 7 A C ]
2728 [SUB 0 0 A T SUB 0 7 A G ]
3883 [SUB 0 0 A T SUB 0 7 A T ]
414 [SUB 0 1 A C ]
2027 [SUB 0 1 A C SUB 0 2 G A ]
883 [SUB 0 1 A C SUB 0 2 G C ]
876 [SUB 0 1 A C SUB 0 2 G T ]
71 [SUB 0 1 A C INS 0 3 A ]
1887 [SUB 0 1 A C DEL 0 3 A ]
920 [SUB 0 1 A C SUB 0 3 A C ]
1126 [SUB 0 1 A C SUB 0 3 A G ]
1231 [SUB 0 1 A C SUB 0 3 A T ]
463 [SUB 0 1 A C SUB 0 4 A C ]
1402 [SUB 0 1 A C SUB 0 4 A G ]
1 [SUB 0 1 A C SUB 0 4 A N ]
770 [SUB 0 1 A C SUB 0 4 A T ]
169 [SUB 0 1 A C INS 0 5 G ]
1255 [SUB 0 1 A C DEL 0 5 G ]
259 [SUB 0 1 A C SUB 0 5 G A ]
658 [SUB 0 1 A C SUB 0 5 G C ]
442 [SUB 0 1 A C SUB 0 5 G T ]
14 [SUB 0 1 A C INS 0 6 A ]
277 [SUB 0 1 A C DEL 0 6 A ]
596 [SUB 0 1 A C SUB 0 6 A C ]
797 [SUB 0 1 A C SUB 0 6 A G ]
1 [SUB 0 1 A C SUB 0 6 A N ]
220 [SUB 0 1 A C SUB 0 6 A T ]
1112 [SUB 0 1 A C SUB 0 7 A C ]
462 [SUB 0 1 A C SUB 0 7 A G ]
628 [SUB 0 1 A C SUB 0 7 A T ]
2831 [SUB 0 1 A G ]
1750 [SUB 0 1 A G SUB 0 2 G A ]
937 [SUB 0 1 A G SUB 0 2 G C ]
607 [SUB 0 1 A G SUB 0 2 G T ]
638 [SUB 0 1 A G INS 0 3 A ]
5705 [SUB 0 1 A G SUB 0 3 A C ]
3465 [SUB 0 1 A G SUB 0 3 A G ]
1 [SUB 0 1 A G SUB 0 3 A N ]
4561 [SUB 0 1 A G SUB 0 3 A T ]
3267 [SUB 0 1 A G SUB 0 4 A C ]
6779 [SUB 0 1 A G SUB 0 4 A G ]
3 [SUB 0 1 A G SUB 0 4 A N ]
4514 [SUB 0 1 A G SUB 0 4 A T ]
1797 [SUB 0 1 A G INS 0 5 G ]
8286 [SUB 0 1 A G DEL 0 5 G ]
2651 [SUB 0 1 A G SUB 0 5 G A ]
4082 [SUB 0 1 A G SUB 0 5 G C ]
2695 [SUB 0 1 A G SUB 0 5 G T ]
189 [SUB 0 1 A G INS 0 6 A ]
2240 [SUB 0 1 A G DEL 0 6 A ]
4077 [SUB 0 1 A G SUB 0 6 A C ]
5587 [SUB 0 1 A G SUB 0 6 A G ]
2817 [SUB 0 1 A G SUB 0 6 A T ]
1 [SUB 0 1 A G SUB 0 7 A . ]
5971 [SUB 0 1 A G SUB 0 7 A C ]
4341 [SUB 0 1 A G SUB 0 7 A G ]
2 [SUB 0 1 A G SUB 0 7 A N ]
4530 [SUB 0 1 A G SUB 0 7 A T ]
2 [SUB 0 1 A N SUB 0 2 G C ]
1 [SUB 0 1 A N DEL 0 3 A ]
1 [SUB 0 1 A N INS 0 5 G ]
1 [SUB 0 1 A N SUB 0 5 G A ]
1 [SUB 0 1 A N DEL 0 6 A ]
2 [SUB 0 1 A N SUB 0 7 A T ]
2241 [SUB 0 1 A T ]
1288 [SUB 0 1 A T SUB 0 2 G A ]
1042 [SUB 0 1 A T SUB 0 2 G C ]
791 [SUB 0 1 A T SUB 0 2 G T ]
471 [SUB 0 1 A T INS 0 3 A ]
7772 [SUB 0 1 A T DEL 0 3 A ]
3894 [SUB 0 1 A T SUB 0 3 A C ]
4277 [SUB 0 1 A T SUB 0 3 A G ]
3 [SUB 0 1 A T SUB 0 3 A N ]
7655 [SUB 0 1 A T SUB 0 3 A T ]
1449 [SUB 0 1 A T SUB 0 4 A C ]
4734 [SUB 0 1 A T SUB 0 4 A G ]
1 [SUB 0 1 A T SUB 0 4 A N ]
3204 [SUB 0 1 A T SUB 0 4 A T ]
1071 [SUB 0 1 A T INS 0 5 G ]
7074 [SUB 0 1 A T DEL 0 5 G ]
1538 [SUB 0 1 A T SUB 0 5 G A ]
3106 [SUB 0 1 A T SUB 0 5 G C ]
2901 [SUB 0 1 A T SUB 0 5 G T ]
99 [SUB 0 1 A T INS 0 6 A ]
1131 [SUB 0 1 A T DEL 0 6 A ]
3027 [SUB 0 1 A T SUB 0 6 A C ]
3345 [SUB 0 1 A T SUB 0 6 A G ]
1 [SUB 0 1 A T SUB 0 6 A N ]
1529 [SUB 0 1 A T SUB 0 6 A T ]
5042 [SUB 0 1 A T SUB 0 7 A C ]
2521 [SUB 0 1 A T SUB 0 7 A G ]
1 [SUB 0 1 A T SUB 0 7 A N ]
4389 [SUB 0 1 A T SUB 0 7 A T ]
5103 [DEL 0 2 G ]
1 [DEL 0 2 G SUB 0 3 A . ]
15512 [DEL 0 2 G SUB 0 3 A C ]
3 [DEL 0 2 G SUB 0 3 A N ]
7198 [DEL 0 2 G SUB 0 3 A T ]
1498 [DEL 0 2 G SUB 0 4 A C ]
10019 [DEL 0 2 G SUB 0 4 A G ]
4 [DEL 0 2 G SUB 0 4 A N ]
9187 [DEL 0 2 G SUB 0 4 A T ]
16700 [DEL 0 2 G DEL 0 5 G ]
6631 [DEL 0 2 G SUB 0 5 G A ]
7923 [DEL 0 2 G SUB 0 5 G C ]
3 [DEL 0 2 G SUB 0 5 G N ]
6058 [DEL 0 2 G SUB 0 5 G T ]
297 [DEL 0 2 G INS 0 6 A ]
2496 [DEL 0 2 G DEL 0 6 A ]
8591 [DEL 0 2 G SUB 0 6 A C ]
9972 [DEL 0 2 G SUB 0 6 A G ]
3 [DEL 0 2 G SUB 0 6 A N ]
4227 [DEL 0 2 G SUB 0 6 A T ]
8638 [DEL 0 2 G SUB 0 7 A C ]
6130 [DEL 0 2 G SUB 0 7 A G ]
3 [DEL 0 2 G SUB 0 7 A N ]
7813 [DEL 0 2 G SUB 0 7 A T ]
2245 [SUB 0 2 G A ]
6731 [SUB 0 2 G A SUB 0 3 A C ]
3 [SUB 0 2 G A SUB 0 3 A N ]
3462 [SUB 0 2 G A SUB 0 3 A T ]
815 [SUB 0 2 G A SUB 0 4 A C ]
4065 [SUB 0 2 G A SUB 0 4 A G ]
1 [SUB 0 2 G A SUB 0 4 A N ]
4258 [SUB 0 2 G A SUB 0 4 A T ]
6401 [SUB 0 2 G A SUB 0 5 G A ]
3816 [SUB 0 2 G A SUB 0 5 G C ]
2605 [SUB 0 2 G A SUB 0 5 G T ]
181 [SUB 0 2 G A INS 0 6 A ]
1197 [SUB 0 2 G A DEL 0 6 A ]
2659 [SUB 0 2 G A SUB 0 6 A C ]
3880 [SUB 0 2 G A SUB 0 6 A G ]
1 [SUB 0 2 G A SUB 0 6 A N ]
1444 [SUB 0 2 G A SUB 0 6 A T ]
3653 [SUB 0 2 G A SUB 0 7 A C ]
2279 [SUB 0 2 G A SUB 0 7 A G ]
1 [SUB 0 2 G A SUB 0 7 A N ]
3161 [SUB 0 2 G A SUB 0 7 A T ]
1348 [SUB 0 2 G C ]
3904 [SUB 0 2 G C SUB 0 3 A C ]
982 [SUB 0 2 G C SUB 0 3 A G ]
2947 [SUB 0 2 G C SUB 0 3 A T ]
2193 [SUB 0 2 G C SUB 0 4 A C ]
6114 [SUB 0 2 G C SUB 0 4 A G ]
3492 [SUB 0 2 G C SUB 0 4 A T ]
881 [SUB 0 2 G C INS 0 5 G ]
10238 [SUB 0 2 G C DEL 0 5 G ]
3143 [SUB 0 2 G C SUB 0 5 G A ]
2581 [SUB 0 2 G C SUB 0 5 G C ]
2057 [SUB 0 2 G C SUB 0 5 G T ]
114 [SUB 0 2 G C INS 0 6 A ]
927 [SUB 0 2 G C DEL 0 6 A ]
2991 [SUB 0 2 G C SUB 0 6 A C ]
2797 [SUB 0 2 G C SUB 0 6 A G ]
3 [SUB 0 2 G C SUB 0 6 A N ]
1444 [SUB 0 2 G C SUB 0 6 A T ]
2719 [SUB 0 2 G C SUB 0 7 A C ]
2312 [SUB 0 2 G C SUB 0 7 A G ]
3 [SUB 0 2 G C SUB 0 7 A N ]
2915 [SUB 0 2 G C SUB 0 7 A T ]
3 [SUB 0 2 G N SUB 0 3 A C ]
1 [SUB 0 2 G N SUB 0 3 A T ]
3 [SUB 0 2 G N SUB 0 4 A C ]
3 [SUB 0 2 G N DEL 0 5 G ]
1 [SUB 0 2 G N SUB 0 5 G C ]
2 [SUB 0 2 G N DEL 0 6 A ]
1 [SUB 0 2 G N SUB 0 6 A C ]
3 [SUB 0 2 G N SUB 0 7 A C ]
2 [SUB 0 2 G N SUB 0 7 A G ]
1 [SUB 0 2 G N SUB 0 7 A T ]
797 [SUB 0 2 G T ]
3103 [SUB 0 2 G T SUB 0 3 A C ]
3958 [SUB 0 2 G T SUB 0 3 A G ]
1 [SUB 0 2 G T SUB 0 3 A N ]
2367 [SUB 0 2 G T SUB 0 3 A T ]
1300 [SUB 0 2 G T SUB 0 4 A C ]
3299 [SUB 0 2 G T SUB 0 4 A G ]
2772 [SUB 0 2 G T SUB 0 4 A T ]
529 [SUB 0 2 G T INS 0 5 G ]
6347 [SUB 0 2 G T DEL 0 5 G ]
2073 [SUB 0 2 G T SUB 0 5 G A ]
1275 [SUB 0 2 G T SUB 0 5 G C ]
2322 [SUB 0 2 G T SUB 0 5 G T ]
39 [SUB 0 2 G T INS 0 6 A ]
381 [SUB 0 2 G T DEL 0 6 A ]
1378 [SUB 0 2 G T SUB 0 6 A C ]
1716 [SUB 0 2 G T SUB 0 6 A G ]
1 [SUB 0 2 G T SUB 0 6 A N ]
951 [SUB 0 2 G T SUB 0 6 A T ]
1702 [SUB 0 2 G T SUB 0 7 A C ]
950 [SUB 0 2 G T SUB 0 7 A G ]
1 [SUB 0 2 G T SUB 0 7 A N ]
1687 [SUB 0 2 G T SUB 0 7 A T ]
898 [INS 0 3 A ]
1144 [INS 0 3 A SUB 0 5 G A ]
1356 [INS 0 3 A SUB 0 5 G C ]
731 [INS 0 3 A SUB 0 5 G T ]
114 [INS 0 3 A INS 0 6 A ]
2168 [INS 0 3 A SUB 0 6 A C ]
1907 [INS 0 3 A SUB 0 6 A G ]
959 [INS 0 3 A SUB 0 6 A T ]
1442 [INS 0 3 A SUB 0 7 A C ]
987 [INS 0 3 A SUB 0 7 A G ]
2 [INS 0 3 A SUB 0 7 A N ]
1297 [INS 0 3 A SUB 0 7 A T ]
15482 [DEL 0 3 A ]
22985 [DEL 0 3 A DEL 0 4 A ]
1 [DEL 0 3 A SUB 0 4 A . ]
2456 [DEL 0 3 A SUB 0 4 A C ]
14913 [DEL 0 3 A SUB 0 4 A G ]
5 [DEL 0 3 A SUB 0 4 A N ]
11449 [DEL 0 3 A SUB 0 4 A T ]
2658 [DEL 0 3 A DEL 0 5 G ]
11706 [DEL 0 3 A SUB 0 5 G C ]
5 [DEL 0 3 A SUB 0 5 G N ]
6239 [DEL 0 3 A SUB 0 5 G T ]
3860 [DEL 0 3 A DEL 0 6 A ]
15543 [DEL 0 3 A SUB 0 6 A C ]
1743 [DEL 0 3 A SUB 0 6 A G ]
2 [DEL 0 3 A SUB 0 6 A N ]
5762 [DEL 0 3 A SUB 0 6 A T ]
17297 [DEL 0 3 A SUB 0 7 A C ]
11334 [DEL 0 3 A SUB 0 7 A G ]
3 [DEL 0 3 A SUB 0 7 A N ]
15758 [DEL 0 3 A SUB 0 7 A T ]
6791 [SUB 0 3 A C ]
951 [SUB 0 3 A C SUB 0 4 A C ]
3239 [SUB 0 3 A C SUB 0 4 A G ]
1 [SUB 0 3 A C SUB 0 4 A N ]
6266 [SUB 0 3 A C SUB 0 4 A T ]
163 [SUB 0 3 A C INS 0 5 G ]
9228 [SUB 0 3 A C DEL 0 5 G ]
2835 [SUB 0 3 A C SUB 0 5 G A ]
2579 [SUB 0 3 A C SUB 0 5 G C ]
2 [SUB 0 3 A C SUB 0 5 G N ]
1954 [SUB 0 3 A C SUB 0 5 G T ]
1546 [SUB 0 3 A C INS 0 6 A ]
2892 [SUB 0 3 A C DEL 0 6 A ]
5110 [SUB 0 3 A C SUB 0 6 A C ]
5536 [SUB 0 3 A C SUB 0 6 A G ]
3 [SUB 0 3 A C SUB 0 6 A N ]
2750 [SUB 0 3 A C SUB 0 6 A T ]
5302 [SUB 0 3 A C SUB 0 7 A C ]
7296 [SUB 0 3 A C SUB 0 7 A G ]
2 [SUB 0 3 A C SUB 0 7 A N ]
4616 [SUB 0 3 A C SUB 0 7 A T ]
3703 [SUB 0 3 A G ]
642 [SUB 0 3 A G SUB 0 4 A C ]
3138 [SUB 0 3 A G SUB 0 4 A G ]
1 [SUB 0 3 A G SUB 0 4 A N ]
2442 [SUB 0 3 A G SUB 0 4 A T ]
15230 [SUB 0 3 A G DEL 0 5 G ]
4318 [SUB 0 3 A G SUB 0 5 G A ]
6075 [SUB 0 3 A G SUB 0 5 G C ]
1 [SUB 0 3 A G SUB 0 5 G N ]
2526 [SUB 0 3 A G SUB 0 5 G T ]
1318 [SUB 0 3 A G INS 0 6 A ]
1651 [SUB 0 3 A G DEL 0 6 A ]
3227 [SUB 0 3 A G SUB 0 6 A C ]
4282 [SUB 0 3 A G SUB 0 6 A G ]
1725 [SUB 0 3 A G SUB 0 6 A T ]
4908 [SUB 0 3 A G SUB 0 7 A C ]
5766 [SUB 0 3 A G SUB 0 7 A G ]
2 [SUB 0 3 A G SUB 0 7 A N ]
5111 [SUB 0 3 A G SUB 0 7 A T ]
4 [SUB 0 3 A N ]
1 [SUB 0 3 A N SUB 0 5 G A ]
1 [SUB 0 3 A N SUB 0 5 G T ]
1 [SUB 0 3 A N DEL 0 6 A ]
1 [SUB 0 3 A N SUB 0 6 A C ]
2 [SUB 0 3 A N SUB 0 6 A G ]
1 [SUB 0 3 A N SUB 0 7 A C ]
6867 [SUB 0 3 A T ]
743 [SUB 0 3 A T SUB 0 4 A C ]
6093 [SUB 0 3 A T SUB 0 4 A G ]
3138 [SUB 0 3 A T SUB 0 4 A T ]
146 [SUB 0 3 A T INS 0 5 G ]
4998 [SUB 0 3 A T DEL 0 5 G ]
1778 [SUB 0 3 A T SUB 0 5 G A ]
1851 [SUB 0 3 A T SUB 0 5 G C ]
1 [SUB 0 3 A T SUB 0 5 G N ]
1260 [SUB 0 3 A T SUB 0 5 G T ]
1502 [SUB 0 3 A T INS 0 6 A ]
1614 [SUB 0 3 A T DEL 0 6 A ]
2298 [SUB 0 3 A T SUB 0 6 A C ]
3719 [SUB 0 3 A T SUB 0 6 A G ]
1866 [SUB 0 3 A T SUB 0 6 A T ]
4436 [SUB 0 3 A T SUB 0 7 A C ]
4489 [SUB 0 3 A T SUB 0 7 A G ]
2 [SUB 0 3 A T SUB 0 7 A N ]
3983 [SUB 0 3 A T SUB 0 7 A T ]
6256 [SUB 0 4 A C ]
699 [SUB 0 4 A C INS 0 5 G ]
5409 [SUB 0 4 A C SUB 0 5 G A ]
5067 [SUB 0 4 A C SUB 0 5 G C ]
2 [SUB 0 4 A C SUB 0 5 G N ]
2977 [SUB 0 4 A C SUB 0 5 G T ]
903 [SUB 0 4 A C INS 0 6 A ]
1056 [SUB 0 4 A C DEL 0 6 A ]
2826 [SUB 0 4 A C SUB 0 6 A C ]
3422 [SUB 0 4 A C SUB 0 6 A G ]
3 [SUB 0 4 A C SUB 0 6 A N ]
1916 [SUB 0 4 A C SUB 0 6 A T ]
3469 [SUB 0 4 A C SUB 0 7 A C ]
3821 [SUB 0 4 A C SUB 0 7 A G ]
1 [SUB 0 4 A C SUB 0 7 A N ]
2411 [SUB 0 4 A C SUB 0 7 A T ]
8587 [SUB 0 4 A G ]
6661 [SUB 0 4 A G SUB 0 5 G A ]
5461 [SUB 0 4 A G SUB 0 5 G C ]
2461 [SUB 0 4 A G SUB 0 5 G T ]
2223 [SUB 0 4 A G INS 0 6 A ]
5854 [SUB 0 4 A G SUB 0 6 A C ]
4832 [SUB 0 4 A G SUB 0 6 A G ]
1 [SUB 0 4 A G SUB 0 6 A N ]
3016 [SUB 0 4 A G SUB 0 6 A T ]
7060 [SUB 0 4 A G SUB 0 7 A C ]
8585 [SUB 0 4 A G SUB 0 7 A G ]
1 [SUB 0 4 A G SUB 0 7 A N ]
6128 [SUB 0 4 A G SUB 0 7 A T ]
4 [SUB 0 4 A N ]
1 [SUB 0 4 A N SUB 0 5 G A ]
1 [SUB 0 4 A N SUB 0 5 G C ]
3 [SUB 0 4 A N SUB 0 6 A G ]
1 [SUB 0 4 A N SUB 0 6 A T ]
3 [SUB 0 4 A N SUB 0 7 A G ]
1 [SUB 0 4 A N SUB 0 7 A T ]
9258 [SUB 0 4 A T ]
235 [SUB 0 4 A T INS 0 5 G ]
2713 [SUB 0 4 A T SUB 0 5 G A ]
4594 [SUB 0 4 A T SUB 0 5 G C ]
1 [SUB 0 4 A T SUB 0 5 G N ]
2863 [SUB 0 4 A T SUB 0 5 G T ]
1319 [SUB 0 4 A T INS 0 6 A ]
1316 [SUB 0 4 A T DEL 0 6 A ]
3627 [SUB 0 4 A T SUB 0 6 A C ]
6972 [SUB 0 4 A T SUB 0 6 A G ]
1 [SUB 0 4 A T SUB 0 6 A N ]
4753 [SUB 0 4 A T SUB 0 6 A T ]
5228 [SUB 0 4 A T SUB 0 7 A C ]
5445 [SUB 0 4 A T SUB 0 7 A G ]
4752 [SUB 0 4 A T SUB 0 7 A T ]
1922 [INS 0 5 G ]
524 [INS 0 5 G INS 0 6 A ]
1520 [INS 0 5 G SUB 0 6 A C ]
1521 [INS 0 5 G SUB 0 6 A G ]
1 [INS 0 5 G SUB 0 6 A N ]
1013 [INS 0 5 G SUB 0 6 A T ]
2169 [INS 0 5 G SUB 0 7 A C ]
930 [INS 0 5 G SUB 0 7 A G ]
1611 [INS 0 5 G SUB 0 7 A T ]
1138 [DEL 0 5 G ]
959 [DEL 0 5 G SUB 0 6 A C ]
1 [DEL 0 5 G SUB 0 6 A N ]
452 [DEL 0 5 G SUB 0 6 A T ]
11058 [DEL 0 5 G SUB 0 7 A C ]
11814 [DEL 0 5 G SUB 0 7 A G ]
3 [DEL 0 5 G SUB 0 7 A N ]
13837 [DEL 0 5 G SUB 0 7 A T ]
3696 [SUB 0 5 G A ]
3602 [SUB 0 5 G A SUB 0 6 A C ]
719 [SUB 0 5 G A SUB 0 6 A G ]
1 [SUB 0 5 G A SUB 0 6 A N ]
2522 [SUB 0 5 G A SUB 0 6 A T ]
4974 [SUB 0 5 G A SUB 0 7 A C ]
3615 [SUB 0 5 G A SUB 0 7 A G ]
5589 [SUB 0 5 G A SUB 0 7 A T ]
8129 [SUB 0 5 G C ]
153 [SUB 0 5 G C INS 0 6 A ]
3297 [SUB 0 5 G C SUB 0 6 A C ]
581 [SUB 0 5 G C SUB 0 6 A G ]
1 [SUB 0 5 G C SUB 0 6 A N ]
2890 [SUB 0 5 G C SUB 0 6 A T ]
6074 [SUB 0 5 G C SUB 0 7 A C ]
7824 [SUB 0 5 G C SUB 0 7 A G ]
2 [SUB 0 5 G C SUB 0 7 A N ]
5089 [SUB 0 5 G C SUB 0 7 A T ]
3 [SUB 0 5 G N ]
3 [SUB 0 5 G N SUB 0 6 A C ]
1 [SUB 0 5 G N SUB 0 7 A G ]
5 [SUB 0 5 G N SUB 0 7 A T ]
5501 [SUB 0 5 G T ]
233 [SUB 0 5 G T INS 0 6 A ]
3498 [SUB 0 5 G T SUB 0 6 A C ]
1935 [SUB 0 5 G T SUB 0 6 A G ]
1 [SUB 0 5 G T SUB 0 6 A N ]
3683 [SUB 0 5 G T SUB 0 6 A T ]
2897 [SUB 0 5 G T SUB 0 7 A C ]
4075 [SUB 0 5 G T SUB 0 7 A G ]
1 [SUB 0 5 G T SUB 0 7 A N ]
3541 [SUB 0 5 G T SUB 0 7 A T ]
2132 [DEL 0 6 A ]
2237 [DEL 0 6 A DEL 0 7 A ]
2142 [DEL 0 6 A SUB 0 7 A C ]
1039 [DEL 0 6 A SUB 0 7 A G ]
720 [DEL 0 6 A SUB 0 7 A T ]
1 [SUB 0 6 A . SUB 0 7 A T ]
4020 [SUB 0 6 A C ]
3395 [SUB 0 6 A C SUB 0 7 A C ]
2046 [SUB 0 6 A C SUB 0 7 A G ]
5387 [SUB 0 6 A C SUB 0 7 A T ]
750 [SUB 0 6 A G ]
3254 [SUB 0 6 A G SUB 0 7 A C ]
3226 [SUB 0 6 A G SUB 0 7 A G ]
3501 [SUB 0 6 A G SUB 0 7 A T ]
1 [SUB 0 6 A N ]
1 [SUB 0 6 A N SUB 0 7 A C ]
1 [SUB 0 6 A N SUB 0 7 A G ]
2 [SUB 0 6 A N SUB 0 7 A T ]
4029 [SUB 0 6 A T ]
2697 [SUB 0 6 A T SUB 0 7 A C ]
3655 [SUB 0 6 A T SUB 0 7 A G ]
1 [SUB 0 6 A T SUB 0 7 A N ]
3285 [SUB 0 6 A T SUB 0 7 A T ]
5592 [SUB 0 7 A C ]
3910 [SUB 0 7 A G ]
2 [SUB 0 7 A N ]
4723 [SUB 0 7 A T ]
41    5969
440
145 [DEL 0 0 G SUB 1 0 G A ]
139 [DEL 0 0 G SUB 1 0 G C ]
84 [DEL 0 0 G SUB 1 0 G T ]
369 [DEL 0 0 G DEL 1 1 A ]
147 [DEL 0 0 G SUB 1 1 A C ]
210 [DEL 0 0 G SUB 1 1 A G ]
1 [DEL 0 0 G SUB 1 1 A N ]
109 [DEL 0 0 G SUB 1 1 A T ]
75 [DEL 0 0 G SUB 1 2 A C ]
251 [DEL 0 0 G SUB 1 2 A G ]
129 [DEL 0 0 G SUB 1 2 A T ]
423 [DEL 0 0 G DEL 1 3 G ]
152 [DEL 0 0 G SUB 1 3 G C ]
74 [DEL 0 0 G SUB 1 3 G T ]
35 [DEL 0 0 G DEL 1 4 A ]
74 [DEL 0 0 G SUB 1 4 A C ]
125 [DEL 0 0 G SUB 1 4 A G ]
86 [DEL 0 0 G SUB 1 4 A T ]
1 [SUB 0 0 G . SUB 1 3 G T ]
1 [SUB 0 0 G A SUB 1 0 G . ]
821 [SUB 0 0 G A SUB 1 0 G A ]
818 [SUB 0 0 G A SUB 1 0 G C ]
468 [SUB 0 0 G A SUB 1 0 G T ]
1949 [SUB 0 0 G A DEL 1 1 A ]
834 [SUB 0 0 G A SUB 1 1 A C ]
1262 [SUB 0 0 G A SUB 1 1 A G ]
523 [SUB 0 0 G A SUB 1 1 A T ]
439 [SUB 0 0 G A SUB 1 2 A C ]
1406 [SUB 0 0 G A SUB 1 2 A G ]
642 [SUB 0 0 G A SUB 1 2 A T ]
2230 [SUB 0 0 G A DEL 1 3 G ]
694 [SUB 0 0 G A SUB 1 3 G C ]
347 [SUB 0 0 G A SUB 1 3 G T ]
286 [SUB 0 0 G A DEL 1 4 A ]
506 [SUB 0 0 G A SUB 1 4 A C ]
658 [SUB 0 0 G A SUB 1 4 A G ]
385 [SUB 0 0 G A SUB 1 4 A T ]
400 [SUB 0 0 G C SUB 1 0 G A ]
561 [SUB 0 0 G C SUB 1 0 G C ]
250 [SUB 0 0 G C SUB 1 0 G T ]
1334 [SUB 0 0 G C DEL 1 1 A ]
534 [SUB 0 0 G C SUB 1 1 A C ]
515 [SUB 0 0 G C SUB 1 1 A G ]
352 [SUB 0 0 G C SUB 1 1 A T ]
362 [SUB 0 0 G C SUB 1 2 A C ]
760 [SUB 0 0 G C SUB 1 2 A G ]
428 [SUB 0 0 G C SUB 1 2 A T ]
1080 [SUB 0 0 G C DEL 1 3 G ]
444 [SUB 0 0 G C SUB 1 3 G C ]
184 [SUB 0 0 G C SUB 1 3 G T ]
185 [SUB 0 0 G C DEL 1 4 A ]
320 [SUB 0 0 G C SUB 1 4 A C ]
365 [SUB 0 0 G C SUB 1 4 A G ]
285 [SUB 0 0 G C SUB 1 4 A T ]
1 [SUB 0 0 G N SUB 1 0 G C ]
1 [SUB 0 0 G N SUB 1 0 G T ]
1 [SUB 0 0 G N SUB 1 1 A C ]
1 [SUB 0 0 G N SUB 1 1 A G ]
540 [SUB 0 0 G T SUB 1 0 G A ]
471 [SUB 0 0 G T SUB 1 0 G C ]
1 [SUB 0 0 G T SUB 1 0 G N ]
389 [SUB 0 0 G T SUB 1 0 G T ]
1385 [SUB 0 0 G T DEL 1 1 A ]
773 [SUB 0 0 G T SUB 1 1 A C ]
685 [SUB 0 0 G T SUB 1 1 A G ]
404 [SUB 0 0 G T SUB 1 1 A T ]
247 [SUB 0 0 G T SUB 1 2 A C ]
1025 [SUB 0 0 G T SUB 1 2 A G ]
436 [SUB 0 0 G T SUB 1 2 A T ]
1364 [SUB 0 0 G T DEL 1 3 G ]
412 [SUB 0 0 G T SUB 1 3 G C ]
254 [SUB 0 0 G T SUB 1 3 G T ]
204 [SUB 0 0 G T DEL 1 4 A ]
353 [SUB 0 0 G T SUB 1 4 A C ]
458 [SUB 0 0 G T SUB 1 4 A G ]
287 [SUB 0 0 G T SUB 1 4 A T ]
1410 [DEL 0 1 A SUB 1 0 G A ]
1370 [DEL 0 1 A SUB 1 0 G C ]
1 [DEL 0 1 A SUB 1 0 G N ]
1119 [DEL 0 1 A SUB 1 0 G T ]
3928 [DEL 0 1 A DEL 1 1 A ]
1727 [DEL 0 1 A SUB 1 1 A C ]
2018 [DEL 0 1 A SUB 1 1 A G ]
1 [DEL 0 1 A SUB 1 1 A N ]
1208 [DEL 0 1 A SUB 1 1 A T ]
941 [DEL 0 1 A SUB 1 2 A C ]
2554 [DEL 0 1 A SUB 1 2 A G ]
2 [DEL 0 1 A SUB 1 2 A N ]
1127 [DEL 0 1 A SUB 1 2 A T ]
3810 [DEL 0 1 A DEL 1 3 G ]
1239 [DEL 0 1 A SUB 1 3 G C ]
790 [DEL 0 1 A SUB 1 3 G T ]
624 [DEL 0 1 A DEL 1 4 A ]
1023 [DEL 0 1 A SUB 1 4 A C ]
1466 [DEL 0 1 A SUB 1 4 A G ]
1 [DEL 0 1 A SUB 1 4 A N ]
925 [DEL 0 1 A SUB 1 4 A T ]
295 [SUB 0 1 A C SUB 1 0 G A ]
340 [SUB 0 1 A C SUB 1 0 G C ]
161 [SUB 0 1 A C SUB 1 0 G T ]
1076 [SUB 0 1 A C DEL 1 1 A ]
417 [SUB 0 1 A C SUB 1 1 A C ]
406 [SUB 0 1 A C SUB 1 1 A G ]
270 [SUB 0 1 A C SUB 1 1 A T ]
170 [SUB 0 1 A C SUB 1 2 A C ]
629 [SUB 0 1 A C SUB 1 2 A G ]
300 [SUB 0 1 A C SUB 1 2 A T ]
1110 [SUB 0 1 A C DEL 1 3 G ]
400 [SUB 0 1 A C SUB 1 3 G C ]
194 [SUB 0 1 A C SUB 1 3 G T ]
167 [SUB 0 1 A C DEL 1 4 A ]
275 [SUB 0 1 A C SUB 1 4 A C ]
305 [SUB 0 1 A C SUB 1 4 A G ]
218 [SUB 0 1 A C SUB 1 4 A T ]
400 [SUB 0 1 A G SUB 1 0 G A ]
387 [SUB 0 1 A G SUB 1 0 G C ]
272 [SUB 0 1 A G SUB 1 0 G T ]
1204 [SUB 0 1 A G DEL 1 1 A ]
513 [SUB 0 1 A G SUB 1 1 A C ]
610 [SUB 0 1 A G SUB 1 1 A G ]
397 [SUB 0 1 A G SUB 1 1 A T ]
265 [SUB 0 1 A G SUB 1 2 A C ]
748 [SUB 0 1 A G SUB 1 2 A G ]
382 [SUB 0 1 A G SUB 1 2 A T ]
1055 [SUB 0 1 A G DEL 1 3 G ]
344 [SUB 0 1 A G SUB 1 3 G C ]
175 [SUB 0 1 A G SUB 1 3 G T ]
225 [SUB 0 1 A G DEL 1 4 A ]
358 [SUB 0 1 A G SUB 1 4 A C ]
355 [SUB 0 1 A G SUB 1 4 A G ]
246 [SUB 0 1 A G SUB 1 4 A T ]
1 [SUB 0 1 A N DEL 1 1 A ]
2 [SUB 0 1 A N SUB 1 1 A C ]
1 [SUB 0 1 A N SUB 1 1 A T ]
537 [SUB 0 1 A T SUB 1 0 G A ]
492 [SUB 0 1 A T SUB 1 0 G C ]
1 [SUB 0 1 A T SUB 1 0 G N ]
503 [SUB 0 1 A T SUB 1 0 G T ]
1251 [SUB 0 1 A T DEL 1 1 A ]
677 [SUB 0 1 A T SUB 1 1 A C ]
593 [SUB 0 1 A T SUB 1 1 A G ]
1 [SUB 0 1 A T SUB 1 1 A N ]
344 [SUB 0 1 A T SUB 1 1 A T ]
235 [SUB 0 1 A T SUB 1 2 A C ]
828 [SUB 0 1 A T SUB 1 2 A G ]
361 [SUB 0 1 A T SUB 1 2 A T ]
1166 [SUB 0 1 A T DEL 1 3 G ]
265 [SUB 0 1 A T SUB 1 3 G C ]
1 [SUB 0 1 A T SUB 1 3 G N ]
207 [SUB 0 1 A T SUB 1 3 G T ]
178 [SUB 0 1 A T DEL 1 4 A ]
382 [SUB 0 1 A T SUB 1 4 A C ]
352 [SUB 0 1 A T SUB 1 4 A G ]
340 [SUB 0 1 A T SUB 1 4 A T ]
241 [SUB 0 2 A C SUB 1 0 G A ]
253 [SUB 0 2 A C SUB 1 0 G C ]
119 [SUB 0 2 A C SUB 1 0 G T ]
657 [SUB 0 2 A C DEL 1 1 A ]
298 [SUB 0 2 A C SUB 1 1 A C ]
292 [SUB 0 2 A C SUB 1 1 A G ]
157 [SUB 0 2 A C SUB 1 1 A T ]
255 [SUB 0 2 A C SUB 1 2 A C ]
365 [SUB 0 2 A C SUB 1 2 A G ]
185 [SUB 0 2 A C SUB 1 2 A T ]
542 [SUB 0 2 A C DEL 1 3 G ]
135 [SUB 0 2 A C SUB 1 3 G C ]
96 [SUB 0 2 A C SUB 1 3 G T ]
78 [SUB 0 2 A C DEL 1 4 A ]
161 [SUB 0 2 A C SUB 1 4 A C ]
151 [SUB 0 2 A C SUB 1 4 A G ]
92 [SUB 0 2 A C SUB 1 4 A T ]
516 [SUB 0 2 A G SUB 1 0 G A ]
520 [SUB 0 2 A G SUB 1 0 G C ]
1 [SUB 0 2 A G SUB 1 0 G N ]
337 [SUB 0 2 A G SUB 1 0 G T ]
1656 [SUB 0 2 A G DEL 1 1 A ]
695 [SUB 0 2 A G SUB 1 1 A C ]
869 [SUB 0 2 A G SUB 1 1 A G ]
561 [SUB 0 2 A G SUB 1 1 A T ]
332 [SUB 0 2 A G SUB 1 2 A C ]
1229 [SUB 0 2 A G SUB 1 2 A G ]
2 [SUB 0 2 A G SUB 1 2 A N ]
493 [SUB 0 2 A G SUB 1 2 A T ]
1617 [SUB 0 2 A G DEL 1 3 G ]
503 [SUB 0 2 A G SUB 1 3 G C ]
1 [SUB 0 2 A G SUB 1 3 G N ]
304 [SUB 0 2 A G SUB 1 3 G T ]
300 [SUB 0 2 A G DEL 1 4 A ]
537 [SUB 0 2 A G SUB 1 4 A C ]
602 [SUB 0 2 A G SUB 1 4 A G ]
333 [SUB 0 2 A G SUB 1 4 A T ]
1 [SUB 0 2 A N SUB 1 0 G C ]
456 [SUB 0 2 A T SUB 1 0 G A ]
380 [SUB 0 2 A T SUB 1 0 G C ]
331 [SUB 0 2 A T SUB 1 0 G T ]
1387 [SUB 0 2 A T DEL 1 1 A ]
503 [SUB 0 2 A T SUB 1 1 A C ]
644 [SUB 0 2 A T SUB 1 1 A G ]
377 [SUB 0 2 A T SUB 1 1 A T ]
306 [SUB 0 2 A T SUB 1 2 A C ]
689 [SUB 0 2 A T SUB 1 2 A G ]
433 [SUB 0 2 A T SUB 1 2 A T ]
1209 [SUB 0 2 A T DEL 1 3 G ]
310 [SUB 0 2 A T SUB 1 3 G C ]
220 [SUB 0 2 A T SUB 1 3 G T ]
207 [SUB 0 2 A T DEL 1 4 A ]
282 [SUB 0 2 A T SUB 1 4 A C ]
313 [SUB 0 2 A T SUB 1 4 A G ]
444 [SUB 0 2 A T SUB 1 4 A T ]
181 [INS 0 3 G SUB 1 0 G A ]
175 [INS 0 3 G SUB 1 0 G C ]
84 [INS 0 3 G SUB 1 0 G T ]
543 [INS 0 3 G DEL 1 1 A ]
247 [INS 0 3 G SUB 1 1 A C ]
250 [INS 0 3 G SUB 1 1 A G ]
138 [INS 0 3 G SUB 1 1 A T ]
98 [INS 0 3 G SUB 1 2 A C ]
245 [INS 0 3 G SUB 1 2 A G ]
131 [INS 0 3 G SUB 1 2 A T ]
452 [INS 0 3 G DEL 1 3 G ]
153 [INS 0 3 G SUB 1 3 G C ]
62 [INS 0 3 G SUB 1 3 G T ]
84 [INS 0 3 G DEL 1 4 A ]
163 [INS 0 3 G SUB 1 4 A C ]
192 [INS 0 3 G SUB 1 4 A G ]
91 [INS 0 3 G SUB 1 4 A T ]
1887 [DEL 0 3 G SUB 1 0 G A ]
1801 [DEL 0 3 G SUB 1 0 G C ]
1 [DEL 0 3 G SUB 1 0 G N ]
1198 [DEL 0 3 G SUB 1 0 G T ]
4886 [DEL 0 3 G DEL 1 1 A ]
1946 [DEL 0 3 G SUB 1 1 A C ]
2780 [DEL 0 3 G SUB 1 1 A G ]
1558 [DEL 0 3 G SUB 1 1 A T ]
1029 [DEL 0 3 G SUB 1 2 A C ]
3041 [DEL 0 3 G SUB 1 2 A G ]
1473 [DEL 0 3 G SUB 1 2 A T ]
5007 [DEL 0 3 G DEL 1 3 G ]
1506 [DEL 0 3 G SUB 1 3 G C ]
932 [DEL 0 3 G SUB 1 3 G T ]
644 [DEL 0 3 G DEL 1 4 A ]
1285 [DEL 0 3 G SUB 1 4 A C ]
1616 [DEL 0 3 G SUB 1 4 A G ]
1 [DEL 0 3 G SUB 1 4 A N ]
1095 [DEL 0 3 G SUB 1 4 A T ]
329 [SUB 0 3 G A DEL 1 0 G ]
908 [SUB 0 3 G A SUB 1 0 G A ]
734 [SUB 0 3 G A SUB 1 0 G C ]
1 [SUB 0 3 G A SUB 1 0 G N ]
420 [SUB 0 3 G A SUB 1 0 G T ]
1514 [SUB 0 3 G A DEL 1 1 A ]
567 [SUB 0 3 G A SUB 1 1 A C ]
823 [SUB 0 3 G A SUB 1 1 A G ]
468 [SUB 0 3 G A SUB 1 1 A T ]
422 [SUB 0 3 G A SUB 1 2 A C ]
1107 [SUB 0 3 G A SUB 1 2 A G ]
557 [SUB 0 3 G A SUB 1 2 A T ]
1556 [SUB 0 3 G A DEL 1 3 G ]
484 [SUB 0 3 G A SUB 1 3 G C ]
264 [SUB 0 3 G A SUB 1 3 G T ]
205 [SUB 0 3 G A DEL 1 4 A ]
449 [SUB 0 3 G A SUB 1 4 A C ]
458 [SUB 0 3 G A SUB 1 4 A G ]
344 [SUB 0 3 G A SUB 1 4 A T ]
335 [SUB 0 3 G C DEL 1 0 G ]
894 [SUB 0 3 G C SUB 1 0 G A ]
949 [SUB 0 3 G C SUB 1 0 G C ]
1 [SUB 0 3 G C SUB 1 0 G N ]
420 [SUB 0 3 G C SUB 1 0 G T ]
2135 [SUB 0 3 G C DEL 1 1 A ]
902 [SUB 0 3 G C SUB 1 1 A C ]
932 [SUB 0 3 G C SUB 1 1 A G ]
482 [SUB 0 3 G C SUB 1 1 A T ]
467 [SUB 0 3 G C SUB 1 2 A C ]
1209 [SUB 0 3 G C SUB 1 2 A G ]
612 [SUB 0 3 G C SUB 1 2 A T ]
1608 [SUB 0 3 G C DEL 1 3 G ]
450 [SUB 0 3 G C SUB 1 3 G C ]
1 [SUB 0 3 G C SUB 1 3 G N ]
346 [SUB 0 3 G C SUB 1 3 G T ]
286 [SUB 0 3 G C DEL 1 4 A ]
594 [SUB 0 3 G C SUB 1 4 A C ]
563 [SUB 0 3 G C SUB 1 4 A G ]
401 [SUB 0 3 G C SUB 1 4 A T ]
1 [SUB 0 3 G N SUB 1 0 G C ]
2 [SUB 0 3 G N DEL 1 1 A ]
1 [SUB 0 3 G N SUB 1 1 A G ]
1 [SUB 0 3 G N SUB 1 4 A C ]
143 [SUB 0 3 G T DEL 1 0 G ]
444 [SUB 0 3 G T SUB 1 0 G A ]
361 [SUB 0 3 G T SUB 1 0 G C ]
278 [SUB 0 3 G T SUB 1 0 G T ]
1171 [SUB 0 3 G T DEL 1 1 A ]
551 [SUB 0 3 G T SUB 1 1 A C ]
596 [SUB 0 3 G T SUB 1 1 A G ]
390 [SUB 0 3 G T SUB 1 1 A T ]
236 [SUB 0 3 G T SUB 1 2 A C ]
727 [SUB 0 3 G T SUB 1 2 A G ]
381 [SUB 0 3 G T SUB 1 2 A T ]
1138 [SUB 0 3 G T DEL 1 3 G ]
337 [SUB 0 3 G T SUB 1 3 G C ]
435 [SUB 0 3 G T SUB 1 3 G T ]
243 [SUB 0 3 G T DEL 1 4 A ]
259 [SUB 0 3 G T SUB 1 4 A C ]
444 [SUB 0 3 G T SUB 1 4 A G ]
324 [SUB 0 3 G T SUB 1 4 A T ]
52 [SUB 0 4 A C DEL 1 0 G ]
374 [SUB 0 4 A C SUB 1 0 G A ]
417 [SUB 0 4 A C SUB 1 0 G C ]
1 [SUB 0 4 A C SUB 1 0 G N ]
201 [SUB 0 4 A C SUB 1 0 G T ]
1636 [SUB 0 4 A C DEL 1 1 A ]
699 [SUB 0 4 A C SUB 1 1 A C ]
591 [SUB 0 4 A C SUB 1 1 A G ]
454 [SUB 0 4 A C SUB 1 1 A T ]
297 [SUB 0 4 A C SUB 1 2 A C ]
1066 [SUB 0 4 A C SUB 1 2 A G ]
493 [SUB 0 4 A C SUB 1 2 A T ]
1181 [SUB 0 4 A C DEL 1 3 G ]
377 [SUB 0 4 A C SUB 1 3 G C ]
200 [SUB 0 4 A C SUB 1 3 G T ]
186 [SUB 0 4 A C DEL 1 4 A ]
262 [SUB 0 4 A C SUB 1 4 A C ]
414 [SUB 0 4 A C SUB 1 4 A G ]
247 [SUB 0 4 A C SUB 1 4 A T ]
406 [SUB 0 4 A G SUB 1 0 G A ]
434 [SUB 0 4 A G SUB 1 0 G C ]
393 [SUB 0 4 A G SUB 1 0 G T ]
1648 [SUB 0 4 A G DEL 1 1 A ]
788 [SUB 0 4 A G SUB 1 1 A C ]
695 [SUB 0 4 A G SUB 1 1 A G ]
407 [SUB 0 4 A G SUB 1 1 A T ]
338 [SUB 0 4 A G SUB 1 2 A C ]
1054 [SUB 0 4 A G SUB 1 2 A G ]
553 [SUB 0 4 A G SUB 1 2 A T ]
1199 [SUB 0 4 A G DEL 1 3 G ]
357 [SUB 0 4 A G SUB 1 3 G C ]
296 [SUB 0 4 A G SUB 1 3 G T ]
244 [SUB 0 4 A G DEL 1 4 A ]
339 [SUB 0 4 A G SUB 1 4 A C ]
489 [SUB 0 4 A G SUB 1 4 A G ]
247 [SUB 0 4 A G SUB 1 4 A T ]
42 [SUB 0 4 A T DEL 1 0 G ]
347 [SUB 0 4 A T SUB 1 0 G A ]
277 [SUB 0 4 A T SUB 1 0 G C ]
245 [SUB 0 4 A T SUB 1 0 G T ]
994 [SUB 0 4 A T DEL 1 1 A ]
383 [SUB 0 4 A T SUB 1 1 A C ]
440 [SUB 0 4 A T SUB 1 1 A G ]
248 [SUB 0 4 A T SUB 1 1 A T ]
201 [SUB 0 4 A T SUB 1 2 A C ]
694 [SUB 0 4 A T SUB 1 2 A G ]
347 [SUB 0 4 A T SUB 1 2 A T ]
787 [SUB 0 4 A T DEL 1 3 G ]
249 [SUB 0 4 A T SUB 1 3 G C ]
174 [SUB 0 4 A T SUB 1 3 G T ]
139 [SUB 0 4 A T DEL 1 4 A ]
223 [SUB 0 4 A T SUB 1 4 A C ]
265 [SUB 0 4 A T SUB 1 4 A G ]
216 [SUB 0 4 A T SUB 1 4 A T ]
349 [SUB 0 5 A C DEL 1 0 G ]
711 [SUB 0 5 A C SUB 1 0 G A ]
644 [SUB 0 5 A C SUB 1 0 G C ]
311 [SUB 0 5 A C SUB 1 0 G T ]
1712 [SUB 0 5 A C DEL 1 1 A ]
739 [SUB 0 5 A C SUB 1 1 A C ]
700 [SUB 0 5 A C SUB 1 1 A G ]
576 [SUB 0 5 A C SUB 1 1 A T ]
409 [SUB 0 5 A C SUB 1 2 A C ]
784 [SUB 0 5 A C SUB 1 2 A G ]
575 [SUB 0 5 A C SUB 1 2 A T ]
1897 [SUB 0 5 A C DEL 1 3 G ]
502 [SUB 0 5 A C SUB 1 3 G C ]
311 [SUB 0 5 A C SUB 1 3 G T ]
259 [SUB 0 5 A C DEL 1 4 A ]
421 [SUB 0 5 A C SUB 1 4 A C ]
411 [SUB 0 5 A C SUB 1 4 A G ]
526 [SUB 0 5 A C SUB 1 4 A T ]
438 [SUB 0 5 A G SUB 1 0 G A ]
564 [SUB 0 5 A G SUB 1 0 G C ]
329 [SUB 0 5 A G SUB 1 0 G T ]
1815 [SUB 0 5 A G DEL 1 1 A ]
756 [SUB 0 5 A G SUB 1 1 A C ]
733 [SUB 0 5 A G SUB 1 1 A G ]
473 [SUB 0 5 A G SUB 1 1 A T ]
506 [SUB 0 5 A G SUB 1 2 A C ]
1309 [SUB 0 5 A G SUB 1 2 A G ]
612 [SUB 0 5 A G SUB 1 2 A T ]
1277 [SUB 0 5 A G DEL 1 3 G ]
489 [SUB 0 5 A G SUB 1 3 G C ]
205 [SUB 0 5 A G SUB 1 3 G T ]
245 [SUB 0 5 A G DEL 1 4 A ]
298 [SUB 0 5 A G SUB 1 4 A C ]
392 [SUB 0 5 A G SUB 1 4 A G ]
275 [SUB 0 5 A G SUB 1 4 A T ]
1 [SUB 0 5 A N DEL 1 0 G ]
1 [SUB 0 5 A N SUB 1 0 G C ]
1 [SUB 0 5 A N SUB 1 1 A G ]
1 [SUB 0 5 A N SUB 1 4 A C ]
134 [SUB 0 5 A T DEL 1 0 G ]
794 [SUB 0 5 A T SUB 1 0 G A ]
433 [SUB 0 5 A T SUB 1 0 G C ]
401 [SUB 0 5 A T SUB 1 0 G T ]
1553 [SUB 0 5 A T DEL 1 1 A ]
556 [SUB 0 5 A T SUB 1 1 A C ]
857 [SUB 0 5 A T SUB 1 1 A G ]
739 [SUB 0 5 A T SUB 1 1 A T ]
446 [SUB 0 5 A T SUB 1 2 A C ]
1079 [SUB 0 5 A T SUB 1 2 A G ]
681 [SUB 0 5 A T SUB 1 2 A T ]
1613 [SUB 0 5 A T DEL 1 3 G ]
677 [SUB 0 5 A T SUB 1 3 G C ]
274 [SUB 0 5 A T SUB 1 3 G T ]
204 [SUB 0 5 A T DEL 1 4 A ]
442 [SUB 0 5 A T SUB 1 4 A C ]
407 [SUB 0 5 A T SUB 1 4 A G ]
394 [SUB 0 5 A T SUB 1 4 A T ]
530 [DEL 1 0 G ]
2311 [SUB 1 0 G A ]
1241 [SUB 1 0 G C ]
2 [SUB 1 0 G N ]
703 [SUB 1 0 G T ]
3375 [DEL 1 1 A ]
1527 [SUB 1 1 A C ]
1657 [SUB 1 1 A G ]
1 [SUB 1 1 A N ]
1064 [SUB 1 1 A T ]
682 [SUB 1 2 A C ]
2294 [SUB 1 2 A G ]
1122 [SUB 1 2 A T ]
672 [INS 1 3 G ]
4765 [DEL 1 3 G ]
2190 [SUB 1 3 G A ]
1804 [SUB 1 3 G C ]
2 [SUB 1 3 G N ]
1212 [SUB 1 3 G T ]
925 [DEL 1 4 A ]
1915 [SUB 1 4 A C ]
1602 [SUB 1 4 A G ]
1487 [SUB 1 4 A T ]
42    5041
405
208 [DEL 0 0 G SUB 1 0 A C ]
133 [DEL 0 0 G SUB 1 0 A T ]
20 [DEL 0 0 G SUB 1 1 A C ]
185 [DEL 0 0 G SUB 1 1 A G ]
101 [DEL 0 0 G SUB 1 1 A T ]
167 [DEL 0 0 G DEL 1 2 G ]
66 [DEL 0 0 G SUB 1 2 G A ]
76 [DEL 0 0 G SUB 1 2 G C ]
49 [DEL 0 0 G SUB 1 2 G T ]
52 [DEL 0 0 G DEL 1 3 A ]
95 [DEL 0 0 G SUB 1 3 A C ]
105 [DEL 0 0 G SUB 1 3 A G ]
49 [DEL 0 0 G SUB 1 3 A T ]
151 [DEL 0 0 G SUB 1 4 A C ]
141 [DEL 0 0 G SUB 1 4 A G ]
104 [DEL 0 0 G SUB 1 4 A T ]
1130 [SUB 0 0 G A SUB 1 0 A C ]
627 [SUB 0 0 G A SUB 1 0 A T ]
101 [SUB 0 0 G A SUB 1 1 A C ]
1067 [SUB 0 0 G A SUB 1 1 A G ]
1 [SUB 0 0 G A SUB 1 1 A N ]
735 [SUB 0 0 G A SUB 1 1 A T ]
1105 [SUB 0 0 G A DEL 1 2 G ]
478 [SUB 0 0 G A SUB 1 2 G A ]
366 [SUB 0 0 G A SUB 1 2 G C ]
202 [SUB 0 0 G A SUB 1 2 G T ]
392 [SUB 0 0 G A DEL 1 3 A ]
654 [SUB 0 0 G A SUB 1 3 A C ]
642 [SUB 0 0 G A SUB 1 3 A G ]
1 [SUB 0 0 G A SUB 1 3 A N ]
300 [SUB 0 0 G A SUB 1 3 A T ]
747 [SUB 0 0 G A SUB 1 4 A C ]
796 [SUB 0 0 G A SUB 1 4 A G ]
516 [SUB 0 0 G A SUB 1 4 A T ]
1415 [SUB 0 0 G C SUB 1 0 A C ]
409 [SUB 0 0 G C SUB 1 0 A T ]
101 [SUB 0 0 G C SUB 1 1 A C ]
488 [SUB 0 0 G C SUB 1 1 A G ]
298 [SUB 0 0 G C SUB 1 1 A T ]
487 [SUB 0 0 G C DEL 1 2 G ]
181 [SUB 0 0 G C SUB 1 2 G A ]
237 [SUB 0 0 G C SUB 1 2 G C ]
121 [SUB 0 0 G C SUB 1 2 G T ]
285 [SUB 0 0 G C DEL 1 3 A ]
422 [SUB 0 0 G C SUB 1 3 A C ]
298 [SUB 0 0 G C SUB 1 3 A G ]
132 [SUB 0 0 G C SUB 1 3 A T ]
387 [SUB 0 0 G C SUB 1 4 A C ]
564 [SUB 0 0 G C SUB 1 4 A G ]
1 [SUB 0 0 G C SUB 1 4 A N ]
272 [SUB 0 0 G C SUB 1 4 A T ]
2 [SUB 0 0 G N SUB 1 4 A G ]
911 [SUB 0 0 G T SUB 1 0 A C ]
462 [SUB 0 0 G T SUB 1 0 A T ]
52 [SUB 0 0 G T SUB 1 1 A C ]
584 [SUB 0 0 G T SUB 1 1 A G ]
390 [SUB 0 0 G T SUB 1 1 A T ]
588 [SUB 0 0 G T DEL 1 2 G ]
237 [SUB 0 0 G T SUB 1 2 G A ]
182 [SUB 0 0 G T SUB 1 2 G C ]
200 [SUB 0 0 G T SUB 1 2 G T ]
227 [SUB 0 0 G T DEL 1 3 A ]
488 [SUB 0 0 G T SUB 1 3 A C ]
393 [SUB 0 0 G T SUB 1 3 A G ]
222 [SUB 0 0 G T SUB 1 3 A T ]
506 [SUB 0 0 G T SUB 1 4 A C ]
505 [SUB 0 0 G T SUB 1 4 A G ]
413 [SUB 0 0 G T SUB 1 4 A T ]
2334 [DEL 0 1 A SUB 1 0 A C ]
1157 [DEL 0 1 A SUB 1 0 A T ]
160 [DEL 0 1 A SUB 1 1 A C ]
1775 [DEL 0 1 A SUB 1 1 A G ]
1113 [DEL 0 1 A SUB 1 1 A T ]
1696 [DEL 0 1 A DEL 1 2 G ]
669 [DEL 0 1 A SUB 1 2 G A ]
771 [DEL 0 1 A SUB 1 2 G C ]
1 [DEL 0 1 A SUB 1 2 G N ]
432 [DEL 0 1 A SUB 1 2 G T ]
822 [DEL 0 1 A DEL 1 3 A ]
1226 [DEL 0 1 A SUB 1 3 A C ]
1367 [DEL 0 1 A SUB 1 3 A G ]
1 [DEL 0 1 A SUB 1 3 A N ]
489 [DEL 0 1 A SUB 1 3 A T ]
1257 [DEL 0 1 A SUB 1 4 A C ]
1483 [DEL 0 1 A SUB 1 4 A G ]
1 [DEL 0 1 A SUB 1 4 A N ]
1034 [DEL 0 1 A SUB 1 4 A T ]
727 [SUB 0 1 A C SUB 1 0 A C ]
310 [SUB 0 1 A C SUB 1 0 A T ]
49 [SUB 0 1 A C SUB 1 1 A C ]
608 [SUB 0 1 A C SUB 1 1 A G ]
1 [SUB 0 1 A C SUB 1 1 A N ]
288 [SUB 0 1 A C SUB 1 1 A T ]
460 [SUB 0 1 A C DEL 1 2 G ]
168 [SUB 0 1 A C SUB 1 2 G A ]
203 [SUB 0 1 A C SUB 1 2 G C ]
152 [SUB 0 1 A C SUB 1 2 G T ]
178 [SUB 0 1 A C DEL 1 3 A ]
266 [SUB 0 1 A C SUB 1 3 A C ]
270 [SUB 0 1 A C SUB 1 3 A G ]
112 [SUB 0 1 A C SUB 1 3 A T ]
281 [SUB 0 1 A C SUB 1 4 A C ]
273 [SUB 0 1 A C SUB 1 4 A G ]
183 [SUB 0 1 A C SUB 1 4 A T ]
618 [SUB 0 1 A G SUB 1 0 A C ]
371 [SUB 0 1 A G SUB 1 0 A T ]
63 [SUB 0 1 A G SUB 1 1 A C ]
524 [SUB 0 1 A G SUB 1 1 A G ]
333 [SUB 0 1 A G SUB 1 1 A T ]
435 [SUB 0 1 A G DEL 1 2 G ]
178 [SUB 0 1 A G SUB 1 2 G A ]
188 [SUB 0 1 A G SUB 1 2 G C ]
100 [SUB 0 1 A G SUB 1 2 G T ]
233 [SUB 0 1 A G DEL 1 3 A ]
305 [SUB 0 1 A G SUB 1 3 A C ]
312 [SUB 0 1 A G SUB 1 3 A G ]
189 [SUB 0 1 A G SUB 1 3 A T ]
311 [SUB 0 1 A G SUB 1 4 A C ]
413 [SUB 0 1 A G SUB 1 4 A G ]
259 [SUB 0 1 A G SUB 1 4 A T ]
1 [SUB 0 1 A N SUB 1 0 A C ]
751 [SUB 0 1 A T SUB 1 0 A C ]
1 [SUB 0 1 A T SUB 1 0 A N ]
395 [SUB 0 1 A T SUB 1 0 A T ]
43 [SUB 0 1 A T SUB 1 1 A C ]
548 [SUB 0 1 A T SUB 1 1 A G ]
1 [SUB 0 1 A T SUB 1 1 A N ]
347 [SUB 0 1 A T SUB 1 1 A T ]
625 [SUB 0 1 A T DEL 1 2 G ]
201 [SUB 0 1 A T SUB 1 2 G A ]
164 [SUB 0 1 A T SUB 1 2 G C ]
1 [SUB 0 1 A T SUB 1 2 G N ]
176 [SUB 0 1 A T SUB 1 2 G T ]
322 [SUB 0 1 A T DEL 1 3 A ]
412 [SUB 0 1 A T SUB 1 3 A C ]
332 [SUB 0 1 A T SUB 1 3 A G ]
193 [SUB 0 1 A T SUB 1 3 A T ]
489 [SUB 0 1 A T SUB 1 4 A C ]
561 [SUB 0 1 A T SUB 1 4 A G ]
3 [SUB 0 1 A T SUB 1 4 A N ]
381 [SUB 0 1 A T SUB 1 4 A T ]
348 [SUB 0 2 A C SUB 1 0 A C ]
208 [SUB 0 2 A C SUB 1 0 A T ]
28 [SUB 0 2 A C SUB 1 1 A C ]
297 [SUB 0 2 A C SUB 1 1 A G ]
168 [SUB 0 2 A C SUB 1 1 A T ]
359 [SUB 0 2 A C DEL 1 2 G ]
100 [SUB 0 2 A C SUB 1 2 G A ]
88 [SUB 0 2 A C SUB 1 2 G C ]
69 [SUB 0 2 A C SUB 1 2 G T ]
113 [SUB 0 2 A C DEL 1 3 A ]
191 [SUB 0 2 A C SUB 1 3 A C ]
175 [SUB 0 2 A C SUB 1 3 A G ]
61 [SUB 0 2 A C SUB 1 3 A T ]
262 [SUB 0 2 A C SUB 1 4 A C ]
229 [SUB 0 2 A C SUB 1 4 A G ]
129 [SUB 0 2 A C SUB 1 4 A T ]
924 [SUB 0 2 A G SUB 1 0 A C ]
535 [SUB 0 2 A G SUB 1 0 A T ]
65 [SUB 0 2 A G SUB 1 1 A C ]
851 [SUB 0 2 A G SUB 1 1 A G ]
1 [SUB 0 2 A G SUB 1 1 A N ]
453 [SUB 0 2 A G SUB 1 1 A T ]
808 [SUB 0 2 A G DEL 1 2 G ]
263 [SUB 0 2 A G SUB 1 2 G A ]
216 [SUB 0 2 A G SUB 1 2 G C ]
155 [SUB 0 2 A G SUB 1 2 G T ]
346 [SUB 0 2 A G DEL 1 3 A ]
498 [SUB 0 2 A G SUB 1 3 A C ]
504 [SUB 0 2 A G SUB 1 3 A G ]
204 [SUB 0 2 A G SUB 1 3 A T ]
436 [SUB 0 2 A G SUB 1 4 A C ]
506 [SUB 0 2 A G SUB 1 4 A G ]
342 [SUB 0 2 A G SUB 1 4 A T ]
1 [SUB 0 2 A N SUB 1 4 A T ]
622 [SUB 0 2 A T SUB 1 0 A C ]
427 [SUB 0 2 A T SUB 1 0 A T ]
33 [SUB 0 2 A T SUB 1 1 A C ]
475 [SUB 0 2 A T SUB 1 1 A G ]
2 [SUB 0 2 A T SUB 1 1 A N ]
396 [SUB 0 2 A T SUB 1 1 A T ]
548 [SUB 0 2 A T DEL 1 2 G ]
181 [SUB 0 2 A T SUB 1 2 G A ]
136 [SUB 0 2 A T SUB 1 2 G C ]
140 [SUB 0 2 A T SUB 1 2 G T ]
205 [SUB 0 2 A T DEL 1 3 A ]
469 [SUB 0 2 A T SUB 1 3 A C ]
383 [SUB 0 2 A T SUB 1 3 A G ]
166 [SUB 0 2 A T SUB 1 3 A T ]
453 [SUB 0 2 A T SUB 1 4 A C ]
496 [SUB 0 2 A T SUB 1 4 A G ]
278 [SUB 0 2 A T SUB 1 4 A T ]
279 [INS 0 3 G SUB 1 0 A C ]
134 [INS 0 3 G SUB 1 0 A T ]
17 [INS 0 3 G SUB 1 1 A C ]
295 [INS 0 3 G SUB 1 1 A G ]
140 [INS 0 3 G SUB 1 1 A T ]
227 [INS 0 3 G DEL 1 2 G ]
95 [INS 0 3 G SUB 1 2 G A ]
59 [INS 0 3 G SUB 1 2 G C ]
66 [INS 0 3 G SUB 1 2 G T ]
84 [INS 0 3 G DEL 1 3 A ]
148 [INS 0 3 G SUB 1 3 A C ]
118 [INS 0 3 G SUB 1 3 A G ]
43 [INS 0 3 G SUB 1 3 A T ]
183 [INS 0 3 G SUB 1 4 A C ]
130 [INS 0 3 G SUB 1 4 A G ]
115 [INS 0 3 G SUB 1 4 A T ]
2292 [DEL 0 3 G SUB 1 0 A C ]
1496 [DEL 0 3 G SUB 1 0 A T ]
161 [DEL 0 3 G SUB 1 1 A C ]
1720 [DEL 0 3 G SUB 1 1 A G ]
921 [DEL 0 3 G SUB 1 1 A T ]
2477 [DEL 0 3 G DEL 1 2 G ]
949 [DEL 0 3 G SUB 1 2 G A ]
961 [DEL 0 3 G SUB 1 2 G C ]
521 [DEL 0 3 G SUB 1 2 G T ]
901 [DEL 0 3 G DEL 1 3 A ]
1531 [DEL 0 3 G SUB 1 3 A C ]
1591 [DEL 0 3 G SUB 1 3 A G ]
2 [DEL 0 3 G SUB 1 3 A N ]
772 [DEL 0 3 G SUB 1 3 A T ]
1720 [DEL 0 3 G SUB 1 4 A C ]
1639 [DEL 0 3 G SUB 1 4 A G ]
2 [DEL 0 3 G SUB 1 4 A N ]
1468 [DEL 0 3 G SUB 1 4 A T ]
688 [SUB 0 3 G A SUB 1 0 A C ]
481 [SUB 0 3 G A SUB 1 0 A T ]
70 [SUB 0 3 G A SUB 1 1 A C ]
739 [SUB 0 3 G A SUB 1 1 A G ]
335 [SUB 0 3 G A SUB 1 1 A T ]
1763 [SUB 0 3 G A DEL 1 2 G ]
1168 [SUB 0 3 G A SUB 1 2 G A ]
559 [SUB 0 3 G A SUB 1 2 G C ]
286 [SUB 0 3 G A SUB 1 2 G T ]
456 [SUB 0 3 G A DEL 1 3 A ]
702 [SUB 0 3 G A SUB 1 3 A C ]
774 [SUB 0 3 G A SUB 1 3 A G ]
349 [SUB 0 3 G A SUB 1 3 A T ]
814 [SUB 0 3 G A SUB 1 4 A C ]
875 [SUB 0 3 G A SUB 1 4 A G ]
672 [SUB 0 3 G A SUB 1 4 A T ]
857 [SUB 0 3 G C SUB 1 0 A C ]
1 [SUB 0 3 G C SUB 1 0 A N ]
431 [SUB 0 3 G C SUB 1 0 A T ]
107 [SUB 0 3 G C SUB 1 1 A C ]
884 [SUB 0 3 G C SUB 1 1 A G ]
758 [SUB 0 3 G C SUB 1 1 A T ]
1033 [SUB 0 3 G C DEL 1 2 G ]
480 [SUB 0 3 G C SUB 1 2 G A ]
556 [SUB 0 3 G C SUB 1 2 G C ]
304 [SUB 0 3 G C SUB 1 2 G T ]
433 [SUB 0 3 G C DEL 1 3 A ]
936 [SUB 0 3 G C SUB 1 3 A C ]
652 [SUB 0 3 G C SUB 1 3 A G ]
1 [SUB 0 3 G C SUB 1 3 A N ]
253 [SUB 0 3 G C SUB 1 3 A T ]
990 [SUB 0 3 G C SUB 1 4 A C ]
959 [SUB 0 3 G C SUB 1 4 A G ]
1 [SUB 0 3 G C SUB 1 4 A N ]
665 [SUB 0 3 G C SUB 1 4 A T ]
1 [SUB 0 3 G N SUB 1 0 A C ]
1 [SUB 0 3 G N DEL 1 2 G ]
1 [SUB 0 3 G N SUB 1 4 A C ]
668 [SUB 0 3 G T SUB 1 0 A C ]
2 [SUB 0 3 G T SUB 1 0 A N ]
470 [SUB 0 3 G T SUB 1 0 A T ]
51 [SUB 0 3 G T SUB 1 1 A C ]
547 [SUB 0 3 G T SUB 1 1 A G ]
429 [SUB 0 3 G T SUB 1 1 A T ]
584 [SUB 0 3 G T DEL 1 2 G ]
367 [SUB 0 3 G T SUB 1 2 G A ]
257 [SUB 0 3 G T SUB 1 2 G C ]
184 [SUB 0 3 G T SUB 1 2 G T ]
246 [SUB 0 3 G T DEL 1 3 A ]
417 [SUB 0 3 G T SUB 1 3 A C ]
453 [SUB 0 3 G T SUB 1 3 A G ]
218 [SUB 0 3 G T SUB 1 3 A T ]
406 [SUB 0 3 G T SUB 1 4 A C ]
570 [SUB 0 3 G T SUB 1 4 A G ]
267 [SUB 0 3 G T SUB 1 4 A T ]
617 [SUB 0 4 A C SUB 1 0 A C ]
286 [SUB 0 4 A C SUB 1 0 A T ]
39 [SUB 0 4 A C SUB 1 1 A C ]
467 [SUB 0 4 A C SUB 1 1 A G ]
222 [SUB 0 4 A C SUB 1 1 A T ]
549 [SUB 0 4 A C DEL 1 2 G ]
198 [SUB 0 4 A C SUB 1 2 G A ]
145 [SUB 0 4 A C SUB 1 2 G C ]
110 [SUB 0 4 A C SUB 1 2 G T ]
257 [SUB 0 4 A C DEL 1 3 A ]
282 [SUB 0 4 A C SUB 1 3 A C ]
367 [SUB 0 4 A C SUB 1 3 A G ]
142 [SUB 0 4 A C SUB 1 3 A T ]
320 [SUB 0 4 A C SUB 1 4 A C ]
408 [SUB 0 4 A C SUB 1 4 A G ]
232 [SUB 0 4 A C SUB 1 4 A T ]
515 [SUB 0 4 A G SUB 1 0 A C ]
1 [SUB 0 4 A G SUB 1 0 A N ]
406 [SUB 0 4 A G SUB 1 0 A T ]
42 [SUB 0 4 A G SUB 1 1 A C ]
519 [SUB 0 4 A G SUB 1 1 A G ]
347 [SUB 0 4 A G SUB 1 1 A T ]
622 [SUB 0 4 A G DEL 1 2 G ]
145 [SUB 0 4 A G SUB 1 2 G A ]
188 [SUB 0 4 A G SUB 1 2 G C ]
296 [SUB 0 4 A G SUB 1 2 G T ]
289 [SUB 0 4 A G DEL 1 3 A ]
367 [SUB 0 4 A G SUB 1 3 A C ]
479 [SUB 0 4 A G SUB 1 3 A G ]
205 [SUB 0 4 A G SUB 1 3 A T ]
390 [SUB 0 4 A G SUB 1 4 A C ]
446 [SUB 0 4 A G SUB 1 4 A G ]
344 [SUB 0 4 A G SUB 1 4 A T ]
363 [SUB 0 4 A T SUB 1 0 A C ]
276 [SUB 0 4 A T SUB 1 0 A T ]
31 [SUB 0 4 A T SUB 1 1 A C ]
310 [SUB 0 4 A T SUB 1 1 A G ]
184 [SUB 0 4 A T SUB 1 1 A T ]
386 [SUB 0 4 A T DEL 1 2 G ]
170 [SUB 0 4 A T SUB 1 2 G A ]
167 [SUB 0 4 A T SUB 1 2 G C ]
225 [SUB 0 4 A T SUB 1 2 G T ]
202 [SUB 0 4 A T DEL 1 3 A ]
212 [SUB 0 4 A T SUB 1 3 A C ]
276 [SUB 0 4 A T SUB 1 3 A G ]
147 [SUB 0 4 A T SUB 1 3 A T ]
320 [SUB 0 4 A T SUB 1 4 A C ]
302 [SUB 0 4 A T SUB 1 4 A G ]
1 [SUB 0 4 A T SUB 1 4 A N ]
222 [SUB 0 4 A T SUB 1 4 A T ]
990 [SUB 0 5 A C SUB 1 0 A C ]
626 [SUB 0 5 A C SUB 1 0 A T ]
127 [SUB 0 5 A C SUB 1 1 A C ]
811 [SUB 0 5 A C SUB 1 1 A G ]
621 [SUB 0 5 A C SUB 1 1 A T ]
1067 [SUB 0 5 A C DEL 1 2 G ]
328 [SUB 0 5 A C SUB 1 2 G A ]
408 [SUB 0 5 A C SUB 1 2 G C ]
285 [SUB 0 5 A C SUB 1 2 G T ]
398 [SUB 0 5 A C DEL 1 3 A ]
645 [SUB 0 5 A C SUB 1 3 A C ]
664 [SUB 0 5 A C SUB 1 3 A G ]
304 [SUB 0 5 A C SUB 1 3 A T ]
745 [SUB 0 5 A C SUB 1 4 A C ]
740 [SUB 0 5 A C SUB 1 4 A G ]
1 [SUB 0 5 A C SUB 1 4 A N ]
456 [SUB 0 5 A C SUB 1 4 A T ]
594 [SUB 0 5 A G SUB 1 0 A C ]
327 [SUB 0 5 A G SUB 1 0 A T ]
45 [SUB 0 5 A G SUB 1 1 A C ]
523 [SUB 0 5 A G SUB 1 1 A G ]
328 [SUB 0 5 A G SUB 1 1 A T ]
574 [SUB 0 5 A G DEL 1 2 G ]
240 [SUB 0 5 A G SUB 1 2 G A ]
169 [SUB 0 5 A G SUB 1 2 G C ]
127 [SUB 0 5 A G SUB 1 2 G T ]
306 [SUB 0 5 A G DEL 1 3 A ]
465 [SUB 0 5 A G SUB 1 3 A C ]
505 [SUB 0 5 A G SUB 1 3 A G ]
188 [SUB 0 5 A G SUB 1 3 A T ]
385 [SUB 0 5 A G SUB 1 4 A C ]
533 [SUB 0 5 A G SUB 1 4 A G ]
1 [SUB 0 5 A G SUB 1 4 A N ]
340 [SUB 0 5 A G SUB 1 4 A T ]
1 [SUB 0 5 A N SUB 1 0 A T ]
1 [SUB 0 5 A N DEL 1 3 A ]
1 [SUB 0 5 A N SUB 1 4 A C ]
764 [SUB 0 5 A T SUB 1 0 A C ]
637 [SUB 0 5 A T SUB 1 0 A T ]
51 [SUB 0 5 A T SUB 1 1 A C ]
565 [SUB 0 5 A T SUB 1 1 A G ]
421 [SUB 0 5 A T SUB 1 1 A T ]
880 [SUB 0 5 A T DEL 1 2 G ]
265 [SUB 0 5 A T SUB 1 2 G A ]
288 [SUB 0 5 A T SUB 1 2 G C ]
264 [SUB 0 5 A T SUB 1 2 G T ]
345 [SUB 0 5 A T DEL 1 3 A ]
457 [SUB 0 5 A T SUB 1 3 A C ]
672 [SUB 0 5 A T SUB 1 3 A G ]
234 [SUB 0 5 A T SUB 1 3 A T ]
668 [SUB 0 5 A T SUB 1 4 A C ]
532 [SUB 0 5 A T SUB 1 4 A G ]
522 [SUB 0 5 A T SUB 1 4 A T ]
805 [DEL 1 0 A ]
2119 [SUB 1 0 A C ]
1823 [SUB 1 0 A G ]
1076 [SUB 1 0 A T ]
226 [SUB 1 1 A C ]
2121 [SUB 1 1 A G ]
2 [SUB 1 1 A N ]
1315 [SUB 1 1 A T ]
3072 [DEL 1 2 G ]
1196 [SUB 1 2 G A ]
1059 [SUB 1 2 G C ]
1 [SUB 1 2 G N ]
731 [SUB 1 2 G T ]
1280 [DEL 1 3 A ]
1734 [SUB 1 3 A C ]
1932 [SUB 1 3 A G ]
852 [SUB 1 3 A T ]
2499 [SUB 1 4 A C ]
2323 [SUB 1 4 A G ]
1 [SUB 1 4 A N ]
1689 [SUB 1 4 A T ]
43    4641
45
35 [DEL 0 4 A DEL 1 0 G ]
1249 [DEL 0 4 A SUB 1 0 G A ]
945 [DEL 0 4 A SUB 1 0 G C ]
626 [DEL 0 4 A SUB 1 0 G T ]
2149 [DEL 0 4 A DEL 1 1 A ]
918 [DEL 0 4 A SUB 1 1 A C ]
1233 [DEL 0 4 A SUB 1 1 A G ]
748 [DEL 0 4 A SUB 1 1 A T ]
512 [DEL 0 4 A SUB 1 2 A C ]
1759 [DEL 0 4 A SUB 1 2 A G ]
1 [DEL 0 4 A SUB 1 2 A N ]
848 [DEL 0 4 A SUB 1 2 A T ]
564 [DEL 0 4 A INS 1 3 G ]
630 [DEL 0 4 A DEL 1 3 G ]
202 [DEL 0 4 A SUB 1 3 G A ]
326 [DEL 0 4 A SUB 1 3 G C ]
437 [DEL 0 4 A SUB 1 3 G T ]
181 [DEL 0 4 A SUB 1 4 A C ]
235 [DEL 0 4 A SUB 1 4 A G ]
136 [DEL 0 4 A SUB 1 4 A T ]
954 [DEL 1 0 G ]
2592 [SUB 1 0 G A ]
1704 [SUB 1 0 G C ]
1024 [SUB 1 0 G T ]
4823 [DEL 1 1 A ]
1710 [SUB 1 1 A C ]
1597 [SUB 1 1 A G ]
2099 [SUB 1 1 A T ]
765 [SUB 1 2 A C ]
2383 [SUB 1 2 A G ]
1283 [SUB 1 2 A T ]
607 [INS 1 3 G ]
5382 [DEL 1 3 G ]
1939 [SUB 1 3 G A ]
2162 [SUB 1 3 G C ]
3 [SUB 1 3 G N ]
1385 [SUB 1 3 G T ]
1490 [DEL 1 4 A ]
1785 [SUB 1 4 A C ]
2102 [SUB 1 4 A G ]
837 [SUB 1 4 A T ]
3224 [SUB 1 5 A C ]
2898 [SUB 1 5 A G ]
1 [SUB 1 5 A N ]
2376 [SUB 1 5 A T ]
44    5395
28
674 [DEL 1 0 G ]
3765 [SUB 1 0 G A ]
3144 [SUB 1 0 G C ]
1 [SUB 1 0 G N ]
1131 [SUB 1 0 G T ]
4677 [DEL 1 1 A ]
2005 [SUB 1 1 A C ]
2132 [SUB 1 1 A G ]
1437 [SUB 1 1 A T ]
799 [SUB 1 2 A C ]
2877 [SUB 1 2 A G ]
1 [SUB 1 2 A N ]
1424 [SUB 1 2 A T ]
915 [INS 1 3 G ]
6805 [DEL 1 3 G ]
2502 [SUB 1 3 G A ]
2470 [SUB 1 3 G C ]
3 [SUB 1 3 G N ]
1479 [SUB 1 3 G T ]
1605 [DEL 1 4 A ]
2171 [SUB 1 4 A C ]
2288 [SUB 1 4 A G ]
1 [SUB 1 4 A N ]
1096 [SUB 1 4 A T ]
3484 [SUB 1 5 A C ]
2893 [SUB 1 5 A G ]
1 [SUB 1 5 A N ]
2410 [SUB 1 5 A T ]
45    4865
661
61 [DEL 0 0 G ]
203 [DEL 0 0 G DEL 0 1 A ]
100 [DEL 0 0 G SUB 0 1 A C ]
400 [DEL 0 0 G SUB 0 1 A T ]
1 [DEL 0 0 G SUB 0 2 A C ]
66 [DEL 0 0 G SUB 0 2 A G ]
35 [DEL 0 0 G SUB 0 2 A T ]
501 [DEL 0 0 G DEL 0 3 G ]
247 [DEL 0 0 G SUB 0 3 G A ]
115 [DEL 0 0 G SUB 0 3 G C ]
58 [DEL 0 0 G SUB 0 3 G T ]
141 [DEL 0 0 G INS 0 4 A ]
434 [DEL 0 0 G DEL 0 4 A ]
149 [DEL 0 0 G SUB 0 4 A C ]
136 [DEL 0 0 G SUB 0 4 A G ]
182 [DEL 0 0 G SUB 0 4 A T ]
58 [DEL 0 0 G SUB 0 5 A C ]
147 [DEL 0 0 G SUB 0 5 A G ]
134 [DEL 0 0 G SUB 0 5 A T ]
81 [DEL 0 0 G INS 0 6 G ]
476 [DEL 0 0 G DEL 0 6 G ]
139 [DEL 0 0 G SUB 0 6 G A ]
144 [DEL 0 0 G SUB 0 6 G C ]
100 [DEL 0 0 G SUB 0 6 G T ]
71 [DEL 0 0 G SUB 0 7 A C ]
246 [DEL 0 0 G SUB 0 7 A G ]
59 [DEL 0 0 G SUB 0 7 A T ]
153 [DEL 0 0 G SUB 0 8 A C ]
80 [DEL 0 0 G SUB 0 8 A G ]
125 [DEL 0 0 G SUB 0 8 A T ]
1 [SUB 0 0 G . DEL 0 3 G ]
942 [SUB 0 0 G A ]
611 [SUB 0 0 G A SUB 0 1 A C ]
244 [SUB 0 0 G A SUB 0 1 A T ]
64 [SUB 0 0 G A SUB 0 2 A C ]
594 [SUB 0 0 G A SUB 0 2 A G ]
365 [SUB 0 0 G A SUB 0 2 A T ]
2231 [SUB 0 0 G A SUB 0 3 G A ]
1441 [SUB 0 0 G A SUB 0 3 G C ]
752 [SUB 0 0 G A SUB 0 3 G T ]
1241 [SUB 0 0 G A INS 0 4 A ]
3925 [SUB 0 0 G A DEL 0 4 A ]
2327 [SUB 0 0 G A SUB 0 4 A C ]
1603 [SUB 0 0 G A SUB 0 4 A G ]
2 [SUB 0 0 G A SUB 0 4 A N ]
2001 [SUB 0 0 G A SUB 0 4 A T ]
1055 [SUB 0 0 G A SUB 0 5 A C ]
2604 [SUB 0 0 G A SUB 0 5 A G ]
1814 [SUB 0 0 G A SUB 0 5 A T ]
594 [SUB 0 0 G A INS 0 6 G ]
5762 [SUB 0 0 G A DEL 0 6 G ]
1619 [SUB 0 0 G A SUB 0 6 G A ]
1881 [SUB 0 0 G A SUB 0 6 G C ]
1 [SUB 0 0 G A SUB 0 6 G N ]
1397 [SUB 0 0 G A SUB 0 6 G T ]
78 [SUB 0 0 G A INS 0 7 A ]
727 [SUB 0 0 G A DEL 0 7 A ]
1309 [SUB 0 0 G A SUB 0 7 A C ]
1273 [SUB 0 0 G A SUB 0 7 A G ]
1 [SUB 0 0 G A SUB 0 7 A N ]
690 [SUB 0 0 G A SUB 0 7 A T ]
2011 [SUB 0 0 G A SUB 0 8 A C ]
1134 [SUB 0 0 G A SUB 0 8 A G ]
1 [SUB 0 0 G A SUB 0 8 A N ]
1659 [SUB 0 0 G A SUB 0 8 A T ]
697 [SUB 0 0 G C ]
503 [SUB 0 0 G C SUB 0 1 A C ]
317 [SUB 0 0 G C SUB 0 1 A T ]
66 [SUB 0 0 G C SUB 0 2 A C ]
627 [SUB 0 0 G C SUB 0 2 A G ]
386 [SUB 0 0 G C SUB 0 2 A T ]
2631 [SUB 0 0 G C DEL 0 3 G ]
1172 [SUB 0 0 G C SUB 0 3 G A ]
928 [SUB 0 0 G C SUB 0 3 G C ]
433 [SUB 0 0 G C SUB 0 3 G T ]
537 [SUB 0 0 G C INS 0 4 A ]
4139 [SUB 0 0 G C DEL 0 4 A ]
1486 [SUB 0 0 G C SUB 0 4 A C ]
1123 [SUB 0 0 G C SUB 0 4 A G ]
1 [SUB 0 0 G C SUB 0 4 A N ]
1108 [SUB 0 0 G C SUB 0 4 A T ]
579 [SUB 0 0 G C SUB 0 5 A C ]
1720 [SUB 0 0 G C SUB 0 5 A G ]
2 [SUB 0 0 G C SUB 0 5 A N ]
1157 [SUB 0 0 G C SUB 0 5 A T ]
276 [SUB 0 0 G C INS 0 6 G ]
2722 [SUB 0 0 G C DEL 0 6 G ]
502 [SUB 0 0 G C SUB 0 6 G A ]
1343 [SUB 0 0 G C SUB 0 6 G C ]
1 [SUB 0 0 G C SUB 0 6 G N ]
545 [SUB 0 0 G C SUB 0 6 G T ]
49 [SUB 0 0 G C INS 0 7 A ]
507 [SUB 0 0 G C DEL 0 7 A ]
1252 [SUB 0 0 G C SUB 0 7 A C ]
1379 [SUB 0 0 G C SUB 0 7 A G ]
441 [SUB 0 0 G C SUB 0 7 A T ]
1408 [SUB 0 0 G C SUB 0 8 A C ]
888 [SUB 0 0 G C SUB 0 8 A G ]
1094 [SUB 0 0 G C SUB 0 8 A T ]
1 [SUB 0 0 G N DEL 0 4 A ]
1 [SUB 0 0 G N SUB 0 5 A T ]
1 [SUB 0 0 G N SUB 0 8 A G ]
480 [SUB 0 0 G T ]
548 [SUB 0 0 G T SUB 0 1 A C ]
1 [SUB 0 0 G T SUB 0 1 A N ]
443 [SUB 0 0 G T SUB 0 1 A T ]
53 [SUB 0 0 G T SUB 0 2 A C ]
509 [SUB 0 0 G T SUB 0 2 A G ]
437 [SUB 0 0 G T SUB 0 2 A T ]
3626 [SUB 0 0 G T DEL 0 3 G ]
1343 [SUB 0 0 G T SUB 0 3 G A ]
542 [SUB 0 0 G T SUB 0 3 G C ]
368 [SUB 0 0 G T SUB 0 3 G T ]
398 [SUB 0 0 G T INS 0 4 A ]
3968 [SUB 0 0 G T DEL 0 4 A ]
961 [SUB 0 0 G T SUB 0 4 A C ]
775 [SUB 0 0 G T SUB 0 4 A G ]
1034 [SUB 0 0 G T SUB 0 4 A T ]
642 [SUB 0 0 G T SUB 0 5 A C ]
1176 [SUB 0 0 G T SUB 0 5 A G ]
846 [SUB 0 0 G T SUB 0 5 A T ]
278 [SUB 0 0 G T INS 0 6 G ]
2682 [SUB 0 0 G T DEL 0 6 G ]
722 [SUB 0 0 G T SUB 0 6 G A ]
879 [SUB 0 0 G T SUB 0 6 G C ]
761 [SUB 0 0 G T SUB 0 6 G T ]
22 [SUB 0 0 G T INS 0 7 A ]
237 [SUB 0 0 G T DEL 0 7 A ]
623 [SUB 0 0 G T SUB 0 7 A C ]
1169 [SUB 0 0 G T SUB 0 7 A G ]
413 [SUB 0 0 G T SUB 0 7 A T ]
785 [SUB 0 0 G T SUB 0 8 A C ]
645 [SUB 0 0 G T SUB 0 8 A G ]
1 [SUB 0 0 G T SUB 0 8 A N ]
732 [SUB 0 0 G T SUB 0 8 A T ]
1766 [DEL 0 1 A ]
2383 [DEL 0 1 A DEL 0 2 A ]
112 [DEL 0 1 A SUB 0 2 A C ]
903 [DEL 0 1 A SUB 0 2 A G ]
2 [DEL 0 1 A SUB 0 2 A N ]
1002 [DEL 0 1 A SUB 0 2 A T ]
9352 [DEL 0 1 A DEL 0 3 G ]
1 [DEL 0 1 A SUB 0 3 G . ]
2788 [DEL 0 1 A SUB 0 3 G C ]
1 [DEL 0 1 A SUB 0 3 G N ]
1607 [DEL 0 1 A SUB 0 3 G T ]
7456 [DEL 0 1 A DEL 0 4 A ]
3022 [DEL 0 1 A SUB 0 4 A C ]
2758 [DEL 0 1 A SUB 0 4 A G ]
2202 [DEL 0 1 A SUB 0 4 A T ]
1997 [DEL 0 1 A SUB 0 5 A C ]
4259 [DEL 0 1 A SUB 0 5 A G ]
1 [DEL 0 1 A SUB 0 5 A N ]
3091 [DEL 0 1 A SUB 0 5 A T ]
836 [DEL 0 1 A INS 0 6 G ]
7469 [DEL 0 1 A DEL 0 6 G ]
1789 [DEL 0 1 A SUB 0 6 G A ]
3444 [DEL 0 1 A SUB 0 6 G C ]
1 [DEL 0 1 A SUB 0 6 G N ]
2288 [DEL 0 1 A SUB 0 6 G T ]
72 [DEL 0 1 A INS 0 7 A ]
1107 [DEL 0 1 A DEL 0 7 A ]
2711 [DEL 0 1 A SUB 0 7 A C ]
3661 [DEL 0 1 A SUB 0 7 A G ]
1 [DEL 0 1 A SUB 0 7 A N ]
1473 [DEL 0 1 A SUB 0 7 A T ]
3410 [DEL 0 1 A SUB 0 8 A C ]
2525 [DEL 0 1 A SUB 0 8 A G ]
1 [DEL 0 1 A SUB 0 8 A N ]
2377 [DEL 0 1 A SUB 0 8 A T ]
703 [SUB 0 1 A C ]
52 [SUB 0 1 A C SUB 0 2 A C ]
111 [SUB 0 1 A C SUB 0 2 A G ]
622 [SUB 0 1 A C SUB 0 2 A T ]
3022 [SUB 0 1 A C DEL 0 3 G ]
985 [SUB 0 1 A C SUB 0 3 G A ]
526 [SUB 0 1 A C SUB 0 3 G C ]
349 [SUB 0 1 A C SUB 0 3 G T ]
513 [SUB 0 1 A C INS 0 4 A ]
4775 [SUB 0 1 A C DEL 0 4 A ]
1454 [SUB 0 1 A C SUB 0 4 A C ]
1128 [SUB 0 1 A C SUB 0 4 A G ]
1295 [SUB 0 1 A C SUB 0 4 A T ]
515 [SUB 0 1 A C SUB 0 5 A C ]
1824 [SUB 0 1 A C SUB 0 5 A G ]
1052 [SUB 0 1 A C SUB 0 5 A T ]
405 [SUB 0 1 A C INS 0 6 G ]
2837 [SUB 0 1 A C DEL 0 6 G ]
679 [SUB 0 1 A C SUB 0 6 G A ]
1044 [SUB 0 1 A C SUB 0 6 G C ]
656 [SUB 0 1 A C SUB 0 6 G T ]
76 [SUB 0 1 A C INS 0 7 A ]
612 [SUB 0 1 A C DEL 0 7 A ]
1280 [SUB 0 1 A C SUB 0 7 A C ]
1879 [SUB 0 1 A C SUB 0 7 A G ]
472 [SUB 0 1 A C SUB 0 7 A T ]
1085 [SUB 0 1 A C SUB 0 8 A C ]
796 [SUB 0 1 A C SUB 0 8 A G ]
1284 [SUB 0 1 A C SUB 0 8 A T ]
606 [SUB 0 1 A G ]
63 [SUB 0 1 A G SUB 0 2 A C ]
263 [SUB 0 1 A G SUB 0 2 A G ]
353 [SUB 0 1 A G SUB 0 2 A T ]
5650 [SUB 0 1 A G DEL 0 3 G ]
1751 [SUB 0 1 A G SUB 0 3 G C ]
1 [SUB 0 1 A G SUB 0 3 G N ]
843 [SUB 0 1 A G SUB 0 3 G T ]
4710 [SUB 0 1 A G DEL 0 4 A ]
1261 [SUB 0 1 A G SUB 0 4 A C ]
1073 [SUB 0 1 A G SUB 0 4 A G ]
911 [SUB 0 1 A G SUB 0 4 A T ]
701 [SUB 0 1 A G SUB 0 5 A C ]
1893 [SUB 0 1 A G SUB 0 5 A G ]
1550 [SUB 0 1 A G SUB 0 5 A T ]
384 [SUB 0 1 A G INS 0 6 G ]
2804 [SUB 0 1 A G DEL 0 6 G ]
773 [SUB 0 1 A G SUB 0 6 G A ]
936 [SUB 0 1 A G SUB 0 6 G C ]
639 [SUB 0 1 A G SUB 0 6 G T ]
26 [SUB 0 1 A G INS 0 7 A ]
496 [SUB 0 1 A G DEL 0 7 A ]
784 [SUB 0 1 A G SUB 0 7 A C ]
1443 [SUB 0 1 A G SUB 0 7 A G ]
521 [SUB 0 1 A G SUB 0 7 A T ]
1251 [SUB 0 1 A G SUB 0 8 A C ]
874 [SUB 0 1 A G SUB 0 8 A G ]
937 [SUB 0 1 A G SUB 0 8 A T ]
1 [SUB 0 1 A N ]
1 [SUB 0 1 A N DEL 0 4 A ]
1 [SUB 0 1 A N SUB 0 5 A C ]
1 [SUB 0 1 A N DEL 0 6 G ]
1 [SUB 0 1 A N SUB 0 6 G N ]
1 [SUB 0 1 A N SUB 0 8 A T ]
1033 [SUB 0 1 A T ]
47 [SUB 0 1 A T SUB 0 2 A C ]
446 [SUB 0 1 A T SUB 0 2 A G ]
351 [SUB 0 1 A T SUB 0 2 A T ]
2501 [SUB 0 1 A T DEL 0 3 G ]
676 [SUB 0 1 A T SUB 0 3 G A ]
372 [SUB 0 1 A T SUB 0 3 G C ]
406 [SUB 0 1 A T SUB 0 3 G T ]
442 [SUB 0 1 A T INS 0 4 A ]
3348 [SUB 0 1 A T DEL 0 4 A ]
851 [SUB 0 1 A T SUB 0 4 A C ]
785 [SUB 0 1 A T SUB 0 4 A G ]
705 [SUB 0 1 A T SUB 0 4 A T ]
473 [SUB 0 1 A T SUB 0 5 A C ]
1304 [SUB 0 1 A T SUB 0 5 A G ]
954 [SUB 0 1 A T SUB 0 5 A T ]
281 [SUB 0 1 A T INS 0 6 G ]
2833 [SUB 0 1 A T DEL 0 6 G ]
790 [SUB 0 1 A T SUB 0 6 G A ]
859 [SUB 0 1 A T SUB 0 6 G C ]
821 [SUB 0 1 A T SUB 0 6 G T ]
37 [SUB 0 1 A T INS 0 7 A ]
465 [SUB 0 1 A T DEL 0 7 A ]
905 [SUB 0 1 A T SUB 0 7 A C ]
1201 [SUB 0 1 A T SUB 0 7 A G ]
484 [SUB 0 1 A T SUB 0 7 A T ]
1219 [SUB 0 1 A T SUB 0 8 A C ]
714 [SUB 0 1 A T SUB 0 8 A G ]
1000 [SUB 0 1 A T SUB 0 8 A T ]
705 [SUB 0 2 A C ]
2179 [SUB 0 2 A C SUB 0 3 G A ]
1251 [SUB 0 2 A C SUB 0 3 G C ]
1048 [SUB 0 2 A C SUB 0 3 G T ]
254 [SUB 0 2 A C INS 0 4 A ]
2779 [SUB 0 2 A C DEL 0 4 A ]
910 [SUB 0 2 A C SUB 0 4 A C ]
654 [SUB 0 2 A C SUB 0 4 A G ]
925 [SUB 0 2 A C SUB 0 4 A T ]
561 [SUB 0 2 A C SUB 0 5 A C ]
1110 [SUB 0 2 A C SUB 0 5 A G ]
746 [SUB 0 2 A C SUB 0 5 A T ]
145 [SUB 0 2 A C INS 0 6 G ]
1387 [SUB 0 2 A C DEL 0 6 G ]
294 [SUB 0 2 A C SUB 0 6 G A ]
538 [SUB 0 2 A C SUB 0 6 G C ]
360 [SUB 0 2 A C SUB 0 6 G T ]
25 [SUB 0 2 A C INS 0 7 A ]
339 [SUB 0 2 A C DEL 0 7 A ]
737 [SUB 0 2 A C SUB 0 7 A C ]
721 [SUB 0 2 A C SUB 0 7 A G ]
244 [SUB 0 2 A C SUB 0 7 A T ]
737 [SUB 0 2 A C SUB 0 8 A C ]
499 [SUB 0 2 A C SUB 0 8 A G ]
495 [SUB 0 2 A C SUB 0 8 A T ]
1038 [SUB 0 2 A G ]
2576 [SUB 0 2 A G SUB 0 3 G A ]
1554 [SUB 0 2 A G SUB 0 3 G C ]
1146 [SUB 0 2 A G SUB 0 3 G T ]
442 [SUB 0 2 A G INS 0 4 A ]
2245 [SUB 0 2 A G SUB 0 4 A C ]
1129 [SUB 0 2 A G SUB 0 4 A G ]
1748 [SUB 0 2 A G SUB 0 4 A T ]
1133 [SUB 0 2 A G SUB 0 5 A C ]
2814 [SUB 0 2 A G SUB 0 5 A G ]
1603 [SUB 0 2 A G SUB 0 5 A T ]
524 [SUB 0 2 A G INS 0 6 G ]
4104 [SUB 0 2 A G DEL 0 6 G ]
1000 [SUB 0 2 A G SUB 0 6 G A ]
1879 [SUB 0 2 A G SUB 0 6 G C ]
834 [SUB 0 2 A G SUB 0 6 G T ]
72 [SUB 0 2 A G INS 0 7 A ]
898 [SUB 0 2 A G DEL 0 7 A ]
1243 [SUB 0 2 A G SUB 0 7 A C ]
1792 [SUB 0 2 A G SUB 0 7 A G ]
793 [SUB 0 2 A G SUB 0 7 A T ]
1 [SUB 0 2 A G SUB 0 8 A . ]
1845 [SUB 0 2 A G SUB 0 8 A C ]
1577 [SUB 0 2 A G SUB 0 8 A G ]
1374 [SUB 0 2 A G SUB 0 8 A T ]
1 [SUB 0 2 A N SUB 0 3 G C ]
1 [SUB 0 2 A N INS 0 6 G ]
1 [SUB 0 2 A N SUB 0 6 G A ]
1432 [SUB 0 2 A T ]
1377 [SUB 0 2 A T SUB 0 3 G A ]
1164 [SUB 0 2 A T SUB 0 3 G C ]
801 [SUB 0 2 A T SUB 0 3 G T ]
458 [SUB 0 2 A T INS 0 4 A ]
4644 [SUB 0 2 A T DEL 0 4 A ]
1484 [SUB 0 2 A T SUB 0 4 A C ]
1668 [SUB 0 2 A T SUB 0 4 A G ]
1 [SUB 0 2 A T SUB 0 4 A N ]
4174 [SUB 0 2 A T SUB 0 4 A T ]
601 [SUB 0 2 A T SUB 0 5 A C ]
1839 [SUB 0 2 A T SUB 0 5 A G ]
1571 [SUB 0 2 A T SUB 0 5 A T ]
362 [SUB 0 2 A T INS 0 6 G ]
2634 [SUB 0 2 A T DEL 0 6 G ]
602 [SUB 0 2 A T SUB 0 6 G A ]
999 [SUB 0 2 A T SUB 0 6 G C ]
768 [SUB 0 2 A T SUB 0 6 G T ]
32 [SUB 0 2 A T INS 0 7 A ]
446 [SUB 0 2 A T DEL 0 7 A ]
1599 [SUB 0 2 A T SUB 0 7 A C ]
1339 [SUB 0 2 A T SUB 0 7 A G ]
530 [SUB 0 2 A T SUB 0 7 A T ]
1779 [SUB 0 2 A T SUB 0 8 A C ]
967 [SUB 0 2 A T SUB 0 8 A G ]
1362 [SUB 0 2 A T SUB 0 8 A T ]
300 [INS 0 3 G ]
306 [INS 0 3 G INS 0 4 A ]
582 [INS 0 3 G SUB 0 4 A C ]
365 [INS 0 3 G SUB 0 4 A G ]
460 [INS 0 3 G SUB 0 4 A T ]
286 [INS 0 3 G SUB 0 5 A C ]
770 [INS 0 3 G SUB 0 5 A G ]
354 [INS 0 3 G SUB 0 5 A T ]
428 [INS 0 3 G INS 0 6 G ]
286 [INS 0 3 G SUB 0 6 G A ]
376 [INS 0 3 G SUB 0 6 G C ]
412 [INS 0 3 G SUB 0 6 G T ]
38 [INS 0 3 G INS 0 7 A ]
310 [INS 0 3 G DEL 0 7 A ]
437 [INS 0 3 G SUB 0 7 A C ]
690 [INS 0 3 G SUB 0 7 A G ]
259 [INS 0 3 G SUB 0 7 A T ]
589 [INS 0 3 G SUB 0 8 A C ]
444 [INS 0 3 G SUB 0 8 A G ]
479 [INS 0 3 G SUB 0 8 A T ]
4358 [DEL 0 3 G ]
9531 [DEL 0 3 G SUB 0 4 A C ]
4649 [DEL 0 3 G SUB 0 4 A T ]
917 [DEL 0 3 G SUB 0 5 A C ]
7229 [DEL 0 3 G SUB 0 5 A G ]
2 [DEL 0 3 G SUB 0 5 A N ]
6066 [DEL 0 3 G SUB 0 5 A T ]
9565 [DEL 0 3 G DEL 0 6 G ]
4353 [DEL 0 3 G SUB 0 6 G A ]
5160 [DEL 0 3 G SUB 0 6 G C ]
3747 [DEL 0 3 G SUB 0 6 G T ]
2092 [DEL 0 3 G INS 0 7 A ]
1004 [DEL 0 3 G DEL 0 7 A ]
5321 [DEL 0 3 G SUB 0 7 A C ]
5370 [DEL 0 3 G SUB 0 7 A G ]
1 [DEL 0 3 G SUB 0 7 A N ]
2701 [DEL 0 3 G SUB 0 7 A T ]
4913 [DEL 0 3 G SUB 0 8 A C ]
5391 [DEL 0 3 G SUB 0 8 A G ]
1 [DEL 0 3 G SUB 0 8 A N ]
4083 [DEL 0 3 G SUB 0 8 A T ]
1553 [SUB 0 3 G A ]
3396 [SUB 0 3 G A SUB 0 4 A C ]
2104 [SUB 0 3 G A SUB 0 4 A G ]
2 [SUB 0 3 G A SUB 0 4 A N ]
1506 [SUB 0 3 G A SUB 0 4 A T ]
1224 [SUB 0 3 G A SUB 0 5 A C ]
3112 [SUB 0 3 G A SUB 0 5 A G ]
2785 [SUB 0 3 G A SUB 0 5 A T ]
710 [SUB 0 3 G A INS 0 6 G ]
3783 [SUB 0 3 G A SUB 0 6 G A ]
1917 [SUB 0 3 G A SUB 0 6 G C ]
1481 [SUB 0 3 G A SUB 0 6 G T ]
747 [SUB 0 3 G A INS 0 7 A ]
375 [SUB 0 3 G A DEL 0 7 A ]
1269 [SUB 0 3 G A SUB 0 7 A C ]
1777 [SUB 0 3 G A SUB 0 7 A G ]
742 [SUB 0 3 G A SUB 0 7 A T ]
1395 [SUB 0 3 G A SUB 0 8 A C ]
1407 [SUB 0 3 G A SUB 0 8 A G ]
1 [SUB 0 3 G A SUB 0 8 A N ]
1091 [SUB 0 3 G A SUB 0 8 A T ]
3309 [SUB 0 3 G C ]
36 [SUB 0 3 G C INS 0 4 A ]
2331 [SUB 0 3 G C SUB 0 4 A C ]
570 [SUB 0 3 G C SUB 0 4 A G ]
2095 [SUB 0 3 G C SUB 0 4 A T ]
1232 [SUB 0 3 G C SUB 0 5 A C ]
2971 [SUB 0 3 G C SUB 0 5 A G ]
1875 [SUB 0 3 G C SUB 0 5 A T ]
746 [SUB 0 3 G C INS 0 6 G ]
5384 [SUB 0 3 G C DEL 0 6 G ]
1631 [SUB 0 3 G C SUB 0 6 G A ]
1929 [SUB 0 3 G C SUB 0 6 G C ]
1 [SUB 0 3 G C SUB 0 6 G N ]
1164 [SUB 0 3 G C SUB 0 6 G T ]
722 [SUB 0 3 G C INS 0 7 A ]
402 [SUB 0 3 G C DEL 0 7 A ]
1793 [SUB 0 3 G C SUB 0 7 A C ]
1502 [SUB 0 3 G C SUB 0 7 A G ]
3 [SUB 0 3 G C SUB 0 7 A N ]
706 [SUB 0 3 G C SUB 0 7 A T ]
1696 [SUB 0 3 G C SUB 0 8 A C ]
1886 [SUB 0 3 G C SUB 0 8 A G ]
2 [SUB 0 3 G C SUB 0 8 A N ]
1456 [SUB 0 3 G C SUB 0 8 A T ]
3 [SUB 0 3 G N SUB 0 4 A C ]
1 [SUB 0 3 G N SUB 0 5 A C ]
1 [SUB 0 3 G N SUB 0 5 A T ]
1 [SUB 0 3 G N DEL 0 6 G ]
1 [SUB 0 3 G N SUB 0 6 G T ]
1 [SUB 0 3 G N DEL 0 7 A ]
1 [SUB 0 3 G N SUB 0 7 A C ]
1 [SUB 0 3 G N SUB 0 8 A C ]
3 [SUB 0 3 G N SUB 0 8 A G ]
2 [SUB 0 3 G N SUB 0 8 A T ]
1688 [SUB 0 3 G T ]
139 [SUB 0 3 G T INS 0 4 A ]
1771 [SUB 0 3 G T SUB 0 4 A C ]
1739 [SUB 0 3 G T SUB 0 4 A G ]
1769 [SUB 0 3 G T SUB 0 4 A T ]
682 [SUB 0 3 G T SUB 0 5 A C ]
1574 [SUB 0 3 G T SUB 0 5 A G ]
1 [SUB 0 3 G T SUB 0 5 A N ]
1402 [SUB 0 3 G T SUB 0 5 A T ]
287 [SUB 0 3 G T INS 0 6 G ]
2914 [SUB 0 3 G T DEL 0 6 G ]
1146 [SUB 0 3 G T SUB 0 6 G A ]
906 [SUB 0 3 G T SUB 0 6 G C ]
1431 [SUB 0 3 G T SUB 0 6 G T ]
256 [SUB 0 3 G T INS 0 7 A ]
310 [SUB 0 3 G T DEL 0 7 A ]
1038 [SUB 0 3 G T SUB 0 7 A C ]
920 [SUB 0 3 G T SUB 0 7 A G ]
1 [SUB 0 3 G T SUB 0 7 A N ]
648 [SUB 0 3 G T SUB 0 7 A T ]
1326 [SUB 0 3 G T SUB 0 8 A C ]
905 [SUB 0 3 G T SUB 0 8 A G ]
1 [SUB 0 3 G T SUB 0 8 A N ]
1387 [SUB 0 3 G T SUB 0 8 A T ]
678 [INS 0 4 A ]
380 [INS 0 4 A SUB 0 6 G A ]
901 [INS 0 4 A SUB 0 6 G C ]
399 [INS 0 4 A SUB 0 6 G T ]
371 [INS 0 4 A INS 0 7 A ]
819 [INS 0 4 A SUB 0 7 A C ]
823 [INS 0 4 A SUB 0 7 A G ]
403 [INS 0 4 A SUB 0 7 A T ]
591 [INS 0 4 A SUB 0 8 A C ]
617 [INS 0 4 A SUB 0 8 A G ]
1 [INS 0 4 A SUB 0 8 A N ]
528 [INS 0 4 A SUB 0 8 A T ]
4907 [DEL 0 4 A ]
10993 [DEL 0 4 A DEL 0 5 A ]
788 [DEL 0 4 A SUB 0 5 A C ]
4702 [DEL 0 4 A SUB 0 5 A G ]
3831 [DEL 0 4 A SUB 0 5 A T ]
921 [DEL 0 4 A DEL 0 6 G ]
4723 [DEL 0 4 A SUB 0 6 G C ]
1 [DEL 0 4 A SUB 0 6 G N ]
2551 [DEL 0 4 A SUB 0 6 G T ]
1695 [DEL 0 4 A DEL 0 7 A ]
6374 [DEL 0 4 A SUB 0 7 A C ]
718 [DEL 0 4 A SUB 0 7 A G ]
1 [DEL 0 4 A SUB 0 7 A N ]
2036 [DEL 0 4 A SUB 0 7 A T ]
6472 [DEL 0 4 A SUB 0 8 A C ]
4110 [DEL 0 4 A SUB 0 8 A G ]
2 [DEL 0 4 A SUB 0 8 A N ]
5200 [DEL 0 4 A SUB 0 8 A T ]
2794 [SUB 0 4 A C ]
310 [SUB 0 4 A C SUB 0 5 A C ]
1377 [SUB 0 4 A C SUB 0 5 A G ]
2276 [SUB 0 4 A C SUB 0 5 A T ]
84 [SUB 0 4 A C INS 0 6 G ]
3067 [SUB 0 4 A C DEL 0 6 G ]
1118 [SUB 0 4 A C SUB 0 6 G A ]
960 [SUB 0 4 A C SUB 0 6 G C ]
1 [SUB 0 4 A C SUB 0 6 G N ]
585 [SUB 0 4 A C SUB 0 6 G T ]
744 [SUB 0 4 A C INS 0 7 A ]
1065 [SUB 0 4 A C DEL 0 7 A ]
1747 [SUB 0 4 A C SUB 0 7 A C ]
2069 [SUB 0 4 A C SUB 0 7 A G ]
1 [SUB 0 4 A C SUB 0 7 A N ]
814 [SUB 0 4 A C SUB 0 7 A T ]
1618 [SUB 0 4 A C SUB 0 8 A C ]
3340 [SUB 0 4 A C SUB 0 8 A G ]
1474 [SUB 0 4 A C SUB 0 8 A T ]
1254 [SUB 0 4 A G ]
284 [SUB 0 4 A G SUB 0 5 A C ]
972 [SUB 0 4 A G SUB 0 5 A G ]
883 [SUB 0 4 A G SUB 0 5 A T ]
5308 [SUB 0 4 A G DEL 0 6 G ]
1447 [SUB 0 4 A G SUB 0 6 G A ]
1480 [SUB 0 4 A G SUB 0 6 G C ]
763 [SUB 0 4 A G SUB 0 6 G T ]
432 [SUB 0 4 A G INS 0 7 A ]
576 [SUB 0 4 A G DEL 0 7 A ]
1169 [SUB 0 4 A G SUB 0 7 A C ]
1556 [SUB 0 4 A G SUB 0 7 A G ]
615 [SUB 0 4 A G SUB 0 7 A T ]
1451 [SUB 0 4 A G SUB 0 8 A C ]
1562 [SUB 0 4 A G SUB 0 8 A G ]
1364 [SUB 0 4 A G SUB 0 8 A T ]
1 [SUB 0 4 A N ]
1 [SUB 0 4 A N DEL 0 6 G ]
1 [SUB 0 4 A N SUB 0 7 A G ]
1 [SUB 0 4 A N SUB 0 8 A C ]
2885 [SUB 0 4 A T ]
273 [SUB 0 4 A T SUB 0 5 A C ]
2140 [SUB 0 4 A T SUB 0 5 A G ]
1081 [SUB 0 4 A T SUB 0 5 A T ]
76 [SUB 0 4 A T INS 0 6 G ]
1756 [SUB 0 4 A T DEL 0 6 G ]
761 [SUB 0 4 A T SUB 0 6 G A ]
714 [SUB 0 4 A T SUB 0 6 G C ]
496 [SUB 0 4 A T SUB 0 6 G T ]
749 [SUB 0 4 A T INS 0 7 A ]
576 [SUB 0 4 A T DEL 0 7 A ]
991 [SUB 0 4 A T SUB 0 7 A C ]
1245 [SUB 0 4 A T SUB 0 7 A G ]
691 [SUB 0 4 A T SUB 0 7 A T ]
1602 [SUB 0 4 A T SUB 0 8 A C ]
1748 [SUB 0 4 A T SUB 0 8 A G ]
1 [SUB 0 4 A T SUB 0 8 A N ]
1298 [SUB 0 4 A T SUB 0 8 A T ]
2599 [SUB 0 5 A C ]
282 [SUB 0 5 A C INS 0 6 G ]
1934 [SUB 0 5 A C SUB 0 6 G A ]
2569 [SUB 0 5 A C SUB 0 6 G C ]
1 [SUB 0 5 A C SUB 0 6 G N ]
1170 [SUB 0 5 A C SUB 0 6 G T ]
335 [SUB 0 5 A C INS 0 7 A ]
435 [SUB 0 5 A C DEL 0 7 A ]
967 [SUB 0 5 A C SUB 0 7 A C ]
1024 [SUB 0 5 A C SUB 0 7 A G ]
725 [SUB 0 5 A C SUB 0 7 A T ]
1214 [SUB 0 5 A C SUB 0 8 A C ]
1401 [SUB 0 5 A C SUB 0 8 A G ]
926 [SUB 0 5 A C SUB 0 8 A T ]
3283 [SUB 0 5 A G ]
2336 [SUB 0 5 A G SUB 0 6 G A ]
1925 [SUB 0 5 A G SUB 0 6 G C ]
868 [SUB 0 5 A G SUB 0 6 G T ]
747 [SUB 0 5 A G INS 0 7 A ]
1891 [SUB 0 5 A G SUB 0 7 A C ]
1685 [SUB 0 5 A G SUB 0 7 A G ]
1 [SUB 0 5 A G SUB 0 7 A N ]
1036 [SUB 0 5 A G SUB 0 7 A T ]
2494 [SUB 0 5 A G SUB 0 8 A C ]
2884 [SUB 0 5 A G SUB 0 8 A G ]
1 [SUB 0 5 A G SUB 0 8 A N ]
1965 [SUB 0 5 A G SUB 0 8 A T ]
1 [SUB 0 5 A N ]
1 [SUB 0 5 A N SUB 0 6 G A ]
1 [SUB 0 5 A N SUB 0 7 A T ]
1 [SUB 0 5 A N SUB 0 8 A T ]
3618 [SUB 0 5 A T ]
125 [SUB 0 5 A T INS 0 6 G ]
1 [SUB 0 5 A T SUB 0 6 G . ]
1182 [SUB 0 5 A T SUB 0 6 G A ]
1423 [SUB 0 5 A T SUB 0 6 G C ]
1059 [SUB 0 5 A T SUB 0 6 G T ]
549 [SUB 0 5 A T INS 0 7 A ]
606 [SUB 0 5 A T DEL 0 7 A ]
1393 [SUB 0 5 A T SUB 0 7 A C ]
2449 [SUB 0 5 A T SUB 0 7 A G ]
1 [SUB 0 5 A T SUB 0 7 A N ]
1636 [SUB 0 5 A T SUB 0 7 A T ]
1904 [SUB 0 5 A T SUB 0 8 A C ]
2232 [SUB 0 5 A T SUB 0 8 A G ]
1755 [SUB 0 5 A T SUB 0 8 A T ]
808 [INS 0 6 G ]
148 [INS 0 6 G INS 0 7 A ]
533 [INS 0 6 G SUB 0 7 A C ]
481 [INS 0 6 G SUB 0 7 A G ]
406 [INS 0 6 G SUB 0 7 A T ]
531 [INS 0 6 G SUB 0 8 A C ]
388 [INS 0 6 G SUB 0 8 A G ]
464 [INS 0 6 G SUB 0 8 A T ]
405 [DEL 0 6 G ]
391 [DEL 0 6 G SUB 0 7 A C ]
1 [DEL 0 6 G SUB 0 7 A N ]
150 [DEL 0 6 G SUB 0 7 A T ]
4220 [DEL 0 6 G SUB 0 8 A C ]
4393 [DEL 0 6 G SUB 0 8 A G ]
2 [DEL 0 6 G SUB 0 8 A N ]
4432 [DEL 0 6 G SUB 0 8 A T ]
1150 [SUB 0 6 G A ]
1491 [SUB 0 6 G A SUB 0 7 A C ]
258 [SUB 0 6 G A SUB 0 7 A G ]
889 [SUB 0 6 G A SUB 0 7 A T ]
1526 [SUB 0 6 G A SUB 0 8 A C ]
1292 [SUB 0 6 G A SUB 0 8 A G ]
1859 [SUB 0 6 G A SUB 0 8 A T ]
2944 [SUB 0 6 G C ]
20 [SUB 0 6 G C INS 0 7 A ]
1016 [SUB 0 6 G C SUB 0 7 A C ]
193 [SUB 0 6 G C SUB 0 7 A G ]
1016 [SUB 0 6 G C SUB 0 7 A T ]
1540 [SUB 0 6 G C SUB 0 8 A C ]
2912 [SUB 0 6 G C SUB 0 8 A G ]
1513 [SUB 0 6 G C SUB 0 8 A T ]
1 [SUB 0 6 G N ]
1 [SUB 0 6 G N SUB 0 7 A C ]
1 [SUB 0 6 G N SUB 0 8 A C ]
1701 [SUB 0 6 G T ]
72 [SUB 0 6 G T INS 0 7 A ]
1172 [SUB 0 6 G T SUB 0 7 A C ]
569 [SUB 0 6 G T SUB 0 7 A G ]
1 [SUB 0 6 G T SUB 0 7 A N ]
957 [SUB 0 6 G T SUB 0 7 A T ]
861 [SUB 0 6 G T SUB 0 8 A C ]
1304 [SUB 0 6 G T SUB 0 8 A G ]
1 [SUB 0 6 G T SUB 0 8 A N ]
885 [SUB 0 6 G T SUB 0 8 A T ]
735 [DEL 0 7 A ]
730 [DEL 0 7 A DEL 0 8 A ]
604 [DEL 0 7 A SUB 0 8 A C ]
373 [DEL 0 7 A SUB 0 8 A G ]
242 [DEL 0 7 A SUB 0 8 A T ]
1043 [SUB 0 7 A C ]
894 [SUB 0 7 A C SUB 0 8 A C ]
684 [SUB 0 7 A C SUB 0 8 A G ]
1707 [SUB 0 7 A C SUB 0 8 A T ]
310 [SUB 0 7 A G ]
1027 [SUB 0 7 A G SUB 0 8 A C ]
951 [SUB 0 7 A G SUB 0 8 A G ]
1048 [SUB 0 7 A G SUB 0 8 A T ]
1 [SUB 0 7 A N SUB 0 8 A T ]
1174 [SUB 0 7 A T ]
793 [SUB 0 7 A T SUB 0 8 A C ]
1233 [SUB 0 7 A T SUB 0 8 A G ]
1 [SUB 0 7 A T SUB 0 8 A N ]
915 [SUB 0 7 A T SUB 0 8 A T ]
1531 [SUB 0 8 A C ]
1315 [SUB 0 8 A G ]
1 [SUB 0 8 A N ]
1341 [SUB 0 8 A T ]
46    114585
34
2510 [DEL 0 0 A ]
2 [SUB 0 0 A . ]
18204 [SUB 0 0 A C ]
49484 [SUB 0 0 A G ]
15 [SUB 0 0 A N ]
80723 [SUB 0 0 A T ]
205130 [DEL 0 1 G ]
1 [SUB 0 1 G . ]
85772 [SUB 0 1 G A ]
12394 [SUB 0 1 G C ]
19 [SUB 0 1 G N ]
58322 [SUB 0 1 G T ]
1 [SUB 0 2 G . ]
114211 [SUB 0 2 G A ]
53902 [SUB 0 2 G C ]
11 [SUB 0 2 G N ]
35062 [SUB 0 2 G T ]
22636 [INS 0 3 A ]
147062 [DEL 0 3 A ]
1 [SUB 0 3 A . ]
71533 [SUB 0 3 A C ]
39410 [SUB 0 3 A G ]
15 [SUB 0 3 A N ]
36887 [SUB 0 3 A T ]
2 [SUB 0 4 A . ]
51446 [SUB 0 4 A C ]
64112 [SUB 0 4 A G ]
16 [SUB 0 4 A N ]
72723 [SUB 0 4 A T ]
13193 [DEL 0 5 G ]
56661 [SUB 0 5 G A ]
61766 [SUB 0 5 G C ]
14 [SUB 0 5 G N ]
50320 [SUB 0 5 G T ]
47    3107
391
11 [DEL 0 0 A SUB 1 0 G C ]
76 [DEL 0 0 A SUB 1 0 G T ]
59 [DEL 0 0 A SUB 1 1 G A ]
36 [DEL 0 0 A SUB 1 1 G C ]
21 [DEL 0 0 A SUB 1 1 G T ]
129 [DEL 0 0 A DEL 1 2 A ]
36 [DEL 0 0 A SUB 1 2 A C ]
33 [DEL 0 0 A SUB 1 2 A G ]
26 [DEL 0 0 A SUB 1 2 A T ]
39 [DEL 0 0 A SUB 1 3 A C ]
46 [DEL 0 0 A SUB 1 3 A G ]
55 [DEL 0 0 A SUB 1 3 A T ]
14 [DEL 0 0 A DEL 1 4 G ]
38 [DEL 0 0 A SUB 1 4 G A ]
86 [DEL 0 0 A SUB 1 4 G C ]
39 [DEL 0 0 A SUB 1 4 G T ]
30 [SUB 0 0 A C SUB 1 0 G C ]
136 [SUB 0 0 A C SUB 1 0 G T ]
96 [SUB 0 0 A C SUB 1 1 G A ]
74 [SUB 0 0 A C SUB 1 1 G C ]
40 [SUB 0 0 A C SUB 1 1 G T ]
246 [SUB 0 0 A C DEL 1 2 A ]
154 [SUB 0 0 A C SUB 1 2 A C ]
73 [SUB 0 0 A C SUB 1 2 A G ]
1 [SUB 0 0 A C SUB 1 2 A N ]
45 [SUB 0 0 A C SUB 1 2 A T ]
122 [SUB 0 0 A C SUB 1 3 A C ]
129 [SUB 0 0 A C SUB 1 3 A G ]
116 [SUB 0 0 A C SUB 1 3 A T ]
71 [SUB 0 0 A C DEL 1 4 G ]
110 [SUB 0 0 A C SUB 1 4 G A ]
108 [SUB 0 0 A C SUB 1 4 G C ]
86 [SUB 0 0 A C SUB 1 4 G T ]
74 [SUB 0 0 A G SUB 1 0 G C ]
528 [SUB 0 0 A G SUB 1 0 G T ]
382 [SUB 0 0 A G SUB 1 1 G A ]
198 [SUB 0 0 A G SUB 1 1 G C ]
122 [SUB 0 0 A G SUB 1 1 G T ]
641 [SUB 0 0 A G DEL 1 2 A ]
363 [SUB 0 0 A G SUB 1 2 A C ]
268 [SUB 0 0 A G SUB 1 2 A G ]
199 [SUB 0 0 A G SUB 1 2 A T ]
273 [SUB 0 0 A G SUB 1 3 A C ]
398 [SUB 0 0 A G SUB 1 3 A G ]
375 [SUB 0 0 A G SUB 1 3 A T ]
252 [SUB 0 0 A G DEL 1 4 G ]
353 [SUB 0 0 A G SUB 1 4 G A ]
397 [SUB 0 0 A G SUB 1 4 G C ]
243 [SUB 0 0 A G SUB 1 4 G T ]
1 [SUB 0 0 A N SUB 1 3 A T ]
114 [SUB 0 0 A T SUB 1 0 G C ]
1019 [SUB 0 0 A T SUB 1 0 G T ]
609 [SUB 0 0 A T SUB 1 1 G A ]
342 [SUB 0 0 A T SUB 1 1 G C ]
547 [SUB 0 0 A T SUB 1 1 G T ]
1190 [SUB 0 0 A T DEL 1 2 A ]
701 [SUB 0 0 A T SUB 1 2 A C ]
429 [SUB 0 0 A T SUB 1 2 A G ]
397 [SUB 0 0 A T SUB 1 2 A T ]
405 [SUB 0 0 A T SUB 1 3 A C ]
682 [SUB 0 0 A T SUB 1 3 A G ]
725 [SUB 0 0 A T SUB 1 3 A T ]
324 [SUB 0 0 A T DEL 1 4 G ]
596 [SUB 0 0 A T SUB 1 4 G A ]
705 [SUB 0 0 A T SUB 1 4 G C ]
517 [SUB 0 0 A T SUB 1 4 G T ]
300 [DEL 0 1 G SUB 1 0 G C ]
1 [DEL 0 1 G SUB 1 0 G N ]
2219 [DEL 0 1 G SUB 1 0 G T ]
1660 [DEL 0 1 G SUB 1 1 G A ]
650 [DEL 0 1 G SUB 1 1 G C ]
616 [DEL 0 1 G SUB 1 1 G T ]
2985 [DEL 0 1 G DEL 1 2 A ]
1515 [DEL 0 1 G SUB 1 2 A C ]
969 [DEL 0 1 G SUB 1 2 A G ]
1 [DEL 0 1 G SUB 1 2 A N ]
775 [DEL 0 1 G SUB 1 2 A T ]
1312 [DEL 0 1 G SUB 1 3 A C ]
1553 [DEL 0 1 G SUB 1 3 A G ]
1703 [DEL 0 1 G SUB 1 3 A T ]
771 [DEL 0 1 G DEL 1 4 G ]
1503 [DEL 0 1 G SUB 1 4 G A ]
1815 [DEL 0 1 G SUB 1 4 G C ]
1 [DEL 0 1 G SUB 1 4 G N ]
1393 [DEL 0 1 G SUB 1 4 G T ]
190 [SUB 0 1 G A SUB 1 0 G C ]
1 [SUB 0 1 G A SUB 1 0 G N ]
1196 [SUB 0 1 G A SUB 1 0 G T ]
633 [SUB 0 1 G A SUB 1 1 G A ]
294 [SUB 0 1 G A SUB 1 1 G C ]
1 [SUB 0 1 G A SUB 1 1 G N ]
201 [SUB 0 1 G A SUB 1 1 G T ]
1302 [SUB 0 1 G A DEL 1 2 A ]
574 [SUB 0 1 G A SUB 1 2 A C ]
409 [SUB 0 1 G A SUB 1 2 A G ]
287 [SUB 0 1 G A SUB 1 2 A T ]
469 [SUB 0 1 G A SUB 1 3 A C ]
694 [SUB 0 1 G A SUB 1 3 A G ]
583 [SUB 0 1 G A SUB 1 3 A T ]
307 [SUB 0 1 G A DEL 1 4 G ]
610 [SUB 0 1 G A SUB 1 4 G A ]
713 [SUB 0 1 G A SUB 1 4 G C ]
538 [SUB 0 1 G A SUB 1 4 G T ]
37 [SUB 0 1 G C SUB 1 0 G C ]
154 [SUB 0 1 G C SUB 1 0 G T ]
86 [SUB 0 1 G C SUB 1 1 G A ]
29 [SUB 0 1 G C SUB 1 1 G C ]
20 [SUB 0 1 G C SUB 1 1 G T ]
224 [SUB 0 1 G C DEL 1 2 A ]
112 [SUB 0 1 G C SUB 1 2 A C ]
60 [SUB 0 1 G C SUB 1 2 A G ]
38 [SUB 0 1 G C SUB 1 2 A T ]
95 [SUB 0 1 G C SUB 1 3 A C ]
78 [SUB 0 1 G C SUB 1 3 A G ]
103 [SUB 0 1 G C SUB 1 3 A T ]
61 [SUB 0 1 G C DEL 1 4 G ]
72 [SUB 0 1 G C SUB 1 4 G A ]
91 [SUB 0 1 G C SUB 1 4 G C ]
110 [SUB 0 1 G C SUB 1 4 G T ]
1 [SUB 0 1 G N SUB 1 2 A G ]
1 [SUB 0 1 G N SUB 1 2 A T ]
94 [SUB 0 1 G T SUB 1 0 G C ]
927 [SUB 0 1 G T SUB 1 0 G T ]
371 [SUB 0 1 G T SUB 1 1 G A ]
180 [SUB 0 1 G T SUB 1 1 G C ]
144 [SUB 0 1 G T SUB 1 1 G T ]
905 [SUB 0 1 G T DEL 1 2 A ]
367 [SUB 0 1 G T SUB 1 2 A C ]
267 [SUB 0 1 G T SUB 1 2 A G ]
177 [SUB 0 1 G T SUB 1 2 A T ]
346 [SUB 0 1 G T SUB 1 3 A C ]
431 [SUB 0 1 G T SUB 1 3 A G ]
498 [SUB 0 1 G T SUB 1 3 A T ]
222 [SUB 0 1 G T DEL 1 4 G ]
399 [SUB 0 1 G T SUB 1 4 G A ]
501 [SUB 0 1 G T SUB 1 4 G C ]
417 [SUB 0 1 G T SUB 1 4 G T ]
170 [SUB 0 2 G A SUB 1 0 G C ]
1241 [SUB 0 2 G A SUB 1 0 G T ]
852 [SUB 0 2 G A SUB 1 1 G A ]
512 [SUB 0 2 G A SUB 1 1 G C ]
2 [SUB 0 2 G A SUB 1 1 G N ]
435 [SUB 0 2 G A SUB 1 1 G T ]
1716 [SUB 0 2 G A DEL 1 2 A ]
1009 [SUB 0 2 G A SUB 1 2 A C ]
600 [SUB 0 2 G A SUB 1 2 A G ]
1 [SUB 0 2 G A SUB 1 2 A N ]
441 [SUB 0 2 G A SUB 1 2 A T ]
543 [SUB 0 2 G A SUB 1 3 A C ]
987 [SUB 0 2 G A SUB 1 3 A G ]
843 [SUB 0 2 G A SUB 1 3 A T ]
525 [SUB 0 2 G A DEL 1 4 G ]
1153 [SUB 0 2 G A SUB 1 4 G A ]
955 [SUB 0 2 G A SUB 1 4 G C ]
818 [SUB 0 2 G A SUB 1 4 G T ]
50 [SUB 0 2 G C SUB 1 0 G C ]
497 [SUB 0 2 G C SUB 1 0 G T ]
517 [SUB 0 2 G C SUB 1 1 G A ]
316 [SUB 0 2 G C SUB 1 1 G C ]
112 [SUB 0 2 G C SUB 1 1 G T ]
747 [SUB 0 2 G C DEL 1 2 A ]
372 [SUB 0 2 G C SUB 1 2 A C ]
223 [SUB 0 2 G C SUB 1 2 A G ]
183 [SUB 0 2 G C SUB 1 2 A T ]
246 [SUB 0 2 G C SUB 1 3 A C ]
418 [SUB 0 2 G C SUB 1 3 A G ]
359 [SUB 0 2 G C SUB 1 3 A T ]
200 [SUB 0 2 G C DEL 1 4 G ]
323 [SUB 0 2 G C SUB 1 4 G A ]
422 [SUB 0 2 G C SUB 1 4 G C ]
299 [SUB 0 2 G C SUB 1 4 G T ]
49 [SUB 0 2 G T SUB 1 0 G C ]
378 [SUB 0 2 G T SUB 1 0 G T ]
239 [SUB 0 2 G T SUB 1 1 G A ]
120 [SUB 0 2 G T SUB 1 1 G C ]
151 [SUB 0 2 G T SUB 1 1 G T ]
529 [SUB 0 2 G T DEL 1 2 A ]
277 [SUB 0 2 G T SUB 1 2 A C ]
161 [SUB 0 2 G T SUB 1 2 A G ]
181 [SUB 0 2 G T SUB 1 2 A T ]
164 [SUB 0 2 G T SUB 1 3 A C ]
275 [SUB 0 2 G T SUB 1 3 A G ]
316 [SUB 0 2 G T SUB 1 3 A T ]
129 [SUB 0 2 G T DEL 1 4 G ]
348 [SUB 0 2 G T SUB 1 4 G A ]
246 [SUB 0 2 G T SUB 1 4 G C ]
248 [SUB 0 2 G T SUB 1 4 G T ]
29 [INS 0 3 A SUB 1 0 G C ]
214 [INS 0 3 A SUB 1 0 G T ]
145 [INS 0 3 A SUB 1 1 G A ]
95 [INS 0 3 A SUB 1 1 G C ]
52 [INS 0 3 A SUB 1 1 G T ]
368 [INS 0 3 A DEL 1 2 A ]
156 [INS 0 3 A SUB 1 2 A C ]
169 [INS 0 3 A SUB 1 2 A G ]
81 [INS 0 3 A SUB 1 2 A T ]
117 [INS 0 3 A SUB 1 3 A C ]
192 [INS 0 3 A SUB 1 3 A G ]
226 [INS 0 3 A SUB 1 3 A T ]
108 [INS 0 3 A DEL 1 4 G ]
268 [INS 0 3 A SUB 1 4 G A ]
449 [INS 0 3 A SUB 1 4 G C ]
162 [INS 0 3 A SUB 1 4 G T ]
218 [DEL 0 3 A SUB 1 0 G C ]
2086 [DEL 0 3 A SUB 1 0 G T ]
849 [DEL 0 3 A SUB 1 1 G A ]
690 [DEL 0 3 A SUB 1 1 G C ]
342 [DEL 0 3 A SUB 1 1 G T ]
2347 [DEL 0 3 A DEL 1 2 A ]
872 [DEL 0 3 A SUB 1 2 A C ]
720 [DEL 0 3 A SUB 1 2 A G ]
536 [DEL 0 3 A SUB 1 2 A T ]
624 [DEL 0 3 A SUB 1 3 A C ]
1196 [DEL 0 3 A SUB 1 3 A G ]
1124 [DEL 0 3 A SUB 1 3 A T ]
541 [DEL 0 3 A DEL 1 4 G ]
789 [DEL 0 3 A SUB 1 4 G A ]
1035 [DEL 0 3 A SUB 1 4 G C ]
1 [DEL 0 3 A SUB 1 4 G N ]
780 [DEL 0 3 A SUB 1 4 G T ]
58 [SUB 0 3 A C SUB 1 0 G C ]
416 [SUB 0 3 A C SUB 1 0 G T ]
317 [SUB 0 3 A C SUB 1 1 G A ]
151 [SUB 0 3 A C SUB 1 1 G C ]
102 [SUB 0 3 A C SUB 1 1 G T ]
768 [SUB 0 3 A C DEL 1 2 A ]
420 [SUB 0 3 A C SUB 1 2 A C ]
244 [SUB 0 3 A C SUB 1 2 A G ]
196 [SUB 0 3 A C SUB 1 2 A T ]
325 [SUB 0 3 A C SUB 1 3 A C ]
411 [SUB 0 3 A C SUB 1 3 A G ]
411 [SUB 0 3 A C SUB 1 3 A T ]
240 [SUB 0 3 A C DEL 1 4 G ]
371 [SUB 0 3 A C SUB 1 4 G A ]
433 [SUB 0 3 A C SUB 1 4 G C ]
366 [SUB 0 3 A C SUB 1 4 G T ]
41 [SUB 0 3 A G SUB 1 0 G C ]
324 [SUB 0 3 A G SUB 1 0 G T ]
182 [SUB 0 3 A G SUB 1 1 G A ]
118 [SUB 0 3 A G SUB 1 1 G C ]
80 [SUB 0 3 A G SUB 1 1 G T ]
497 [SUB 0 3 A G DEL 1 2 A ]
253 [SUB 0 3 A G SUB 1 2 A C ]
209 [SUB 0 3 A G SUB 1 2 A G ]
155 [SUB 0 3 A G SUB 1 2 A T ]
193 [SUB 0 3 A G SUB 1 3 A C ]
345 [SUB 0 3 A G SUB 1 3 A G ]
230 [SUB 0 3 A G SUB 1 3 A T ]
177 [SUB 0 3 A G DEL 1 4 G ]
205 [SUB 0 3 A G SUB 1 4 G A ]
325 [SUB 0 3 A G SUB 1 4 G C ]
198 [SUB 0 3 A G SUB 1 4 G T ]
2 [SUB 0 3 A N SUB 1 3 A G ]
29 [SUB 0 3 A T SUB 1 0 G C ]
349 [SUB 0 3 A T SUB 1 0 G T ]
215 [SUB 0 3 A T SUB 1 1 G A ]
117 [SUB 0 3 A T SUB 1 1 G C ]
92 [SUB 0 3 A T SUB 1 1 G T ]
508 [SUB 0 3 A T DEL 1 2 A ]
296 [SUB 0 3 A T SUB 1 2 A C ]
150 [SUB 0 3 A T SUB 1 2 A G ]
1 [SUB 0 3 A T SUB 1 2 A N ]
143 [SUB 0 3 A T SUB 1 2 A T ]
189 [SUB 0 3 A T SUB 1 3 A C ]
260 [SUB 0 3 A T SUB 1 3 A G ]
305 [SUB 0 3 A T SUB 1 3 A T ]
129 [SUB 0 3 A T DEL 1 4 G ]
179 [SUB 0 3 A T SUB 1 4 G A ]
264 [SUB 0 3 A T SUB 1 4 G C ]
218 [SUB 0 3 A T SUB 1 4 G T ]
69 [SUB 0 4 A C SUB 1 0 G C ]
376 [SUB 0 4 A C SUB 1 0 G T ]
268 [SUB 0 4 A C SUB 1 1 G A ]
266 [SUB 0 4 A C SUB 1 1 G C ]
133 [SUB 0 4 A C SUB 1 1 G T ]
713 [SUB 0 4 A C DEL 1 2 A ]
444 [SUB 0 4 A C SUB 1 2 A C ]
227 [SUB 0 4 A C SUB 1 2 A G ]
145 [SUB 0 4 A C SUB 1 2 A T ]
283 [SUB 0 4 A C SUB 1 3 A C ]
435 [SUB 0 4 A C SUB 1 3 A G ]
295 [SUB 0 4 A C SUB 1 3 A T ]
241 [SUB 0 4 A C DEL 1 4 G ]
406 [SUB 0 4 A C SUB 1 4 G A ]
303 [SUB 0 4 A C SUB 1 4 G C ]
337 [SUB 0 4 A C SUB 1 4 G T ]
84 [SUB 0 4 A G SUB 1 0 G C ]
619 [SUB 0 4 A G SUB 1 0 G T ]
388 [SUB 0 4 A G SUB 1 1 G A ]
221 [SUB 0 4 A G SUB 1 1 G C ]
174 [SUB 0 4 A G SUB 1 1 G T ]
1007 [SUB 0 4 A G DEL 1 2 A ]
411 [SUB 0 4 A G SUB 1 2 A C ]
253 [SUB 0 4 A G SUB 1 2 A G ]
194 [SUB 0 4 A G SUB 1 2 A T ]
259 [SUB 0 4 A G SUB 1 3 A C ]
627 [SUB 0 4 A G SUB 1 3 A G ]
348 [SUB 0 4 A G SUB 1 3 A T ]
282 [SUB 0 4 A G DEL 1 4 G ]
395 [SUB 0 4 A G SUB 1 4 G A ]
411 [SUB 0 4 A G SUB 1 4 G C ]
317 [SUB 0 4 A G SUB 1 4 G T ]
123 [SUB 0 4 A T SUB 1 0 G C ]
963 [SUB 0 4 A T SUB 1 0 G T ]
638 [SUB 0 4 A T SUB 1 1 G A ]
338 [SUB 0 4 A T SUB 1 1 G C ]
241 [SUB 0 4 A T SUB 1 1 G T ]
1287 [SUB 0 4 A T DEL 1 2 A ]
583 [SUB 0 4 A T SUB 1 2 A C ]
423 [SUB 0 4 A T SUB 1 2 A G ]
371 [SUB 0 4 A T SUB 1 2 A T ]
347 [SUB 0 4 A T SUB 1 3 A C ]
746 [SUB 0 4 A T SUB 1 3 A G ]
617 [SUB 0 4 A T SUB 1 3 A T ]
332 [SUB 0 4 A T DEL 1 4 G ]
532 [SUB 0 4 A T SUB 1 4 G A ]
704 [SUB 0 4 A T SUB 1 4 G C ]
503 [SUB 0 4 A T SUB 1 4 G T ]
698 [DEL 0 5 G ]
12495 [DEL 0 5 G DEL 1 4 G ]
112 [SUB 0 5 G A SUB 1 0 G C ]
1 [SUB 0 5 G A SUB 1 0 G N ]
754 [SUB 0 5 G A SUB 1 0 G T ]
502 [SUB 0 5 G A SUB 1 1 G A ]
259 [SUB 0 5 G A SUB 1 1 G C ]
188 [SUB 0 5 G A SUB 1 1 G T ]
999 [SUB 0 5 G A DEL 1 2 A ]
390 [SUB 0 5 G A SUB 1 2 A C ]
350 [SUB 0 5 G A SUB 1 2 A G ]
231 [SUB 0 5 G A SUB 1 2 A T ]
264 [SUB 0 5 G A SUB 1 3 A C ]
503 [SUB 0 5 G A SUB 1 3 A G ]
442 [SUB 0 5 G A SUB 1 3 A T ]
255 [SUB 0 5 G A DEL 1 4 G ]
472 [SUB 0 5 G A SUB 1 4 G A ]
462 [SUB 0 5 G A SUB 1 4 G C ]
366 [SUB 0 5 G A SUB 1 4 G T ]
174 [SUB 0 5 G C SUB 1 0 G C ]
1248 [SUB 0 5 G C SUB 1 0 G T ]
469 [SUB 0 5 G C SUB 1 1 G A ]
463 [SUB 0 5 G C SUB 1 1 G C ]
1 [SUB 0 5 G C SUB 1 1 G N ]
184 [SUB 0 5 G C SUB 1 1 G T ]
1279 [SUB 0 5 G C DEL 1 2 A ]
763 [SUB 0 5 G C SUB 1 2 A C ]
312 [SUB 0 5 G C SUB 1 2 A G ]
231 [SUB 0 5 G C SUB 1 2 A T ]
373 [SUB 0 5 G C SUB 1 3 A C ]
691 [SUB 0 5 G C SUB 1 3 A G ]
417 [SUB 0 5 G C SUB 1 3 A T ]
249 [SUB 0 5 G C DEL 1 4 G ]
477 [SUB 0 5 G C SUB 1 4 G A ]
524 [SUB 0 5 G C SUB 1 4 G C ]
2 [SUB 0 5 G C SUB 1 4 G N ]
367 [SUB 0 5 G C SUB 1 4 G T ]
113 [SUB 0 5 G T SUB 1 0 G C ]
727 [SUB 0 5 G T SUB 1 0 G T ]
487 [SUB 0 5 G T SUB 1 1 G A ]
312 [SUB 0 5 G T SUB 1 1 G C ]
203 [SUB 0 5 G T SUB 1 1 G T ]
[truncated: 5,027,221 more chars]
