# Supplementary material for: CFSP: a collaborative frequent sequence pattern discovery algorithm for nucleic acid sequence classification
Source: PeerJ. 2020 Apr 20;8:e8965. doi: 10.7717/peerj.8965 (PMC7179567; doi:10.7717/peerj.8965)
Supplement: Supplemental Information 2 [file peerj-08-8965-s002.zip › piRNA/TEST_N]

>u179716_mRNAlike RNA_house mouse05
TAGAGCCCGCTAGCTGTCAGCCCGGCTAA
>u202543_mRNAlike RNA_house mouse
TTTTTTTTTTTTTTTTTTTTTGTAGTTCTGGGGTTAGAATCTAGGATGTCTTGCATAGCAGGCAGGTGCTCTACTGGTGATACACACACACACACACACACACACACCCCTTCCAGATTTTCTTAAAACAGTTAATATTTATTGGGAAGATTCAACTGTGTGCCCGAATCTGATTTATGATGTTCCTCTAAGCGCCCCCCCCCCCCTTTTCTGGATCTTGTTATTTCATTTGTTTTTTTTTTTTTTTTTCGAGACAGGGTCTTCTATGTAGCCCTGGCTATTCTGAACTTTAATAGGTAGACCAGGCTGGTCCTGAGCTCTGCCTCTACTTTCTGGGTGCCAGAATTAAAGGTGTGGATGAAGTTAGTGTTGACCAGAACCTGGCTTCCCTAGCTCTTTAAAGTCCATATCTGTGGAAAGAGAGCTGAATAATGAATCTTAGAGCACTGAAAATCCACAGCCTTGAAGTAGTATGTCCAAAGTGACAGGGAGAGTTATTTGCCTAGAGAAATAGAAGGAGTTAGGGTATCCTTAGAGGGAAGCTGAGATAGGTCTCCAGATACCTTGTTAATTCTATTCTCACAGTATTTAAAAATTGGGAATACTTTGGTATATCTATATCTGTATGCCATTACTAAGTTAATAAAGACCCATATGTACATGTGTGTATGTACATGCACATATTTCACATGTGCGCATAGATCCGCCTCTGTCTTTGCTACATTCCTCTTCTTTTCCTGCTCTGTCACCTTCTTTCCTCTTCTTTTCCTGCTCTGTCACCTTCTTTCCTCTTCTTTTCCTGCTCTGTCACCTTCTTTCCTCCTCTTTTCCTGCTCTGTCACCTTCTTTCCATCTCTTCACAAATCTTATCAGCTCAGACAGATTTAAACATCTATGTAGAGGGAGGATTTTTGCCTTGTTATTGTTTAATACAGTTCAAAGCTCCATTTAAACCATGACCTCCTCATCTTGGTACTGTTGCTACAGAGAATTTCCGGCTTGCCGGGCTTAGCCCAGCCTACTCGATAAAGCACTAGTGATTGGCATTCTTGTACCAGTCAATTCCCTCTTAGTCTTTAATTAAGAGACGAGCTTTTTCTTTCTTTGCATTGTTACATTCTTTGACCCTAGATCCATAAAGAACACAGATTTGGTTTTGCTCAGTGTTTTTAAGTTCCAAGAAATCTAAGAGATGACACAAGAAGACAGGCCGTAGGCAGCCTTGCTGTTGAGCAGGTTTTTCTCACAGAAACAGATTCAGTTTTGCTGTAGTAAGAAAACCCTCATATCTTCAAGAATTCAGACAATTCAGAAAGAGGAGCTCTAGGGCCTGCATGATGTAATTTCTAGGTCCCACTTCCCACAATACCAGATATTGGCAAGTGACATTTCAACATGAATTTTGGAGGGGACAAAATTGTCAAGCTTTATTTGGAAGAGTGCCCTGCGGTATGAGCCAGCATCAGGATATTAGTTGCGTTTCTCCAGGGTGAATTTAAGACTTCAAGGCTCTTATAAACTCTGGAGACCAGAAGTCTGGGGTCATAATACAGCAGGGCCATTCGACCTCTGAGATGCTGGAAGGAAGCCTTCCTTGATTATTTTAGCATCTGGTGGAGGCTGCTAACTCTTGGTGCCCTTGGTTTGTAGTTACACGACTGATCTCTGCCCGTGCTCTGAGGTCTCATTCTGACAGAGTGGTTAGGTTCTGGTTAGTCCTTGGCCTGGCAGATGCGTTATGGTAAGGGCTAACAAACACAGCGATGGCCTGAGGTATTGCTAGGTACTTGGAGATGGACAAAGTTTACCTATGAAGTGGTGGACAGGGTTATCACTTACACTCCAGCAAAGGGATGTGGCTCTTGTTAGAGGTGGCATCCAATAGCATGGAGTTCTCAGGGCTTCACTGAAGGCTGAGCAATCCTGGGTATCTTTAGGTCAATCCTGGGGAATAGTTCTCATCCAGCTTGTGTGCTGGGCATGACACACGTCCCTGGCTTAGAGTTTCCAGGATGGAGCAGGAAGGGAGGAGGCAGGTGGGGTAAGCTCAGTGCTAAAGTCCATAAGATGGAAAATGGTGGAAAGAAACACTCCTGGAGAGAGAACACACTGCTTCCAGGCTCTCTGGGTCTACCACTAGCAGGTGGAAAGGCACTTAACAGATGGACGAGCAGGAATCCCATAGGCATTTAAATGCAGACTGCATGCCAAAGGAAGCCAAGGACCTCTAACACTGGTGATGGAGGCACGCTGTTCACAAAGCTCCACACCCTCTCTTACCTCTTTACACCATGACCCTGCTTTGTTTCCTTCTTCCTTCACAGGGAGGAGTGGCATGTCTGTACAGCTAGCTTACCTTTCTTGACTGCAGATTCAAGTATCCAATTACCTTCCTAACACTGTCATGTCAATGTCCGGTGGACCTGGCTTTTCTAGCATTGAATCCCCAGTCTTTCACGTTAACTTTCTTCTGCTGTGACAAGATCCTGAGAAGATGGATTGTCATAGAGGACAGGTATTTGTGGGTCATGACTTAAACAGCTTAAGTCTGTTTGGCTGTTGTTTGGGGGCCTGCCATGAGGCAGAAAGTATATCATGACAGATAGCCTGCCTTGTGGCAACCAGGAAGAAAACAGAGGAAGAGCTTGGCCTCTGCCTCACGAGTGCTGGATTACAGATCCACACTCAGCCCTTTGTGGGTATTTGAGACCAAAGCCATAGCATCTTCTCCTAGCCTGTTCTACTCTACCTGGCCTTTCCCTCAGTTACTTAGACTGAGAATCTTAGAGTTGCCATAGCATCTCTCGCTGCACACTTCTCTCCATGGAGGTTCCTCTGGGCTCTTCTCTTACTGTGTTCAGTGTCTGCCCACTCCTCAGCTCCCCCTCAGTTGAGCCCTAACCTCTCTCACATGAATCACGGCACTGGCTTAGCACATCTGTCTGCCTCTGCTTTCCTTGGCCATCCAGGTGCATAAAGCAGCCATGCGGATCACCGTTTGCCCCATGTAGAGTCCTTTGTAGCAACCCCCAGTGTCAATGTTAAAAGCCCCAGTCCTTTGGATGTCTCTCCTGGCTGTACCCTAGTCTCCTCATCCCAAATTACTTCTGCTGCACTGCTCCTCAGCCTCTTGGCCCCAGACACACTCACATACCCACCCATCTCTCATCTCCTCTGGGTTTTGCACTTTCTGTCAGTTGGAATGCTCTTTGGGGACCCTCATGGTTCTAATGTTCTAACTAATGTTTCCTTTAGGGAAGGGACAGAGATCACATCCACTCTGAAAGAGGAACCTCGAAGTTAAATGCACATTTTAAAGAAGATGTGGAGTAATTTCAGATTT
>u202543_mRNAlike RNA_house mouse07
ATGCATTTGAGAAACAACAAAGGTTTTATAAT
>u202543_mRNAlike RNA_house mouse048
CATGTCGTTCGCGACTATATCACAAAGCGCAA
>u202543_mRNAlike RNA_house mouse038
TCGTTCCTCGGTGCTAGCGCATCTCCTTGTG
>u202543_mRNAlike RNA_house mouse057
GTCTCTAGTAACGCCCATTACGTAC
>u202543_mRNAlike RNA_house mouse020
TCGTCGTGACATATGCTCCCCTAATGACA
>u198133_mRNAlike RNA_house mouse
GATGCATTTCGGAGTGGCGTCCAGCCCCGACGCCGGCTTCCAGGACGCCGCTCGGGGCTGGGAAGGCTCCTGAGCTAATGAGCTGTAATTACCCGCTGCGGCGGGCGGCCGGCCGGCTTCTGTTTGCGTTCGCAGCGGCTTCCTCCTCCCCCGCGCGCCCCCGCCCCGCGGCCGCCCTCCGGGTTCCCGCTCGCGGCTCGGCAGCGGCCTCTTTCCCGAAAGGAGTTGTCTGTGGAGCAAATGGCGTCCAAAGGAGAAGACCCTCCTCCCCTCCCGCTTAAGTTGGATGGGTTCCTCCGAGTAGGGTCGGGATGCCCAAAAGACTGTGCCGAGGGAAGAAGGGCGCGGGGTTCCCCGGGTCGCGGCGTCCGCAGCAGTGCCTCGAGGGCCTCGGGCGCCCGGGCCCCGGCAGCGCCCGCTCCCTTCCTCGCCCCGCGGCGGTGGCTGGCGCGGGCGGCCTCACCGCTCGCTCCTCTTTCCTCCTCGCTCGCCGCCTTTGTTTTGGAGACACACGTGTGCTTAGGAGCCCAGCCCGGGTGGAAAGGTCACAGGCACTTCATTGCTCACGGGTGACAGCGGGTCCCGCAGCCTCGGTGGGCGAACGGAGCCCAGGCGTGCTGGCCAGCCTCAGTCAGGCCGCACCGGCCGGCTTGCTCCAGGCGGCCTGGTCCGCAATCTGCGACCTGGCGACTTGTGTGACAGGGACACGAATTACTTGGGCCATGTACGCCAGCTTTGAGGCTGGAGGGTATACGGAGTTCGGCAGGTTCTCTTCTAAGTGCCTGCGACCCACCCGGTCTACTACTCCTAGGCCTTGCGGCCCTGAGAACGCCTAGGCCGCAGCCAGCCCTGGGTCCAGTTCCAGGCGACCCAGGGGAACCTAGCTGTCCTCGAGTCCTGTTGCCTTGTGGTGCTGGGAAAAAATGTCCCGGCTCCTAGAGGTGGTGTTCTGCGGGTGTCCCTTGCTTTTCCTTTTCTGGGCCAGGCAGCTAGCTAAGCAGGTTTCTAGTGTGAGCTTGTGGCTCGCGAGGAGCCCCTCGTCGCTCCCATACTGTCTGTCCTGTCTATCGGGAGGAAAGCTTCTTCTTATGTTTGCAGGTTTGAAAAATTAAGAATGGAACATGTGTGTGTCTAGAAAGGTGTTGGTATTAAACACACCTTGTTATTTCTGCAAGAGTTGCCTCTGTAGTAGTTCTGAGTCATGTGAGAGTTGATAGATTTAAAAAACAAAACGCACATGTGTAATGTTTTCTATTGTCTATACATTTGCTTTTGAACACTCATATCTAATTTAAGAGAAAGAAACTATTTCTGCC
>u198133_mRNAlike RNA_house mouse03
ACCAAGGGGAGCAGCCACCGGCATACT
>u198133_mRNAlike RNA_house mouse017
GAGGGACCCTAGGTGGCCACGGCATGAGGGCA
>u198133_mRNAlike RNA_house mouse011
GGTCTACGCCAGGGGCCCGTACCTCTCTAC
>u198133_mRNAlike RNA_house mouse02
GCCCGAAGCCCCTCGCGGCAGCAGCCT
>u198133_mRNAlike RNA_house mouse04
GGGGCACAAGTGGCTTACCCGTCGCAAGGCCT
>u193405_mRNAlike RNA_house mouse
TGAGGGTCAGCAATGCCCTCCAGAAGCCCTCAGTGACCCCCGAGGGCTGCTGAGAGGCCCAGCAGGTAAAAGTGCTTGCTACAGAGCCTGAGGATCTGAGCTTGATCGCTCGGCTCCACGTGGTGAAAATTCCTACGTTCTGAGCTCTGTCCTCTGACTTCCACGCTTTAGCCTTGGCATGTATATGTGGTCTTCACAGGTGTCATGTGTGCTATCCCTCACTCCCACCCCATCTCACGCACACAAATGT
>u193405_mRNAlike RNA_house mouse06
CCATCTCGCACTACTGCCTTCCAGCGG
>u193405_mRNAlike RNA_house mouse04
TAGGTCGAGGTGCTTATACAAACGATGGGC
>u193405_mRNAlike RNA_house mouse01
ATAGAAAGTGTGCTCCTAAGCCG
>u193405_mRNAlike RNA_house mouse03
CCTGTATGAGGGCCCTTGTCGTGGCA
>u193405_mRNAlike RNA_house mouse02
TCCATGGATACGCCTCCCTTGCAACGTTTG
>u198631_mRNAlike RNA_house mouse
GGTAATAGTGGACCGAACACATAGGTCAACCTGTTCTTGCGGTACGAAGTGAAGATCCCCATTCGGTAGGGGTGAAGGCAGGACAGATGACCAAGCTTACAGATTCAATGCTGTTCCCAGCTGCTGATGCTGTTTTGGAAAGTGGTGGGGCCTAGTCAGCAGACATAAATACTGGAGTGGCACTGAAGGATGAGGGTGTTATCCTGGTTTCTAGTTTGCTTCCTGATCTTCTGAAATGTGGGTCTCAGCTTCTTCTAAAGATACTTTAGTATGGACAGAGCCAACCCGGCTACCATGTCTCTCTATTGCAAGGACTAGTTGATATTCCCTCAGACTATTCACCAAAATAAACTTCTCCTTCCTTG
>u198631_mRNAlike RNA_house mouse01
CGTGGTAAAAGTGAAGTTGGAGGAGCG
>u198631_mRNAlike RNA_house mouse02
CACTTAGGGGTTTCTACATCACGTTGTTTT
>u198631_mRNAlike RNA_house mouse05
AGCGTATCTAAGGATTAGTAGCGCAACAAGGC
>u198631_mRNAlike RNA_house mouse06
AAAGCACTCTGCGACATTAGCCCTAGTTGTTC
>u198631_mRNAlike RNA_house mouse09
CAAGAAACAATTAAAAAACTTATCCTTGCGCA
>u200890_mRNAlike RNA_house mouse
GGTAAGACTGCAGAGTCCCAGCCCTGCGGACCAGCAGTGCAGATGCAGGCTCTCTGACCGAGTGTCCTGCTTCCTCTTTGGGTTTTTTTGTCCTGTCCCTGCTCGGTCACGTGCAGCTGTCTGTTACATCCCTGAAAGAAAGCTCTGCAGGAACGCTGGGGTAGGTGAGTGACTACCAAGTTTGGTGACTGCCCTGATATGGTTCTGTGGTCTCCAAATGCTATGTGGTGTCCCTAGACCATTGTGGAGGCCTCCATCTGAAAAGGTAAAGTGAGACAGAACTGCTAAGAGAAATGCCCCATTGGAGTCTCCTAACTGTCCTAAGCCCTGGTTCCCTCTCTGAATACAGGAGTGATGTTGTCTCTCCAGCCTAGAGGATGAGAGCTGGAGCCTCTGAACCAGGGGTCCCAGAAACAGAGGAGTCTAGCAGCCCTGGAAGAGAAAGCTAGGACAGCCTTTGTGCCTGAGAAGTAAAGAAGAAAAAGGAGAAAAAGAGATAAAGTCTTACCTGTCCGAGGGTCCCTGTTCAGGCATCATTCTGTCATGGACAGAGCTCAGTTGGCCCCCCTCAATCCTGGGAATCAGGGTTCCTGCACGTGTGCATGGAGTCAGCCAAAATTGACAAACAGACACAGACACGAGAGAGTGTGCTGGATATGAATGTATTTTGTCCAAAGGAACACCAGACTTTTAATACAAAAGGAAAACAAGAAAAGCCAGGGGAACACATCCGCCAAGTTACATTGACACAAAACAAAAAGGAATGCATACATAAAAAGATGGTGGGAGCCAGGCAGCATTTACCCCTGAGAATGGAGCCAGGTGAATGCTCTGATGCAATGCTAGTCTATTGTTAACCCACCACCAGGGGTTCTTTTCCCACCTCTGGAGATGTAGGAAAGGTAGAAAAATGGAGCAGTGTATGCAGCATGGACAGAGGTGGAACTGGAAACGCGATGGTGGTAACAGGTAAGAGAGAGGGCTAAGATGATGTGCTGTCATTGCTCAATGGCAGGGGGGCGTGGCGGGGTGTGAGCTTCTGCAGATGCAGACTTAGCCCCTGAACCTGCTGCCTGGCTGCAGGAGGGATCGCCCTGGCTCTGGGCAAGGATGGAAGCTTGAGATGAAGAAAGGTTCACTTGCTGAATTGGACCTCCTCAAAAAACCACCATGGTCCTTGAAGAGACTGTGTCGGTGACTGTGGCCTGTGCTGCTGCCCCCGGACTCTGTGAAGCCTGAGATCCATGACATCTGGGCTGCTGGGATGTCCTGGGACTTTACTCCCTCAGGTGCCACCCTGATGTGAATGGTAAATGTAGCTCCCTGAGGAGGCCATGTTGAAGCTCATGGCCCCTGAAGCTGCTCAGAGCTCTGAGTGAGTTGGTGGTCCTGATACCACAGCCAAGGGCTGTGTTGATATTTGTGGTCCTTGTTGCCACTAAAGTGGATACAGATGTTCTGCCACCTGAAGTCATGTTAATATCCATGGATGCTCCAGAGCCAGCTCTACTGCCCCTCACTGGAGAGTTATGTGTGTGTATGTGTCCCCTGGAGCTAGCCCTGACTCCACTGGAGAGTTGGCTCCACCCCTTGCTAGCCAACACTTGTCAGGGCACAGGAGAGTTGGCCTCATGCCTCTTGGCTCATACCATGATGATGATACATATATCACACACAGCCCCCACTCAGAAGGTCTGGCCCCACCTCAACTGACCCACAGAACACAGAGGCAAGCAGTGGCTTAGGTGTGGAATATCTAGTCCTGCACCTCGCTGGCAGCCATAGGGTTCTATCAGTTGAAGACTTCTGGTGTGGACAAAAGCAAAGAAAGACTTTTGGGTGGTGGGAGAGTGGGGCGGTCTGACCACTAAGAATTTGACCATGTTCCAGTGAATATATAGACAACACAGG
>u200890_mRNAlike RNA_house mouse037
CGAGGGCACACCCACCAACTTCCCAGGCACAA
>u200890_mRNAlike RNA_house mouse040
ATGGTGGTGGCGTGTAAGGCGCTAGGT
>u200890_mRNAlike RNA_house mouse043
GTTGTCGTAAAGGTACCTTATTCTTGGTGT
>u200890_mRNAlike RNA_house mouse031
TGACGACTCGCGTAGGATCCTACGCCACCA
>u200890_mRNAlike RNA_house mouse047
TGTTGAATCGCCAATGGCTATTCG
>u202714_mRNAlike RNA_house mouse
TAGGGGACTTTTGGGATAGCATTGGAAATGTAAATGAAATAAATACCTAATTAAAAAAAAAGAATAAGATACTAAGTAAATTTCTGCGAGTACGGAGCCTGTGGCTGGGAAAATGGTTATAGCCATGATCATTGACTGCCTTAAGCTTACTCTGTGATAGCCAGTGACAACTGGAAGGAAGAAACTACCTTTCTCTAATGATGACATGTACAGTAAGACTATAAAGAAGAGAAAAATCTTATTAAAAAAAAAAAAAAGAATAAGCCAGCTATCCTGTTGCCTAAATCTGCCTCTTACAAGGTATTAAAAAGTGTGTTCTTTGTTTGTTCTGGGTCTTTGTCTCTGGCCTGAGTGATGAGAGGAGGGTCCCCAACATGATGGATCAATAAAAAACCTCTTGCGGTTTGCAGTGAATGCACTTTCTGTGGTCTTTGTGAGTGAGGGTCTTTTGATGAACTCCAACATTTATCCTTATTCCATGCACATCACTGATCAAGTCTACATACCAATATTAAATGGTTTTCCTTTCAGTGATCTTCATGCACTATAAAATGATGAATATTAATGCATCTAGGTTTACTTATTGTTTTCAGAATTTTTGAGCTTCTGGTATTCTAGCACATTCCTTACCTTTTATTGCTAATTTCTCTATTCCTAAAAATAATGCTAACAGACATTTGATAACAATCAGAAGCTATTATTTGTAGACCTATCCTGCCTTCCCTTTGGGATCTCCTATTGTCTGTTATCATGACAATCCCAACTGGTGAGGTCATCTCTAGGTGTGATCCTCTTTGTATTTCCCAGCTCTGTGCTGGCTCCTTGGTAATTTCAGGATTACTTTCTGTAAAAAATGCAAATAGGATTTAATAGGTATAGCTTGGAGTCTTAGATAAAACAAACCTCCTTCTAGGTTGTCTTCTCATGTTTGAGAAGCACTTAGTCAGGTTGCCTGTTTTCACATGTTTTATGTATTCTGCTATAGATATCTCCACTCTGGGTATTGTGGCATGCACTCATGTTGACCAAGGACTTTCTATCAAATGGACCATTATACCTTTTGTGAAAAGTCTTTATTTTGTATTTTAATACTTTTGTCTTGATTTCTTTTTGTCACTGGTATAATTATGGTCATCATTCTTCACTGCGTCCCAGATGCATGGCATTTAAAGGAAATTCCCTCTTTGTCAGTATTTTGTATCTTTAGATATGAAGTAAATATTTTGTAGAAAATATATCTTTTAATCTGGTGTCAATTTTTTGAATGTTGCTGTCTGTTTACATGTTTAGCTTAGGGAATATTATCTATTTACATTTCAAGAAGAAGCTATCTAGTCTGCAACCTGTGTTTGTGTTATTTGGTGACATTCTTTTGCAGGTTCTGGATCTGCTGCTCTTGCATTGGGCTGATCTGGAATCACATGGGGTAGCTCAAGCCTTGCAATTTTCCTGAGGTTGTTCTGTACCCTGGGAATTTGCGCATCATGACAAATTCTAGGCTTCTCTTCACTATTTCTGTGAAGTATATTGTGGGAATTTAAGTGTCATAGAGTTTGAACTGATATGGAAATCACTTCCAGAGATCCTGCAAATTTCCCAAAATTATGTCCAGTTCTGTCTGAGTAAAACATCTTTTAAGGTTCTTGTTAGTGTTTTCTTCAGTTCCTTCAACAAATCAAAGTTTTCATTGTATAGACGTTTCATAAATTTGGTTAAGTCAGGAATTTTTAATTTTGTTTTCCCTCCCTCCTTCTCCTCCACTTCCTCCTCCTTCTCTCTCTCTTTCTCTCTGTATTTGTCTTTACTAATTTTTATTATTCAGTTTTTTGTTAAAAAGTCTCTAAAAGAGTAACATTTGCTCAGAACCATCGAACCATCTCCCTCGACCCATATTAAATTTTATTTATGTGAGTAGCAATTACAGAAAATGATATAAAGCTATTTTGATTGATTTTATTTTTTAATTTATATAATCAAAAAGCTTGACTTTACATAGGCATGTATAATTTTAATATGTTTTCCTTTTACTATTGTACTTTTTTATATTCTTGAACATAACATTGCTACCTCCTCAGTCTGTGTATTTTCTGGAATGAACACTTTGTATGGATAACCATATGGTATACTGTCCTCTGCCAACTATTTCTCCAGCTGTAAGAATTCATTAGTGCTTGACTAAGGCTGAGGTCTAGTGAGCTTTCTCCCTTCCACGTTAGCATGTCTCTTGGTATTATTCTTGTTCAGCTCAGGTTTCGGCAGCTACATTTGTATGATTTTATATAAGTAGCTTCTCTGACATTTCTAGGAGACACAATGTCACAGCAAACCTCTATTATTCTGGCTCTTACTATATCCCCAACCATCTTGCTTGGTGATGCCTGAGTCTTAGCTGAGCATCACAACTCCATTTTGACTGATAGTGTTTTTCTGTAATGTTGTTCATGTCTTACTAAAAGAACTTGTCTTAATGAGAGTGAGGATTACATTTATTTGTGTGAAATAGGACAAATATTTAGAATGTTGTTTGGGATTATGCTGATTTAGTAAAGTAGTATTTGTATGTTCTTCTCCAAGATCCATGACATCATTAGCCCTGGGAAATGTGGCTAGGTTTTCAGTAACACCTGTGATTTCCCTGTTGTTAAGGTCTTAATTCCAATTAGAAGCTGTTGGTTGCCACCGAGGTATGTGGGCCACTCTTGAACCCTTAAGGTTATTGTGCAGTGCAGATCATTGTTGTGGTTCATACACGTCATATCTGGGTAGGAGGCTTGGTTGGCTCCCTCCTTTGGAAGCTTGCATGTTGCTTTCTTATACGATGAAAGCCAGTTCCCATGTATTGGCAGTCTCTTGGGCAGGTATGACCAACAACTTCACAGCATGGTTCTGGTGCCTGTTGTTGGTTTTGTTAGAAAATCTATGGCCCCTGTGAGGAGCATTATCATCCCAGATGAGATATTTTCATTTATATTCTAAATATATATGTATCCACACACTTATTATATGTATTATAGGCATTATTAATGAATGGATAATAGTATTATTCTTTTTGACTTTTTAGACATCTTTACTTTTTTTTATTTTATTTTTTTTCATCCTTCTAGGTTGTGATGGTTTGTATATGGTTGGCCCAGGGAGTGGCATTTTTTGGAGGTGTGGCCTTCTTGATGTAGGTATGCCACTATAGGCTTGGGCTTTAAAACCTTCATCATAGCTGCCTGGAAGCCAGTCTTCTAGCTACGTTCAGATGAAGAGAAGAACTCTTAGATCCTCTTGCACGATGCCTGCCTGGACACTGTCAAACCCCCACCTTGATGATAATGAACTGAACTTCTGAACCTGTAAGCCAGCCCCAACTAAATATCCTTTTAAGGGTTGTGTTGGTCATGGTATCTGTTTATAGCAGTAAAACCCTAACTAAGACAGAAGTCATACTGTCCCTCCTCCATAATTAAATCTATTCCACCATTCTTCCATTTTTCCTCTTTAGATCCTTTAGTTCCCTGTTATTCCCCTTTCTATTATTCCCCCACATTCCACAATGATCTGCTTTTAGTTTTCTGGTTACTGCAGGTACTCCAGGTTGTGAACTCACATCAGAAGTTTTGGATCTAGAAACTTCCTATGAGAGAGAAGATGCAATGCCTGTCTTTCTGGTTCTGGGTTACTCCACTGACTGTGATCTTTTATTAGGCCACCTATTTACCTGCAACACTCCTGACTTTAATTTTCTTTACAGCTTAATAATATTCCATAGTGTATATGCACCACATTTCCACTCTCCATTTGTCCATTGAAGGCCATTTAAATTGTTCCCCTTTTTAAAGCTATTGTGAGTAGAGCAGCAGTGAACATCTGTGGAGTAGGACATTGATTCCCTTGAACACATGCAAAGGAGTAGAAGAGCTGTGTCACATGCTAGATTTATTTAACTTGAGGATTTGTTTATTTAACTGGTTTGTCCATATTGATACCCACAGTGGCTACATTTTTTGTTCATGGGAGTTTTATTCCTCATGCTTATTGTTGTTTATTATTTATTTATGTTGTTGGTAGGATTATGGGTGCTATTATTCTTTCTCTGTGAGAACTAGTATTTTTGCTGTTTTGCTTATGGATGATTACTTCTTAGTTCTCCCGTATTTATCTACTTTCCAAATAAAGTTTATTATTCCCATGTTTTCATGGCTAATCATTATACCTCTTGTGCATATTTTTCTGTAATTTATTATATACTAGGCTGCATTCGTGAAATGACTTGTATTAATTTGGACTATCTTGAAATACACTTATATCGCTCCATCAATTTAAAGAGATTATTTTTCTAGATGCAACAATATGCTTGATGGTGACTTTCCCTTTAAACTTCCAATATGGTCTCATGTTGTCTTGGTTTTGGGATCATTGACAGGATTCCTCATAGTATTCTGATGTTTGAATCTTGTTATGTGCTTTGACACTATTTTTTAGTAGATTTCAGTATTGATTTCTGCTTTTTCTTTTTCTTTTTGATCCCTTCTATGAAAGGACCACAAACCAGCTATTCATTGTTCC
>u202714_mRNAlike RNA_house mouse037
TTACTCTCATTTATTGGGTGAATTTCATTCA
>u202714_mRNAlike RNA_house mouse01
ATTAAGTGAGAGGATCATGTCTTTTGCGTGCA
>u202714_mRNAlike RNA_house mouse0106
TTCTTTCGATTAGTTGTGGATTCATAT
>u202714_mRNAlike RNA_house mouse0104
TTATTGGCCTTATCGCATTCGCGTTCG
>u202714_mRNAlike RNA_house mouse0102
CCTCCTCTATTTCAACATTATTTTAGATA
>u186310_mRNAlike RNA_house mouse
ACTGTAACCTTCTCAGCCTATATAATGTCACACACACACACACACACACACACACACACACACACACGTTTCCACTGTTAACTGTTGGTGTTGTATAACCAATTGGGAAGAGCATCTCTTCTGCTCTCCTTAGTCCTTAGTTGTCTGTAGCTCTTTGTCTATGGTTAAGGACTTGCAGTCTTACTCCATGCCCTTTAAAGTGACTCTTATGATTGTACTTATTGAGCTCCTGTTTAGGCATTCATGTTCGTGAGACATTATGGGTGTAGCTTCTGATATTAATGGGAGATACTCTCACAGCAAACTCTTCGGTCCTTTTGCTCTAACAATCTTTCTTCCCCCTCTTTTGTAATGATTCCTGAGTCTTAGATAAGGGAATTACAATATAGATATATCCCTTGGGATTAAGCACTACAGCTCTGCATTTTGATTGGTTGTGGTTTTCTGAAATAGTCTCCATCTGTTGCAAAGAGAAGTCTCTTTGATGAGGGGTGAGGACTACATTTATTTGTGAGTATAAGAACACGTATTTAGAAATAGTTGGGACTTATGCTGGTTTAGTAAAGTTGTCATTGTACATTTTCCTCCAAGACCAGTGTCTGTACTTGTCCTGGGTACTTAACAAGATGTCCAGTACTGGCTATGATTTCCCTCTCATTGAGTTGATCTTAAGAGCAGAGAGAGAGAGAGCTGTTGGTTATCACCAAGGTATGACCACCACTATTCCACCCTTAGAGTTCTCTTGCCATGCTAGTAGTTGCTGTGGAACATAGGCATATTAGTTGATTAACTAAACTGCACCAAGAGTACCAAAATGGCAAAAGAAAAAAAAAAAAAGGATATGTTCTTCAGTAAATGAAGTTCATTGCAGCAGTGGTAATCATGTTTTGGCAGCAACCAACTGCTCTCTGGTTAGACTTAAGACCAGCTCAGAGAGAGGGAAGTACTGGAAATCAAGCTAAATGTTGGTTGCTTCCTTCCTTTAGAAGTTTGCTTGTAGAATAGATAGTTTTACAATCAGGCTTTGCTGAAGAGTCACATATTAAAATTCACTGGGACATGCCTAGTTTATGTGTCTCAGTTTTGACTCCTAAGAGATTTACATCTGTGACGTGGAACATAAAATAATGGAGAGCTGTCTGCCGACACAAAAGAATTTTTCATGTTGTCAGTCTGACAGGGAGCTATGGTGATGAAGGAACTTCTCAGAAAAGACCCTATTACAGGTGTACAAGGGATGTGGGCTTGAGAGTCATGGCTTTGAATTGCAGCTTTTCTGTGCCACAGACAAGAAAAGAGGAAACCCAATGCATATTAAAGCTAACAACCTACCACCCATTGTGTTGGGTAAACATGTTCATATTCAAGCTTGGTACCACTGGTCCTGTTTCTGAATGAGAAAATGGACTACATAAGGCACAATAATCTGCCCACAACTGCAACTAAACACAGCCTTTGGTTAGTGCAAACCCAGTAAGC
>u186310_mRNAlike RNA_house mouse014
GTAGAGTGATGGATTAAGGCTTTTTCTTA
>u186310_mRNAlike RNA_house mouse06
AATAATTTGGTGTGCATATGCAAGG
>u186310_mRNAlike RNA_house mouse018
ACGCTTTCTTTTGTATCGTTCACATTAGAA
>u186310_mRNAlike RNA_house mouse025
ATTTTTAGCAATGGGATGGGTGAGC
>u186310_mRNAlike RNA_house mouse07
ACGTTGTCCTACTTTCGCCTATGACG
>u179257_mRNAlike RNA_house mouse
GGCGCGCTCCCGAGCCCGCAGCCGAGACTGTTACCTTCGCGGTCCTCACTGGAGGACGGAGAGTCCCGTAACCCTCGGCCGCTCGTGGCCGGAGACAGCTGCGGCTGCTGTGAGTGCTGCTCAAGGCGAGCAGACCTCCGCGTCTTCATCTCCTCGGCTTCCTGGGCTCGCCGCTGCCTCCGTGGTCGAGAGCGAAGGTTGTAAGCGCTTTCTCTCACTTCCTCTCCCGCAGAAGCCGGCCGGAACTTTTCTGGCGGGGTTCGTCTCCCCCCCGGAGACCTTTCTTTGGCCGCCCGGGGCTCGAAGTCGCCGTACACTTCTGCCGGCTCCTCTGAAAACCTCACTTCCCGTCGTCCGCGGCGCGACGGGTGAGCTCCGTACGCAGGCGCGTCACTGCTGTCGCCATTTCGCGGGTCGAGCCTCCGCCTTCCCTCCCGGATGGGGGCTCTGGGTGTGACGTAGATGGCCCAACCTTCTCCGGGCCCCTCGGCCTGCCACCTTTCTCCCGCCATAGTTGTTTACGTAGCTGGTAGTCGGTTCGTGGCGATAGATTGGCCGCAGATAGATTCCGCTGCGGGTAGTGGCGATGGCTTCGGGGAGGTTGTCGCAGTGGTCAGGGAGGCAGTTGAGAGTCGCCGGGGCCGCCGCCTGCGTCCTCGCTCGTGTGCCACCAACCAGCCTCCAGGCCCATGGTGTGTCCTGAGGGCTGTCGGAGAGGCAGTGCCCGAGCTGGGTCAGCTGCTGCGGGTCACTCCCGCCTCCTGGCTGAAGGCACCAAAGAGGAGGAGAAGGGGGAGGAGGACGTCTCTGTCCTTGGCCTTGGAGGGAAAGGTGGGGGCGACCAGGAGGTGGTAGGACAAGTGGCCTGTGCCAAGCTGCTGATGGCCAGTTGCCCACCACCGGGGGCGCTGGTCCTGGCTCCCAGAGGCTTTGGGAAAGGGCAAGTTTCAGTCCTTGATCCCAAGGCTGTTGCGCAGTTCCCCTGCTACTTTGGCCACTCCTTTTCAAATGTCCCTGGGAGGAGAAATGATCAGAAAGGCAATTCTGCATGTCATCTTATGGCGAAAATTATAGTTTCATGGACCTTTATGAAATTGCTTTTACCCAGTTTAAAATTTTTATTCACCTGTTGACCCTTTAAAATTGTGTTTAGTTACACTCTTGGGGTGTGTTTCCATTTTTGAGTCGTAGCCATATCAACCATATTCTTGAATTTTCACGTGAATGGTATACCAATAAGCTATACCCTAGCCCT
>u179257_mRNAlike RNA_house mouse031
GGTTATTGATCCCGACAATGATAGGGC
>u179257_mRNAlike RNA_house mouse018
TTGCTATCGTCTGCCCACGGTTTCCGCTCCC
>u179257_mRNAlike RNA_house mouse01
GGAGGCAGGCTGCCGTCCCCGCGGGAGGCCCC
>u179257_mRNAlike RNA_house mouse010
CCTGGTTGCGCTTCTGGAGGCACGTC
>u179257_mRNAlike RNA_house mouse04
CGCAAGTTGCGCTCGGTTGATACCC
>u190848_mRNAlike RNA_house mouse
TTTTTTTTTTTTTTTTTTTTTGGTCTGTTTAATGGCCAGTGTTCTCTGACTCCCTTCACATGACTTTGACAGTAACTCTCTTCTGGCTCAGATACTAGCAAAAGGCCTGCTATTTAGGTTTGGGGGCTTGTCTGGGAAGTGAGTGTAGCATCAGTAAATACCTGTTTTTTCTGGATCAGATAACCCTATAGACAACCACAGCAGGCAGACCACGGCTGGCTTTTTTTTTTTTTAATACATGTGTCTATGGGAAGTTATCTCCTGGAAGCTTCAGAAACTTCAACCTTGCTTTGGAGCTTGTGCCTCATGCTGTGGGGTTTACCCTTGAGGGATGGCTGGGGTACAGCTGTGGAGGACCATTTGGAACATTTAGAAATGTTATGAATTAGAATCCTGTTAATTCTCTGATGCTTATTTCACAGGGATTTCATAAGTGGGTGCTTCATGTAGAACTTAATTTCTTCTTCCCTTCATTCCATCCCTCTGTGGATTCGGAACAGGGTGGGATTAGTCACAGCCTGGAACCTTCCATTGTAGCTCACTCCCTGTGGCTTCAACCTGCAGTATTCTCAGGGCTGGTTCTCACACCAGCCTTGAGCTTCTGGGGGGCCAGATGCAATGTTAATTCGCTTTTGTTTCCCAGATCCTAGAACAGTGTGATCCAGTACAAATACACAGTGCACAGATAAATATACAGGAAGGTACTAATTGTAGGTATGTCCCTTGCTTGCATGTACTGTTAATTTGGATTTCAAGTAAATGATAATTTTTTTTTAGTATTAGTATGTTTCATGAAATCTATAGATTTAATTGGTCAGTCTACATTTTTATTTGCTATACTAGACAACGCTATATAGTGTACATGACTTAGAAACTATATTTTTTACCTTCCAAGTAGATATAAACTTATAATGTATCTCAACTAAGATGTATCAAGGTCTCCCAAGACTTGGGCTGTCCTATGGAAGGCAGAGTGGGAATTGCAAATAGCTAATAGCCATACTTCACAGGCATTAAAGGAAGATGGCCTTTGGCCTATAGCAACTACATGGCCTTGACATGGAATGTGTATTAAGGACCACCGAGTTAATGGTGTTGTCTGTGCTTCTTGTTGTCTTCTTCCAGGCACTTGCAGTACAAAGGTTTGCAGTTTACAATGCACAGACACCTCTGGCCATGCTGATTAATTAATGAAACAGGTTGTCTGGGATTTTGGAGCTCTGGTTAGACTCAGGTTCTCCTATTTTGCCTTTGTCTCTGAGGCTGGGGTTCTCAAATCAGTGCTCACTATTTTATTTATTTTTCTGTCTGCCTATCTGTCTGTCTGTCTATCCACCTATCATGTATTTATCTATCTACTATTTATCTACCTACCTATCATCTATCTATCTATCTATCTATCTATCTATCTATCTATCTATCTATGGCTTTTTTTTTTTTTAAAGACAGGGTTTCTCTGTAGCTCTGGCTGTCCTGGAACTTTCTCTGAAGACCAGGCCAACCTCAAATACAGAGATTTGCCTGCCTCTGCTGGGATTAAAGAAATGTTTCACCATGCCTAGCTGACAATATCCACTCTTATTCCTCCATTCCCAATAAGGGGACAGGGCAGGCAGAGCAAGAGTGTATCAACTATTTTGCTAGTGGAATATAGCCTTGGGACACACTATGGCAACACGGGGTCTTTTAAGCCTTGTGTTCTCCCTGTATCTGTTGCATATGCATGTGTGTGGGTATGCGGGAAGGTGTGTGGATGTGTGTGCTGGTACACATAAACTCTGTAGCTCAGCTAGCATGAGTGGATGATGGTAACCTCATTTTTTATACTAGTAAATGGAGCAGGTAGGGACATAAGGGACAGATCTGACTCAGGCAGTAGCTGCTGCTGAGAATAGTCAGGACCTCTATCTTCTATGTAGTCTGCTCCCCTCCCCCACTCCACAGTCAGGCTGCCTCCCACACACTGAGGAAGACTCTGAAATGTGCTGGGTAGAAATGTTTTTGTGGCATTGTCAACAGTTCTGACCTTCATGTGTTGGAGGATCAGACCATGCTCCTAGCATGTAAAATTGACTCAGTAGGGCTAAAAACAATGATAGACTTGCATTAGAAAGCATCTCAATACACCTCTGTCCTTGACCACAGGGGAGAGCTTCAAATGGTACATGTGCCCTGTTGCCCGTTCTCTAGTGAGGAAAATAGAAGCAGAAAGTTTGTTTTCTGGGTTTCAGAACTCAAACCCAGTTCATGCTCATTAAAAGCGTCAGTGGCAAGGATCCTCAGAAGTTGAAATCTTGGCTTTGGTGGGTGGGACAGCAGCTAGAAAACTCATTATTTGCACAGACATAAATATCTTCATTGGCTTTGAAGTGCTGCTGGAACCTGGGCTCCCTGGAGGATGGGCTGTCAGGCTGCATGGATGTGAGTGTCATAAAGCTGGAAGTCATCTTGCCTTGTAGAAACTGACCTGCTACCCCCTATACTTCCCAAGCTGGCCCATGTGTTGCTGTGCAAGGGACCACCCAGTCCTTATTAATGATCTGCTTGGGGATGTAGAGTCCATTAGCTGAAGCCTTGCTTTGCCCAGAGAAGATACTTTAGTATTAATTATGGGAGTGGAAGACACCGTGGCTCTTACAAGCCAGGAAGCCTTGATTTATGGAAGGCCTTGAAGCTTCCCATTTCCCCGTTTATCTTAGTGGAATACCATCACACATGTTGTGGTGGGATTGACTTCCAGTATTTGTTTAAGCACATTCTCTGGTTAAAGCTTTGGTGAATGG
>u190848_mRNAlike RNA_house mouse011
CGCCCAAGAGTCAAAGGAGC
>u190848_mRNAlike RNA_house mouse033
TCGATGGATTTCGCGTAAGGGAAATCCAAGGT
>u190848_mRNAlike RNA_house mouse019
GTGTAGTGGATAGCTAGTTTGTCAT
>u190848_mRNAlike RNA_house mouse035
GCAACCTACGAAGTTAAAGAGTGACTTAA
>u190848_mRNAlike RNA_house mouse022
AACGCGTGCAATTTTTTCTATTTAAATGATC
>u202790_mRNAlike RNA_house mouse
TCTTGGGATCCCTCTCTGCTTTGCTTTTTTTTTTTTTTTTTTTTTTTTTTTTAAATAGCTGCTGCGACCAGAGACCTCAGGGCCTCTCACCTCAGTTCCTTCTGGCCCGCCAGCTTGACTGTTTCTGTAGGTTTTGGCTAAAAGTGATATTTAAAAGCCTGCTTCATGATGGTGGCCTCTGAGGAGACAGGAGCAAACCTCAGCCCCTCCCCTATGTGACCCCCTCCAGCTCCAGTATATGAGCCTCCAGCTGCTTAGCTCAGTCTAGGTTTTGCTTTCTATGTGAACCACAGCTGAATGTAACAGCTCAACTACCAGATGTTCAATACATGTACACACACACACACACACACACGTGGTATAAGCCACAGCTTGCTCTGACTAGTATAAGGGATGCCTTCCTTCTAGATAATTGTAAAACATTCAACTTAAGGGACTCATAGTTTTTAATCTACATTTTTTTAACATTGTGATAAAACCAGGCATGATGATACACATCTGTAATCCTAATACTTATAAGACAAAGGCAAGAGGATGGCTTCAAGTTCAAGGCCATCCTGAGCTACATAGTAAGATGTCTCAAAAAAAAGGGGGGTGTCAGGGATTCACGATTCACATAAGCCAAAGGATTCAGCAGCATGCAGGGTCTCAGCATGGTCACTTAGCCATCTAGCTTCACCACATTCTTGAAGGAAGCTTCATATCCCCTTCTTTCTTACTCACCCCTGGAAACCACAAATCCGTCTTTCCTAATGGAAGTGCCTTTAAAAAAAAGTATCCTACAATGTATCAGGCTCATCTCAGCCTGAGGTCTTAGGGTTCATCCATACTATAGCATGTTATCCTACAATGTATCAGGCTCATCTCAGCTGGAGGTCTTAGGGTTCATCCATACTATAGCATGTTATTCTACAATGTATCAGGCTCATCTCAGCTGGAGGTCTTAGGGTTCATCCATACTATAGCATGTTATCCTACAATGTATCAGGCTCATCTCAGCTGGAGGTCTTAGGGTTCATCCATCTATAGCATGTTATCCTACAATGTATCAGGCTCATCTCAGCCTGAGGTTCATCCATACTATATAGCATGTTCGGCTTTATCACTTCTTATGGGTGAGCGACACTCCAGTGTGTTTCAGCTCAAACTTGCTTCAGCACCACCAGTACTGGGATCACAGGTATGCACCACCATACCCAGCTTCCCACTGTACTTTGTATTAAACTCGGGCAGAAACAGGCAAGCACGATAACCTCTTCTTGGCTCAACCCTGCCCTGTGTGACCTGCTTGAAAGCTGGTTCCAGATGGCATCCCAGAAAGGCAGGCCAGGGGCAAGAACCTCCAGCCACTGAGGACCCAAATTTCCTGCAGACCCCTTCTGCTGTCCTCGCCCACCGTGGGCAAATCCAAGAGGGACGCTAGAGCTGAGTCCCAGCCCCAGCTGGGCGCTGGATGCTGGAACAAGAGGTCCACTTTATGCTCTTCACAATGCCCCATTGTGCCCTTCTGCAGGGAGGACAATGTTACCACTGCAAGGGGAAGCTGAGGACAAAGGGCTCTTTGTGAGGATGGTCCCCACCTGAGCCACAGCACCCAGGGTCACACCTGATGGCAGAGCGGTCCTTCCTCTCCTTCTATTCCCTGCATAGCTCTGGCTTCCAGAAATAATTTGAGGAAGTTGTGCCGACTAAAGCTGCCCCCCCCAAAGGTCTCTGCTGGCCCATCCCATGCCTGGCATATGCCAGTGAGGAGAGGCAGGGCTAAGGGTTCCTACTGAAAGATCTGGATGCAGGATACACAGTTCCTTCAGTCTCTAAATTCTTGAGACCTTGGGCAGATGCTGGCCTGTAGGAAGCCTGGCAGGTGGGAAGTATTTGTATTACCTATCACAACATCTGTAATGGGGCATACTCTCAGCTGGGCTCCCAAGGGAGTGCTTTTGAAGAAAAAGAAAAGGAAACTTAAAAAAAAAATACCCAAAGCACGTTGTAGGCTGTATTTCTATGCTAGCACTCTAGTATCAGGAAGCCTGGAGGCCGGGAAGAGTCCCAGCAACAGCACACCAGTCCTTACCCACAAAAGGCTCACTGCTGGTGTAGAGGTATAAATATTAATGGGTTGTTTAACCATGCAAGCATTGGTCATTTATATGTCAAAGCAGCAATCACAAAAAGGAGATGCTAAGGATAAGTTGC
>u202790_mRNAlike RNA_house mouse05
AGGGGCTCATTCGTCCAACCCCATCCCAA
>u202790_mRNAlike RNA_house mouse027
CAGCGATACACGTGTCCACATGCATG
>u202790_mRNAlike RNA_house mouse032
GGGCCCCACAAATGCGCACTATTCGACG
>u202790_mRNAlike RNA_house mouse015
TACTTGGTCGTAGATCCCCATCCAGGCCC
>u202790_mRNAlike RNA_house mouse031
CGCGCGCACTCTCCAAACAGGAGTTTCCTAC
>u198751_mRNAlike RNA_house mouse
TTTTTCCCACGCTCTCTCTGGCTTCCACGCCAGCCTAGCGCATCCCTAATTTCAGACACTCCAGTCCTTCAGGATCCCCGGACAGTATCACCTCCCTGGCCACCAGCAGCAGCCCTCCCCGACCGACGGTGCCCTCGCGTGGGCCGGCACCTACCCGCCAGGCAAGCGGTGGTGTCCATCCACTTGAGCAGCTGCCCTGCGCTCAGCTCGCCGCGGGAGTCGGCATGAGCCGGCTGGATGGCCTGGCTCATGAGCACCTCACCCGGCGCCACCATCGACTCCATCGTCCTGGCTGAGAGAACCCCAGACGCCAGCAGCAGGCCATCCCGATCCCCTGGGGCCCGCCCCCGCTCCAAAGGGCGCTGCCCGCGCCCGCTGCCAGGTGCTTAGGAGTGGAACAAAGTGGGATTCAGTAAGAATGCAGTGACCTGTCTGGGACCAAGAACTGACATGAAGACTAGCGGTGATGCTGTGGCTTATCATTCTCTGACATCCCTTCTCATCCAGGATGAGGAGGATTTATTAGTTTTATTTTATATATTGGGTTTGTGTGGTGTGCATGCATGCGTGCATGAATTTTTATGTGTTTGTGAGCACATAAACATGCATTTGGAGGCCAGACATTGATGTCAGGAGTCTTCCTTGATCATTCTCTGTATTTTGAGGGGAAGGCCTTTCTCTTGAATCCAGAGCTGGTGTGGCTAGTCTGGGTGCGTGGCTTACTCCAGCATCGCATTTCCACTTTCTAAGTGCAGAGGTTATATGAAGATGGCCATCCCTACCTGGGATTTATGAAGGTGAGGTGATCTGAATACTGTCCTCTGACCCCTATCTTCTGGCCCATGTCTCCCTGCTTTCCTGAGGAGCCTTGCAGGGCCCCAGAAACATCCAGCTTATATCATTCCCAAGGTAATCCCCTTTCTGCTGGGTCCACCAGGGGCACAGCTAGCAGAGGGGCTACCTGGGGCACAGCCAGCAGAGTTGAATAGTGTGCTATTTCCTGAGATCCACTGTCAGGCTCATGGCTCTAGTTGTCTCCCCTGGGATTGCTGCTGGCATCTGGAACGTCCAGCCAACACCAGGGATAACCAGATTGAAAAGGGCAACATAAAAATACAATCAACAAGAACCAAGAGCAATATGACACCACCAAAGCCCAGCTATTCTGCTACAACAAGCCCTGGATATCCTAAAACAGCTGAAGCAAGAAGATGACCTTAAATCCAATCTTATAAAGATGACAGATGCCTTTAAAGAGGAAATGAATACATCCCTTAAAGAAATACATGAAAATACAATCAAACAGGTGAAGGAAATCAATAAAAATGTACAAGAACTGAAAATTGAATTAGAAGCAATAGATAAATACAATCTAAGGGAATCCCAGAGACAGAAAACCTAGGGAAAAGAACAGGAACTGCTTACCAACAGAATACAAAAGATGAAAGAGAGAATCTCAGGCATAGAAAATACAATTGAAGAAATGGATACATTAGTCAAAGAAAATGCTAAATCTAAAAAGTTCATGACATAAAACATTCAAGAAATCTGGGACACCATGAAAAGACCAAACCTAAGAATAATAGCAATTGTAGAAGATTCCCAGCTACAAGGCCCTGGAAATACTTTCAACAAAATCATAGAAGAAAATATCCTCAACCTAAAGAAAAACATTCCTATATACATACAAGAAACTTACAGACCACCAAATAGATTCTACCAGAAAAGAAAATCCTCCCACCACATAATAATTAAAACACTAAATGTAC
>u198751_mRNAlike RNA_house mouse014
CAACCCCCAGCGCCAGACACGACCCCCA
>u198751_mRNAlike RNA_house mouse029
ATAGACGAATGGACGGATAGTCCATTCG
>u198751_mRNAlike RNA_house mouse032
AAACTAGTCTTGAAATAGTTCCTAAGAG
>u198751_mRNAlike RNA_house mouse04
GCCCTAAGGTCCACGTATGCGAGGGGCATTA
>u198751_mRNAlike RNA_house mouse041
AATGAGCTAGAAGTACATAGCA
>u189500_mRNAlike RNA_house mouse
GAGTCAGTCAGGCTCCTGGCAGGAGTCCTGCTCTCAGCTGGTTCCAGGCTCTAGCCAGGGGCTTGACTGCAAGCTGCTCATCGAGAAGGATGGATGCTCCTGAGACCTGCAGTAGACAGAGCCACAAGACACACAGCATTTGCAGGGATGTTGTGGGAATCCCCACAATCATACTCACCTGTTCCTGTTATCTCTGCTTGGAATTATTTAATCCTGCTTTGGCGTTAAGACTGATTATTTCTGAGGCAAGATTAGAGTCCGACTTCAGTTGCAGCAAGGGTGATTCACTTCAGCCTTCAGAAACTGACAGAAACCTGAGACTTCTGTCGTTCCCGTGAAGAACTGTGAAGAACTTCTATATCACGAATCTGGTCAGGAGGGAGATTTGTTCCTTGTGGATATCTAGAAGTATTATACTGATGACATTAGAAATGACTCTGGAATAATAATCTGAAGGATTACACATTTGAGAAAAATGAAGAGAATATTAACTACAAAGGATTTTTTAATGGTGTATTTTATGAAGGCAAGACAAGACTGTGTATTTCTAAGGCTCTTACTGTGCTGCTCACCGTAGTCTCAAACTCATCTCTGAAACCATGCTGCCTCTTCACATCATGAGAAGCTAATATACAGATGCAAACCACAACACTCAGCTGATGGTATTGTGCCTTTAGCATGTAATGTGTGCTTCTGATTCTGAATGCCACCATGCTGCTCACCGCGTTCAAACTCATCACAGAAGCCATGATTCCACCCAGCATCATGCGAAGCTCACAACAGACACAGACCGCCACTTGCTGCTGATGATCCAAGAGTCTTGAAGAAAAAAGTTTAATGAAGACCCATTTAACAGCTGGTGATACAAAGTCGCTCACTTTCTCTCCACAGGGCACTTGAGGATGTCTAAGTTAATTCTTGTGAAAGAGGAGACAGCCCTGATGGGAATTTATTTCTGAACTGATTTATGGGTATAACAGTATGTTGGTAGGAGTCATTTATGTCAGTTTTTCTCATAGAAGAATAATAGTAATAGGTTTTTTTTGTTTTTTGTTTGTTTTATAACCTATCTCTAACTGCACTCAAAATCATTGTCACTTGGCATTATAAAGTATGAATTTTATCACATAGACTTAGCCGTAAAATAAAAAAACAAACAAACAAACC
>u189500_mRNAlike RNA_house mouse029
ATAGTTAGACATAGACATACCAACA
>u189500_mRNAlike RNA_house mouse08
GTCGGCTATGCGAGAAATCGTTCTAGT
>u189500_mRNAlike RNA_house mouse05
TTACTGTAGGTAGACGCGTATTTGAGGACT
>u189500_mRNAlike RNA_house mouse03
AGGTCTTCACAATGAGTCATCCATGAAG
>u189500_mRNAlike RNA_house mouse015
TTAGCAATATACGATCCTGTC
>u185046_mRNAlike RNA_house mouse
TAGGTGGGGTGAGCGAGCGAGAGAGCGAGAGAGCGTAGAAGAATGCGGGAGAAGGTGCGTGTGCGGGCAGCATGTGTCCTTGTGGGGGCGAAGGTGTGGTGAGAGCGAGTGGGGACGAGGAGGAGCGTGGCGGACTAGGTGGTGTGCAGGGGTGCGCCTGCGTTTGTCCGGCGCGTGACACAGGCATCCTGGAGGCCCCTTGGTCTTTGTGTTGATAGGGAACCCTTCGCGTCCAGGGACTTAATTCACTCAAGCGTGGGATCCCTGAGTTGCAGTCAAGTAAGAGAAAAGGGTCTGAGTCTCCCGTGACGCTGATCTCTGGCGTTCTTTCCCCTTTTCGTAAAAATGTATTGTAAATTTATGAATTTCCAGAGATGTCTTTGCCATCCTCCCCACCCCCATTTCCCAGCGCTAACCATCCAAGCTTGACTCTTGTCCCGGAGTCTGAGTTTTAGCCGGTAAAGTATTCGGAAGCGTAAACTTTTTTTTTTTTGGCAAATGCTCAGTGTTGAGGTCAAGGCTATTTAATGAGGTAAGCCGCGGTATCTTTTATCTGTGACTCTCTCGTATCCTTCTGCAGAAAAGCGCCTAAGAAACGGTCATAAATATCGATAAAGTGCCATAGTTTAGTTTCTGCCCTTGGATTTGTCACGAAGTATAAAGTGACTAATCTAGCGTCATTGTAGGCATTCAGCAAATGTTTCAGTTTGGAGTCGCTATTGCTGGATTAGTATATGGTATTTACTTGCTTCCCCGCTCTGTGTTACTGAGCTGTTTCAGACAGGAAGTGAGAGAAGTTGAGCCTTGTTAGTGTGCAAGAGGAAACTAAGACTATAGAAGAACTCACATTATCAGAGCTTCGTTTTTTGATCCTGACACTCTTAGTTTTGGATCGGATGATCGGAAAGAATTGTTAATGGACTTTTTCTATGGGGGATGCAGAAGAAGTTCTTTTGTTTCATTTGTTTTATTGGACTTTTAGAAGTTCCAAATAGGTTCTTGATTTGGTATCATCTCAAATGCTTCATAACAGGTTGGCTTTGAACTCTGATCTTCCTGCCTCAAGTCTCTCCCAAGTGTTAAAGGTATAGGTATATAAGTAGGCTGAGTTGGGGATTTGAGATGAACTGTTGATAAAGATTTTCTGTTTAATGATGTAATCATAGAAGGTAATTGGAAATAAGTGAGTAAAACTGAGCCTGGTGGCAGAGGTCTGTGATCTCAGCTACTCGGGCATCAGAGGCCAGAGGATGGAAGGTTTCAGGGGCAGTTTGTGAAACTTTGTGAGGCCTAAATCTCAAAATAGTG
>u185046_mRNAlike RNA_house mouse020
TTTTGGGCCCTATTTCGCAT
>u185046_mRNAlike RNA_house mouse032
TCGAATAAAGCTTTTTTAGGTTGTATGCGTCG
>u185046_mRNAlike RNA_house mouse025
TCATATATGTATTTTTTTTTCTTTG
>u185046_mRNAlike RNA_house mouse04
CGGTCGTCAGTGTGGCCATGGCGAATTGT
>u185046_mRNAlike RNA_house mouse021
TACTCTTTGCCCCCTACGACAGGCT
>u185760_mRNAlike RNA_house mouse
AAAAACAGGTAGAAACGAGGAGCCGTTCAGAAAAGGTGCAGCTGAGGGACAGGAAAGGCCGTTTTGGACTACATCTGACACGTTTCGTTATCCTTTCAATTGTCAGTTTGCTAATACTATGGGACTATGCAGAAGAATGGAAGTTATCGTAACGTGATGTTAGAGATCGTTAAAGCCACACCACAGTGTTTCCTGATTCCTGATACAGCATGCTAAGAAATAAGGATCGTTCATCTAACAAAGGTAACTTAGCAGTCACTGCAGTTGCCTTACAGGACCACCTATTACATGATCTTCAACTTGGACATCTCTCGGTAGCAGATCCTTGTAAGATAAAAGCACGAAAGAAAGAGAAGAAGTCAAAATCTCTCAAAAGAGATGCAACAGCCATCATAGATACTGGGCTTAGAAAATCTACAGAGGGTCCTAACATGGAAGATCCAGAGAAGGAATATGTTCTAGACCCCACACCACCACCATTAACTTTAGCCCAGAAACTAGGCCTCTTGCCACCTCCCCCGTTGCCACTGTCATCAGATGAGTGGGAGAGAGTGAAGCAGAGATCCCTTCTACAAGGGGACTCCATTCAGCCATGCCCAATATGTAAAGAAGAATTTGAGCTCCATCCCCAGGTGCTGCTTTCCTGCTCACATGTATTCCATAGGGCATGCCTTCAGGCTTTTGAAAAGTTCACAAATAAAAAAACCTGTCCCCTCTGTAGAAAGAACCAATATCAAACAAGAGTGATACATGATGGGGCTCGCCTGTTCAGAGTAAAGTGTGCCACCAGGATCCAAGCCTATTGGCGAGGGTACATCGTTAGAAAGTGGTACAGAAACCTGAGGAAAATAATCCCGCCTTCGGATGCCAAATTAAGGAGAAAGTTCTTTGAGGAAAAGGTGGGTGTGTAATATCACTACCTCTCCACACACACAGAGTCTGTGTGAGTGACCATCTGAGACTGGTGAAGCTACAGGCAGCAGCTGCAGCTCACTTCACTCTCAAGCTCGCTTTGTTCAACTCGATGGCCTCCAACAGCATTGCCTGAAATGATGACATTCAGATCAGCATTGTGTGCTGTTTGTTGAAGTCAGGTACCATCTGGTAAAGTAGACAAAATTGAGTTTTTACAACTCTTAAGAGGCCCCAGTTAATGTCTGCATCATCAGGGAGAATGGAGACCTCACTGCCATCTTCCTTATTATCGAACTGTTTTCGTAGTTATTATCTTCTTTAGGCACAAGACTGAATGACCATAGCCATACACTTTCTGGTCCCATAAGAGCCTCATTTATCTCAGAGGAAGAAAGGGAGTACCTATGACCTTGTGTGTAGCTTTACCCTTACATGGGTAAGCCAGCCCATTTCAACTATGCTATAACAGCATTGATTATAAAGCAATATGATTTTTTTCTAGTACCTTTTCTAGGCACTAAAGGCACATGTTATACACACACACACACAAAACAAACAAAAGCCCTCAATTATTTGTTATAAGCACAGTTATTAGAATATATAATTAGAATATTTGACATGTTGTTGTCACTGTGCCTCAGATTTAACTCAGGAAAACACTGAGTTTCCTTAAAGAATGGGATTAAATGTGATATGGATGTTAAGCAAATGGCATCTCACATGAACATTTCAATTTCCCTAAATTGAAACAAATGTAACAACCATTTCTAATCCTGACCACCAGTACCAGAACTCAGATAGAGCTTGTTAAAATAAAGGCTGTTTATTGG
>u185760_mRNAlike RNA_house mouse036
CAAACATAGAACGCTTTGTTCCCCTCTC
>u185760_mRNAlike RNA_house mouse03
AGTCCTAGCATGAGCGCATCCATGC
>u185760_mRNAlike RNA_house mouse09
CTAAAGCAAGGACTACTGTTGTCACA
>u185760_mRNAlike RNA_house mouse042
CTCAAGCACAAAGGTTAGCGCTAAGCAAAGCA
>u185760_mRNAlike RNA_house mouse027
AGTTATAGACGCCAACATTGATTCGA
>u184708_mRNAlike RNA_house mouse
GAGCCACGTTCGGTTGAGCTCCAAGTAGACCAGCGGCGGCGGCGGCGGCAGCGGCAGCGGTGCTGAAGGCGCAGAGGGCGGCGCAGGCGGAGCCGGGCGGCGGGCGCGCGGGCCGCGAGCAAGCGAGCTGCAGGCTTCGGGCGGGCGGCGGCGCAGCTCAGGCCGAGCCGGCGCGGGAGGAGTTCCAGGGCGATGGGGCCGCGGCCGGGGCTGACGCTTTGACAGCTGGAAAGAGCGCGGAGCCTGCGCCTGGGAGGGAGGGAGCGCGGCGAGCGGAGTGCGAGCGAGCGGGCGAGCGCCGGGAGGGGGCCGGGAGCAGGGCAGCTCGGGAGACCGGACGGTAGCGGCGGCGGCGGCGGCGGGCTCGGCGCCCTCTTCTCTGCAAGCCATGTTTGCCAAAGGCAAAGGCTCGGCGGTGCCCTCGGACGGGCAGGCTCGGGAAAAGTTAGCTTTATACGTCTACGAATATTTACTGCACGTAGGAGCACAGAAATCTGCACAGACCTTCTTATCAGAGATTCGATGGGAAAAAAACATCACACTGGGTGAACCGCCTGGGTTCCTGCACTCGTGGTGGTGTGTATGTTGGGACCTTTACTGTGCAGCTCCTGAAAGGAGAGACACTTGTGAACATTCAAGTGAAGCAAAAGCCTTTCATGATTATAGTGCAGCAGCTTGCCCCAAGCCCTGTGCTTGGCAACATTCCCCCCAATGATGGGATTGCCCGGAGGCCCCATCCCGCCAGGTTTCTTTCAGGGTCCTCCGGGGTCTCAGCCCTCGCCGCACGCACAGCCTCCACCTCACAATCCCAGCAGCATGATGGGACCCCACAGTCAGCCTTTTATGTCACCGCGATATGCAGGCGGCCCCAGGCCCCCGATCAGAATGGGAAACCAGCCTCCAGGAGGAGTTCCTGGGACACAGCCACTGCTGCCCAATTCCATGGATCCCACACGACAACAAGGTCACCCCAACATGGGAGGATCAATGCAGAGAATGAACCCTCCCCGAGGCATGGGGCCCATGGGGCCTGGCCCACAGAATTACGCCAGCGGCATGAGACCACCAACCCAACTCCCTCGGCCCCGCCATGCATAGGATTAACATGGGCCCAGGAGCTGGCAGACCCTGGCCCAATCCCAACAGTGCTAACTCAATCCCGTACTCCTCATCATCACCCGGAACCTATGTGGGACCCCCTGGTGGTGGTGGCCCTCCAGGAACCCCCATCATGCCTAGTCCTGCAGATTCAACAAATTCCAGTGACAACATCTACACAATGATTAATCCTGTGCCGCCTGGAGGCAGCCGGTCTAACTTTCCAATGGGTCCTGGCTCAGACGGCCCAATGGGAGGCATGGGCGGCATGGAGCCCCACCACATGAATGGATCCCTAGGATCAGGTGACATAGATGGACTTCCAAAAAATTCTCCTAACAACATAAGTGGCATTAGCAATCCTCCAGGCACCCCTCGCGATGACGGCGAGCTAGGGGGGAACTTCCTCCACTCATTCCAGAACGACAATTATTCTCCGAGCATGACGATGAGCGTGTGACCCCCTCCGAGACGCTGGGAGCCAGCATTGCAGGCAGAAGATGCCAAGAATTATGCAAGAAGTGAGGTGTCCATACCAGGAGCTGGGGGAGGGCATCTCCTGCTCCCTCCACCCTCCCATTCACTCCCCCACCTTCCCCAATTTTAGTTTCATGCAATAAAAAGGCCAAACTTTTATTCCGTAAAACATGAAGGACAAAACTCAAAAATATATTTCAAGTCAACGGCCAGAAAACTCTCACCTTCTTCCCGCCCAAAAGGACCTTTCTGTACATGACACTTTTTGTTGGTTTTTTTGTTTGTTTGGGATTTTACCGTTGCTGGGATTTTAAATTTGTTTTTTTTTTCCCGGGGTGGGGGGTGTTCTTTGGGGGAATTTTTTTTTTAATGGAAGCTTCTAGCAAGCCCTATGCCCCACCCCAATCAACCTCTTTGCTTTCTTCTTTAAAAAAAGGAAAAAAGGAAAAAGAAAAAAAAGGAAAAAGAAAAAAAAAGGCC
>u184708_mRNAlike RNA_house mouse044
AAAGAGTCTGTGGCTCTCTC
>u184708_mRNAlike RNA_house mouse01
GGGACGCCTCGAGCCGCTCTACCGA
>u184708_mRNAlike RNA_house mouse028
AAGCATCGGGCGTTGGGAGAACGCCGCC
>u184708_mRNAlike RNA_house mouse03
AGAGCCCGCGACAGCGTCCACGCCTG
>u184708_mRNAlike RNA_house mouse047
GAACAAGGCCTCTACCTTAGGCCTAGACG
>u203408_mRNAlike RNA_house mouse
GGCGGGTGAGGTCCAAGAGGGAAGCTGAACCCAGCCCGGACCCCGACCCTGGGTGCCGCCTCCTGAGCTCCGCAGCCAGCAACGCTACGAGCCAGGTACGGCCTGACGTGGCATGTGCGGGGCCGCGCGGGTTCGGGGTTGCCAGGCCCGCCTGCCGCCTCCCCTCTCTAGTGATCACATCCGAGGACCATGCAGCCCCTATGGTCCTGCCTGTCAGCCCAGGGGCAGTGAACCTGGACCTGCAGAATCCTGGGGAACCCCGGGATCTGCAGTCGAGGTCGTCCACACCCACGGCTCCGAGCAAGGTTGAAAAGGAGGGGCGCCAGCCCCATTTCCTGTCTGTGGCTCGGTGGCGACCCGAGGGGCTGTTTGGGGAAAGGGTTGGAGAAGATGGATGTTGAAGAAAGGAACCTTGCATGACTAGGTATCTGAATGGAGCTGGGGGAATGTATAGTGGTCAGAGGTTTGCCTGGGAGGCAAGCGGTGTGGGTTCAGTTTTCATCACCTCAGCTTGACGATGCTGTACGTGGGAGCCAAACTTGGGTGTGAAACAAAGGATCCTTTTAGAGCCAAACTTGGATCCAGTGTCTATGGTAAAGAAAGATGAAATCTTAGCAGGCTACATAGATAGTGGGATTCCTCCCTGCGGACTAGATAACCTAATTTGTATTCTACAGAAAACGTCTGGGGAATGTGATATCGGATGCCCGCTATAATCGGTAAATCTTGGTTCAGATTTTTGCGTGAAAATTACAGCTCAAGTTGAAAATGTAACCTTTTCTGGGTTGGTGTGAGGCAACTTGTTTTAAGTCAGTACAGAATCTTCTTGCCTTTTTTTTTTCCTCAGCCATTTCTCAATGTATGAATTGACCCCAGCTGGGTGGTTTGGGTGGTAAGATGTTTGATGTTTTCCTTTCTTCCT
>u203408_mRNAlike RNA_house mouse018
TTGGTTTGTGTCATACGGTGCTAGGGTCAG
>u203408_mRNAlike RNA_house mouse017
TCGGGCGCTATGGCGCTCGCTAGTATGTGCC
>u203408_mRNAlike RNA_house mouse021
AATAGGAAAATATGGGAACACCCCCTATG
>u203408_mRNAlike RNA_house mouse023
TGTGGGAGTGGATATTTGTTCACTTATGTTCG
>u203408_mRNAlike RNA_house mouse03
TCCCACCCCGTACCACGCCTTGTGGGATCGGC
>u191785_mRNAlike RNA_house mouse
GGAGAGAATGCAAGCTGTCCGGGGCAGCTGGACCAGGTAGCCATCTTGATTCTGTGTGTGATGCGCCACTGACTGGCTCCTGCCCAGGCTGACAGAACCGGTAAATGAGGTCCCCCATACAGGTTTCAGAGGCTGACATCATCTTTTCAAAGAGCACTCTCTGGTGTGGAAGCCCACAGAGACCTGCCTTGCTGCTTGTGATGAAGGAAGAGGAGCTTGAGGCCAGAGCACAGAGGACACCTGCTCCCAGCTGTGCACATGGTCACCAAGCTGTCACCAAGCTTCTCATGCCCCCCACTCCCACCTGTGCCCCAGCAGGCATGGCGTGCACTGACACTTGGTTGGGGGAAAGGATTTCCTGCTTCTGGAGCACTGGGAGCTCATTGAAGTCGCCCACTGCCATCTCTCCCAGTCTTGCATCTCCATGGCTCTGATGATGCAAAGCACCAGCAAGAAGCAGCAGCCAGCTCGAGCCACCACTGTCCATGGCTCTGTGACTCCTGCTATGAAGTGCCCTGAGAACAGCCGTCCTTACAGCCCCGGCACCGTTCTCTTTAATAACAGACCTCAGAAACACACAAGATTTCCCTGAGAGGAGGGTCCCCACAAGGAAGTGCTGGATGGTAAAGGTCAAAATCTTGATCAGGGGCCAAGAAAGTTGGGGCTTCTCTAGAGGGGCTGCGTAAGAGATGTGTTTTACTTCCTGGTTTTTAAATAATAAGAGTATTTCTTCGTCTCTTAAACATT
>u191785_mRNAlike RNA_house mouse07
GATGGGATCTTTCCCATGGACGTGA
>u191785_mRNAlike RNA_house mouse06
CGCTAACACAATCGTAGGTGCTCCACTCGCGC
>u191785_mRNAlike RNA_house mouse05
GTAGACGCCCAAGGCGACGTCGCAACGAC
>u191785_mRNAlike RNA_house mouse015
GGACATATGCTTTCGAGTGGGCCCTCTCC
>u191785_mRNAlike RNA_house mouse012
AGGGGCACGAGGGATGCCCACCCAAGCAAG
>u205391_mRNAlike RNA_house mouse
TGGATTCATTCCCTCCTTTGCCCGGGGGGCCCCTTCCCGGCCAGACGGCGGGACAGACGGCTGGGTGTGCAGCGACCTCGAACCCGTGAGCCAGAAAGCAGAGCTTCTGCGTCCCAGGGACTCCAGTACACCACCATGGCGGATTCTGAGCGTCTCTCGGCCCCCGGCTGCTGGTTAGCCTGCACCAGCTTCTCGCGCACCAAAAAGGGAATTCTCCTGTTTGCTGAGATTATACTGTGCCTGGTGATCTTGATTTGCTTCAGTGCATCTACAACATCGGCCTACTCCTCCCTGTCGGTGATTGAGATGATCTGTGCTGCTGTCTTACTTGTCTTCTACACGTGTGACCTGCACTCCAAGATATCATTCATCAACTGGCCTTGGACTGTGAGAAAGGGGCCGGCAGTGCCGGGGCTGGGCAGGGGTTGGGACGTTGGAATGGTCTGCAGCTCTCACCTTTTTCTTGGCCCACTTCGCAGGACTTCTTCAGATCCCTCATAGCAACCATCCTGTACCTGATCACCTCCATTGTTGTCCTTGTAGAAGGAAGAGGCAGCTCCAGAGTTGTCGCTGGGATACTGGGCTTACTTGCTACGTTGCTCTTTGGCTACGATGCATACATCACCTTCCCTCTAAAGCAGCAAAGACATACAGCAGCTCCCACTGACCCCACTGATGGCCCGTGATCGTCTTTCAGCTGTCTCTGCTACCTGTCAATAGCTCCTCCATCAAAAACTTTCCTCCTGTCGGGCGGTGGTGGTGCTCGCCTTTCCTCCAAGCTCTCAGGAGGCAGAGGCAGGTGGATCCCTGTGAGTTTGAGGCCAGGGCTACACAGTGAGATCCTGTCTCTAAAACAATTCCTTCTCCGGTTTCCACAACACTCCAGCCAATTCTCTGACCCCATTGAAAGTGCTTATGGTACAAGAGATTGAACCTAGAGCCGTGTGCATACTAGGCAAGTATTCTCCACTGAGCTACATCCCTGTAAAAGTGCCTTTATTGGGAGTTTTGTCTTCCAGCCTGCCAATCAACCCATCTGGGTGTGGCCACCTTTATGGGTGTGCCTAGATTCCCCTTTGCTCTGCAGTACCAGCAGCCGACATCAGTTCTGCTTGAACCATATCCCCACATAAGCTACAAAATGAGTGACCCACTACAAATAACCTTTTTCTCTGTGTGGGGTGAGCTGTGAAGGGCTAAATAAACAATAAAAGT
>u205391_mRNAlike RNA_house mouse022
TACGAGAGCGCTCTAGTGCGTAGCG
>u205391_mRNAlike RNA_house mouse024
GTATTCTTCTCGCGCCTCTCTAGCCTTTCCTG
>u205391_mRNAlike RNA_house mouse010
ATGGGCCAACGCAAGGGCCTATGCGTTCGGG
>u205391_mRNAlike RNA_house mouse02
TCCCCCCGTGCGTGAGAGACGCCCACGTCTAC
>u205391_mRNAlike RNA_house mouse014
GCGATGTTTGCCCAATCCATAACCAACA
>u177887_mRNAlike RNA_house mouse
GATCCTTAGCAGCAAAACCAACGCTGTGCTAGCTGCTCCAAACCCTGTCCTGACAACAGTCAGACTGGCGACTGACAGCACGAGGGGACACTGCCATCCAAGGTGCCACTGCAGAGCCCAGGACTGAACAGGATCAACCTTGCTGTGTTTTGTTCTGGACTCCATCTGCAGATGTTCTGAAAACCTCTGAGTCTAGAAATTGATTATTCACCCAGGATACCTAATTCAAGCTCCCAGAACTCAGCCGACCAAGGAGCTTGGAAGACTTTGCAACTTTGGACCAAGCACAATGAAGTATTCCCTCTGGGCTCTGCTGCTTGCCGTGCTGGGCACACAGCTGCTGGGAAGCCTGTGTTCCACCGTTCGGTCCCAGAGGTTCCGAGGAAGGATACAGCAGGAACGAAAAAACATCAGACCCAATATTATCCTTGTGCTCACTGACGACCAGGATGTGGAGCTGGGTGAGAATCTGACTTTTTGATTTGCCAGTCTATTTGATTCGAATGCTTTCCAGAGCCTCGCCTGTATCAGTGGTACCAGTGGTCCTTTAGAGGACCAGTGCTTTGCTAGCTGCTCCTAACAACCATCTGGTTAACAAACCGAAACTCGTACGGCTCATAAACTATTTGATTTGTTTCAGTATTACTTCTCTGGTATTATATCCGTCCTGTTACAGCATTAAAGAATAATTTCAAACAGGAGAAGAAGATGGGAAGCTTGGGAATCCACAGAGGTCGTGGACTTTATAAACTTTATGAACCCTGGACCAAGGGAATTGTGGCTCATTCCTGTAGTCTCATAACTTGGAAAGTAGAGATGAGAGATCAGCAGTTTAAGGTGATCTTAACTAGCCGTGTAGTGAGTTAGAGACAGCCAGAGACACGCAAGACCCTGTATCAAAAAGAAAAGGGGAAAGTGGAAAGAACGAAGTTAATTTGAGAACTACATGAGTTAAGTATGTCAAAGTTCATGAGAGTGTGACTTTCTCTGAATGTATATAAAAGATTGAGTCAAGGAATTTTCAATGGTTACTTAGAGCGTGACTTACCCATCCATAGCTTGCTGAAGTAACTGTACAACTGTAGGTGACTAGGCTCAAATTTTTCATTCATTCATTCATTCATTTGAAACTGAATCTCAGGGTGTGACCTATGGCTGTCATGGGACTCTCTGTAAACCAAGTTGGCCTCAAACTCAGAGAGATCTGTCCACCCTTACCTTCTGAATGCTGGGATTAAAGGTGTGCACCACCATGCACAGACGTAATATATGTAGTTGAAATGTAACCGTGTTCCACATATCTTTGCAGTATCTCGCCATGCCTGGGTTTGTACTTTGGAACTGTGTCTCCTGAGTTTATTCAAGAGCACTCAAATGAAGTGTGCCAAGATTTAGTGGTTTCAGCTTACCTCTAACATCTTGCTCTTTAACTGCCTAGCCCTGGGCCCTTATTTGTAAGCCCATAGCCAAGATCTTCCTGAGTAGTTTATGATAGACACAAAATTCATCCTGCAGACTGTCACCACCACTCCTCAACTCCCCTGCTGTACTCCCATCTTTGCTCCAGGTCATTGATCAAAAGAGCCTACCTGTGCTGTTCAATTTGACCATAGGGAGGACTTTTCGGAGAGATCCCAAGGTTTGGTCTTGAGGATCAGACCATGAAATAACAGCAAAGTTGATTCTTAGAGTTTAGCTGGGAGCTGACGTACTAAAGGCCACTGGGGGGACCATTGTTGAGTCTGCTTTCTCATTTCATATTTAAAAAATAAAAAGTATGTTGATTTTCAGGATCTTTGTCAGAATGAAAGGGCCATGCACATATGGCTTTATGATGAATACTCCTGGCTGTCCATTCATATTCAAAACCTACTCATTCACTTCCAGGGAAAAGAAAATGTAGGACTCAAGTTTGACTTCATCTTCCCTAACACCTGCCACATCCTGGCAGAGCTGACATCTCTAGACCCACCTTGTTTCTGCAGCACCTTGGTCCCTTCATGCCCATTCTCCAGTGCATGGCTAGAGCTACCTTTAAACGACTGTATCAGGTCACCCTGAATTAAAACCCTTGAGTGACCGCCATGCTTTCTCCTGTAGCATGAACCCTGTAGGCAAGTGAAGCTGAGGTCTGCCCGGCCCCAGTGGATCTCAAGGGCTCTGCCATTCCCTAAAACCGTACTCTGTGCACAAAGAAGCAGTTTTGCTTATGGAAGTCATGTGCTGGCTCCCACTAACTTCTCACATCCCATGTGAGTCTTAGCATCTCTATCTCTCCCCTTGTATCTCCCTGGAGAAACAACAGCTGTCACAAGCAGTTCCGGTGTTCCACCACCTCCCTTATGGCTCAGCCCACCATACCTCTCCAAGCCCTGCCCCTTCCACACACCCCAGAGGTCAAGGCTGTTCTCTTTATTCTATAGTCGCCATTTTAGACAACAGTAGGTGTTCAGTACACTTGGGCTAGATACACATCAGTTCTGAAATAGCTAACCCAATTCCCAGAAAGGGATGTAGGCATCCATCATGTCCTTCTTCAACACTATGGTGCTGGCTTTAAAATAAAATAAGGAATTACTGGTTATACTG
>u177887_mRNAlike RNA_house mouse09
GTTCACAAGTCCCTCGACTAAG
>u177887_mRNAlike RNA_house mouse024
TGTGCTAGTAAGTATATTACATAGAAACATT
>u177887_mRNAlike RNA_house mouse059
AACTAGCGTGTAGCGTGCCTTCATGGAT
>u177887_mRNAlike RNA_house mouse064
CATCTGTTAAAAATAATTAAATAGATTAAGA
>u177887_mRNAlike RNA_house mouse043
CACTCCGTGTCACACCCTAAGGTCGCGGATTG
>u177880_mRNAlike RNA_house mouse
GGGATTGTTCTCACATCTGCCCTTCTCACTATCATGGACATTTTGTGTCTGTTCATCTCTAAATCTCCAGAGCTGAGCTCAATGTCTGACACTGAGAGCTGGGCAGAAAATCACGAGCCTACAAAAGAGCTGTCTGGATAGACTGCGGCATTCACGCAAGAGAATGGATCGGTCCTGCCTTTTGTCAGTGGTTTGTAAGAGAAGTAAGTTAAACCCTTTTCAGAGTGTCTGCTCCAGCCAGTCTGGAGATCCCTGTGTTTTAATTCTTTTCAAGGAATAAAGTGGTGATTCTAACACAGTGATACCTGATTGAATGACAATAATACCTTGATTCTGTGGGCCACTGTCATGCTTATGAAGCCCTTCAAGGCCTTGGATGAACTTATATTCTCCTCTATCAATTTTCAAATTTAGGGACAGAAAGGAAAAAGAAGAGATGGTTAAGTATAGGACATCTTTTGTTCACAGAATATGGTCCTGGTCCTGTATACTATAGAAGGAAATATATGTACACATTATATATGTGTGTGTGTGTGTGTGTGTGTGTGTGTGTGTGTACATATATACATTTCAACTATAATTATATCTTAATCCTAAATACTGCCACCCTTGCTCAGCAACATCTGCTCCCTTCCCTCCCTCTGTGGCTATTACCATCAGTAGTATTTCTGCCCCAGCCCCTAAGTCAGAGACTCTTACCTATCTCCTGCCACATGTTCAGCATGCCAGATAGCACATGGCACTTAAGAGGTAAAGTGGAATCACCATGCCTGACCTCAAGCTGTACTACAGAGCAATTGTGATAAAAAAAAAAAACTGCATTGTACTGATACAGTGACATACAGGTAGATCAATGGAATAGAATTGAAGACCCAGAAATGAACCCACACACCAATGGTCACTTGATCTTTGACAAAGGAACTAAAACGATCCAGGGGAAAGAAGACCGCATCTTCAACAAATGGTGCTGGGTCAATTGACTGTTAGCATGTAGAAGAAAGCAAATTGATCCATTCTTATCTCCTTGTACAAAGATCCAGTCTAAGTGGATCAAGGAACTCCACATAAAACCAGAGACTCTGAAACTTACAGAATAGAAAGAGGGGAGCCTCGAAGATATGGACACAGGGGCAAAATTTCTGAACAGAACAGCACTGGCTTGTACTGTAAAATCAATAATCGACAAATGGGATCTCATGAAATTGCAAAGTTTCTGTAAGGCAAAAGACACTGTCAATAAGACAAAAAGGCCACCAACAGATTGGAAAAGTATCTTTACCAATCCTAAATCTGATAGGGGATTAATATTCAATATATATAAATAACTGAAGGAATGGACTCCAGAAAAATCAAATAACCCTATTAAAAATGGGGTACAGAGTTAAACAAAGAAATATCAACTGACGAATACTGAATCACTGAAAAGCACCTGAAAAAATGTTCAACATCCTTAATCATCAAGGAAATGCAAATCAAAACAACCCTGAGATTCCACCTCACACCAGTCAGAATGGCTAAGATCAAAAATTCAGGTGACAGCAGATGCTAGAGGCGATATGGAGAAAGAGGAACACTCCTCCATTGCTGGTGGGATTGCAAGCTGGTACAACCACTCTGGAAATCAGTCTGGTGATTCCTCAAAAATTGGAGATAGTACTACCGGAAGATCCAGCAATACCTCTCCTGGGCATATATTCCAAAGATGTTCCAACTGATAATAAGGACACATGCTCCACTATGTTCATAGCAGCCTTATCTATAATAGCCAGAAGCTGGAAAGAGCCCAGATGTCCCTCAACAGAGGAATGGATACAGAAAATGTGGTACATTTACACAATGGAGTACTACTCAGCAATTAAAAACAGTGAATTTATGAAATTCTTAGGCAAATGGATGGATCTGGAGGATATCATCCTGAGTGAGGTAACCCAATCACAAAAGAACTCACTTGATATGCACTCACTGATAAGTGAATATTAACCCAGAAATTTAGAATACCCAAGATACAATTTGCAAAACACAAGAAAATCAAGAAGAAGGAAGGCCAAGGTGTGGATACTTCATTCCTCCTTAGAATAGCGAACAAAATAATCATGGAAGGAGTTACAGAGACAAAATTTGGAGCTGAGCAAAAAGGATTGACCATCCAGAGACTGCCCCACCCGGGGATCCATCCCATATACAACCACCAAACACAGACACTATTGCATATGTCAGCAAGATTTTGCTGACAGGACCCTGATATAGCTCTCTCTTGTGAGACTATGCCAGTGCCTGGCAAATACAGAAGTGGATGCTCACAGTCATCAATTGGATGGAACACAGGGCCCCTAAAGAAGGAACTAGAGAAAGTAACCAAGGAGCTAAAGGGTTCGGCAACCCTATAGAAGGATCAATAATATGAACTAACCAGTACCCCACAGAACTTGTGTCTCTAGTTGCAAATGTAGCAGAGGATGGCCTAGTTGGCCATCAATGGGAGGAGAGGCCCTTGGTCTTGCGAAGATCATATGCCCCAGTACAGAGGAATGCCAGGGCTAGGAAGTGGGAGTGGGTAGGTTGGGGAGCAGGGCAGGAGGGAGAGTACAGGGGACTTTGGAGATAACACTTGAAATGTAAATGAAGAAAATATCTAATAAAATGTATTAAAAATGTACAGGTGAAAATGGAAAAAAAAGAATAAATGGTGAACATGAAAAAAAGAGTTGTTAATGAATGCAAACATCAAGAATCCAGTGTTAATGATGTTCAAAAGTTCAGGCAATGATTCATCCAGTTACCTCAAAAATATGAAGATATCACTTAGATTTTATGCAGAACAAACATGTGTAAACCTATATGTCCTGGAACCTGGGTTCAATCTCCACAGAAAAAGACACAGTGTGGCCACTGTTGCCTGAAGACAGTTCATTTTGGAGCAAAACTAAAAAGTATCAGTCAGGCTGGTATAGCTCAGGATAAGCACTTGCCTAGGTTGTGTATGGCCCTGGGTTCAGTCCATAGCACCAGTAAGGCAAACAAGAAAAGAAAAGAAAAAAAGGAGCAATAAACATCAATTAAGGTGAGGCTCCAGCTCCTCAAAGATGATTAGGAAAACGCTTCTCCCTCCTTCCTCCTGCACAAGGCTAGCTTCATATAGATCACCTCCGTGTCTCTGCAGCCTGCCCCTCCTTCACTCTCTTTCATTACTGCTGCCACCTGCTCCTCCACCCAACACTTAACCTTTCTCCATTTGAAATAGAAGCAGACAAAAGGAGCTCGAGAAATCACCCACCTTTGCAGGAAAAATGAGGCACAAAAGCACAACAGTCATAGGGTAGCAGTGACTAAAACAGGTCAATATTTACATGACATGCTCATCAAAAGCAAAATTTTGCCATCTGCCTTTTTCCCATTCTCAATGATACTGGTTTGGGGGCAGGAGACATGGGGCTGTCAAAGGTTTAAATAGCATTACTACATCATCTCTTTTGCACTAATTCTGTCCTTCTGTTAAATCCATAGTGACAGGCATGGTGGTGCATGCCTATAATCCCAGCACTCAGAAGGCAGAGATAGGTGATCTGGGAGTTCAAGGCTAGCCTGGGCTATAGGAAACCCTGTCCAAAAAACAAACAAACAAAAGAAAACCCAATAAACAATAAAACCTCAGTGTTTGAAGAGTAAGGCACATAACGAGGATCCAGACATTGGCCTCCACAGATCCACTTTTGCCCAATATCAGGACTGGATCTCAAGCTCTCAATTTATCTAATTTCCATGTCCCCTAGAGAAACATCTGTAAACCTCTGTCCACCAGTAGACTCCAGGATACTATATCTAGTCCTCTCTTTGCTTATACAAGCATAGTCCCTGCTGCACTGACTTGTAAATTATTTCTTCCCAGGAAGACATTCAGGATGCTGAATAAGTTTCCTTTTCTCATATTTTACCAAAATCTGTCAGTGGTTCCAAATGTTGGGCCTCATGCTATTGCTCTTTCCCTTTCTTGGATACATTTTCCTAAAACTCAATAACATAAAACAGCAGTCATTGATTTCTCCATTTCTGTGGTTCAGTAGTTCAAGTCCATTTCTGAGCTCAGCTGGATGCCTCTGGCTTAGGACCCTCACAGAGCTGCACTTGGAGATGCAGCCATGAAGATGTTTGCATTGAGAGAGGACTGTGCTTTTAAGTTCATTCATAGCTATTGAGGATTACATTCCTCATTGGTTGTCAACTCTAAGTATCATTTCCTAGACACATGGGTATCTTTCCCTAAGGTAGCTGGGAAAATAGACCTGGCTTTTCTCAGAGAAAGTGTAAGAGAGGAGAAGAAAAAGGAGGTCCAAAATAGAAATGAGTCACTTTGAAGTTAAATCTCAAAAGAGACATGTTGCCAAATTCTGTCCACTAGAAGAGGAAGAACCAAGGTCAAAATCATACCAAGAGAAAGAGACTATATACAAGGTCTGAATCCCAAGAGAAAGGCATCAATGAGGCTCAGGTTTGAGACTATCTCTCATGCCTTACTGAGAGCTACCTGATAGCCACCAATGTGACCTTTGAATCTTTACTCAAATGTGGACTACAAGAAAAGTTAAGTCAACCCTCTGCTCTGATAAAGCAGATTACAAGGAATGTTAGGTACAATGTAACCTGAGTTATGTAACCCTAGCATAAGTCATTTAGTGTCTCTGAACACTACCAGCATGTAAATAAAAGGATTGTCTAACATACAGAGCTGCTAGAAGAGTTTAGTAATGCAATACAT
>u177880_mRNAlike RNA_house mouse069
ATGACTTTCATACAAAAATTTGTGAG
>u177880_mRNAlike RNA_house mouse014
TTAAAAATATTCGTTTATTTTCAAAAAGA
>u177880_mRNAlike RNA_house mouse0117
ACAATCAAAGAGAGGCGCACTCTTGATACATG
>u177880_mRNAlike RNA_house mouse0102
ACAAGAAGGAGAAAAAGTACAACACGAAAAG
>u177880_mRNAlike RNA_house mouse020
TACCATGTGACTAAATTTGCATTCTCCTAC
>u205337_mRNAlike RNA_house mouse
GGTGATTGTCTGTTGCCTGATAACCAAAGGCAACAGCAAGTTCCAGGAATGAAGGTTGGGCTTGGTTTCAATTTCATCATTAATAGAACAGATGGTTGCCTTTGAGCCCTGAACCAAAGACTCATTGCAACCGTGGGTGTTGAGAGCAGGTCTCTACCAACATACAGCATGAGGCAGCCCACATCTACCCTTGAGGATTGATGTCACACACTATGGGGTCTTTGTTTAAACCTGTCTCCCTAGAATGGTAGTTTTCTGTGGATTAGCTTTCTGTATTTGTATAAAATTATTCTAAAATTTAAAGAGAAAAGTGATGAGATAAAAATATTGCAGGTCTTCTGCTGGTATTTCAACCTTTCAGATCTAAACACTCTGAAGTAGACAGTCTTTCTGAATTGAGGATATGAAGACTGGCTGTATACAGGCTGGGGCCAGGTACATTCTGTAGCCCTGTAGTGAGTTGCATTTTCCTGATTTTTATCTCTAGTTAGACTTCACTGAAAGTCAAATGAAAGCAGAGATTATAGTTTTGCTGATTTTCATATTTTTTAGTCACAAAATCCCTTGTTATCTATATTTTCTGAGTTTCTGTGGTTTTCTAGAAAACATGGGTTTTGAAGTGAATTTTTCCCCAAATATAAACTTCAGTACTTTTCTAAAATTAAAATAGAGGAGGAAAAATGGATTTTTACAATCAGTTTTTCTTCCACTTAATTAATAATTGAAGTGATTCTGTAATAAACTTCAAAGTCTAAGGTAGACTTGGTTTTCCCATATGAGATCTTGGTAAATATTAGTTTTTAAATGGTGCCGTTTAAAATTAACATTTATTAGATGTCATCAAATTCTTAGCATATATTGATCATGGCATTGCTGAGACTCCACAACTTTTTAAAGCACCCAAATCCATGTATTCAGTATTATGACAGCTGCCTGCAGGTACAATAACATGTGTTAGCCAAGTGTGTCCTTTCTAGAGTCTCAGTCCAGTAGAGACTTGAGCTGTCTGTTGCTTTTGTCCTCAGAATAAGTTTCCCATAAATCTCATCTAAAAAGCATGGTTCAAATGCCTTTGTTCCTTTTTATGAGAAGTAAGTCATAAGGCACAGTTTTGCCTCCATTAGAATTTGTGCACGTGGATTCAACAGCCCTTACTGACTGGCCAGACTGAATGAGTATTTGTTTCTTAGAATCTGAAGTGAAGCTTTGTCCAGGTCTGGTAGGCAGTGAGATTTATCTGAGGCATAATTCTTGTTGCTAAATAAAAACAAAAGTTTGAGACAAATGAAAAGTCTGCATTTACACTCTGGAAAATGTTGTGTTCTAGTGGTAAGAGTTTCACTCATGAACTTAATGTTATCATTAATCAACATAACAAGCTTACAAGTAAAACAAGTTCCAGGGAACATAGCATGTGGCAGTGTCTAAGTACATGTGTGAGCTGGGCACTGTAGAAAGAAGGCCAGAGACACACTTGCTTTATCTTCCAAGTGGAACCTGGAGTATTCCAGTGATTTATTTTTGTATTATCTTAGAGGTGGACATAAAAATGTATATTTCAGTAAACAGTGCATGCGCAATAGATTTTTAAGAACATTTTATTTCTGATTTTAGCCTAAAAATACATACTCAAAAACACTTCTACCAACAAGACTTAAAATCACAGAATCAAGACTGATTTAATATCACACACTTCTGTTACATAATTAAACTATTTCTTAACGACAACAGTATTTTACAGGCAGTCTCTTGTCAGTTCTAAGCTCAGCTTGACAGTGTTGCCACACCGCCCTGCCTCTGGGACTTCAAGTGTCATTCCTTAAACACCAAGGTCATTGCTTAGAGTTGTATATAAGATACCATGTAACCCACTCATGGTAAGTGTTGGAAGCATTGCCTTTTGCTGCTCTGTTCTGCATTGACCCCAGTTTTGCCCTCCTCCCATGAATGTAGTATTATTCATAGATTATACATAACTACATGTATTGCTTTTGGCAGTAAATCAAGTTCTAGTTGTAATTTTCCAGCTGTGAAAATGTTGCCTTGTATTTAAAATGGTTTCACGAGTGGAAACCTAAGTAAATAAGCTCATTAGTGACAAACCTGCTTCTTCATGTCCCCCTTTCCCATCTCACCACTCCTCCTGCATCCTGCTTCCCGCCCCGATGTGAGTGCTTATTCTTAACAAGGAGAATCTTTTAAAATG
>u205337_mRNAlike RNA_house mouse031
TAAGAATATAAAACAACTTGAGTGT
>u205337_mRNAlike RNA_house mouse010
AAACTAGTACATAAACGCTCCTTTGG
>u205337_mRNAlike RNA_house mouse039
GATCATATCGCGCTATCTTTCCACT
>u205337_mRNAlike RNA_house mouse055
ATATCTATAAGTGGAAGGAAAATGCTTAT
>u205337_mRNAlike RNA_house mouse030
TCATTGCAAGCTATCTACCTTGTTCG
>u180437_mRNAlike RNA_house mouse
TTTTGGGATAGCATTGGAAATGTGAATGAGGAAAATACCTAATTAAAAAAAAAAAAAGAATTTGGGGGTGATACCTGAGCCATGGATTGCACTTTGGAATGACTGATAAAATTGAAAATCCTGTCCATAGCCAAATAACAATATGAAGGTTTATGTGTGGGCTGAATAGCATGAAACTCTCAGGCCGAGGATTTCTGCTTCCTCTTGGAAGAAACTCTGATGGTATACAGCTAGCAATGAGTGGGGCAGGGATGCTGTGCAACTCTCACTTCTGTTTACCCGGAATATTTTTTTCACCCCGACTATAAAGGCTACAAGAGCTGGGTTCCATCGTTCTCAAGAACACTGATTATTCTTGGCTTTCCTATTTAACATTTGACTACATTAGCATTTTTGTAATATTTGAGAAGTGTAATATCTGAATAAGCCTTTTGCTTTTTAATTCCAGTACATTACTTAACATAGGTCAGTGGCCTTGACAAGAAGCCTTGATGGTTAAGTGGATTAATGTAAGTATACCAGGAAATATAGGGCTACTCAGTTGCAGGCTCACTGCCTTGTGTGGTCCATCATGTTGTGCAGCCTGCATGCCACTGCATTTTATCAGCATGTGTGAGGGAGGAAGGGGGGTATGAAGCAGGCATTGCCTCTCTTCATGCCCTGAGCTGGAAGAGATGCGTTACCCCTACTAACATTCTGTCCAGTGACTGTCTAACTCCAAACAAACCTGGCATATGTTACTCCGTAGTGAGTACAGGAACAGATAGATAACTCTCCACTCCAGCATGCCACAATTTTCAAACAAATATAAAAGATATAAAACAGATAGGCTGAGAAAAGCAATATAAAACATTGGATTCACTTTTTTTTTTTTCCTAATTGGTGAGACACCAATAAGCAGTTTAAAGGTGATTTACTTTGGTTCATGAGTTAAGGAGTTCCAGCCGGTCATGGTGAGAAAGGCGTCATTACCAGAGACTTAACAGCAACAGTGTATACTCTAGACCAGGAAGAGAATTTGGCTGGGACCCAGAAAATCCTGCAACCCATCAGGACCAACATCAGAGACCCACTTCTTCCAGTTGGGTTCTACTTCCAAAAGGTTTAAACGTGATATCTTATGGAATGGAGATAGTTTCTATGGTTTACACCATGACAAACACATTTAACATTTATAGTGTATATAGCACTTATAGTGACATTGTAGCATGTATTCACTTATTCTATAAATACTGCTGAATGCCTATGTCCTTCTATTCCAGGCCCTGGGTGTAGACATGAGCCAGAAAGCTCAAGTTCCCCACATTTAACAGTTTAGTATAGAAACAGACATTAATACATAATTGCAAACTGTCCGGATGTGCTTTAGTGGTAGTTCTGGGTGGTACAGCACCACCTAAGGTTCACCAAATTCTTTTCTTTGTCTCTCAACCTGCTGTGCAGCCCAGCAGAGCCTGGCGCTTGTGATATTCTGCCTCAGCCTCCATTCCCGGTTCATTTTAAATTTGTCTCTGTCATGTCTGATTACAACTTCTTAGTTGTTGGATTAATCTGGCATTGCTGTATGCTTCTGGCTCAATCAATTTTTTAGGACATATAGTATCAGATTGTCACTTCCCTCAGACTAACTCTTGGAAATGAGGGCTGTCTTTTTCAGAGTTGGATAAATTCCATCACTGTATATATCCTCTGTAAGCTGTCTCACGTGGACGCCTTTAATTCTGTTACCTTCTGTAACGTGGGCCTACCCCTCCACAAAACTGTCTCACAAAATGAACAACCTGGGGCTTGACCAGCCTGTTAGAGATGCCAACAGAAGAATTAGGGTCCGGGAGTGGGTTGGTCAGCCTCTAACCCCAGGGTAGGCTCAGAATCTCTTATGATAGAATCTTCCTGCATACAAGTCAGACTTGTCAGCTCAATGCCTGACACGAGAAGAGGAGTATATGTAGCTTTCCACAGTTCCTGAGCCTCCTGTCTCATGGTTTTATTAGAATAAGGGTCAGTGGACTATACAGATAAACAAGTTTGGTAATGTGCTAACAGTTCAAGTATCTGATGCCTCTTATTTTTGGAAACATACAGAAAAAGGAAGGCCTTAGTGTGTAACCATGTAATAAGAAAAGTATTGCTTTAAAAAAAAACTTTCTGGATACCCATGCTGTTTGGAGGCAAAGAAGTTTAGAAGATAGGGAGAGGCATCTATAATGTTGAGTTTAAACTTCTCTTGAAGTCACAGTATCCTGGGGTAAAATTGGAATCTATGGAGATTTCTGTGGAATCATCTCCTGGGACCAAACAAGAATCTAAATTTATAATAATCCTTTGAGAAGAAAAAAAATCCAAGAGTCTTTGATCTCTCACAGTGTACAACTAGAACCACCATGGAATGGAAAAAAAAAACCTTAAATATTGAAAATTCAGTGACTCCAAACTTTGCTGATGTTCATGACTGTCACTGAGTCC
>u180437_mRNAlike RNA_house mouse016
CGTATCATGATTTAGATATGGGGCATTATCAA
>u180437_mRNAlike RNA_house mouse022
TGCAAAGTAAGATGTCGCGTATTTATAGACTT
>u180437_mRNAlike RNA_house mouse026
GTTGAGAACTGTTAGAGTGGCTCATAAGC
>u180437_mRNAlike RNA_house mouse08
AAGTTATTCGTAGAGGGGTTGTGTTAATCG
>u180437_mRNAlike RNA_house mouse051
TCCTAACGAAGCTCAATGCGCATAGGGA
>u202327_mRNAlike RNA_house mouse
TAATTCTTTACAGAAGATAACCTACAAAGGATTATGGTACAAACAAAAATTATGTTCATCTTTTGTTTTTTTAAATGTAGTAGTATGTGACATCCAGTATAGAGTCTATGAGCCTATCTATGTATCCATCTACGTATCTATCTATGAATTTATCTATATGTCTGGCTGTCAAGCTCTCTAAGAATCCCTTGAATTTTTTAAAGATCCTCTTCATGTATGTTACAAGATCTTAGAACTAGCCAAATAATTATTAATCTGTATTTCTTTTATTCATCAGAGAAATAATTTTTCACTCAATTTGTAACCTGTCTTCAATTAATTATTTGCTTTTGTTGTATAGCAGCTTTGGGTTTTGTGCAATCCCATTTGCAGTTATTCAACATATTCTGAGCCACTGAAGAGTTTGTGTCTCTTGCTTGTGAATCTGTGTTGAAGTGCTATACCTATCTTTTCACAGAGAATTCGAAAGTTCCAATCTTTGATCTCTTTGTAGCTTATTTTTGTGCAGGATGAAAGATAGTTAGATACTTTCATTGTTCTTCATATAGATACTCTGTTTGTCCAGCTTTTGTGCAAAGGCAGTTGTTTCCAAATGTATGTTCTGGAATCATTTTTTTTAATAACCATGATTCTTTGAGTGTATTTCTGGAATCCCTAGTTAATCCTGATTTTATTATTCTCCAGGTCTGTCTTATACCCATACCATAGAATTTTTGTTATTTTACCATTATACAACAACTTGAGATCCAGTTTTGTGGCCCTTTGAATATAGTATATTTTGTTCAGGATTGTTTTATTTATTCAGGTTATCTTGTGCTTCAGCAATCATTAGAGGATTTTCCGCAGTAACATTAGAATCCTGAACATTAGGAATGGTTTTGGTAATACCACTATTATCAAAACATGACTGCTTGAGTGTGGAGCGAACTCTTATTTTGCAGCACCTCCTTCAGTCTCTCCCATATGCTTACATCTTTATTTCAAAAGCATTTTACTCCTTTTGTTATGTCTAATGCTAGGCATATTTTAATGGTATTCTGAATAATATATCTATTATCAACAGATATGCCATTGGAATATAGGTAAGCTGAAGAATAATATAAGTTGGATCATATCATCATAATTTGCTGGTGACTTGCATGTTTGAGATTTTTTTTTTCTAGGATAACTCTAGGGTCTTTCTGCCTCTGTGGATACTTTGACATTTTTCTTGCTTGCATTCCTTCTATTCCTAACTCTTGTGTTATTTCTCTAGCTAAGCATTCAAGAACTGCATGTCTCACATTTTCTCTATTTAGTATAATGTTGGATGTCGTATTATATATCTATATTATATTGAGGTATGTTCCCTTTATATATAATTTATTCATGGATTTTATCATGAAGAGTGTTGAGACTTAGCCCAAGTGATTTTTGTCTCTGCTGAGATGAGCATTGATATCTATGAGTCAAGCAATTGATGTAGTGGGTTAAATATATTGACTTGCATATGATGAAACATATCTGCGCCTTTGAATGAACAGTAATTGATACTAGTCAATGATCCATTTAATCTGTCATTTTTGTGGCCTGCAATTAATAATAGACAATTACTCACCCATCCATGTTCATCAAGTTCATTTCCCAATAACCATTTTTTTCTGTGTTCTTATGAATGGAAATGTTCTGTGTCTTAGTGATATTTATAAAAATAAACACTGAATCTTATCACGTTTGGGTTTATATTGTCTCCGACATATGTGATGTATAATGTTGATATGGATTGATGAGTCATTCATTTAATGAATCTCTTATATCTGCAATAAAATCAGTGTTAATAATAGCTTCTATAATAGCATTACTTTATTAAGTATTAATTTGTTTATAATTTTGTATCAAACACAAATTGAGTTGTCCTCTTTTTTATTTCCCCTTTCAAATGGATAAATATACATCTATTCACTTTTTTATTTTACTGTGCAACTCCCTTCAATTATTTCCTCTTCTTTGAGTTTTTCAGTTATCCTTAAATATATATTTTTTCAGCTACTGTCAACTTTTTCATTTTGAAACATGATTGGTAGTGAACATAATAATACCTAGGAAAAAAAGGTGGCTATTTTTCTAAAGTTGTGGCCTCATTTTGGCACCCTACTTGCTTATTTCTATTACAGCTTTCATCAACAGTGTTGATTTCTTATTTCAAATAAAGTTGAACCATATCTGGTGCCCTGGGCATCTTATAAGTGTATCTCAGAATGAACTGAAAGATCTCTGTACCCTTCATTTCTTCAAGGGCTGCAGTCAGTGCTTTCTGGGAGTTATTNTATGACACAGTGATGGCCCGATGGTATCTGCTCTGATAACTGCACTTAAGAAATGTATGAAGAGAAAGCTTTTATCAGTCTGTCACCATCGGACCTTATCACCCACAAGCAAGTGGTCAGGCTAAAGAGCATTGCCAACCATAGAGCAGGTTCTCATGGGAGATTGACTAGAAAGATAGGACAAGTTGGAGGGGAGTCAGATCCTTTTACTCCTGAATCAATAGTGTGTATTAGTACAGATAGATTTTTGAGGCCATGATGAGCTTCTCTTGCTTAGAATTGGCTTCATGGGATGAGAAATAGCTGTGTGCTTGTATCTGGTTTCTTCCGTGCTCCTGATCTATACAAAGGATTACACTCTGCCTTCCATCAAATGAATGTTGTTCACTCGAACTGAACCTTTATCCTGTCATTATGTTACCAATTTATTAGAATTTAAGGTATACACCTGGGTTACTGAAAGTAAATATAAAACCTCTCCAGAGTCATG
>u202327_mRNAlike RNA_house mouse035
CCTCAAGGGGATACATAGATACATGTG
>u202327_mRNAlike RNA_house mouse037
CTATTTTATCTCGAGTCTAACTCACCTAAAC
>u202327_mRNAlike RNA_house mouse041
ATTTACTACGTGGTGTTAGTCCCTCTTGGTGG
>u202327_mRNAlike RNA_house mouse024
TAGTTTTCTGAATAAAAGTTTTTCTCG
>u202327_mRNAlike RNA_house mouse056
GTGAAAGGTTCTAGGGAATTCCCATTTATTT
>u182892_mRNAlike RNA_house mouse
GTTCCTGCTTGCGTCCCGCGGCCCCCGCGTGCGGCGCATGGCCGTGTCTGTCCTGTATTCCCATGGGGGTCGTCGGGCCGGGTCACCGGCCTCCGCGTCTGCGGCGGGAAGGCGCCTTTCGCTACGGTCGGAGAAACGGACTTGGATCTCCCTGCGGTTCCTCTATGGTGTGTGACCTTGGGTTATCTACGCTCCTGGGGAGCCTCAGTTTCTCCATCACAACAATGGCACTGTACAAGACGGGGAGGCCTCTTTAGCCTGTTCCCAAAGGCTCTGTGCAGGGATACTGAAGTATCGAGTATGGTCGCTGGTCAGCTACGTCTGAGGGGACAGATGGTGCGGCTTCCTCCACAGAATCACAGGGCTTCGTTATGTGTGAGTGCAGAGTACTAAGCTAGGGGTTGCATAGACGACACCCACGCCTACCTGCTATTCTTCTTCCCACCTCGTCGCACTGATCCTGAACGGGGCTTGAAGTTTGCGGCAGTACCTCGTCGTTCCCACTAGGTGGCACTATCACAAAGGACAACGGAGGGTCCTGAAACCCAGAGCTGCAAACTGGCAGGTGCCAGGATGTTGTAAGGCCTGATGGGTTTGGGACCAATTCATCATGTGAGCCGTTGGCCCGTCTACCGTCACCACCTCTATGTTTTTTGGAAGCTGACTGTACCTTGGTGCTGGGCTACTGATTCACTCAGTGATGTTAGCAGAAAGCTTTACTAGGCCAAGTTTAACTCCGTATGTTTTAAGAAATTCGTGTTCTTTGAGCCTGGGGGGATGAGTGTGGGTGTGTGGGTGGGGCTGGTTTTTCTAATGACCAGAGCAGCCTGAACATTTAGCTGCATACCATCTTTGTGCCTATGTCCACAAGCTGGAAGCATAAAATACTAGGGTAAGCCAGTCCTAGCAGAACAGGGTTGTAGTCGCAACTATCTAGGAGAGTCAGAAGGCCAAGGCCTACCTGGATAACTTAGTAAACTCCTTTCTCGGCCAAATAACTAATAAATAAGGGCTGAGGGTGTGGTAGAATGCTTGCTTAGCTAGTAGAAGCTCCAAATTTGACACCCTCCCCCATCATCACACACAAAAAGAGTAATTGTAAAAAGTCTAATTTATCAAGCATTCCCCAAGCCAGGAATACTAAGCAAATATTTCTAACCCTTAACACCATTGCAAGGTGAGTGCTTTAACCTGTATTTTACAGATAAAGGTCAGGATGTATAGATACTGAGCAGAACTTCTAAGTCTGTCTCCACGTCCTTTACCCTGTTCTGTCTGCTTGCCTGCTTCCTTTATTGTTATTGTCAGGGTCTTGCTATATAGTCCAGGCTGGCCTGAATCTTATTCTCTTGTCTTAGCTTCCCAGTGCTTAACTTATAGGCACACATGCACCACCTTGCTCAACTCCCCTATTCTACTAGCCCCACACACTTCCTTTTAGAACTTTTCACAGATCACATGACCTTTAGCCCTTACCCAAGGAACTGGAACTTTAGGTCTTCCATGTCCCCAACCCCATATACAAGTTTTAAATGTATACATTTACTTATTGTCCTGAAGATTGAGCCCAGGGCCTCATCCATGCTATGCTTTGTCATTGAGAAACCCAGAAGTCAAGGTCAGTGGGGCATGGTGCCTTCTATTGCTACTTCACTCAGCATCTCAGCTCTTTTGGTTGCTGCTAAGCTTCATGTAAAATCATACCTAAGATAATTGGGCATGAGTGTGGTTGCCATCTGAACTGGAAATGAAGTAGATATATTTATTTAGTGAATGCAGAGGCAAGTGATTAAAAACAACCTACCCTCATGGAATTCATATTAAGGAAAATAGAAATTATAAAACCAGAATCTACAAAACAAACTGCCTTGTTAAATGTGGGAAATGGACAAATATTTACTGAGCACCTACTGTGTATGATACACTGAAGAAACAGCATTAAATGAAACAGATTCAGTCCTTATTTTCTCAACCTGACAGGAAATCAGACACTTGGGCCAGTCAGATGCCACACAAGCCTAGTGTCTTGAGTTTAATAATGTTAGGTACCCAAAAAAGTAGAAGAGCATAGACTCCACAAAGCTGTCCTCTGATTTTCACACACCATGCCATGGCCTTTGCCCCTCCTAACAATAAATACAAACTAAGCAAAGCAGACATTTAATGCACAGAGACACACTCAGGCACTGACTTTTAGCTGTAGTAAGTGCCTCAGAGGGGAAGACTAGCCATCTGGAAAGGAGTTCTGAATGAAGGACACTCATTTCTGAAGAGTGAGTAGCACGGGTGGAGCAAGAGCTGACATGTCTCAAGTTACAGAGTGTGAGAACACCAGCAAAGGCTACAAACTCAATTCAAATTACAATTAGATTTATTAAAACTGCAAGTGGGGTTTTAAAGCCACTTTTAAGCCACATCAAAGGCATGCTGCCAACAAGGGGTTAAGAGAAGGATTTTTTTGAAGGTGGAGATGACCATTATCTTGCTTCTGTGGAACTTGTAGCTGTGTAAGAAAGTTCTTAACTTCCCTCAGCTATGTGAGGCACCGTCTCTTTCCCCTTATTCACAGCTCTAAAGGGGATACCTCTGAAAACAGTGATAAGTGGGTTTACAGAAGCCAGGGCAAGCTGTTAATCATTTCACAGCAGTTACACCATTCTGTGGAGGGTGGAGTTTGCTAGGAGTTCATCTTTCAGAACTTTAGGGCAGAGCTCTGCCAGTGGGTATCAAAGAAGTACCTGGTACAGAATGCAGTTTCCTTAGCCATCACAATGGCACACAGGGTTTTAAGGAAAGATTATCAAACTGAAGGAACAGAAGAATAATTGGTCTAGAATAGAGGAGAATGATGGAGGTAGGGCAGGCAAAGACCAGATCTTGGAGCGTTTAGGGATTTGAGCTTATTGTAAGAACTGGGAAGATTGAAAGGTCAACAGAGCCTTAAGCTGTGGAAGCAAATATCAGTAGCAGCACTAACAGAGCTGAGCTTTGTGGGAAACCAAGGTTTGGTTCTGAAGTGGAAGGAGGTTAGGAAGAAAGGCATAAATTCTAAGACAAAGGAGGGGATCCAGCACTCAGGATGCTGAGACAGGAAGATCATGAATTTGATGCCAGCCTAAGCTACACAGACCCTGTCT
>u182892_mRNAlike RNA_house mouse075
CGTGAAAAGCATCGAGAAAAGCGTATGTGAGG
>u182892_mRNAlike RNA_house mouse08
GCATTTAGAGTATTGCGTGCCCACT
>u182892_mRNAlike RNA_house mouse077
CTAAGCGAAAAGGTATTTCTAATAGAA
>u182892_mRNAlike RNA_house mouse071
ATGCCAAACCTTACACCCACGTAAGTCTT
>u182892_mRNAlike RNA_house mouse034
CCCTAGTACCTTGGGTAAACACGTG
>u179779_mRNAlike RNA_house mouse
GGAGTTCTTTTGCTTACCTGGAACATTCCAGAGGCGCAGGGGCACTACAGAAGCTGGTGGGAGACATTTATCCTGTGAGACTATCTGAGGTGGTTCTTCAAGTGAGCTACATTCTCAGACTAACCTGTGGATTACTATAAATGAGGGTCTGGACAAAGCAAACTTTATTCTTGATCAGGAGGGTGTGCTTATGAAAAGGGATTTAACTAGACAGGAACTGCGCTTGGTTTTATCCTAAGGAATGTGGTGGCTGTGTCTTTTCCCAAGTATTTGGGGTTGACCCTCACAATGTTATTCATTATGTGAGTATGAAAGACTTGTTGCATAGGAAATAAAAGAGGAAGGGGAAGAGAGGCATTGTTCCAGGGAAAGAAGAATCATTGCTCCAGTTCATCAAACACTTAGAATTCAGATGTGGGCCTGGAAATAAACAATATTATGCTGGTTGAAGAAGGTATTGAGATTTTATACTACTTGATAGAAAAGATTCATATTTGGTATTCTCATAAGCATCAGTGTAGCTACGTTTGTTGAAACCAAAGAGAAAGTGGGAGCTGCAGAAGAGTAGCAGGCTTTAGTGATCACCTCCATGTCCACAGAAAGCTCAAGAGAAAGGGTAGCCTCTGTCTGGGGGAAAGATCAGCACTTGGAGAGTCAACAACCTAACAGTTTAGGGTTTACTTTAAGTCAGTTTTGTGGGAGTTGTGAAGTCTTTGTGTACTTAATCTCATACTCATAGGCAGTGGGATAACATCTGGCAATATCACACATTTCCTGCCTGAGTTTCCTTTGATCCTTTGTTTAAAATTTAACCCTAAACCTGAACCCTAACCCTGATCTCTGAATCCTGGAATTCTGACTCCTGATCCCTGACCCTAACCCTAACATTGATTTCCACGGAATTTATTTCAATTCACTGGTCAAGGTTACAGTCTATAATTTCATGGAAGTTACTGAAACGAGAGCTTTAAACAGTTGACCACATTGCATTCATAGTAACAATGCATTGACTGAAGAATTGTTAAACCAGGCTTGCCTATTCTTAGGTTGGATTCTTTATTATATACAACTTAGGACACCCTTCCCAGGGAATGGTCATACCTACAATTAAGATGATTTTTTCACACATCTATTCATATACTCAGGATTAATCAAGACAGATAGGCCTAAAGGTCCATCTTTTGATACATTATTTAATAATAACATATTATTAAATAAATACATTATTTCCCTTGCATCCAGAGATTCTCTTTTATATTTCGTGTGGTTTAATTCAGACCCATATAAAGTATAGGCAAAATGTTTGCTAGAACTTTTATGAACAGTAGAAATAGTTGAGAATATGGCAAATTATCTATCCCATTCAAGAAGTTTATAGATTATGCATCTTTCTTTTATAGTGAACAGATTCTGTTTTATAAACAAATATTCACTGTGGCTCAAAGCAGGCCTATATATGCTTGTCAAGGCTGCCCTGATCAGATTAGAGATAAGTGGTCAGATCAGTCCTCTCTCTGAGCCACAGGAGTTGAACTGTCTTGTCATTGTTGATTTGTGCTACATTTCAGTCCAATCATGCTTTCTCCGAGTAATTGCTAGTTTAAGAAAACCAAACGCTCTTTAAACTTTGCTTAAAACATGAAAATCAATGTAAAAATGGGGGCTCTGTTACGTATATTGAACAGTGATAAAGAAGAAACACTTTCTAACTCCTTTTGTAAAGAAGACTCACACATATTTATATATTTTAGAAAATAGATACATAAGTTTAAATATATCCTGGGATTAACTTCCTAAAAGAGCTAATAAAAAATGTGACATTTTCAGATTTATTATCCAACTGTATAATCTCATGTAACAGTGGCTCTGAGGAGCTTTTCCTTTTGACCAGGCTATCATATAATTAAGTCGTTGATGGGACTTTTAGTTAGTGAAAGTCCCACTCAGGGTGAAGTTGGGGGAGTCTTTCGGCTAAGTGTAGGTTCTTTGTAATGAGACAATATGCCATACTGATGCCAAGAAAATAAATTTATTGGACACAGAAAAACACTCAAAATCAGACAAAGAAGCTATTTATTGTAAAAATAATATTAAAACAAAGGCACTGTGCTGTTTAGATATTGAAAAATAAGAATCATATAATTTCTGACTTCTGGTCATTCATAAGGAAGAGCAATAGAACTGTTCATCTGAAGAAAGCATTCACATTGCATTTAAGAATTATTGTAATGTGCTCACATCATTGTTTATATATCTTTAAATTTTGTGGAAAAAGTTTGTCAAACCACGAAGTTCATGATAAAGAACACTAATATGAATTGTGTAATATATAAACCAATAGAGTGAAATACTGTAAAAAGAAATTATAGGTGGCCTAAGATTCTACAACTTAAATACACATATACTTTCTTCTCTATTATATATACAATATACATAACATATATACTAACATGATTAAGAGAAACAACTGAATAAACTTTAACACAAATATTGAGAAAAATAATTTAATGAACTTAAACAAAGACAAAACTATTCAGAAAGGGAAATGACTACATTAGAATGTAAGTGATAAAGCCAGCATGGTCGAGTACAAAATGGCTTAGGAGGAATAGACAGGAGCACTGTTGCAAGTTCAAAGCAAACCTAGCCAACATAGTGAGTTTCAGGCCAGCAAGGACTATGTAGAAATGCACTGTTTAAAAAATGAACTAACACAC
>u179779_mRNAlike RNA_house mouse063
CATGTAAGGAGTATGCGTACATTTATGTAACT
>u179779_mRNAlike RNA_house mouse050
TCAAGCAAGTTTGGACAAATTTACCATTG
>u179779_mRNAlike RNA_house mouse019
TTATACACGAAGAGGGAACATACGAACAAGC
>u179779_mRNAlike RNA_house mouse066
ATGGTTTTTTCGACGTGACGCAAAGC
>u179779_mRNAlike RNA_house mouse02
AGTATAACTAGTCTACTCCATGTATGCG
>u186445_mRNAlike RNA_house mouse
ACGATGAATATCATCCTATTTATCTTGATGCGGCCAATGTATGTTCTTCTTTTGTGAAGTGCCTGCTCCAGCCTTTTTAAGATTTATCTCTCAAAATTGGATCATTTTTGAATTCTTACTGTGTAATAAGCACTATACCGAACACTTTAAAAATATTAATCTTCAGTCATCTCTGTGGTTTACAGACCAGGGGAGGAAGGCAGAGTTTAGGAGTCAAAAACTTAAGATAGATGCGCAGTGAAGAAGCAATGGACTTAGTGCTCAACACTAAGCTTTCCTGACCTGCAAATTCTTTAGTTTCTCAGAGTTTGTTCAGGGGCAGATTAGGCTGAGGCTAGAGGGAACTCTGAAAGGGATGCTGCAGGAGCAAAAATACCGAGAGCGTAAAGCAAAGAATGGCTGGCCGTGGTTACACACCAAAGGAGTGGCCCTGAAGATGAGTGTCATTCAGGGGTGAAGAAGGTAGGGATGGGAAATGTTGCGGGTTTCCGTATCTGTAGGCTAGGCAGATCCCATATCAACCATATATATAGATTTATAGTCTTATAATCTTAGAGTCTTTATAGATTTATAGTTAGAGCCTCTAATCATATATCTTATGATTGTGATATTTAATAAGAAATTAATGAAAGCCTGTAGGGTTTTAAAGTTTAAGATTAAAAAGAGACCACAGTGTTTATTTAGGCTAATTCTTTACTTTCTAAAGAATGTGGTACAAGTTGCTAATAGAAAGCAGGTGGCTTTTTTGAGATCACGTATCACTAAGCATCATGTTAAGGATAGACGCTAGGACTG
>u186445_mRNAlike RNA_house mouse016
TCTTTCCATGAAAGATGTATAGTTGTTCGAGG
>u186445_mRNAlike RNA_house mouse012
ACGTATAAAATGTAATAATGGAATAGA
>u186445_mRNAlike RNA_house mouse019
AGTCCAAGCGTAAGACGACAAATACAATTAG
>u186445_mRNAlike RNA_house mouse02
CTAAATACGTGTAGGATTGGGCCGCGCC
>u186445_mRNAlike RNA_house mouse05
GGTATTGTCTGAGTGCTTTCTTCCCAGATA
>u188355_mRNAlike RNA_house mouse
TCAGGGGTGCATGGGCGAGTTGCGGGGAAAGCTCACTTCCCAGGAGAGTGAATGAATAGTAGGTGTTCTTTGTTGACTGAACTCTTGAAAGCTTTTCATTTTCACCATTTTAGGGGTAGGAGATAATGAAAGACCACTGATAATAGTTTATCATCCCATCCCAAGTCTCAGTGACTCTGCTTTGCTCTTAGATTCAGGGTATCTCTCCTATCTGACTTAGCTTCATGTCCACCGAGTTTGTAGTGCTTAAGTCACATTAAGCATGTGGTGTTAACTTCCTTTAGTTTATCACACTCAAGGACTCATAGGAGAGCGTGTAAGGGAACACCGACTCTTGGTGGTAAAAGAACCGGGTTTGCTTAATAAAAGAATTTCTATGTGTGGAGGCAACAAGTTAAGAACATATTAACAGCTTGAATTGAGTAGCCAACAGGAATGGTTCCATTCACATTTACATTAAAACCAGTCATTCGATGCGCCGGAGTCTGTCCACAAAGGCAGTGCTATTTGTCAATGGGCTCCTGTTCTCGACGCATGGACAATGCTCCCCTCTTTTTAAAACAGTGCTTGTGTCTGGGATGCAAGCTGTACTTACCTTTTTAAATACCTTTTTAAAGTATTTATTAATGAACCAAAGGAAACCAGGTGCTTTCTGTAAGCATCAGAATATATAATACATAGTGTTTTGACTATGAATTTTAAATCCACATTTTAATATTAGTGGGGTATTGCAAAGACATTCCTTCTAAAGTTTTAATATTCCTTTTATTAAGGGTCTCAGGGAGGGTTAATTAGTCAGCCATATTTATTTTCCAGAGGTGTAAGGAATTGCTAAGTTTTTTAATTAACTTTTTAAAAAAAAAATTAAATGCCACCAAATTCATGTGGATTGCACTGCTCTTTGAACCAATAAGTGTTGGTATGCACTTTGTTCAGAAACACTGTGTACTTTTTCAAAACGAGTTTCATGTAAAGTGATTGGACCCCCTAGATTAGTGGAAAAGGCTGATTTACCAGCTCCTCATAGGCTACTAATTCATTCATCGCTGGTGTCTTGGGTTTTCAGTTTTGCCTCCATGATAAATTAAAGAATGAGGAGAGGTGAAGGGAGGGAAGGACCACTTCAGAACTAGTGAACTTGCCTTGAGGTAGAAACTGCAGTGGTGGAGTCTAAGCAGTCAGATGTTCCTGGCCGCCCTGTCTCGGCTGTCGTGGGCTGCGTTGGGATAGAGAGGTGATAGGTGCCACACAATGCCATCCTCAGGCATGCATTCTGGAAATGGAATTCCTATTAGCTTCCTGCATTTACAGTTTGCCCTGCTATAGTACTCCGTAGGTAAAAACACTAGTGTAGCTTACAAAGAGACATTAAGAGGACCAGAAATACTTGGTATTCAGTGGCACAGAAAGAAAGCAGATTAAAACAAAAAGCACAGTGTTAAGGCTTGCAAGTTTCCCGTGCGTTTAGTACATGATCTTTCACACTCGTGTGCACACACACAGCTGAGCTGACATGCTCTGCCCGAGTCATGCAGTTGGGAAGGGGGAAAAGACATCTTGACACCCACGAGAATATTTTAATCAAAACCTTTCAGTTTGGATCTGGATACTTCAAAACATTGGCAGACGCTTCTGTGAGTTTAGCTCCACTAAGATGTCTCGCCTGCCTTATTAAGACCATTCTCAGTCTACATTTTTAAGCTGCCGTATCTTAAATTATTGAGAATTTATTAATTGCTGACTATATAATAACCTTTGCTTGTATGTTACGGAAAATGGTTTAAGAGCCAACATTTAGAGTGTGACAATGGAGCTGAACAGTTTCTAACGCGCAAGCAGTTCTGTTCTTGTGTATGACTTGTAACCTTAATTTACTGTGTAAAGATGGTTACATTATTTCCTTAGCTTTGTTTGTTGGAGACAGATAGCGAATGCTTGTTAAGTATGTCAACATAATCTCCCCTTGTGAACTTTTGTTAATGTCTTATACGAGCTCTCTTTTCCATTTGCCCAGAAAGGTGGCTTGTATAACGCTTTGGAAGTTTCTGCTCCGTCCGTCTTAGAGCTGACAGTCTGTTAGGTTTGTTTTCTCTTCATGCTAAAGTGTCGGTGGTTCTGTGAACTGGTCAGAAATTCACAGGTCTTAAATGTTTGGGGGAAATTTATATTGGACACTGCTCTTTGTCTAGCAAATAAAAGATGTTAATATATTCCTGTTATTGGCATGTGCACGACTGTTATTAGAAGCCACTTTATCATTTTCCTGCTTTAAATAGAAATGTCTATTTATGAATTCTGCTTGTAGTTTTTTCACAAATAAAATAGTAAAATTT
>u188355_mRNAlike RNA_house mouse030
TGACAATAAGACCTCGTTTATCGTCTTATCG
>u188355_mRNAlike RNA_house mouse049
TGCAAGGTATATACTATTCGATCAAAGAGGT
>u188355_mRNAlike RNA_house mouse057
TATCATTTGCAAAGTATACCTTGACGTTTGG
>u188355_mRNAlike RNA_house mouse053
TTACTAATTCTGCCCTTGGGTTTGATTCTTGT
>u188355_mRNAlike RNA_house mouse039
ATGCCCGTATATTTGACTTTTAGATG
>u181085_mRNAlike RNA_house mouse
AGTCTTTAATTTCTTTCTTTATTCCTTCCTTGACCAAGGTATCATTGAGAAGAGTGTTATTCAGTTTTCACGTGAATGTTGGCTTTCCATTATTTATGTTGTTATTGAAGATCAGTCTTAGGCCATGGTGGTCTGATAGGATACATGGGACAATTTCAATATTTTTGTATCTATTGAGGCCTGTTTTGTGACCAATTATATGGTCAATTTTGGAGAAGGTCCCGTGAGGTGCTGAGAAGAAGGTATATCCTTTTGTTTTAGGATAAAATGTTCTGTAGATATCTGTCAGGTCCATTTGTTTCATAACTTCTGTTAGTTTCACTGTGTCCCTGTTTAGTTTCTGTTTCCACGATCTGTCCTTTGAAGAAAGTGGTGTGTTGAAGTCTCCCACTATTATTGTGTGAGGTGCAATGTATGCTTTGAGCTTTACTAAAGTGTCTCTAATGAATGTGGCTGCCCTTGCATTTGGTGCGTAGATATTCAGAATTGAGAGTTCCTCTTGGAGGATTTTACCTTTGATGAGTATGAAGTGTCCCTCCTTGTCTTTTTTGATAACTTTGGGTTGGAAGTCGATTTTATCCGATATTAAAATGGCTACTCCAGCTTGTTTCTTCAGTCCATTTGCTTGGAAAATTGTTTTCCAGCCTTTCACTCTGAGGTAGTGTCTGTCTTTTTCCCTGAGATGGGTTTCCTGTAAGCAGCAGAATGTTGGGTCCTGTTTGTGTAGCCAGTCTGTTAGTCTATGTCTTTTTATTGGGGAATTGAGTCCATTGATATTAAGAGATATTAAGGAAAAGTAATTGTTGCTCCCTTTTATTTTTGTTGTTAGAGTTGGCATTCTGTTCTTGTGGCTGTCTTCTCTTTGGTTTGTTGAATGATTACTTTCTTGGTTGTTCTAGGGCGTGATTTCCGTCCTTGTATTGCTTCTTTTCTGTTATTATCCTTTGAAGGGCTGGATTCGTGGAAAGATATTGTGTGAACTTGGTTTTGTCGTGGAATACTTTGGTTTCTCCATCTATGGTAATTGAGAGTTTGGCCGGGTATAGTAGCCTGGGCTGGCATTTGTGTTCTCTTAGTGTCTGTATAACATCTGTCCAGGCTCTTCTGGCTTTCATAGTCTCTGGTGAAAAGTCTGGTGTAATTCTGATAGGCCTTCCTTTATATGTTACTTGACCTTTCTCCCTTACTGCTTTTAATATTCTATCTTTATTTAGTGCATTTGTTGTTCTGATTATTATGTGTCGGGAGGAATTTCTTTTCTGGTCCAGTCTATTTGGAGTTCTGTATGCTTCTTGTATGATCATGGGCATCTCTTTTTTTATGTTTGGGAAGTTTTCTTCTATTATTTTGTTGAAGATATTAGCTGGCCCTTTAAGTTGAAAATCTTCATTCTCATCAATTCCTATTATCCGTAGGTTTGGTCTTCTCATTGTGTCCTGGATTACCTGGATGTTTTGAGTTAGGATCCTTTTGCATTTTGTATTTTCTTTGACTGTTGTGTCGATGTTCTCTATGGAATCTTCTGCACCTGAGATTCTCTCTTCCATTTCTTGTATTCTGTTGCTGATGCTCGCATCTATGGTTCCAGATCTCTTTCCTAGGGTTTCTATCTCCAGCGTTGCCTCGCTTTGGGTTTTCTTTATTGTGTCTACTTCCCCTTTTAGTTCTAGTATGGTTTTGTTCATTTCCATTACCTGTTTGGCTGTGTTTTCCTGCTTTTCTTTAAGAGCCTGTAACTCTTTAGCAGTGCTCTCCTGTAAATCTTTAAGTGACTTATGAAAGTCCTTCTTGATGTCCTCTATCATCATCATGAGAAATGTTTTTAAATCTGGGTCTAGATTTTCGGTTGTGTTGGGGTGCCCAGGACTAGGTGGGGTGGGAGTGCTGCGTTCTGATGATGGTGAGTGGTCTTGATTTCTGTTAGTAGGATTCTTACGTTTGCCTTTCGCCATCTGGTAATCTCTGAAGCTAGCTGTTTTAGTTGTCACTGTTAAGAGCTTGTTCTTCAGGTGACTCTGTTAGCCTCTATGAGCAGACCTGGAGGGTAGCCTCTCCTTAGTTTCAGTGGGCAGAGTATTCTCTGCAGGCAAGCTCTCTTCTTGCAAGGCAGGTACCCAGATATCTGGTGTTCGAACCAGACTCCTGGCAGAAGTTGTGTTCCACTCACTAGAGGTCTTAGGATCACGTGTGGAATCCTGTGTGGGCCCTTGCGGGTGTCAGGCGACTCAGCTGGCAAGGTAGCCGGGGCTCGAGTGGAGTGGAAGGGGTNTGTGCCCCAGATCAAGCCCGGGTAGCCTGCTTCCCTATGTACCGCAGTCTCAAGTTCCACGCGATTGGATTGGGGTAGGCGCTGTCTTCCACTCACCAGAGGTCTTAGGGTCCCGTGGGAGGTCCCGTGAGGGCCCTTGCGGGTGTTGGGCAAGACTCTNCTGTCAAGGTAGCCCGGGGCTCGAGTGGTCGAGTCGAGCGGAAGGGACTTGTGCCCCAGATCAGGCCCGGGTAACCTGCTTCCCTATGTACCGCAGTCTCAAGTTCCGCGCGATTGGATTGGGGCAGGCACTGTGTGCCACTCACCAGAGGTCTTAGGGTCCCGTGGGGAGTCCCGTGTGGGCCCTTGCGGGTGTTGGGCAAGACTCTGCTGGCAAGGTAGCCCGGGGCTCGAGTCTCAAGTCGAGCGGAAGGGACTTGTGCCCCAGATCAGGCCCGGGTAGCCTGCTTCCCTATGTACCGCAGTCTCAAGTTCCGCGCGATTGGATTGGGGCAGGCACTGTGATCCACTCACCAGAGGTCTTAGGGTCCCGTGGGGAGTCCCGTGTGGACCCTTGCGGGTGTTGGGCAAGACTCTGCTGGCAAGGTAGCCCGGGGCTCGAGTCTCGAGTCGAGCGGAAGGGACTTGTCCTGTCGATGCCTTTTAAGACCAGCTGTCATTCTTCTGCTCAAAGACCCTCAGCTTCCTTTTCCTGATACAATAGATCAGTCTTAGCAGTGCCTACAACGCCCACTATTCCTTTCCCGTGCTACCTTTCTTGTAATTAGCGCTTTATGGGAACATAGTGGTACTCATTCATTTATATATTGTCTCTGTTCACCTTCACCAGAATAGCAGAATTGAGCAGTTGACAGGGACAGTGTTGTGCAGGGTCTCAGCTCTTTACTCTCTGTCAAGTTTGCTGATTGCCTATTCTAGATAAGGCTAATGCCAGAGAATTCTTTTGATTGTTGCTGATTCTTCAGTATGCAACTATTATTTCACATCTATTAGCTTCTATCAGAGTACTAGGAATGTTACTGTTTGCTTTGTTTTGAAGACAGGGCTGCACTAACCATGTTTGCTCATGAGTATAAACCCCAATCTTCAGAGGCAGAAGCAGGAGGTTAAAGGTCATCCTTGGCCATATTGGGAGTTCAAGGCCAACTTGGAATACATGAGACCCTCTCTCAAAACAAAAAAATAACAATAATAACAACCCCTCACCCATGTAAAGGCAGGGTCTCATTTAGCCTGTGCCGCTCTTGAACTTGTTTTACAATCAAGGTTAGTCTTAAAACCACTGATTCTCCTAATGACACTTCCGAAGTGTAAGGTTCTCAGATATGTAGCACTACATCTGGATATTTTCAAGCTGTTTGAAGGTTGGAAAAATGTATTATGAGTAGGTCATGCTCTAATTCTGTTTACCTTCTAGTCTAGTTTGATCATTAGTTTCTATTGTGGAAGTGGATGATACTGCTTTCAGAAATGTAGCTTTTTTTGTAGCTCATAACACCATGTTACTGCTAATCTCAGCTTGGTCTGATCTTCACAAAACACTTAAAAGCTGGGCCACCACCTCACAGAATGACAGATGGAAGTTGAGAATATTAGAATTCCTATTAGTGTGTGCCACAACAGAATGCTGAGTACATGTCTGCATAACTAACTCAATCTGGATTGGATTGTACGTTTTAGAATGTTTACTAAGCACACCCAAAATCACATGGCTCAGAATTAAGTTACATTTTATTTATTTATTTACTTATTTATCTAATGTTTATGTATATATTGAACTTAGTTTAAATTACACATAAAGATATGGTGAAATTGAATTCTGTATGACCTACATTGGCCTCATTTTTTAAGGTTTGCTGCCTTAGAAAGGCTATGGTGCGTTAGTATAGCGGCAGCTGAATTGCCCTGTGCAGCTCAGTGCCTGCTCACTAGGCTGTGTGGTAATAAAGCTTTCTACATTTACCTTGAAGTACATGAATGTGCCCTTTAGGTTTATGTACCTACTATGGTACTTTGTTCTTTTGATCTTTGCTTGGTTGACAGATTACTAAAAAGTCAAGTTGTTGCCTGTGGTAAACTTGTCTTTCAACCAAAAACATCTACTTTCCTGTAGTTGTGTAAAACTATGAATCCTTTTCATTTCTTAAAAAAATACTATTGCATTTATTTATTTATGTATGTATGTATTTATTGTGTGTCTCTGTGTGTGTGTGTGTCTGTGTATAAGGACAGCTTGTAGGATCTCTCATCCCACCATAGGAGTTCTGGGATGAAACTCAGCCATGGCAGCATGTGCCCATATCTTCTGAGCCATCTTGCAGTCCCCCATATTCAGATATTCCAAGCAATGCTTCAGTGTCTCAACCATAACAGCTTATATGTGTTTATGAAACGTCAGTGCATTTCTGAGATTGTTGTTGCACGCTTGTCTGACCTCAGTGAGAGGATGTGTGCTGAGGGGTGGTACTCATGGAGGGCCTCCCCTTCTCAGGGGAGGGGGAGGGGGAGAGTAGTGATTGGGAAGAGAGGAAGGAAGGGGCCTGGGATCAGGATGTAAAGTGAATAAATACATTAATTAATGAAAAAAATTAAGAATGTATGTTTTCACATTTAATTTATAGTTATT
>u181085_mRNAlike RNA_house mouse034
AATGTTGGATGCCTAGGTTCTTGTATCTA
>u181085_mRNAlike RNA_house mouse0120
GCTCGCAGATTGAGAGAATGAGCTACTC
>u181085_mRNAlike RNA_house mouse054
CACTGTCTTGCTTGTTGTACATCCT
>u181085_mRNAlike RNA_house mouse063
CGTTACGGTGTGTAGGAGTACAATTTT
>u181085_mRNAlike RNA_house mouse041
TTTTTGCTATCGACTTCCTCACTTTTATGTC
>u201672_mRNAlike RNA_house mouse
TTTTTATATATCATGGTCTGAAGTATATTTTCTTTAAGAAATGATTTTACCTTTTAAAATACATTTAAAAGATTAGAAGATTCAAAACTAATTACATGTGAAAATTATTTCATCTTTTTAAATGTGTGTGTGGTTTGTGTGTAGATTGCTTTAAGTTTCTTAGTGCATTCAAGAAGAATGTTAATGATGTTGTATTGTGTATAAAAGAACAGAGACCAGGGCAAATTTGTCACAAGACAGAAAAGCAGTAAAAAAACAAACAAAAAAAAAACCAAACCAAACCAAAACAAAAACAAAACTTTTAGAACTATTTATAAATGTTTGATATTTTCTAAATATTTGCTATCTACAACTGAATCACTATTCTATGTCTCAGTTGGTCACTTGTTACCAAACTAAATTGTCATCCCTCTGATTGAGCAGTGTGTGTGCGTTCTGGGGGGGCAGTAGTTTTACACAGATCAAGTAGCAAGACAAAGAGGAGATCTTTAATTGAGCAACTGTTACTCTGAGTTTCAGTTCAGACAAAATCACTAGATGATTGAAACTCACAAAGGAAGGCACACATAATGCCATCTTCCCCGAGTGATGCCCAGCTTTTACAGGTGCCAGCGAGGACACAGACACCTGCAGAAGACTCTTCAGTGCCAAAACTACCTTCTTAGAGTTCTCTCAAATTCAATTCCATGAAGGCTTTGCTCTCCCCAACACCCCTACACACACACACACACACACACACACACACACTTTCATTTTATTTTTAAGACACAGCCTCTCTCTGTGGAGCCCCAGCTGTTACCGAACCCATGAACCTCTTTGCTTCAGCCTCCTGAGTGCTGGGATCATAGGCACACACTCCTGAGTGCTGGGATCATAGGCACACACTTCTGTGCCCAGCTTTTAAAGTGTGTTACTGCATGTGAATGTTCGCTTAGAAATGCTGTACTTGGGAGGATGCTTTGTTATTTTTGTACAACTAATTATGGATCAGTTTTTATTAGAAGAGGCGTAGAATTGGAAGCTGCTTAGAAAATTATAAATATAATTTAAGATATAAATTTAAAGAATGCATTTAAACATCGTGAGTGTATTTTCAGTTGGTTTCTTTTTTTTTTTTTTGAGACTGTTGAGCCTTGGCTAAACTAACTTTTAAAAAAATGTGTTGCTTTGAAACTTCTAGTCAAAAGCGTAGTATCTCAAAAACTACGTCTGACTTCTTAATTTGAGGGACAGAAGAGTTGTGCTTAAGAAGGCATGCCTAAATAATTGATTGGTCTGTTTTGTTTTGTTTTGTTTTTGCAGTCACTGGGAAGTACAAATTAGTCTGGGGGAATATTCAACAATATAATAAACACATAAAAGCAAGCAAATAGCATATATCTACCAGTAAAGACAACTCTCCCCTTCTTCTTATTTATTGCATTAAACCATTTGAAGCTTTTTGCTCTATAATTTGACTTGGTGCTTACAAACTTATAATTTTCGTTTGATGGCGTGGGTTCTATTTTAGGCAGCAAATGGCGGAGTGTCCTGAATTATTTTTAAGGTTTTACTTGTCCTGTTTTGATTATGGATTTTAGTCTGGTTGCTTCACAAAATACGGGAAAGAAATTATTTTTTTTTTATTACAGAAAACCTTAGGTTCTGTCGCTTTCACTGTCAAAGAAGAGAAAAAAATTATAATAATGTGTCTTCAATCTAGTTCAGAGTTGGGTGGCATGTTGATGCTGGATAAGGAGAGCAGAAACAGGTGCTTCTGTGGAAAGGGCCATCATGTCCACAAGCCAACCCTAAGTCCATGGTTAGACATCGCCTCCCGAATAGTGATAGCCAGCCCCCTTCCTCCACCCCTACCCCGACCCCCAAGCAATAATTTTGTATTGTTGCTTATTCTTGCACCTTCTAATTGTTTAGGTCTCTTATGTTTTTATTTCCTAAAATGCAAACACTTAGTTACAGTTTTCCTGGTCTGTTAAAGTGGGCGTTTTAAGTTCAGTGCTTTACCTAGCAAATAGAAACACTTGTGTGAACTTTTGCAACCAAAGGGATGTTTGCAATTTATCTCATTGCTGTGTATTTACTTAATACATATGGAAGTGTGAATTGACTTAACAATTCTTAAAGATTTTTTTGTGATCTGGTACTGTTATGAACACGGTACTAGAGAGCATTGTGGTAAGGTGTAGCTCTTGTGACTGCATCTTAAGTTCATACAGTAATAAAGCTATTATGGCCTCTACGACAGAAATTTTACTTTTTTAAAGTGAGATTTGGAAAGGGGGGGGGGATGAGTTCTTTTCTCATCTGAGGAAGCTTAGTCTTAGAGAAATGGAGTCATTTGTCTAAGGCAGATAAATAGATTCACTAGCAGGGAAGAACCCAGGCCAGAGGTCCATCACAATTCACACTTAATCAGGGAGGGCCCAGATCCCATCAGGAATGATAGAACTTGTTTGTCAAGTGCCCAAACTTGCAACTGCTTCATTCTTACCCTGGTCCAAATGATCTGATCTTCTGCGCTACACTATTTTTATAAGAAACATAATTAGAGATAGGCACAATTTTTTATTATTTTATTTTTTGGTTTTTCAAGGCAGGGTTCCTGTGTGTGACAGCACTGAGTGTCCTGGAACTCACTTTGTACACCAGGCTGGCCTCAAACTCACTGAGATCCACCCACCTCTGCCTCTGAGTGCTGGGATTAAAGGCATAGAGACAAGCAAGTCATTTTAAAAGCAGCATTGATCCTTGCTTTATTTCTGCTTGCCGTAGACAAGAGAGTGGGGCATTTATCCAGGGAGGTGTTTGGTGGTTTTGTTTGGCTGCTACTTATACTGTTTTGTTTTTTAGTGGTTACATTCTTTGTATTAAGAAATAGACAGTGCTAAAAAGGACATTCCTCACTGGGGACAGTGGCACACACACCTTTGATCCCAGGCTAGCCTGGTCTACATAGCAAATTTAAGGGGAGCCAGGGCTACATAGAGAGACCCTGTCTGTCTCAGTAGGCCATAAAACCAAAATAGGACAGCGGGCTCAACATTTGAGCCACAAATTAGGCACTGACTTTGGTTCTGGTCAACGTTGTATCACCTTTCTGCAAAGTTGAAGAATTCACCTGGTGGGCTTCTCCAAGCTCAGCCTGTTGCAGGAGGCAGTGCTGTGTTTTGACTTGTTTCCTTGGTGGGAGCTGCCAGTCTTTCTTCCTCTGCTTCATTTTCTGTGTGAAGAAGGACTTTGACCCCTGCTTTGAGTATAAATGAAGGTATGCCATGAATGGAGTCAAGTTCTTAATGACATACTCAGGAACTGAGCTGGTGTGCAGTGCCCTTCATCCCTGAACTGTAATGTTCTCCTGAACTCACCATTTGGTTTCCTTTTGTTGACTCTCATGGTAGTGGTGGTGGGACAGAGGGTGGAATTATC
>u201672_mRNAlike RNA_house mouse033
ATATACTAAGGTAGTCTCCAAACATA
>u201672_mRNAlike RNA_house mouse047
TTCGAACATTTGTTGTTCAGCCATCTC
>u201672_mRNAlike RNA_house mouse055
CCCGATGGGAGGATGGGTTAGTTTT
>u201672_mRNAlike RNA_house mouse069
TACGTCGAGATGCCAAAACAGTTATGGCT
>u201672_mRNAlike RNA_house mouse013
TATAAACAAGGCTATGTTTACACATAGAGA
>u200537_mRNAlike RNA_house mouse
TTTAGTTTTTGGGATTTTTTGTTTTTTGTTTTTCTATTTTTTGGATGTTTGTCCCTCCTTCCTTCCTTCCTTCCTTCCTTTCTTTTTCTTTTTTCCTTCTTTCTTTCTTCCTTTTTGAATCAGGGACTCCCTCAGTATGTAGCCCAGGCTGCCCTTGGACTTGTGAACCTCCTACCTAAGTCTCCAGTTCTGGGTTATAGTTGTGAACTGTCTCTGGTCCTAGTTCAGTGGGTAGCTTAGAAGTAGAAAGAGTGAAGTGACTTCAAGTGACAAGAATAGAAAATGGAGAGAAGTGTTTCTTTTTTTTAAGGTTTATTTACATATTTTATGTATATGAGTGCTCTGTCTTCATGCACACCAGAAGAGAGCATCAGATTCCGCCACAGATGGTTGTGAGCCACCATGTGGGTGCTGGGAATTGAACTCAGGACCTCTGCAAAAGTAGCCAGGGCTCTTAACCATTGAGCCATCTCTCCAGCCCCAGAGAGAAAAGTTCCTGAGAATATAAACATCTTTTTTCTTTCTATAAACTAGGTCTAGCTGAATATGACAGGGAGCATAATCTATATAAAATACAGTGCTATAACTGTTTTTGCATAAACTCACGTTATAGGTGAATTTCAAAGTAACTTGGGATGCAAAATTCTCAGCTCTCCAGTAATACCTCCACTCTCTCTAGGAAGTACTGTGGGACCCCCCCCAGGTGACGTTCAGAGTTTTGTAGAAGGAGGCTCCCTTGGGTTCTATAGGAAAGAGTTAGCCAGGCAGTGGGGGGTACACACCTTTGATCCCAGTACTTGAGAGGCAGGTGGATCTCAGAGTTAGGGGCCAACCTGATCTACAGAGCAAGTTCCAGGACTACTCGGGCTACACAGAGAAACCTTGTCTTACTGCCCCTTCCTTCTCCCCCACACATACATTCCCCCTCCCCCCACCT
>u200537_mRNAlike RNA_house mouse04
ACACCTTTACGCGTTTCCTCATGTCCTCGT
>u200537_mRNAlike RNA_house mouse011
ATCTTGCTTGCATACCTTAGGTGCATACGTTG
>u200537_mRNAlike RNA_house mouse03
ATCTAGTGCATTTGTTTTTTTGCTTCTCTCC
>u200537_mRNAlike RNA_house mouse022
TGAACATCGTCCCACGCGTATCCCCTTCTT
>u200537_mRNAlike RNA_house mouse012
TTGAGGGTATCCCACGCTCGCGCGCTAAGGG
>u180116_mRNAlike RNA_house mouse
GCTCTCGGCAGCCATGGCGGCTCTATGTTTGTATCGCCATTGTTACCGTTGGGACGCCGCGGATGACCCTATATACCCTTGGCCGGCTACCGGGAAGACTGCGTCTCCTGACGATCGTAACGAAGATGTACCGTGCTTTCCTTCTGAGAGTTTAGTCGCCCTAATATGTGCAGCAGGCTAACCGCGTGGAAGCTTGCCTGCCAGAAAGAAAGCGCCTGTTGGGCTATTAGGAAAGTTGGTGACTAAAGTCTGCTTATGCCAAATGCCCAGCAATGTCCAGTTGAGATCCAGGAGCCAGGAAGAAGGGGGGCTACTTGGCCAACATGGCTGATCACGTGCCTGAGGTATGCCCTCTGACCTCACCAGGGTAACACAGAACCATCCATACAGGCCTTGGGCAGCTGGAAATTTACACTGGTAGCTCTCCCATGTCCTAAGTTAGGAACTGGATTTGGATTGGCTTGGGTTTGACTCTTATTTCCAAGACTGGTGAGGTAAACACTGGATGGAGGACCCTCTAAGGCTCAACCTCTCTATCTAATTGTATATGGCCTTAAGAGAGATAATTGAGTTGGGTGGTGATAACTGGTCACTTGAGTTCAAGGCCAGCCTGGTCTACAAAGCAAGTTCCAGGACAGCCAGGACTGGTACACAAAGAAACCCTGTCTTGAAAAACTAAAAAAAAAAAGGAGAGGGGAAAAAAGGCTGGATGCTGTGACACAAATAAACTTGTCAGTTCC
>u180116_mRNAlike RNA_house mouse018
TTGGCATGGGTTGAATCGACCCACATAC
>u180116_mRNAlike RNA_house mouse09
TCCTTACATTAATTCGTTAGACTATGGCTAAG
>u180116_mRNAlike RNA_house mouse013
CGTAGCGTTACATAAGCTACATAGGCC
>u180116_mRNAlike RNA_house mouse017
AAGAACGAGTGGGGACATAGAAATACGAGCCG
>u180116_mRNAlike RNA_house mouse03
TTAGCTATCATCGCGGTTATGGCGTGCA
>u194678_mRNAlike RNA_house mouse
GAGGACCGTGTTCAACCCATCTGTTGGTTGTTGGATTTCTCACCTTTTAGGGTTTAATGCTTTTAGCTCTTCATACATTTTAGGTATTAATCTGCTGATGCATGAGTAGCTGCTATATATTTTCTATTTTCTTCCTTTTTATTTTTGGTTTTTTCGAGACAGGGTTTCTCTGTATAGCCCTGGCTGTCCTGGAACTCACTCTGTAGACCAGGCTGGCCTCGAACTCAGAAATCTGCCTGCCTCTGCCTCCCGAGTGCTGGGATTAAAGGCGTGTACTACCACTGCCCGGCCTTTTTTTTTTCTTTTTTTTACTTTCCTTCTTTCTTTGCTTCTTTCTATTTTTCTGACTCTGACCCCTTCACGATGACACGTGTGTCTAAAGGTATGTATCATCATCATGACCACTTTTTCTTCCATTCTTTGGGCTATGCCCTCAGGTAATGTTAATTTTCACTGTGCCCATGGTTTCTAATCAGTGCAGTCTCACTTGCCAGTACTTACATATTTCCTGAACCATTGAAGCCCTGTTCAGAAAATTGCCTATGCTTCATACATTGAAATGTTAGCCAAAGTAATTGGGCAAAACAAAAAAAAAAATAAAAGCCACAAATTTAAAAAAAAAAAAAAGATGTAAAATGGAGACATTTGGTTGTGGCAGTTTCAGGTCTCATATTTAGGTTTGTAACACACTCTGATTTGTTTCTTCTACACTGTATGAACCTGGTTTGGGGCTTCTTTGTGCATACATATTCAGTTTCTCCAGCACCACTGGTCTAGTATCCTCTTGCATTATCTCCTTGTCTGTTTCGATGCCAATACGTTTCTGTCGCTTTTGACCAGCCCTCTGGTTTTGAAGTCCAGATTGATAATTCCTTTAGCACTCCAATATCTGACCAGAAGTCCTTTCAGATTTTTTTTTCTAGCTTTAAGAAGAAAGCTTTACAAGCAGAGTGAGGTCTGTAAGCATCTTTCAGTGGTCCTCGCATTTGAAAATGCCTCCCCAAAGCCATGAGCATGAACAGCCTTCCCAGCAGCCTTTACAGCAGTGGTTCTCAACCCAGTGCTGTGACCCTTGAACACAGCTCGTCCTGTTGCATGACCCTTAACCAGAAAGCATTTTTGTTGCTACTTCCTAACTGTAATGTTGCTACTGCTGAGTTGTAATGTAAGGATGTTTTTAAAGAGAGGAGTTGCAACCCACGGGTCGAGAGCCGCTGATCTAGCGTTATCTCCAGCATGACTTCGGTGTTTCCTCGTTTTCAGTGTAGAGGTCTTTTATCCCCTTAGTAAGATGGTTTCCTACATATTTTACTGTTGGAGAACTGTCAGAATGGAATCATTCTGGAGATTTCTCTTTTGGACAGTTCACTGTTCCTTCATACAAAAGCTACCGTGTATCACGTGCTGATTTTCATTGTCCCTGCTACATCATGGAACTTGTTTATCTCTTAGAGCTTCTGGTTATTCAGACAGTAGCACTCGAAGACATGGATGTTTCTGCTTCTCTCCTATTCTTATTCTTTGACCTCATCACTTCTCCTTTGTACTGGCTGCTTTTGTGTTAACTTGACATAAGATATACGAGTCATCAGGGAAGGGGCCTCAGTTGCAAAAATGCTTCCATGGAATCCAGCTGTAAGGCAGTTGTTCTCTATTAGTGATCGATTGGGTTGGGGGGGCACCTATTTACCATCCCTGGGCTGGTGGTCCTGGTTTCTATGAGAAAGCAGGCTTGTGCCTTGAGCAAGCCATGGGAGGCAAGCTAGTAAAAAGCATCTCTCCGTGGCATCTGCATCAGCTCCCATCTCCAGGATTCTGCCCAGTTTGAATTCCTGTCCTGACTTCTTTGAACAGAGATGTGGAAGTGAGAGCTGAATAAACTTGCATTTTAAACTTCCTGTCCAACTTGCATTTTCCTCATGATGTGTCTTTGGAGCAATAGAAACGTATGATAGTATTCTAGTTAGCAGGTAGAGACTTGGAAGCACTATGCTGCTTCTGGAGTCTACCTCATTTGTCACTTTGACTCTTCCTCTCTAAGGAATTGGAACCTGGCCTTTAAGTAGTAAGCCAGCGGGGTTCCCAGATCTGAGTTGAGTAGGCAAACAGCCTTGTGTTTGTTAATAATAGTCTTAAGTTTTTGAATAAGATATTTCTTTCTTGACTTCTATATTGTTTAATTGCAAAAGCATGGACAAAATCTTGTGAATTTAAACACAACCCACAGCTGCATTCACGGATACACCCAAATTTCACCGCCCTGGGAGAGAATATCTGGCTTGGCTCTCTATCCATCTTTTCAGTATCCTCAGCCATCTCTGCCTGGTATGAAGAAATTAAGCACTATGACTTCAGCACTAGGAAATGTAGACATGTCTGTGGCCATTATACTCAGGTAAGTACTTCCCTATAGCTTCTTGGAACCACCTGTTTAAAGATGGAACGAACTGGACTTGGTGTTGAACAAATATATAATGAGCTAGTAGGATTATAAGAGGAAAATATACGTGGAAACACTAGTTACATGGATAAAATTATATGCAATGGCCATCCATCTAGACAGTACAAGACACTGGCATGAGATAACATTGTGTTCCTTAAAGCTTTGGAATATGGCTGATGAATGAACTTGAAGCGTCTTCTCCCTAGCTATGTGGCTTTAGAGAAACATCATAGTCTCTCTGAGTTTGTTGATGTATGGATGTTAGACCCTCCCTTACATGTTTGTGGTTAAGAAGTGAATGGGGCTTTCAGCTTAGGAAGGTAAATGCCGTATTCACTGACTAAATGGTTGTCATGGTTACATCTTCCAGGACTTGGGAATTCATAGCCAATCTTCCATGATGATCTCTCCCTTCTGCAGGGAAGACAGAACATGGTCGCCTACTGAAGACGTTAGGACCACTAATTTGGTCTCATATCTATGGGAGAGATAGGATTTTGAAAAGTAGTTTTCCCATGTCCCAAGTATTAGCCTTCCCTTTTTTCCCTCTAGATGAAAAGGAGGAACTTACAAATTGAGGGAAGTTTCTGCTGTCTCAAGTCTGTCTGATGTGAACTTGAGTTTACTCTTCCTGTTCTGACTCTCTGGGATGAGGGATATTCATATGGGTAGCAAGTCTGTTAAAAAGCAAATTGTCTTCTGACTGCTGCATATTTTGCATGCTCAGCTACTTGAATTGCAATTAACAGGCTCCTTCATAGACCTTGCACACCTTCTTTACCTGGTTAATTTATCCTGAAGTTTCTTTACATTTGACAAACTCTACTTTCAAGAACCAACTCCCATGTCTGTTACTCCATGGACTAGGGTGTGAGCTCTTGGCTGGATAGTTTCTGTGTCATCTTTGCTCATATGGCCTCTGTCAGTTTCTCTTAATTGGCCTAGTCGTGCACACGCATGTCTCCCCAAATCAGGGAGAACTCTCCTGAGAGCCAGAAGCCATCCGCAGCTGTACTCTGCTCTCCCAGTCTTGCTCCTATTTCTCCTTTCCCACACTTCTGAGACTGTAAAGTGTTGTCATGTAAGCTAATATCGCAGAGAGAGCTGTACAGCAATCTGGACCAACACTTTGTCAGGAGCCATTTAACAAAGAGTACAGCCCCGGAATCTAGTTTTGTAATAATTCATGTTAGAAAAGGATTTCTGATAAATCCTTGTCTAAAATTCCTGTTTCAGCCTTCTAAGAGACCTTAGTGGTGATGGTGGTAGGGTTC
>u194678_mRNAlike RNA_house mouse037
TCGTAGGGATTTATAGCGAGTGTCG
>u194678_mRNAlike RNA_house mouse071
ACCGATAGACCTTGCATTATCTTTTCTACTAT
>u194678_mRNAlike RNA_house mouse077
ATTTTTGGGACCCCTTACGATTCCG
>u194678_mRNAlike RNA_house mouse061
CCTGTGGGATGCTGTATGAACGTCCCTGTCC
>u194678_mRNAlike RNA_house mouse043
TCGCGCATTCGTTGTGATGTATCTCGCATA
>u184463_mRNAlike RNA_house mouse
GACACTGGGTGCATTTAATTTTATTGCACATTAACTTTTTTTATTTAAATATTTTTAAGGACTTTGAATTAAAAGTCTTCGTAGTTTGTGTACCAAAAGAAAAGAAAAAGAAATTGTTTTCAGTGGAACGTAACTGATAATGAGAGTATCTGAATAACTGAACATATTAAGGAATATTACTTACATTTATCTAGGAAGGAATTGCATTATTCTGAGTTTGAAGTATACTCAGATTGAAGGTGTGACTCATTCTGCTTGAGGAATCACACACACACACACACACACAAACACCTTACTTTAGTCTTATCTTAATGGAGCAGGAGACCCAGGCAGGTCACAGTTTTGGAGATAGTAGATGAGTATAAATAATTTTCACAAATTCCCATTTTTCCTGAAGTAATTTTTTCCCCACAGTAGACAGTTAAGTGTTTTCGGTACAGCTCTCCCCTTGCCCACTCTTGTATTAAACCAAGGTTACCAGCACGGGTGCTAAGTAAGCTCGGGACCACAGAGCACTTGGCCCAAGGGATTTATTTTTAACTTGCACAAAAGAGAGAGATTATGGTAAACATTTTAAATCTCAGGCTCTTGGTTCTGTTGGGTCCAGATTACCCAAGACCTAGAGAGACTGCGTGTCACTGGCTCGTGCTGTACAGGAAACCACTTATGGTTGACAGTGGGTTGTGCACCGTCACTGTGTCATGGGGATTCCAGAAGCCACGTCTTCACCGCTTTCATCAGTTTTTCCTTTTGTTGACTGTTGGCATCTGACCACCTGGGTGAATATCAGCTGTCTCTTTATAGATTACTATTTTAAAATATTTATTTCAGATGTTCATAGAATGTTCAATTTTTTGATGCAAGTTATTTACAGAGGCATATATATTTAATAATTGAGATATATTATTTTATTGCACAACCTATTTTCCAAAGCAAATTTACTTTGTAGGTGTTTGTCTTTTTGTGAAGAAAAAAATGTTTTTTTCTTTTGCCTCAAAATACAAGTTGTAAACCTGTCTTCTGGCGTAAGTGACTCTTGTGATAATATTTGCTTTCCGCTTATTTGTGAACCAGTTTGGAGTTGCCAGTTGAACCCTCAGAGCTCCCCTCTGACCTGGATTCAGTGCAGTGCTGGTCAAACTTGGCATTGTTTCCCTGCCTCGGTTTCCTCTCCTCATTGCACTTGAGTTTGGCCTCCGTTAGTTCGTTTTTCAGCAATCAGTTTTACAGAGGAAAACCGCCTTAGGAATTGAAGAGGTTAGAACTCTTTGTAAATCGAATGTGTTATTAACATCTGTCTGCTAATAAGTGGATTAAGGTCTGGTCCTAGAGAAAGAGACCAGCTAGAAAGAACAAGAAAAGTGCAAATATTTTTGATGTAAATGTTGTGTTCCCGTGACTTTTCATATGCTGATTTTATGTTAATGTGATCACCTGTGATATTTAAGTGACCGCAGATAAAGATTTAATTTTCAACCTGAAGACGGCAGGTCCTGTTTCTATTTTTAATATTGAGACAGTTTTGAAAACAGATGTCGTATTATAAATTGTATTTTTAAGTGGAAATAAATCAATTTGAAAGTT
>u184463_mRNAlike RNA_house mouse018
TTGTGTTTCGAGAAAGCATTTAGGGTC
>u184463_mRNAlike RNA_house mouse032
GTAATGTATGTAAGTAGCTTTGACAGTTGGT
>u184463_mRNAlike RNA_house mouse022
CGATGTCAAAAGTTCGATGTTTTTTCTGAGCT
>u184463_mRNAlike RNA_house mouse031
CGCGCTGCTCGAAGCATTTTTATCCCAC
>u184463_mRNAlike RNA_house mouse01
GGTACCTACCTTTGTGAGTTAGGCAATTTTAT
>u206288_mRNAlike RNA_house mouse
GATAAGGTTATACCCAGAAGTTCAAACTTGTAATAAGGAAACATGCTTCACTTTGTCCATAGCAGCCTTTTGTATAATAACAAGAAGCTGAAATGAACCCAGATGACTCTCTTTAGAGGAATGTATATAGAAAATATGGCACATTTACTTAATGAATTACTACACAGCTATTAAAAACAATGAATTCATGAAATTTTTATACAAATGGATGGATCTGGATGATATCTTCCTAAGAGAGTTAACCCAATCACAAAAAACACACATGATATTCACACATTGATGAGTGGATATTATCCCTGAAGCTCAGAATAACCAAGGTAAAATGTGCAAAACCCATGAAACTGAAGAAGGAAGACCAAAGTGTGGATATGCCGTTCCTTCTTAGAATGGGGAACCAAATTATCATGGAGGGAGTTACAGAGACAAAGATTGGAGCTGAGAATAAAAGAATACAGAGACTGCCTCACTTGGGGATCCATCCCATATACAACCACCAAATCTACTGAAGATGCCAACAAGGGATTGGGTGCAGGAGAATGATATAGTTGTCTCCTGAGAGGATCTGCTAATGCCTGACAAATAAAAAAGTGGATGTTCACAGACATCCTTTGGACTTAGCACAGGGTCCCCAATTATGGAGCTGGAGAAAATACCTAAGGAGCTTAAGGAGTTTGCAGGCCCATAAAAGAAAAAACAACATGAACTAACAAGTACCCCACAATTCCATGGGATTAAACCACCAATCAATGAAAACAAATAATGGGATATATGATTCCAGCTTCTTATGTAGCAGAGGATGGACTAGTCAGGCATCAATGGGAGGAGAGACACTTGTTCCTGTAAAGATCCTATGCCCCAGTATGGGGGAATACCTGGGTTAGGAATTGGTAGATGATGTGTTGGGGAGATGGGGGAGAGGGGAGAGGACAGGAGATTTTTTGGAGTGGAAACTAGAAACGGGGATAATATTTGAAATGTAAATAAGGAAAAGTTATAATAGAAAAAGAAAGGAAATAATTTATTTGCAAGTTTTATGAAATAAATTCATGTTTGGCAAACATATTATACGAACAATGTTCATGTCTTTTCTTGAGGCGAAATCAAGAAAGTTCTTCTCTCTCAACATATGCTGATATAGTTCCAAGAGTAGGTTTATGTGCTGCAAAACCTTGTATATAGGAATAGAGAGATATAGGTAAAATTAGAAATGAAGTATATGTAAACTCTTAACAAAGACTTCTTCCATTTCAGGTGACTAGGTAAAGTCTAATGAACTGCAGGACACAATTAATACTGGAAATGCGATACCTTCCGAAAGAGCCTCCTCTGAAACTTTTATGTCATCGTCCTCATCATCAAAGTCCAAAAGTAATAAGTAACCTTCCTTTGGTATCACCTTCAATTTCTTAAGAGCCATTCTTCTCATAAGAACACAGTAGTCTTCTTAGTTTAAAAAAAAAACAATAAAAATAAAAAGGAAAAAAAAGAACTTAGTTACCTGATTAAAAATTATCATTTAAAAAATTAAAAATAACAAAAAATCAAATAATAATTTTAGCTCAATGAAAGATCATTTCTTTTTTTACTTAACATGTATATTTTTAATCAATTGCCTTTATCAGAGAGTTCTGTGTACATATTCAATATGGTGATGCATATATATATACACTTACCCGTACCATTTCCTCCGTGTATCCCATTTATCATGTCCCTCTCCCTCACAACTTGTTTTAAAAACTTCTTTAACTCACTTCTTTAAAAACCTCCTTTAGAACCTAAATTATTAGTCTGCAATTTCTCAGTTTAAAAAGAGACAAAAACTGGCCAACCTTCAACCTATGAGTCCTCCCCTCCTCCCAAAAAACGATGAGCAACATCCTTTAACCTTTGAGGTATCTGAATTTTGGTCCTATCTCCCACAGAATATTTTTAAACAAAAGATCAGCAATTCTGTTTACCAGTTTATCTCAGTCTAACGTAAACTCACAGTTCTATCCAGAAAGATAAAGAAAATGGTAACCTGTATATTCATATCAAAAAGATCCACCACTAAGTCTACAAAAAAAACATGAACTACCACCACCACCCACACAGAAAGACCTTATATGGGAGAAATTAGGGATTTGGGGAAGCCGAGGATTTCAAACATCTGAAGATGGTCAGTTCAAGGCCAGGCCAAGCCGGGCCAGCTGAAAATACAAAGATAGATCCCATCCTACAGAAACTAAACTGAGAGAAAAAGCTGAACTTGGTGGTGCAAGTNTTTAATCCCAATACATGGGAGACTGAGACAGAAAGATCTGTGGTCAGAATCCATCCCCAATGACTTATGAATCTCTTACAATTATCTCCTCTTCTTCTTTTCATTCATCTTCCTATGCCATTCTACTGTCTGCAATGTTCATACAGTCTATACCAAAGGAACACACCATAGAGAAGACAATGAGGAGGGACGAATCCTCAGTGTGTTTGTAAGGGATCCTGAATATCACACAGGACAATCGCCAAGGCATCTCACCAATGGCTCCCTGTTCCCTGACCCACAGTCCTGCAGCTGGTTCTCTGATCCTATCCCCAGGCCCCAAGCTTTTCTCTTCCAAGGGTTCCCAATTCTCTATGGCCCTGACCTGTTCGATCCTCTTCCATGAATACGGTCCTCCACCTTCCATTCACCCTCAGATTCCACAGAAAATGGCGATCAGGAGGCTTTTCCTCACATAGTGGCCTCCTGGGCCTGAGATTCCCCACCCTGTCACACCTCGATTAACTGTCCAACAACCCTGATCAGGGCAGACTATCACTTAAAGCTCATTTAAGAGGAGAACACCTTCCAAACCGCACCCTTCTGTGCTTAGCTCCTCAATGGC
>u206288_mRNAlike RNA_house mouse066
CTCGTCGGAAGTAATCTCCTCTCCCCAGCAC
>u206288_mRNAlike RNA_house mouse043
ATTAAACAAGTAGTGCGCATGAATCG
>u206288_mRNAlike RNA_house mouse062
GATACACCTTCCCTATCACATCTACACAAGTA
>u206288_mRNAlike RNA_house mouse030
TTGAGATAAAAACACGTTGGTGAATTAGTTTT
>u206288_mRNAlike RNA_house mouse069
AGCTTCACTACAAACATGTTAAAAATGAC
>u199042_mRNAlike RNA_house mouse
GGAGCGGCGGGCGGGCGCGCGGCGCAGGTGGGAGGGCAGGGGCAATGCGGGGAACCGGGCGCCGGGCGTTGTGCGCTGCAACCAGGCCGCCGCCAGGTAGTGCGAGACCGGGCGGGGCAGCGGCTCGGCGGGAGCTCGCCCACCCTTGAGCAAGCAGTAATCCGAGCGTGAGTCCCTGATTCTGGAAGGGGACGCAAGCCGGAGGACTCACGGTCTGTCACTTCACGCGTTTAGTAGCGGTTGCTGGGGGGGCCCCCGCGCGCACCGGCCCGGCCCGCGCCCGAAGCGCAGGTGGCGCCCCGGGACTGTCGCCTGCCGCAGACGGGCGGACGCGAAGCCTTCTCTTAGGAAAGCAGACCTCTTGTCCCGCCCTCGTGTCACAAATAACACTACTTAAGATTTCTTGCGCTACCTTGTGCACCTCTGAAGCTGCTGGTTTGGGACACCCTCCCCCCCACTCCCCCGGCTACGCAGAGGGACCAACCCGGGTACTCTGCCAGAGGTTACTCCCCCGTCTTGGAAAGGCAGGCTCCAACCGAAAGCGGGAGAGCACGTCTGGGGAAGGAGCCAGCGCTATGCCAGGAAGCGCTGGATCATGCCATCTTCTACCAGGTCTCTCCCCACCCCCAACAGATGCTCCCAGCTGCACGTCCCTCTTCCTGGCAGTCAGGTGACAGGCCGGTTCCCGGGTCCCCCACCTCCCTCCCGCCGCCGCTCCCTGGTTGCCCTGTGCGGCGTCCCTCGCCCTTTCTCCTGCCCCAGAGTCTAGAAAATGTGCTGGAGATAGAAAAGCAGTATACGTATATGGGATTTCCCCCCTTCGACCCTTTTTCAACGGGATAAAGCTGCCTTGTCGTCCCTATCTCACCCGCCTCTGCCACTTTTTTTTCCCCTAGCCACTTTGTCTAGAATAGACAATCTCTCAGAACCCAGGATTTCTAGATTTATTTTGTGAAACATTAAGACATGAGGCGTGGGGGGAGGGGTAAGAAGGGTTTTCATCTTACAGAGAAAGGAAAGATCTCTCCAGCATTTAGACAAAAGCCTGAACTAGCTCAAAATAATTCATTTAACCTCTCCAAAGTAGATCAAATGAAGCCCTCCTTAGGTGTGTAATGTCAGCCAGAGAGCAAGGTGAGGCAAAAGGGATTTTTAAAAAGGGATCCTGACTTCAGCTTGAGCTCGGTGTTATACTTACTGCTATAACATCTGGCACGCTACAGTTCTCAATGGTTACATTAAAAGGTACACGTTTTGAAAGTTTAGATTAGTCTGTTCAAGATTTAGGTCTACATTTAGGCTATAATTATATGCTCTTTTAATGGTAGACAAGCATAACATCCAAACCAAACAGTAGTTATTTCCCAGGTCTTCCTAGATTGCCACACCCACCAAATCCTAAATTGAAAAGGATTAGCTTTTCTGGTTTCTACTGAGATCTAAAATAAACTTTAAATTGGCGCACTCGTACTTAGGTACCTGTGAGAAAAGCCACTGCGGACCCTCAGCCTTTGTTTCCATCTTTGGACCAGGTTTGGAAGTTTGGCCTGAATAGCAAAGT
>u199042_mRNAlike RNA_house mouse018
ATGCCTCCATGTAAGGAGGACAAAAGGC
>u199042_mRNAlike RNA_house mouse02
GGTGACTGACTAGGGGGTAGTGTGTACG
>u199042_mRNAlike RNA_house mouse024
ACACACACGGGGTCATCAACCGG
>u199042_mRNAlike RNA_house mouse020
GCGAAATACTCATAGCAACCTTTAC
>u199042_mRNAlike RNA_house mouse036
TCGCTCGTACGCACAGACACGGCCCCAGC
>u205737_mRNAlike RNA_house mouse
GAGGGCGGAGCGAGCACTCAGTAAGAAAGGATAGCTTTTCTCCCTTTTCTGCTTCGCTCCCAACTAAGAATGCAGAGTCAGGGAGATGGCGCAGAGACAATGCTGCTGTCCATTGAAGCCCTCCAAAGGTCGGAGATTCGATCACAGGACAGCCTGGCCTGGACCAAGTAAGTTTATCCCTACTCTCTGACTCCTTCTGAGATGCGGAAGGAGTTGGTGGATAGAGCGGTCTTTGTGCATCTCCTCTCCCCTCTGAGTGTGTAACCCTGAGCTGGGAGCCTTGGGCTTTAGAGCGCGCAGGGATCCCTCTGGGCAGAGGAGGGAACACCACGTGACTTGGCCTTGTTGGTGAGTTTAGGGATAGTGAGTTTTGTGCTCTGGAGCAGCATCTGGAGAGCCTTGGTGGAAGAGCCTCATGGGGGACTCGGAAGCAGTTCCCTAGAACACAATGCTGAGAAAGCTGAGAGGTTTCAGGGACCTTCACCCTAACCCACCGCTAGGGAGGTGCAGGTACTGGGGTGGTTTGAACTGTATAATTGTTAAAGCATGGGCTGCCCTGTGGGTGGCTGCTTCACTCCCCAAACTTAACCACTAAAGACTTTTAATATTAGGGATGTTTTAACAGACAGGCAAGTAGGCAGGCAGACGGGCCCTACAAACAGAAGCAGCAAAACCCTCTGCATTTGTGAGTGTGCATTGGCAAGTTCTCACAAAATAATCAGGGCCATTCTTTCTGTTTTTCGTTTTCTTTTTCTAGATTTGGTTTTGGTTTTTTTTTTTTTTTTCCCCGAGGCATGGTCTCTGTGTGTAGTTCTGGCTGTCCTGGAACGCACTCTGTAGACCAAGCTGGACTCAAACGCATGGAGATGCCACTGCACTCTGCCTCCCAAGTGCTGGAACTAAAGGCGTGGGCCGCCACTGCCTGGTGCCCATGTACATCTTCATTGCTCTAGACTCTAGACTTGTGGACCTGGGCAGGTAGGAAATTATGGTTCTGCTGATTATTGCAGCACTGATTGTAGATACCGAAGCCTTGCACATACACGGAAAGCCACTCTGCTGCAGAATTGTATGCTCCTTGTAATAGTAAAGGAATAATTAAACTTG
>u205737_mRNAlike RNA_house mouse024
TCGTAGTATGGATGAGGTATTTACC
>u205737_mRNAlike RNA_house mouse012
TATTTATGTATGTCTGTGTTTCTTCTCTC
>u205737_mRNAlike RNA_house mouse01
GGCACGCGTGGCTGGGGAGGTCGGGACGTCG
>u205737_mRNAlike RNA_house mouse025
TTTCGACCACCCATTAAACCACCCGAGCACA
>u205737_mRNAlike RNA_house mouse03
ATACACGCATCTTTTTTCTTAGACTT
>u205035_mRNAlike RNA_house mouse
ATCCTAGCCAAACAGGAGGCAAAGGCAGGTGGATCTGAGTTGCAGGCCAGCTAGGAATATGTAGAGATACTCTGTCTAAACAAAATAAATAAAGAAAAAGTAAAAAAGTAATAAGTTTGGAGTACATATAACTAATGGAAGATTTCTTTCTTTTTATCCTTCATTATTACTATTATTATTTTGATACCGTTTTTTCAGGACTCTAATGGCACGTGGCAGTTAAAAAGCTAAGATGATGTTGACTTTAGAATGAATGAAAATATTAACACATGATAATGGGGATTTCCAGTAAGCTATAGTTTAAGGATACAATACCCGCTGGGTTTTAAAGTTTATTATCTTTATGATACCGGGAGAAAGGAATAGTCCTAGTAGATAGTAAAATGACATTTAATGAAATTCAATAGATGTTCCTCACAAGAACTTTTATAGGTATAAGAAATATTTCTAGGAGAAAATTATGAGATTGATTCTTACAATTTCTTTCCTCAATTCATTTTCTAGCATTGCTATTGGAAATACTTAATAGTAGATGAAGGACACAGGATTAAGAATATGAAGTGCCGGCTAATCAGGGAGTTAAAACGGTTCAATGCTGATAACAAACTTCTTTTGACTGGTACTCCCTTGCAAAACAATTTATCAGAACTTTGGTCATTGCTAAACTTTTTGTTGCCAGATGTATTTGATGACTTGAAAAGGTAGGTTTTATGTCTTCTTAAAACCTCAAAAAAATCTGTGTTCTAAGCTGAAACTGATTCCTTTCTGTTTGGTAGCTGAACTTAAATGACATTTTTAGCGATTTTTTTTTTTGTGCTATATATTATGTGTTCTACTTTTGACAGAATATATATGAGAGAAGATAATGACTTTTCAGATTGATTAAAAGAAAACAAAAATAATCCTGTAAGGGGCTGGAAAGATGGCACAGCACGTGTAGACCGCCAAATCTGAAGGCCTGAATTCAGTCCTGAATTCCAGTGGAAGGAGGCAGTGGTGTCTGCAGTTTGCTTTTCTTCCTCCCTTCCTGTGTCATGGCACATGTATGCACTCCTTCCCACAAATAAAATAAGGGTACATAAACAACAAAGG
>u205035_mRNAlike RNA_house mouse017
TGGGAGCTTTTTTTTACAAAGGATTTT
>u205035_mRNAlike RNA_house mouse04
CGTTTACGTATGTATTGAACCTTCGTGGTTA
>u205035_mRNAlike RNA_house mouse024
TATTTGGACGTATTTTTGCATTTTCCCTTTC
>u205035_mRNAlike RNA_house mouse019
GGTAAAATGAGGGTGCCCTTGAGGA
>u205035_mRNAlike RNA_house mouse027
AAACATTTAAAAGTGAGGTTAACGAATT
>u179785_mRNAlike RNA_house mouse
AGGCTGGCCTTGAACTGAGAAATTTGCCTGCCTCTGCCTCCCAAGTGCTGGGATTAAAGGCATGCGCCACCACGCCTAACACCACACAGTTTTAATGAAGGATTTTGCTGTCCATTTTCTAAGAATATAAACAGATGTGTTTATACTGGTGTGGAAATATAATCTACCGTGGTGTATTCCTGATCTCCAAACTATACCTTTTTTTTTTTTAGAATTTAATGTGAAATTAATTCACTGGAAATATGAATACAAGGACTGGATGTATAGCACGGTGGTAGAGTACTTGACCAGACTATGCAAGGCTCTGGCTTTGCTCTTTTGCATACATAAATAAGTAGATTTATGTGAAGCAAAAAGCAGACTTTTCTGTTGTCAGCACCCCTTTTCTGTTCTCTAGAAGCAGATTAGCATTTGGCGGTATCCTTTCTAGATGTACCTGAACTCACATAAACATTGTTCTTTTTTACTTTCTTCTGATGCTACACTTCCAGCCCCCAGTACATATGTGTGCTTACCAGCACGGCATAAGACAAGTGGTGGTATTTCTTAGGAAGCAGAAGGCCCCTACGTGTCCCCTACTCCTGAACCATGGACAGGGCTGAGAGAAATAGTTGATGCTGTACTGGTACTGTGCTTGTTGTGGCAAAGCACCTTAGAAAACCAATCTAAAAAGGCGATTTACTTTGCCACAACCAGGCTGTGGTTGCCTGGTCCCATTGCTCTTAGGCTCCTGGTGAGGTGGGAGCATAGCAATGGGCAAGGCAGATGAAAACTGCTCGCCTCCTGCAGACATGAAGCTGAAAGCCAGAGACAGAAGGGACTGGAGACAGTGAAGTTTGTTCATTCCACCTCCAGGAACGCTGTCAGTTCATGGCCTATCACAGGATTAATGTATGGATTAGGTCAGAGGCCTCATGTACCTCCAAAGCGCCACCTCTTTCTGAACATTACACTGGAGATCCAAGCCTTAGCACTGGGTTTTGGAGGGGATTTTATTTCCAAATCACGGCAGGTGCGTTGGGAGCCACTGTCAGATTGTTGTCAACTGATTGTTATTTGCTGGAGAAAAATGACATTCTGCACAGAGCATTGCAGACTCAGCAAAGTGGCTTGTTTTGAATTGTGCTGAGACAAGCTTTTTTTCCCCTCTGTTTCTGTGTTTTGCTTTCAGCTTGAAGGTCTTCCTGTACTGTTCTCCAGTCACTAAGGAGCTGTTGTTAACTAGCCCAAAGTACAGATTCTGGGAAAACAGAATTGTAAGTCAACTGTAATTCAAAAAGTTGTAAGTTTTGAATAGCACCCCTTTGTTGTATACATGGGGAGTATTTTTAGAGGCATCTTTTGAAAAATCATTGGAATTACTCAAACCACCTTTCTTCATGCATGTGAATTCATCATGAATTAGAATAGTGTCTGAGGTGTGACTCAGCAGTTTAGGAGGTAGCAGGTTTTCGATACTTGTTCCTCAAGAGTGTGATTTAGGTCTTAATTTACTCTCGGGACTTAAAGTACAAACAAGATGTGCTTGATTATAGTTTTTAAATCACAGGTTAACTCAGGAAGAAGAAACATATTTTAAAGGTTATAATAAAAAGGGTCGGAGCTGAGAGATGGTTCAATGGTCAAGAGCACTTGATGCTCTCCCAGAGGACCTGTGTTTGGGTACCAGCACCCACGTTAGGCATCTCACAACCCCTGTAACTCCAGTTACAGAAGATCTGACTTTCTCAGTCCTCAACAGGCTCCTACACACAGGTGGCATTCTTACACACATGTGCATGCACAGACACACACACACACACACACACACACACACACACACACAAATAAAATTAAATCTTAAAAAAAGGGAAAAAGTAACAATACT
>u179785_mRNAlike RNA_house mouse039
CGCGCCTAGGTAATAGCATACACAACGTTGT
>u179785_mRNAlike RNA_house mouse011
ATGTCTTTTTTTTTTTTTTTCACGCA
>u179785_mRNAlike RNA_house mouse012
TGCTTGGATAGATTTTTATAGTCTTCTATCCT
>u179785_mRNAlike RNA_house mouse014
TTCGTTCACTAAGGTCCAACCGTGATA
>u179785_mRNAlike RNA_house mouse02
TAGAGTATGTAGTCCCCTAGACGCCTC
>u203787_mRNAlike RNA_house mouse
GCTTGAGTTCCAGTGCTGACCTCCTTGGTGATGAACAGCAGTATGGAAGTGTAAGCTGAATAAACCCTTTCCTCCCCAACTGCTTCTTGGTCATGATGTTTATGCAGGAATACAAACCCTGACTAAGACAACTGCTTAGCTAGGGATGGCATTTTTTTCCCTCTATCTGTATTAGTTCTTATTTATCTTTATTCCTTCCCCTGTCTCATTTATGATACAAAATCACTGTGTGCCATAACACTAAGAAGCACCCCAGCTTATAGTGGTAGAATTTTACCAAAACTCCAAGTGAACAGCAAAAAATACACAGGTAAGCATCTTGTGAACCTTAGTTTGTGTGCGTTATGGAAAAGCCCTTGGTTACTCTTAGAAGGTTCTTTCTATTAGTGACAATGTGAATTAATAGAGACTTAAGTCTTACAAAGAAATGATAATGTTCCAGACTTGGTCTCCTAGAGCCAAATATATTTCAAAATGTATGGTTAAAAAGCATGTTTCATATCCTTCTGAGTCAGATTTTATGAACCTATAGATTTGGGTTCAGGCCAATATTGTTTCCAAACAGTGAAAAAACTGAGTATTTAGTACTTTCAAGATTTCACAACTGCAAAAAAAAAAAAAAAAGGCTAATTGAATCACTCTTAGATATCATATTGAATTGTATTGTATCATATTGTGTCATGTCATATTGTATTTATTTACAGCCAGGAATGCCTCTGCTTTCCTCCTAGATGTTTCTTTGTATTCTCATAGAGAAGGTGCAGTAGGCTATACAGGTTACAGAAGGTGAACGTGTTTTATGTCCAATGCACTAAATGGCCACAGTTCATAGAAAAAAAAAAGAAGAAGAAG
>u203787_mRNAlike RNA_house mouse02
GCGTTCCCTTCTCGTGATGGAAGTC
>u203787_mRNAlike RNA_house mouse06
CTTAATTGACGAAGTGTATAGTGAGCTATACA
>u203787_mRNAlike RNA_house mouse020
ACTTGACTATCATGATAGAATCGAGACT
>u203787_mRNAlike RNA_house mouse013
TCATTACAAGTAAATGTCGATCGCTCCC
>u203787_mRNAlike RNA_house mouse021
TTCAAATTAAGGAAAGAAACATATAAAAAGAT
>u197016_mRNAlike RNA_house mouse
AAAGGGCAGACATCTTCGGGCCAGTGGCCATGCTTCATCACTTGATCATGCTTTTGTTTGTATGAGTGTGGCTGTTCAGTAAAGCAGATAGATCCATGTGCTTATGTGCATTCTATGTGGTATTCAAAGAAGTGGATTTTTTAGAATAATTTTTGTCCCTTGTTTTTAAGACAGAGGAAAGCGGTATTTCCGTTTTCTCTTTGTTCTCTCGTGCTATGATGATATTATTGAAGACATTTTTAAAAAGTGAACTACTTTTTTTCCATTTTAATTAGCACAGTGGAAGTGGTGACATCATTTCAGCTGCTGCGTTTATTTTAGGAAAGTCTAAGAGATATGTAGAAGTAGTTTTAAGCCTTGTCATCAACATAGACTTCTAAGAGCCCAGAATGTTCTGAATATGTTTATTTTTAATTTATACAAAAAACCCTCCCATGAATGAAGCCCTTAATTTTATGAATAAGAAAAAGTGGGATTCATAATACACTGTACTGCCTTTCAGAATATATTAGATTCTGGACATTTATTCCAATAGAAAGCCTGGGGTGGCCTGGAACTCCACATATGACAGAGGCTAGCCCGGAACCCATGATTCTCTACTTTTCCTTCCTCCTGTTCTAGAGCGGTGCGACTCTGGGCATGGTCCTCCTCTCTTCAGTCACATATACTGCCATGGGCATGAAATCCAACACCAATTACGGTATCACAAAAGGAACCTTTTCCTTATCTGTCTTGTGACTCTCCCTACGAGATTACAGAGCTTGACACTGGAAATGGAATGTTGATCAGTAATCCCATGAGAAACTTATGTGTCAGTAGAACTTTGAATATCCCAAAGCTCCATTTGTATCCGTAGCTCATTTGTCAGATAACCCAGTGTAATGCAGGTTCATATGACCCTGCATTTGTAGCCTCAAGGAGAGCGAGGGAAATAAATAGTGAGGGGAGCCAAAGGAGAGGTGTGTCCTCTAGCCTGGTTCTGTCTTGAGGCAGAGTATCCAGATTCCACTTCTGTGCCCACAGTGTGTTTGGCTTCCTTGCCTCATATCTAGTCTTCAGTGTGTCAGAGCAGACTGACCTGTTTCTTTGTCAAATTGTCAAGTTATGTGTAACAAAATTTTTATAAGCTGATTTCCTCTTTCAGGTGAGAAAATGCATTCTTATCTCTATGCCATCTACTCTGCTGAGCTGAGTACCATTCTTAATCATGTCTCTACAGAAACTTCTAGGAATTTTTTTTCCCTTTCTTTAAATGT
>u197016_mRNAlike RNA_house mouse018
CATGAAGACGCTTAGGGTTTTTCTTAGATG
>u197016_mRNAlike RNA_house mouse015
TTAGGGCACATGCTAGAGGTGGAAGCAAGT
>u197016_mRNAlike RNA_house mouse022
CCTAAAGATACATATCCCACGTTCGCTCGAT
>u197016_mRNAlike RNA_house mouse02
CCTCCATGCTTGTGCCACGATTCGACCT
>u197016_mRNAlike RNA_house mouse03
TCGTCTCGAATTGCGAGTCGACTTGTATAT
>u193969_mRNAlike RNA_house mouse
TAGAGGGAAGTAAGTGGTAATTGGACTTGTTTTGCTTTTCTACATATCACATCCATATATGGCTTTGCCAGTCCTCTGCTCTATATGTGTCAGGAGCCTCACATCAGCTAGTGCACGCTGCCTAGTCAGTGGCTCAGTGCCTGAGAAATCTAGGGGATACATGTTAGTTGAGACTGCTGGTCTTCCTATAGGGTCGAGTGGTTTTACCAGTTTGTTATTCCACCAACAATGGAGGAGTGTTCCTGTTTCTCCACATCTTCTACTACATCTTCTGTCACCTGAATTTTTGATCTAAGCCATTCTGATTGGTGTAAGGCAGAATGATTTTGATTTGCTTTTCCCTGATCACTAAGGACTTTGAAAATTTCTTTAAGTACTTCTCGGCCATTCAAGATTCCTCTGTTGTAAATTCTCTGTTTTGTTCTATATCTCATTTTTGGATTGGGTTGTTTGGATTTTTAGAGGGTAGCTTTTTGTGCTCTTTATATATTTTGGATATTAGACTTCTATCTGATGTGGGGTTATGAAGATGGTTTCCCAATTTGTAGGTTGCCCATTTGTCATATTGATTATGTCCTTTGCATTACAGAAGCTTTTCCAGTTTCATGAGGTCCCATTTATCAATTCTTGATCTTAGAGACTACACCATTGGAATTCTGTTTAGGAAATTTCTCCCTCTGTGCCAATGTCTCTTTCCCAGTTTCTCTTCTATTAGATTCAGCGTATCTTGTTTTATGTTAAGGTCCTTGATCCACTTGGACTTGAGCTTTGGCAATGTTACAAATATGGATTTATCCTCATTTTCTATGCACTGACTGCCAGTTAGACCAGCACCATCTATTGAAGATGCTTTCTTTTTCCATTGTATTTTTTTTTTTTTTTTTTTTTGCTTCTTTGTCAAAGATCAAGTGACCATAAGTCTGTGGTTTTGTTTCTGGGTATTCAATTCTATTTCATTTATCAACCTGTCTGTCTCTGTACAAATACCACGCAGTTTTTAATCACTATTATTCTGTAGTATAAGTTCTTTTATTGCTAAGAATTTTTTTGCTCTCCTAAGTTTTTTGATTTTTCCATATGAAATGAGAATTGCTCTTTCCATGTCTTTAAAGAATTGTGTTGGAGACATTTTTATTTTATAATATTTAATACCAAGAACACAGTTTTATATAAATGTGTAGTAAAATGGTATATGTATAATTAGAGCCATTTCAGCTATAGAAATTGCCATTCTCATCCCAAGATATAATTCATATAATGATTGTTAAAAGAAATTTAAGCAATATTTAAAATTAAACATTGAAACACAATGCAAACTAATCATGTATAAATTTTATACATGCATGGTGTGAAAAGTGGCAGAGAAAACATTAAAAGACTTGTTTGGTACACATTTTACTTCATAACATACTGCCATCTTGAATCTGGGCCAAGATGTGGTGTGGATAGCCCTGGGGCTAATTTGATGTTAATTCCATTCTCCTGTGAGGGGTTATGAACAAGGAATGAGTGAGCACTCAGGTGATTTCCTGTAAACATGCTTTCCACCTTAATTTGTAAAATAAAGGAGAGCTGATGATTGGACAGATAATAGGGAATGTGAAGCTGAAAGTGGGGAGAGAGAAAAGG
>u193969_mRNAlike RNA_house mouse029
ATACGAATCATTTTGGTATTTTGAGTT
>u193969_mRNAlike RNA_house mouse039
GCATTTGGAATGTCGTGTATCGAGGCAATAA
>u193969_mRNAlike RNA_house mouse037
AGACCGATTAGTCCTTTTTGCTCTATCTC
>u193969_mRNAlike RNA_house mouse019
TAGATAGATTATGTTCATATATAATAGGGTT
>u193969_mRNAlike RNA_house mouse036
CTATCTTCCTACGTGTTCGTAATTTTTACG
>u191655_mRNAlike RNA_house mouse
TTTTTTTTTTTTTTTTTTTTTTTTTTTTAATACCTAAAATGGGTGTTGCTAGGTGTAGTGGCACACACCTTTAATCCCAGTGCCTGGAGGCAGAGGCAGGAGGATCTCTGAGTTCCAGGATAGCTATTTCTGAATTGTCCATTCTGGAATTCACTGCAGCTTATACTTATCTTACACTTGCAGATATCCTCCTGCCTCGGCCTATTGAGTGTTCATGCCAATGTGCAGGCTTTCATAGAATTCATGTGAAATGAAAAGCAAAAGATGTAGTATCCTAGAACGGTGCCCACCATATAAGTGGTGGTGTATTTTTCCCCTCTTGAGACTGCAGCCCGGGCCTCTGCGAGCTTAGGAGGCACGTCGAGAAAGCACTCTTAGCTCTGCCTGTTCTGATTTCAACAAGAAGTTCCCAGACAGGGCTTCTTTTAAAAACAACAATTCTGTTTTTGTGTCCGTAGTCTGCTTTGCCTTGAAACCGTTGCTGTAACCAAGAGTTGACTGAGGGTCACAGCTTTGCTTGTCACCATGTTTCTGTACAACCTGACCTTACAGCGGGCCACTGGCATCAGCTTTGCCATCCATGGCAACTTCTCTGGTAAGTGCTACAGGTAGTGTTTTTGTGGATGGAAGTGAGTTACTATATATTTTGCTTGTCTTTTGTCAAAATGTTTCCCATTTACAAGAAAACAAATGTTGGTGTGTGTGGGGTTTGTGTTAAATTCTCGTGTATTATCTGTCACTCAGTTTCAGGGGCGTATCTTCCCAAATTGTGTGAGACGTGAGCTTTGTAAGTCACGGTAGTCACACTTTAGTCTAAAATGGCCTCTCCTGGTAGTCCTCTTCCAGCTTCCCAGAGCTGGTTCTTAATTTGACATCAAATTTGATATAAAGAATATGGGTGTCATAGTTGATGCCTGTAACCTAACACTCTGGAGGTGAGGTACTACTACTGTGAGCACGAGTTCTGGCCAGTCGGAGCTTGAGGCTAGCCTGAGATGCATTGTTTTGTTTTGCTTTGTGTTTCAAGACAGATTTTTTTTCTGTGTATCCCTGACTGTACTGGTAATGACTGTATAGATCAGGGCGGCCTCAAACTCACAGAAATCCTCTCACTTCTGCTTGAAGTGCTGGAATTAAAGGTGTATACCACCACTGCCCAGCTAAGATAACATAGTCTTAAAAAAATAGGACTCACAGATCCAAGAACAGCACTTGTTGCTGAAGCCTGACAGACAGGTTTTGATTTTTAGGGCCCAGTGTAGGAGAAAACTGACTTCTGAGAGTTGTCCTCTGGCTCACACATGCACCATAGAACTCACAGTCACAGTGCACACATACACAGCATTGTTACAGAGTTAAAAACCACAGGCTGGAGAGATCCTCCTTTGAGTCTTGCTGTATAAGTATAGGGACTTGAGTTTGGATCCCTAGAACATACATAAAGCTAAATTTGGTAGCTTTATTGTAATCCAATACTCCAATGTAGGAGTATACTGTAATCCAATGTAGGGTAGCTTTCAGGCCAGCTTGCCTGGTGTATGCAGTGGCTTACAGGAGACCCTGTGTTATACAAGGTGGAAGGTGAGGGCTAACTCCTGGGATTGTCCTCTGACCTGCCCACGTGTGCTTGTGGCACATGCTCACCTGCACTTACACAATGCACACATACATCATACACACAAACACAGAGCCATATGTGGAGGTGAAAGTTAGCATCAGCATTGTGGGTGGAGCTTACCAAGCAAGCGTCAGGATCCGGATCCGTGCACAACCACACGATTATCAGGAACACATGCTTCCCAGTTGGGTATATTGCTGGCCAGTCTTAGGACAATAAAGGTTTTGTTTTTTTTTAACTTATGTAACCCTTTATAAAAAGCGTGTTTGATAATTTTATTAATCAGTTCTTTCAATTAGAATAAATTATTTCAAAACATAGATTTCCCCAGCCTATTTTATTCTGTTTGCCTTTGCTGTTGTTTCTATGCATCCTAGTTATTTTGGGGGCTCATTCTGTTTATGATCTTTATTTTGGTAATTTAGGAACCAAGCAACAGGAAATTGTTGTTTCCCGTGGGAAGATTTTGGAGTTACTACGCCCAGACCCTAACACTGGCAAAGTACATACCCTCCTCACTGTTGAAGTATTTGGTGTTATCCGGTCACTTATGGCGTTTAGGCTAACAGGTGGCACCAAAGACTACATTGTAGTTGGCAGTGACTCAGGCCGGATTGTTATCTTGGAATACCAGCCATCAAAGAATATGTTTGAGAAAATTCACCAAGAAACTTTTGGCAAAAGCGGATGTCGCCGTATTGTTCCTGGCCAGTTCTTAGCTGTGGATCCCAAAGGAAGAGCTGTTATGATTAGTGAGTGTCTTCCTTTACTTTCTTTGCTCTGAGTGCTCAGTGTGGTGTGACATGCTGTGATCTTGGCGATGTGCTAGTTATCACTTACTCGCCAGCATTTGGCATTACATTTATATTTACTAAGTTGAAACGAAGTCATATGGTAAACTATTTATTTGAAAGAATTTATTTTATCTGCAGCGAAGGCTACAGTGAAGTGATCTCAGTTGTGTAGTTTGGTTGCTTTCTTCAGCCTGAAGTGATGATTCACAATCATGTCTCTTCTCTGAAGAATTCATGGAGATTGTGTGTATCTGATCAGGCCTCTAGAGGGCAAGCCACCTTTGACCAGGGACAGAACCACTGGGACCAATTCAAAGAGGAGTTAACAGACTGGGTATTTTCTCATCTCTTAAAGTCCAGGGCACCTTAAAAATTTCTTAAAAGTTAGAGGGGTATTAAGATATTTGTTAGGGGGGATTATAATGATTTTTGTTGTCTGCTAACAGTAGAGGGCAGTGTATTTGTACAGTTAGTGGTGACTGTTAATGATTTTTTTTCTTTTGGTTTTGTTACCATTTATTTGTGAAATTAAAAATGAACGATAAGTAAAAACTGCCATACAATTTTTTTTGTTTTGTTCTCTTTTTTTCTTTCTTAGTTTATCTCATCTTCAATAGATGATTAATGATCTTATTTAAAAGAATAAATATTTAGGTTTCTGTCTTTTCATGAAATCTGCTACTTTATCTCCTTTAACAACAGGTGCAATTGAGAAGCAGAAATTGGTATATATCTTGAACAGAGACGCTGCAGCCCGACTTACCATTTCCTCTCCCCTGGAGGCCCACAAAGCGAACACTCTGGTGTATCACGTGGTTGGCGTAGACGTGGGATTTGAGAATCCTATGTTTGCTTGTCTGGAAATGGATTATGAGGTACCAAGGTGTCTCCCTCCCTCCTCCTCCTCCTTGGCTGTTTTCGTCATGTCCGATTTTTTCCTAAAACAAGTTTAATTGTGTCTGTAGATCTTAAAGTCATTCTTGCTAATGGATCTTTTTCAAGATATGAATGCTTTACTGAGAGTCTTTGCTGCACTTGACTGTGAAGTATCATCTGACTTGAATGACTGGACTGGGTCTGACCTGAGATATTTATTGAGAGGAGCTGCATGAGAAAAGCAGAGTTGTGTGTGGGGTTGGGATGCTGGTTTGTTTAAGGGGAGCAGTAAAGGCTGAGCACACCGCTCCTGGCTTGGACGGAAGGCAGTGTTCTCTAGCAGTGCCCTGCCTGGGTCCAGAGCAGAGATTTGATCCTCGTGGTTCTTTCTACCTTTGTAGCTTAAACTTTGTCAAACTATTTGCAATCTGTGAACCTTTGCTTCACTGTATGTAAAGTCCTGATATCCTTTCCAAGTCTAAAACTTGATGATTCGTTTCTGTGGCACTGTCTTACAGGAGGCAGACAATGATCCAACAGGGGAAGCAGCAGCCAATACCCAGCAGACACTTACTTTCTATGAACTGGAGCCTTGGCTTAAATCATGTGGTTCGGAAATACAGTGAACCCTTGGAGGAACATGGCAACTTCCTTATTACAGGTGCTTTTCTGCAGTCCTCCTTTGTGCCGGAGGTGGGGGGGGCCCCGGCGGGCAACTTACTTTATTTGAGTGGTTTGCTTGTGTGCATGTCAATAGAGACCAAAAAAAGACATTGGATTTCCTATGAACTGGAATTACAAACTATCCTAAGCTACCATGTGGGTGCTTACCACATAGGATTTGGATCATAGTATCACTTTAATAAACTAAGTTTATTATATGTTTTTGTTCCGTGCTTTTGGACAAGTTCTCATTTGTAGTCCTAATGGTGGTCTAAGCCATTCTTGCCTTAGTCTCTAGTGCTGGAATTACAGATGTTAGCTACCATACCAGATTTCTGTTTTTCTTGAGACTAAAGATGGTAAAGTGATTTTTTTTAAAGGCCAAGAGCTACACTCTTTAATTCCAGCTTGGGATCTCTGAGTTGGAGGCCAACCTGTCTCAGAATGAGTTACAGGTCTTGAGAGGCAGAAGCAGTTGGATCTTACTGTGTTTGAGAATAGCTATGGGTATTCATGAGACTCCTGTCTCAAAAGAAAAGG
>u191655_mRNAlike RNA_house mouse073
GATAAAGGCCTTTAAAAAATCTTTTG
>u191655_mRNAlike RNA_house mouse0108
CTTGGATACGTTCAATGTATAGTGG
>u191655_mRNAlike RNA_house mouse0111
ACGTAAACTAATGTCGTTAATGGTG
>u191655_mRNAlike RNA_house mouse03
GGAGAGATCGTTTTTGTCGTGACGAGATAGAT
>u191655_mRNAlike RNA_house mouse061
ACCATATGGAAACCTAGGTCGAACATGTT
>u197814_mRNAlike RNA_house mouse
CTCTCTATGGTGTCTGTCTTACCATTCAAAACAGAACATTGCTTTCCACCTAGACTTTTATTATAAAATTATTGTTATTCTAATGTGTTTAAAAATCGTTCATATAGCTTTTAAGCAACTCAAGTATTCTTTTGTAACTTGAAAAAAAAAAAAAAAACAGAAGAAATCACTCAGAATCTAGCTTTATCTTTTCTGACCACATAATACCTAACACTCTTGTTTTTCACATGTCTCTATTAAACAAATAAGCAATATTTCCATAAGACAGGCAATATTCCAAAAAGTCATAGTCATGTTTCTGAAGATTAAAAAGATAATGCCCTCAAAATAACGTCCAATAGAGAAAGGAAAATAAATAAAGTAAAATGTTGTTCTCTAAAAAACAAAACCACACTTGTGTAGCTTGATTAGCTAACTGTAACTTCCTGAATGTGGAGTACTGAACATCAAGGGCCTGAATTACTTACATCTATCGTTAGTCTCCTGAGAAGGTATTTATTACCTAACTCTGTATCTACCCAACAGCCTTCTGATTATAAAGCTGAATCTTTGGAATGTACTAACTTAGAGTACTAGCTTCCATCAATCCAAAAGTTTAAAATGTCATTAGACCGATCAGAAACCTGGAAAAGAACTACTTTACTTGGTTATAAACTGTTTACTAGAGGTCCCCATCAATGTATTTGGTATACACCAAGTTAAGACTGTATTTACTCTGAGGGTATAATAGCTCATGTAATCACTATGTAATGGGAAGGATGAGAATGCCCTAAGTCTCTGTTGGAATTGTAATCAATTTTCAATACATTGGATGAATGTCCTCATGCCAATTTCCGGTCTAGTCCTTTGTGAAATGAATCTCCAAGGTGGAATTTCTGATAGTTCTTCATTAGCAGGTATCAACAAATTTTTAACTTATAAAAGGCTTTTTTGTCTCCATAAGTGACAACTTAGGTTTGGAATTAATGCATAGACACAACAATCAATCAATTTTTCAAACTGGAAGCCCACAAACACCCTTCCCTCCATGTCCCAGATTTTTCTTCATTATCTGTCTGCATATGTTTTGGATAAATTCAGGAGAAATTTTAGGAATCTACAAGGAGCCTCTGTCCTTGCACTTTGAAGCCTTTTAAGAAGTCAGGCATGCCAAGCAGTGGTGGCGCACGCCTTTGAACCCAGACAGATTTCTGAGTTCAAGACCAGCCTAGTCTACAGAGTGAGTTCCAGGGCAGCCAGGATTGTACAGAGAAACCCTACCTTGAAAAAAAAAAAAAAGTCAGGCGTGGTGGACCACACCTATAATCCTAGGTATTCCAGAGTCTGAAATAAAAGGATCCTCTCAGCCAGGAGCAGGGACTGGGAGAGACAACAAGGTGAAGCCTGTCAAAAGTGGAGGAAAGAAAGCCAGGGAGGGAAACAGCAGAGAAAAGGCAAGACAATGGAAACTACACAACGCTCTCCTAAGAGACATGTGTAGTTTTGAAATAAGCTATGGAAACATTGGGGTTTTTTTGTAGCTCTATATGTATATATATATATATATACATACATATACATATACATATATGTGTGTGTGTATATATATATATATATATATATATATATCTCACATCCAAACATATCAATACTAAGAAATGCTAGCCAAACAGAGTGATTCAATGTCAGCCTGAGCTACACAGTGAATTTAAGGTGAGCAACTTAGCTCAAGAAAAATACTAAAATTTAAAAAGAACTTGGCATGTACCTCAATAGTAGAGCACTTATTTAGTAATATGCAAGGCCCTGGGTTCAATGCCCGGCATTACTAAAAACTGTATAGCTAATCTGTAGATATATATTTCCTACCAAAGAGCCGGGTGTGGTGGCGCACGCCTTTAATCCCAGCACTTGGGAGGCAGAGGCAGGCGGATTTCTGAGTTCCAGGGCAGCCTGGTCTACAAAGCGAGTTCCAGGACAGCCAGAGCTATATAGAGAAACCCTGTCTCGAAAAACCAAAAAAAAAAAAAAGAGAGAGAGAGAGACGTTCCACTTTGCATTGTCACTTTCACATCTTGAACTAGATGCACAGAGGCATCCCAGAAAAGAGTGCCCATAAACCACCCATAAGCACCCACAAGAAAAAGCAATTAACAATCACACAGCACAAAAATCACACAGAACTACCTGCACAGGTGAATAACCACCAATACACCTAAGAAACCCACCTGCCTCTGCCTCATATTTTTAATTCTTATCGAGAAAATCTTTGCTGTCACTGAGCAAGCTTGGTGGGCAACACCTGTAATCCAAACACTTGGTAGACTTAGGTGAACAGTATGCTTTGAGTTCAGAAACAAATTGGGTCACACAGTGAGTTCCAGGCAGCCTGAGCTACAAAGTAAGGCCACCTCAAAAGGAAATGAAAACACTTTTTAAAATTAGATTGACTTAAAGATTATTGCTATTGCCTTAGTGAATGTACAAAATGTCCTAAAAGCATTTAGAAAGAACGAACAAATAAACAAATGAACTAAAGAATGAATGAAAGAAAGAAAATTATACACTTTATCAACTAGGACTTAATAAAAGGGCTACCTACTTTTAAAAAAATCAGTAGTTCAGAGCCCAGAAAAATTAAAGTTTTACACCAGATTTTTCCCAAATAAATGATCTTTAGTATTCTTAAATAGAGAAAAGTACACAGTAACCTCATTTAATTTATAATCTTCTGGCAACTATCATCAGGACATTTGAACATTATGGACTAATTTTTGTTATTAATATTTAAAACTCTATTCAATTTTTATGTGTTTTGTCTGAATATATGTATGTGAATTACTTGCATGCCTGGTGCCTAAGGAGGTCAGAAGGGGGCATAGTATTCTCTGGAACTGGAGTTCGAGTTAACGAGCTACCATGTGGGTGCCTGTGGTCAAACCCGGATTCTTTGGGAGAACAACAAGTGCTCTT
>u197814_mRNAlike RNA_house mouse052
CTACACACTTACACAACTAGATACTCGC
>u197814_mRNAlike RNA_house mouse072
CCCAAGTCGATGGAGGGATAGACACGTGGCT
>u197814_mRNAlike RNA_house mouse053
ATGTACATTTGCAAATTTGAATACATGGATA
>u197814_mRNAlike RNA_house mouse060
TAAGGATCAATGTACTTTTTACATAGTA
>u197814_mRNAlike RNA_house mouse067
GATGCTTCGTAGAATAAATTAATAGATAAGT
>u185964_mRNAlike RNA_house mouse
TTCCGTTAGTTTCTTCCTTCCTACACTATGTTTACCAACACTGGCTGACAGTCTCAGTGTTTGTCCTTTTTTTTTCCCCCTCCTGGCACAGTTGTTTTCTACTATATTTTACCAAAAATAAAATTTAAATTATGTAATATTTCAATCTATATAATTAGATATTAATAAAATAACAACTATAAGTTAGCTTGTTAGTCATAAAAATATTAAGCAAAAACTGATATAATTATTAAATGTTAATATTTTTTAAAAATTTAAAATAATAAATGGCAGATCTAAATGACAATTACCTGAAACGTTAAATTTTGAAAAAAAAAATTGGTTTATTTGTTAGACTGAGGTACGTGGGTTATTTCATGGTTTGTTTTTTTCCAAGTTAGTGAGACAGTGGTGTTTTTCTTACTATATGAATTGCTAGCTGGGCGTGGTGGCGCACGCCTTTAATCCCAGCATTTGGGAGGCAGAGGCAGGCAGATTTCTGAGTTTGAGGCCAGCCTGGTCTACAAAGTGAGTTCCAGGACAGCCAGGGCTACACAGAGAAACCCTGTCTCGGAAACAAACAAAACCCCAAAAAAGAATTGCTGCTAGTTTTAAGAAAAATAAAAATAGTATTTTTACAACCTGTAATTTGGTTTAAATTATATATTATGTTTATGTTTGGTATGTATGAGTGCTGTCTTTCAAAAGAGATTATCAGATTCTCTGGAAATAGTTACAGTTCTTTGTGAGGTGCCTGACTTGCATGCGGGACTTAAATTTGAGTCCTCTGTGAGACGAATATGTCTCCCTTTACTGCTACACTTTCATCTCTAGCTACAGAAATCACTTCTTTGTAATTAGAGAATTTTGTTTTCTGTTCTGTTGTGTTACTGGATGAGGCCTGAACTTGAGATATGCTGTGTTTGGCGATTGATGTATGTGAGTGAGTGACAGGTGGTTAAAGGAAGTATAACATCCGTCTCTCTGAGAACATAAGGCAAGCTATAGAGGGGTGTGGGCTGGCAGCTGACATACCAAGTATAATGCCAAAAAGAAAAACAAGTCATGGCCACAAATTAAGTTTTGTGTGACAATGATGCATTTATCTAAGGAAAGTAATATTTTCATAAGTATGGTATTCTTTTCAGTACTTTAAGGAAGTTTTTTTTTAAGTTAGTTTTCTAGAGTGCTATTACTACAGAGACAACAAAGGGTGCACAAAACTATATATGTGAAAAAATACAAGAAGTAAACACTTTCCTATTAGTAATGTTAATGTGCATACTAATATGTTTAATTCATGTACTTAAACTATTACAAAGTTCTTAAGATGCTAATGGTAAGTCCTTAACATTATAAAAGCCAAATTATCCTTGTCTATTTTTATTTGTATGAAAAAGATGACACCTTGTCAACTTAAGCTTGTGAGCAATTTAAAATGCTTTAAAAACTATGGAGCTATGTATCAGCTAAAATGAGTAGTACTGACTCTTCCAGTCAAAGGAGGAAGCTGAAGGAGGTCCTTATCCTAAATCAGGTTTCTCTGTCAAAGCAGTCAACCTAACTGGAGGTGGGGGTTGACTGATACACAGGGACACACTCTCAAGTGCTTATGTAGGCATCTCATGCTATTTCAGGATTTGTAATCTCTCAGGTCCTAAGACAGTTTACAGAGTATGTATGTGTGTATGTATATGCATTTGTGTTTTGAGGGTCATGGAATTTCAACTGCTTGTGATATGACTGTTGATAATTCTAAGGATAAAGAAAATTTAGTGTGTCTAACTTTAAACTAATTTAGGCTTGTACATTTCTAGAACTGTATGTCACAGTAAATTGCAATTTTGGTTATGTGACATTAGCTGACAGTAAACTTTGTTAGCTAGACAGTATTCAAAGAAACAGTAAATTTTCATGTGACTTATATATCTGAAAATATCATTTATAGAATACTTGTTACGGACCAGACAAGCTCTGTATGAAAAGTCTTTTCTCTGTTATCTCATTTCCAGTCACCATATATTAAACCTTATCTACTAACTTTGTTCT
>u185964_mRNAlike RNA_house mouse016
AAAATAGTGTTTATAGGATACACATATA
>u185964_mRNAlike RNA_house mouse024
AGGCTACGAAAGAGGCGAAGGGGCAAAGG
>u185964_mRNAlike RNA_house mouse032
TCCCCTTGATAAGAATCTATGGTGTTTTA
>u185964_mRNAlike RNA_house mouse046
AGTTATTTCGAGTCTGTAATTTAGGAA
>u185964_mRNAlike RNA_house mouse028
GAGATCTCGCATCGTTGCATTCAGCGAAC
>u189202_mRNAlike RNA_house mouse
TGGTGACAGCCATGGAACTAACGCAGAAAGAGCGGGAACTGAGTCGCTGGGCTGCTGAAGAGATGGAGGTGCCCCTAGCAGCTCGCCCCCGGGAGTCGACGCTGCGTAGGCTGTGTCTGAGTCAGGGCGCTGACATCTGGGCCTACATTGTGCAGCATGTGCGTAGTCAGAGGAATATCAAGAAGATCCAGGGAAACCTCCTCTGGCATGCCTATCAGGACAATCCAAAGATCCATCGGAAGTTGGAGCTGGAAGCCACTGTGGCCCGCCTTCGGGCAGAGAACCAAGAGCTAGACCAGAGCCTGGAGCTGATGGATCAAGAGTCTGAAGCTCAGGATGTAGCTATGACACAGACACTGCAGAGCCTGAAAGACACCCAGCATCGAGCTCTTCTCCTCCAGGCCCAAGCTGGGGCTGTACGAAGACAGCAACGTGGGTTGCAAGACCCCATGCAGCGGCTGCAGAATCAGCTCAAACGTCTGCAGGACATGCAAAGGAAAGCCAAAGTGGATGTGACCTTTGGACCTGTGGTGTCAGCAGCCCCAGCCCTAGAGCCTGAGGTGTTGGGTGATGTCCGGGCTGCCTGCACCCTCCGAACTCAATTCCTGCAGAACCTTCTGACTCCCCGGGCCAGGGGAGGCAGCATCCTAAGCCCTTGTGATGACCACGTTGGAACATCCTATCAGCAGTGGCTGACCTCAGTTGAGGTGAGAGGGCAAGGCTCCCAGGAAAGGGTACCTCCTCCTCCTCCATGATGAAATTCCAGTGCCTCAGAGGCCTGGCTTACACCCCTGCACCATCATTCTGCCCTGCCTTCCTACCTGTCCCTTCAGACACTGCTGACAAACCACCCTGCGGGCCACGTCCTGGCCGCCTTGGAGTACCTGGCTGCAGAGCGGGAGTCAGAGATCCGGTCCCTGTGTTATGGGGATGGGCTCAAAGAAGAGGAGCTGTCCAGGTGTGGGGTGAATGTTCCCATAGCCGGGAGAAGGCACAGTGAACTGCAGATTGCGTGGAACTGAATGCCAGCCAGTCACAGGGGAAGGGAACACTGATATTGACTACCGAAACTTATCAATACAAAGAGGCTGCTCCCTCAACTGCTCTGTCCCCACCACAGGCCTCAGGCACCAGAATCTTCAAATTCCAGCCAGGTTCTGCCGTCCACTGTTCATCTCATCCAGGAGGGCTGGCAGGCTGTAGGTGCATTGGTTACCCAGAGGAGTGCACTCCTGAGTGAGAGGCAAGTCCTGACTGGCCACCTCCAGCGCCTAGTGGAGGAGGTGAAGAGACTTTTGCTGGGATCCAGTGAGAGGAAAGTCCTGCTGCTGGGGCTTAGGCACAGTGGTCTACTGGCAGAGCTCAAGGCTCTTCATGCCCAGAGCCAGGAACTGGAGAGTGCAGTTGGACAGCGGCATCTTCTGCTGCGGGAGCTGCAGGCCAAGAGGCAGCGGATCCTACAGTGGCGTCAGCTGGTGGAGGACAGGCAGGAACAGATCCGTCTGCTCATCAAGGGAAACTCAGCCAGCAAAACTCGCCTGAGCCGGGGTCCAGAGGAGGTAAGGTGAATGTTGGGCAAGGCTTGGCAGGCCCTGGCTGCCCTGCCTGCCCTGGCTGCCCTGGCTGCCCTGCCTGCCGGCTCCATCCCACAGGTGTTGGCCCTGATTGACCAGAAGCTTGTCCCCACCTCTGAAGCTGTGGCACCACAGAGCCAGGAACTACTGCGATGCTTGAAGGAAGAAGCCAAACACCTGCCCCGAGTTCTCCTGGGCCCCCTGCTGCCATACCATGTCAAAGGGCTGAAGCCGTTATCCAGGATTCTACCATCCATCCATCAGCTGCACCCCACTAACCCAAGGGCCTCCAGCCTCATCTTGCTGAGTCACACACTGGGACTGCCTGTGGGGAAAGCATCTGAACTACTGCTTCCAAGGGCTGCTTCTCTCCAACAAGATCTTCTGTTTCTCCAAGACCAGTTGGGTCTCCGAAGAGGAAATCTCTGTGTGAAGACCAGTCTGCCTCCGGGACCATCCACCCAGGAGCTGCTGCAGATGCAGGTGTCCCAGGAAAAGGAGCAGAATGAGAACGTGGGGCAGACCCTGAAGAAACTGTCAAATCTGCTGAAACAGGCACTGGAGCAAATCCCTGAGCTACAGGGGATCGTTCAGGACTGCGCATCCGTCGCGGTAGTCCATACGTCATCTGCCGGCTCCCACCCTGAGACGACAGGGACTCGACCGTAGAACCCGCTGCGGCTGCTGGAAGGAGCGGTGAAGGCTATGGCATCAGCGATGGCCGGAGCAGGGCCGGCTCCGGGACTCCCGGTGGCGGAAGGGCCGGTGGTCCCGGGGCCTGGTGTCGGCATCCCGGGCAAGAGCGGCGAGGAACGCTTGAAAGAAATGGAGGCAGAGATGGCCCTGTTTGAGCAAGAAGTATTGGGAGCTCCGGTGACCGGAATCCCAACTGCTGTGCCTGCGGTGCCCACGGTAGAAGCGATGCAGGTCCCCCCAGCTCCTGTAATCCGCCCAATTATCGCCACCAACACATACCAACAGGTCCAACAGACTCTGGAGGCCAGGGCAGCTGCTGCAGCCACAGTTGTTCCTCCCATGGTGGGAGGCCCTCCTTTTGTGGGCCCAGTTGGCTTTGGCCCTGCCGATCGTGGTCACCTGGACAGTCCTGAGGCTCGAGAGGCCATGTTCCTGAGGCGAGCAGCTGTGGCCCCTCAGAGGGCCCCTATCCTGCGTCCTGCCTTCGTCCCCCACGTGCTACAGAGAGCAGATTCTGCCCTTTCCTCTGCAGCTGGTGGCCCCCGACCTATGGCCCTGAGGCCTCCACACCAGGCCCTGGTTGGACCCCCTCTGCCTGGGCCTCCTGGACCACCCATGATGCTGCCACCAATGGCTCGGGCACCTGGACCACCCCTGGGTTCTATGGCTGCTCTGAGACCTCCCCTGGAAGAGCCAGCAGCTCCACGAGAGCTAGGCCTAGGCCTTGGTTTGGGCCTGAAGGACAAGGAAGAGGCAGTAGTGGCCGCAGCGGCTGGGCTGGAGGAAGCTAGCGCAGCAGTGGCAGTGGGGGCAGGAGGAGCCCCAGCTGGGCCTGCAGTCATTGGCCCCAGCCTCCCGCTGGCCCTCGCCATGCCCTTGCCTGAGCCTGAGCCCTTGCCCCTCCCACTGGAGGTGGTACGTGGCCTGCTGCCTCCGCTGAGAATTCCTGAGCTCTTGTCTCTCCGTCCACGACCTCGGCCCCCTCGGCCTGAGCCTCCTCCTGGCCTCATGGCCCTAGAGGTGCCAGAGCCACTGGGTGAAGACAAGAAGAAAGGCAAGCCAGAGAAACTGAAACGCTGCATTCGCACAGCAGCGGGGAGCAGCTGGGAGGACCCCAGCCTGCTGGAGTGGGATGCCGATGACTTCCGGATCTTCTGCGGGGATCTGGGCAATGAGGTGAACGATGACATCTTGGCACGAGCCTTCAGCCGCTTCCCATCCTTCTTTAAGGCTAAGGTGATCCGTGACAAGCGCACAGGCAAAACCAAGGGCTATGGCTTTGTCAGCTTCAAAGACCCCAGTGACTATGTGCGCGCCATGCGAGAGATGAATGGGAAGTATGTGGGCTCACGCCCCATCAAGCTTCGCAAAAGCATGTGGAAGGACCGGAACCTGGATGTGGTCCGTAAGAAGC
>u189202_mRNAlike RNA_house mouse035
CTGACTCCCAAGACTATGATTGCGGCCTCG
>u189202_mRNAlike RNA_house mouse074
CCTAGGGTGGTGGCAGATGCAACGACATGG
>u189202_mRNAlike RNA_house mouse01
ATCGCGCTCGAACCTAAGACCCCACTAGAG
>u189202_mRNAlike RNA_house mouse029
GGATGGGTCTAGGGAGGTAGTAGTG
>u189202_mRNAlike RNA_house mouse062
GACGAGGACGATGGTCGAGCCTACGCTTGGGA
>u202604_mRNAlike RNA_house mouse
AAGTGACCCACATTACTAAAGAATGTCTTTCAAGAGAGGAAAACTAAATGGCCAGTAAGAAAGGATCTTCACAAAGACTTTCCGAGGCATTGAGGTCCAATTCTTCAAGGTCTTCAGAGGCTGCCAAACTCAGGCTCCCACCCTCTCCTTCCATGGGAGTCTGTCTAGGCTGAAATCTAAGTCCAAATGAATGAATCTGCTTGGGGGGTGGGAGCAAGCCACAGCTGTGACTCTAGCTCACTGGGGGTTTCTGTTTTATAGGCGGTCAGGATCGAGTCTCTGAAATTATCAACTTGGGACTAGGAAAACAATTGATACTATCTGATTTGTAGAATAGCCCTGGGTAGGGAAATACTAATTTTAAATATCATTCATCTTTCCTTTTATCCAGTCTCTGCGCTGTAATGGAATTAGGTGAAAGGACTGAGTCCAAGCTGTAGTGAGCTCAGGGGAGCTTGCACACCGAACTGACAAATTAATCTGTGGACAGCCCTCATCCAGTACTTATTTAGTCAATAGTCAGTGAATGAGAAAAGGGGAAAGCACATTTTTCCTTTTTCTTTCTCTATTCCTTCCTTCCTTCTTCCTTCCTTCCTTCCTTACTTCCTTCCTTCCTTACTTCCTTCCTTTCTTCCTTCTTTCCTTCCTTCCTTCCTCCCTCCCTCCCTCCCTTTTTCTCTCTCTCTCTCTCTCTCTCTCTCTCTCTCTCTCTTTCTTTCTTTCTTTCTTTCTTTCTTTCTTTCTTTCTTTCTTTCTTATTTACTCATTAGAATTTTTTCCAATCAGCATACTGTGAACCTTCTGTATCTTTTCCAAAACCATCAATTTTCAGCTTAATTGTTTTTCCCCCCTTCTGACTAAAATGTGAACTCTTGAAGTAAACGTATTTACATGTTAAACTTCCCAGACTGAGTTAAGAGAATTAGAAAAGGACTCAGGAGATAGGAAATATGTTCAGCTCTGTGGAAGAGCTCATTATGGAACGTTTCCCAAACAGCTCTGCAATGAATGCATTGTGAGACCACCTATAATCGATAGACACATGTGTAAACTGTTAAAGGAAATACTTAGCAAGGTTTCAGAATTTGAGGCTGATGGGGGGAACTTCTGCTATTTGAATTTATAAGGAGCACCAGGTTGCAGGGCACATCACACTAGCACTCCTGTGATCCTAGCACATGTTATTATATAAGTCTGTTTGTGTTAGTGGGGGTACATATGTGTGCATGTGTGCACATGCAGAGGGCAAATGTGAACCTGTGTGTAATTCCTTAGGGTACTGCCTACCTCGGTTTTTTTTAGGCACAGGCTCTCATTGGCTCAGGCCTCCCTTATTTGGTTATGTTTGCTAGCCAGTGAGCCCGAGGGACCCACCTGTCTCCCCAGCTCTGGGATTCCTTCTACCTGCCAACAGGTTGGGGATTTTTTTGTGTGAGTTGTGAAGATCCAACTCAGGGCTTCGTGCTTGCTAACATAGCAAGCATTTATTAGCCATGTTATCATCTCTGCTTCCTGGGGTGTGTCCATTCATTAACTTATTCAATAAGCATTGTGACTGAATGGTGCAATGTTCTACTGAGAAGAACTTAGAACCAATTTTCTGTGCTCGAATCCTGACTCTAAAAGATATCATCTGCTTGAACTTGGCCAAATCACTTGACTTCTCTGAACCCCAGTTTCTTTTTTGTAGAAGGGGTAATAAATAAATAAGGGGTAGG
>u202604_mRNAlike RNA_house mouse013
GCGTGGAGAGCGTGTTCTTTGCCTTGATTT
>u202604_mRNAlike RNA_house mouse037
GTATACGTATATCCTTTTATGCATATCT
>u202604_mRNAlike RNA_house mouse027
TCCACGCTCGAAGACTTGCATGGAGAGAAA
>u202604_mRNAlike RNA_house mouse039
CTTAACATACAAGTATTAAGTACAATTT
>u202604_mRNAlike RNA_house mouse08
CCTCGCCTACATTCGCATATTCGCCAA
>u200193_mRNAlike RNA_house mouse
GCTAAGACTTCCCTTAGGTCACAGAGCTGGATGGAACAGGCCACAATGGAACCTGCAGTCTTTTTTTTTTTCGGATTTTATTTTACATATATGAGTATGTATTTTATTTTATTCATATGAGTACACTGTAGCTGTCTTCAGACAAACCAGAAGAGGGCATCAGATCCCATTACAGATGGTTGTGAGCCACCATGTGGTTGCTGGGAATTGAACTCCGGACCCTTGGAAGAGCAGTCAGTGCTCTTAACCACTGAGCCATCTCTCCAGCCCAATAGCCTGCCATCTTTTAACACGGCCACCACTTTTCTGACCTTCCTTCTACTTTCTAATTCACATGACCCACTTATCCCAACCATGAAAGCTCATCTCTTTCAGCAACACTCAGTAAAGCCAGTGGCTTCTATCTTACATCCCAACCCAGTTCATAACCTCTTTTCTTCTTCTCCTTTAAGCTGGTAATTCTATCAAACACTGATCATTCTTTTACTGTAAACTGCTTTAATTTCTAGAATTTGAAGCTTGTAAGTGCGTTCTTCGTCTTGCCTGTGATTCACCCTTTCCCCAGACCTTGTCTGGATGTTAGGACACAGTGTTTGGGAGTCCAGCTTTTCCAGGTGACTTCCAAAGAGCCAGGCCTCCAATGCTAAAGCAGATTTTCTAACACTGCAGTTTTGTGGCCCTAATTGTAGTAAAGGAATCCAGTGGGATCACTCAGCACATGAGTTCTTCATGAACTCAGTCTGGTGGAGCCCAGGAATGGTTTGCTGGTAGTAAGATTCAGGGGCCTCGATCTGTTGTATCTCTAAAAGCCCTGGTAAGAGCATCACTGGGCAGAAAAAACAGCATTCTCTTGAGTATTTGGAGAGATTCTTCTGATCTGGTTCGAGGTGGTAGGAGAAGCCTTAGCCACCAAGGAGTCTGAAGCCAGCACAAACAGTGGCCAGTTTGGTTGACGGGTTAGAGGGATTTGTGTAGTGCGTTATCAGTAGCAGCCCAGCAAGCAGAATACAGGAGGAAGCGGGTAGCTGGTATTCACGTGTGTGAGAGAGGATGCATGTCGCTTAGCTGTGACAGGGCAGCAGCTCCCTCAGCAGCCCTTTGTTCACACCAAGCATCCATCTGCCCTTTCCCTTGTTCTTACACTGTCTTTGCCTTTCCTCTTTCCCCACTTCTGGGTCTTGCTTCTCTTTTCTCCTTTGCTTCTGAAGCCAGGATGTGAACAGAGAAGAATGGCTTCGGTATACGTATACTGACACTCTCCGTGTAGTGCTGACCTTAGCTTAAATACGTATGGAATTTTAGGAGTCCTCTGTCTACCCCCATTGTGTCTTGTATTTGCAGTTCAAAGGCCTTAAGAATGGAAGAAAACGTGGCCAGGCTTGCAATCCTGTTGTGGGCTTTGAAGTTTTAAAAGTATTTCTTATTCATCCATTCTGGTCTTAATGGCATTGGAACTTTTTATAAACAGTTTATTTTGTTGTTGGTATTTTTTTCTTCTTAACTAGGAAACACATTTAACAAAGTGGCCGAGTGGGTGAAGCAGGACAATGAAACTGGGATTTATTATGAGACATGGACGGTCCGAGCCGGCCCAGGACAAGGGGCCCAGACGTGGTTCGAGTCCTACGACTGTTCGAATTTTGTCTTAAGGACATATAAGAAATTGGCTGAATTTGGAACAGAATTCAAGAAGATAGAAACAAACTATACGAAAATATTTCTTTACAGTGGAGAGCCTATTTACCTGGGAAATGAAACATCTATTTTTGGGCCCAAAGGAAACAAGACTCTTGCTTTGGCCATAAAAAAATTTTATGGCCCCTTCAGACCGTATTTGTCAACCAAAGATTTTCTGATGAATTTCTTGAAAATTTTTGATACAGTGATTATACACAGACAGTTCTACTTGTTTTATAACTTTGAGTATTGGTTTCTACCAATGAAACCCCCCTTTGTCAAAATAACATACGAAGAAACCCCGTTACCTACCCGACATACAACATTTACCGACTTGTGACAACTTCCACTCTGCTGCTCTCCAGACAGCAGCATCCATGTTCTTCCAGGGCTGTGTCTACAGTGGTGTCTTTATTCACCTTCCCTCCCTGGGGCTCACTGTTGGAAGTGCAGTATCTGGACATTTCAAGACTCTTGCAGAGTAGCAGAAACCGTAATTGTACTGGCCAAAGTGAATGGGTTGTAATCGTTATTTGAGAATTACTCCATCTCAGCTATGGAGAGCCTTTGATCCCAAGGTAGCATTTTTCTCGGGCTACTTTTTCTGTTACAGTAGTGCTGTTTCGTAGTTTAAGGGTTTTTTTTTGGGGGGGGGGTCATCTAAAGAATTGCTGTTTTTATAGTTATTACCGCCTTAGGTTCCAGGTCTATTTTCTATTCACAAGGTTTTAAAACCTTGTTTGGACTCTGTTACTGGAATAGTGCCTCTAGCCATGGCAAATACAGAAAAATTTTTGGCTAGCTGGCTGTTGTGACAGAAGCAATTTAACATCTCTAGATTTATGTCCTTACCTCTAAAGTGATTCATCTACCAGGAGTATGTAGATTGGGGGCACCTATGTAGGCACAGGAAGGCACACGGAGTGCATATACGGTGTCCACTGGGACTAAAAGAACACAAACTGCCATCCTTGAATTTGCCTGACGTACGTACAGGCCATCCATTCCTGGGTAATTGCTGAGACTTTGAGCTGGCACAGTACACATTGCTTCTTTAGTACAGGCCATGGAAGCTTCTGGCTCCAGACATGGCTAGGTGAAGTGTCCTTCTGACTTCCTGTGCATGTCCTCTGGTTTCTCTCCCACCATCATCAGAGAGAGCACACTTTCCTGGAAAGGACAGAAGTTTGTCAAGGGCCTTTGTTAGCTTGCTATGTTGCTTTTAGGGGCATTAGACAGGCTATCAAGCTCCTGTATTTTGATCAGTTGAACTCATTTTGTTTTCCTATCTAACACTAGCATAATAATGGAAAAGTCTTTTAATATAGAAACATGCCAGTTATTAATTTCCTAATTTACTAATAGCTGGCTGCTTCTTGAGACATCAGTACACTACTGTGTCTTAAGAAGTCTCATCTACGTATCTGCTGGCCCAGATGTCAGGGCTTAGCAAGATAAAGTGACCTGGAATTAGGTTCTCACTCAGGATACACTGGAGGCTTTCCAGCACTCTTCAGATTGTGGCCTTTAGACCGGTATCTGTGCACCAAATGTTACCAGTCTGTGTTATTGTTCAGTCTAATAAAAAACAT
>u200193_mRNAlike RNA_house mouse071
ATCGTAAAAGTTATGTCTTAGAGACATGGT
>u200193_mRNAlike RNA_house mouse013
TCTTGCATTTAACAACGCTAGCATT
>u200193_mRNAlike RNA_house mouse025
ACCTTTGTTTTAGCGTAGATGATAGAC
>u200193_mRNAlike RNA_house mouse036
CAAGTTCGTGAGAAATGCAAACTTTCGACG
>u200193_mRNAlike RNA_house mouse042
CGACAAATTCAACCATGGAGAGACAAAG
>u186759_mRNAlike RNA_house mouse
GATCAGGACTTGAGGGTTATTCTTGCCTACATAGTAAGCTCGAGGCTGTCCTGGATTATATTAGACCTTGTCTCAAAAAAAAAAACCAAAAAAAAAAAAAAAAAAAAAAAAAACAAAAAAGAAAAGTAAAAATGAAATGCAGACTCTAATTGGGATAGGGAAAAGACTCTGGATTTTAAGAAAACCCTCACCTCTGCTAATTGCTCTTTTAAGTGGAGCCAGATTAAGCACATTGTCTTTACTGTAAAAGGGGAAACAGGGCCAGAGTGGAGCCAATGCTTGCCCAGTTAGGAAGGGGGAATGGTTGGCTCTGTGATCTGTTTACCTCCTAAGCAGATATATTTTTCATAAAACCCCAAGTCAGTGTATAGAGGAAGGGGAGGCTAAATCACACTCATTGCTGGGCACAATGACATCTGGGTGATGGGTGCCAGATGACGGTGTCATATAGAGGTTCTACAGGCCAGGTAGGTGCTGACCATGTGCCTGAAAGGTACTATCTTGTATGTGTGCTGTGCCAGGAAACTGTCACAGCAGTATTGTTAACTTGTGTCCCTGAAGCTCAAAGGGGCGGAGTCAGGGGCTGGAGAGATGGCTCAGTGGTTTAAAGGCACTGGCCATCATAAGGACTGGAGTTGAGATCCAGAATTTACTACTGTGTAAGTTCACACGCCCGTGGAGACGTTTAAACAGACACAAATCTCTTTAAAGAAAAAAAAACACAAAAACCCGTGTGTGTGTGTGTGTGTGTGTGTGTGTGTACACATATATCTGTGTATGTATGGATACACATATATGTGTATATATGTATGTGTATATGTATGTATGTATATGTGTGTGTGTATACACATATATCTGTGTGTGTGTATGAAAGGAGAAGTCACTTGTTTAAAGTCACAGGCCTCCGGCTTGGTAAAGCTTAAAACAGATAAAAAGCAATTCTTTGTTTTGTTTTGTCTTGTTTCTCGAATGAGAGTTTCTTTTTGTAGCTCTGGCTGTCCTGAACTCAGAGATCCACCAGCCTCTGCCTCTCAAGTGCTAGGATTTAAGGCGTGCACTACCATCGGCTGGCAAAAAGCAATTTCTTAAACTGCAGTAACTTGCCTAACTCCAGTAGAATCAGACATCTCACGTATTGTCTTTTGGTATTGGCCTACCCTTTACTATTTAGCTGGGTGTGGTGTTGCATACCTGCAGCCCGAAGCAAGCAAAAGCATGGAGATTGCCACACGTTCAGGGCCAGTCTGTTTTACACAGTGAGCTCTAGGACTATATAGTGGAACAGCAAGACCCTGTCTGAACAAACCAGCGTTTGGGGAGGCTAGGAGTATAGCTCGGTTTGTCGGATGCATACCGCAGAGACCTCAAGACCTGAGTTTGGTCCCTAGAACTCAAGGCTGTTACTGGTCCATGTCTGGGATCCCAACTGGACAGGCAGAGACAGAAGATGCCCGGGTTTATGGGCAGCCAGTCCAGCCTGTTTGATGAGCTGTAGGCTGGTGAGACAGCATGTCTCAAAGGAGGTAGATAGTGTTCCTGAGATGCCCCCTTGAGATTATCCTCTGACTGGCACATGTGTGGCATCTGCATACACCCAAACCTATTAGAAACCAAATCAAAAGAGGAAAAACTATAACTATTTTCTCTTAAATATAAGGTAAGAGTGTATGTTAATTGCCTCTGGCTAATTTTTTTTTTTTTTGGTTGCTGAGGGCTTGAATCTTAAAATTTGTCTGCTCTGATTTATTTCATATTATTATTATTATTATTATTATTTTAGGGACAGGCTCCCAGCTGGGTGGTGATGTCTCATTTCTTTATTCTAAGCACTTGGGAGGCAGAGGCAGGTGGATCTCTTGAGTTTGTGGTCAGCCTGGTCTACAGAGTGAGTTCCAGGACAATCAGGGCTACACAGAGAAACCCTGTCTC
>u186759_mRNAlike RNA_house mouse046
GGTCGCGTTCCCAGGGCCCTTTGGGGT
>u186759_mRNAlike RNA_house mouse04
CTTTGACGCATCCCTTCTAGATGCT
>u186759_mRNAlike RNA_house mouse017
GTCTATAAGCACCTCCCCTTGATACGTCGA
>u186759_mRNAlike RNA_house mouse041
ATTATTAATTTAATTGTTAATTTGTT
>u186759_mRNAlike RNA_house mouse033
TAATGCACAAAGCACAATATATTACCATAA
>u184989_mRNAlike RNA_house mouse
AAATTACAGTTTTTTCCTTGGACATGAGCCCTTGCACCAGGGCTAACGAGAAAGAAAAGGGTACTTAGTATCTACCATACGATCCTGGGGCCATACCTGTCCCTCCAGGCCAGAGGTTCTCAACCTTCCTAATGCTGTGACTCAATACAGTTTCTCATGTTATGGTAGCTCCCAACCGTAAAATTATTTCATTGCTACTTCATAACTGGAATTTTGCTATTGTTATCAATCATAATGTAAATATCTGATAGGCGACCTCCAAAGGGGTGGAGACTCACAGGTTGAGACCTGTTGTCCTAGGCTAACATCCCGGTAAAGAATCTCAAGCACAGCTGGGTGTGGTGGATCACGCCTTTAATTCCAGCTCAGGAGGCAGAGGCAGGTAGAGTTCTGTGAGTTCAGAAGTCAGCCTAACATAGTGAGCTCCAAGACAGCTAAGGCTACAGAGACCTTGTCTTAAAAAATTAACCCCCCACCCAGAAAACAATAACAATCCTATTGTGAGAAAGCAGCATACAAACAGGAGGCGGAAGGCAGCAAATTCAGTAAGCACGGGACAAAGAGAGGCTGTAGACTGAGGAGTTTTACCATCGAATCTTTCTACATCACTGAAAGCAACGGTGGAGCAGAACCGCTTTTTGGTACACAGTACGAACAAAACTACACAGCGTTTCTTTTCTGTGGAGATGAGAATGTTGATAGGACAGCCAGGAAATGGGCTGGGAAGATGGCTCAGGAGTTAAGAGCACCCGTGCTGAGTTACATACAGTTCCCTGATTCCTGTCCCAAGAATATGACATCCTCTTTTCCATCCATGGGCACCTAAACAGATGTGTAAACACACCCCATGCACATAAATGGGAACAAATAACTCCTCATTTGTATGTGTGTGTGGATTTCATTCCATGCAAGTGAAGGTCAGAAGACAACTTCAGAGTCAGCTCACCCTTCCCTTCCACCATGTGGCTCCTGAGGACTGTACTTAGGTTGTCAATTTTCTTACGAGTATGAGTGTTTTGCCTGAGTGAATGTATGCACCATGTGCATGTAGCTCCTGCAGTGTCTAGATCAGGGCACCAGATCCCTGGACTACGGGTTATAGGTAATTATGAGCGTCACATGGGTAAGGGAATTTAACTGGGTCCTCTGGATCTTAAGTGCTGAGCCACCTTTCTAGCTCCTAAATAATCTTTAAAAATAAAGAAAGAACAAAGAAGGCATGGCGGTACATACTTTTAATCCAAGCCCTAGGGAGGCAGAGGCGGGCAGATTTCTTGAATTTCAGGCTAGCCAGGTCTGCAGAGCCAGGTCTAGCCAGGGCTACACAGAGAAACCCTGTCTTGAAATTTCAGGGGCAGGGGGAAAGCACAGGATAATTTTCACTTTAGTCTTTTATTAATATGGCTTTTTTTGAGACAAGGAATTCTGGCGGGTCTGGAACTTGGGTTACACAGACCAGGATGAGTTCACGGAGATCTACTTGACAATTAGAGGCATGGCCATCACACCTGGCTCCTCATCCTGCCATTCACCCTTCCAGACAGAAGGATCCTTGCTTTTGCATGTGCTTGGGCTGGACACCTATGCTAAGCAATAGCTCTCCCACTGAGCTCTCCGTCCAGCTCTCACAGGCATACTCTGCAGGCAGCTCAAGACACTGACAGCACCAGGCAGTCAGGAAACGGATCAGGGCACACTCGACCATGGTTATACCAGAGGAGTTGCTGCAGATTTTGATTTCTTGATATTCTGAAGTATTCAGTATGAGTTATATGTTATTGTTTTTTCAAGATATGGTTTCTTGGGGGGGGGAGTATAGGGGACTTTCGGGATAGCATTTGAAATGTAAATGAAGAAAATATCTAATAATAATAATAATAATAATAAAAAGATATGGTTTCTCTGTAGTTCTGGCTGTCCTGGAACTCATTCTGCAGACCAGACTGGCCTCAAGCTCAGAGATCTGCTTGCCTGTGTCTCTCAAATACTAAGATTATGCATCACCACATTACTAAAGATCATGTAGTGATAAAGCTAAATAATCGTTCTAATTCATAAAAAGGGATCAAACCAGTAACTGTGCTTGTCTCATTTAGTCCACAAAGCAAGGCTAGCTTCTCTGTTCTTGGGGACACCCAAAGGCCTTCTTCATGTTCATTAGCCATCAGCCAAAGATTTCCCCAATAACACCAAGCACGCTCACCGACCAGCTGGCGGGACAGCAGCTCTTTTTGCTCACCTGCTTCTATGAATTAGTAATCTTTGCACTACTCAAGTAAGGACACTCTTCCCCCTGAAGTATGTGGGACAGATTATAAATCACAGCTTTCACCAGTTCACAAGGAAACTTGTCAGCAGAACGAAAATGTGAAAGGTAGGAATTTCTGCCAAGACTAGAACAATAGCAACAAATGACATTTAAGCAGAATGACAAGAATTCTTCTAAATGTTAAAAAAAAATGGAAACTTACAGTAGATGTCTTCTGACACATGCTGCACTTGGGCAAACTGCTATCAGTATATATGGTAACACCTGGTTTTCTTTTTTCTTCATATGATGTAAGACAAGATTGGCTACAAAAGTTTTTGTCACAACTACTATCCTCCAACTGGACACTCTTCATATCCTTTAGACTTAAAATGTCTCTAAAAACAAACAATAAATGCTTGTTAATAGAACAATAAATATATAAAGTAACTTATGAGTTTCTGTGTGTACACATGAGGGGCCCAGAGCAAGGCGTTGGGCATTTTTCCCTCTTGCTCTCTGTATTGTCCTGACCCAGTTTCTCACTGAATTGGGAGCAAGAATCACTGTATGGGCTATGCTGGTTGGGCAGTGAGCTCTTGGGATCCTTCTGCCATGTTTTTACTGCAAAACAAAACAATTTAGTTCCAGAAATTAAGGATGCTGTCAATAAAACAACATTTTCAAGTTATTTTAATTTGAACCTTGACAATTTCTAGCACCCACATGGCAGCTCACAACTGTCTGTAATTCTTGTTCCAGGGGATCCAGTGCCCTCTTCTGGACTCCAAGGGCAATGCATGCCCTTAATACACAGACTAAAAGCAGGTAAAAGAATAAATAAACTTGAATATTTGCGTG
>u184989_mRNAlike RNA_house mouse071
TAGTAGCGACATTTTTTTCTTTATG
>u184989_mRNAlike RNA_house mouse055
CATTTCACACATAGTGGATCCTTACCTGAG
>u184989_mRNAlike RNA_house mouse09
ATGAATGGGGATGATGTCGTCCTCGCCAAAG
>u184989_mRNAlike RNA_house mouse05
TGAACTTCCCTTGGCGAGGGGCCCAAG
>u184989_mRNAlike RNA_house mouse025
CATAAAAAACTAAAATTACAGCTATACTTCAC
>u191267_mRNAlike RNA_house mouse
GAGTGGCGGCCCGGCTTGGGGCCGGCGGGTCTCCCAGTCTGCTGGTTCGTCCTGCAGTGACTGTGGAGGTCCCGGGAGCCCGCCAGTCCAGCGATATCTCTGCTTCTAGGAGTCACAACATACAACATGACCACTGACCTCCTCATTTGATGTCTTCAAATCCAGGGGAAGAGACCTATTTACAAAAGAGTTCTCAGTTACCTTCGATCTGCAGGTGATTCCTAAGGAAGACGGAGTCCGTTTGGAAAGGCTCAAGTGAGATTGTGGAAGCATGGAGACATTGTGGTGGAACAGAGCTCTCAGTGATAACATAGTGAGAAGAGGTACTCAAAAGAATGGATGCAGTGAGAGGATCTGCCTGGAAAGAAGCCAGGATTTGTGGTCCAGGCAGTCTTCCATCCAGGAGACCTGGCAAGGAGGATGTCAAAGCAACAGACCGTGGCGTGGCCTCACACTCCCGTCTTGTGACGCTTCTCATTGACAAAGGCAGGCTACAATAAAGAAAGCAGGTTAACAAAATTGCTACAGAGAGATGAAAACATCACATTTGAGCATCTAAGAATGTTTCCCAAGGGAGAGTCTCTGAAGGAGAAAAAAGAGGGCCTCTGCGAAGTCAAAGATGGAATTTAATAACATAATATTGTATTATTTTCAGTTTGGATCTGTTTCTATGCAAAACATTTTGTCCATTCATGAGGGCTTTACACAATATTCAGTCCAGCCATTCCAGAAAAGCCTGGTTGATCATTAGGGATTAAATATGTGATATGTGCAAAATAGCTTTCCAGGAGAAACACAAGAAGTATTAGGTGTTTCATAAAATAAAACTGTTTGTACTTAGCC
>u191267_mRNAlike RNA_house mouse05
GCAGACACGACGATGCGCTATG
>u191267_mRNAlike RNA_house mouse015
TTTTAGCTAGCGATAGTGAATATCC
>u191267_mRNAlike RNA_house mouse012
TCGCTTAATATGAGTATATGTACCA
>u191267_mRNAlike RNA_house mouse09
TTCCTCGAAGAGGGGGAAGAAGAAAG
>u191267_mRNAlike RNA_house mouse08
ACTCGTTCTATTCTCTCGAAATGGGTGC
>u203876_mRNAlike RNA_house mouse
GAAGTGTCTATAACTGAGGTGAGGCTCTTATTCTGTAAGAGGTACAGCATTGCCTTACAGAAAATAACATAAGAATGTAACTGCCCACGCCTTTAATCCCAGCACTTGGGAGGCAGAGGCAGAGGCAGGTGGATTTCTGAGTTCGAGGCCAGCCTGGTCTACAGAGTGAGTTCCAGGACAGCTAGGGCTACACAGAGGAACCTTGTCTCAAAAACCAAAAAAAAAAAAAAAAAAAAAAAGGTTTATTTTAAAAATCTGCTTGAGCTAGCTAGATAATGACAGTGAACTCAGATAATCCGAGCACATTGATGCTAAGGCAAGAGTATCAGGACTTCAAGGCCAGCGTGGTCTACTTGAGTCCCTGCCTCAAAAGACAAAACAACATTTATAGTCCTTAAACTATTAACAGTTGTGTAAATGTTACTTTCTCCATCTCACTGGATAAGTGTGCAGTCGTTATTTTTCAATGAAACGGGTCTGTGTGTTGTCTGATACCTACCCTATGTAGATTGGGCTGGCCTCAAACTCCGAGATCGCCTGCTTCTCTCTCTCAAGTGTTGGGCTTAAAGGTTTATGCCACCATGCACCACTGTTCAGTCATTCTTGCTGAAACAAGATCAGAAGGAAAGGAAGGAGCCATGTTCAGTCTAATAGTTGGTTAATTCTTTGACTGCACCGGTTATCTCTTACTGTGTGTGCCTGCAGGCCTGAGGACGCCCGTTGTTTTGATGATGTGCTGAGCTTTCCCTTTGTTCCTTTCTAGAGCTCATTTGTTTCTTAAGTACTTAGCTGCTACTGTTCTGTTGTAGATGAAACTGGAGTGCGTGCATAGGTCTCACATCCGTCTACGCTGTCTGCTCACATCTGCTCAGCATAGTAGGACACACATTGGATGTTTAGGGAATGGTAGGAGACTGCTCTGAGCCAGGTCTGCAATTTGGCCAGATGTGTTAGAAAACTGGATCTGTGTTATTTAGCTGAAGATAGTGGCTCTTTTTTGGCTTGTTCTGGTATGACTATATTCTTGACAAACAAAGTGCAATTATTGTTGATATCGTAGCAAGTTTATAATAACCCTTTTTAGACATCCAAGATCAGTCCACTCATATCTGACTGGGATGCGAAAGTGTGTGGATGATTGAATGAACAAGAAAGATTATATCTCAGTGAACATTCATCTGCAATTAGACTGAAAACTTGCAGAATATTTTTAAATGAGGATGAAATAAAAACAATGTTCAATGAAGTGTTTCCAATTCTTGAATAAAAGATTTGGAAAACTTTGATAATATCACCAGGAATATAATAGGTACTTAGTCATAATGAGTATGTTATTATTTATTTATACCTGTTACTTATCTCTGTGGAAACTTGGGTAATATTACCAGAAGTGTGGGTCAAATGGAAGCAAATCTTGAGCTTTCTTCCTTTTTTGGGGGTTTTACAATTGGTGCTGGAGAGATGGCACATAGGTTAAGAGCACTGGTTGTTGTTGTGAAGGTCCTGGGTTTAGTTCCCAGTGCACACTTGCTGGCATATAACCACCTGTAACTCCAGTTCCAGGGATCAGATTCCCCCTTCTGGCCTCCAAAGGCATCTGTATGTATGTGGTATACATACATAAACTTGGGTATACATGCACTATGTATAAAATAAACCGATTTTTTTTAAAAAGAGTTTTACAAAAAAATTAAAGGAGGGAAAAAATGAAGTCAGCAAAAAAGAAAAAGAAAATTACAGAAATTAGCAAGAAGGAAAAAATTTATATTTTTTGGCTTTTTTGTTTGTTTGTTTGTTTGTTTGTTTTGTTTTTCGAGATGGTTTCTCTGTGTAGACCTTGCTGTCCTTGTCACTCAGTAGAGCAGGGTGGCCTCCAACTCAGAGATTCTCCTTGCCTTTGCAGAGATTAAAGGCATGTACCACTCCACATGGCTCCAAGAAACTTTTAAATATTTAAAAAGTTGACATACCAAATATAATGATCACAGTATAGATATGGCTCTGTAAGTTGGATTTTTGGTTTTTTTTTTTCCCCCGAGACAGGGTTTCTCTGTATAGCCCTGGCTGTCCTGGAACTCACTTTGTAGACTAGGCTGGCCTTGAACTCAATAATCTGCCTGCCTCTGCCTCCAGAGTGCTGGGATTAAAGGTGTGCGCCACCACGCCCGGCTCGGCTCTGTAAGTATTAAGAGTAGATTTATTAAATCGTAAATATTCATCTCTACAAACAACTAGTCTATTACCACCTCAATACTTTCAGTGTTTCTGAATCAACCTAGAACCTGCTTCTTAGGAAAGGTCCCTTCAGATCCATATCTTCTTAGTTCTGGCTTCTAAAATCATAAGATGTTGGCAGTATGAAAGGAGGTTTGTGGTTTGAGCCTGTGTTGATCTGCTGTTTTCTCTCTCCTTGACTAAGGTTTGCAGGAAGGTCTGGAAGTCAGCTAGTCTTAGAATGTCTGTGTATATAGCTCAGGCCTGTCTGTCAGCTTCGCTTTTCCTTTGCTCATGATTCACACATTTCTAGGAGGTTTTATATTTCAGAATTTGAAATGCAAACTTGTACCAAAAGCAGATAAGATGGAGTACACATGTAATCAATCCCAGCACTAGTGGGCAGAGGCAGGCGCTCGAGTCTGAGGCTAGCCTGAGGTCTCTATAGAGACTGGTAGGCTTTGGGGATGACATAGTGAGACCTCTGTCTCAGAATAAGTATAAATAAATAAATTTTAACTTTTAAAAAAGTACTTCTTTTATGTGTATAGATGTTTTGCCTACATGCATATCTATGCACTTGAGCATGCCTTCATGCCCTTGGATGTGAGGAGAGGGTGTCAGATCCCTTGAAGTGGAGTTACAGATGGTTGAGAGCTGCCATGTGGGTTCTGGGAGTCAAAAGTAGCCAATGCTCTTCCTCGAGTCTTCTCTCCATCTACCACTACCAATAGCCTGGCCCTGGAGAGGTGTTTGAAGGGTGCTCTGTCAGAGACCTGGTGTTTCAGACCCAGAACTCATATTAGGCCATGTACAGGTATCTGTAACTCCATCACTAGGGGGCCCTGCTCCCACTTCTGGCCTCTGAAGGTACCTGCATACCTACTGCAGACATGTGGCATACACATAAATGGAAATTTAAAAATTACAGGACAAATGCACTCCCAGCCTAGTTCTGACAATTTGTTTTGTAGCAGAAATTCCACAAATTGTTGAAACTCTCAAAAAAAAAAAAAATTCCTGTGAAGTGGTGTACCTTTTGTGCAAGGGTTTGCCAAGGCAGGGATGGTCTTGAGTGTGGGTATCTACAAAGGAAGCCACTGGCAGACTGGAGCTGTCCAGTGTCTTAGAGCAGCATCAGAGCGGTGCCTGCTCTAAATGCTTCTAGGATGGGAAAGCATTAATGGCTAATGGTTTTCACAGGATGGAAGATCCCTTACAATAAACCTTTTTTGAATTTTGTTTTGTAGGGGGGTACCATAAAAGCAGTAAAATCTTCCAAAGG
>u203876_mRNAlike RNA_house mouse053
TAGACTATCATTTTGGATGTCGAATTG
>u203876_mRNAlike RNA_house mouse059
TACTTCTTCCCATGCTGGAAGATCCA
>u203876_mRNAlike RNA_house mouse022
CTTTCAGCGTCTTTCCTTGCTCAAATGC
>u203876_mRNAlike RNA_house mouse017
CGTAGGGTAAATCCTACGAGCATCTTTTGCT
>u203876_mRNAlike RNA_house mouse058
GGAAGATTCGAAAAACAAGATGAAGA
>u190308_mRNAlike RNA_house mouse
TCAACACTCTCCAGAGAGCGCTGGCTCAGAGCAAAGCAGCTGGAGCTCTCCAGGAAGGCCCGGCTTCAGCAGCAGAAGAGTGTGAATGGGAACGAGCTTTAGAGCGCCGAGCGTGCAGGGAACGGCAAGCTACGGCCTCTGTGCGTGCAGTCCACAGTCCTTTACACCACATTGTTTTATAGGGAATTTGTATCCAAAAACACAGTGACTTTTCCTGAAATCAAGTCTGGTGACACCTAAAGTTTATATGATTCTCTGTAAGGGTTTTTACCTTACTGGTTTTATGGAGTTTTGGAGTTTGTTTTATAATTAGTTATGATGTACAAAAATGTATTTGATATTAAAGGTTTAATAATGATAATGTTGCTGATCACACCATTTTCTTAGCCACAGCTACATCTTAGGCCAGACTATGAAGTGCCAGCTTCCTCTGCAGAGTTATTTGAAGAGCTGTGTTAATTCAGAACAGGTCTGAGCGACAAGTTCGAGATATGACTTCTGTAGTGTCATTTTCTACACAGCTGCCACAGACGCAGTTTCCCACGTCCCAGTTGTACCAGCCGGCAGAACTGGCCTTTCCCAGAACAGGTGGCGGTTCCTGGCTTTCAGATTTCATAGACTGGTAATACCTTTATGAGGTAGGGGTGCCAATTGATTTTGCCAAGTCATTTGAAAGAAAAAAAGAACAAAACACACTGTGATCACTATTTTGTTTTCATAAAGGACATTCTCAGAACACGAGCATCTTTTAATGGAATAAATGCAGCTTTGTGAAGACC
>u190308_mRNAlike RNA_house mouse01
ATCCAAGACCTAACCTACTTCCTCTAAG
>u190308_mRNAlike RNA_house mouse011
TCGAGCCAGGGTTGTACCCTTTGTGTCCTC
>u190308_mRNAlike RNA_house mouse02
ACCTTGAGTCGTACAAGGTAGGCCCAA
>u190308_mRNAlike RNA_house mouse012
ATTCTATACGATTCATGGAGCTTGGA
>u190308_mRNAlike RNA_house mouse03
TTCGTGGACGACGTACGTTCTCAATGTGTAGA
>u204942_mRNAlike RNA_house mouse
GGATGATTAGAATATAACCAAAGTGGCATGCTGAATTCGCCATAATCAAGGAACCTTTTCCGGGTGGGGAACTCAGAAATTGCTCAGGAAAATGGACAAAGGAAGTATGGTGGCCCTCCACCAGGCTGGGATTCTACACCCCCAGAAAGGGGCTGCGAGATTTTCATTGGGAAACTTCCCCGGGACCTCTTTGAGGATGAACTCATACCATTGTGTGAAAAAATTGGTAAAATTTATGAAATGAGATTGATGATGGATTTTAATGGTAACAACAGAGGCTATGCATTTGTAACATTCTCAAATAAGCAGGAAGCCAAGAATGCAATCAAGCAACTTAATAATTATGAAATTCGGACTGGCCGTCTCTTGGGAGTCTGTGCCAGTGTGGACAATTGCCGATTGTTTGTGGGAGGAATCCCCAAAACCAAAAAGAGGGAAGAAATCTTATCAGAGATGAAAAAAGTCACAGAAGGAGTTGTTGATGTCATTGTCTACCCAAGTGCTGCTGATAAAACCAAAAACCGGGGATTTGCCTTTGTGGAATATGAGAGTCACCGAGCAGCCGCCATGGCTAGGCGGAGGCTGCTGCCAGGAAGAATTCAGTTGTGGGGACATCCTATTGCAGTAGACTGGGCAGAACCAGAAGTTGAAGTTGATGAGGACACAATGTCTTCCGTGAAAATCCTGTACGTAAGGAACCTTATGCTGTCTACCTCGGAAGAAATGATTGAAAAGGAATTCAACAGTATTAAACCAGGTGCTGTGGAAAGAGTGAAGAAGATCCGAGACTACGCTTTTGTGCACTTCAGTAACCGAGAAGATGCAGTTGAAGCCATGAAGGCTTTGAATGGCAAGGTGCTGGATGGTTCCCCAATAGAAGTGACCTTGGCCAAGCCAGTGGACAAGGACAGTTATGTTAGGTACACCCGGGGCACCGGTGGCAGGAACACCATGCTGCAAGGAGAATACACCTACCCTCTGAGCCATGTTTATGACACTACCACAACCTACCTTGGAGCTCCTGTCTTCTATACCCCCCAAGCCTATGCAGCCATTCCAAGTCTTCATTTCCCAGCTACTAAGGGACATCTCAGCAACAGGGCTCTCATCAGGACCCCTTCTGTCAGAGGTAACACTAGCTAGTTCTTGTCTTTCCATAACTCCTAAATTTCAAATGACTAATAAACTATAGTTTAGATGAACT
>u204942_mRNAlike RNA_house mouse07
ACACTAGGAGTCTTGGAGAGAAATGTGCATAA
>u204942_mRNAlike RNA_house mouse020
GCCACGATTGGTTGTGTAACTAGAATCTAGCC
>u204942_mRNAlike RNA_house mouse030
TGAGACATCGTCATTGACGCTATGTGAAGAA
>u204942_mRNAlike RNA_house mouse018
AAGTGTAAATCGAACACAATTTGCCGT
>u204942_mRNAlike RNA_house mouse023
CACATTACTTGTCAATGCCACGAATGTACTCG
>u204516_mRNAlike RNA_house mouse
TTGGAATATGATTTATAGAAGTCCTTTGAAAGTATTTGTGTACACCATATGATAGAAAAATTTTATTTCTACAAATTTATTTTTAAAAAGATATTCTTATCTGGATGCTCATAGTTGCTTTCTGTATAATAGTCAAAATGAAATTTACAGCAAGTTGACTGGATACACAAATCATAGTAGTGTTATTTAATATACTATCTCTTTCTACAACTCTTCAAAGTTTAAGCCAATGAATATTAGTCTAAGCAACACATATGAGTATGTTTTTACAAAATTCTATTAATCAAACTAATTTATATGTATAGGAAGAGAGAACATTTGGCGTATATGGATAATACACTGTTCACATGTACAAAGAAAATTTTCATCTGATTGGAATACATTGTATCCTGAAATGCTAAAAGTTTTCACTATTAAAAATTCTCACTTGATGTGGTGGGTTAATTAATTGGTTCTCTTTATTAATTTCATGTCATATGTATGTCTTAAAACATCATATGGTGCACATATTTTTATTTTTTACTAATATCCTTTATACAAAATGATTGGCTTAAGAAAGCTTATTTAAAAATGCATAGCATATTTTGCTCATGCTCACCCTACATTACTCTGTCTAGTCTCCCTCTTCTCTACCTTTCACTAATCCTCTTCCTTTTCCCACATGGTTTACTTTGTATTGTAATAATTTAAAAATATTTGTCTACATATAAATAAATATATGATATTTGTATTTCTCAGTCCAGTTTAGTTCACTTAACACAATGATTTCCAGTTCTGTTTTTTTTTTTTTACAAATGGTGTAATTGTATTCTTCTTTATGACAGACTATAACTCCAATATATGTTTGTGTGTGTATAGTTATATGTATATATGCTGTTTTCTTAATTTTTTTGCTCATTAGCATCTATGCTGTTTGCAAAACTTGGCAATAACTAATACAGTAAAAATACAGGCTTGTAGGTATCTATGGTACCCTGACTTATATTTCTTTAGATATATTCTCTGGAGTAGTGTAGCTGGATCCTCTGGTAGTTCTAGTTTTCTAAAAAAAATCTTCACACTAATTTCACACTATTTCCATTCATTACATTCTAATTCACAGTAGGGATAATTTTTCCACATTTTTGATACTTTTGTTGCTTCTTTCCTTGATAATATTCATTGTGATGGGTGAAATAAATTTTGATTTTTCTATGATTAATACTGCACCGTTTATTTATTTATTTTATCACTTAGAATTATTTTGAGAATTGTTATCTCAATTCATTTGCCCTCATATAAAAATATTAAGAGTGGTTTAGTTTGTTTTCCTTTGATCTGGTAAAACACTAACAAAAAGCAATTGATGAGAGCAAAATGTTTATTTCAGCTTACAATTCCATGACATAGTATAACATTGGTGGAAGCTAAGACATTAACTCAAGCAGGAATATGGTGGTGGGACCTGAAACAGAAACTCAAGAGAAACAATTTTTTAAAGACTTTTCTCTGCTACATTTCTTATACAGACCAGGCTTGCCTGTCAATAGCTCTGTGTTAGTTCTCCCTAATCAATCAGCAATCAAGAAAATGCCCAATTCCCATAAGCCAATCTAATGGAGGCAATTTCTCCACTGAGATTCCCTCTCCCCAGGTATGTCCAGATGTGTATCAAGAAAAGAAGGCATTCTACCCTTTGTCAACTATATCATACAAACATATCATTATAAGCTGTAACCTTTTCATTTCTTTTTTTAAAAAAATCTATTTGATATTTTTATTTAGCTCATTATGGTATCTAATTAAAAACATTCTTTTTCTTATCTTTTTTTTAACAATTTTTATTAGATATTTTCTTTATTTGCATTTCAAATGTTATCCCATTTCCTGGTTTCCCCTCCAAAAACCCCCTATCCCATTTCCCATACCCCTTATTTCTTATTCTCAGAGTTCTCGTGTTAATATTACAGTTGAAAATAGCCCATTTTTAAAAGTCACAGTCTTTAAATTTTTTAATATTTATAAATTCAAAACATCTCTAAGACTGCAGTCTTTTTTTTACTGTTGCTCTTGTAAAATAAAAAAAAATGAACTACATGCTTTCCTTTTTCAAGAGGAAAAGAAAAGTACATAAAAATGATCACACATAAGCAAAACCAAAGACTGGCAGTAAAATTTAATGTCTAATATTTGGCAAAAACTGGATCTTCTAGTTACCAAAGAGTTTAGGCAGCTAAATGTCTCTGCCTATATCACGTGTCGATTTTCAGATAAGCTTAAGCCAGCTACATTACACATCTGCCACACTGTTCTCAACAGCTATCCCATAGTCTTGGTATCTCCAATATCTAGGGGTCTCTCCTGAAGCTTCTTTTATACCAGTGACTTCTACTGGCCTTTCACAGTGCCAAGCTTCAACTGCTCTCTATTACCCTTTCAAAGAGAATATCATATAGAAGACTCTGACACACTACTAATGTTGTCTTCAAGCTTCACCTTTGTTGTAAATTATAAAATTGTTAACTAAATATTGCATATTTGCTTACAATTATATGCAAACTATATCACAAACTTCCTGTGAAAAACTATGAAGAAAGGAAGTAGGAGGAGGTTATTGCTTCCATTTTATATTCTTTCCTACTGTTTGAATACTTGGAAATGAGCTTTTGAAATAAAATACCTTATCTGAAAAGAATGCAAATAAAGAATAGAGAAAAATCTTGTGTTATTCTATAAAATAGGTATCATAAGGCAATAGATCTGGCCAGATCTCCAGTCATACAAATATTTATCACTCGTTTTGCTTATTATGGTATTTAGAATACTTAGAATCAAGATTTTTAATGATTGTATGGTATCTGAATATAAAACTATGCCCATTATTAATTTCACATAAGATATTTATAAAATGAACTTTAATAAATAATATCTCCAAAGCCATTTATGGAAAAAATTGCAAATTCTGATTACATTCTTAACAGGGGCTTTAAAAAAGAAGAACAGGGTCAAAGCATGGGAAATTTGTAAATGTTTTTACAATATAGCAAATTGTTTTCAAAGAAAGTAACATCTACTGATATACCTGCTAACAGTACAAAGACAGAGTGACCTTCTTGCACCCACAAATACATGTATTAACATGGAGAATCAAGGACTTTCTTTTATGATAGAACCTTTTGACATCTCATTTTCTTTATTTCTCTTTTTTTTTCCTTTACTTGTCTTTGATGTTGGATATTTGTCTTTTTGTACATAGTTACTTTCTATTTTCTCTTTCAAGATTGAGATGTTGAGCATAGCTTTGTATGTCTATTCTAGTTAAAGAGAAACAAGGCTGGCAGGCTTGGTCCATGTTTAAGTAACAGAAAAAGAGTTGGGACATTGTATTCCCGAGGAGATGAGACTGGGGGTTTTCTAGGGAGCAGATATGTGTGTGGATCCAACCAGTCATCACAGAAAACCTAAGACAGAAAACTAGCTTCAGACCAGGTGAAGCTCAAGAATAAGGAAGATCATAGTGTGGATGCTTCAGTCCTTCTTAGAAGGGGTAACAAAAAACCCATGGCAGGAAGTATGGAGAGAAATTCTAGAGCAGAGACTGAAAGAAAGGCCACCCAGAGACTGCCCCACATGGAGCTCTATCCCATATACAAACACCAAAACCAGACACTATTGTAGCTGCCAAGAAGTACTTCCTGACAGGATCCTGATAAAGCTGTCTCCTGAGAGGCTCCTTCAGAGCCTGGCAAATACAGAAGCGGATGCTCACAGACAACCACTGGTCTGAGCACGGGGTCTCCAGTGAAGAAGTTAGAGAAAGGACTGAAGGAGCTGAAGGGGTTTGCAACCCATAGGAAGAACAACAATATCAACCAACAAGGACCTCCCCCCCCCAGAGCTCCCTGGAACTAAACCACCAACAAAAGAGTACACATGGAGGGTTCCAGGGCTCCAGTTGCATATGTAGCAGAGGATGGCCTTGTCAGACATCAATGGCAGGAGAGGCCCTTGGTCCTGGGAACACTCCATGTCCCAGTGTAGAGGGCAGGAAGTTGGGAGTGGGTAGGCAGTTGGGTGAGTACCCTCATAGAATCAGGGGGAGGGAAGATGGGATACGGGCTTTCTGGAGGGGAAACCAGGAAAGGGAATAACATTTGAAATGTAAATGAATAAAATATCCAGTAAAAATAATTGGAAAAAAAAGAAAGTTTGGTAGCCCATTGCATACTGTGTATTGCTTTGTATAGTATGAGCACACACATGCATGTGTGTATGTATGTGTGTCTGTGTGTAATAAAATTGAATAAGTCAAAGTACTCTTCTCACAGACGTCCTTTTTAAAACATACTAATTGATATTATTGTGCCACTAAGTCATGAAAATCAACAATCAGCATGGTATTCTAACGTTGATCCTGGTGGGATAGCTTAGCTCATTCAGTTTCTGGTTATAACCAGACATCCTGAGTTTCAGGGTACATATGCCCTGGTGAAGACTGCTGAAGGGAAACAAAGATAGAAAACTCTTTCTTTGGCAAGGCACAGCATTTGAGAGTTATGTTCATTCATATTCTCACAACAGCTTGGAACGATTGTTCTTTCACCAAGATTGTAACTTTGCATTTTAAGAGCAAAAGAACCAACCAATTTTCCATGTAAGCTTTTTTTTTTTTTTCTCAAAAATATCGCAAATTTACCAGACCTGCAGAGTAAGTCACAGGCCTCTTGATTATGCTCAATTTTTTCCTGTGAAAGACATTACTTTGCAAACTGCTGATGCGGCAATTTCACTTCACATAGCCGCATAAATATGGAAAGCAAAAATCCAAATGAGTGGCATGCCTGAATGACAAATTTGAAGCAAACCTAAACCATATTTTATAAAATTATTGCTCAAAATATACTCTCTAATATTAAATACAATATTTAATACAATAAATTTGGTGTTTCAAATAGATGTCTCACTAATTTTAATAATATGATCTGCATTTAGAAGCCTGGAGAAAATTTACTTCCTAAGTTTTAACAATT
>u204516_mRNAlike RNA_house mouse041
GTAAAAATCTAGATGAGTCTTCGTGTCCATG
>u204516_mRNAlike RNA_house mouse051
GCCTTCTTCGAGGATGCTCATGTTCG
>u204516_mRNAlike RNA_house mouse06
TCTTAGTGAATTTGCCTTTCTACTCA
>u204516_mRNAlike RNA_house mouse042
GAGCTACGCAACTTGATTTATAACATGCT
>u204516_mRNAlike RNA_house mouse0125
ATTTTGTTAACATATTCTCATTAAAAGAT
>u190114_mRNAlike RNA_house mouse
GACAAAAnGGCTTTTCTTCGGCGGTGTAAAGGGAGCTTTGCCGTGGGAGGGTATGGTGGATATAGTTGGCCGAGAGCTTAATTGCACCGGAAGGACCTGGATGACAACTGTGCGGGTGGATTTTGAAAAGTATCTCTACCGTTGTAATGTTAATCATTGGTATCATCATCTATGTGGGGGAGTACTGATATTTTGCCTGCATATATGCCTGAGTACCACATCTGTGAGTTAGACAGTTGCGAGACACCATGTATATGCTGAGAACTGAACCTGGGTCCTCCAGAAGGGATAGTCAGTACTCTGAGCACGGCTTTCTCGACAGATTCTGAACAACAGTTTTCAACTTAGAGCTTTGAAGATGATAGAAGTCCAGAATATTCAAAGCTAATCTGTATATTAGAATGAGCAATAGGAAGATCTGTGTCTGGTGGGCAAAAAGGCCCAAAGAAAATTAAAGAATACACCATGCAGAGCTGCTGGTAGGTAACCACGGGGCATATAGAAAACCATCAGGTTTTTATGGAGCAAAACAATGAACTTGACAAAAGGAACTTGGAAAATTTAGTAATCATAGGATAAATGGGAAATCTGTCAAATAAAAAGGTTCATGGAAGC
>u190114_mRNAlike RNA_house mouse01
CGGAGCCATATATACnTG
>u190114_mRNAlike RNA_house mouse015
TCCATGGATACGAGAGAATTAAAGATACAA
>u190114_mRNAlike RNA_house mouse014
AATGCAAATCATGGGAAATCACATAG
>u190114_mRNAlike RNA_house mouse04
GTTACTCAAGGTATAGTGACTCTGCAAGA
>u190114_mRNAlike RNA_house mouse08
AGATATAGTTTAAAATAGGTATAATA
>u201713_mRNAlike RNA_house mouse
GTCCTTCACCATTCCAAGGCAGCCCACACCGACCCACAATATTAAGTGTTACTATCAAACGCCCTGTGCTAGTACCTTAAGAATGGTTTATGAACATTATTTTTCATCTAAACGTTTTATGTATTGCAATGTTTTCAAAAAACTAAATGACATCAGATTTTGTGTATTGACATAAAAACACATTTCAAATTATTAATTTTATCCACTTATTTCGTTTTAATTCTATGTCAAAACAAAGCCCTTCCTTACTGACATGCATCTTTGGAATTTTGTTTCCTTCTTGGCCAAGGTGTGTCTTAATACTGCTCAGTTTCAGAGGCGAGTCGAGACGCTATAGTTTTCTTCTTAGAAAACAGAAATGTGGGCTGGCGAGATGGCTCAGTAGGTAAGAGCACCCGACGGCTCTTCCGAAGGTCCGGAGTTCAAATCCCAGCAACCACATGGTGGCTCACAACCATCTGTAACAAGATCTGACGCCCTCTTCTGGAGTGTCTGAAGACAGCTACAGTGTACTTACATATAATAAATAAATAAATCTTAAAAAAAAAAAAAAAAAAGAAAACAGAAATGTGCCCTTTATTGATCAGTGGAGAACATATAAACTAAATAACTTAAGTAAAAACTATTAGGATTTTTCTCACAGTAAGAGAACTTTTTGGTGAGTGAGACAGACAAAGACAGTGTCAATAAGACAAGGTCTCACCAGGCTGGCCTTGAACTTGCAGAGGTTCTTTTGCCTCAGGGTTCCAAATGCTAGGATTTATAGGGGGACCTGCTGTGCCCGGTTAAGACAGCTGGCTTTAGCTCCTGTAATTCCAAAGTGCCATTGTTCCAAGAAGGAAGACTTACTGGTTATTTTGGATCATTGATTTTTCTAAAAGATGGAAAATCCAACTTTTATAAATACTCTTAGCAAATAATATGGTGTTTGCTCTATTTCCTACTTGGAATTTAAGGAATGTTCTTTAGAAAATATGGTACTTTTTCTTTTTTTTGAATTAATTAATTTTTTTGATGGCGAGTATTTAAAATTTAACTGTATAAAATTACATGTAACTTTTAAAAAGCATCCTGTATAGAGTGTATTAAGCATGTTTGTGTGCAGTGAGCATTTACAGCATGCTCAGCATGAACTTTTCTAGTGTCTTGCTAACCCTAAACACAGAAGAGATGCTAAGTCACTCCCTGAGGCCTGCCCAGGCTTCTTTCCTCTTGAAGCTTGCCTACATTCCTGGGTGTCTTTGTTTATGTAATTAGCTCATTGTACAGTTGTCCAAACATAAAGTATTCTGTAGACCCAGTGCTTTAGACACTTATATTTAGAGTGAGATTTTTGGGACCTAACACAATATTCTGTCAAGATGTAAGGAGCTGAAACTGTACCCTATATATAAAATGAAGCTAACAGGTCCTAGTTTTATTGAGTTTTATAAATGCTTGACTCTATCTCTTGTCTTGTGTCTATGGGCTATGGAGGAGTCAAAGTGTAAAGTGTGTGTTGGAATCTTTGTATTCTTCCTTTATTACTCTTCATGGTCCATACATGTATTCTTTAACATCAGATTGAATAGAATTACCTTTGGTAATGTCTTAATGTTCCATCCTTAAAATATCAAAGATCATCAGCTTACTGAGAAAACCCTGATTTTTGACACAGGATTTTGAAGGTTTACTTTGGCTTGTTAAGCATCTTAGCAGAGAGATGCTTCCAAAACAAAACTTGATCACTTCAGGACCAGGACTTGAACGAGAAGGAAAAAAAAAAAAAGACTTGGGTTTGACAATGCCCTTCAGAGATATGTCTCTGAACTGAAAGACTTTCCAATAGGCCCCAGCCTTTAAAAGTTCCCTCACCCCTGAATAGCATCAAACTAAGTTCCAAACCTATAATAAGCAGCCTTTAAAGAGCTTACGTTTAGTAAATGTAGTTAGTAACTAATCTGTCACCTTTAGTGCTTATACCGATTATTGACACTGAACCATAGATTGTCTTATATAACTGTATCATTAGCCTGTTATATTCAAATACCAACCAGTTATTTTGTATATAAATAGTTCTTTACTTTCTAATTACTGAATAATATCTCACAGGTTTGCTAAATCATATTTACCCTTTAACGAGTTGATAGCATTGGAAGTTTGCAACTTTCTGTGTGTATTTCTGGGGCAGGTCTTTCCAGCTGTCTGGTACTCATACCCAGCAGTAGAATTACCTTACGGCCTCCTGGAGTGGTTTCCAGTGGCCCAACGTGTCCACACAAGAAGTATACAGAGCTGGAGAGAACACTCAGCCATTAAAGGCTAGGCTCACAACC
>u201713_mRNAlike RNA_house mouse057
GTAGGCATGCAAAGCCAACTTGCAA
>u201713_mRNAlike RNA_house mouse011
CAATACGCAATCGTTTAAATGTGTACGGCTT
>u201713_mRNAlike RNA_house mouse029
AAAACCTATGGAAATACTAGCTTGTCCCACG
>u201713_mRNAlike RNA_house mouse027
GTCATATTGATATAATAAGACAATTAC
>u201713_mRNAlike RNA_house mouse050
GCTTTTTTGTCTACATCTTTTTTTCTTT
>u197685_mRNAlike RNA_house mouse
AGCAGTGAATCACACACACAGGATTCCCTTCCCAGTGAGTTCTGAGATACCACACCTAGGTGTGAGAGAAGAAGGGACCATCTATTGACTGCAGCTAAGTGTCCACAATGACACTATGCCTAACTGCCAGTTAGGCATAACTGAACTGGACACCATATGCACTCCATGAGTAGTGACATGGCCCAGGTCTATCTCTCCATCCATTTGGCCTCTAACCAGGTGTCTAAGGAGCATAGAGTAGAATAAATCTCATGCTTCCCTTGCAGTGGGTATGCAACCTGTGGACAAAGTCGAGTCCATCTCTTAAAGGAGTCTAGAACCTAGGTATCTGCATTTACTTCTCATCATTCCTTCAGGGCTGACCTTTTCCATTCCTCTTGAAACCAAAATTTTGTCATGGTGAAGAAGTCTCTAAAGGGAGAGGCCCAGTGTCCAATAGAGGTAACAGTCTGTGGAGGGGAAAGATAGGAAACATTACAGTTCCCTAAGGCTGACACCTGGGAACTTTCTGCGAGACTCAATGGCTTCTACATGCTGAGCATCCATTTCTTAAAATGTAACAAGGGGAAGAAACTGAGGGGTAGATCCTCAAAAACATAATTTGTCCTTCCCACTGGATCTAATGAAACTCAGACATATAGTCAATTTGACATTTCAACCCAACTACCTGAGAGAGATCACTGAACGGTCCCAGGTTTACTCATGAAAGATTAGCAAACAGCATTATGGGATAGGGAATAATAGTGCTGGCAATAGTTATAATGACCATCAACATCCTGGCTGCCACTTCCACCCTCACACTATCCCAACTGCTACAGCTACATCTGATTTAAAATGCAGGCATAGGACAAGAACTTGTTTCTCTAGGTGAGGTATGGTTGGAGGACTAGAATTCCAGGCCTTCCTGTGGAGCAGTAGGAATGGAGAATGGTGCAGCATTTGGAGGGGTTGATACAGCAATCACACTGTAGGCAGGTACTCAGAGGAACAGGAAGTGAGGACATGGCAAGCACTGCAGCCTGAGTCCACCATACTTCTCCTAGTTGGTAAAGGGCTTGTGACTCAAGTCCCAACAGATGCATGGAGAAGCAGAGCTTGCTCAGGCCACACACTATTACTGCATTAGACAAATGAGAGAGGTGCCATTTCTTGCTGCCCTGTGTGTGAGCCTACCAATATGCTCCCAGGGAAAGAATCCACAGTAGGGCCTGTGTCCTGTGAGCTACAAACATATGATATTCAGAACAGGGGAATTCATTAACATAAAGGTTGTTCTAATGGTTGTGTGGAGCTATGGGGAGCTAAAGGGGTGACTCATCAATGGGTATGAAATCTGTACAGCAGTGACTAACATGGCTTGAAATGAGATACTGGAAATTCTGCCCAAGCAGGAATGAAATGTGAGTCTTCAGGGGAGGTTCTCTGAGCTTTAAGGATGTGAACTGGTTGGGCAGCAGATGGAAGACCTAGCTGCTGGATGTGAAGTTTGTACGGTGTTGCAGCATGAGGACAATAATACAACATGCTATGGGGGC
>u197685_mRNAlike RNA_house mouse021
GTCGCATAAGCACAAGATTCATTCGTC
>u197685_mRNAlike RNA_house mouse015
TGATAGAGGAGCGACATATGGTTCGGA
>u197685_mRNAlike RNA_house mouse023
CGCGTTGATAGCTACGCTTCGTTGGTAGGGC
>u197685_mRNAlike RNA_house mouse038
GAGTAACGATAGTCATAGTGACCAAAA
>u197685_mRNAlike RNA_house mouse024
AAAACAAGTAATTAGGAGTAAATATCCA
>u201254_mRNAlike RNA_house mouse
TGACCAGTTAGGAACACATCACTTTGCTGCTGCACACCATGGTCTAAACATCTAATTAGGTACATGCCCAGGTGAGTGATGGCTAGTGATAGATGAAGCATCTCTGCCAATTTCAAAACGTTTATTCTTGCTGCTTCTTTCTTACTGTAACTATCAAGCAGAAACTGAAGTAAAGGAAGTTATCCCCTAGTCACCAGAGGTACTTACACAGTCACTTTCCTGCCCTACCAATCTTGCAGCCAAAAGAAGAGGGTCTTGATTGATTATTTAATGTTATTTTTAGAAACCAACTAATATAATATTTTTGGAAAAGTTTTCCTCAAATTAGGTGCTTTGAAATTTATTTATAGAGGATATTAGTACTGTTTTTTTCTCTAGAGCAGAAGATATTATTTAACAGGATGTATTATTGGATATTTCTGACCTCTGAAGATATTTCTTAACTCAATAGCATTTTACAAGATCAAATGTGGTACAGTTAGCATATTATGGGAAGGAAAAAAATGAGTAAAGTACTCCTTTTAAAATAGAGTTTTCTGAGTTGCCCAACCCGCTGCCTCAGTTCTTCCCTTTGAGGTCCACATAGCCTTAAGCACACAGGTATCTCAACAGAGCTGGCACAGGGTACCTTTTTTTAAAGGGGCAGCTAGAATCCTTAGTCCTGAAAGCTAGGTGTGACCTGTTCTCGCTGACATAAAAACAAGTACATTCTCAGCTTTATGTCCCTAAATTAACATAATATTGGGAAATCATCCCCATCCTTCCTGCCCTGTTCCCTTCATCATTTCTAAAAATTATTTATTATCTATATAGTAACGGTAACTCATACCTCTAACATACAAGACAGAGAGGCACATATGAGACTTATTCATATCTTGTAAAAAAGCAACTCAATACTTGAAAAGGAACCTTCTATAATCCAGATATGACTTTTAGATTTGCTGGACATTTATAATACATTAAATTTTCAGATTTTTATTCTATCAAACACCTCTTCTATTAAACCATCAAATGTATATTTTGTGGGACAATTTCTATATGATATGACTTGACCTGATGTGTTAAAATAGACATATTAAATAAGTGTACTTGCCACTGCAGTAATAGGCTTCTTTCGAAACGTGTCCCAAATCCAATCCAGGTGTCTTTCCTTTGGGAACATTGGGTGAAGAAGATCCTGAACAGGCCTGCAGTCTGGCAGGGTGGCTAATGTGCAGGAGAATGAAGAATGCATAATTTTGTATGCATGTAAGCACATACGGCTGGAAATGATGTCAAAAAGACTTGATGTTGTGATCTTGGGAGACAGTTCAGTGTTACAGCGCTGGCCTGTAAAGATTGGGCCTTAATATTTTTCTTCCATATAGACATCTGTAATAATTTTGCTGGCTACACCTATATTGGTCAGCATCCAAAACATGGCTTTGAATATACCTGGAGAAGATCTAAATAAATAGTAATTACAGGAGTAAAACCACCAGAATCTTTTCAACAGTTTTATCAATGAAACACACTTTAGGTCCAGTCTTAACAACTGCCACTCACTCTAATGTGGGAGACCAGTGAAAGCACAGAATTTATGGATCTTTGCTGTAACTCCAGTGTCCACTAAACAGAGAGAAAGACTGGGGAGGAACTGACACCTGACCCATTTAGTTTTTAAGAGCAAAGTAAAACTGTAATGCATTGTTAATAATCATACCTCTCGGGGCATGGGTGAGGTGGTGTTTTAGACAGCGCGACCCATGTCTTCTGTAATAACCGTGTGTGAAAATGTTTCAATTATCAAGTTTGGACCATTTCCCTAACTAGAAACAAAAGGATTAGAAGGTAAAAACCAGGCCAAGGGTAGAGAGTTCCTGGCAGCTGCTCTCTAGCAAACAGTTCTACATTCTACCTTAAACTGCAAAGTTAGAGATGAAATTCACAGGTCAAAAGTAGCGACTGCCTATAAAAGGACTCAGAATTATTCTCTGGGTTAATTTTTAACATCCTTCAGCCTAGAAATCTCTACCAATCCTGGCCTCGTGCACAGCCAGGGTCATTCAGTTCTCCAAGTAGTGCTGCCTCCTTGGGAAACCACAACCAGCTGCAAATGCCAACAGCTAGCTACCTGCTCAACTCTTCCTTGTATGCAGTTTAGAGAAGACAGTGCGTATGTGCCAATCATCTTCAGAGAGTTGCTTTATGGATACTCATGTTCGGATGTACCAGGAAGTATTTTATCATTATCCTAATGGGCTTGTGTGTTCAGAACAGTATACTTCTCTAAATCTTCATATGTGTACAGTACAATCTAGAACACTTTAGTAACCTGGTCAACGGCCTTCATTGACATGGTTTACAGGTAATATTCGCATTTTAGACCAATTAAGCTCATAGGATTGATTTTTTTTTGTCGTGTCCATATAAATAAGAAATGGACTGCGCAGATAATAAGTACTCAAACTTATGAATCAGTCCTTTAGAAAGTTCTAAGATTTTGCTAAATTCAACCTCCCATATCACTTAAAGTTTAGACAAGATGATCTTAACTCTAGCCAAAGTAGAAATCTAAGACCTATATACATATCCAGATTCTCGGGGGGCTCCCTGTGCTGTGTCTCCCTTGATGTTACAGTACTGTTTGTGACAAATGTTCTAATTTCTATCTAGAAACTCTAAGCATACATCTCTATCCAGTCAGGAGTCTCTTGCTGTCAGAGGTGTATGTATTTTGAACTGTATTTCATTTTCTAGTGCATGTTATTTGCGGTTTAATACTTGACAAACCTTGGCAAGTTTAGTCTTTCCATTCCCACCTGTGAAGACGGACTATCTCTCGGAAACTGCCACTGTCCCATTCTATCAAATCATGCTAGCCTCTGCTGTATCTAAAGTATGGTCTATTTTCTGGAGATTTAGTGATATACATGTAAATGTTTTTTAAGTTATTTTATTGAACCTCAATATTTACATGGAGTTATAATCTTTTTTTAAAGAAAGTGCCAGTGCCAGAACTGTATAAGAAAACAGTCAAATAAAAGCAAAGATAATCC
>u201254_mRNAlike RNA_house mouse035
GTTGTTCTGCGTACTGGCTTAGCACCAAGTG
>u201254_mRNAlike RNA_house mouse019
ATAACCATGGTTTTCTTTATCTATTCTTCCT
>u201254_mRNAlike RNA_house mouse070
TTTTTTATGGTCGTAGTGACTTAACCAATC
>u201254_mRNAlike RNA_house mouse026
CATAGAGACTCGTACGGTTAGACAA
>u201254_mRNAlike RNA_house mouse032
TCTAAGGGAGGTAAACGCATCTATGTT
>u181415_mRNAlike RNA_house mouse
GGAGCCGCCTGTTTCGGGTGCCGCCATGTTGGTGAGGAGAAATCACCGTTACGGCCACTGTCCAAATCCCCGCGTCGCTGCACGCCGCCCGCCGGCTCCCACGCCTCAGCCTCCGGCGGCGAATACAGACTAGAGCGGCAGCGCCGGCAGCGCGGGGCCGTTGCCCAGTCTTTGCAGTTAGAGCCCCATCTCTCTGGCGTTGGTTGTTAATAGACTGGAAAGTCTGTGTCTGTGTCGCTCACTAGTAACCGTGAGTTTTTACCACTTCGTCACCTGTCGGCGGCGGCCGGGGACAGGGTTGCCCGCAGGCGGCGCAGGGGTCCTCCCCGCGCCCCGCTGCCGCCGCCACCGCCGCCGCCGGCCTCCAGACCTGCCCTCCAGCCCCGCCCCGTTCTTGACCAAACATGACAGACTCTGAACATGCAGGGCACGACAGAGAAGATGGTGAATTAGAAGATGGAGAAATAGATGATGCAGGATTTGAAGAAACACAAGATCAGGAAGCAAAAGAAAATGAAAAGCAAAAAAATGAGAAAGCCTACAGAAAATCAAGG
>u181415_mRNAlike RNA_house mouse03
GAGAGTTCCACCTCCGCTCTCAGCCGG
>u181415_mRNAlike RNA_house mouse05
CCCAGCGGCCCCTGCCCCACGGACCCCGTG
>u181415_mRNAlike RNA_house mouse011
GTAGTGTTTTGGATATGAAAATAACGAAC
>u181415_mRNAlike RNA_house mouse08
AGACCGACTCGGCGACGAGGGCCGAC
>u181415_mRNAlike RNA_house mouse01
CGGGGACGGCGCCGGCGCCTCGGTGT
>u193989_mRNAlike RNA_house mouse
AAGTGCTGGTATTAAAGGCATGGTCCTTTTATTCTTGTTCCTGTCTGTATTGTTAACCTGACAGTTAATCAAGCTTTCTCGTCCTTCTTGTGCTGTGTTTCCCTATCTATACTCTAGTCTGTCTAGCTTCACTAGGTGACTCTCTTTCTGCTTTTCCAAGATGCCAGGCCCCTTCTACCTCAGAGCCTTTGCATGCACTGTTTGTTCTCTTTGCTTGCAACTGGGAGCCTCAAGTATCCCCATGGCTCCTGCCCTTCGATTTAGAAGTTACCATCAGTATGACTTTCCCAACCTCTGTGTCCTAGTTAGGGTTTCCATTGCTGTGAACAGACACCATGACCAATGTAACTCTTATAAAGGACCAACATTTAATTAGAACTGACCTCCAGGTTCTGAGGATCAGTCCATTATCATCAAGGCTAGAAGCATGGCAGCATCCATGCAGGCCTGGGGGTGGAGGATTTGAGAGTTAGTTCTATGTCTTGATTCAAAGGCAGCCAGAAGACTGTCTTCCACTCTGGGAGGAGCCTGGGCATAGAATGAGACCTTCAAAGCCACCCCTACAGTGACACACTTCCTCTAGTAAAGTCGTACTTTCTAATAGTGTCACTTCCCATGGGCCAAGCATATTCAAACCACCACATACTGGAAGCCCTAGCCCATTCCCAGAGCCGCATATCCCCTTCCTCCATCCTTTTTTATTTAGAGCACTTGCCTTCTTCAAGTACAGTGTACCATTTACATTTTTATTAATGTGTGTGTCTTTCCTCCTACTGGACTGTAAGGTCCAGGAGAAGGTTGTATGTTGAACAGTACCTGGAACATGCTCAGTAGGGCTTTGAGCTCACTGAGGATGGGGTGAGAAAGTGGTAGAATCATATACCTGCCTCTTGCTGAGGTCCCAGACTGACTGGTTGAGAATCAAAACCCAAACACAGAAAAATAATGAGATTGTTTGAATCAATAGTTGTTAGTAGTGGGTAAATGGTCTCAGAGTAAGGATTTAATAGAACCCAGGCTGGTGAGATGGCTTGGCTAGTAAATTTGCTTGCCACCAAGCATGACAACCCAAGTTCCATCCTTGGGATCCACATGGTGGAAGGAGAGAACTAGTTGTTCTCTGGCTTCCGCATGTACAACAAGGCAAGCATGGCCTGCTCTCCTTGATGTACACACACAAAAATAAATGAAAAAGAACTTGCTCAAGTGTGAGAAGTCTGGCACTGAGGGTGAAAGGCTAAATACTGTTAGAGACTAGGACGATTCTTAAAAATTAGACTATGAAGTAATTCCTACAGTGGAAGACTTCCATTGATGTTATCTTCCAGATATTAATTTCTTGTTTTGTATATGTTTAAAACTATGTGGTTGCTTGTCTTGTGTGGTAGGGGACACTTATTTGATGGGTGTGTGTATGTGTGTGTGTGTGTGTGTGTGTGTGTGTGTGTGTGTGTGTAAAACTCAGAATAGAAATGAAGTTGAACCCCTGAGGCCTGGTTCACTTGAATCCAGATCCAAGCAAGACTTGTGATTTCTTTTAAGAGGGAGTGAAGATTGAAGAGGCTGAGTTGTCCAGGGGTGAAGGACTGGCTGGAGAAGTCACTCACATTCATAAGTCCAAGTCTGAGTATTTTACCACAGTACCTGGTACAGACTCTGGCAGATAACTGCTCCAGATAACTATTTCCGGGGTCAGTGCCTGGCTGGGGCAGTTACTCTACCTCACCTGAGGTTTGGAAGGAAGGGGGAAAGAATGAAATTCACAAAGGTATTTACAATAGCATTATTTAGTATATGGTGCTGTCTGTACAGCCTTAGGAAACAAACACTTGTGTGCCAGCCCCCCACCACTCCAGCAGGAGACGAGAGAGGAAAAATTTAAATGAGGAAGATTTACTTGGGCTCGTGGTTTTAAATGTTTCAGTCTCAGGTTAACCCACTGGGTAGTTTGATGGGCTTGTAACCAGGCAGAATTTAGGATTGTGTGGTGAAGCAAACATGCTTACAGTGCAGTCACGAGGCAGAAACGAACGAGCGAGGAACCCAGGGGCACCATAACACCCTGTGAAAGAAAGGCCCAGGAGCCTGCGTCCTTCAGACCTCACCTCTTGAAGTTCCTGCCATTTCCAGTAGATCATTAATGTATGAGTTCTCTCATGGATCAATCCAATGATGAGGCCAGAGCCCTTATCTTCTAAGCCGTTCACAGGAGCTCATCTGCTGCACTGGGGACCAAGCCTCCCACAGCCAGCTTTGATAGACACTGCAGATCCATCCGTTCCACAACCACCATGTCTGTGTTCAAGAAAATAGCCAAGTTCAACTCTGAACGTTCTGAGGTTTCAGAGCCGTCTTTTAGGCCACAGCGGGAGAGCTGCTGTGAATTAGGCGCTTGCCACTCTGGGAATAGGGCAGGTGAACTAGTGGCTCCCCCAAGAACCATAGATGTGTGCACATGTGAGGTCATGTGAGGGTAATAACTAGGCATTAGTGACATTTCTCATGGAGTTGCATTGTGTAGTGTTCATTTTTGTTAAATATTAGGTGGAACAGAGTGC
>u193989_mRNAlike RNA_house mouse016
TCGCATAAGGGTATCATGGGGGCTT
>u193989_mRNAlike RNA_house mouse057
TCCTTGGGGCGTATACTCAGGCGAGTCGAT
>u193989_mRNAlike RNA_house mouse09
TAGTTGGCTCGATGGGTCGC
>u193989_mRNAlike RNA_house mouse021
ACCATGATTCTCTACTCTGAGTG
>u193989_mRNAlike RNA_house mouse061
AGCCTTACGAGACGATTGTTAGGATGGAA
>u192062_mRNAlike RNA_house mouse
GGCTGTCGTCTCGGTCCATCAGGCCTTCAGCGGGTCTCCATTGCCCGTCTCTCTGGACTCACCGCCGCCACTGTGCCGCGCCTAGGACTCGGATCCTGCCGGGAAAATGTCAGATGAATTTTCGTTGGCAGATGCGCTACCTGAACAGTCCTCTGCCAAACCGCCTGCTGTGACCAATACAAAAGCTGGCCATTCTTCTCAAGGGTGGCCAGGCTCCAGCCCGTGGAGTAACCCAAGTGCTCCACCTGCAATGCCATCTGGACTCCCCCCGAGTAGTGCAGCACCCTCTACTGTGCCTTTTGGACCAGTACCAACAGGAATGTATCCCTCCATGCCTCCAACCGGACCACCCCCAGGACCCCCGGGACCCTTTCCTCCTCCTGGACCATCATGCCCCCCACCTGGTGTTCCTTATCCAGCCCCTGCTGTGCCAGGCCCTGGCCCCACAGGGCCATATGCTACGCCAAATATGCCTATGCCAGAGCTGCCTAGGCCGTATGGTGCGCCCACAGATCCAGCTGCAGCCGGTTCTTTAGGTCCATGGGGACCCATGTCTTCTGGACCTTGGGCACCAGGAATTGCGGGGCAGCATCCTAACATGCCATATCGATCTCCAGGGCCATATCCCACTGTTCCTCCTCCAGTGTCAGGAGCACCGCCTGTTCCGTGGGGCACTGTGCCACCAGGAGCCTGGGGACCAGCAGCACCATATCCCGGCCCTGCAGGATCATACCCCACGCCAGCACCCCATCCTGCTCTGAACAACCCTTACCAAGTGCCTTCAGGACCTGCTGGTGCTCCACCCATGCCTGGTGGCCCCCACTCTTACCATTAAGTTGACAGTGGATGAAGAGATGGCGCAATGCTTTTTGAAGTACATGTGTATGCACGAGAAAGCATATATAATGGCTGGTTTCGCTGTTGGTTGAGGGCATTTGTGAAAGAACTTTGCACCTCAGTTCCTGCTTCATGTGTTTGAATATGTAGAACATCACGTGGGTACAATCAGATAAATGTAGAAGCGAATCATTCAAGTGTGCTTAATGTGATTATGTGTATTGAATAACATTTGATAATATTTGTTTAAAGCATAGCTATGCCCTCAAAATCTAAATAACATGGATTATTGTTAGAATCTACATCTTAATTGACAACATCAAGTACTTTTTATAATCACACCACCACCACTACCACCGCACCCCACAGAACCAAGAACAATCACTTAATTGAAACATGACTCCTCAACATTTTGAGCTCCTCCTACCTACACAAACCTGGCCCTCTTACTATATTTATCTATTTAACTCTGTGTGTGTGTTAGCATAGGCAGCTAGTGTGGAAGTTGGAGGACAATGTTCTAAAGTCAGTTTCCCCTTGCTGAGGCAGGATCTCTCGTGGTTCTGTCTTGCTGTATATTCTGGGCAGTTCTATCTTAGACTATGAGGAGGGCTGTGATGACGGGTGCATAGGAGAGCATGCATATACTCATGAGAGTCTGGGGCTGGAACTCGGGCTTAGGTATGGCAGCAGACTCCATTTTCCAGCCTTCTTCTTTCCTTTCTTTGAGGCATGGATTTAGGCTGTAGCCCAGATTGTTCTGGGGTTCATGGTGTGCCCAGTATCCTAAAGCTTGTAGCATTCCTTTAGCTTGTACCACTCCTTTGCCTTTTCTTATGTTGTAGTTTTCTTTATTTGATGTGTATGGGTGTTTTGCCTGAGCACCATTTGCGTGTTTGGTGCCCACTGAGGCTGGCAGAGGGCACCAGATTTCATGGAACCAGAGTTAAAGAGGGTTATAAGCTGCCGTGTTGGTGCTGGGAACCAAACCCCATCCTTGCAAAAGCAGCAAGTACTCTTTAAGTGCTGAGCTATCTCTCCAGCCCCATTTTTGGTTTTGGACTTTAGGTTTTACTTAAAGCAGAGTCTCATATAACCCAGATTAGAGTTAAATTTATTGTATAAGTGGGTTGGCCTTAAACATCAAGACACCCCCCTGCCTCCGCTTGCAAAGTGCAAGGCTTGTGATCCGTGTGTCAGTGTGCTCAGCTCCCCAGTGCTCTTACTTGTCTCTTCCTAACCCAGGCCCACTGGGCACCCTACTCTGCCATAGGCTGTATGGAGTGCTCAGCCCTATGCCCTTGGGGTAAGACTTGGCAGCGTTGACTTCCCCTGTGAAGGCCATCAGTGAATGTCTATGCTTTCCTGCATTGTGCCAGGTGTTTAGACCATGGAGCACCTTCTGACAACTTAATGTGGAGAGGAATGTGCCCCTTCTAACACCTACCTGACAGGCCAGGCAGTGGTTAAGATCCTGGCCATTGGAGGCGTGGTCACAGGTTGGAATCTTGGTCTGTGTTTACTCTATGGGATTGTATAGGAGTAACAGCAGTGGATGCAGACTGAGTGTGCCTGACACAGACTACTTAGAGCACAGCTGCTGAAGGCTGGGGAGATGGCTCAGCATTTGTCAGATAAGCATGAGGACTGCAGTTGGAACCCCAGCAGCTACAGGAATGCTGGGTGGGCTGGCATGATGACCCACTTGTAATAGAAGTGTGTGGGAGGTGGAGCCAGTCTCCTGAACAAGCTGGGTAGGTAGATTAGCCAAATTAGCAAGCATTAAATAAGAGACAACTTCTACCTATACCTGTGCGTACACTCACTGTAAACATGCATGTATGCCTGTTTACCATACTCATACACATGCAAGAAAAAGAGTCTAGGTATCAACAAAGCAGACCTGGTGCAGTCATCCCACCAGCAGGGCTTGGAGCATACCAAAAGCCAAGGATATTTAAGTCCCTTTTAGAAAATAACATGGTAGGGTGTGGCACACAGCTTTAATCCTCGCACTTGGACTGCAGAGATAGCTTGATCTCTGAATTTGAGGCCAGTCTGGCCTATAAATCTAGCTCAGGTCAGCCAGGAAACAAACAAAC
>u192062_mRNAlike RNA_house mouse015
CGTCGAGCCCACGTACGTGAGCCTAGCTCG
>u192062_mRNAlike RNA_house mouse057
GGGGGATTATGAGTTTAGGTATTAT
>u192062_mRNAlike RNA_house mouse053
ATGTGAAAATTGGTCGTAGTGTGATT
>u192062_mRNAlike RNA_house mouse017
ATGGGTGATTTCACTCATACGCCATTGGCCCC
>u192062_mRNAlike RNA_house mouse037
TTGGTCCATGAGTAGTCCTATTTACCCCTCG
>u203294_mRNAlike RNA_house mouse
TAAAGGTTGAGAACTGCTGCCCTAAAGGATGGCTCTTATTATTGCTTTAATTCTGTATTACCTGTATTCCTAATGGGACGGTTCGCAGTCACATTTTTCTTATTCCTGTGCTCCTAGAACAGTCCTTTCCCATCAGGATACTGATCACATCTTGAGGATGTTGTTGCTGGGAGGTCATTTCCACTGCAGTTTCATCACACTGCCCTCCTTTGCTTTCTGACTTCAGCCATGCCAACTCGTTATCCTTCCAACATGGTGGAATGCTCCTACATCAGGACTTTTAACTTGAAAAGGAAGCAACTGATTTGAAGCCGAAGAAACCACAAATACAAGCAGCATATGGCCTTCCCTCACTGTGTCAAAGTGAATTATTCATGAGCGTTTGTCAGAAATATCCGGCGCTACTGAGTTGTTCTGGAACAAAGAGTACAAATTCTAGGCAGTGATAACTCTGCGTGCAATTCAACTTGTTTTTACTTTCTATCTGGCCATGAGGCAGAGCTCTCTGTGCTGGAGCCCTTAGCATGTAGATGAATGAGCTTCAGCCAATAGAGTATGAGGAAAAGGAAACACACTCGATCCTCTCAGGTGATTGGTAACATGTGTGTCCTTGCTGTGGCTCCCTCTTCTGCCCTGTGAATGGAAGGAGCCTCAGACGCGGGTCCACCTGCTGCCAAGCACATGCTGGCCTCAAACTACATGAGTAAGAAATGTGCTTTCACTAGCCTACTGAATTTCAAACGTTTATATTATAGTAGCACCCTGGGCCTAGCTTAACTAACGAAGCTTTCAGCATACTTCCAAGTGACAAAATACAGCCATTGCTCAGTATTCATGGGAGATGAAGCCAGGACAGCAACAGATACCCAAGTCTGCAGATGCTCAAACTCCTCATTAAAATGTCCTTGTATCTGCATAGAACCTAGACGTTACAACCCTACTTCTATACATTATATTTTCTGTAGATGATGTGCAATAGCTAACATGGTATAGAAAAAGTGCGCAGTTCCTCCACTGCACTGCTTGGACAATAATGGGACAGAAGAAATGCTGTTCGTATTCAGTACAAGGATAATTTCCTCAAATGATTTTGAAGTGCAGTTGGTCAAACCCCCATAGATGTGAAACTCTCCAGTAGGGTTGTATAGACTGAAAACTGGAGTCAATCCAAGACTTTCTTGACTTATAGAAAGAGCTGGGAAACATCAAGAATTTTAATTTCAGAAGTAAAACGAATGAATGTTAATGTCTGGCACAAATAAGTTTCCTTCTACTTCCTTATTAAAACTTCTTAAATTGCTATTTTCAGAGATGAAGTGTGAATCTAAAATTGAGACTGAAAATGCAAATATCTGTACGAGAGGCAGCAACACGTTTATTTTACCGTAAGGTGTGAACAATGGATATAATTTTTAGAGCTAAAATTCAGGGAAAGGTGAAAAGAAGCTAAGAGACACAAAGACCCTGGCAGCAAAAGGAACGCATAATGAAGAGAGAAAAATAAAAAGAAAGGAAAAGGACTGTTCAAAGGTCAAATACCTCAAAGTATGTCTGAGAACAACTGGATGAAATGTGTCAATCAAAGGCACAACTATTAGTCTAATAATGATCATGAATGGAGAAATGAATGTCGGAAATTGTGAAGTCTGAGGTTTCCTCTTACTTGCAACCTAACAAATTGCCTTGACATCTTGTAGGAACCTGTGAAAGATACAACACTGTCAGGTCAGAGACAGATCACTGTGCACAGGGTTTAGCAGACCACAAACTTCATCCTGCTGTGCCAGGCACCAAGGAGGAGGGTGCAGGAGAAAGCCAGTGGATGTGACACATAGTGAACGTCACACCTCCGCTCAGGCAAGCTGTGCTTAGGAAATCTTCAGACGTTGGCTGTAACCAAGACCAAGAGATACTTGTCCCGAAGAGAGACACTATCTTTATTACACAGAACAGCAAGTGAATCTGCTGAGCGCTTCAGAAAAGGCCAGCTCTTCTGTTTTCCAAAGGTGCTTATTTGACACTACTCCTTGGAAAGAGAGCTGAAGTGCCAGTTCACCCAGGACAAGCAGAAACACGGAGACACCCTGGAGCATTGTCTCAGCTATCCCAATGGGTCATAGCTTAGCATTTCATAGGGGGGAAAGCACTAAAGGATGCCAGTGACTCTAAAGAAAGCTGGTGGTAGAGCCTCAAAGAGATGCTTAGAAATGTGCTGTGGAGAAAGCCCCGTGTCTTAGAATAAGACTCGAAATTCAGTCGGGACTCTTTCAGTTACTACCTATTTGACTTTGTGAAAGCTGCATGGTCTCAAGTTTTTCATCTTAAAGGCATAGAAAGATACATATTATAGAAAGATATGCATTATCTTTACATATATAGAAAGATATGTACTATTTTACTAATAATGCATGGTCTAGTTACTGCAGGAAATAACCATAAATAACCACATGTAAGTAGAGCAGACTAATACATAACACACATTGCTATCTCAGTACTTGAAACATTAACAATTCACTAAATAGCCATATGTATTTCATAGTGTTCATAGTTCATTTTCTTATATACATATGTTTATATATGTACATATTCCCACCATACTTTTATCCACTTACAAGTTGTATTATTTCTCAATTGTTTAAATCTGTCACTTTATTTTTAAAAACTGTATGTGTGTGTGTTGCACAATTTCTCCCCCCCTCCTGTTTGTAGTTTCCTCCAATGGACTGCTCAAATAAAGTAAGTCCCTTGTTTTAATATGAAAATAAATCATTGTCTCAAAAGT
>u203294_mRNAlike RNA_house mouse042
GACTTTGGTCGTGCAAGGATAAATGTCC
>u203294_mRNAlike RNA_house mouse049
ATAGGTAATGAATTGGCAATTGTTA
>u203294_mRNAlike RNA_house mouse061
AACACAACTAATCCTATATGTAAATTCTCTA
>u203294_mRNAlike RNA_house mouse018
GTAGCGACGCATTTCCACCCTTGCT
>u203294_mRNAlike RNA_house mouse06
GTAAGTATGCACATAGATAGTCATACAC
>u181027_mRNAlike RNA_house mouse
GCTAAAGTTACTACGTTTTATATTCTTGTCTTAGAAAAAAAAAAAAACCAAAAAACTACGATGCTTAATTTAAGAACAAGGTTGTTTCAAGGGTCTATATGTAGCTCTGGTCATTCTGGAATTTGTTATCTAGCCAAGCCTGGTCTGGAACTCACAGATCACCTGCCCCTGTTTTCTGAGTGCTGGCATTAAAGGAGTGTGCCACTATACAAGTTTACTTTGTTTTGAATTCACCTTGCCAAAGGGAAAAACTATGACATGTGATTGGTTCTCAACTCTCTGTGCAACAACCCCCCCCCCCCCCCCACCATGGTGTATGATATTTGAAAAGGTTGAGTTGTGAAGGCCTTTTCCTGGGTGAGAATAGAATCATGAGTGTTGTTGTGTTGTGTTAAATGATAGATTTTACCTTAGGATACTTACGTGAATAAGAATACATTTTGTGTTATATACAGATTATGAATATAATTTGTTGGAGCTGGAGAGATGGCTTAGCAGTTAAGAGCACTGTCTATTTTTTCAGAAGTTCTGAGTTCAATTCCCAGCAACCACATGGTGGCTTACAACTGTCTATAATGGGATCTGATGCCCTCTTTTGTCATGTAAACATAAGTGCAAATAGAGTACTCCTACAGTTCACAAAAACAAAAAACAAAAACCCACAATTTGTCAAGCAGAAGCTCTCCTGATCTACACAGTAAATGCCAGGACAGCCAGAGTGGCACAGTAAAATCCTGTCTCTGGGGTGAGCAATGGTGTATATTTAAGAGAGGGTTTCTGTGTATAACCACCATGGCTGTCCTGAATCTATCCTTGTAGCCTAGCCTGACTTTGCCTTCTGAGTGCTGGGATCAAAGGTGTGCGCCCCCCACTCCTGGCTGAGTAAGTCATTATAATCTTAAGTGAGTAATTACTAAATTTATATTTTGGGGTAGGTTGAAGATTAATACTGTCTCATCTTTTTAGAAATCTAGTAAAAATTGGTTGGTGAAAGTTGTCATGACTAAATTGACTTCAATTCTATTGCTATGTTGTTACAGAACCTTATTTTTTAGAGCTAAAAGCCACCTTAAAGATTTGTCCAATTCATTTTATAGAAAAGCAAATAGATCTATAAACTGATCCAGGTCTGAAAGGGTGATTTAATGTTCATAGGGATAATCAGAGTTTGTGACATTGTTTAGCCTATGTGTAATTGTTCATCTTAGTTACCCTGTAGAATGAAATAAACCCTTTTACTTCAAATTCTTTAAAACGTTTTAAAATTTATATGTATGACTGTTTACCTTAATATATATATGTGTGTTCTATGTTCTATGTTTCTATATAGTGCCAGCTGAGGAACTGGAATTACAGATTGCTGGGGGTTTTTTTTTGTTTGTTTGGTTTGGTTTTTTTGGTTTTTTGGCTTTTCGAGACAGGGTTTCTCTGTGTAGTCCTGGCTATCCTGGAACTCACTCTGTAGCCCAGGCTGGCCACGAACTCAGAAATCCTCCTGCCTCTGCCTCCCGAGTGCTGGGATCAAAGGCTACAGACTGCTGTGATCTGCCTTGTGGGTGCTGGGAACGGAACCGTATCAACAAGTGCTCTTAACATCTGAGCCATCTCTTAATGCTCCCTCTCCCACTTTTGAGACAGGATTTTTCTGTGTTGCCCTGGCTGTCTTGGGACTTGCTATATAGATCAGAAACTTGCTATGTATAGACCAAGTGCTATGTATAGACCAAGTTGGCCTCTCAGATCCACCTGCCTCTACCTCCCAAGTGCTGGAATTAAAGGTCTGTACCACTGAGGTGGGCTGTTTGTTTGTTTATTTATTTTGGTTTTTCGAGACAGGGTTTCTCTGTATGATCCTGCTGTCCTGGAGCTCACTTTGTAGACCAGGCTGGCCTTGAACTCAGAAATCCGCCTGTCTCTGCCTCCGGAGTGCTGGGATTAAAGGAGTGCGCCACCACCAGCTTGTTTGTTTATTTTGATGTTGTCTGTCTTGGTAGTCTGCACAGCCAACAGGAATTGTGTTGAGATTCTTTTTGTAGTTGATTTAATGTTTATGCCTGGGTGTATGTATGTGAGTGCATGTGGTTGTGAGTAGCTGTTAGTGTTGGGACCAAATCTGGGTCTTCTGCAAGAGTAGAGTAGGAAGCTTTCTCAAGTGCTGAGCTGTTTCTCTAGTCCCTAGTTACTCTTTTAAAACTCTAGCATGCAGCTAGGTGTACTGGCATATTCCTTTAATCCTAGCATTTTAAAGGTAGAGGTAGGTAGAGCTCTGTAAGTTCACAGCTAGCCTGGTTTAGATAGCGAGCTCTAGAACAGTTGGCTACATAGGCCTTGTCTCAAAAAACAACCTCCAAAAGGTGAAAAGTTCAATATGCAAGGAAAAAAAACCTTGTTAGACATTTATTAATTACATTGCTGAGTTTTATAAATTGTCTAGGTAATGAACATACCAATGTCAGGTATTAGAACATAATTAAATGAAACTTCAAAACATTTAAATTGTTTATGTGTGTGTGTTCTAGAGCACAGATTGCAGTGTGCCTTTTGAGGTCAGAGAACAATTTTCAGGCTTCTCACCTTGATATGTGGCTCCTCTGACTGAACTCAGGTCACCTGGCTTGACGGCATGAGCCTTTATTGCCTCAGCCTTCTTGCTATACCTTTGCATATAATAATACTAGTCAGGGCTGGCTGCAAATTTACAGTGTAGGAGGATGACCTTGAACTCTTGCTCCTCCTGTGTCTGCTTTTCCAGTGCTAGGGATACAGATGTATCACATGCCCAGATAAAACTTCAAAACTTTTAAATGTTGCATTTTTCTTTTTTTTTTTGGCACATATATATATTTGCCAGTCTCAATCTTGAAATGTTGTAAACCAGGAATATTTGAGTAACAGACTACATTCTTAGAGGCTAGGCTCCTGGTGTCTTTGTAATGTTGGTCTGCCCCCACCTCCACCACTGCCCCCACCCTTACCCATACACAGTGGGTGTGCAGTAAAGGAGTGAGGAGGAGTAGCAGAAGCAAAGTTGAGCCCCAAATTTCCCACCAGCTATTGGAGGGCTCTTACTGAGGATGTGTAGAAAAACATGGGAGAGAAAGACTTTCCTGTGTGTAATTAAATTCATACTTCCTTGTGCTGGAGAATTAGAGTAGTGGTTAAGAGCACTAGCTGTTCTTCCAGAGGACCCAGGCTCAATTCCCAGTACCCACATGGTAGCTCACAACTGTTTGTAACTCTAGTTCCAGGGACTCTGATAACCTCATACAGACATTTACAGGTAAAAAAACCAATGAATACAAAATAAAAATAAAACATTTAAAATTTATACTCTCTGAGGAAAGGGTAAGGCGTGCTATTTGATCTGATCGGTCTGCTAAAGGAGCCTGCTTTATTTAGGTTTGTTACTTGTCTGCAGTCTTGGGACCTTTATATACTCTGCTGTAGGTTCTTCACCTTAAGGGTTTTTTAAAGTTGGTGATTATCATTGGAGGTAAGGCTCACTAGTAAACCATTCTGCTTGCTGTTCTTCCCTAACGAGGAATATTTCATACTCTGCCTAAAACATTACCTAGAAATATTTGTAGCACCACCAACAATCCTTAATGGATTAATCCATGAAAGGAAAACTTAACTTTTTTTTTTTTTTTTTTTTTTTTTTAAAGGTTTATTTATTTATTATATGTAAGTACACTGTAGCTGTCTTCAGACACTCCAGAAGAGGGCATCAGATCTCGTTACGGATGGTTGTGAGCCACCATGTGGTTGCTGGGATTTGAACTCCTGACCTTCGGAAGAGCAGTCGGGTGCTCTTACCCGCTGAGCCATCTCACCAGCCCTTTTTTATTTTTTTAAACTTGAATATTTTTCAGGTGGGCAGACAAGTAAAACAATTCTGGTAGTGTAAGCAGGATTTGTCAATACTTTTAGTTTTAGGCAATGGCTTCCTTGTAATATTCTTACTCCAACATAGAAAATTAAAAAATTTGCTAGGCTTAACCCCAGCATTCAGGCAGAGGCAGGTGGATCTCTGAGTTCAAGGCCAGCCGGGTCTACAGAGTGAGCTCCAGGGTAGCCAGGATTACACAGAGAAACCCTGTCTCAAAAAAACAGTCTGCCCCACTGGGCAGTGGTGTCTCACACCTTTTTAATCCCAGCATTTGGGAGGCAGAAGCAGGTGGATTTCTGAGTTCGAGGCCAGCCTGGTCTACAGAGTGAGTTCCAGGACAGCCAGGGCTGCACAGAGAAACCCTGTCTTG
>u181027_mRNAlike RNA_house mouse032
CAAGGATGGTCATCATGCGCGTAATCAACGAT
>u181027_mRNAlike RNA_house mouse036
GAGACTAGCCACTAAGTGAATCAATGAC
>u181027_mRNAlike RNA_house mouse054
CAAAGAGGCCTCCAACACTTTTCACACAAGGA
>u181027_mRNAlike RNA_house mouse021
GACGAAGTTTGTTTGACCCCTTTTTATGGGAA
>u181027_mRNAlike RNA_house mouse010
ATCGACGTTGTGGCGACTTTAACAAA
>u197921_mRNAlike RNA_house mouse
AAGAAAATAAATAATACTATCCTTTCTGGATTAGACTCAGTAGCTTCTTTCAGTTGAAAATGAGGAGTGGCTTCATCCCATTTATCTTTTCTTTTTTTTTTTTTTAAGATTTATTTATTATATGTAAGTGTAGCTGTCTTCAGACACTCCAGAAGATGGAGTCAGATCTCATTACGGATGGTTGTGAGCCACCATGTGGTTGCTGGGATTTGAACTCCAGACCTTCAGAAAGCCACCATCAGAAGAGCAGTTGGGTGCTCTTACCTACTGAGCCATCTCACCAGCCCCACCATTTATCTTTTCAAGTACTAGACTCCAATAATTGAGTAAATGAGGGTGACGTGTGTAAAAGTGTTATGTTATCAAAATCCCTTTGCATAAAAATACAAAATTGAGGGCTGGAGAGATGGCTTAGCAGTTAAAAAGCTGCTTTTCCAGAGAACCCCGGTTCAATTTCCAGGGCCCACAGTGAAGTTCACCAACACCTGTAACTCCATTTCCAGATCATCTTCTGGACTTTTCAGGCACCAGGCACACACATAGGTATACAAACATGCACAATATTCAGACACATAAGATATTTAATTTTTATTTTTTTAAAAACAAAGTTGAAACTATCAGGAATCACATAACGTAGGTCATAAATGTCAGACACTAAGTGTGACAGCTCTTCCTACGACCCCACGTGCTCTGGGCTTGTCAATAAAAAAGACTGATCTTCCAAGAAACTATCTGCTTTCTAACTATATGACATGGAGGGTTCTCAGTCCATAGATGACAATTCAAAACAAGTCTCTTTAGCTAACTGACTAAAAAGACCAAGGAACTGCTGTTTTTCCCTAAATGATAATGCCAAGAGTACCTCAGTTTTGTCTCTGAAGACCTGTGTCAAAGTCTGAAAAGACAGAAAGAATGCACAGGCACTCTTCCACCCAACTTGTTTGTTTCAATGCTTGACACCCCACAAATTGTCCTTTTTAACAAAAGAGGCTCCACTTAGTGAAGTTCAATTCACAACCTGGTTCCATTGTTTTTTTCTGGTTTGTTTGTGTTTTTTCTTGTAACATTTTTCTACCCCAAACTGATTAGTATCTGTGATTAATGTTTCTTTGAAGGAAGAAAATAATAGAAAAGGTGTTTGTGGAGTACATGAGTAATGCCAGCATTCCATTGGTAGAGTCAGGAAGATCAGAAGCTCAAGGTTATACTCAGCTATATATAAGTTTGTGACCAGTCTGAACTACAGGGGACATTGCATCAAAAGAAAAGAAAAAGAAAAAACTGATATATATTTTTTTTAATTTCTTGAGACAGGTTTCACTCACTATGCAGTTCTAGCTGGCCTAGAACTCAAGGGTCCATCAGCTTGGCTTCTGCCTCTTTGAGAGCTAGGATCAAATGTGTGTCCTACCATGCCTGGCAAAGACTCTGTAAGTCAATTTATTTCCTTGCCTAATTAAATTAATTTTGGCCTGGTACTTAATAGTGAATTAAGGACCTTTTTAGAGTCATTTTGTCTATCCAATAATCAAAATCTCGTTCTTTATTTGGTCTATGGTTCCCAAATGTTAATTCAGAAGAGACCCAGGAAGCTGGAGAGATGGCTCAGAGGTTAAGAACACTGGCTGCTCTTCCAGAGGACCCTGGTTCAGTTCCCAGCACCCACATGGCAGTTCACAACTGTCTGTAACTTCAGTTCCAGAAGATCTAATACCATCTCACAGACATACATGTAAGCAAAATACAAATACACATTAAAAAAAAATTATCTGAAGAGACCCAGAACATGAGTAGCTGAGTTCATTTAATAAAATGACTTTATTTGCTTAGATTTGTGCTACAATAATGCTTTTCCTGCCTAAGAAAGTCTTGAGATATCCTCTTCGAGAAATGTTGGATTTTGCTGTGTCAAAGACATACTTTTTGTTTGTTTGTTTTGTTTTGTTTTTTGAGACAGAGACATACTTTTTAAACAATATAAATTTTCTAATTTATGCAGCTTCAGAAAAACATTAAGTTTTTATATCAAATCTGCAAGAATAAAGGTCAGTTGTATTGCCATAATGTTTTTTTCTTTCCTTTGATGTCTAAACTATTGTTGACCTCACTATTTTCCTTCAGCCTTTTCCTTCCTGGGCCAGCCAGTGCTGCTAGGGAATGGATTCCTGTCTGCTCTTGTAGCCACTGCTGCCTTGTTGAGCAACTCCTGTCCTGGGTAGCCTGTATCATTGGCTCTTCTTCCTTTCCTAGCAGAAAAGGAGATTCCTCAACTAGCAATGGAATGTCCCTTATTATCTTTTTCTGTTCTCCACCTATCAAATGTGGAATCTCCTACCTTTCTTTCTTCAAATTTTTTACTTCAAATCTGCCTTTAAGTAGTCAGCCTTTTATTTCCAAAAATGTAAACCAGATGAGATGGCACATGCCTGTAGTATTAGTTCTTAGGGGAAATAGAGATTAAAAGTTGAGGGTCCTGATTGGCTACATAGTGGGCTAGAACTAGCCTGGATTTTGTTAGAATTTGCCCTGCAGCCTTAGGCGAAAGGAGCTCTTGAGCTCTAGAGGCCTTGTAACATCCCAGGCTGTAATTCTCAGGCATCCTAAAGCTCATTTTAAGCTATGTGATAAGAAACAGGGGAAAGACACGTATATTTATACAACTTTAATCCCAGCACTCAAGTGGCAGAAGCCGGCAGATCTCTTATCATCTGGTATACAGAGAAAGTTCCAGACAGAGCAGCATAGTGGACTGACTGTCTGTGTGTGTGTGTCTCTCTCTCTC
>u197921_mRNAlike RNA_house mouse066
GAGTCTATGCATTTCGTACGTATCAATG
>u197921_mRNAlike RNA_house mouse02
CCACTTGTCTCCTTGGGGCAATATA
>u197921_mRNAlike RNA_house mouse069
GAATCCTAGGTCCTTTGGTGGCTTGTT
>u197921_mRNAlike RNA_house mouse035
TCTCCCTATCTGCTCGTCTTTCGTAGTGG
>u197921_mRNAlike RNA_house mouse013
TATGCACAAGGAAGGCGAAGCTCTCGTGGG
>u181575_mRNAlike RNA_house mouse
TTGGTGTGGAAAAAAAATATTCCCTACTTATTGCTCTTCTGAGGTCTAATTTTATGTGCTTTACCAAATTTTATAATTGCAAGATTATGTCTTATAATTTAAAAAGACATATAAATTGTTTAAAACAAAGGGGCTGGAAAGGGGACTCACAGGTTAAGAGCACTTGCTGGTCGTGTGGGAGTTTAGGTGTCAGCACCCACAGGGTAGCTAACAACCACCTGTAATCTCAGATCTAGGGCATCTGACATGCTCTTTTACCCCCATGGATACCAGGTATCCATACATGTACACGGAAGCAAGCACAAGCACACATGATAAATCTTAGAAAGAAAGAAAAAAGAGAGGAGAGAAAAGCCGAGCGAAACCAAGCTCAGATGCACTCACTGTGGTTAGAGTCTTCTATTTTATTTGCCCAGACATCAGCGACATCTTTGAAATATTTTTATTTCTTGAGAATTTCATACATGCATTGTCCTGGATGCTTTTTTTTTTTAAATAGTAAAAGTATGTCTTTATCCTATTAGTATAAGCAAAAACAAAGGAAAACTTTGAAACTTGACTGTGAATTATCTTTTATTTATTTATTTTTTGCTTCAAGGCTTGGAAGAATGATGTTTTACTCTAATAAAATTAAGTTCATATATTTAATTTAAATAGCCCAAAGAGTTTGCAATTGATAAAGGACTTTTTTTTTTTTTTTGACAGTAGACATCTTTATTAGCTGGTTGGAGACTATGTTGGGAATTGAGGATTCCAGTGTGTGCCGGGTGCTTTTATGTCAACTTGACCCAAGCTAAAGTTATCTGAGAGAAGGGAACCACAGTCT
>u181575_mRNAlike RNA_house mouse019
TGTAAATAGCTCCAAAAGCCTTTCGAA
>u181575_mRNAlike RNA_house mouse07
ATAAAACAAAACAAGAGAAGAGAGAGCCTT
>u181575_mRNAlike RNA_house mouse014
TCTCGAATTGAGAAATGAGCACCATGTGTT
>u181575_mRNAlike RNA_house mouse05
AAAAAGTAATGTTAATAGATACGTTTAATT
>u181575_mRNAlike RNA_house mouse01
CTATGGAGCTAGTTCGAGGACAGAAA
>u206150_mRNAlike RNA_house mouse
GGTTGCCCACGTGTCCCACGATCAGTTGCGCAGTCTGCCGCTCCGCCTGGCACCGACGGCCCCACTCGGCCAGTCGGTCCTTCCCCAGGCCCCCAGGGAACATGACCACCAGCTCCAGGCCGTCTCCGCCCGGATAGGCACAAGCCTGGCACAGCGCTGACAAGTAGCCCAGCATGGCATTCCACTGGCCGCCACAAACCCAATCCGTCTGGTAGCCACCATAGAGCCGCGGCAGCGCCGAGCCCGCGTCTACCAATACCCGAGCCCCAGGCAGCGGAGGGGGCGGCGGCGGATGCAGCCCTGGCGGCGCTTGGCCATGGTGGTGGAAATGGTGAGCAGGGTGATGGTGCCGAGACGGCCCCGCGCCCCCGGAGTAAGCACCAAAGGCAGCGGGCGGGAGCGGCGGCGGCGGCAGAGGAGCAGAGCCCCTGGTGATGCGTGGAGCCCCTGGCGCTAGGGCTGCTGGCGGCAGCTGGCGGTGCAGGTGCTGCTGCTGCTGCTGGCGCGAGACGGTGCGCGCGAGTTTGAGGAGGTCCACAGGCACCACAGCCCCGGGACAGCGCTTCTCCAGGAACTCTTGGAAGCCCTGGACGCCCATGCTTCCTCCGTGGGTAGAAGGAACAGCGGCTGCGCAAGCGGGCCAGTCGGCGATCCCCGCGCGAAGCTGGAGGCGGGCGCGTGCGCACTCCGCGGGGGTCTCTGGCATCCAACACCTGTGATGTACCTCAAGGCCTGCTGATGAGATTCTGGGACAAGCAACCAAAAGCCAGCAAAGAAAAGTGCATGGTAACAAATCCAAGGCTTCTTAATTGCCAAGCAAGTGCTCTACCACTAAGCTATAATCTCAATGCCAGAAGGGAATAATGTCTGGTGGCCTACCAGAGGGGCTGCTGTGGCTGTTGCTAATCGGACAATGCTGTGGAAGGTTTCATAAAGAGTTCGCAACTTGCGTGAAGAAACTGAAGCTTTATGAGTGGGCATGGCAGGCTCCACTTCGATCAACTGCGACACTGCAGCTTCAGCAAAGATGAATGGTTCCATCGCTTGACACAGCAGCAGGATAGGCCTCTGGATCGCCTGGAAGTGAAGCATCTGGGGACATCTCCTAATAGAGACAGAATCAAAGAAAAACAAGGTGATAATAATTTAGGTAAGGCAAATAAGTTTTTTGGTATACTGGAGTTTCTTATATGGATTAATAACTAACCAAAAATAGTACACTATGAACTGTTGCAGTAACACTACCATATCAATCTAAAACTGAAGCCTTGACATTTCTTTGGAATTACTATGTCTTCAAGTAAAACCAAACAGAATATTAATTTCCCAGGCCAAAATTTACATCAACTTTGAAAACTAAAATTTAAAATAAGCTTTTTTATATGTGCCAAATAACTGAAAAAACTATTTTTTGGTTCAGTAGAGACAAGGAATCGTGTAAACCAGGTTGTCCTTGATCCGGCTCCGACTGTCTTTAGCTCCCAAGGGTATGCAGCACCATGACTGGATATAAATGCTATTAAATGAAATGTTAGTTTGCTCTCTTACTGTCTAAGATTTCAAGATGCTAGATATATCATACAATAAAAAAAGAAGATATTTTAATGTCACTGTTTGAGTGACAAAGAAATTCAAGTAAATTATTGTGAATTCATGTTCTAAAATTTTTTGTATTAAACTATGATTGCTATAAAACCAGTATCTTCTTGTCCTTCTAATCTCCTCAAATACCCATAATTACCTTCCTGTGTATGAGTACTTTAAAAATAAATTATCCATGTCAATTAATAAAAATCTTAATGCATAGAACTGCAGATACTTTTGGGATATAAGAATGGTTACTAATAATAGACTAAAAGTGAGTATAAAATCACATAGGATGGGATATAACATTCATCTAAAGGGACACAGCAATCCTACACTATAATAAGTATTATTAATACTTTGAACAAATCAGGAGTTATCAAAGGGAAAATTTTGGACTAGAGATGTTCAGTTGAAAGAGGGTTTGCCAAGCAAGCACAAGATCCTAGGTTTGATTCCCAGAGCCACATGAAGTGTCCATGTGGATACAATCATAATCATAGCACTCTGACGTTGGCTGCAGGATTATTAGGTAGAGGCAGGTCATCTTTGGTTATGTAGAAAGTTTGAGGCCAGCTTAGGATACATGAGAGGTTGTCTCAAAAAAGTGAAACTTTGATCAATCAGTAAGCAAGTTTCTGAAGCCCCATTTTGAGTTAGCAACACTACTATTTCACTTAGGATAGAAAAAAAACATCTTGTAAAATTACATTTCAGAAAATACTACACTGATCCCATTGAAATTATAGGTAAGATATATTTATATGTAGTAAATAAAACAAGACAGGATATTTAATATAAATTTTAGGTTTTTGTGAGGCAAGTGAAATACTTAGACACAACAACAAAAACCCCTGATATAGACAGAATTTATGGCTACACCAAGAACAGGCAGACCATAATATATGTAGGAACTGTCTCAAGAGACTATACACTCAGGTTGTAGTATGAGTAGCAACAGAGAAACCTGGGCCATAAAAAGAATGCTTACAAAATTCTACCCCAGCTTTGTCCTATCTGCCTTTTCAATGTATTATATATTTAAAGATCTTTGTACTTAACTGGCCTTCTTAGATTCCTTGAACAAATTTCTACCCGCAAATGTCACTACTATGTATAAGTCTTTCCCTGATCACTCAATATGGATAATATTCTAATTTTCATAGCCCTTTAGTTAGTTATGTTATCCACAGACTGTTAGAGGGTTTGACTTACTGCTAAAAAGACAGTTACTGAATGAAAGCGTATACTACTGGTTGATGTACCAAAGAAAGAACAGCCATTTCCATATCCCTTCTCTCCACACCAAGCAAAACAACATCAGAGCATCTGCTCCCAAAATAGAGCATAAAGAAGGAAC
>u206150_mRNAlike RNA_house mouse019
GCACAGTCGGGCTCTCAC
>u206150_mRNAlike RNA_house mouse052
TAAGGCGAAAAACGTAGTTGCATACTA
>u206150_mRNAlike RNA_house mouse043
CATAGTACTTCCCACAATTGTCGCA
>u206150_mRNAlike RNA_house mouse03
ACATTCGCCGTCACTTTGAGACAAT
>u206150_mRNAlike RNA_house mouse038
AGAAGGCAATATGCTTTGTGCGTAGCAAAAGG
>u186143_mRNAlike RNA_house mouse
GATCCTCTGCAAGAGCAGCTGAGCCATCTCTCCATACCTTGTTATTGAGATTTGATTATGACAACAAATATGTTTTGGTTATTCTGAACACTTGTGTGGTATTTATTTGGAAGCACAGCATGTTCTCATGACAGTGAAAATACATTGCTTTTTATGCAAAACAAATTTAAAAGGTGGTCTACAAATAGCCTGGTACAGAACATTGACTGTACTCAGTTGTTTGGGAAGAGACAAGGCTTAGAATGTCTTTAGGAGTGGCCTGTGATGATTTTTCAAATGAATTTTAGATAGACTTGATGGTTGTCATTCCTAGCACCCAAAGTTACTTTGATGATGTCATTCTGCTTTAGAGAGATTGTAAAATAATATTTAACATTTTCCTTGACATTAGTGAACTAGAGATATGTGTACTTTGTGCTAGAGATTGAACATTAGGAAGTTCTCCGAGCTGGAGCAATGGCTAGTGTTTAAGAGTATGCATCACGCTTGCAGGGGACGCACTCATAGTGTGGCTCACAGCTCTTTGCAACTCCAGTTCTAGGATATCGGACACCTTTGGGTCTCTGTAGGCACCAGACATGTATGTAGGCAAAATATTCGTAAAGTAAAAAATAAATGCACCTTTTTAAAAACGG
>u186143_mRNAlike RNA_house mouse011
ACGACTTTCGTATCTTGGCTAAACCTT
>u186143_mRNAlike RNA_house mouse03
GGTTATAAATATTGAAAGTAATTTTTTG
>u186143_mRNAlike RNA_house mouse06
CATTATGTAAGTATTTTGGGAAAAC
>u186143_mRNAlike RNA_house mouse01
CGAAATACGCTTTCATCGTCTATAGGA
>u186143_mRNAlike RNA_house mouse09
GACCAATACAATCTGTCATATAGACGAGGTGG
>u179181_mRNAlike RNA_house mouse
GATTCCCTCTGCGTTTGCCTCCAAGATCATGCGCGGGACATTCTGAGAAACCATGCCCAGAGACAAAAAGGAAGCTTGGCGTTGTGAAAAAGCCGGCTTTTAATGAGTTGATGTGAAAAGCTGCACGCACATTAGAGAGACATGCTGTACTCTTGGAACTTTCTCGACAAAAGAAAACATGCATAAGACTCCTCACCTCTCTGCTTCTGCCCATAAAACTTTCCTCTGATTCAAAGGAATCCAGCCATCTCTCGTTAACTCACTCAGCCTTGATTCATTTAATCACTCTAAAGCTCTGCTAAGTACTTGTTATGTGCTGTGAATGAAACTGTTGCTAAGTACAAGCAAATAAACATTGCCACTTTCCTAATGTGGTATCTAACAGGCACAGGGTAGTGAAATGAGCCCTATGGAAGAGCTGTGGGCAGGGCAACCTAAAGGAGGTTGACAACTTAATGGCAAGTAGGAGAGCATTTTTGAGAGAGAGTGTACTTAAATTACCATTCAAATGTAAGAAAACTTAGACTGCAAAAGTGGGAAGGAAGGTCTTTGGGAGAGAAGAGTAAGATTCTGAAGATCTTGAGATACAAAGAAAAAAAATGAAACATTTAGGATAATGGCTAGCAGAAAATTTGAAAGTCAGGAGAGTGAAAGCTTCAGTTTTGCAGTCAATCTTAAATATGAATCTGAATGTATATTTCCCTTCCTGGAAACTTTTCACTAGCTTCCAAACACTTATGGAATAAAGAATGTATGTCAGTGTTCTTTGCCTCAGTTTCACTCATTTTTGTAGTGAGAATTTTGGTTTCTTTAAAAACACAGAAATCTTGTAAGAATGCTTTCATTTTAATCCCAGGTGTGGAATATGAGGCTCCTTCAGATTGTTCACAGCAACTGACTGTGATTTGCCTGGTGCTCTAGCAAAGGCGTGATTTTGCCAGATGCAGATAGCTTTTGCAACTATGTGGTGTTTTCTGGGAACTTTTCAGAGGTTATATAGATGATAGAGCCCTAATAAGTGGGTTGTTATGTGCATATTGTTAGTTGTTGGCTGGTTGCTGCTGTTTGTGGTTTGTTACATAGTCACGGGCAAAGAAGAAACAAGAAGAAATTAGATATCCTGCTGTCTAAGATCAAACTTGCCTCAAGGAACTCGATGCCCTAATCAGCAGGAAGTAGTCTAATGATAACTTTATCCTTTCCCCCTCAATTCTTTCTTATATGATGTTAAAAGATTGAAAGAATCAAAGAAAAGGGTGAAGAAGAGTGGGAGAAAGAAGAACCCACAAAGTAGCCAAAAGTCTGGCTATATATTTTTGAAATCAATGTGACTGTCTAAACATGAACTGAACAAGGATAACAGCAATAGATACACCAAAGCAGATTGGGAAAAGACTATGAGGCCTCAGCCCTACACAAGGAACTAAGGAATGCTGAGAGTGGGAGAAATAGTCCTATCCAGGGAAGAGCACCTCAGCTGGTTATCCCATACTTACTGGCCAGCCCTGAAAATGTACATACAAGTAACATTATACAAACTGAGCAGGTTGTATTTATTATATATACATATTACATGTGTGTATATTATATTATATTAACTTTACATATAATATGTATTACATTTGTAGCAACAACTAAATTAAAAAAAGAGGCTATGAATTTGAAAGAGAGCAAGGAGGGGCATATAGAGGGCTTGAAGGGAGAAAAGGGAAGAAGAAAATAATGTAATTATATTATAATCTCAAC
>u179181_mRNAlike RNA_house mouse07
TCATTGACTAACGGACTAGCAATTATG
>u179181_mRNAlike RNA_house mouse017
TGAATACTCGTATATACCCTCGCTCTT
>u179181_mRNAlike RNA_house mouse013
ACGCAATGACTCCACTTCGTCCTTGCT
>u179181_mRNAlike RNA_house mouse027
GTATCATGAATCGTAGGCGACACATA
>u179181_mRNAlike RNA_house mouse031
TTCGAAGACATCGAGTTTTTAATGC
>u204767_mRNAlike RNA_house mouse
TGTGTGTGTGTGTGTGTGTGTGTGTGTGTGTGTGTGTGTGTGTGAGAAAGAGAGAGAGAGAGAGAGAGAGAGAGAGAGAGAGAGAGAGAGAGAGAGAGAATTTGTTTTGTGGGATATCGGTGAGTAAATCCAACCCCTGGCTTTAGTCTGCATGTCCAGCATTGCTAGCACATCAGAAATATCAAAATGAGCTGCCAGATTCCCCTCTCCCATTTCTCTCTGAGGCGGCAACTGTTTAGGCTGTCTGTTTTGACTCTTGCCAAAGGGTTTACAGACCCCACACTTGTCCTCTTGAAGGGTGTGCATTTTGATGTTGAACATCAGCTTTTATTTAAACTTAAGACTCACATGCAGTAATATAGGCAAATGTAATTCTGGAAGCAGGAATAGCAGTGGTAATGTAACACCATCCTGTTGAGATTCAGATTAGTCCTGATAATGTGCTGCCAGTTGAATTACTTCTAATAAAAATAAGGTGTTGAAGTGTTTACATGTACTTTGAGTACTTTGATCTCCCTGCACTTATATGTGTTTTAGTTCCCCAAGTGAAGTGTTCATGAATGTTACCTATGCTTGTTTGAGTGTCCCACACATAGGGCCAGATATCCTGCACTTGGAAATGCTGCGCTCAACTAATAACGTAGGTTGACTTTCCTAATTATGGATAGGCACTGTTCCAAGCCTATCCCAGTTGTCACTTTATGTTTGAATGGTTTGCTCTCTGTAGAAGAAAGGAAAAGAGAAACAGAGAGAGAGGGGATGGGAGGGAGGGAGAGAGGAAGGGGGAGAAGGAAGGAAGGAAGGAAGGAAGGAAGGAAGGAAGGAAGGAAGGAAGGAAGGTTGTCCTGCCTATTCCATACCATTTGAATAATTTCTTTAGAGTTTTTGATGGACTTCATTGTAAAAGGTTAGAAGGCATTAAAAGTTATCATGTGTGTTATATTTATAACATATTCTTGCAGCCAAAACACAAAAGTAGACTAACCAAGTTGAATTTGATTTAAAAAAACAAAAAGGCAGGGAGGGATCAGGGGCATTAAAAATAAGAGGTTAGAACCTAAGAAGTCATCCTTATCTACAGGGCCAAAGGGGCTGGATTCCTCTGTTGTGTTATCTTACCTGGTTCTTTACTTACACTGTCAAAGACTTCACAGTCCCAGAGGGTATGCCAGGAGGGGGCCTTTCTAAATGAATCCTGTGAACACTGCATTTCTTTGCTTCTTTAGTGAAAAACATTTCAAGACAAATGAAAGGAAATGATAAAAAAAAAAAAAAAACCTCTTCATTGCTTTGCTGATTTTGAGGTATGCCCTCAAATATCCCCCAAAGCAAACAGAGGCAACATGAGTGCCAGATCTGGCAATATGTTCTAAATCTTCACTCTCTACCAGATAATTTCTATTTTTAAGCTCTTTCCCTTTGGAAGCAGACACATGAGAAGCCTTCCAGGCACACTGGGATGCACATTGTACCCGTTCCATCAGTGTGCATATGTGGAAGATACCCAGAACTCCGTGCTTCTGCAGCCAAGTGGACATCTTTTAAGGTTGCTGTTGCTGGACTATTCAAATATTTGAAAAGAGTCATCTTAGCTGTTAACAGGTAGAAGGAGACATGTATCCTGGGCAATGACTCAAAATAAATCTTAAATTACAGGGACTCTATGAT
>u204767_mRNAlike RNA_house mouse037
TTGCCTTGGTGAAGCATAAGTATACA
>u204767_mRNAlike RNA_house mouse023
AGATAGCCCTTGCCTCTACGATTTTGGACATT
>u204767_mRNAlike RNA_house mouse04
TATGCAAGTATGGATGAAAGAAAGGA
>u204767_mRNAlike RNA_house mouse027
AATCCTTTGAGTCAATAGTTAGTTGT
>u204767_mRNAlike RNA_house mouse028
TCCCTCTACAAGCTTGCATACGTTAGCT
>u178624_mRNAlike RNA_house mouse
GAAAATCTATTTTCTATAAAAGGAAATAATAAATAAATAAGTTAAATAAATAACACAAGTAAAGGTGTCATCATGTCATCTGGGGCTTTGTGTTTGCTTATTCTATGTTAACAAAACCTATTTCATAAAATGTTCTATTAAACTATACTGTTTTCCTCAATTCATTAAAAGAAGAAGAAGAAGAAGAAGAAGAAGAAGAAGAAGAAGAAGAATTATTAAAGTCAGGACCAGATGATGGCTTGGTCTCCTAAGTTAAGAAATTGGGAATTAATATAGCTTCCTTTATCATCATCCGTTGCTTTATAAGTTCCATCCTGGTAGTCCCCTCTTCTCTGGGGATGTGTGTTCTACAGTTTGAATGACTGGAATGGGGACACCCAACTAACCAGTCCTCTTCTCCTGGGCAAGCACTGGCACAGAGCCATAAGTGTGGCTACTCATCAAAGCCTTTGTCTACCACTCCAGGCAACTGAACTTCTCACTGTCAGGGCATTTGGCTCATTTGGGGGTGATGCCAAACAGCAGACTAGAGGAATTCTCAGAAAGGAGAACTCCAAAGGCAAGTGGGGTATTTTTGAATTTGATGGGTATATTGTATATTATATTATTATATTAATGTGCATGCATATTATCAGTGTATGCAGAGCCGTTCAAATGCTGTTTCAGAAAACCGAACATGGAAGACATCTTCAAGGTGGTCAACCCTTCATACCTAGAGAATCCCTGTTCTCACTGAAAAGATACTACTTAGCACTTTGCAGACATTTTCTGGTTGCACTGGGAGTCTCCTTGCTTCTGTGTTGACTTAACTTTACCACCACCCATTGCTGGGACAGCTTAGATTACATTTTCAGCAAACAAAGTACCTAGAATTAACTCACACTGTGTCGTGAATGCTGTAGCAATGAATTAGACCTCTTGCCCTCAGCCCATCTTCTGTTGTATAGCTATGTTTTTCTTGCATCTAAAAGTTTCTATGATCTGTTTGAGATGGAAAGCTGTCTGATTGTAGCTTTCACTTATTTGTTTTCCATTAAAATACAAATTTTATTAACTTTTCTTAAACAATTGCACATGACAACCACACCCAAATCTATCATCATTCCATTTACCTGCCTACCTATACTTCTGATTTAGATTCTTTTGTTGTTGTTGAAACTGTGGTGAAATACCATGAACAAAGGCAACTTAAGCGTCTATTTTGGCTTACAGTTCCAGACAGGTGCCCCTAATGGTGGAAAAGATACGGTGGCCAAAGCCAGAAGCTGAGTAGTCACATCTCACCTAAACACAGGCAGCAGTGAAAGAGAACAGGAAGTGGGTCATAGTGGCTATAAACTGTTCATGTCCATCTCCAGTGACATGCTTCCTCTAGCAAGGCTCTACATCCCAAAGATTTCATAATATCCCAAAAAGTTCCACCAGCTTGGGACCAAGCATCCCAATACATGAGCCTGTGGGGGGCATTTTTCATTCAAACTACAATACCATCTATATTATTGGATCTATTTTCCCATAGAGGCTCTAAAAAGTGGAAAATCTTCTGAAGTATTTTATGCCCAAGATTCTTGGTACAAGAACACAATGAAAGGGTGGGGTTGACCAGAGAATACAAACTCCTAGATAATGTACAAGTCCTAACACAAGTGTGCATCATATTTCTATATAGTTAAATGATTGGCTTGGATTGGCTTAGTTTGTATCCTCCAGATGCAGTTTCTCAAACCAACCTACACTGCAGAGGAATAGGGCAGATTCAGCACAAGGCATATACATCCTTGCTGTCCTGTCTGTGGTAGGGGAGGCAGCTGAGAATTTAGTCTCCCCAGAGTAACTGTGTAAAGACAGCTCCAACAATTCTCCAAGAAAGAATAAGTCTATGTTCTACTTTCACCAGCGTAGAAGACCTGTTGCCACACTTACCATGAAAATCGTGTGTGTGTGTGTGTGTTTGACCTCTAGAATATTTTCTTCAGTAGATGATGAATGCATAAACAGATGACCAATAAGTGGATGGATGGATGGAAGGCTGGGTGGATAGATGGATGGATAGACAGCTCTAGTTATCAGGTAAACTATGAATACATATAAACTGAACCTTATTTCCAAAGAACCCTTTAGGGAGCAAGAAACAGGTAGTTTTGGATTAACACAGGGTAAAATCATTTTTGGAATAATTTTGAGGAAAAGACAAACATGCCATTAAAACAAGACGAGAATTGAATTCCTCAGACACCATTCATGTAATGAAAGGGGGGGGTTAATCACATTTGAAAGCCTAAAGGTTATAATTAAAACTTATGAAGGGGGCTGATGGCTTTGGTCCCTGAATGTCCTGCTAGCTCTATCAAGCTGAACAAGAAAAGGTATTTAGTCTTACTCCATAGTATATGAGTACAGGTCAGCTCACATAGAGCCTCGTCTCTAACGGAATGTATCACAAGGTTCTTTTTCCCCCTTTTCTGTGTATAGTGTTTGTATGTCTCATACTGGGATTGGTTTTAGAGCCTCACACATGAGGCTATATCCCTAGTGTGTTGATCGGTTCTTTTTGTATCACTTGGGTGATAGTATTGGTTGTAGGGTGTTTTTTTTTCCCCAAAAGTGGCCCTAGGAATTAGAAAATAAACAATTCCATAGAAACATTGAGATGCTTATGTGGAAGTTGAAGTGATGTCTGGTTTTATTTGTCTGTTTTTTTCTACCTTCCTTCTCCATGTTCGTGGGACAGTATCCTGATGGCATGACTTTGACTATGTTTCTCCTACTCCAGTCTGGAGACTGTTTAATGGGTGTGTATGGAGGGGGGAGGGTTGTCTGCTCATTAACATGCAATCCTTTGCTCTAGGTCAGTGGGAGCCCCAAACTAGATTAATCCCTGGAGTTGGAATACTTAGTGC
>u178624_mRNAlike RNA_house mouse020
GATCATAACATCGCTAGGTTACACAT
>u178624_mRNAlike RNA_house mouse014
ATTTGGCGAGGATATTTTCATACTAAA
>u178624_mRNAlike RNA_house mouse09
TTATCCAAATATCATACACATGAAGAA
>u178624_mRNAlike RNA_house mouse041
ATATGGGAGCGTGTGAGAGCTTTTATA
>u178624_mRNAlike RNA_house mouse03
TGCTTTAATAAATTTAAATATTGAGAACT
>u190657_mRNAlike RNA_house mouse
TTGTGATTTTATTTTAATTTTTTTTTTTTTACTTTGCTTATTCTAACATAAACCTCAGGTCATGTCTGTTGTGAAGAACCCAAGGTCCTGTGAACAAAAGCTTTCAGTATGTTTTTGTCTTAACATACTGATATTCATATAGCTCTGAACATCTCCTTCATTACCTACTCAAGTCTGACAACCACTCTGGCCTCCATGGAAGCACATTAATTAATCTAATTCAAGCTTCCCCACATAAGGAGGTGATTGCTGGCTAAGATCCCACTTTATCTGAGCACCCAGAAGAAAATGCCCTAAATGTACATATAAAATGGCCTGTAGTCACCTGGAATGTGTGGAACTTGCAGGGAGGTCTCATAAATTGTAGCTCTCTGTTGCTCTGTGTCCACACTTCATTCTCCTGCGGCCCTGTGCAGCTGGGTAAGACACCCGGCTCTCATTTCCATGAAAGAGAGCTGGGCTTACATTAGCACAGGGCATGACAAGATAAAAAATAGATTCATTATTTGACCAGCTGATGAGTCTGCCAGTAGAGCTTGTGAATTTAAATTACAAAATGGGGGGAAGTTGGAGAATGTGAAGTGGTTTTCAGTCCTCTGCTTTTGTCTCTAGGCAAGACCTTATACCTAAATTATTTCCAACAATTATTGCCTATGGTAGTTTCACAGATCCACCCCACTTGGACGAGATAAAGCCTGGCTCAGGAACTCATTTTTGTAGCTTATAACATGTGTAGTGAGAATGCTGTTTTGCCTTAGATATGAGCTCTGTGGTCTTCATAGTTTCCTCTCCCCAAAAAGTCCCACCACCCTAGGCATATTCCTGATAGATTGAAATGCTGCATTGAATAAGTGCACAGACTGCCCATCCCACAGTATGGAAGCAGAGCCTTATCCCCAGTCTTGTGTGCTGATGACTTTGTCAAAACCCTGTTCGTGGCACAAGTGCCTTTCAAGTTAAAATGCCTTTCAACTATGGCTCACCTGTATCATCCATATCTTTTTCCTTTCAAAAAGATAAAGAAAGCCTAAATAGTGGAGGCAATTCAAAAGCCATAAAACACGTAAAAATAACATAGATGTAACATATCAATTGGGGAGAATTAATAATGGCTCATGATTTATGTGAAAAATACCTTGGTTAAGAAATATGTTGGGGTTACAGAGTTGAATCTCCATTCTCTGGTTTACTCGCTGGCATATTTTTTCACAGGCAAATGCATACATTGCAGCTTCTATTGCATTGCTGTTACTTCTATCATGAACATAGTGGAAGCTTATGCTGCATAGAAATTAGGTGTGAGGACAGAATAAACCAGAAGAGGTCAAAGGACTTTGAAGCTGCCAAGGGGAGCTCTCTCATGATCACAGACCATCAAGTCCTGTTTCCCGGCTCATGATGTCCTCTGGAATATGCCTTTGTCTTTTCCTTCACAAGAGAGTGGACTACACCAACTCTGAGGAAAATGTAGAGCCAAATTTGTTGAGCTGTGGGTTTATTAGTTTATATATTAATCCATTTATTTACATAGCTCTTCTTACTCAACACCAGAGGAATTTGAAAACCATTGTGTACTTTTCTAGCATAACCTTTACTGTTAATGCCTGCTTTTGTATTATCCTCCGCTAACTCTTAATTACAGAAAACTACACGGAAAAAGCCATACATTTAATAATTTGGAGGGACTGTGGAGGCAATGTAGAAGCTTATTTAATGGGAAAAAAAAAACCTCTGTTTTCTGGGACCATGAGTTAGAGTTGATTAAACCAAAAAGTAAGGGTGCTAAGGAAAGTGAAAGGTACAGTATGCCATTCAGTGACAGGTCTTTGTGGGTGGAAGCATAGGCTCTGCTTTTCCATTCACTGGGTTTTTGTTATTGATGTTTTGTGGGGATTTTTTTGTTTGTTTGTTTATTGTTTTTTGTTTGTTTTGCCTTACCATGAGAATGCATTTCCTACAAAATTTATAATTGCAAAAGGGGTAGTATACAAATCAATCAAATTTATTTTAAAAATATCAAGTGTTTACACCCACAACTCATACCTAATTATAATTAATTCTTTTAGATAACCATTTTATTATCTATTTATGTTCATGTTCATGTATCTGTGCCCTTCCATGTAGCCTTAGAGGTAAGAAGAGAGAGTCAGATACTCCAAAGTTAGAGTTACAGGCAATTATGAGCCACTCAACAAGGTGCTGTGAACCAAACCATGGTCTTCTAGGAGTGCAATACATGTTCTTAACTACTGAACCATCTCTGCCACCCTATTATCACTTCTTCAAGCAACAGTAGTCTTTATTTACAAATACAACAGTAGCTCACAAAACTCCACTACTTTGATTACTAATAGTTCACTGTACAACCGTGTGTATCTCAAATCCCATTTTACACAGCTTGACATTAAATGTATAGATAATAACTTACTGTGGTGTTTTGAATGGTTCTTATAAGCTCCCGAAATCAGCAGCTCAGTCTCCACTTGGTGGAACTGTTTGGGAAGGACGACATTGTTGGAAGAGGTGTGTCCATGGGAGCAGACCTTGGGGTTTTAAAACTCTGCACATGTCCCAGTCCTTTCACTCTCTGCCCCTACTTGTGGGTCAGCATATGAGCACTCAGCTGTTCCTGCCACGTGGCTTTACTCCACCACAAACTCTATGCCTCTAAACTTTTTAAGCCAATTAAATGCTTTCTTTATAAGTTGCCTTGGTCATGGCTTTTTAGCATAGCAATAGAGAAGTAACTAAAAGAGATGTCACTATTAGTAACCAGAAAACCACAAATACTTTTCAAGAGAAGAAGAGATTTCCTAAGTGCCTTGTTTTATTGATTAAAATACACAAGAACCAAGGGAGACTTTATGGGACCCAGCAACCCATAAAGACTATATATGAATGCCATACATTTAGGTGAACCATTTCAAAGAGTTGGGATGCTGAAGGAAGAAAAGTTTGTAAGAAGATTTTGCTATGTGCTGATGGGCAGATTCAGAAGACCATTCCCCATGCAACACTATCCTTTTCAGGAAGATCTTCTGCTTGAAGAGTTGTTATGTCCCATATGCACTTCACCAAGTAAGCTGGAGTCATTCTGAATGGACATTAAGTTGTAGCCATTCACCCAAGGAAAGAAAAATGAGAACTCCTATGACAATTACTTCCAGAAGAAATTTCTAGAACTCAAACAAAAGATAAAATGAGAAAATGTTCTGAAATTGAATGACTTTATTGATCTGGGGAAAGGGTACAAAATGAGTTACCTTGAAGCATGCAATAATTGTCACCTGCTGTGGCAACTTGTGTAAACTTTGTTCTTAGTGGTCAGAAATAAAAATGGCAAAGGTCTGGGTGTGAGTTGCCACAGTGGTGACATTCATCAGTCTATGCATGTAGAGGCTCTGCCCCACTCGAAATGGGGCAGGAAGAATGATCGTGTGCATGATCACCAAAATATGAATTATAGGCCTTTCTTGTAGGTATTCTCCTAACACACTCGAAGCTCACTGTCCATCACAGTCATCTCCTAATAGGACATTTGAACAAACTTTATTTAGAAATACAGACTCAGAGCTTAAGATGTGGAGAAAGCTACTCTGGAAACAAAAACACAGAACTGTCAGATTCTGTTCAATTTACACATCGTACCTCAGCATATTTCTGTATTGTTGCATTACTGGATAGAAACTAGATAATTTTGCTTCTCTGTGTATGTCTTAATGCAGTTTGCAGTGGGATAGGAGCCTCACATTTTGTGCATCAAAATCTTCAGTTAACAGTGAAGAGCATACCTGTTCACTGCAGAACCTATCCCCTTAGATCAGTCTCATTTACTGTGGATACAACTGTCAAGTTTTTGGGAACAAATGAACCTC
>u190657_mRNAlike RNA_house mouse086
AACGAACAAGTCCTGTTAATCTCTTACAATGG
>u190657_mRNAlike RNA_house mouse011
AAAGGCAAGCAAGTATGATACTATGAAATT
>u190657_mRNAlike RNA_house mouse01
CTCTAGTTGGAAGTATATTTGACTA
>u190657_mRNAlike RNA_house mouse019
CATTTTTGATTATGTCATCCATACAT
>u190657_mRNAlike RNA_house mouse056
TACATTGTCATATTGAAAATGGAGGCTT
>u206039_mRNAlike RNA_house mouse
GAGCAGTCAACAGGACCCCCTTCTGTGCCTGAGTACTTCTTCACAGGAGACTCTGGATAGTTTAATGAAGACCAAACCGAAATGAACTCCGTACCTTACAAACTAGTGACTTCAAAGGAGGCGAGCACTGAGCATTTTTCAGCAGCAATGGGCATGTTGGAACAGCACGGCCATGAGTGATCTTTCCCCCTTAGAAATGGAAGAACAAGGTCCAGGATTCCAAGCGGTCCCCAGAAGAAATGCCTTTTTACTCCCTGCCTTCCTTAACAACTTTAGTGCCACCACCCTCACAAAACCCAGAATTCAGGAACAAACATATGCAGAAGAGTCCCCGGGCACCCACCTGTTTCCACTGGAGAATCATACTCCAAATATAAACTGTCCATGCAGCCTCCTTCTTAGAATGTTGAAACATGACACCCCAGCTTGAGGCCCTCCCTGGTGAGGGGGCCCTGCGTGAAGGAGGCCCTTTCAGGAGGTGAGCCAGGAAACACATAAGGCTTGAGAACTAATGGACTTTCAGAATTCAAAATGTGCTTTCTCTACCAAAGAAACTAATTTGTCGATTGAGTAACATAAAAATTTAAATCTGTGTTCGTCTTTTAAAAGAAGCATAAACTTTGGATGCCAGAGAACTGATTGTAATTTAAATATCTGTAGGTATTATTAAAAAAATAACAAATAGGAAGAAAGTGCCAAAGATATAAACAGATGTGTTCACAAAGGAGAAACAAAAGATCCAAATGTCCAATAGACATATACAAATGCTTGATTTTAAAAACATGCAAATCAAAACAATTGTGTTTCAGCTATGACATCAAAGTTTGTAAATTCAATAATATTACTGACTATTTTGTGGGAATATGGAGATGCCTATACTCTGTTGGAGATGGCTATTTTAATTCAATCTTTTTATGAAGGGCAACTGGGCAAAATATATTAAACAATAAATATAACAGCCTACAATTCTTTCTTGTGGT
>u206039_mRNAlike RNA_house mouse023
CGAGATAGAATGAGTGAGTGTCACACATCG
>u206039_mRNAlike RNA_house mouse018
ACTATCCCATAGTTATATTCACTATCATC
>u206039_mRNAlike RNA_house mouse011
AAAAGGTAGACCCAAAAGAGGTACTCAAT
>u206039_mRNAlike RNA_house mouse012
GCAATAGGTCGGTGTTCCACCCACAAAGG
>u206039_mRNAlike RNA_house mouse05
GATAATAGCAAATCATACACAGATTATCTC
>u203707_mRNAlike RNA_house mouse
GGTGGATCCCCCAAAACTTCTAGCATAACAAAGCAGGATTTGCTGACCTGACCGACCGGGCTCCAGTAATCTGGGCACATTGCTTCCCAGTGAATGCACTGCTCCATCCACTCCTGGACAGATAAGTGCCCGGGAGACAGTCATGGGCTGACTGGACTTGAATGTCACTGGAAAAGGAAGAACTCAAACCAGCCACCAACAGGACCAGAGTGCCAGGTTTCCTGGAAACATCACCCAAACCCAAAAATTTCTCAGAATTTTCAGAGGCGCCAAAGGACTGTTTGCATTTCAATGGGTATGTTCTGAAAGGCCTGGAAAGTTCTTAGCTTTGCTTTCTCACTGGAAGGCAAGACCCACTGCCATGAAGAAGAGACAGCACCCTTGGAGTAGCTTCATGAAAAGCCAAGAAAAGGGACCTCTGGGACATTTTAATTGTTTAATTCTTGGCTACAGAGACAAGACGAAGGGGATCAGGCCATGACAGAATGTTACTGAGAATGGATCCAAGACTATGAGATCAGTGCCGGTGAGATAGCTCATTGGGTAACTGTGCTTGGTGCTCAAACCTGACAGTCTGAAACCCGCCCCAGAAACCCACAGGAAGATGGAGAGAAGAGAACAACTGTACAGCGCTTTCCTCTGACTTCTGCATGTGAATGGTGCTACACACCCACATAACATGTAAATACACTCAACAATAATAACTAGAATTTAATAAGAGTCCAGACCACAGCAGTATCATGAAGTTTGATTGTACTGAAAAGACTCAGTAGTGGAGCTCCAGTGGAAATGTCACTACCTTTAATACTGGAATGACTCCCATGGGACAGTGTGTTATCAGGTGGCCATACCCATGGTGCTGGGGTAAAAAGAATGTTGTCTGTTGCAGCAAGGGTCAGAGTAGGAGAAGAATAGGTTGTGCTTTCTCCTCTCGGCACATTTTCATGCAGCAGAGGTTTAACCGGATCTGCTTGACATCTGGCGAACTTGGCATTTCCTGTGTCACAAAACAAATTAAATGCTATCAACATAGTCAGCCAATGTGATGACCGTCTTAACATCAAGAAAAATCAAGATTCCTATGGACCATTGTTGCGGGAAATATTAAAAAATGAACCCATCAGTTCTCCATGGGGCCGGATCACACTCCTGCACTCTTGCAGCTGCCGTCAACTCTCTCCATCTAGCCCCTACAGCATCTGGCTCACTTGCCTCAGGAGCAACTAGTTCTTCCTCAGCGTAAATTCCACATTCCGGTAACTAAATGGAACCACCAACCTCAAGGTTGGATAACACAATACCCACTAACCTGGTAAAATCAGGACTCTTAAAGCTTAATTAACTAATCAGATTTATATATCAACAATATCATAATTTATAAGATGCCAACACAACAACTTCAGAGTCAATTGACAATGACAAAAGCTTTATCCTAATTAATCTAACCTTCCAATACCATGACTACTTCTGGTTGGTAAATGCCACTTGGGTTCATGTCTGCAACCATCTTCCTTCTCCTTTCCTCTTCCTCTTCCTCTCTCCCCTGAGACACTCTGTCTCTGCAACTCTTAGCAATGCCTCCCTTTTGCCTGTTCAATCACAGGCCTCCTCTGCACTAATGTAATTGGACAAGGAAAATCCTGCAACATATCACCCCTTCTGTTTAATTAAATTAAAAAAAAACACTTTCTTTCAAAATAAACTTTGAGCACAGCTATTATCATTTTGTAATTTATATGGTATAAGATAGACCTAACACCCAGTCTAACATTTTCGCCAATAAAATTGAACACTGCCCTCTATCCTAACTTAAAAATTCTGTACCTGGCTGTGTCCCAGCTTCAGATAGAATGCCATCTGAAAACCATCCTCTCAAATCTATTCTCTCAAAGTAAATAGCCTGGGTTGGCTAATGAGACTATAAGTCTTCAACCCCATCAGAAATTCAAGAATGACTGATGTTAACTGAAAATATATAGGAAGCCTAACACAGCTTCCAAAACTTAGCCAATTTATAGAGACCGCTGATCACCTGGGCAGTCCCTTACTTCAGAATGTTGAAGCATTGGTCTTCAGCCTCTGGTACAGAGCCATCTAATAGACCTTAGAGAAACAGGATTTTAGGACTAGCCTATTTTGTCTTGGCAGGACCAAACTGTCCTCACCTATAATTGTGTTCTCTCTTTGGGCAGTATTATGTCTGTAGATGAAATGAGTCCATTCTTGCCTAGTGGCTGTCTTTCCACAACTGGAGTAACTCATAGATGCTCAATTTCTTCTTTGAATCCAAGACAGGGAAAGCTGTCAGGATCAGACTAGTCTCAACAACAAGTGAATAAATAACATTAAATGTCACATTCTGTGGATTTTTGACATTTTTGAAAACCAACTATCTATGTAAAGTAATCTGGACAGTTGTCCATTAACTACTCTCAACTATTTCGGATTAAAATATCTGAAAATACTCTAACAAAACTCAGAGCCATGAATTTGCCATTTGGCCCTAAACTCACAGGCTTAAACATCTCAGATCAGATTAAAATAACAGTTATAGAAGGACTGAGTCTAATCCTGTATTTACAAAATTTTGTATTTATAGAAGAAATTTATACCAATGAAACCCTTGATTTTGCATCAAAATAAATTATGTACCAGTTAAGAAATTATGACTTCAGCTTAGTAACAATTAAAGAGTTTCTACC
>u203707_mRNAlike RNA_house mouse067
TACGAGGACCTTTCATGTTAAAAACGAC
>u203707_mRNAlike RNA_house mouse042
TCTAGTTGGGTGTACCTACGTTCGTTTGTTG
>u203707_mRNAlike RNA_house mouse050
GGTGGCAGAATAACATATTGAGAC
>u203707_mRNAlike RNA_house mouse066
CCCCACGATCTTAAAAGCACATAGT
>u203707_mRNAlike RNA_house mouse054
ATCCAAGATGTAGATACACAATTCTAAAAG
>u179983_mRNAlike RNA_house mouse
AATTTTTTTTTTTTTTTTTTGAATCACAGATATGGTCAAAGCAACATTGGGGGATGTTATTCTTGAATTCATGTTTGTATATATTTCCAAACGCTAGTCCATAGTCTCAGTTAAAAGTGCCAGAAATCCAAACTGGCTTCTGAGCTCGAATCCATTCCTCTTTGGAAGGCAATGAAGAATTTAGGGACAGTGAGTTGTCTTTATAAAGAAAAACAAAACAAAAAACAAAAGCAAAGCAGTCTGTAAAAAGTATGACACCCACACAGGGGAAGTCTGTAATTTCCATTCTTTAATTAGTGACAAGACAAGAAAGTTCAAGTGCAGAAACTGCTGCATTTGGACGAGGACTTTCCATGGTGGCTACAGACTGTTACCAAATTATAAACTGAGAATCTATTTTAAGTCTACAGATCTTGAGTGTGGAAGATTGTAAGATGGGATAAACACAAAATTAAGACAAATATTCCATAGAATTTTGGGCAAAATATGAGGCTGCAGCTTGGACACTTGGTCCCCAGTCCTCAGAGAATCAGTAGATTCAGCTTCTAGGAGCTGATAATGAGCAGAATGGGGGCTGTGGCATACCAGAGTGATCAAGAGGGAAGATGTTGAGTAGTCAACATAAATTTTATCCCACGGTGTTCCTGTAAGACATGAGCCACAGTAAACCCTGAGTTGGGGGTTTCTGTCAGTAAAGTGTACCACATAGTAGGTCTTAGTGGGCAAATAGAAGGTAGTCTTTCAATTCCTAGTAGCCCTCAACTGGTTTCCCATCCTGCTGTGGGAATTAGTCCCAGAACAGTTTATTTTATTTGGGTTGTTTTGTGATTAAAGACAATTTCTAGGTCTTTCTCAGCTGCTATAAATGTCACATTTGTTCAAAAGTTAAGCCTTACTGAGAGAAAAACAAAAGTTCCCTCCATTGACAGGTTGAATTTGTACATCTGAGTGTTTTCAGGGAATAGGTTTGTTCCTTTAAGTCCTGTAAGGCTCTAGGGCCACTGATTTCTGTGGCTACATTAGCTTAACAGACATGGGGAAACTGTAAGAGAAATCCTTTTCTCTGAGTTTTTGGTGAAGCAAACTTATTCCTGGAAATTTCCTGATAAGCCTGTGAAGTGAAGATTTAATTATTTTTTAAAGAGATGTGTGTACTTTCCTTCTCAGTCAGGTTATCTGCCTTATAGAAAAGCACAGTTTTCCCCAACCCCCTAACTGTTTACTTTTTAGAATGGGTGTTCCTTGCTCTTGCCTTGCTTGATCACAGTGGAGTAATCTCAGTAATGGTTGTTTATTTGAAAACCAACAACAAGGAGCCCCCACTAAACAGCAATAACACAAACTAGATGGGCTGATGTGTGGGGTTTTATCTTATTTGTATCTGGATGACTTTCCATGGTCTAGAAATTCCTCAAAGTTCTTAACTAACAAGTATTAGGCTGGAAATTTCTACTGATATGCGAATGGGAGTTTTGTTTGCACACAGGAAAAGATGTAGGTAAAGTAATTCCTCGAAAACATTGTTTTTCTTTCAAAGGAAACAAAAATACTCCACGGTGAAATTTTCCTTAAAAAAAAACAAAACAAAACAATAAAACAGCACCT
>u179983_mRNAlike RNA_house mouse08
ATTGCATGGCATGCTGGATATTTCTCCAA
>u179983_mRNAlike RNA_house mouse017
AGGCAATGTATAAAACTTTGACTTTGTCTA
>u179983_mRNAlike RNA_house mouse020
TAATTAAAGAACATAGAAGGCAAACTA
>u179983_mRNAlike RNA_house mouse040
AGATCGAGAGAAAACTATAATGATAC
>u179983_mRNAlike RNA_house mouse023
TTTAGACATCCATCTAGACA
>u199058_mRNAlike RNA_house mouse
GCTCGTGTCTAATGTCACTGAAATGTAAACATGATTGTGCTGCAATTGTGGCCCACTTGTTAACTTCAACTGCGTGGAAAATGTTAACGCAGGGCTGCTGTGTTTCCACAGGTACGTGTACTTACTGCAGCAGTCAAGTTGGAAGTGTTTCCTTTAAGAGTGAGGATCAGATATCCCGTGGGGCAGCTAAGGGGCACGTTTTCAGTCCTTCAGTGTAGAGAAAGCTGCAAGAATCTCTGTAGTAAAGCTAAGAGCGCCAGCATCCCTAAGGTACTGGATACATGTATTCAAATTACATTGTCTAGAAGTTTGAGGACTGTTGCAAAATTCAGTAAAATGTTTAAGTCCAGTGATTTAAAGATTTTTTTTCTTTTTGGTTTTTCAAGACAGGGTTTCTCTGTATAGCCCTAGCTGTCCTGGAACTCACTCTGTAGACTAGGCTGGCCTCGAACTCAGAAATCTGCCTGCCTCTGCCTCCCGAGTGCTGGGATTAAAGGCGTGCGCCATCCCTGGCTAAACATTTTTTCTTTGGAGCAGGAGGATCTCTCAAGTTACCCTAGGCTAGCCTAATTCACTCTGTTTTAAATTTTTTTTTTTCGTTTTTGAGACAAGGTTTCTCTGTGTATCTCTGGCTGTCCCGAAACTCTCCCTGTAGACCAGCCTGGCCTGGAACTCAGTGATCTGCCTGCCTCTGCCTCCAGAGTGCTAGGACCAAAGGTGTGCGCCACCACTGCTCCGCTGGCCTGAAACTCTTTATATAGCCTGGGCTGGCCTTAAACTTGCTATCCTCTTGTCTCTGTCTCCTAAAGGGTGGGATTACTGGTGCAAGGTTGGTTTTAGCCTCTTGAGCCGTGCGATAATTGCAGACATTTAGGTTGTTTGAATCATCCTTCCATGGTTGATGATGAAGCATCTCAGCTCATTTACACGATGCTCAATTCAGCCTGAGTCAAGGGAGTTCCAAAAGAAAAGGGGAAACGTAACTAAGATGATCCAAAGCACCCCCACCCACATAGATCTGCTATATATCAGATGCGACTCTGATGCTTAAAGGGATATATATATATATATATATAACCTGTTAAGAGTCTTAGAATTCCTGAATAAACTATTAATGGAGCTGGCTGCTTCTTTGAGTTCATAGCACCACTTTCAGGGACAATGCATGCTCATTTGATTTACTGCCAAGGCGTCCTTTTTGGGTCAAGTACCTAAAGAACAGGTGGACTAATGACAATATTTGTTTTCATTGTCGTGACAATGTCTGCTGTCTCTCAGCCTGGCTGTGTTCTTTTCAGGAGACCAATCTCTGAGCCTTTATTTTTTAAAGGATAATATTGAAAACTGAAATTACAAATGAAATGCATACAATCCCTAATTGGTTTTGGAATACCATACTTTGAAAATCATCTCTAAGTAATGGGATCTATGTATCACCAAAAGATTTGACAGCCTTCCTACATTGTTTATCCTTTTAAAAAATATTTATTTTATGTATATGAGTACACTGTCACTGTCTTCAGACACACCAGAAGAGGACATTGGACCCCATTACAGATGGTTGTGAACCACCATGTGGTTGCTAGGAACTGAACTCAGGACCTCTGGAAGAGCAGTCATCCACTGAGCCGTCTCTCCAGCCCCCATTGTTTATCATTTTAAACAAGCTTACTAAAGACCTGTCTTATCATTTCAGATTAATAACAGGGTTGAAAAGTTACTCTCTTCTTGGTGTCTGAACCCAAGGATGAACAGCAGAGGAGCAAGGCTGGGCCAGATTAAACAACCAGGGAGAAGGAGCCACTGGCACTCTAGGGGCCTGTGCTGGTCTGCAGCACCCCTGCCTACAACCTAGATGTGGCTTCTAATCGATGACATGCAGATGGCAGGATCTGAGATGTGCTACAGGTATAGAGACAACAGGACTCTGAGGGTCTAAAACAAAAAGTTGTGCAATATCTCAATAGGATTTTTTTTTCTTTTCGAGACAGGGTTTCTCTGTGTAGCTTTGGCTGTCCTGGAACTCACTCTGTAGATCAGGCTGGCCTTGAACTCAGAAATCCACCTGCCTCCGCCTCCCAAGCTCAATAGTTTTAAATTGATCACATGTATGGATATATATATTATATATATTTCAATTTCTTACTACAAAGTTGAAAATTATATTAATGTACCTAACATTTTCTCTTGTCTCCATGCCATTATATTACAAATTAAAAGAGTAAAAAAGATCAGGCTGTAATCTTTCAAAAGGTCTTAATTTTCCACAAAAGGTGATGCGGAATTCAAAATAAAAACCAAGGAATGC
>u199058_mRNAlike RNA_house mouse010
AGTGAGTCTAGGACATAAAACGTGGGAGAC
>u199058_mRNAlike RNA_house mouse011
ATATACTAGGATACACTTGTCCAATGA
>u199058_mRNAlike RNA_house mouse050
TTCAAAACTTTATACGTATTAGCATT
>u199058_mRNAlike RNA_house mouse052
CGTCATAACTAATTTATTTCCATGCA
>u199058_mRNAlike RNA_house mouse020
GTATGCGAAACGAATCTAGGGGAGC
>u201125_mRNAlike RNA_house mouse
TTTTTTTTTTTTTTTTTGTTTCTTGTTTTTTGTTTTTTAAATGTCTCCAAACCTCCTTGTCCAGACCGTCTCCGCCTGACAGGTTTTCTAGGTCACCTTAGACTGCCTTGAACAGATTGAGCTAGCTCTGCAGTGACAGGAGAGTGGCAGGCTCCCGAGACCTGACTCTGAACTAACTAGGTCACCCCATGTCTATGTGTGACTGCTGATAACGTTGACTAAGGCTGACAGTGGCAGGCACTGTTGTCCTGTGTGCTGATTCAGCTGACATAATTCCGAAGCAGGGGCTTTAAGAGAAGGAATGATTTCTCTAAGTTACAGGTGCGGAGCATTCAGAACTGGGTGCACGAGATATTACTGAGTCTGCCTGCGCCCGGAACCACTGTGCTTGCTCTGCCCTGTCAGGCCTGGGCTCCTGGCCTTCTTTCTAGACCTCTTCTTGATGGTGGTGCTCTCGCATGTTTATGAGACGTGGACTGTGACAGGGAAACGAGTAGTCCCTGGAAGCAGTCTGGACTTAATGAAGGTCCTTGTAACAGTTAATAGGACCAGAACAATTAGTCTCGCCTGCTTAGCTTCCCAGTTGTCCATGGCCTCTTAATACCAGACAAAATAGCTGTTGTTATAAGCAGTCATGGTGGTGGGGACTGTCTAGCTGAGTTTAGCAAAAGACAATCCTTAGGTTCAGCAGCCTGTGAGGAAGGACTACCTCCATGTTTGCTCTTGGTGACTTGAAGGATGCGAGAGTATGTGTGTGGGCTATATGTAAATACTGCACCATTTAAATAAGGGGGACTGGCACTTGCCAGGATTTGGGAATATACGGAGGTCCCTCACATAGCATGCCAGGCATGAAGAATGTCTGAAGGGTTTTGTTGCATGTTTTAATGGTCCAGTCAGCTGCCTTGTATCCAGCCCTTCCCTCAGCCCAATTCAGTGCTCTCTTGTTCCCCACAGAGCTGGAAGTGGCAGGTCTCTTGGATGTACATAACTCACCTGAATACTGTGTTGTTTTGATTTTCTAGTACCCAAGGTTGAAGCCATAAAGAAAAGACTGGGTTCCCTGGCAGATGAGTTTAAAGAACTTGTCTATCCTCCAGGTTATAATCCCGAGGGAAAAGTTGCCAAGAGAAAACAAGGTAAGGGCTGGGTGTGGATAGATGCATATGCTCCCTTTAAAGGTGCTTCATGGTCTTACCTCACGGTGATTTGTCTCCTTTCTCTTCATTTTGGGAATGGTGGTGGGTGTACTGTGGGGGTGAGGAGGTCAAAGTCAGGACTTCACACAAGCAAGCAAGCAGTGGTATCACTGTGCTGCAGCCGGGTCTTCTCAGAAATTTGTATATATGGCATACCGTGGCTCAGTGTTACAAATCCTTGCCTAGAAACTTCTACACAACTGCATTTTGGCACAnATGGAGTGCTTATATTGTTTCCTTGTGTGGnGGAGGGAGAGGTAGTATGGGCACATTTGTGCCATGGCACATGTGTGCAGCTTGAAGCACAACTCTGTGGAGTCAGTTTTCTTCCATCCTTATGTGGTTTATATGGCAAATACTTGGATCTGATGAACCATTCACTAGCCCACTATTTTACAAAATTTCTTTTAGATTTATCTTATTACTTTATGGGTGTTTTGCCTGTAGAGGTTAGAAGAGGGTATCAGATCTCTGGGAACTGGAGTTCCAGGTGGTCATGAGCTACCATGCAACTCTGGGTACCAAACTCATTTTGCAAGAGCACAAAATGTACTTAAACCTTAGGCCATCTCCAGTTTCTCTACCTCATCTTTAAAAATTAGGCTGCTGGGCTGGAGAAGATGGCTCAGTGGTTAAGAACACTGACTGCTCTTCCAGAGGTCCTGAGTTTAATTCCCAGCAACTACATGGTAGCTCACAATGGGATCTGATGCTCTCTTCTGACATGTCTGAAGCTACAATGTACTGTATTTTATATATATAAAATAAATGCTTTAAATAAATAAATCCTTTTAAAAAAATTAGGCTGCTGAGATGGCTCAGTAAGGCATTTGCCCTGTGCAAGTCTAGTAACCTGAGTTGCCTCCCTGGAACCCAAATAAAAGTGGGAGGAGAGAACTAATTCCACAAAGTTGTTCTCCTATGTCCACACACCCAAATACACAATAAAAATGTTTTTAAAGTTAGGTTGCAGTCTACTTAGGGTAGGTCAGTGGCTAGGAATCCCTGCTTCTTATTTAATGAGACCTCTTTTTAGGGCATATTCTACAGTGAACTAGTCAATGAGAGACCCGACATCAAGGGAGGAAGGTGGGGAGGCAGAGATGAGGACTCAACATCCTCCCCTCTGGCTTCTACAAAGACATGCACCTATACCCAAAGCAAGCCAGTAAGGAACATCTCTCCATGGCCTCTGCATCAGTAGGCTCCATGAGCCATCTTTCTAGCCCCTAATTATCTAAATTTCTATAAAAGGAAGTGACAGAGGGAATATATGCCCTGCTTTGATGTCTATGTAGTTCTCTAGTTGGGAGTGGAGTAGTTTCATTAGGCTTTTTTCTACCTGGTCTCTGATCCTGGCACTGACCACTTGCTATAGGACAGGGCTTATTACTGGTAGACCCCAAGCTTCCTCTACTATGAGGAAGAAGCACTTGTAAAGCAGCACTGGGCACAGTCACCATTTTGGAATGGTTCTGGATTGTTCTTTTGACTAAGTCAAGTCATATTTAAGCCTTGTTACCTAATACATCCATGAAGAAAGCCAGGTCAGACTGGGACCATCCTGCTTGTACCATTTTGCATCAGAACCAACTCTGTCATGTCCTGGAAGTTGTCATCAGACATTGTCTGTGGTTTTTTGCCCTGCTGGTTTTATTGCCTGGTGCCTCAGAACTTAACACAATGTTTCTCAATGTTTTTTCCCCTTACCCTTTGGATGTGCTGGAATTTAAAATGGGGTCTAGCAATGCTGTACTTCTAGTCCCTGTACATTTTTTTGGGGGAAAAGAAGCAGGGCAGTGGTGGCGCATGCCTTTAATCCCAGCACTTGGGAGGCAGAGGCAGGTGGATCTCTGAGTTCAAGGCCAGCCTGGTCTACAGAGTGAGTTCCAGGACAGCCAGGGCTATACAGAGAAACCCTGTCTTGAGAAAAACT
>u201125_mRNAlike RNA_house mouse027
AAGTGGAAGAAGGGATACCCTTATAGT
>u201125_mRNAlike RNA_house mouse014
GTTCGAGGTCTTAGAAGCAAATCAA
>u201125_mRNAlike RNA_house mouse04
ACTCGAGGGATCGCTGTTTCTTGCCCCGTCGC
>u201125_mRNAlike RNA_house mouse064
TGCATGGGTAGGGGTTTCTATATATGGT
>u201125_mRNAlike RNA_house mouse012
TACATGTGTCATAGAAACAATGTTAGG
>u186656_mRNAlike RNA_house mouse
ACTTGCTCAGCATGGGTGGAGTCCTGGGTTTACCTCAGCATTAAAAAGCAAACAGAAAAACCCCTGGGTCAGTGAGATGGGTCGGCAGGTAAAGATGCTTGCTGCCAAGCCTTAAGGCCAAAGTTCAATCCCTAAGACCTAAGGGTAGGAAGAGAACAGATTCCTGCAAGTTGTTCTCTCTGTCTCTCTCTGTCTGTCTCTCCATCCATCCATCCATCCATCCATCCATCCATCCATCTATGGCTGACACTAGACCACCAGCCCATTCATTCAACACAACTACTCCCGGACGGGACCCTTATTTTACAGACCAAGAGACAGAAGCACCGAGGAGCAAATGTACCCCTATTGCTCTGGCTGACTAGTTGTGATGGTTTACATCTGTAGCATCTGTCCTTTGGGGACAGAGACAGGAGGATCATTAATTTGAGGCCAGACTGGGTTACCTAGTGAGGCCTCTTGTCAAACAACAACACACAAATGTCAGATTGACAGCAAGTGGGTGAGCTGAGGATGTCATGTGGAAAAAAAAATACATTTTCTATATAGTTATGGCTAGCCTGAAACTTATTACGTAGATCGGGCTGGCCTTGGGTTCAAAGAGTCCTGCTTCTGCCCCTGAGAGCTGGGGTGTGTGACACATTTTTGGCTTTGTTTTTTTTTTTTTAGACAAGGGATCTCACTATATACCCTTGGCTGACCTAGAACTCACAGACATCCCACCTGCCTGCACTTCCTTAGTGCTGTTCTGTTTTTTATAGCTTTTGAGACATGGTCTCATGTAGCACAGGCTAGCCTCTTGTTTAAAATTTAATACGTCTCATGTGTGTGTGTGTGTGCACATGCGTGTGTGCATACACATATATGTAGAAGTAATTTCAAAAATTACTTCTCTCCTGCTTTGTGGGTCCAGAGATGACTCAGAGTTTATCTTTGGCCATGGCGAGAGGCACCCTTATGCACTGAGCTGCACCTCTGGCCCTCAGGCTGGCTGGCCTCTTATCCACTCTGTCCCTGAGGGTGACCTTGGAGTGCTCCTCCTTCTCACAGTGGAGCAGTGGCATTCCAGGGATGTGCCACCATACCTGGCTTCAGCATCCTTTCTGGAATCATGAAAATGTCCTGAAATTGATTAAGGTGATGTTTCAAAACTCTAGGAGTCTATTTTAAGAAGTGAAGTAGGTGGATCGGATGGTATGGGAATTACAGTGCAGTGATGATGTTGCCAAAAAAAGGTCGTTTTAACTTAGGGTGACCCTTTCTCTAATCCAGTGCCTATCAACAGAATGGATGCGCGGCACCCTTACCACGATACACTTTTTTTCTTCATTATTATCTGAATGTGACTAGAACTTGCTCACCTGCGAGACACTGTACTAAGCACCTCCCAGGATTTTCCAGTTTGGTCCTCCTGGCAAATCTATTTTTTATTTTACTGAACAGGAAAACATATAATGCAAACAGCCATATAATAAATGACGACGTCTCAATGCCAGGATGTCCTGGGCCATTACAAGTTGCCAAGCCCTGGGCTGACACCTGGACCACCAGCCCGTTCATTCAACGCTGACAACTACTCCGGGATGGGACCCTTATTTTACAGACCAAGAGACACAAGCACCGAGGAGCAAATGTACCCTTATAGCTCTGGCTGGACAGTTGTGATGGTTTACATCTGTAGCGTCCGTCCTTTGGGGGCAGAGACAGGAGGATTATTAATTTGAAGCCAGACTGGGTTACCTAGTGAGACCTCATGTCAAACAACAACACACAAATGTCAGATTGACCGCAAGTGGGTGAGCTGAGGATGTCAGACATATTCATGATGTCATTATTTCTATCATAAACCACTATACCATGTTACCCACCTCTTTAAAGAACACACAATAAACCTATTAATT
>u186656_mRNAlike RNA_house mouse011
ATCCTCCATTACGCGAATGCTCCATTA
>u186656_mRNAlike RNA_house mouse05
AGGTTCGGCGTCCACGTGCTCATATACGTA
>u186656_mRNAlike RNA_house mouse038
TGTTTGGCGTGGGTGTCCATGGATGTATCTAT
>u186656_mRNAlike RNA_house mouse021
AGAGCGTATCGACGTACGAACCCAT
>u186656_mRNAlike RNA_house mouse022
AACTTTGATAATCTTTAGAAGGCGACCCCA
>u185803_mRNAlike RNA_house mouse
AATTTCCACTTCTACATGAGAACACTGGAGAGGAGAGTGATTGGCTAGACTAATGTTGCTTAAGTCATTAGTGGAGTTATTAGTCCAAATTGCCAGAAGCTAGTCTATAATTTTGTTGTTGTTTTTGTTGTTGTTGTTTCTGTTTTTATTTTATGAGACAGAGTTTTTCTGTATAGCCTTGGCTGTCCTGGAACTAGTTCTATAGACGAGGCTGGCTTCAAACTCATAGAGATCCACCTGCCTCTGCCTCCTTAGTGCTGGGATTAAAGACATGTGCTACCACTATCTGTATTTTTTAATTTTCTAGCACAATAGGCATTTACTGAGTACTTATTAATGCCAGACAGTTTACTAAAAGTGAAACAATAAACTGGTACATGACTAGTGAAAAATGGGCTGGTAAAGTAGTGGCCCAGCATAAAGGAAATCAAAACAAAACAAAAACCCCCAGCTTGTAACAGTCAGCAGCATAGTCATATTTTGAGGGTAATGTAGTTTCATTCAATAAAATAACGTTCATCGCATTAAATTTGTGTTATTACTCCAACTGTAGTTTTTTTGTCAAGTTTAATTTTTTTGTTTTGTTTTGTTTTTTCAAGACAGGGTTTCTCTGTGTAGCCCTGGCTGTCCTGGAACTCACTTTATAGACCAGGCTGGCCTCGAACTCAGAAATCCACCTGCCTCTGCCTCCTGAGTGCTGGGATTAAAGGTGCGCGCCACCACCGCCCAGCAAGTTTAATTTTTAAGAAGAACCTCGGGGCTAGGGAAATGGCTTAGTTAGTAAGTTGGTTAATAAACCCTGTGTTCTGTCCCCAGAACCAACGTAAAAGAAACCCAGTCATGGTGGCTTTCGTTTATAATCTCAGCACTAGGGAGTCAGAGACAAACATGCCTGAGGCTCTCTAGTCAGACAGTGTACCTACTTGGTGAGCTCCAGGTCTTATAAGAGAGCCTGCATCAGAGGATTTAGCTCAGTGGTAGAGCGCTTGCCTAGCAAGCGCAAGGTCCTGGGTTCAGTCCTCAGCTTTG
>u185803_mRNAlike RNA_house mouse020
GAACGTGACGTTCGTACATAAAGATTCGAGG
>u185803_mRNAlike RNA_house mouse024
GGTTGCGATGACGAAGGCCAGTCATGTTG
>u185803_mRNAlike RNA_house mouse016
ATGTATACCTCAAGACCAGCTAAAATAAAGGG
>u185803_mRNAlike RNA_house mouse017
CTCAACGTTGCAAGTTGAGCTTGTGACTTTTA
>u185803_mRNAlike RNA_house mouse010
GGTGGCCTTGGTGCGCATTGTGAAAA
>u194133_mRNAlike RNA_house mouse
AAAATGGTGGTTTTGGTCCTGTCTTAAGGGGGGAAAAAGAGACATTTCCTATAAATCAGTTTAGTTCTATTTGTTTTATGAGCTGTACAGAAGTACAAGCCCGAGTTTAATGAAGTATTTCACACGTTCCCTCATAAGTCTTTCTTGGAAACCCAAGCCATCAGTGTTATGATAGGCTATCAGCAGAAGGGAGGACAAGGTTCATTATTCTAGAAATATTCCTATCCATGGGCATGCACGGCAATGAGAATTTCACTATTCTGATGGTTACTTTGCATTAAGTTAACAGACGCTTCAGATCACAAACAACCAAACATGTACCCTTGGTAAGAGTTGAGATTATAGCCTCTTATCTCTCCTTGGTGCCTTTTATCTTTCTGTGTTGTTATATTTTTCTTCAACTTTGGATTAGTGTAGGATTTAATTCTTTTCTCCTGGCTTTCATCTGTAGGTTCAATTTGTTATGGAATATGCATATATATTATAGAATATATATATACACACATCTATTTATACATATATAATATTTTAGGGTTGATGTTCTAAGATTACATTTATCTTATATGTAGGTATGTGTGTATGCCATGTGTGTGGATGCTCACAGAGGCCAGAAGAAGGTACAAGATGGCAGTCCTAGTGACTGCGAGGTTCCCAAAGTGGGTGCTGGGATCTGAAATCAGGTCTTTTGGAACACTATCAAGTACTCTTAACTGATGAGTCATCTCTCCAGGCCACATGGTTTGAGGGTTTAGAGACAAACCTTTTATTTTAGTGTGCGTGTATGTGTGTGTGTTTGTGTGCGTGCATGCTCGTGCATGTATGTGTTTGTGTTTTTGTGCATGTATGTAGGCCCACATACCATGGAATGAATGTGAAAGTAGGAGGGCAGCCTTGGGTGTTGGTCCTCACAGTCTACTTGGTTTGAAGCAAGGTCTGTTTTCATTCACCGCTTCACATTCTAGGCTAGTTAACTGAGACTTTCTGCGGATTCTCCCACCTCTCCCTCCCTTCTTCCCACAGAGTTCAGGATTGCAGTTAGAAACTCAGAGCATCTGGGGTTGATGTGGGTTCTGGGGACCACACTCAGGTTGGCAGGCTTCCGTGGTATGTGCCTTACCTGACGAACCCTCTCTCCAGCCCTAGGATAGCCTTATACAAGACAGAAAACGGCAGCACGGAGAGTCCTGGATTTTCCCTTCTGGCTTCTTCTGTTGCAACATCTTATGATCCACTTGCCACAGCAAAAAAGTCAGTGCTAAGATGTCATCATAAGCCAAACCTCATCATTTAGATTTCCCTATTTTTCTTATCATGCCCTCCTCGGCTTCAAGATCCAACCCTAGGACATCACATGATGCTCAATCACTGTATCCTTTCAGGCTTTTCTGCTCTGAAAGTCTTTCAGATTTTCATGACTAATAATTTTCATGGGTACTGGTCAGGTACCATGTGGCCCTTGTGTTAATCACTGCTGG
>u194133_mRNAlike RNA_house mouse029
CTTAATTATTTGTTTACGTGTTAAT
>u194133_mRNAlike RNA_house mouse020
CTTGGTATCGGTATAACTCACTTTCTTTC
>u194133_mRNAlike RNA_house mouse013
CGTCTATACTTGGACGGAGAATTTTTC
>u194133_mRNAlike RNA_house mouse025
CAATTTCATTTAAGTAGAATTACTCA
>u194133_mRNAlike RNA_house mouse024
TGCTTTGAGTCGTGTACATTTACTTGGCTAT
>u201545_mRNAlike RNA_house mouse
AGTATATCTGTACCAAGAGAACAGTGTCCATCAGGACCTCCTCTCCACCTGGTGGCGCTAGATTCAGGAATGAAGGTGATCCTGATGGACTTGGAAACGCCTGTGAAATCTCCAAGGCCAAGTTGTTCTCTCCCACCTATTTAGACAGACAAACCTGGCTCCTTTGGAGTCCGCAGTGTGACTGAGCTTGCCTTTCATTAGCTCCGCTCTCCCTGCCACACCAGCACACGGAACACCTACACTTGATGTTCTCATCTGAGAAGTAAGACCCAGGCTGGGGGAGATGCACCCGCTCAGAGTCACCCTGTTCCTCCCCTCTGTGCCTGGTCACCTGTGTACCCTTCAAGCAGGAAATTAGTGCTATCAAGAGGCCAACAGTCCTCCCTAGAGTCCAACTGCTTGCCTGATACCACAGAGCAGCTCAGCAACAACATACAGCCCCGTTTCCTTAAGAAGTTGGTCCTTGAAACAAGGGAAACTGACTTTTTTTTTTTTAAGACATGGTCTCATATACCCTAGGTTAGCTTCAGACTTGTTTTGTAGCTGAGGATGACTTGAATTTCTGATCCTCCAAATTACATTTTCAGAGTGCTGTTGGGATTTAAGATACATGCCAGCATCCCTAGGTTATGTGGTGCTGGAGAAATAATCCAGGCTTCACATGTTAGCCAAGTGTGTCCTAACTTCTACATTTCCAGTCCTGAAATGGTCTCACTCTAGTGTTTGTTAGTTTTGTTTTAGGTGGATCTGTTGTTGTTGTTGCTGTTGTTTGTGGGTGTGTTGCTAGAATTCATGTAGCCCAGTCTGGCCTTGACATTGCTTTGTAGCCAAAGCTGGCTGGCTTTGATCATGTGTCTACCTCCCAAGTGCTGGATTATAAGCATGAGCCTACACCTGGGTAGAAGGTAGCAGCTCCCTTGCATCCCCAGAAGGCATGCACATGCCCTCTCATCTTGGACTGCAAGGTGCTTTAGTCCTGGGAAATTCAGATACTAAACCAGAAAGGCCCAATTTAGCTATCAGCTGCTCTGCTTACATTTAATCCCACAGACGGGGACATGGCTAAAGGGTGTTTCTAAGAGACAAACTCCGGGGATGATCAATTGAGAACAATTTACAAGATCCTTTCAAATTTGAAGCTCCATATTTGTGACACCCATGAACCACCTGTGTGTCCCCTCCACTGCCTAGGGCCCTTCCTCATAGCCATTCTATCTGTTACTGTCCAATAGCTGAAGTCATTTCTCTAGTCTAAAAATAGCAGCACCCTAACTCAGTGGATGAACCACAAAAGCTCTTGTTTTCCCATTACTTTAGGATAAACCAGAGACTTTGCATGTCCACGGCTTGGGCCAGGCTCCCTTAAGACTGTTTGGCTGGGATCTTATCCTTGTAACCATTTCCTCCCTCCCTCCCTCCCTCCCTCAAATCCTTGATTCCTAGCCTTACCCATTCCTTCTAGTATCAGCACAGTTCTAGTCAAAGATCTAGTGGTCTACTCACCTAGTTATCTACATCTTGGAGCTAGGGAGATAGATGGCCCAGCTGGTAAAGTGCTTACTGCTCAGACATGAGGACCTAAATTCAACCCCTAGTAGTGCATAAAGAGCTGGGCACCACCATGCCCCAGTGCTAGGGATGCAGAGACATGCAAATGGGGTTTCCTGGCCAGCCAGCAAAGGCTTTTCAGCTAAGCCCCCAAGTTCCAAATGAAAAACCCTGTCTCAAAAGTGAGGTGGAGAGCCAAATGTGGTGGAGCTCTCCTTTAATCCCAGCACTCAGGAGGCAGATCTCTGTGAGTTCAAGGCCTAGCCTGATCTACACAGTGAATTCCAGGACATCCAGGGATGGTACATAGAGAAACCCTGTCTTGAAAAACAAAATAATAACAACAATAAACTGCATTGTCATTGGCTAGCCTGCCAGTCCATGGGCCAGCACTTCAGTAGCTAACGTGTCAGGCCAAGGGGTCATTGTTAATGGCTAGCTTGTCAGTCCAAGCCCACGTCTTTGAAACTCATTTCTACTTTACAGCTCCTGGCTGGTGACATGTGGATGACACTCTATAACTATCAGATGGTCCCACAAATACCAACATTGCTGCTCCATCTGAATCAAATCCTCCATACCCACAAGGGTTGTTTGTCCTCTTTTCTGCCTGATGTCACAGCTGGGATACCTTGATGTCACAAAGTGGAAGATGAAGAGGCATAGTCTAACATGTGGAAGAAAATGTGATGCTGGGGTCCAGTTTTTCTTGAGTGGTTGTGCATTTCTATCTGCTTTTCTTAGCTCTGTTCATTTCCCTGCTCCAGTATTCACTTGCTGTTGCCAGGGACCCATGAGCCTCGGAGTTGAAGTCAAGATAGCTCCCTGGCTCTGGATTTTGCAGTAATGAATGCACCCACCAAGGTAATAATAAACTCGCAGTCTC
>u201545_mRNAlike RNA_house mouse03
ACTTACGTCCACGACCACCTCGCGTT
>u201545_mRNAlike RNA_house mouse040
CTATAGGCCTCACGAACAGTTTCCTATT
>u201545_mRNAlike RNA_house mouse039
TTAGACTTGGGTCTTGATGTCTTGTTGG
>u201545_mRNAlike RNA_house mouse029
CTTTCCATGGGAATGCGCCTACGCAATA
>u201545_mRNAlike RNA_house mouse053
TATAGTACGCTCGAGCTATGGATCGGCGAG
>u177899_mRNAlike RNA_house mouse
GCATGTTCAAGAGCTAGGGTGTGCTACGGGTGCTGTGGCTGGTTGGTGTTTTAGGGTCTACCTATCTAGCCACACATGCACTGTCTTTTTTTTGTTTTCATTTCCTTAGTATTTCATATTTGCTTTTAAATCTTGAAATAGGAATGCATATTAGTGAACTTTTCCGTCACAGTCCTGGGGACTGTAGAGGGCCATCTGTGTCGTTCATGATGTGCCATATCAACTCAGATTTGAGCTTTTAGCAGGAAAGTAAAGCATTACTGAGACAGCCAATCCCACAGTGAGTCAGGGTGAGAGGACCCTGCGTTACAGCGGAGTCCAGCACAGTTTAGTAAGCCTGAAGCATGTGATAACAGTTAACTGAAAGAGATTAGTATGTTAACTAAGAAGTGTCCATGCTCTGACTTGGATAGATTAAATCAAAACTATAGTGTTCACCGGGAATAGGCACATTGCTGTCCCCTCCCATTCGTGGTTCACTGACTAGAATTCCTGAACACAATGCTTAACAGCTTCAGGTTGTTTTCTAGACATGAAATGAACCGATCTCAGCCTTTCTCAACAGAACAATAGTTTTTATGAGCTCTGGAGGACTAAGTCCTATTTGTTTTCCTTCATTTCTTTAGGCATAAAATGTTTTAGATACAAACTTCTATGTGCTTTTATGATTCTTTGTTTTAGCCAGTTGGTTTATTGTTAGGAACATGGAAATTTCATGGTTGTAAAAGTTTCCTGGAGGGGCTGGAGAGATGGCTCAGCGGTTAAGAGCACTGATTGCTCTTCTGAAGGTCCTGACTTCAAATCCCAGCAACCACATGGTAGCTCACAACCATCCATAATGAGATCTGGCGCCCTCTTCTGGTGCGTCTGAAGACAGCTATAGTGTACTTACATATAATAAATAAATAAATCTTAAAAAAAAAAATTCCCTGGAGAGCTGAAGGCCACCTCTGTCTTCCCCTGTCAGGTGAGCCGGTCCTTGCTTGGGTGACATCAGTTCTGAATGCCTTGCTTATTGATGGCCCGTTTCCCTCTATGATGTTCATGGCAGCTCCCCTTCCACTGCATGCATGCCTGTGGTGTCTTCTGACCTTATAAAGCTTTCCCTCTTCCTCCTGCTCCTCCTCTCCCTCCTCCTCCTCTTCTCTTCTTCCTCCTCATAGGTGGTAGTTGGGGCTTTGTATCTTTAATGAAGAAACAAACCGCTTCAGTAGTAGAAGGAAGAGATGTTGGAGTTAGAGGATGCCTTAAGTTGGCAATGGGCAGAGTATTAGCTTTTAAAGGATTCTTTTATGATATAGTACTCACATGATCTTGTATAAAAAACAAGATTACATGTTTTTTGTTTTGTTTTTGTTTTTTAACCTACAAGAAGCCATGTGTTGGGACTGTGCATGAACCTTTATTCCAAGCACTCAGAGACAGACACAGAATCTGTGTGTTCTAGGCCAGCCTAGTCCACATAGTGAGCCCCAGGATAGCCAGGATTATATAGAGAACCTGTCTCAAAACACCAAGGCGTGTGTCAGGAGAAGACATGCATGTTTGTACTTGGCGGCTGTTGGGCAGGACTTGAATGAGAACTGAGATTCTCGAGAAACTGTAGAGTAAAATCTGTTATATTGTCAGTTGGTTAGTTTTCATCTCCATATCATCAACTTCATTATGTCAAGTTCGTCTTTGCGTTTGTTATCACCTCTGTAAGCGTGAATAACATGATAAAATTGTTTTACATTTGGCAATTATGACATAATAGCTCAACGAGTGTTAGTCTCTACAGTCTTCACTTCGTACCTTCGGAGGCTTCCTGTTCTCTCTGATGTCCTTAGATATTTCTCCTGTCAGTTTGGAGCACTTTAAACAATAAGAAGTTAAAGAGATCGTGTCCTGGGATGGCCTCTTGTTTCAGTACCTTGTGAAATTGGTTCATAGTTTGTAGTTGTACAGGATATTCATTCATTCATTCATTCATTCATTCTCTCTCTCTTCCCTCCCCCACAGCTCTCCCCCATCCCCCCATCTAACAGAGGCAGGTGCATGCTTGTAATGTTAGGATCTGGGGGTGAAGGTAAGAAGATAGGAAGGTCAACACTTGGGTCAGCCTCCACTGCATACCAGTTCACTGCCCATTTGAGCTAGGAGGCTGACTAGGAGGAAAGGGAAGCAATCCCAAACAGACACCCAAAACCTAAAGAGCAGCAAGAGTTTGAAGCAAATTCCAAGTATCATTTCATTTTGTGTTAAGAACGAGGTT
>u177899_mRNAlike RNA_house mouse048
GAGATGAGACGCAAACGCATTCATGGG
>u177899_mRNAlike RNA_house mouse013
AACGACAAGGAGAAGACACGATTAGATAGGT
>u177899_mRNAlike RNA_house mouse016
ACCCATGGACAGTTCTTAGCTAGGTCGGTGTA
>u177899_mRNAlike RNA_house mouse050
CTTGGCCTATTGAGCGCTAGGATCTA
>u177899_mRNAlike RNA_house mouse015
CGCTAGAAGGCTACCATGCGAGGTAGGAAG
>u182329_mRNAlike RNA_house mouse
AGTCTCCCACAGTTGTTGTCACTTTGTGTTAAGTCATTGAAGGCTTAATTGCGCAGTGGAGGGCCATGCAGAGTAGTGCATCTGCTAGTGTTACTGGTTGCCGAGGTCCCTCAGTTTAAGATTTCCTCCTATAAATAAATCTTCTCATTACTTTGGGTAATTAATAATTATGAATTGGGTTCTAAATTATTAGCTGTGTTTCAAAAACTGGCACAGTGATTTATTTATTTGTTTTTAATTTTTTAAAATTATTTTTACACTAAGGGGTTAGCTTCTGAGCTTGCCTTTTCAGTGAAAACTAGCATGCTGATGTGTGTTCAGAGGCAGGATTCGAGAGTGGCAGCTGCTCACATACAGGAAAAAGTAGACGTCTAAAGTAGCTACAGAAAGAACGATTGTAGCATTTTCTTTCTTACTGTAGAGTAAATCCTACAGTTGGTGTTTAAGATTTGATGTAAATAATGAGGAGGCTCTCACTTCTTAGCCAGCTTAGAAAAGCATTCCGTTTATTCAGGGGAAGCGGAGTGAATATATTTTTATTATTATTTAGTATATGGGAAAATAAATTATCTTCTGAGTAGAATGTCTTAACTACTTTTGGTTCCTTCTCCAGAGTACATTATCTGTACTTTGACCTTTCGTGGAGTCTGCGGTGAAATTCAAGACCAATGATGATGACCACGGATAACTATGTAACACACACACACACACACAGTTCCAGCTCTTCCTGAGCTCCTATGTCATAGCTAACATGTGATACAGAGTGAAATCCATTTCAGGGCAGGGTTCCTCAGTTCTCTACACTATTTTTATTAACAGTAAGTAGTATTTAGCAATCTCTTATTTAAAGAAGTACCGTTTTAAGCACCATTCTGCTGTTTATTTTAAATATTTTTATATAAAGGACTTTAAAATGATCGTCTAAATAAGCTACAGTTGTCAAATCAGTAAATTTAACTTTAGGAACGCCGCGCAGTGCTGAGCTTGTGATGATTTAAAACCTGTAGGCATTTGAAAATCACTTGGAGAATGCTACGTTTCATTAGAAGTGTGAGTTGTGTCAAGTTTGTGTCATGCATTTTCAAGTAATGTAAGACAGAGAGCAGTGAGAACCCCCATTGATAAAGCCAACAAGGGGCCATCGAGGCCACTTGCCAAAACCTGAAGACCTGATGATGCCTGCAGCCCACGGGCTGGTGGCCATGGCGCGCGCAGCCCTCCCCTGCAGGACATAAATGCGAGGGAGCAGACCAATAAGTGCAGTGCGTGCGCTGACACATTTCATGTTGAAGTGTGTGTTTCCCCTAAGACCTGGAACAGCTGTCTTAATCTAAAGGCAGCATTCACGCCCTAAGCTGCTAGGAGCTGGGGTGTGTATGCTGTGACCTAAGTGGTGCTCTCCCTTGGGGCATTTTAGACTGAGAGCTGTTGAAGTGCACAGTGTCCAGCCTGCCTGGGACTCTTTGGGGCTTTGTATTCCATTTTGAGAAACTTTTTCTTCAGGTTATTCTTTTTCTTGTGGCCATATTTCTTATTGGAGTGTGAGTCTGTGTTTTTTTGTGAAAAACATTTTAAGAAAGGATAACCAGTGAATTATCATGCATTTGTCAACAAACTTAGATGAGTAAATTCAAGTTGTATGTCTTCCCTACCCTCACCCACAACAAAACCTGTACATTTTCTGCCAATAACATTTAAATGATGAACAGTTTTCTGTGATAAGGTTTTAACCATAATTAATGGTGGTCTTTGTTTTTAAATCTTTTTTTTTCTTATTGTTGTTAACTAATAAGACTTACTATGTGTGTTTTATACAGAATTATTACAGATGATTTTAATTCAGTTCTAGTTTTCAGTCCTTAAGTGCCATGCAAACTCTCTGTATGTGGTGGAAGCCTCCTTCTCTCAGAGTCTCCGGGGAGACAGGCAGAGGGATGGGCGCTTGGTGTCTTAGACACCACTTATGTTGCATAAGCTTGTGATCAGATCGGTTTATCACATGCAGCTGGATGGGTGTCTAGTTATCTGTGTCCCTGTTGCCAGTACTTATTTAGAAAATTGTTTTAATTTTTATCATGTAGAACACTGCCTTGTTCACTATAATGTAATCTGTATTTGTATAATTTTTTTTACATTAAAATCTTTAAATAAAATGTTTAATACCTATG
>u182329_mRNAlike RNA_house mouse08
GCCTATGCGTACCAATTTAAACATTTGT
>u182329_mRNAlike RNA_house mouse041
TAGCTAGCGTTAGTGTATATGTCACTTTCAC
>u182329_mRNAlike RNA_house mouse028
GTTAATATAATTTTCTAAAGGTTATTGAT
>u182329_mRNAlike RNA_house mouse043
ATGTGACTATGTAAGAGAGGAAT
>u182329_mRNAlike RNA_house mouse09
ATGTCAAAGTAACACTATAATTAGAA
>u181130_mRNAlike RNA_house mouse
AAAAAGCTTTAATCCGTAAAAGTTTACTCTCTTCAGCTTGTGATTTCCTGAAGAAATTAGATTATCTTGTTTCTGACTGTGGTGATTACATCTTTGAGCATGCTTACCATGTATTTTTGTATTTCCTTTATATTTTCTGCATTCCTGGAGAGGCTTAGTAGATTGAATTTCCATTCTTTTGCTAAGAATGAACAGTATCTTGCCCTCCGTGATGTTAGTATTGGTCAGCAGGCTCATGACTGCCTTCCTTTACTCATTGCCAGGTTATACTTCAGCTCTTTATCATTGGTTTTCATAGCCATTGAGATGACTGCTTAGATCTGTTATTTTTACAAAGGTTTGCAAACTGGCAGAGGTTTTCTGTGTACTGTTCCATGTGTCATAAATTAGCTACAATGTGTTTCTAAAAAAGTTAACTAATAACTAGTCTTTAGCAGTATAATTATCCTCAGGTGTAATTCTCACAAAACATACAGCATAGTTACTTGATTCTTCTATGATTTTTCAGTTGTATATATTGTTTCCTTAAAACTGGGCAAAATTGACTTCTTAAAAATGATTATTTTGAATGTCTCGTGTGTCTCATGCACTCCTGTTAAGTGCTCCTCCCACAGCCACTGGGAGCTTCTTCATGTCAGCCTCTTGTCCTCTCAGATGACCAACTCATCTCTAGAGTTTGCTGTCCTTTTGCCAGGCTCCTCTAATAGATTTAAAGTAATATACAGTGCTTTTAATTTTCTTTAATTTTTATATTAGTATCTTTTTTCAGTAATAGAAATCTTAGTTTTAAAGAGCATACATTTTTCTCTTCTCTCCTGTCAGACTGCAATTATGTAACTTATGAACAATTTAAAAAGTTAAAGATTAAGAAGTATTCATATAACACAAGCTCTGCTGTCTCAGGATCTTGGATTCTTCTTTGTTTGCTTACAGGTAGTTCATTAGATTCCAGTTAGGTGCTGTCGACATAAAAGTAATATGGAAGGGTTCATAGAAAAATATACTAGATGCTGATCATGAAGAGACACATATATAATCTACTACTTTGGGGACTGAGAAAGGATAGTCAAGAGTTTGAGACCAGTCTGGGCCTCATGGTGAGACTCTTTCAAAAACTACTGCTGACTTCCAGCTGCTTGGTGTACAGATAACAAAAGACAACAGAGTGCCTAGCCCCAAATTGAACTTTGATACGTTATCTCAAGGCTGGGAGTTTTGATGGAGGGGGTGGCAGGGCAGGAAGATTGTAAGAGCTGAAGGCCATGGACGTTTAAAGGAAACTGTTTTCCAGACAGAAGTGCATCTGAACTCAGTGACTGTTACAGTGTGCACAGATGTGCACAAGCTCCAGCCAGCCAGAGTCCAGCAGTGGGAATGTGGTGGGATGTGTACTTCCAGCACCAGTGCACCAAGGAGCTATTAGCATTTAATGATTGCTGTGAAGAAGAGATTCAGGTTGTCATTTACTGGTGGTGACCTTAATAATGTGACTGTGCACCAGAGCATACCTTAATCTCCAAACTAACTAAGCAACACAAACTGGACCTCATGGGAAAGAAAGT
>u181130_mRNAlike RNA_house mouse07
AAGTGTATTCCCTTTTGTGAATTATTCTTTTT
>u181130_mRNAlike RNA_house mouse010
GGTCCTGAAACGAATAATAGAAAAGCTAA
>u181130_mRNAlike RNA_house mouse022
CTAAAAGCGTCATGGTGCGTATGTT
>u181130_mRNAlike RNA_house mouse01
TAAAGATATATGTCATATATGAAAGTCC
>u181130_mRNAlike RNA_house mouse018
CTTGGCAACATATCCTCGAGGCCATGG
>u203566_mRNAlike RNA_house mouse
TCTTCCTGCTGCCCTGATAATGGCTGCTCGCGGCGTGGGGTTATTGACCCGTTTGCCCGTGTGTTCCCAGAGACGGAACCGAATCCCGCGCTCTATTTCCAGGCTCCTCAGTTGTCCAGGGCACTATTGCGGCGAGCATCGGGAGCGAAGAACAGTCTTCGGTGGTTGCGGAAACAGGTGATGGCGCTGGGCCGGGGCGGGCGGAGGCCGAGCGGCCCAGTCTCCCTCCCGCCTGTCACTGGAGCACGACTGCCCAGTACAGCAGTGAAATCGTTTAGGGAAGGAAAGCAGTTGGCGAGTGCTTTATAGTTCAACACGGAAACCGTTCGCGGTGCTTGTAACAGTCTTGCCTCCCAGCCGGCCTTGCTCCATCCCTGACCTTAGCGCATCTGCCTTTGATAATCTTTCTTGTTTTGGGTTATTAGCGCTGTGCTGAAAGACCATAACCAAAAGCAACCAGGGAAGGAAAGAATTTATTTGAATTACATATTTTGACCCACTGTTCACTGAGGAAAGCCAAGGAGGAATTCCAACTGGTCAGAAGTCTGGGGCAGAAGCTTGCTCCTCGTGGCTTGCTTAATCTGCTTGTTTTATAATCCAGGGGCACAAAGCCAAGATGGTACCACCTTCAATATCAATCACTCATTAAAGAAAATGCTTTACAGATTTGCCTGCAACACAATCTTGATAGAGCCATTTTCTCAGTTGAAGTTCTCTTGTTTCTGATGACGCTAAAACTAGCCAGTGTAATATTCATAGGATGTTGCCAGAGGCTGACTACACTCCAGCCTAATGAACAGCTGATTTTCCTGGTTCTCAGAACCCTTTGCCTATGAAATGTCTGTTTATTATTTTGGATTTTTCAGCGCAATCCTATTGGTAACAGTCTTGCATATTGAGCCGTTCTTGTACCCCAGTAACCTGTGGATAGTTTTTAGAATTCTAGAACAGTCGTGCAAGACTGTATGTTGAAATGACTGAATTGGATTTAGCAGAAGCAGCTTCTGTTGAAAATTCATTAAATAACCCAGTAAATCCAAATGCGGTTTCTGCCAGAGATTCTGTTGTAATTTAGCATTTGTGTGATGGCTTAAGTTTGAGAGCATTTTTATATGCCCCTTGGGACATAAAAGAAAACCTGTGGAGTAGAACAGAAGGCATTATTGCAACGTTGTTTTAATTTCGTTCCTATTTTCTGTGTGCACATGTGAGTGTTGTGTCTGTGTGTATGGTTGCATATGTGTGGGCACGTGTGTAAGTGCGTGTGGGCATGAGTGTGTGGCTCTTTCAAACTGTTCATCGAGGCAGGATCTCAATCAAACCCAGAGCCGGAAGAAGTGCTAGTGTCAGTTCTTGCTCTGGAAACCTTCTAGCTAGTGCAGGTGAGCCTCCATGCCTACCTCACATTTACCTGAGGTCCAGGGATCTGAACTCTGGTCTTCAAACTTCTATGGCAGTTATTTTAGCCAGCGGGCCATCCCCTCAGCCCTGTGACTCCATTTTATAGATAAAAAGAGCAAGGTAAGCCTGCCTTTCAAGCTCAAGCTTTACCATCTACAGAGTAGCAAAAGCAGCAGTAAAGCTCTCCTGACGGGAGGCCTTTGTCTTTCCTAGCTATATTGATTGTGGACCACATTTGTATCATTAGGATATGTGGTGAGGTGTGCCTTTACATAAAAAGAGAAGGAAATGAGGACCAGAAGGAAAAACAGTCCAAAGACAGATTGACAGGAAGTAAAGTAGTCTGTCCTTAACATGAAGAAGATAGTCTTCCACACTGTTAAGTAAGTAAACATAACAATTCTATGGAGTGTACTCCTTCATAGATACCAAAGTGAGGTAATACAGAGCTGGACGACAGTCTACTGTGGTGTGCCTGAAATCTTTACACACCTAAGCAAAATTTGAAGGCTGAATGAAAGTTGGCCAGACAGAACGAAAGCAGGTCGGCATTCCAACAGGGAATAGAGGCAAGAAAGCTTTTAGCATGTAATGTGTTGTGTGTACAGTGTGGTATGTGGCAGGTGTGTAATATGTTGTGTGTACAGTGCCGTATGTGGCAGATGTGTAATGTGTTGTGTGTACAGTGTGGTATGTGGCAGGTGTGTGATATGTTGTGTGTACAGTGCCGTATGTGGCAGGTGTGAGGACAGAAATGGATGATTAAAGGAGGCACGTGGTGCCAGCAACCTAGGCTGGGGCATTTAGACTTCAGTGTACAGGTAGAAGGGTCATGTTGGCAGGAATGTGGTCCAATGATTGAGGGGGACAAAACAGAAGTGCCTGAGTCCAATTATGGAGTTGGGCTGCTGCAATTCCTGAAATGAATGATGAAGGTTGTTGTGGAGTGGATAGGAGGGTACATGTAAAAGTGTCTTCAACATCTAGAGCAGGAGGGAGTTGGGAGGAGGGCACGTGTAAGTGGGTCTTCAGCATCTAGGGTGGGAGGGAGAAGATTGGTATTTTTGCTGGTTTGCTCACTTGTTATAGGGCTGAGAGGCCAAGGCCCAGAGTTCTCTGCTGTGCCCTAAGAGACTTGGCTTTGAACTGGTGCTGATGAGGGCAGTTTAGGATTCAACAGCTTGCACTGTCATAAACTCAATCCCCCTCTTTCCCATGAAAATGTCTTGGAGTTTGCTAAAATCAAGATAGGGTATTTAGAGTACTTTCTTGGTTGGGCTCAAAGCTTTTAATTTTCATATGTCAGTTACAACTCCCATTCTTTTGAGTCTCTGGAATTTTGTTGAGTATGCTGCTGTCAAACTTAGTGCTTCTTAATTTATAGTCTATCCTCTCAGACTTAGAAAATGCACTTTTAACTCTTCATTGACAGTTAAGTATTTTGAGGGGAAAGCGAGTTTATTTTCCTTTTATGGTCAGTGAATGTATCTAACTCGACTGTACCTGTCCTCATCCCTCTCTTTGTAAAACTCCTTGTCTCTAGAAAGGTTCAAAGGATTTCTTTTGTAGCTCTGGTGGATGGTCTTGAATTTCACTGTGTAGCAGAAGGTGACCTTGAGCATGGGACCCTCCTCCCTCTATCTTCTGATTGCTGGGATTACAGATATGTACTTTTCATGCCCAGTTTTGTGTTGTACTGAGGATTGAACTCAGGGCCTTGTTCTATCTCTAGCTTTAGATTTTAATTTTATTTCCCTGTGATAGAATGCCTAATTGATGGCAAGTAGGTATCAATTGTTTGAGTCAGATCAAGACTTTAGATGGAAAAAATCTTTACAGTAACTTACTACAGCTACATACAGTTAAATGTCTTCAGACCATTGTTTGATTATACTTAGACTTGTATTAATTTCCTTTAGGCCTTTTAGTATTACAGATTTTACAGGTTTTGTTTGTGTATTTGCAGAAGTGTTGAGTGAGTGGTTTTACGTCCTAATTTTTGCAGACTGTTGCCAGCATTGGTCTTGGGTATTCCAAATCATAATTTTAATTATAGTCACAGAGAATTGTAAGATGGGCCAAGTGTGGTGGCACACACCTTTAGTCCCAGTGCTTCAGAGGCAGAGACAGGAAGATCTCTTGAGTTTAAGGCTAGCCTTGTCTACATAATGAGTTTCAAGCCAACCAGGGCTTGTCAAGTGAGACTTGTC
>u203566_mRNAlike RNA_house mouse084
AGAGTTTGGTTGACACGTATTTGAGCGACT
>u203566_mRNAlike RNA_house mouse04
CGTTGGTTGTGCTCGCTAGGCACGTA
>u203566_mRNAlike RNA_house mouse024
GGGGGAAACGAGAAAAAACGAAGAATATGT
>u203566_mRNAlike RNA_house mouse034
TTTAGCCATGGAGTTTTTTGGCCCTTC
>u203566_mRNAlike RNA_house mouse081
GTATCTTGGTTCTTGTCTCCACGTCAAGTC
>u198685_mRNAlike RNA_house mouse
TTGGTGCTGGAGAGGAAGGAAACAGTTAAAGGGTAGTTACTTGGTATCCACCTTCATGATTTTAACTGACCCATAACAATGTTGTCAGCAGTATAGGACTGTTGAACAGCCTGGTGTGTCAGGACCCCCAAATGTCACTTCTGCCTAAAGCATGTATGTCACCTATTTTTTTCTTCAATAAAGAAATTTAACAGCCATTTCAAGAAATCCCACTTTAAAAAAAAAAAAAAACAAACCTTTCTCTATGTCCCCCCCCCTTTTTTTTAATTTTCAAGATAATTTAACTCTTGTCTAATATTCTTGTGTAAGGGATTAATTTTCAGACCCCTTTAAAAGTGAGTGCCATAAAGAGTCAATATATAGTGTTGAAGTGGTATTTCAGGCTAGGAATTATTCCCTTCTCTTGGAATGTGAAGATCTGTCGATTCATCCTGTCATTAATCCTGACATACAGAACAAAGAATGCAGTAACATTAGCCCTGCCAGGTCACGTGTAGGACGTGCTTATCCAGTTTTTTCCCCCTTTACCTGCATAGTTGCTACATACATGTTTCTCACTGTAAAAGGCTGCCGCTGGGTGGCAGAAGCCAAAAGACCTTATTAACGAGGCTATATTTTTCTTAACTTGATCTGCAATCCAGAATTAGACCACAATGCACCTTTGGTGGTATCCATATAGGATGCTAGCCTGCCTTGTAGTAATGTTTTATATGTTAAAAACAAAATAAAGACATCAACCATTTCACATATATTCTACTACTAAAGGTATCAATGGAACATGAAGACGAGTATTTAGGCAGAAGCAAAACAGGAAACCATCCTTACAAACATGCTTACCTGCACATCTGTTTGCATGGTCATGTGTACATTCAAACATGCACATAAAGTGAACAAGAAAGTCAGCCATTATTTCACGCCAGACTTGATTCCATCCTGAGAATTCATGTTTATAATTAAATGTGTGTTAAATATGCAAGCATATCACAAATGTTCCTTGTCCTTTCAAAGTGCATTTGTTCATCAAGATCAATAGAATCTTACCAGTGGGTAGGAAAGGATCATATAAAATATGAAGAAATAGCCATATTAAATTTTTTGCTGTCATTTGCCTCCGCAACAAAGCGAGTGTAAGTGTCTAATGCTGAAGCTAGAGTGAACTCATGTGCCAGCAGAGGCCTCCTCTCTTTATAGCAATTCTGACAATAGGTTTGTTTGTTTGTTTGTTTGTTTTTACAAACTCAAGAAAAACAGGCTCACTTGAAAAAATGGATGCCAGTCACCTGGTTCCCACTACTGTCGTAGCAGATAGCGAAGGGACAATCTGAGACTTGTAGAGATGATTTAATGAGAAGCACAATTTTTATTGTGACCAGTCACGTTCTATCACCAGGCACTGTCTTGTCTTTGCCCTTGCCTTTTCTGTAACTCACCATTTATTGTATTTACAAATCTAGTAAGGGTTTTGATCACACCAAGTTCTTTGTATTGAGAAGTCTAGGGCAGAGCTCTGGGGGATTGTTATTTTACATTACCTGGCCTAGAGTAGCATATTAGACAACAGTCATCATTGCAAGTAGGAGGACCGTAAATGGCATTTTACATGACTGCAAGTATTGTTATACCGAATCCTATTTTAAAAGAGTTTTAGTAACGGTGAGCTGAGAAATTCTGGTCATGGTGAGCAGCAGGCGCAAGCCATGCAGCCTGTGGACTGTGCGCATTGATATGTGGAGGCTGTTGATTTCAACCTTTTTTAAACTTGTGTTTTTTAGTAAAATTGCTTATTTTTTTTCCCAAAGGTGGAATTTAATGTTTTGTAGTGATGAATATGAAAATGCCTGTCATCTTTAGATCATTGAAAGGTTAACTAACATGAGAATTTCAGAGCAAATTCCAATACTCTTTTAAAAAGCGTGTCTGCCCTCTCTTACTTCTATGTATTTGTTTATCGACACACTCACCCTTTCTGAGATAGCATTTTGCTCCCTTGATCCCCCCCTTTTTTTGTCCCTTCGAAGAGTAAATGCTTTGTATTTCTTTCTTTAAAAAATTTACTTTAAAGAAGAAGCCACTTGAACCTTCAATAAAGGCTGTTGCCG
>u198685_mRNAlike RNA_house mouse048
GTATTCCACTCGCTCTCTCATTTATA
>u198685_mRNAlike RNA_house mouse024
GGGAGAGTGGACTATGGTTATAACTATTTTT
>u198685_mRNAlike RNA_house mouse03
ATATTGTGTTTATTTCGCCATCGCTTCT
>u198685_mRNAlike RNA_house mouse017
CCCAAGGATCCCACCCGTTTTTCATAAA
>u198685_mRNAlike RNA_house mouse08
ACGTCGACACTTTACATAGGACCAATAGTT
>u187193_mRNAlike RNA_house mouse
GGGAGCAGAGGTGGGGAGGCTCTCTAGGCTCACATAGTCAAGTATCTATCGCAGATGACTATTAAGTTGGCTGTTTTGGCTGACGTATTGATTACTTTTGAGAACAAAGTAGTGAGCCTGTCTTGACTTTTGAGTAGTTTCAAATAAAAACCACTTTGCTGCCTCACAAGGTGTTTCCTACAAGTTGTTTAGATCCTAAAATACAAATAAAAATTGCATAAAATTG
>u187193_mRNAlike RNA_house mouse04
TATTTTCACATGATCTAGAGGCTTTGGTT
>u187193_mRNAlike RNA_house mouse01
GGAGGGCACGTCGATGCATGTGGTAGCGT
>u187193_mRNAlike RNA_house mouse03
CATGTTTAGTCCTTGACTCCTGCCAAC
>u187193_mRNAlike RNA_house mouse02
GTTCATGCTTTATGCGACATACTAA
>u187193_mRNAlike RNA_house mouse05
TTCGCATCAGATAAATTTAGCAATATAATCA
>u187089_mRNAlike RNA_house mouse
GAGTCTTAGTTCTCCGAGGCGGTGCGAGAAGGCCGGAGATCGGACGCTCCTCTCTTAGCTTTCTCTCCGCCAGGTCGACTCCGAGCAGCAACACAGACTCTGAGCTTCGCGCCTCAGGGGAAGATTAGAGGGCGTAGCGGCCTTCGAAGGCTCGGCCAAGAACCTTCCGCCCCCTCGCCGCCTCGATGAGCAGCTCTCAAAAGAGGCACAAACATCAGAAGCATGGATACAGTCTCATCTGTTAGAAGAATGTTCAAAGG
>u187089_mRNAlike RNA_house mouse03
CCCGCGCATCCGGCCTCCGCCTCCTT
>u187089_mRNAlike RNA_house mouse06
ATGGTACGTCCTATTCCGTCGGTCTCATGC
>u187089_mRNAlike RNA_house mouse04
CTATGCCTTCCTTCCCAGACACAAGG
>u187089_mRNAlike RNA_house mouse01
GGGACGGTTCATGTCAGGGTCTCCTT
>u187089_mRNAlike RNA_house mouse05
ACACCGAATGCCAAGGACAAGACCAATC
>u200402_mRNAlike RNA_house mouse
GGACTGAATCTAAGGCCTCCTGCGTGGGCATTCCCAATGAGTATATCCCCTGTTCTGTTTTTAAGTTGCCCAGCTGAGCCTTAAATACACTCTGTAGTCCAGGCTGGACTGGAACTTCTCATCCTTCTGCCTCAGCCTCCCAAGTAGCTAGGATTATAGGCCTGCAATTGCAGGGCCACTTTCCTCAGTACTCTGAAAAGCAGTTTCTAACCAATATTCTACATTCATGAGATTTTCCTTGTAAAACCTTATACCACTTAACATTCACACTCTTAAAAAAAAAAAAACTGGCTAATGAAATTCAAAGACTTAAAAAAATTCCACACAGGTAATAAGGAAAGGGTTATGTTCTGAGGTTGTAGGTTGAGGTGTCCTTCACCAGGTAAATGTGACCTGTTAGATTGTAGTGGCAATGTTTCTGCTTGAGAGATTTCATTTTCATTCTCCTGAGATATTGTGCCATAGCTCATGCCTTTACTGAAGATAAGACACCCTTTCCTTTTGGTTAGCAGCATGTTCCTCCAGGATGAAAATCCAGGGCAGCTGAAGACTTGTTTTCAAATGTCGTCTAACCGGCTTAACTAGTGGTAGGAGTTTTATCTATGTGGTATGAGGCAGTTACAAAAATTCATAAATGCCTCATTCTATATAATGGTCCTTTAAGCAGTGTTTGAGATCTTTCAAACACTTGTCCTTCAGTAGGAAAACAAAACTTATCTCAAGGTTCTTATCAATTTGTAAAGCTAAAGTATTTTTTACTATGTAAATCATTGATTTGCCTATTTTATTAACTTAATATTTTCAAATTCCTTTGAAGCAATGATGTTTACTCAATTTTGTTTAAGTAATACATTAAAATGAATCAGATTGTTCCTGTTATATTTTTTATAGGAGAAAATGAAAATATATGAGTTACACAGTCAAAAAATGAAAATGAGAGTCATGTTACGGTGCTAAGAAAACTTCAGGAGAAAAACACAGCCATCTAAGTGTGCTCAGCTTCAGCATAGGACACCTGCTTTGGATTCTCAGCCTCTCCAATGTCAGGGAGAGACTGCCATAATTGACTTTGTTCCCCCTGAAACTGTGAGCCCAAAAATGAGTCCTTTCTTCTATAAACTGGTTTTGATCATTGTGTTTTATCACAGCAACCGTTAAATACAGAAGTTGGTGCTAGAGTGGGCTGAAGCTGTGTAGCACTTGACTGTGTTGCTTTGAAGAGGAAGGTGGAAGACTGTGGAGATCTGGCCTGGAGCAGCATCTGGATACTTTCGGCAGAACTTAAAAGGCAACCCTAAAGGAAGCCTGAAAGATAACCACACTGAGAGCAATGAGGACTGTGGAGACCCAGAGCAGAAGGTTTCAGAGAGGAACACTATCAGCCATTGGGCTCCAAGCTCTTGTGATATTTGGGCAAAGAATCTAATGGCCCTGGGCTTTGATCCTAAGAACTTACCTAAGGGGAAATTTTTAAAGTAACAGAATAATTTCTATAGTGGAATAAAATTTCAAGACCACATAACATTGAGTCTGTGGCATGGTTTTTATTGATAATGCTTCGGATCTATGATGGAAAAGAGACAGAAATTAAAAATGGACATTTTGGTGAGATAAGGAGCATTGGGAATCTTACTGCCCACATTGAAATAGAGGCTATAATTGCTCAGGAGTCAAGCACCATTAAGGAGAGACCTGCTCTACACTGGAATGTGGTTAACACTCCGCCCAGCTAAGCCTCTACATTCTGAAAGGAAAAAGACTAAGAGGTGACTAGCCAAACTTAGCAGGTATCTCAATATGATGTTATCTTGGATGCATGAAGGAGACCACACCGGTTCATAGACTCCTCTTCCTGGATCTTAGATGCATGAAGGAGACCATGCCGGTTCATAGACTCCTCTTCCTGGGCCTCAGGGAGCTGCTGGGGCCAAGAAACATGTGGAAGAGGGGTCACTACATGAAGGCTTTGAGAAGGCAAGAGGCTCTAAGAAAGCATTGCAGGAAACTGTGAAAGTAAAGCTCTTGCAGTAAAGATCCCAAATTTTTGGTGATTCAGCAGCCACGGCTTACCTGCTGTGACAAGTTATGCTTTGATTACTGTGCCTAGAGAGATCCATGAAACAAAAAGAAATTCTCCCTTCCCTAGGGACAAGATACTTCAAAAATGCTGGAGGCTGTTGTTTAAGGAAGATAACAAGCCACATGTTTTCGCACTCATAAACAAGTTTGTTTGCCCCAACTGCATTGGCTGTCTCTATCACCAGTAGGCAGAGGTAAGGAAACAGGAAACATGTCAAGATATATGCTTGTCCTTCATTGTATGTTTGTCCTTCATTGGATATTGATTGGCCTTGTGGGGTTGCCTTTTTAAGCCTCTGCAAGATGTGATTCATCACCAATTGCTGGGAACCTGGGAATGAACCGGGTCAGAGTCCATCCTCCTGGCCAGCATCTAATTAACGATTGCTTCATATTTGACTCAAAGATTGTGGTAGTGGTCTTATTCCCAACTGGTGAGATTAACACTGCCAAAGAGAACTGCAAACAGGGGCAGAACCAGCCCAGGAGAGATGTGTACGTCGCAGGCAGCAAAGGTGGGGGTGTAGAGGTATCTAAGCCCCTCGACATCAGATGTGAAACTACAGATTTGGTCTTGGCCCTGTTGAGTTCTGATCTTACTTTGGCATAGCATTCCCATTTAGAAGGTTTGTGGGTATTATATTCTGGGGTATTACACATTGAACACATGTGAATTGTGTTTTGATCTTACAGTGGTTACAATTAAGAGAGTTCCTTGAGCCTCAGAAGAGACTTTGGGCTTTTGAGTTTTACAGAATATTGAGGCTGTGAGAAACAATGAGGAGTTTTGAAATCAGATTAAAGAAATTTTGCATTAAGATACAGTTATGAGCTTATGGAAGCTGGGGAGTGCAATGTAGTGTTTTAAATAAGAAATGTTTCCATTAACCTGGGAATTAGAGCACATGGGTCCTCAGTAGGTAGCTTTGTTTCGGAGAGGTTTAGAAGGTATGGTCTTGTTGGAGGACGTGTGTACTGGTAACAAGAGTTGGGAATATATCCTGTCTACTTCCAGTATGCTGGCTGTCTGCTTTGTGCTTCTGGTTAAGATATGATAACTCAGTTTCCTGTTCCTACTGCCATCCCTGCTACTGGTCATGCATCCCCACTGTGATGGAATCTTATACCTCTGGTACCACATAAACACTTCCTCCTACAAATTGCCTTCGTACTCAGCTATCTAGTGCACTCAACGTCATCATAGAACACCAGCTTTGGTGCCCTGTGTGGAGCCCTGGCTGTCCTGGAACATGCTCTGTAGACCAGACTGGCCTCGAACTCTGCCTTGAGACCCACCTGCTTCTGCATCCCAAGTTCTGGGATTACAGGTGTGCACCACCACTGCCTGGTGTGCCTTTGGAATTTTATAGGATGAACTCACAGGGTTTCAGAACCAAGTGTTGGCAGCAAACCAACAAAACCGCATGTGAGAGCTGTGACTTATACTTGGTCATAAAGATAGAAACTGACAGAACGCCGTTCTGGATGCTAGAGAGCTAAGTGACAGCTGATTCTGAGCTTCGCATTCCCATGTGGCAAACTGCAGCCTAACTTAAGAATACATTCTCATAACAAATAGCTGAATGTCAGCCAGTCTCAGCAGCTGTAGGTCAGCCAAACATAGGCTCACCAGGCTATTTCCCTATGATGCAAATAGCTTGTCACACCATGCTCACAAAAGGCAAAGCTGAGCTGTGATTAATCAAGGGACTTATTTTTTTCCTTCGTCTTTCCACAATTAATGCCTGCCTACACTAGGGTGTAGGGCTCTCTGATCCTCTGAACCACTAGGGACTCACTAATGAATCTTGTTCAAATAAACTTCTGAGTTTAATTTAATTTTTTTTCTTATAACAAGTTTCTTATATAGGTTTGTTTATTCTCTTTATATCCTTATAGCAGAAAGTTATGTCATATCTTTTATATGGGCAATAATTCCATTTCATAGGAACTCCACCCTAATGTCATAATCACTTTCAAAAAGCCCCACACCCACATATTATTACATTTGTGATTAGGATTCAATTTATGAGGTGACCAAGGGTAGGGAGTGCATATTTAGACCATGGCTAGTATTTCATCTTTGCTCACACACCAGGAAACATCAGGCAGGATTTAAACTCTGTACTTTATATTCATCTTTCTTACCCTTAGACCCCTCTTCCTGAGATATCTTTGAATTTCACACTAGTTCTCCAGTTTGACAAAACCTGCATTATTTCTGGGTTTCCATTTCAGTTTTGTTCATATAGGTGATTGTGAATCCCCCCACCCCCAAATAAACACTGCTCCTCTATTACG
>u200402_mRNAlike RNA_house mouse047
TTTCTAGATAGACATATTCGTAGAGATATTAG
>u200402_mRNAlike RNA_house mouse045
GAGTATATTTATTTAATTCACGTGG
>u200402_mRNAlike RNA_house mouse0105
TATACGTTCTCAATGGTCTTTTGTAGCAATA
>u200402_mRNAlike RNA_house mouse053
TACTCGTTACCAAGAGAGTATGGAC
>u200402_mRNAlike RNA_house mouse088
TCAAATCTACATGGTATATACGTGTAA
>u204902_mRNAlike RNA_house mouse
GAGGACGCGATGGCGGCGGCCGGGTCTGCAGGGTTGCCGGCGACCGTGTCGGAAAAGCAGGAGTTTTACCAGCTTCTGAAGAACCTGATCAATCCAAGCTGCATGGTGCGGAGGCAAGCCGAGGAGGTCTATGAGAATATCCCAGGTCTGTGTAAGACTACATTTCTCTTAGACGCCGTCCGAAATAGAAGAGCAGGTTATGAGGTGAGACAAATGGCTGCCGCACTGCTACGACGGCTTTTGTCCTCAGGGTTTGAGGAGGTCTATCCAAATCTACCTCCTGAAGTGCAGAGGGATGTCAAGATTGAACTGATACTGGCCGTTAAGTTAGAAACACATGCTAGCATGAGGAAAAAGCTTTGTGATATTTTTGCGGTGCTGGCCAGGAATTTGATAGATGAGAGTGGCACTAACCATTGGCCAGAAGGTCTGAAATTCCTCATTGATTCGATTCACTCTAAAAATGTGGTTCTGTGGGAAGTTGCACTTCACGTTTTCTGGCACTTTCCTGGGATTTTTGGGAACCAGGATCGTCACGATTTGGATATCATCAAGAGGTTGTTGGACCAGTGTATTCAAGATCAGGAGCATCCAGCAATCAGGACATTATCTGCTAGAGCTGCAGCTACGTTCGTCCTTGCTAATGAAAACAATATTGCTCTTTTCAAAGACTTTGCGGATTTGCTTCCTGGGATCTTACAGGCTGTGAATGATTCCTGCTACCAGGATGATGATTCTGTGCTAGAATCCCTTGTTGAGATTGCAGATACTGTACCTAAGTACTTGGGTCCCTATCTAGAAGATACTCTGCAGTTGAGCCTGAAGTTGTGTGGAGACTCTAGGCTTAGTAACCTGCAACGCCAGCTGGCTCTGGAAGTAATAGTCACCTTATCTGAAACTGCAACTCCAATGTTGAAAAAGCATACGAATATTATTGCACAGGCTGTGCCTCATATATTAGCAATGATGGTTGATCTTCAAGATGATGATGACTGGGTAAATGCTGATGAAATGGAAGAAGATGACTTTGACAGCAATGCGGTTGCTGCTGAGAGTGCCCTAGACAGACTGGCTTGTGGACTTGGTGGGAAAGTTGTTTTGCCAATGACCAAGGAGCATATCATGCAGATGCTTCAGAGCCCTGACTGGAAATGTCGACACGCCGGATTAATGGCCTTATCAGCCATTGGAGAAGGTTGCCATCAGCAAATGGAACCAATTCTAGATGAAACAGTTAACTCGGTTTTACTTTTTCTTCAGGATCCTCATCCAAGGGTAAGGGCTGCTGCCTGTACTACACTTGGACAGATGGCTACAGATTTTGCACCTAGTTTCC
>u204902_mRNAlike RNA_house mouse011
CTTGCATGGGGTAGAAGGTAACAAT
>u204902_mRNAlike RNA_house mouse02
CCTGGGGGGTACTTCGTCTAAGCGAG
>u204902_mRNAlike RNA_house mouse012
TCTCAGTCCATCGTAGACATCATCGGCAACA
>u204902_mRNAlike RNA_house mouse05
CGCACATCTCGTTGTAGTACGAAATT
>u204902_mRNAlike RNA_house mouse04
TGGAAGTTGTATTTTACCTCGATGG
>u201909_mRNAlike RNA_house mouse
GATCATTTCTTCTAAGTGTCCTATCGAGCAAAGAAGCAACTCATCAGAATGATGCCTGGAGGCTTGTCACGGGCCAGATCTGCCACACCAGAAATCCAGGAGATTGCTGATAAGGTTAAGTCACTGCTTGAAGAGAAAACCAATGAGAAATATGAAGTGTTCAAAGCTGTTGAGTATAAATCTCAAGTCGTCGCTGGACAAAATTACTTCATTAAGGTTAAACGCTGACCTCTCTAGCACTGTTGTGATTGTTTCCTGTTGCCCCAACTGTAGCTTCATTTCTAACACTGGTCTTTAATTAAGACACTTGGAAGTAGAAGACTCCCTGCCCCAATCCATTGGATGGACCTTGTTTTACCTTGTTAATATACAAAGTTTTTTTCATCTGTATGTTAAGAAATCAGGGTGATCACATACACACACACACACACACACACACACACACACACACACACACACACACACAAACACACACTCATGAAGAAGCACAGATATGTGCATGCATTTACATACCCATAGTGTCATATATAATAGTATTCTTTGGTTAGTAGCATAGTAGTAGGGAGGGATATCAGAGCACAATGTCAACTGTAGAAAACAAAACTTTTATTGTTCTGATAAGGAACAAAGTGGCAATTCTTAATCAGGATAGTGTAGGTCTCCGGATCACGCCCCATCCCAAACAAAATAAAACAAAACCAAACCAAACCAACAGACATCCACTGGGTGGAGTTACAATGATGGTTCTTAGATTTTTCTTCCTTCCTTTCTTTCTTTCTTTCTTTCTTTCTTTCTTTCTTTCTTTCTTTCTTTCTTTCTTTCTTTCTTTCTTTCTTTCTTTCTTTCTTTCTTCCTTCCTTCCTTCCTTCCTTCCTTCCTTCCTTTCTTTCTTTCTTTTTTTTTTCTTTACAAAGCCTGGTGGGTAGTCACAAAGTAGATTGTAGCACAACAGACATATAGTGACTATATAGTCCATATTTTCCAAATCAAATCTTAGTTTCTTTTCCCTTATCAAACTTTATAGTAAATCTTTGTCCCAACTTAGAATTCAGACAAATGAATCACCCAAAACACGGGCTGCCCTCTGCTCCTGTTCCAGGCATCATGAAAATAAAATGTAACTCTGGAATGTGATCTTTGCCAAGATTTAAATATAAAGTAAAAAAAATTAAATCCAGATGGAGAAATGGATAAGTTGGTAGGAGTGCTGGCTGTTCTTGCAGAGGACTTAGGTTTGGGTCTCAGCACCCACATGGCAGCTCACAACCATCTCTGAGTCCAGGTCGAGGGGATGTTCCACCCTCTTCTGACATCTTCAGGCATTGCACACATGTGATGCACGTAAGTACAAGCAGGCGAAATATTTATACAAAAACATTGAACAAAATCTTTTACAAAGAGTATTAATATATCTAAGATATATGTTTTCTGCCATCCTGTTTGCTGTTCTCTCTGTTAAGGTAAGGGTTGATGGCCGGTCAGTTGACCGGTGCTGCCTTGGGCCAGAGGTGTTGTTTCAGGAGAGCTTGGCACATCTCATCTGGACAAGAAAGAGTTGCCATACAATTGAGATCCATGTGAACTAACTTTCTCTCTGTCTCTCTCTCTCTGTCTCTCTCTGTCTCTCTCTCTCTCTCTCTCTCTCTCTTTCTTCTTTTCTGTCTTTCAGATGGATGTTGGTGGTGGTTGTTTCCTCCACATAAAGGTCTTCAAAGGGATTTCTGGAGAAAATGTTTTAGAACTTCATGGTTACCAGACTAACAAAACCAGGAAAGACGAGCTGTCCTACTTCTAAGCAGCAAATTCTAAAGTGACCTGATTCTTCTTGTGAACAAATTTAGCCTTCAATAAAGAAATATTCTTG
>u201909_mRNAlike RNA_house mouse03
CTCCAATTACTATGTATACTCGAAATAGTCC
>u201909_mRNAlike RNA_house mouse011
GAAATACTTTTATCGTCTCCAA
>u201909_mRNAlike RNA_house mouse030
TAGATTTGTTCCAAGAGCATGGATGACGTATA
>u201909_mRNAlike RNA_house mouse044
TCACATGTCCACGTCTACACATTTTC
>u201909_mRNAlike RNA_house mouse022
CCAAGCGACCGAACAAACTAACTAT
>u178408_mRNAlike RNA_house mouse
ACAATCTGTATTTATTTTAAACCTAATGAACAAGGGAGTGGCAGCTCAAGTTGTTTGGTGGTGAGACTTCCTTAGTTCATTGAGGGCTGTGTTTAATTTAGGATCTTTATTTTTTTTTTTTAAGTTGTCTGTGGGTAGGGGTTGTATCTGTGTTGATTTTTTTTTTTACTCTGTTTTGATTCTATTTTGTGTTTGTTGTGAGTGTGCTTTATGTTGGGAGTATAAATCTGGAAAAGCAATGCCCGAGAAGACTTTGAAAACATGTAGCTTCAGAAATCCCACTTCCCTGAACTGCCAAGGAACATCTCAAAGCAGCTAGAGCCTTTCAAAGAGTGTCCCAGTGCAGCAGAAATCACATGGCAGAAACTAGCCATGTGATCTGCAGCTGAATGCCTCTGGCCTTTTCTGGGCCTTGCTGGTACTTTTCTTGCTATTCTTGATCATGTGCATCAGAACCCCCTAGATCAGGACTCTTTTCCCAAGTATACATTGTAGCCTTGATGCCTCCACACCTGCACTGTGGCTTATCCTTAGAGAATTTCATTGTGCTGTCCTCCACTCTGCAAAGCTCTCTCATTTGTCAGGGTCTACCCCAAATGTGATTTTTGTCCTTCCAGTGTCATACATTAGTTCCTTTTCTGTGTTGCCCCAGCAGTGAAACCCAATCCAAGTTAATAAATTAAAAAAGATTGCAAAATTAACTTTCAAGGTTTGGTTTTCTAAAAAAAAAAAAAGGCCGGGGCTCAAAAACAAATTTTCTGATGGGACTGAATGGGTATTCAAGAAAAGGAAAAAGGGACAATGGATGGCATTATTGGATTAAAAAAACCAGTATTATGGTATAAGGGCAAACTGGTAGGGGGAACAGGATTCCCTGAAGTTTCCAATAATGGCTGGATAAAAGTAAAAATTCAGAAAGTGAGTGTGAATTACTTTCAGAGCAGTGAAAGATATAGGCCCTGGCCTTCTTGGAATGATGTACAAATTCAGATAGACAGCCCTACCATCCTACCAGAACCCTTTCTTTATTCTAAGTTATTATTCTATGAGAAAGTCCTAACTATNAGAGAGTCTCGGTCACCTCACAGACGAACATGCAATGAGAGAAAGAAGTGGGCTGGTCTAATGGTCTTTAAAAATTTTTCAATTCAGGTTGGAAGGAGAATTATGTTTTTAAGTTGGTGGAAACCCTCTTCTGAGCTCAGCAGGGCTCCAAAAGAGATGTACCTACCAAACCCCAGAAACAGGTCGGGGCCCTAAATTTAAGTCTTGGGTAGTTAAACAAAAACAAAAAAGAATTTTAAATGGTGAAAGGTGGGGAGAAGATTTGGTGGGGGAGGGGGGCTGGGGTAGAACATGGGCTACTAGGGAGATGAGATGTTCTGAATTGTCCCCTATGCAAGGTGTACACATATGAAAATTGTAAAAACAAATAAATATAAAAGGCATATAGAATACCAAAAAATTATATTAAAACATAATCATCTAGTTCACCAATGACTTTTTTAAATACAGAAATGTTTTTCATATAAATGTTATTTTTACTGAACAGGTACTAATTTGTGCCCCAACCACCCATGCTTTAGCCCCACCAGACCCATTTAAAAACTTTCAGGGGTTTGCTTGGGGTTTTTTGTTCCCTTTGCTTTTCCCCCCTTCCCCACTTGCCCATGCCTTTTTCTTTTAGTTTTTAATCCCTAATTCTTAAAATGCTTTATTAAAATTAAAAATCCAGCCAGGTTTCGGGAAAAAGACCATCCACCAGAACCCACCATCCATTCTTTTCCATCCATAATCCTTTCCAGTGGTTTTCTCCTGCAGAGGGGCATCTCCTCAGGAAATGGGGGAGAGTGGTTTGGGTCTTCCTAGATGGTAGCTACCTAAGAGCCATAGTCCACAGCAGGAAAGAACTCTACAGAGGTACCTGTATTTTTGCCCTCTTCTCCTTTCTTTTCAAACTGAAGCCCCTAGGTTTCCCCTCCCTATTGGGAACCATAAAGCTTAATTCTTGGTACCACCTCTAAATTTTTTAAATAAATTTTGGAATAATCCCAGGGAGGTTTTTAGAATAAACCCTTGAATTTTAAAGCTTTCTTTAAAAAGTTGGGCCGGGGATCCAACCTTTGGGGTTCTTCCATTTTCAACATGATACCAGCAAGCTGAAAACCCATCCATTCTCTTTCTCTTTTAGATGGTGTAATCCCAATCCAGTTTACCACAGTTCCTGCTCCTTTCTGCTGCCTTATGCCTTTCACTAATATATCTTATTTTCCTTGTCCCTTGTTTATATTTGAGAACTATTGATTTATCAGGAAGAGGACTTAATGCCTATAGGCAGTTATGTACAAAATAATACTATCTGCTACAGGGTAGCAGTTGGACTTTGTGAGATGGGGTAGATGCTGTAGTTTCAAGTCTATGATTGAGATTCCTGGAGATTTGGGCTTTTGTATGTAGAGGGATCAGACTGGTAAATAACATCTCCTTTGTACCTAGCTTCTTATAGACAGGCAAGATTTGGCCGTAAGTTTATTATATTTACAGTCAGGGGATTTTTATGGTATTGAAAAGGATTGTGTACAGCTAGTCTGTTTTATTAACACCTTTAGTTGAAGAAGGTCAAGGTGACTCACTGAAGGACACACACAGTTAATTAAGTAAAAGGATCTGGGCGAAAGTTCTCTTGACTTTGGTATATATCCTTTGCCCCATATTGCTCTTGATAAAATATGCTTTAAAAACATCCCAAAGTTGAAAGCCTTTACTATTTAGGACAGTCTGGTTGTCCTTTTCCCCAAAGGTACTAACAAAGATGCTCTGCCACCATCCACATCTGAACCACACTCAACTTCATCTACAGTGCCCTTTTCTCATTTAGTCTGTTACTACCAGGTGATTACAGACAAGTGCTTTGAGATTAATGTTTACATTCCAGGTAGGAAGCAAAGCCAAATGTCTGCTGCATCTTCACATTCCAAAGGAAGAGGCTTTGCCGTTCTGTTTTCCACTCCTTCCATTTCTCCTCCTTCTCTGCTTTTTTAAAAATATATTTTTAAAGTCTTATTTTTCATTATTTTGTTTAAGTATATCCACGGGTGTCTATGTAGGGGTTTGCATGTGCACCTGAGATTAAGTGTCCTGAGAGACCAGAGGCATTGGGACCCCCCTGAATCTCAAGGGGGATCAATTATGAGTTGCATGACATGGGGGCTGGCAGTAAACTTTGTGTTCTCTCAAAGAGGAGTGTGTACTCTTAACCAATGAACTGATGAGCCATCTCTCCAGCACACCTCCCTCTTTGTGTGTGTGTGTGTGTGTGTGTGTGGTGAGATGCTCAAGGAGTCAAGGGCATCTGATTCCCTGGAGTTGGACTTACAGGTAGTTGTGAGCCACCCGAGGTAAGTGTTGGGAACAGAATTCAGACTCTCAAGAAGAATAGCAAGCTCTCTTAACCACTGAGCCATCTTTCCAGCCCCCTCCTCTTAATGCCATTTTCCTGAGTTTCTTTTTGCTAGCTGCCTTTTCTATTTGATGCTTGAACAAAATGAATGAGTGATTGGTAAAAATGCACCAAGTGAGTCAGTGAGATGGCTCAAGGGGTAAAGGGGCATGCAGCCAAGCATGATGTCCCAAGTTCAATCCTGAGGACCCACATGGGAAAAGGTAGATCCAGTTCCTATATGTTGTCTTTAGACCTCCACACATCTGCCATGGCATGTACACACACACTCACACACACAACCCAAAAACCTAAATGTGG
>u178408_mRNAlike RNA_house mouse093
CAATCGAGCGAGCGAACGTACGAT
>u178408_mRNAlike RNA_house mouse014
TCCAATAGCTAATGGCATTTACCACGAAGACA
>u178408_mRNAlike RNA_house mouse06
CGCGCATTACTTTTGTGAGTATATCT
>u178408_mRNAlike RNA_house mouse035
GTTAAATATAGAAAAGAAATGTGGACTAT
>u178408_mRNAlike RNA_house mouse031
TGCATTCTCTTTTTTGGTTCACCTCTTCA
>u204092_mRNAlike RNA_house mouse
GGGTCAAGAAGGAAGAGGAGGAGGAGGAGAGCCACAGGCGAATCAAGAAACTGAAAACTGAGAAGGTAGGATACGATCGCCTTCTTGTGTGCCCCCCACTCTGTGTGCATTTGTTTGGGGTTGTGGGATGTGCCTCCAGGTGTCTTACACTTCCTAGTGCTTTCGGGTTCTCCGTGAGATTTCTATGACGTTCATCCTTTATGGATGCTATCCCGAGTGCAGATTTTGGCTCTTGCTTCTGCTGCTTGCTTCTGCTGGTGGTGCCAGCGTTTGAAAGGTCATAGGGTGGGAGGCTCTGAATGGTCCAAGTGCCTTTTGCCTTCTTGTAAGAGCGACTGGGCAGCCAGCAAATTGTCCGTGTGTGCTTTGACCAGAAAACCTGCTGCGGCACTAGCTTGAGTTTCGTCCTGGTTTCTTCCCTAAAGAGAATTGTCGTCTGTGTTATTGTTAACCGTGTGTCTTTAGGAACAGGGTTCTAGTTCCCTCTGTGGAAAGGGAGTGTGTAGTGTTATTGACACTCATTGTTCTGTTACTTTCCCCCAAATAGTTCCGTCAAAGGATGTACTCCAGGCTGGGAGTATTGATCACTGACTTTGTAACTATGCAGTCAAACTGTGCCAGTTTTGGGTGACTGTGGAGACGCTCTCTACTTTGCTCTCTCACCCACTGCAGCTAGAGCCGTGAGACTGTTATCACTTCGGTCTTTAGCTTGCCTGGGCAGCTGGGAGATTAGTAAGTAAGACTCGGAAAGCACATTTGGCTTGTGTTCTTGAAATGTGAGGATCCGACCAAGGGGGCCATTGGGGCAGCAGGGAAGCCAACTGTGGTTTAACAATGCCTGACGTGAGCCATTTGGACCCCTGCACTCTTGTTGTTCATTGTCTTAAAGTCTGTGGTTAGACACTGTGCTGGAAACCCCCTGCTCCAGTGTTACCTTGATTAGGCATGGAGGCCTGGGGTTTGCTTGTCTGAGATGCAGTTGCTTTGGGGTAATGTTTGGGAACTGGCGGCTATGTGTCCTCCAGGCTCATTGGTTGGGAGGTGAGAGTGGTGTTTCTGTGAAATTAATCTTTAGACTCATTCCACAAGTTGTAGCATGAAGATGTAGTGTTTCTATCAAGTGGTTGTAGTAACGTGATTTCTTCTAACTATGCTTATTATTGTGGTACGATTATGTTTCCCCTTTCTGGCTGTAATGATGCGAAGAAGTCTCCTGGGGATTACTCCTGCATGAAATAACACAAAGTTCTCTGATTCCCTTTATTTTCAACTTCAGGTGCTCAGAGTTAAAGTTGGAATGGACATAGGAATAAAGTTCTGATTGTAAACACTGATGGAGGCAGAGAGAGGCATAGACAATACCGTCAAACTTGCAAAAGGCTACTGATTGCTTTTGGAATCCAAATCCTCTTAGCCTTTTACATTGATGAATTTAGATCAATTTAAAAAAATCTCAGGCTTTGCTTCTTACTTTAAATGTGTGGTTTCACATAATTTCTACTAAAAGACAGTTTGAAATCTTCTTATTACTTAGTACAGTGGGACATTTACTTTTGTTGCCAATAGTCTTCAAATTGCAGCTTTAATCTGCTTTAACTATCTGGATGAATTGCCCTAATCCAGTGCTCACAATGCTGTGGTTAAGGAGTCAGAGCTATTTGATTGGATCCACTGGCTGCTGGGAATGTGGGAGGGTTCTGGCCTTTTGCATTCCCCTTAGCCTTTTAATCTTCCAGCCAAATGTTCACATTCAACAATTTTGTTTAGCTGGCGATCGGAACATTTCAGGATCTCAAAGGCTGCTGTCATGGCAACTGAGATTAGTGCGTGGTGTCGGCTCTCCAGTTTGTGTTCCTTTGGCTCCCCAGTCACAGAGGGAAGTGGCTGAAGAATGGAGTGGCTGAATTATTCGCACGCATGCAATGCGTCTTCAGGCAGAGCAGTATAAATGGCATCCTATGAATTCCATAAATGAAGAGCGAACAAGTCATGCCCGGAAGCAGGGGTGGAGGTGGGGGCAGGGAAGAGAGAGGACGCGGCCCTGCTGTGTGGAAGCCATGCTCCAACCTCAGCCACCAGAGTTGACCCAGAAATTATTTTAGGATGGTTTCAGGGGCCTGGAACCCTTTCAGTGTTAGCCCACTCTTGCCCAAGGCTGAGGGGGTTGGGCTTGGGGATCTTTAAACATTTGGTCCTTAAAACACTGCCCCACCCCCCACCCCCCAAAAATGAACTTTTCATAATTCCCCATCCCATCCCTTTTCTTTTCAGAAGAATGACCAACTCCCCTGGCCATTAATAACCACCCCAAAGAAAGAAGAAGCCCTAATCCCCCTTAACTTATTTGGTTATTCCAAATTAGGGCTTTTTTTTTTAGAAAATACAGTGGCCGAAGGATGCCTGTTTAGGAAGCTAGAACTTAAGAGGGCATACTTGAAAACATGCTTCACATCTGAGGCCTCATGAAAGAAGTTTTTTTTTTTTTTTTTTTTTTAATAAAAACATTCTATATGCTTTAAGTTCAACATACTTGAAGAACCAGGGTTACTGGAGCATAGGTACCTTCAGAGGCAAGATGCAACAAGATTTTCTGGTTTTTCTCTTCTTTCTTTCTTTCTTTCTTTCTTTCTTTCTTTCTTTCTTTCTTTCTTTTCTGGTTGGAAGGTTAAAGGAGATTCATAAGATGCGCTGTCACTGTTTAATTTTCACAGCATGCTTAACTGTCTATTTTTGGTCTGTTTACTCTGTTTCTTCACTACCCAGGGTCATGTAAAGCATGATAAATTGGACCTTATGAAACCTAATTAAATCAATGAGTGTTCTGGCTCCTTTATGTGGAAACCACAAGTATGTTGTAAAATTCGCCACTCCCTTAATACGTGAAAAAAAATCAAAACAAACCATAATTCCAAGATGTTTGAGCTGTAGCTCTATAGCCCATTTTGTGGTTAAGCCACCAGTGACATGTCTGCCTAAGTAGGTTTGATGAGTTGGCTTTTGGTTGTTAGAACCTGCCTCTCCACCTTCCATTCCTGCCTTTCAAAGCAGAATGGTCTAGCATTGAAGCTGTTTGCATATCTCTCTTCATTGTCTTACAGTTTAGATTTATCAGAAAAGGAACTATTGGGCTGGTTTAAATAGTTATATAAAGTACTGTTACAATCAGTGGAATTATTTAATCACTAGAATACTGGGAAACACACAAGAAAAAAAC
>u204092_mRNAlike RNA_house mouse067
GACTTTCGTTAATAAAGCCACCCTAGTAT
>u204092_mRNAlike RNA_house mouse045
TGTTTCTTTTTATAAAAGTTACATAGATAG
>u204092_mRNAlike RNA_house mouse03
GATACTACGAAAGGCATAAAT
>u204092_mRNAlike RNA_house mouse07
ATTTCGTTTGCGCGAAGTCGCTAGACAC
>u204092_mRNAlike RNA_house mouse033
CCCGACTTCCCTCCATTACC
>u189838_mRNAlike RNA_house mouse
AGGCTGTCCAGGTAACTCAGAAGGTAAACCTGATTTGTTTGAACACCAGAACCCACATTACAAGGAAAACCTCTGGAAAGTTGTTCCCTGACCTTACCTGAACTCACATACACTGTTATACAGTAACAATAAAAACCCTAAGAACGAGGTTGACGGTATCCTTTAACAAGGAGAGGAGCTGAAAATATAACAGGTTTGTTCAACCTTAGTCCACTGTACAGGAACTGCTACTTGGATCAAGGAAAAGCAGGAAGAAAATTACATTGTTGAGTATTTTAAGTTTTCTGCACATATCCCAAAGAGGTGCAGCAATCATTGTCATACAGACCTGGTGACAAAAGTTCTGTTTAAAGCATACCATCTGTGCATGATTTCATAAACATACCGGGACTGAAAGCTTCAGTTAAGAGCTGAGTCGGGCATTCCAAGATCATGTCTCAAAAAACATCCTAGTTACTGGAATTAAAGGTATGTACCACCATTCCTGGCCTAGAACTGCATATGTTTTTAAGGCTGCAGATGTATATTATCTATGCTGCAATAATTATCTCTGTTTTGTCTTTACAGTGTAATCATTGATCAACTCCTCTCTCCAAGAAAAATGTACCAAGATTTTTGGAGTTCGTGTTCATAGCTCACAAGTCAACAGTTCTTAATCCTTATACACACACAGATTTTCACATGGTTGTCCAGAATGAAAAGCAATCTAGACAAAAACATTTCTTGGACAAACACAATAGTAAACGTAAAGAATGATTCCCAAGCCCCTCTGCTCTACATAGGAAGCCTTAGACCAGAATCTGACCTATCAGTACTGATACTGCTTAACTGTAAGTGGTACTTAGTAACAGAGGTACTGATCTCTGATTCCTAGTGCCAACCTGTGGTGGTGCCTGGGCATGTTACAATACACACATAGACCACTGCTATTCTAAGTTCCAAGAACTGAATACTACCTTGTTGATCCTAAGCATATAGGATACAGGGCTTTCTATGGTTATTTCCCTTCCAGAACAGTTAATCTGCCTGGGTCATATGGTACTGTTAGTACAGTAGATATATTACAGTTTTAGAATAAAGTGGCTTTTTAAGACAGTTTTACCTTGTAGACCAGCTTGACCCCAAACTTGTCAGCCCACCTGCGTTTGCCTCCCAAGTGCTAGGATTAAAGTTGTGCGCCACCACTACCGGGCTTGTTTTATTGTTTTCAAGACAGGATTTCAGTCTGTAATCCTGGCTGTCTGAGAATTTGCTCTATAAACCAGGCTGGTCTTGAGTTCCTGCCTGCCTCTGCCCACTGAGTGCTGGGAATAAAGGTGTGCATGGCCACCACTGCCCAGCCAATTCGCTTTTTTTTTTTTAAAGAAAATAATTGTGAATGAATGTATAATGTTATATGACTTAGAAAGTGGTAGTCAACCAATAGAAGTAGAGAAATCACCTTCAAGATTTATAACGCCCTCTCTCCAAAAGGTGATTACAATCTACTTTCTAGCTCCTCTTTGCTGCAGCAAAAGACGTTCACACACCAGCAAGCTGCACTTAGTAGCCAGATGGTGTTACATGAATTGAGCCTTTTCTCCTGCTTGGCATGTACACAGTAGTTGTAGTGTAATAGTTAAATGAATATCTTGTTAAATTATAAAACTGGTAGGTTGCTTAGTCCCTTAGAATTTGACTTAGCGTCTGATCCCTGGTGTAATAGGCTAGTCTACAACAGGGACATGTACAATTGCCCATGTATTTAGAAGTAAAGTCTGTTAGGGACGGGGAAGATGACAGATCAGTTAAGAGCCCTTGCTCTTGCAGAAATCACAGTACCTAAATTTGATGTCTCACAAATTACAGTTCCAGGAGTTCTGACACCCTCTTGCCTCCATGAGCATCTGCATGAATGTGCTGCACATATGCTCAGGCACAAATTCAGAATATAAAGGTTTATATAATCTATTGAGTGTCATGACCCTGAAAACATAGTAACAAGATCTAAAGATACTTGTGCCTACGGAGTATCTCCAAAATGAATGGAAGAAAGACAGTTCTGCCCTTAACTGAGCTTAATATATTTTTAGACTAAAACTTTAAGAGCTCCTTGAGAGAGGGGGAAAGCATGTTTGTTTATGTATAGGCGCCAATAAATGTCATAAGAGGTTTCTAGATTCCCTGGATGGTTGTGAATTCGAAGGTGAGTGCTGGAATGGACTCTTAACCTCCCAGCACACAATTTCAAAATTTTAATGAGATCTGGCAAAGTGTAATCATGCCATGTTTGTGTGTACAAAGAACTAAGTTTCGTCTTCAGATGGCTCCATCTATTGGCTGGCTTCTAACTCACAAAGTTCTGCCTGCTTCTCCCTGGATGCTAGGATGAAAGCAGGTACCACCATGCCCAGCCCTGGTTTGCATTCCTATTACCTAATAAGGTTTTTTTGAGAGAGGGTTTCTCTGTGTAGCCCTGGCTGTCCTGGAACTCACTCTGTAGACCAGGCTGGCCTCGAACTCAGAAATCCACCTGCCTCTGCCTCCCAGGTGCTGGGATTAAAGGCGTGTGCCACCACTGCCCTTTTTTTGTTGTTGATTGGTTGTTTTATTTTTTTAACATAGCCCCAGAAATATATGAAAGGATATTAAGGGATATGAATTTCCGTTTTAACATTAAAACAACATTTAAGTTAGTGGGTTCTGTGAACAAATTCTACATAATTGAAAGCCCTCTGTCCTCTTATTTTTCAAGTTATATTCGTGAAATAAACTAATGAGTCAGGGCTGCAGCTCAGTTGGTAGTGTTTGCCCAGTATGCACGAAGCCCTATATTTGCCTCCATCACTATGATAAACAGGCATACCTGTAATTCCAACACTCAAGAAGTAAAGGCACAAAGATCAGAAGTTCAAGGTATTCTTCCCCCACACAGTGAGCTCAGAGTAAGCTACAGCTTAAGCTATGTGAGATTGTGTTTTTTAAAAAGG
>u189838_mRNAlike RNA_house mouse031
AAGAATGGCTTACCCCTATAGGAAG
>u189838_mRNAlike RNA_house mouse011
GCTACATCGCATTTCACGCTTCGCGATCGTTG
>u189838_mRNAlike RNA_house mouse064
GAACACAATGAGACATCGTGATACTTGTA
>u189838_mRNAlike RNA_house mouse018
AGATTTTCTTGGATTTGTTACATACGA
>u189838_mRNAlike RNA_house mouse071
ACGTATAAGGTATACAAGATGGGGTTAATG
>u205549_mRNAlike RNA_house mouse
TCCCCTTTCTGTAACCACTAGTTCATGTGTTTGGTGTTTTTGTTAACAATACTACTGCACCTACTTGAGGTATAGAAGATAAAGCAATGAATGTATATTAGTGGTAATACGGTCACACTATAGTGAAACAAAGTTATATATCTGTCACTTCACATGATACATTTTTATGACAAGAACAATTAAACTTTATTAATATAACAGAAATCATTTAATACTAATTCCATTAGCTATAATCCTTATTTATACATAAAATCTTTACATTTCTTCATACTATATGTCTGCTACTTTTGTGTCCTTTAAACTGTTGCTATATTTCTTCCACTCTTCTTGCCTCTTAACAACCACTATTTCACTGTTTCTGCATGTGTATGTTAGATTCTACTATCAGTAATATCATGCAGTACTTTTTTTCTGTGATAGCCAATTTCATTTAACATAATGTCTACCACTCATATTAAAGATTCCCTTCTTATCTTCTATAGATTAATATCCCATTATGAAAAATATTTTCACCTTACGTATACATTATGCACAGTAGCTTGTTTTCATTTAGCATAATCATAGATTTTTTTCATCTTGTAACCTTGAGTCTGTGTTTATGTCAGACAAGTGCTGAAGACACTACCTACCTACCTGCCTTTCTTTTATAATCAGGGCATTAAAATTGTACATATATGATGTGATCACACAAACATCTTTCTTCTCAAATATTTTCTTACCATTGTTTTATGGTAAAACATTCAAAATAAATTCTTCTAATTAAAAAAAATAGTACTCATCTGTTATCACTATACTTCTAAGTTTGAGCCAAGACCCAAAGGGTAATTAGCTCCCACTTCTCCCTCCCAACTGCTTTTCCCAATATCCACTATTTTATTTTCAGTTTCTATTCTCTCTTAGTAATCAGTAAGACCATGTAGTATTTTTGTTTCTTCTGGAACTTTTCTCTTAAGGCAATGACCCATAATCCTATCCATAATTTTATAAGTGGCAGGATTTCATTTATGTGACTTTATGATATATGCACTGCACTTTATTAACTTTTAATATTTATTTATTTGTCTGTCTGTTGTGTGCTTCCCAGAATACATATCTACGGAGGTGAGTGGATACCCTGTGAAAGTCAGTTCTTTCTTCCCATATGGATTCCTAGAATTGGCCTCAGGTCATCAGGCTTACAGTTGCATAGATTTACCCAATGAGACTTCTTACTAAGCCACCACAATTTCCTTATCTTTTCATCAGTTGTTAAATATTCATTGGTTGTTTCAATTTCTTGGCTATTGTCAACAGTGCTTTAATAATAGTGAGAATATAGATGTCTCATCAACATATTGATTTCATTTCTCTTGGGTATAGACCCAGCAGTAATATAGTTGGATTATGTAAAAGTTCTGTTTTTAGACTTTTGGGAAACCATCCATAATATTATTCATAAGGTCTATACTGAAATACATTTCTATCAATGATGTACATGCTTCCCTTTTCTCAGTAGTCCTTTTAGCACATATCACATTTAGTAGTTTTGATAATATCTAACTGATTGAAGTGTCATTTTGATTAGTGGCATTGAACACTTTTCATATATGTGTTGGTCATTTGTATGGCTTCTTTAAAGAAATATCTATTGATATCTTTACCTAATTTTAATTGGATTATAATATTTATAATATTTTCCTTTTTAATATTTAGCTATTTGAGGGATCTACCTAATACTATGTTTCACAGTGGTGAGCCTAGTACTGGTGTCAGTCTAGCGCCTAAAGTTAATTCTTTCTTCCTTCCCCCAGGAGGGATGGTCACTCTATACAATTAATTGCTTAGAGGTGAGTAAAGAGTAGCACACACACAATTCTTTTTTCCCCGTCTCCTAACTTTTTTCACCATATCTTCCCTTTTTATGCTACAAATAGGTACTTTTGTCCCTCACCTGGTTTCTTTTGCGCTTGTGAAGACAGTTTAACACATGCATAGTTGTATAAAATGGTATTTGTGGGTAGCCATATTTTTAGAGTGATTTTGTTTGCTACCAGTTCATTACAACCTCCTTCTTACCTTTCTTGTGTACCTGCAATAGGAACTGAAATTAATTTTTCTCACAAGAATAGCAGAATCTTAGCTTAGTAAATACTCACCATTCTACATATTTTACCAGTACTTGAAATTCAAGCTGGAAAAAAAAACAATATCAATCACTGTGTTTCCTAGATCTCTTGATTTCCCTCAATGATGTCAAAATATTCTCGTATCCTAGTTTGAAATAGCCATGCATATGTGTGTGTGTGTGAGTGTGTGTGTGTGTATACACATATATAATTTAATCAGTATATATTAAATGGTATTTTTCCTGAGAAAATTGGAGGCCTGAATGCAAGAAAGGGAGTAGAGTACATAGGTTGTTAAATATGTTAATGAAATAATTCTACCAATATTTATTGGCTGTTTATCATGTACTAGAAATGTGGGATAAGCAAACAAAGATTGAGATGCAACTGTTTCCTTTCTCTTGTAGAAAGGAGTGTAATCTGTATGTATAGAAAAATTACAGGAAAAGGATGTGTAGCAACCATGATATATATACATATACATCATATACATATACACATACATATATACTGAAGAGGAATGGCCATTCTTTATAGTCCATGAACTACTTAAGCTGAAACCTCAATTATCATTTAGATAAATAAACAGACTACAGGGAAAGCATTGG
>u205549_mRNAlike RNA_house mouse026
TATATATATTCACTCTCTGTT
>u205549_mRNAlike RNA_house mouse065
TCTTAATTATGGTTCCCAAATCGAA
>u205549_mRNAlike RNA_house mouse061
TGGATGGATCATGTCCATATCACCAT
>u205549_mRNAlike RNA_house mouse033
GTTCATGTCTCTAATTAATATTTCTATGAGGG
>u205549_mRNAlike RNA_house mouse063
AATTACTAAGCTATCGATTTAACAAAT
>u205141_mRNAlike RNA_house mouse
TATTATATTACAGATTCCTTCAGGCTTAGGAAATTGTTTTGTTTTTATTTTTATTTATTTATTTTTGTTAGCCTGTAAGCCTCCTTCACCTCTTAAGACTCACTTGTAGCCCAGAAAAGTATCATCCTTTAACAATTGCTGTTTTTTTGACTTGGGAGTGTGTGTAAATACCAGTATATCATATCTCAGAGCATCTGTTATGTGGAGTTAGAATTCAGTGAAAGTCTTAATTTCTGTCTTCTCATTTACAGTTGAAAAGGACGAGGGCGTTTTGATAGTAAGGGAAGATGCCGGAAGATCTTAATTACAATTTCTGAAATAGAATGGGTGGATACCGAGCTCAGGAAAGCTTAGTTCTTCCCTAAGCACTCCGTAATTTGAGTTTTCTTATGGATTTTTTTGTTTGTTTGATTTTTGTTTTGTTTTTAGTGGCAAACTCAACGTTTTCTAGTTTCTTTCTCTATTATTATTATTATTATTACTGGGGAATATAAAAACTAGTACTCAGGACTGAAGAGATGGCTCAGCGATTAAGAGCTCTTCCGGAGGTCCTGAGTTCAATTCCCAGCAACCACATCCATGGTGGCTCACGACCATCTGTAATGAGATTCGATGCCCTCTTCTGGTGTATCTGAAGACAGCCACCGTGAACTTGTATATTAAATAAAATCTTGTATTTTTTAAAAAAACAAACCAAAACATTTTAAAGACTAATACTCAAGCCAAAAGGGATAAAGTTAGGTTGGCCTCCTGGTTGAGAGCTCCAGCTTTTCCACTGTCATGGAAGACCGAGGTCGTAGGTCTGGTAGTTGAGAAAGGTTAATTGGAGGGAGAATATTCTTGGCAGGAAGACATGGAACAGCAGGGCAAAATTTGGGGGAGCACCGTTGTTCCTGGAGCCCAGATTTATGAAAACATGAGTGCTTTGTGCGTTATACATACTGGGCTTGCTGGAGTACAGACATTTTTAAGGGGGT
>u205141_mRNAlike RNA_house mouse013
GCGTGCAATTATATAAGCTATGATG
>u205141_mRNAlike RNA_house mouse08
TGATTTCTTTGTATATGGAACCATGTC
>u205141_mRNAlike RNA_house mouse07
TATTCCGAATTCGCCTCTCTTACATCTA
>u205141_mRNAlike RNA_house mouse012
GAAACATGATACTTATCATACTATATGCC
>u205141_mRNAlike RNA_house mouse022
ATTGGTATATATATCAAGTTGGAGGCTAGAC
>u198053_mRNAlike RNA_house mouse
GGCGCTTGGGTGCTTGCCTCCAGCTGATCGTCTGCCTGCACGTCAGGCTCTGGGACACTAGCTTGTGGCGCAGCTTAGAAGGACTCCGCCGCAGGGGAGTTGAGACCAGCCGGACACGGAGCATTAGAGGAGATCTCAGCTGAGACAAGAGTGCCTGTGCAGCCAGCCTTTGGGGATCTCAAAAAGGGCCGTGCATTGCAAATGATGAGATGGGGGAGGGTTGTGTGCAGTGGTGAAGAGTGAAGTTCAAGGCTCAAGGCAGGAGTTATGTTGAAAAGCCCGGTTGGAGAGGGCCTCTGGGTACAAGTACCCAGGGCTTGTTTCGACAGAGGTTTCACTATGATAGGGAGAAGCAAGACTTTTGTTTGACTTTGAAACCTCTCTTTTGGTGTGAATTTGAATTATACATAAGGCTATAAAATGTAGGTGGGTCTGACAGACAGAAACATTCCATAGAAAAAGGACCTTTAGAAGCTGAGTGTGGTGGCATTCAAGAGGCTAAGGCAGGAAGGCTGCTGTAAGTTCGATGCCAGCCTGGGTTATATATAGTAAATCCCAGGTCAGCATTGGTAACTAGGCTATTATATGTGTGTGAGTGAAGAGTATGAGGTTGGGTATTCTAAGGACCTGGAGCCCAAGAGTGGACTCTGCGTCCATCCTTAGGTTGGCAGTCTTCCAGGCCTCAGTTTCCTCCTCAGGGAAACTGTCTTACTCATACAATTGTGTATTTACAATATGTAAAATCAAAGTGTCCCACAAATTCATCCATCACATTCCAAGCTGAGACCTAGTCACTTTATGAGGACATTAGAATCAAGAAGTATAAACCTTGACCAACAAAGGCTAGGAGAGGAGTCTATGGCAGCATCAGGAAACCTGGACATCCTTAGACCTGGAAAACGCAAGCAGCTGAATCACACCCCACCTAAGGATACAGCCAGACTTCAGGGATCACCCAAGGAGGAGCACTGTACAGGCCTCTCACCTGGACCACGAGGCCATGGCTTGAGAGGAGCTCAGACAGGCTACCCTTGCCAGCTGCATTCTCCAATGCCCTTCTCTCAACTCAACACACTCCCCATCAGGAAGCCACCTTCCCATGTGGACATTCCTTCCTAGGAGGAAAGCGTCGACTACGACTACACATGTGACAGCTTAGCACACAGAGGGCAAGCAAGCTCTCTGTGTGTTTCCTCATGGGTGTTCTGCTCAACAAGCAAGTCCCTAATGCATCAATCCGTACAGAACTAAACGTAAGTTTATGGCGATCTTCTTATCCCCTGACATTAGACTGTTTACACCTGGCTGTAACCTTTCAGTATTTTGATTCCCACTTTATAGGCAGGCAAACTAAGGTTACAGAGAGTTAGCCTAACTTGTCCAAGATGACCCAGCCTCATCGACTTTAGATGCTCATGCAAAAAAGAGACATGGCTTGTGGGGAGACATTCTTCATGGCACACCCATCCTTTGGAGGACACAGCAAAGCCGGGCTTGGATTCCTGACGAGTGGAAATTGTGAGTTAATGCTGTGTGTTCTTTTAAATGACTGTATGTTGATTTCTTAGGCAGTGATAGACAATAGTCTATCTACATTGCAGAAACAGTGGCCCT
>u198053_mRNAlike RNA_house mouse039
GTGTCCAAGTTCGCAATTACGAACCA
>u198053_mRNAlike RNA_house mouse026
GATAAGAGCCCATGTGTACAAGGGTCATTG
>u198053_mRNAlike RNA_house mouse01
TGTGACGGACATTTCGAGAGGTAGACGTTTAG
>u198053_mRNAlike RNA_house mouse030
GAATCTCACTAAGTCGCTTGCTAGTTCG
>u198053_mRNAlike RNA_house mouse024
AATGCGTATCCCTTTTATTACGCACA
>u179563_mRNAlike RNA_house mouse
TGAGATTTTGCTCTAGATGGTGTGTAAAATAAGTTTTGATGGTAACGAAATAACTTTTTCAGAAGTAATGATAAGAACTATAAAACTGGGCAGTGTGTGCCTACATTTAGTCCCAGCACTCAAGAGGCAGAGGCAGGCAAATATTTGAGTTGGAGGCCATCCTAATCTACCAAGTAAGTTCCAGGACAACCAGGGTCACACAGAGAAACTGTGTCTCAACACCACCCCCCTTCTAAAAATAAGGACTAATAAAAGGAATTAAAAGAGCTAGGCTTGGTGGCCCATACTTGTAATCCTAACACCCCAGAGGCTTCCTGGTCTACCTAGTTAGCACATTCAAGGCCTGCCTTGCTCAGAAAAACAAAGACCCAAAAGTGATGACAGGAAGAAGTGAGTTAGAAAACGCATTGGAAACGCTGCTCCTGATTTTACAGATTTTACCTGTGAAAGGATACTAGTTTCTTCAGCATGACTAGTTGGAATGATAAATCATTACAGAGATTTCACAACTGAAATAATTCAGTAAAAGGCTCAGTTTGCCTAACTTGTTTACAGTTACCTCATTAAATCTCATAACAGGGCCTCATCCATACTGTCTGCATAGCTGGGGCAGGGCTTGATACGGCATGCTGACCTTGAATTAAATTTCTGTCTTGCCCAGGCAGCCTGCCACTTATGTAAAGAGTGAGCCTTCCAGGCCTGTTCTCTAATAATAGATCTAGGAAGCCTAAGGAAGAGCAGAAACATTTGGAGGGCATCTCTCTTTTACCAACTCTCCAAGGAAGGGCTTACCCTTTGTGATGAATATATTCAGAAAAATGCTCACAATCATGAAAAAGCATCTGTTTACACATTTGGTAATGAAACAAAACAGTTTTCAGAAATGTGCTGCTGCTGTGTACAAAGAGGTGGCTGACTAGAATACGTACTTGGGTCCCATCCCCTCTCACCCCCCCCGTACACACACACACTGAGTTGCTACTTTTTTTATATCTTGTTTTCCTTATAACTAAAATCACACATTTAGAAGGCGACTTACCTAGAATTAGAAGTGCAGTCTATAATTTAAGAAATAATCTATTTACACTTTGACTAGGATTATAAAGTTCAAGAACAAACTGTACTTTGATGTTGCTAGAAAATTTTTTAGGGTATTTGTATTTTATATTTTGTTTCTTTTCATTGAGAGTCATATCCATAACCTGTATGGAGTTATGAATCAATTAAGGTAGGACATACATTAATTTCCTGTTTGTGTTACCAGGTAATTTTTGGTACATACTTTCACACCTACATGGAATAGTTCAGTCACCTCATTATGGCCTGGTGCTGTGGTTGAAACCCAATGCACATAGTACATGTGACATATGAATACAGTAAAAGACAAGGTAAAAATGAGATGTGTAAGACTCTTGCTCAAATAAAGCATCTAGCTTTACAGGGAGCTTCCCTCTACCCCCTTTCTTTTAATAAATATGAGACGTACATTGTAAAATAACAGCAAAAAGTGTAGTAATAATACATAAACCAGTACCATTATCAAGTCATTTGTACTGTTACAATTATGTATGCTATACTTATATAAAATACGTTATATCTTATATATACTTGCAGGTTTGTTCATGCCAGCATCACCACAAGCATATGAATAATGTATTACTATAGCTACTACATTACTGAGCAATAGGAATTTTTCAGCTCTGTTACAATCTTATGGGATCATCATATGAGAACTGTCATTGACTAAAGCATAATTGTGGCACATGAATGTTCCTCTCATCATAAACTTTTACTAGATAACATAAGAATAAGGAAATAGAAATTTTCTCATGATTGTTTTGTTCTTAGTTTGCTAACAAGGAAAAATTTTGTATTGCCAATTTAAAAAAATCTGCATTATACTTGAAAAGTTTACTGCTGAGGGATTCATAGCATGCATGTATAAAGTAGATTTTGTTTAGTCAAAACAGATAACTCTAGTTTGTATTTATGAAACAATATACTCAGCCAAATGTGGTGTCACAAATCTGTAATCTCTCTCAGGAGGTGAGTCAGGAAGATTGTGAGTTCCAACTAGCTTGTGGTGTGTACCAAGACCCTTTCTCAAAATGTGCTTGTAAATGTGTTCTTGGGTCATTTGTTACAAATTAGTGGAGTCTTTAATACATTGAGAACTTTACAAAAATTTTATTACCATAAGCAGAAAACATATATCCATCAGCAATCATTCCTCATACCCCAAACTTTGCAATTATAAGCAGTGTGTAAGCCACTTTTTAATTTTCTATTTGTATAGATTTGCTTATTCCGGCCTTTTCATATGAGTCATGTAATCTATTGTTGTTGCAAGCAGTGTCTAAGCAACAACAGGATTAATTTCTGCCTTACACAGTATTAAAAGCT
>u179563_mRNAlike RNA_house mouse018
AGAGGCTCCTAGTCTCTTGTTGACCT
>u179563_mRNAlike RNA_house mouse030
AGTCACATACCATTTCTCTAATCATCATG
>u179563_mRNAlike RNA_house mouse057
TGGTAAGCTTCTATTGGATTAGATTT
>u179563_mRNAlike RNA_house mouse021
TAAATAACTGACCATTTTGGCGAAGAGATCT
>u179563_mRNAlike RNA_house mouse026
TAGTTTTTACCAACAATACCTTTGAATAG
>u191220_mRNAlike RNA_house mouse
TTAGGGATGGTTCTGGTGCTAAGGTCCTGTTCCCAAATCGGTTCTTGATCTATCAGTAAAGATGCCATGGGCCAATTGCTTGGTGGAAGGAATAGGCGAGACTTCTGGGTCCCCGCAGGTAACCTAGCAGTTGAAAGGAGGGGGAAAAGAGTTTTCACCGTGCTTCAGAGGGAGAAAAGCCAACCAGCCATGTGAGATCTCAGGCAGAGTGACCAGGCTGCATCTGCAGGTGGGGGATTGGGACTGTTGAGTTGGGACTGAAGTTGAGTACAGATTTAGGGTGCTGAGCTGGGTGTCCTGGTAAGTGCACGTTAGCTGAGGCAGATTGGAGGCATCCAGTAGTTGGGCCAAAAAGGCAGGTTAAAATTGAGCAATTGTGTGTGTCTGTGATGTTTTTCATCCACACATCCAATGTTCCCAGAGTTTAGGCAGGGTACCAAAAGCTACTCACTACATGGGAGCATGCACAAATGGTATGGTGACTGGTGTGGACTAAGAAACTGTCCGCACTCTGACCAGATGGCTCCTACCACACTGAGACTCATCAGCTTGTCTCTGGGTCTCCTCTGTACCCGCTAGGACAATGTCACTCAATGGCCCAGGTTCACAGGGCTCTTCTCTAACATTGTGTGGCACCCCACAGAGTATGTGCAATTATTTTCTAGGTTCTCATGTAGCCTAGGCTGTCCAACTATGTAACCAGGGGTGATCTTAAATTCTGATCTTTCTGCCTCTACCTCCCAGGGCTTGTGATGACAGAGAAGCACATGCCTAGTTCACGGTGCCGGGCACAGCCCAGGGCTTCCTGTGCTCAAGGCAGGCATTCCAACAACCAAGTGCCCCACCCCCTTCTAACAGGCCTCTGCTTCTCTGTTGGTTTGGGGTGCCCATGGGTATGCTTGCTGGCCGAGCAGGGTATACTTGTTCTGGGAGAAGAAATACTCTGAGTAAAGACAGCCTAGTCTTTTGCATATGTCTAGCCCCCAACAGTTTTAGTGTGTGGAGGTGAAAGGACAATTTCAGGGAGTCTTCCTTCCACCATGTGCATCCCCAGGGTTGAATTCAGCTTCCAGTTTGGCAGCAAGCACCTTTACCTACTAGGCCCCTACTGAGGTTTTGTCTAAAGGAGCTCAAGAACTCCAGCCAGTTTCAGGGATTCTGTGTTTTTTGTTTGTTTGTTTTTTGTTTTGTTTTTCTTTTTGTTTTTTTTTTTAATGTTAATAAAATATTTTTTACAG
>u191220_mRNAlike RNA_house mouse016
AGCTTATAGGTTTGCCTAGCGGGTATG
>u191220_mRNAlike RNA_house mouse04
TGAAGTGGCCTCGATTCGCGAGACCCTAAAT
>u191220_mRNAlike RNA_house mouse08
AGGGAGAGGACAAACAAGTAGGCTCTTTATGC
>u191220_mRNAlike RNA_house mouse019
GTCTCACACACAATATCGAAGGTCTATA
>u191220_mRNAlike RNA_house mouse030
TATCGATATTTGTTTCTATCTT
>u190328_mRNAlike RNA_house mouse
GCTTTCCGACCTCGCCAGTGCTTGGGCTCACACTGCCTCCTTTCGGGCAGCTCCACGCGTATCGGCCACGCTCACGCACACACCTAGGCGCGCACCCGCCAGCTGCACTTGCACGCGCACACTGCCTTGGTGCTCGCCCCCCGGGCCGGCTCCGGCCTCGAGCCGCTGCTCCCAGTCGCCGCCACCACGGATGCCAGCAGCTGCTCCCATCTGCAGTGCAGCAGCCCCGGCCGCCGGCCGGCCCGCCCCGGGCTGGAGGAACCGCACCAGGACGCTGGCCCTGCTCGTGGCTAGTCTGCACGCCAGGGCTCAGCGAGGATGGGAGGGTCGCAGTCCCTGCAGCCAGCCCCAGCCAGTGACCTGAACCTGGAGGTTTCTGAGGCCATGTAAGTGCAGTGCTCTGCCTCCTGTAGTCCCCGTGGGGAGGAGAGGCTGCCCGGCTTTGTTAGTGCTTCTCTCCCCCATGTGGTGCAGCGTGAAGCCTAGGCTGGCCCGGGAAGCCTTGCAAAGATTTACCTGGTGGCTGCTGCTTGGTAGTGTTTTGTGTTTTAGCTGGACCGAGTTTCTTGCAGCCCTGGGATACCTCTGGAGCAGAAATAGCCCTCTGGAATTCGGTTTTGGTTATTCAGCAGCAGGGTGCATGGTGGGGGCTTCTGCGCTATCAGCATCTTTTTCCTCTGTACCCCCGCCCCCACTGGTATTTCCTGCTAGGGAACTGGAGGCATCAAGGAGAGAGGGCCTCCTCCTAGGAGGAGTATTGTACATGCTGGAAACAGTGCTGGGTTAGCTCCCTGCATGGCAGGACAGATGGATGGCATGGAGCTCAGAGTGCGTGTGCAGCCGGGCTAGTCCAGGCATCACCAGGCTACTCTCTTCTGCTGACACCGAGGACGAGGCCGCCTGCTATTATTAGTAAAGACAGCCAAACAGCCTTGTCATTGGTTGAGGCAGAGTCTGACTATGCATCGATCCAGGAATCCGATCTTTTCTCCAAACCACAGTGCTAATGTGCTCAGAAGTGGCTTTTTATTCCCGAGGAGTGTTTGTTACAGTTGCTCTTTCTGTTATGGTAGTCTCCATTACAAACCCAGTCTTGTTGGGGGCGCGGGAGGGATGGGGCTTATAGACTAGGTCTGTCTGCCAGGTCACAACTCAGCAAGAAAGGCTGCTGTCGAAAGTGGGTTCTGCCAGTTCCCTCGGATGTCTTCTCCCCTTTTCCAAAGAGGAGAATATTTCTGGAGACTTGCGGGGTGGGGGGGTGGCAGAGCAGTGTGCGTTCTTGAGTATTTGATACGTAACTTTAAAGCTCGCAGGCCCTGGTCTGTGTATTGGAGTAGGGTTTGGGCCCCATGAGAGGTGTGGGAGTGTGGGGCTTTCACCCTTCGCTGGGCTTAAGTGACACGCTGGACTCATGTGGTGATGTAATGCCGGGCTGAGCCGCATGGTTTTCCAGGCTCTGCCTTTTGAACAGCCAGTCATTCTGAGGAGCAGGTGTGCATCCGACCTGTGTCTTCATCCCCGTAACCTGAGAGCGCAGTATCTTACAATGGAGGTGTATTGTGTTTGGGAGTTTTTATGGTATGAACCTAGGGCCAGGCTGTCCTATCCACTCAGGTGCAGTATTGTTCGATGTGTGGAATATCCTACTGCCTTATAGGACTCGAGGAAAGAAAATTTCAGACTCTTTTGTTTGTTTGTTTTCTCAAAGTCTCTGAACTGGAAATCAGTGACATCTGACACCAAAGCACCGGAGGGACCAGAAAAGATAATGTGACCCTAGGTGGGAAAACTTGCACATTAGCCATTGGAAATTAAGTTCCCAGGTCCCGAAGGTCCCCGTCTTCTATCCTGGTTGAGTTACTGCCTTGTGTTCTTGGGAGCTGAGGGCTGAGTCTGGAGAGACTCTGGTAGGAACATGTTCTTTTAGATAATAGTCCTTAAGGGTTTGTCCCAGGGGGATAGTGGCAACAGAAGATAGAGGCCCCGTGGCCACCTTGAGAGGGCAGCTGCCCATCCAACCTTTTCATTGTTCCACTTGATCCAGTTTTACCACTTGAGGCTTCTGAAATGTCTGAGAGTACAATTTAAGATGATACATGAGGCGCCTTCACAAAAATCCTATCCTCCGTTCCCCAAAGTTTAGAAAAGTGGAAAGGGGAATTGTTGAGGGCTGTTGTTTCTAATGGCTTGCCTTTGCACCCCCTTCTCTAAGTGTTTCCCCTACAGATGTGTTCTGCCCAACCTTGAAG
>u190328_mRNAlike RNA_house mouse018
TAGGACACCAAGGCCCCCACGATGCC
>u190328_mRNAlike RNA_house mouse025
AGTCCCCTAACGTGCCATGGGGTCGCCCAGG
>u190328_mRNAlike RNA_house mouse042
TATGTCGTTCCACGCAAG
>u190328_mRNAlike RNA_house mouse016
ACTGGCCCCAGGGGGGCCTTGCAAGGCCCGG
>u190328_mRNAlike RNA_house mouse041
TAAGGGAATCAAAGTAATGGTGCACTTG
>u200933_mRNAlike RNA_house mouse
TGGGTTATATTTTTATTCACTAAATGTAATAAAGCAATAATCCAAGGAACACTGCTGTCTGAATTCAGAAAAACAGGATCAGAAAAAAAAACATGTAAATAAACACCAGTAAGCACATACTAAATATTATCAAAAGCAGTCCTTTTCCAGAACTTTCTCAGGACAGAGCAATTGAAACGTAATTGCCTGGCACATAGTATAGTATATCTGGGAAAGCACAAAATGAAGGCAGAAGGCCATATCCAGATTTAGGGTATGCTGAGGACAACGCTCATCACAGCCTTTTGCCAGATTGGCTCCTATAGCTCTGTTCTGACATCCAACAAAAAATAAACACGTTTTATAAATCGAATGTAAATGGTTGTCACAGGAGATATGAAATCACGTCCAAGAACAATCCAAAGAATGAAACGCACTTGAGGTAAAAGTCCCTCTTGCCTTTTTTTCCCTAGAGTCTCTCTCACAGCTCCTCAAGGCATTGATGCATCATTCCTTCAGCCCCATTCTGACAAAGGGTGATGGTGTTTGGGGAACAGTGACTCCCATCTGAGATTTAGTGCAAGAGAAATGGTGATGGCCCTAAAGTTCATGTTTTATGGGTGAGTTAGCTCTCAAAAGAGGGATTCAGAAGCTGGGAGGCCAACTACCATGGCCTGGATGAAGAGTCAAAAGGGCATGTACGTGCTAATCTTCACTGTGAACTTGGCATGATTGAGAATCAGGGAGACAAACACTGCTGTGTGTCTGTGATAGCATTTCCAGAGGAGTTGGAAGCTCTATGCATGCGCGTGACACTAACTGGAATGCTAGGGTCTTAGACAGAATGAAAAGGAAAAAGCTAGCTAAGCGCCAGCATCCGTTGCTCTCCACTTCTTCATACAAATACAATGTGACCACTCTGCTTCCTGCTCTTTCCCTGTAATGATGAACAGTGCTCTCACATCTGGATCTAAAATAACCTCTACTTTCCGTACACTGATCTTGATGGGCATTTTCTCACATCAATGCCACACTGATAAGAAAAGTCATTGATGCCTAGGCCACATAGGGTGAGTTTAAAGCTGCAGGAGTTACACTCTAAATGGGGCACAGGGAGGAAAGAATATTTTAGTTCATCCAATTCCAGCCTCTCTGGCTGTGTCTGGGTCTGGAATTCCACAGTGTAAGTCCTGTCTTCAATTCTGCATCCTACTACATTGCACACTACATTGCACAGTCCTTCTTGACCTCAGTAATCTTTTTTTTTTTTTTTTGGTTTTTCGAGACAGGGTTTCTCTGTATAGCCCTGGCTGTCCTGGAACTCACTTTGTAGACCAGGCTGGGCCTCGAACTCAGAAATCTGCCTGCCTCTGCCTCCCAAGTGCTGGGATTAAAGGCGTGTGCCACCACGCCCGGCGACCTCGGTAATCTTATCTATGAAATACTGCTTAAACTATTACAGAGAAATGATAGCTTCTTGTCGCATGTTTGACATGCCACAGATATTCAAGAAATGATACAGCTAATTTTTAGTAATGCTAACAACAAATGCTAGTGCCAAGTCCAAGTGTACCCAGGCACTTTGCTAGATACACCCACTTGTAATACGTATATTTTCCATAAAAGGAAACTGATACCACTATTACTAATCATTAGGTTACTAACTCAAGAGTCTGTAGTCAATGACACAGCCAAGAGATGAATTAAGACCACACTAAACTTCACACCCTGCTGCTCACACAGGATGAATGGTAGTGGGAAAGGAGTCAGCAGTTAGAAGCATGAGCTTTTAAAGAGGAGGGGAGAAAAGAAAGCCTAATATTTTATTCAATTCACCTTTATCAAGAATGTTCTCTAGGCCAGGCACTGGGCCAGACACCAGAGAAGAAAAGGGACACACATCCCTGCCACTTTTGTCATCTCTAAGAATGTTTAACCAGGAAAGAAAAGGGAAGACGTCCCGATGTTTCACTGAAGCCAGCTCATGCAGGCTCCCAAAAGCCAATTAGCATATTTTGTGAAATTATGCATGCTGACTGTTAAACATGGCCATTATTGAAATTAAATTACACAAACATATGAAACTGTATGAAAAATAGAGATACAAACTGCTGAGAACTCGCCACACCCTGATTAGTCTACAAGGTCGATACTTTTGAGGAAACAGGCCCTGGAGTGTATTCGTAAG
>u200933_mRNAlike RNA_house mouse029
CATACGAAAGGAAAGATTCGTGGTT
>u200933_mRNAlike RNA_house mouse013
CACTTCCCGAAGAACTTTCTAAGGAG
>u200933_mRNAlike RNA_house mouse051
CAATACAACATTGGCCTCGAACGAACAT
>u200933_mRNAlike RNA_house mouse019
AGATATTGGTACTAACGACGTGTACGTAT
>u200933_mRNAlike RNA_house mouse017
GCTAAAACTACATATAAATACTTAAATAGC
>u205374_mRNAlike RNA_house mouse
ATATGCCTGCCCTTCCGTTGGGCCAGGGTGCTTTTCCGGCATCGAGCCCGGGAATGGACAGTCACAGGCTTGCGGATGATCAGCCCATCTTTGATCAGCTTCCTGATCTGCTGTCGGGAGTTGGCATTGACGATTTCATTGGTCTCATTGGGATCCAACCAGACCTTCTTTTTCCCCCCGCAGCGGAGGACACTAGAGGCAAGCCTCTTCTGTAGCCTGAGCATACTCATGGCTGCGGCCACAGCAGCGAAAGGCCTGATCTTTATTCTTTAATCTTCTTTATTTATATGCATTGTCTGTTTTATAGTTTTGTATCCTAAGGGAGAAACCAAGATGATCAAGTTCTGGTTTTGTTCCTTCTGAATGTTTATTGTGTTAAAAATGTTTCAAATTTTATTTTCTTTTCTTTTAAATAAGGCCTTAGTATATTACCCCTTTTGGCCTAAAACTCACAATGTAGGCCAGACTGGTCTTGAATACTTACCTGATCCTCCTGAGGTAGCTTCCAAAATACTGGGATCACAGTCCCTCATCCCTATACTTGGTCTCATTTGGTTTCATTCTAAATTCAATGATTGCTTAGAATTGTGTTGTTCAAGGAACTATGAGATTTATATATACTACACATGTAAGAATGTATTATCTAACCAGTTGTGGTGGCACACAGCTTTAATCCCAGCACTCAGGAGACAGAGGCAGGTGGATCCCTGTAAGAAGGCCAGCCTGGTCTACAGAGCAAGTTCCAGGGTTATACAAAGATATCCTGTCTCAAAAATGGAAAATAAATAAATCAAAAGAACATGTTATCTAAACTCATTGTTTTTATAATAATTTTCATTTAGTCTTTGAAAGTTTCATACATTAATACGAAATACCTTTTGGCAGTAGAGACAAAATTTTACAAATCTCAGGCCACATTCCACCACATAGGGAAGTCAGAGAAGGAAAATAGAGGCAGGAACTGGAGCAGAAGCCATAGAAGTGTGCTGTTTGTGGGCTTGTTCCTAATGGCTTGTTTAGCTGCTTTCGGAAAAAATCCAGGACCACCAGCCAGGGAGGCACCACCCACAATGGGCTGGACCCTACTTCCATCAATCATCAATCAAGAAAATGCCCCAGAGACTAGCCTATCCTATGGAGGCATTTTCTCTATCAAAATTCCCTCTTCCTAGATGACTCTACCTTGTGTCAAGTTGACTTAAAAGTAGCCAGCACACATCTCCAAGCATGGCTCAGTGTAATAGTAACTCTTATTTGCCTGTTGTAATTGTCATCTCCAAGGCTTACTGCCTCCATCTGCTAACATAGGCCTAGTCCTGGTAGCTTCCAGACTCTGTACAATCTAAACTAGGCCACAATGTTTTCAGCCTCTGAGACTTGCTGCTGAATAAGCTCACCCTTTCTAGTACTTTCCGATTTCTGGCTAGCTAGTTCAACTCAGCTACTCTGGCTCAAACTCCTCTCTGACTCAGTCTGGCTTCTCTGGGTTTCTCCTGAGTTGCTCTGCTTGGCCTCAAACTAACTCTGGGAATCTGTGCTAATCTTCTGCTCCTTCCGGCTCATTCTGTCCTCACCTGTGTCTAGCTTGCTCTCTGTTCTCTCCCTGTAACCTATCTCCGTACAACTGCCCTGGTAAAACTGTCTCCTTCTCTGCACTGCCCCTTAGGTAGCTTACCTTTCCTCTCTTTTCTCTGAGAGTTGGACTTACTCTATTCTGGCAAGTATTTCACTGATTTATCACTTTGACACTCGATTAGACATCATTTTCAAATACGGTGTTTTCTTGTGCCAGTGTTTGGAGCACGTGTTTGAGATTGTAATGCCTTCTTGGTTAATTGTTTCCTTCTTTTTCTCATCTTATTAAGTGTGACTTGAAGTTTATTTTGTCAGAAATTAGGATAGCAACATCATCTTGCTTCCTGGTTCCATTTGCTCTGAATGTATTTTCCATAGTTTCGCTCCAATATGCTGCATGTCTTTAAAGCTAAAAATGAGCTTCCTATAGACAACACACAGGACCCTGTTTCTTAACCCATTTGTCTAACCTCTTTTTGGATTGGGAGTTGAGGCCATTATTATTTAAAGTCATTAAAAGATGTGTATTGATTGTTGTCATCTTATTTATTTTTTTATCTGTTTGTGTTCTTAGTCCTATTTTGTTTTCAGTAATTATAGCTTCTTGGCTATGTTTATTCCTCTCTTCAATCCAAAATATTGCTTCCAGTCTTCTCTGAAGGGCTGGTTTAGTGGACAAGAATTCTTTTAGCTTGTTGGTATAATGGAACATTTTTTTCTTTCTCCTTTCACCATGGCAACTACTGCTGTGTAAAGTATTCTGCATTAGCATCTTTGATGTTTTAGAATTTGGAGTGCATTACTCTATCTCTTCTGATTTATACAGATTTCACTGAGAAGTCAGCTGTATTCTGGTGGATTTGCCTTCATATGTTACTGTGAGTTTTCTCTTCCAGCTTGTAATAACCTTTCCTCAATCTATATATTTGGTGTTTTAACTATATAACTTGGGGGGGGGGTTCTTTTCTAGTCCCACCTAGTTGGTGTTCTTTGTGTTTCCTATATAGGCACTGAATGTGTCTTTCCTTAGACTGGGGACATTTTCTTCCTATTTCTTATTAAATGATTAACTTGTTGACAGTCTATGCCTTTGATCCTTCCTCTGTGCCTATAGTTCACAGATTTGGTGATTTATGGTGTCCCAAAGTTCTTGACTATTTCGAGTATTAAAAGATGTATTTGACTACGTGGTCCAGCCCTCTCCTTTATTGCCAAGCCCTGATATTCCCTGTTCTATTGATCTGTTCTACTGTCAAGGCCCTGACTTTTTCCATTGGGTTACTGAATTTTCTCATTCTGTATTCAACTCAGCCATAGTTTTCTTCAGTTTTTCTCTTCTTTGGATTCATTTGTTTTCAAATGCTAAACTGGCTTTATCTGCTGTGTCCAAGCATGGCTCCAATAATGAACCTGTCTC
>u205374_mRNAlike RNA_house mouse028
TCTTGTTGCGTTACATCCCATTCTTTT
>u205374_mRNAlike RNA_house mouse011
AAGATGTCGCGTACCTTTTCATCGTTCATGA
>u205374_mRNAlike RNA_house mouse024
CGGCCCTACGCAACATTGAGTTGCC
>u205374_mRNAlike RNA_house mouse032
CCTTTAACTATCTAATTGTTTATATGTA
>u205374_mRNAlike RNA_house mouse020
GATATTTGATTTTTTCTAGATACTATGTAT
>u186547_mRNAlike RNA_house mouse
GAGTCTCCGCCCCAAAGGACAAGTTTGGTGAAAGAAGCCAGAATTACTCGGCAAGGTGGAAACTGGAGGGGAAAAATTCCCTTTAAGAGGTAACTTGGATACAAGTGTGTGTGTGGCCTGTACTAGGAACACGTTCGCAGTGGTAGGTGCGGGAAGTGGGTCTCTACTTCAGCAAAGTCTGCATTTCCTTAAAGGTCCTCCAAATTGTTGAAGTTGAGGCCAATCTGGAGGAGGAGACCGGGAACAGTTCCAAAAGCCTCCAATCTAGGCCTGTCACTAGACTCCTCCTAGAGGAGAAAGAGGCGGGGTGGAGGACGAGGAAAGGCTGAACCTAACTACACCATCCCTGCCCGCGAGTAGATAGATAGCTTCCAGACTCTTTAATTTGCCCTTGTCGCCTGACTCTGGCCTAAAGCAGTTGACAAGAGTCATCTGACACTTGCCACTGTGTCTGGCCTGGCTGGTTCAAGAGAAGGCCAGTGTACCAAAAGCCCTATTCAGACTAGTGTGAATGAGTGACCAGCTGGTGGGGCAGAGAACAGGCTGTGCTGTGGAGGAATAGGGGGACTGGCCATACAGAGGCAGGAGGTGGCTTTCTCTCAGTGAAGAGGTTTTCTCTCCTTCAAACACATCCCGATGGTCTTGCCCTCAGGATTAACATTCCTTTTTGTTCATTTCTTGGGCTTAGGGATTTGAGTTTTGAGCAGGAGTTTCACTGTTGTAGCCTAGGCTGGCCTCAACCTACCAGCATTCCTGCTGTTTATCTTCAATATTGGATGGTACCACCTGTCAATCATACGGGTCTGTACAAGCTTATTGTGCGGTTCCAGCCTTTTGTGTGTTCTTAGTGGGGCTGTGTGCATGTCAGATGTATTTCCCCATTTGTAGGTAAAGTCCTGTCCAGTAAGGAGAAAAATGAGAAAAACCTGGTGGTGCCCTGCAAGGGCCAGTCCCCCTGAGACCCATGATAAGGCCTGTGGTCTTTGCCCTCTTTGATGCCCTTTCCTTTCATATCTATCTAACCCCTGCTTACCCTCAGGCCATAGTTCACACTCACTCTGAAGACCTAAGCCCCTATGCCCTCCTCCTATGGCCTGGAGCTGCCTTGGGGTGGGGACTTTGATGTCTTGACATTCTATCTGAGAGATTGAGAGGGCAGTTCAGACTTCTCTGTTCAGGGCCCTAGCTTTAGGTGGGAAGCTGCCTGTCACCAGCTTCCTGTTTAAGTAGTATCTAAGCCTATCACCAAATGGGACCATCACCACAGTTACCCCCTGTATTGTCACATCTCTAAATCTTTTGATCCGCCTCCATCCACTCTCTTAGGGCACTTGTGCTACGTAGGTGAGTTCAACAAAGTTATCAAGTGAAAGATCAGTACACAATCGACAGCTGCCTTCCTAAAACACTCTACCAATGTGGAAGATGTGGAAATTAAAACAAAAATTAAACAGTCATAATCTAAGTGTGGTTAAAAATAATACTCAGCAGCCAGGCTATGGTGGTGCACGCCTTTAATCCCAGCACTTGGGAGGCAGAGGTAGGTGGATCTCTGTGAGTTTGAGGACAACCTGGGCTACAGAGTGAGTTCCAGGACAGCCGGGGCTACACAGAGAAACTCTGTCTCAAAAAAAACAAAAACAAACAAAATATATAAAATACTTAGCTATAAACAGGAATAGCACCTATATGCTAAAAATTGTACAATGCTTGTGAAAGAAACCAACAAAAACCTAGAGAAATGGACAAGTATACCTTATTCACATATTGAAAGACTCAGCATGTTAGCTAATATTAGTTTTCTCTTAATTGGCCTCTAGGGCTAACGGGACTTTTATCAAGAGGTTTTTATACACACAGATTACAAGAAAATATTTGCAAACCACACATCTAACAAAGGACTACTACATGGTGTTTTTCAAATCCAATTAAGGATATGGGCAAAACACCGAAGGG
>u186547_mRNAlike RNA_house mouse012
ACGACATTGCCTCGTGGATGCGAACGCGA
>u186547_mRNAlike RNA_house mouse032
GCCTCTGCGAGAGACCTAACCAATCCACG
>u186547_mRNAlike RNA_house mouse024
ACATCGAGATATACAATATGAAAGAACA
>u186547_mRNAlike RNA_house mouse034
ATATACCCATATATCTATAGATATTCAATTAT
>u186547_mRNAlike RNA_house mouse027
ACTAGGGCTTGGGGTTGGCGAGCGGCCAC
>u204823_mRNAlike RNA_house mouse
AAGTATCTTCCATTGCATCCTTTGGGTCGTTACCTTTCTTCAGGCCACTGTTTTATTGGAAGTCTTGAAGCCTCAGTTGATACATTGGGAAAGCAGGCATGGGCATAGCCCTCACCTTGTAAAGATGGAGTGGGGATTAAATAACATGCACGGGGGCGGGGGTTAGTTGGACCTACTGTTTGAAAGGCATGCCATAAGTGTTAGATCCTGAGTGTCCTGCTGGCATCCTTCCACCAACATGTTCTCTGATTTTAAAAACTCCCACAAAGAAAATGAAACCAAGGAGGGAAGGCTGTGTTAAGTCTAGAAGTGTAGCTCTCTATCTACACACACACACACACACACACACACACACACACACACACACACACACACACACACACACACACACAAAACCCATCGGTATTAGAGATATGGCCTTACAGGTATTAATCACATTCTGAATTTGGCAGGGGCAGAGGTGGGGGTGCATCTTTGAAAACTACATGTAAACATTTTCTAAACTTCACAGGATTTGCAGCAAGTTGTATATTAACATCACCCTTGATTCCTTGTATCACGAATTAAGTATTCTATCTAGTCAACTTGAATCTATAAGAACTCCTGCATGCTTGTATAAAGACCTCTTTAAGAAATAACTCAACATGTTGTGTTTGAACCATTT
>u204823_mRNAlike RNA_house mouse010
ATTGTATAGACGAGGCCAATAGGCT
>u204823_mRNAlike RNA_house mouse03
CCAACGAGCCACCAACCTAGCTATCT
>u204823_mRNAlike RNA_house mouse015
TAGATGAGTAAGAGAGGAAACGCGTC
>u204823_mRNAlike RNA_house mouse06
TGCGAGCCAATTTACGTCGCACATTCTATCG
>u204823_mRNAlike RNA_house mouse08
CATTTATAGCAAATAGACCATCAGCGAGTGG
>u186982_mRNAlike RNA_house mouse
GGGTGTTCAGCCATCTGCCCTGCGTCGCCGTCGCTCTCCGCTCTGGATTTCGCCGTGATGTCGACCGCAATGAACTTCGGGACCAAAAGCTTCCAGCCGCGGCCCCCAGACAAAGGCAGCTTCCCGCTGGACCACTTCGGTGAATGTAAAAGCTTTAAAGAAAAATTCATGAGGTGTCTCCGTGACAAGAACTATGAAAATGCTTTGTGCAGAAATGAATCTAAAGAGTATTTAATGTGCAGGATGCAAAGGCAGCTGATGGCACCGGAGCCGCTAGAGAAGCTCGGCTTTAGAGACCTAATGGAAGGGAAGCCAGAGGCAAAGGATGAATGTTGAGAAGGGAGCCACAGGACCTTGTCCCCAGCCTGGAGCAGAGCTGAGCCCTTCTGCCCACAGTGCAGGGGGACCTGACACTCAGCCCGTGCTGCCCCGTGCAGGGGCTCTCCCTGGGGACTTTAGAACATGGCTCACCCCTGCAGCACACACCGAAATGTTTCCTCTGTTGACCTCGGTTCCCCTCTAGAGAGTGTGTTTTTCTTCCGTCTGTGTGTCACAGGACCCGTCAGGACTGAACCCTGCTGTGATTTGATATCCCGCCCGGAGTGGCTGTCACACCACAGAGCCCTGGCCAGCATTCCACAGCGACTCAGCCTGTCACAGATCTGAGTCCTCACACTGGAACCTGTCAATGAAACCAAGCGACAGGAAAATGTCCGCCTTTTGTGCTCACAGACTCATATCAGCTGGCTTCCCTTTCTCTGTGTTCTCTCCTGTGAACAAAGCTGGAATACAAAGTAGGAAGT
>u186982_mRNAlike RNA_house mouse011
ATGGTCGTGTCTTGGTTGCCAACGAAC
>u186982_mRNAlike RNA_house mouse012
GCCTCACATAGGGACGCTAAGTCTATT
>u186982_mRNAlike RNA_house mouse02
GTTGGCCGTTGCCGCCCCCGGTTCGGCCATGC
>u186982_mRNAlike RNA_house mouse06
GGTGTCGCACCCCCTACGGAGCTATA
>u186982_mRNAlike RNA_house mouse04
CTACTGGAGCCCTGCCAACACTCGCATAGCCT
>u187350_mRNAlike RNA_house mouse
GAGTTTCTTCAAAGCCTTGCACCCACTGGACTTCTGTGGGGCCATCCTTTCCTCCAGCTGAAGAGCAGACCCATACCTTTACATTTCGGTAGTTGTACTTGTGTGTCCGAGGACTTTTCAAGCAGGCCAAGAGGAGTGAGTGACCCTCCCAGTACCAACTTCTTGGCTGATTTCAGAGACAAAAAGAAGTCATGGAGCTCCTTGGGCATGCCAGAGATGAGCACGGGCCCTGGTTTCACTATTGAATGGTGGAGATGTCCATTTCTCCAATGCTTTCTCTAGAGTCCTGTGCACTTCCAAGGAAGCTTCTCTCACATCGTTGATGCCCATCAAGACTACCACTATATTGTTTTGTGAGCACTCAACACTAAAAAGCAACGGGAGGCTCACAGCAACTACTGCAGAAGCAGATGAAGATTTGAAGAATTGGAGGCATCTAGCCCATACACTGTCTCAAACCAGATGGCCGGGACCCAGAACTCCTTTTATTTACTTATGTTTTTCTGTTTAAAGATCCATAATAAATTACTTCCTAAGAGGTCAACGATGAGTACAGAAAAGTGACAAACGAAGAAAACACTGTTTGGTGGCTGCTAACTGCATGTGGCTATTTAACTTTTAATTAAAATATTTTTTAAAATGTTAATAAACTTATATCTTACCCTCTTGGTAATACTAACCATACTGCATGTGGGAAATCCCCCAAACACAGCTCAACTTCTCAAGGCTTCATAAGAACTAAAACTAGCTTCTATGAAGTTGGAAAAAGATCTAAACCTTGCCTGATTGCAAACACAAAATGAGTAATTCATGAAAATGAGTGGCAGTAAATTCAGAAGGCAGAAACCATACAAACTTATCAGCATAAGAAGAGGAAGAAGAGAAGGAAGAAGAGGAGGATATCAGGAAATTCCTACAGATAATGAAGGGATGTGGAGAGCCGTAAGTAATCGCCATTACAAGATGGCGCTGGCTCCCGCTGTGCCTAGTAAACAAGCATTGTGCGCAGATTCGAGAGTGAATTCACGCCAAGTCACTGCCCATCTCGGGGCTTAGTAATGAGGTGATGGGCGAGCAACAAATCAGGTGCTGACACGCCATGCTGAGGGCTATATAAGCAGCACCATTTTCTGGGTTCTGGCTCTTCCCTCCTGAAGAAGCAATAAAGCTTTTGCTGCAG
>u187350_mRNAlike RNA_house mouse026
TTGTATCCATCGGTCTCTAATAGAC
>u187350_mRNAlike RNA_house mouse07
AAGGCCTACGAGACCCTATACGTACGAGAAGG
>u187350_mRNAlike RNA_house mouse018
AATCGTTAGTGAATGTAGGTCTCTGTTGATAG
>u187350_mRNAlike RNA_house mouse09
TTCCTTATTGGGACATGGTATTGTG
>u187350_mRNAlike RNA_house mouse012
AGTCGAACAGAGAGTCGCACGTTGGGGTCTA
>u190057_mRNAlike RNA_house mouse
GAAAAGTCCCTGAATTCAGACTTCAGGCCGCGCCGTCCGAGAGTCGGGGCCCTTTGAGGTGGCTTAGGCGGTATCCCTGAGTTGACAGCATCACCCCGTCCCGCGTCCTCCTCTCCTCTGTTTTGTTTTTCATCTCTCCCTCCTCCCTCCAGTCCCCGACGACTGGCCCTAGACCCTCGCTGAAGGTGAGCTGAGCCACCGGCGAGTGGGCCGCTCCGAAATGGCCGCTGCCTTGAGCTGTCTAAAATGGCGGTCTCGTGCTCGGCTGGGGACCGCGACGCGGCTCTGCAGCCCAGCCGCAGCCGAGACGGTAGGGCGATGGAGATGGAGTGGAAAGGTGTTGGGTGTGTTGACACGACTTCATGTCGATGGCACAGTCGACATTCCTGGGGCGAGAGGAATCCTGTGTCACCCACTGGTAGGCTAGGGCAAGAAGCATGCCTCCGGGGGCGTGGTGCTCTGCGAGCAGTGCACGCCTGGCCCGGAGGGATGGCTGTCACTGGCCGCAGGGCGAAGTGACCGCGTTGAAATACTTCTAGGTCCTAGTGGAGCTGCCCGGCCCCTTCTGCTTCTTAACCTTTGCGATTGGCCTGCGCTCCCGTTCACACCTAGGGCCGCCTGGCAGCAAAAGGCCCCTAAGGGGAGACCCTAGTGTTCCCTGAAAGGAACTGGAAACTTAGGAGGGCAGATGCTTTGTCCCCAAGAGCTGCTGGGATGTACCTCAGAAGAGAAAGGAATACGGGGCCCTTTTAAGAAAACAAAGCTACTTTTTTTTGTGCCCACTTGACAACGAGGTGGGGAAACTTCATTTTATGGTGAACCAGTGGCTCCGAGAAGCTCTCTGTTTTGCTAAATTTAAATCGAGGCTGGAAGGAGAGTCCACTGCTAAGGAATAGGTTTTCTAACTACTGCCTAGTTTAAGATTGCTGCCTTCGCCTGTTACAACACGCTGGCAATCTGTTTGTACACACACACCAACCTCTAGTACCAAATGCTCGTTATGCTTGATGAAGTAGAAAACTCCCAAGTACTGTCGAGGCACGTGGGCTGCACAGTCAGTTTGGGAACTCTGTTCATTCTTCACTGACTAAATGTGTTAACCTAGCAGGTGCCAACTTCCCTGTATCTTTCTCTAAAATGCAGTCGTTGATAATCTCAGGTTCTTGACAATTAGATGAATTAACCTTTATGAGGAATTGGGCACAGATACTAACAGGCCACAGAAAATAAGAGAGTTACTCAGTAAGCATTAATTGTTAGATCGGGGACAGACTGGTTATAGTAACAGCATATGTCATGTAACACTTGCATATCTGATTCCACTTTAGATTGAGTTTTTAGTTTTAGAGATATTGAAATGGGGCTGTATTTAAAAAAAAAAAAAAAAAAAACTCAGTTGGTTTTTATTCCCACCACCACCACCCACGAATGTTTCTATGTCAGTGGGTAAAAAAAGCATTTCAAAGCAAGGAAATTACCAGAACAGTAAGTGGAATGGAAAATATTAGCATATTTACTTTACTACATACTAGGCATTCTCTGTTTACATCCCAAGAGCTGCATTGTAGTGAAAAATCATTTGTATTGACTATATTTAAAATATGATAAATTGTCATGGTAGACATTGATACTTCTGCTTGCTGCAGTGTCTGATTTTAACTTTTCTTATTCTAGGCTTCTGGTTACTCCCGTTCCCACCCTATCCCTTAATTTTATTTTTCTGAAGAATCTGCAGTTCAAGCTATCAAGGTGGAGAGAGCAATTACAGAAAGACGTGTTCATTGTTTCAGGTATTTTACCTACTAGGTGTTAACAGGAGAACCATTTTGATTGAAGAGCTAAAACGATAGGATAGAGCTTAATCCTTAAGCACATGGCATTTAAATCAACAGGAACAATCTGTATTCCTTTACAAATTTAATTTAAATCTCAGGGAATATTCACTAGACGGTCTTAAGTTTGTATTACCCTGTGTTACATGAGAGGAAAATCTATTAAAGTGAGTTTATATTTTCTTAAGATTCTGACCTTTGGCACAACAGTAGGCAGAATAACTCATAACAGTATGCATTATTTTAAATATATCTTAATTAAGATAATATAAGTTTATATTTTAAACTGGAGAAGTAGTATCTACTTTTTGGTCTATAGTTTACTTTTGATTGTTAACACATAATGCTTAGAATACACTAGAGTTCTCTGTCTTGGAACAATGTGTATTTTTAATACAGCTTATTAGAATTCTTGCAACTCTGAAGGGAGAGTTCTGGTATATAATACTATCAACATTGAGTGCAACATTGAGTGCATCTAATGGCAATAGTTATCAGAAAGATAAAAGATTCAAAAATATTATGCACTATGAGATTAGGTTGGTAAATTAAGCCTACAAAGTCTGTTTTGGTACATAAAAGTTTTATTGGAACACCCACCCATTCTTTCATCTGTTGTTATGCTATAACTACAGAGTTGAATAGTTGCAACAGAATCTGTATAACCAACAAAGCAAGCATTCTTACTGTATGGTCTTAAATATTTACCAACCTTTGCCATGGAAGGGTTCCTAAAGATGTTTCTAAAGATCCCTTCCTTAAAAGTGTACATACAAACTCATTATTTCTTACCCTACTAATTCCCAGATAATTTTGAATAATGTTATATTCTGTTGAGTGTTTTGAGAAAAAAAATTGATACTAGCAATAATAGTTTTTCTTTATAGTTTTAGTATAAGATGATTTGAATGTAAGTTTAAGAATACTAAACACATTTCTATAGTTTTTATTTTTATGTGATAATCTACCTTTAAGAAAGATGTGCAGCCGGGCATGGTGGCGCACGCCTTTAATCTCAGCACTCGGGAGGCAGAGGCAGGCGGATTTCTGAGTTCGAGGCCAGCCTGGTCTACAGAGTGAGTTCCAGGACAGCCAGGGCTATACAGAGAAACCCTGTCTCAAAAACCAAAAAAAAAAAAAAAAAAAAAAGAAAGATGTGCATACCAGAGCCCCCAGGAAGGTTGCATGAGAGATTCACCTGATAAAAGAACAAGTGATGTCCATCTTCATGAGGATGTGTAGGTAGCATTACAAATTAACATGTGTGCTTCTGTATATCTCTCTCATCTTTGTTTCTTGTCCTACAATTTCAAAACATTTGTGATACTCTGTGTTAAATCTAAATTAACCATGTTTTGTGCCACAAACTGATTACCCTTGGATCCTTTGCTAAAACAAGGAAATCTTAAATAAGAAGTAGACTTGTTTGTTGCCAACCAGTATCTCAATCAGAATGTCAAAAGGTTGGTACAGTACAAAGTAAAGATGAACCACTGCAATCTTCAGTTTCTGAAAAACCAGAACGTGAGCTTTCTAGGGTCAAATTTATGTCCAATTCCAATAAAATAGCAACATTTTGT
>u190057_mRNAlike RNA_house mouse054
TTTTTGCGTGAATAACGTTCTTTGT
>u190057_mRNAlike RNA_house mouse022
GATGAGGCTTAATGCGTGACCATATGTATATG
>u190057_mRNAlike RNA_house mouse048
TTGAACAATAACAATCGGTCTTAGTGACTATA
>u190057_mRNAlike RNA_house mouse055
ATTCGATCGTAGTAACATTACATAATCGCT
>u190057_mRNAlike RNA_house mouse04
AGGGACATATGAAGCGGCTGGGTTTACT
>u199712_mRNAlike RNA_house mouse
GATGCAGGGCTGGGTTGCCACAGAAGAACAGCAGGGCTGGGAGCTCCTCAGACTTGGTACTGAAACACTGGGAGTGGGCTCTGACAATCTAATAAGCCTTCTGGAGGATTCTGACTCTGGAGCCACTATGGGGAGGAAGAGCATGCTTCGCTCAGAACCTGGACAGGGGCCTGTGGGCTTTACAGCGGCCTCCAGCTAATGAGGGAATGGTGACCTACATCTTTCAGACTCGAGATGCAGCTCAGTCTGACTGGAGATCACGTGGATTCTACAGAGCAGGAGCTGGGGAGGTGTCTGGGAGCCAGGGTCAGTAAGAAGACAAAGCTACGGGATGCTGCCAAGGAGGACAACTCTTCCTGGTCATGGCAAACTGCCTTTGATGCTCCTTCAACTAAGGCTCAACACTGTTCTCACTTCTCACACTGTGTCACGGCTCTTGTGGACTAAGGAGAAACAGGTCAGAGTTGGTTCTCAAGGAACCAAGCTGTCTGGTTAGAACTACCTGCCACTGATAACTACAACTGTTAAACTTAGTTAGCAAAGTAGAGCTCTGAATTCATGCTAGAATCTTTGTCTCAACTGCATTTCTAGCCACTGAAAGATCAGAAAACCCATGTGTATTCCCTGCCCATGCAGCCCCGGCAGTGGCTTTGAACCTGTGTCCTACCAAGGTGTCAACTGTCTTGTCTTGAGTAGATGACCACATCCTACTCCTCTCCCTCTGTCACCGTCATACTCATGGATAAGAAGAGCTACAAGGCAACACTGCTGGTTAATTAGCCAGTGCAGGCGTGTGCAGGACACACAGTCCTGGGCGAGGGAAAGAGAGGATGTAGGGAAAGGTCAAAGGTATCAATTTAGCACTTTGGTTCTTTCTGTCAGCTTCTTTAGAACCATCACAGGTCCACCACCTTCACCACCTCACAGAAGCTGAGAAAACGGAACAGAAAGGTGACTATAATGCTTTACTAAAAAATGATGTCACAAGGAGCCCAAAGCAAGGGATTTAAAAATGTCAAGAATCCCCAAAAGTATGTAAAGTGTTTACGGTTGGCTCACAAACACAAGTGTGCTGTCAAGATCAAGGAAGGACTTGACAACGTCTTCTCATTAGACTGCACTGCCACTGAGGACAGACTGAAGATTCAGGCTGTCAGCATCCCTGAGACCACACTTCTCATGCTACATTTTTTACTTGAGAATTTTAAAATTAAAACACAGTAAAACCTCATTCATATGCTCATCTATGCCATTCAACAACCTGCACTTGATAATCAATGAGCAGAAGCAGGTTTGTAATTTAAGAACTAAAATATGGTAACATTTATAAACATATACCCCTATCAGAACAATCACTTGCCAAGTTAGAGTGAGGTTTTATTGTGTATATAAACAAACAGACAAAGAACATAAAACATATAAAGGACACTGCTGGATGACTGCAGTGTTTCTGGGAACCTGAGTGCTCTGGCACACAGATGACACTCACCACTGGCAGCACTCCCCTCTCGTTTGCTGCGAGAACCCCCGCTGCTGTCTCTGCCCGATTTTATGCGCTACAGCAAGAAATAAGAAGATAAGTAGAGGAGAGTAAGTGACATCCTTTCAGAATATACAGCCAAAGACAGTAAATTCAAAGCCAGCATTACCACATGTCTCTCAGGACCACATCATCACGAGCTGATTCAACATGAAAAGGGACAGAATCCTTTTGAAAGTGTGACTACCTGGAACTTACAGAGCACACATCGGCATTCCACTCAAAAACCACCACCTTTGCACAGCCAATCAATTAAGAAGTAAAACACCATTTTCTTGATGAGAAGGATCAGGACTCAAACATAATATGAGTTTGAGAAAAGTAAGTGGAAGAGGAAAAAAATCATGTATGTGCCAAAGGGCATTTCCTCCCCTATCCGTACTGTGTAATAGTTTGTCTCAGACCATTGGAGGGTTTAAAAAGGGCAATGGCTTTTGACATTAAACTTCTAAAAAGCATCATTAAAATCTCACATAT
>u199712_mRNAlike RNA_house mouse021
CAAATCAAACATAGCTATTCATTCAAAC
>u199712_mRNAlike RNA_house mouse043
GAAGGGTTTCTAGAAAGGAGATAAATGCT
>u199712_mRNAlike RNA_house mouse036
CCTCTATCTAGTACACATGATCGTTCG
>u199712_mRNAlike RNA_house mouse012
TCCTATTTTCCAAGTAACTTGCCGTACGAAT
>u199712_mRNAlike RNA_house mouse050
CGTTACAAACAAAAGGCGAATGCCACTCTAA
>u184136_mRNAlike RNA_house mouse
TCTTTGTCTTCTAAGGTCTGGGTTAAAGATGTGTGCCACCACGCCTAGTCTACTATGTTATTTATATAGGAGACATAAGCATCCTTGGTTTGTGGTATTCAGGGAAAGTTCTGGAAACAACATCCTTTGGGTATCAATAAATGAACAAGCCCACTTGGTTCTGAAGCCTGAGACGGTATCAGAACCTAAGGAAAGGCTGAAGTGCATCCAGAAGGCTGGAGCAGCCTGAATGCTGGCAGGTGAAGGAGGCCTGACTGGTGAGTAACAGCGGGACTGCCTGAGCAGGAACTGGGGAGCAAGGCTCCTGTGCTGAGCCTGGGCCCAACAGGCAGGGGCACGGGCAGGGGCAGGGGCAGAGCCGTTGGCAGAATGGGTCTAGGCGCCTTGATGTAGGGCAGCTGACCAGTCATTTGATCTTTTTTCACATAAATCACTAGTCCAGATCAATGGAAGCCAGGATCAAAATGACAGCTGTTTCGATTTGATTAATAGCCATCTTCTCCAGCCCTTAAAATGTCCTTTTTGGAAAAGGTTAGAACAAAGTTCATGGCCAAGGACAGGTTTCCCACCCTTGATAGGAGAGTGAGAGAAATTTTGTCAAAGCTGTTCTCTGTGTTAGTTCCCCAGAAGGCTTCATTGTAACACTTCCTTGGTCACAAAGTCCTCACAGCCAGTCTAGGTTCTAGGTCCAGATACTGTGTCAGCTATTGCTCCATCCCATGTCATTCCAGCCTCAGAGGTCAGCCAACTTTTTTTTTTTTTAAAAGGGCCAGAGCCAGGCAGTAAATGTTTTCAGGTTTGAGCTGGTCTCCATCACAGTGGGTTAGCTCTGTCATTGACTCTATAGGCAGCCTTAGAGAATATATTAGTAGGAATACTTGTGTTCTGAGAAACCTTTATTTCCAAAGCCAGGCACTGAGCACCGAGCGTCATTTTCAGTCTTGATGGGGCTCACTCTGTTTAGGGTACTCTCAAGCTGTGCCAATCTGCTCCGTTTCAGTATGGCTTGGCCCCTCATTCTTCAGCATATGCGCCTGTGGCAGGACAGGGTTCCAAGAAAGGGCAGAAGCCCATGAGGTTTCTTGAGGTTTGAAACTGGGACACTGTTCCTTTAAATGCTGTTGACCAAAGCAAGTCACAACACAAGGCCAAGATTCAGGAAGAGAGGTTGAATTGTGGGGCAAGGGGCAGGGATGGAGGCAAGACAGTCTAGGCTTTTAGGGCTGTTCGTACTATCAACTCACCCTGAGGTTTAGAGACATCAGTGATGGACCTAATGTCGTAGCTTTTAAGGATGACAACAAGATGCACACCGTGCATTCTGAGTCCACTCACTACCCGTGTGCTTTCTACTAAACTGCTTCACTCTTTCCCAGCCTAACCAGCCGTGAGAAAGAGGGCCCTGATGTTGACTGATGGCTGTCATGTTTCCCCTCCCCCCCTGCTACCAGATATTCCCCTTAGCCCTTTCCTTGTTTTGACCCACAGCTGGACTCTCTCTCCCATCTGCTGCCGAGTTCCATAAAGAAGATGTTAATGCTGCACTTGGGTTATTTTATAGAGAAATTCTGCACGCAGAGTAGGCGCATCCCAGAGGACAGCTACACAAAAATGTGTGTCTTGTAACTGTCATGTCTTCTCATTCTAACACCAGACCTTCCCTCCCTCTAGGATCGGCTAGGCTGTGTGTGCTCTGCTTTAAGATAAAAGCGGGTGGTACCTCTGCCCATATCTAGAAAGGACATAAGTTTCCTAAAAGGAGGTCAGGTGACTGCCTCCTCTAATTAGACACTCTGGAGAATAAGACAGAACCTTGGCCTTGGCCTTAGGATTTCACCTCAAGGCTTGATCCCCGTCCTCTCTCAGCTCCTAAAGCATTGCTGGGCTGTACCTTGGCTTTAAAAGGCAAATCTGAAGCAGGTGTGGTTTCTTCTGGTCCTGCAGCCAAACCCTCCCCTGCTGAGTTTAACTTGTGTTGCAGAACCATTGAAGCAAAGGTCAGCTTTGGTCATTGAAAAACCAACCAACCAAACCAAGCCAACCAAACCAAAACAGCCTAACCCTGGACTTGGGGACCAGGAGATGGCTCAGCAACCTGATTTTGATCCCTGGAAAAAAACAACTTTTTTTCAGGTTGTTCTGTGGCTTCCACATGGGTGTACACACACTCGTGTGTGCACACACACACAAGCCTGAGACTCAACAACTTTACAGCTGAAAACTGGGCTGCTGGCTGGTTGGTGGCACCCATTGGTTGGGGTGCTTTGATGGGATCAGGTTGCAGTGGTCTGTAACCTCTCAACTCCTGCTGGGCTGTATTGACTGAGGGACTTTATATGCAGACCATTGTCCAAGGCTGGGGGATACGAGGACGGCGCAGGAACTGGTCAGTGCCTGCACATAAGGAACTTCTGGGTGGGGGACACAGGAACCACGGTTGGAACACAGCTCTTATCTACATGACAGAATAGATATGTAAACAGGTTTTGGGTGAGGTGAGATCATGAAACAAGACTGGTCTGGGCAGCACCTTGGTTCCTGGAGCAGAGAGAGGACGGGAAGATACCCTTCAGCTGAGGGAAGCCAGGAAGGCTTGGACAGAAAGGGTACTTACTGTAGTTACGGGGATTTGCACACCTGTGCTAGCTAGTTGTAGTATTGCATATATTCTGAGCCAGACGCTGTGCTGTGTGCTGGGGTTCTTTCTCCTCACTGCCCTCCTTTGATGTGCACGATACTTTTTGTTCCCACTTTACCTACTCTACTTACTTTGTTAGTACAAGGCAGAGATGAGATTTGAAACTGGCACTGTGCTATACGACCTCACGTTGCATCACAGCGAATTTTTTCTGCGTTGCGGTTTGTTTTGCTCTTCGCCATCTCCCCAGACCCCACAAGAGTGACTGAGTCTACGTCCTTGTAGTTGTTCCACAGTCAGTGTTTATACCTGTAGCTCACTGGCCTCTCAGATCTGCTTTGGTGAAGGTGCTGCTGGAGTCCCTGTCAGCACTGGAAGGAGCTGAGCCTGCCCTGCATCTCTGAGTCCGGTGCCCTCTGAGCCAGGGTGAGGAGGCAGCTTGGCCAGAACTTGAGCTGTCGGGAAGCAGGACAGCCTGATTGAATTCCTTCTCTTCTGTGTTTTGATTCTAAAACACTTAGCTGAGACTGTTGAGGCGCATGGACAGAGGGCCTTACTTCCACAATGGAATTTTCCTTTGCTTCCTGTTTGGTATTTTCCAGTAATATTTCTATTAATGTTTCACTTTCAGAGTCAGAGGTGCTGACTTCCTGAGAAGCGCGAACTTTCTCAATGCCGAGCCAGGAAGGACTGACTTTTCCTCTTGGTCTTTCAGTTCCTTTCTCTTCTCTCCAAGGGGAGCTCTGGACTTCCCACCTTGCTGGAAAGGAAAAGCTTAGGGAGTGGGTTTCAGAGAGGATGGGTTATTCCGGACCCCGGGGAGGTGCTTACAATAACGAATGGTCAGATAGTGGCTTCCCCAGGCCCAGAAGGAAGTAGCTTGGTGTGTGTGTGTGTGTGTGTGTGTGTGTGTGTGTATGTGTTAGAAGGTGGAGAGGTCCTCTGGGCCGTATTTGCTGCCTGAACCCAAAGTCTCCAACTGGAATGAGGATGGCCTCATTCATGTATTCTCTTTTATTTATTCGACATCTCTTGCTTAGAGATGCTACATGCCGGGCACTGCTCTGCGTAGGTGATAAGAATAGAGCTGTGCACCAAACATGTATACCTCACTCCTCCTGGGGGTATGTAGGATAGAGAGCCTAAGGTGGCTGTGTATGGGTTGGATGCCCTTTGAAAGAGATTCATTGAAGGGGCTTAACTATAGGGTCAGTTGGTGTGAGCTGTATCTCTTCCAAAGAGAACTGCATACAAGAGAAAGACCAAGCAAGAAGGGAAGGCAGGAGCTGGCAGGGTTGCTCCAAGGACAGTGCAGAGGGCCACATGTTTGGGCAGGGTAGGGTGGAGACTGAGGGATGTGGAACAGGCAAAGAAGTTGAGCCTTGTAGGTATAGGAGAGATCTTTCACTAGAACTCAAAGTGAAGTAGGAAGCCTGCAGAAAGTTCTGAACAGAGCTGTTGCATGGACCGATGCAGGTTTTAGAGAAGATTGCTTCAGGGTTATCATGTAGCCTAGTGGCAGAGCACTTAGTCTACTGAGGTCTTTTAGAATTTTTCTGTAAGCTCACCTTCCAGCCCCATAGCAGGGCATGGGTCACTCTGTCTGGGGCCATCTTACCCTGTCCTTGTACCCATCCCTCATCTGGCAGTCTTGTTCCAGACAGAGGTCATCCCTGTCTCCTGTGTACTTAGGAACCCTAACAGACCTTCCCTATAGAAGCCAGTGACCACTCGTCTTCCCAGCTACTCAGGCCAAAACCTACCAGACATGTTGGCCTCTCTTCTTACCGTGGGTTCTTACTTCAGAACTTGCCAGACCAGATGTCTTCTCATCAGCTGCCAATGGGCACCCAAGTCCCAATGGCTTCCGGTCCGTTCCCTCCACTCTGTTCTCTGAGTTAGTCAGAGCAATCTTTTGGAAGTACTGAGGATCAAACCC
>u184136_mRNAlike RNA_house mouse070
TACCTCTAGGCCTCTGATGGAAGGAATA
>u184136_mRNAlike RNA_house mouse024
CCAACATATATTAGCACCTAAGCCTTCGT
>u184136_mRNAlike RNA_house mouse093
TAGACGTGTCCTATGGGAGTTCTCACTCCGAT
>u184136_mRNAlike RNA_house mouse030
GGCATGCTTGTACGGACGCAAATACT
>u184136_mRNAlike RNA_house mouse040
GCGAAGGTGACAAAGTCGTTTTGTGTCC
>u193154_mRNAlike RNA_house mouse
GAAGTTACACAGAAACCCAAGCCACCTGGACTGGAGTAAGGACTATAACCCATTGGTTCTGCTCAGTATTGTCTTCTGGTCACCCCACATAAGAAACATCTAGAAGCTTCTATCTCCTGGTTATTCTAACCTTACAGCTGAAGCCTCAGACAGTGGAGCAGAGGCAATGTCTGGTTACACCCATCCAACTTCCTGACGCAGAGAAACAGCATGCATAAAAGAAGCAGCGGCTGTCTTATACAACCACTGATGCCTTTGCTATTCAGCCACTGTAGCCACAGGTAACCAAAGTACCGTTCTACCAGCTAAGGTCTCCAGCTTGGTACTATAACAGTAACCCACACCAGTCTCACTGGAGCCTCAAGAGGTCAATGAATAACTGAAGGTCCAGATGCCACCTGCTAGTCAGGGGGTCCTGTGTCTCTGTTTCCATTTTTTCCTTCCAAAAAGCAAGAGTACGAATCTCCACAGCAATAACACCTTCAAAAGACTATTGTGGGAACAACGGGAGCATGTGGCTTGCTAAGCCCTGCATGAACACTCATTTGTACTGTCAGCACAGTGAAAGGAGCCCCTTCCAAATGCTTTCATGAAGAACATGAGCTATTTATGAAGAAGGGAGTGAGTTACACAAACACACACACACACACACACACACACACACACACACACACACAGAGTTACCTCTTCCTGAAGACAAAGGATTCATCTGGAACAAAAGTCTAAAGTTGCAAGAAGAACTGAAACATATCAATCTGGTTGGCTTCCCCCCACCCTTCTCTCTCCTTTTAAACACACTCCTTTACCAAAGTTATAAAATTGCACACAATAGCTTCCAAAGATCTAATCATCGGATTTCTTCTTAAGATTTCTAGGTTAAAAATAGCTTAAATATACTTCTCCTGTCAGTCAAATCACAGGGTAGAAGATACTGTATACCATTCTAAATATAAGTTGAGGATATAGCTTTCCCCAAAGAAAAATACTCCAAGATAATGATTTTTTATTTCTTGGAGACCCTGGCAAGCTGCGTCATGGGGCCAGCAGTTGCTGGCTTCTAGATGCCAGGACCAAAGCCATGCAGCTCTCTGTGAGGAGAGCAAGAAGGAGGACAAGCAGGAAGTGAGGTTCTATTTTACTCTCTTGAGGTCAGATGGCAGCAATGGTGACCTCTTTTGTCCTTTCTGATGTCTCTTACGCTGATCCCTTCTTCCCTTCTTCGCTCATTAAACTTCTCTCTGGGTGCCTGGCCACACCTCCACCTGGACTTGCACAGGAGTCATCTGAGGCCATTCTGGCCCTGTAGACCTGAGATGGTACCAGTTGAAGGAAAATTGGAGAAAATGCAGGGGTTAGTGCCTATGGGACAAGAAGGTATGAGAAGCCAGACTTGGTACTGAGATTCCTTTAGCACTGTGTAGCAAGAATGTAGCAGACATGATCGAAAGGGTGACAGGAGATCGGCACATAGACAGGTCCAGATGTGCTTGGGGTAAGCATCCCAAGAACAGTTGTGGAAAATATCCTGGTGCTAGAACAGCAGCCAAGGAGATCAGAGGACTACTCACAACAGCCGTAGAGTAATCAATGGAAAGAGGCAGAAGCCTGCGGGGTTCTTCCACAGTGGAATCTACACACTTGTTACATTGATGGATTGGGGAAGAGAGGCAGGTTCTATAATGGTAATAAGGAAAGCCTTGTATACACCCCTAGTTTTGAAACTTCACAAATAGTGTCTGCGGCCCTCTGTGAGATTAAGGAACCGGAAGCTGATGAGTGAGTTTGTTGGAAAATGCCTGGCACCTTTCTTATAGATTCCATCACCTGGCCTCCTTCAAATGCGCCTGGACACAAGAGACAGGGAACAAGACAAGAGAGGCTCTGGGTAAGGGTATCTTTTACAGAAAGAAAGGCCACACCAGTGGAAGACCTCTGTCCCTGGAATAGATGTCAGTCAGAGGACAATCTCTTGCTCCTCAGGCCTGTTATCTTATTTTGGAGAGGGTCTTTCATTGACCTGGAACTCAATAAGCAAGAGAGGGATGTGTCTCCCCAGAGCTGGGATTACAATATGCAGCCACAGGAATTACTCTGTTTGTTTGTTCCTTGGCTTCATTATGGGTTTTCACATAGGTTCTGGGAACCAAACACACGCATTTGTAGTTACAAGGCATGTGCTTCCCCAACTTAGCTATCTCACCAGCACCCAGTGTCTATTCTTGTGTCTGTATCTCTGTGGACATCTGGGGTGGGGGCTCAATAGGCATCCTAGGAGAAGAGAAAAAGTCATCCTTCTGATGGAGATGGGAGAAAGAAGACAGAGAGGAAAAAGGCTTTCTAGGGAAAGCACAGAGGTACCACATAATGAAATTCCAAACCAGTGTAGTGAGAGCTACAGGATGGAGCATGGCTCTGGGAAGAAGACTAGGATGCTGTCAAGTTGGAAGGAAGATGGGTATGCGAAGTGGAGGGAAAAAACAGAAGAGGGTGTCTTGCTCTGTCACTGGGGGTGCTCTGCAAGCAACATTCAGAGACTCGCCTGCCCGAGAAACAAGAATGAAGGAGTGAGTACTTAAGGAAGTCTGCGGAGGAGAAGGGCAGGAAGGGAATGCTCAGGCCCGGGCAGAAGAAGCAGTGTTTTCTGAGGGCCCTTCCTTCCTCAGCTCCCAATTGCAGGAAGAACCAGGCTGGGAGCTGGGATTTTCTGAAGCACCCTTCTTCGCTGCATCGAAACCCACTAGCTGCTTCAGCAACAGCCACCAGGGCTTATCAAGCAGGAAGCACAAGCTGAAATTCTGCCCAAGGGCCTCCTCCAGTGTAAATTGTAGCTGGGATGGTAGCTTCAAGGACCTCTAGTCTTCCACTCTGATGAGCTTCAAAGCTGGGTATGCGGATGAAGAAGCTACAGCAACATCCGTCCCTCCCCGTAGCAAAGCACTCGCAAGGAAGCTTCAGCCGCCTCGCCCCAGCTTTAATGCAGTATAGACAATAGACAGTTTTAAACGGTCAGATTTTGAAGTTTGATAAATAACCAATCTCTGTAGAGATAAATGACATTAGGGTCTTGGGCAAAATCAGGAAATCAGGTGGGTGCGAAGTCTTGGCTCCACCCACCTCCAGCGCTGCTCGCAGTGTTGTATAAAGGGTTGTTTATGGAGGTGTGTGTGGTGCTTCTAGAAGAAATGTCTGAGCCATGATGGGCGTTACAAAAGCACAGAAGAAGAGATGGGGTGTCTTCTGGATAAGCGACTCCTCAGAGTCCCCCAAAATAACTAGCTACGTGAAAAGCAACACACACATTGAAGCCACCCAAGAGAAATTGTTCTGCAGCAAAACCAGATTTATCTTTGGCCATGTTAGAAAGTTGGCAAGGTGGCCACAGTTCCCTGTCATCCTTCTGGCCCCACCCAGTGCAGCCTTTATTGTTCAAGGAAAGAAACTGATCTCATACAAAGCAGGGGACTGCCAGGCTGCAGTGCCCAGGGGAGCCACTTAGTCCAATGAGTTGCTCCCTGTTTATGGCTGTAGTAGACATGGATGGAGACTTGTGAGCAGGTCGGACTTGTTGACAGCCAACTGGCCCACGTAGGCCTCCTCTAACCATGACATCAGTACTCTCTGCCATACCTCATCTCATTTCCCTGCCTTGACTTCCCCCTCCTTCCAGCATCCTCATCTAATCACATGATCCTATTGGATCATTTGTGCATATTTACACTCAAGAGTTCAAATGGACTGTGTGCAGGCCCATATGGCTACCTTACAGTAGGTGAAATGTCTTATGCCTACTTCGTCCAATTTGGTTTTTCTAGTATTTTCTCATTACCAATCATCCTTCTTTTAAAGAGAATTTAACTAACTTTACTAACTTTATACCTACCTTGTGCATACCACAGTGACTACCTCCTCAGGTTATTGGGACAATTAAAATGATCAGGTATACACACTAGGTACTGGGCTGATAAGGGCTATATGAGCAAACATGGGGACATCCCCAACCCATCCTCCTGACTGAGCCCACCCTCCACCCCTAGGAAACTTGTGCTCCCGTCTCAGTGCATGCTCCCAGAAGCCTTAGCTTCAAACCCAAGCCTTTAGGACAAGGCCTGCTCCTACCCAAAATGCTCTGCTACCAGACTCGGGACTGCAAAAGAGAGGATCATCCTGACCCCCAGCTCATTAGATGTGGCATCTGAGGTCCCTGGGCTCTCTGAGTCTCCAGAAAAGAGTTTCCAGCATCGACTCCCTAACTCAATAGAACAAAGTCAACAGCTTTGGAAACAACTTTCTTCCTCCATTTAAAAATAAGATCATGAAAAGTCCCCCGGAAAAAAAAATCAATGCCGGCTTTTTTAAAACTCCAAATC
>u193154_mRNAlike RNA_house mouse069
ATCATTTGGGTGGAACGACAAGGAGATGCGGT
>u193154_mRNAlike RNA_house mouse087
CATCCTCTTCCAACGAGATATTAATGT
>u193154_mRNAlike RNA_house mouse09
AGAAAGGGCCAACAATGGATGCG
>u193154_mRNAlike RNA_house mouse082
TATCTATGTTCGTGAAGATTACTTTAT
>u193154_mRNAlike RNA_house mouse089
AACAACCCTGAGGAGATGACCTTGGAGTG
>u199176_mRNAlike RNA_house mouse
CTCTCTGCCAAACACAGAAAAACCCTTCAACTGAATGTTGAGTTGACTCCTTGCCTCACTGTGTGATGATGGGCCCATCTGTTTAACTCAGTTTCTTCACCTTCACCCTAAGGTCTTTGAAGATGCAAACAGAATAACTTGTGTCTGAAAACTGGGATGTACTTAGTGAGTTTCAGGCTACGGTTATCCCAGCACTGGTCATTTCTTATGAGTAGATGTGGGCGACAACCTCTTCATTGCACCATAAGGTGAGTGAAGGGCTCTGAGTGGATGAACTCCTGTATCACTTGATTCTGGGGGTCATTCATAATTACATATCTGAAATATTTTCATTTTGACAAAATTATACATCAGAAGCCACCAATATTCCTCCATGGCACAGTAAATTATACAGCAAAATGCATGCTTATCTCTGAAGGGCTGTATGTTTGCAGTTCAACAACATTATGCTGACACCTTGTGGTCACAGCTTTGACTGCATCCAAATTACCACTTGTAACAGCGGCCAGCGTTCTCCACTTACCACTCCTGTTTTCACAATCCTGGTCCCTTGGAAGATCCGGGTAGTATTAGCTGAGAAACAAAGAAGTTATGATGTAAACACACACAATGCTCAGATGTGCTCCCAATAAACCTTCCAATGGACACACAAATCTAAACTACACATAATTTTCATGTTACAAATATTATTTCTTTGTACTCTTTCCAACCATTCCCCCTCCAAGTCATACAGACATATTCAGATGACTGGGATCTAGCCAACTGTTTCTGCCAAGCAATTCATCTAAACTCTGTAATTATTAAGGTTTTGTTTCATTGAGATAGAACTTCAACAACAGTAAGATGCCCAGGATTCGATTACATCTAACACCTGAGCAACTAAATTAAGGTGCATTTTCTTTCTTTTTTAAAATGATTTATTTATTATGTATACATAATTTTGCCTGCAGGTATGCCCGTAGGGCAGAAGAGGGCACCAGATCTCATTACAGACGGTTGTGAGCCACCATGTGGTTGCTGGGAATTGAACCCAGGACCTCTGGAAGAGCAATCAGTGCTCTTAAACCTCTGAGCCATCTCTCCAGCCCAGGAAGCATTTTCAAGTACTGTTGGGTTTCTGGGTTTCATATATTTTTTATTT
>u199176_mRNAlike RNA_house mouse028
TTGCGCGTTGTGTTCCTCGCGTGTTG
>u199176_mRNAlike RNA_house mouse026
GAAGGCCGCGACTCCATGCCTGCTCTAC
>u199176_mRNAlike RNA_house mouse08
CGATTGTTCCCTCGCACATACACCATAGGGT
>u199176_mRNAlike RNA_house mouse014
CCATACCTAGAACGATGGTGAAATGGAAT
>u199176_mRNAlike RNA_house mouse03
TAGGCTTTCGAAGCATTCGCTTGTCGTCCCCT
>u180472_mRNAlike RNA_house mouse
AGCTCTCTTCCCAGCACCTACTTGGTCTGAGAACCAACTATACCTCCAGCTCCAGGGGACCTTGTACTTTCTCTGGACCTCTGAGATCTGCATGTACGTGGTAAGCACTAAGTCACTCAGGCAAGCACATATGCATGTCAATTAATCATTTAAAAAGAAAAAAAAAAAAAAAAGAACTCTAGAAACCACAAACAATTGCTTTTCCCCTGTCTTTGGAAGACCCCATACTCAAATTTATCCACAAAATAACTTTTCTATGATAGGTAACCCTTTGCAGGAATTAATTTTTATTTAGCACTAGAGATATACTGAAGTGATTTAAATTGTGATTTGAGAATAAACATAAACTCGTTGACTTAAAATCTATGAAACTGAATTTCTGGGCGTGGCCTTCCTGTCAGAGTTAAACTGTGTCTGTGTTCCCTCCCTTCAGCCGACCATAAAGAACGCTGGTGCTTTTGTCTCTGGTGTCACCAGAAATTGCTTTAGCCAAATTAAACTACACACGTATCAAGGGTAGTCTTGTCTAATTTTCTCACAATGCTATATTGCTATTATTATTATTATTATTATTATTCAAATTCCTTTCCAGTTCCTTGACCCACAGTAGGAAATCAAGCTGCAGAAGCCTTTTGATCAGGCTGTCTTTGCAGTTCTCTGTTTTCAGACTCAGGGCTATCTGTAGGTCCAAGCTGGATTGCCGTGGTGCTGTGTGACATGAGGTAGCAAACCCCACACAAGAGGCTAAAGCAGTGGCTTTCAACCTTCCTAACGGTGCGACCCTTTCATCCAGTTCCTCGTGTTGTGATGACCCTCAGCCATAAAATAATTCTTTTTAAAGATTTATTGATTTTTTTTTTTTTTTTAATGTATGAGAGTACCCTGTCACTCTCTTCAGACACCCAAGAAGAGAGAGCATCGGATCCCATTACAGGTGGTTGTGAGCCACCATGTGGTTACTGGGAATTGAACTCAGGGAGAGGAGTCAGTGCTCTTAACTGCTGAGCTATCTCTTCAGCCCCATAAAATTATTTTTGTTGCTACTCCATAACTGTAATTTTACTGCTGAATAACTGAAATTTTGCTATTGCTGTGAATTGTAAAGCAAATATCTAATATGCAGGATATGTGATATGTGACCCTTAAAGGGGTCGTGACCCACAGCTTGAGAACCACGTGTCTAAAGACATGTTCTAGAGTAGTGCTTGGGATGCAAAGAATAGAAAGGGCAACTTCTAGAAATTTCTATTCTTCTACAAAGAATAGAAAGGACAAGTTCTAGGCAAGAGCTTGAATGGAGTACCTCAGCCTGAAGAAAAAATCCCATCCAAGGGACTTTGGGTTTCAATGAAATTGGTGTCTTGATTCTAGCCCCACAAGGTTGTTACTAATAAGCTCGTTCCAATATTGAGCCTCCACAGTGGTCCTTGGCTATTACCCGGATTGATCTCTTAGAATAAGAAGTTAGATTGAGATACTGAAGTGATTTAAATTGTGATTTGAGAATAAACATAAACCTGTTGAACACAATCTGGGAAGGTAAATTTGGAGGGATGGCCTTCCTGTGAGACTTGAGCCAGGTCAGCTCTCAGTTCAGCTGACGTGAGAGAAGGGCTAAGGCGCTTTGGTTGTTAATATCACCAAAAATTATTCAAGCCGAGTTGCAATGCAAAATTTTTTTTTTTTAGATATTTTCTTTATTTACATTTCAAATGTTATCCCCTTTCCTCGTTTCCTCTCCAAAAATCCCCCTCCCCTCCCCTTCCCCCTTCTCCCTTCTCCCCAACTCACCCACTCCCATTCCTGGTTCTGGCATTCCCCTATACTGGGGCATAGAACCTTCACAGGACCAAGGGCCTCTCCTGCAATGCAAATCTTTTGATTTGAAATATGCAAACTGTGTTTTTATAGCGAAACTACATTGGTATACTTAGAGATTTTTCTTTAATATCCCTCCCCAGAAAGAATTTGGAGAAAAATAGTAACGAGTTAAAAAAAAAAAAAATCAACAGGCTTACGGGAGAAGAGAGGACAATGTGGAATTCTTGAATTCTTTTTTGGAAGCCAAATTTATTTTTATAAGCCTTTAGCAGAATACTGTTTGTTCTTGGGATAATTGGCTCTGGCCTTGTCTTTCAAATATGCTTTGACCAACGACCAGTTGAGAGAAACAGGATAAATGAAATTGGGAAATTAAGAAAATGGCTATTTTTTTTTCTTCTTAAAATGAGAACAAAAGTCATGAGGGGGGTCTTTTATTTTTCAGATAATTTTTAAGAACCCCTGCCTTTAGCAGAAAGGTTTTGCTTAAGTGTTGTCACTCTGGAGAGAGGGGAGGATTCTGAAGTCTTTAATGTGGTTCTACAAATGTAAGCCTGGCTGTTTAATCATGGCATTTCTGCAGAGACGAATCTCTGTGCCCACACGTCTCCCCCTTCTCTCATTTCTTTTAATGTCTTAGATGTGGACTAAGCCTTGGAACAGCCACTGCTAAGTGTTTCCACATTGGAAAAATTGAAGAGTTTGGCTGGATACAATTCTGACTTTATAGGAGGGAATTACTTGTCCCTTAAGGCTGCGTTAGAAGTCATATACTTTATTTGCTATTTGGACCTAGGTGGCCTAAACCAAACAAAAGAAAACAAAACAAC
>u180472_mRNAlike RNA_house mouse033
AGACTTTGTTGCGTATGTAGACAAAGATTTA
>u180472_mRNAlike RNA_house mouse044
TTTTGTGTGTATAAAATTTGATAAGTAGAAAG
>u180472_mRNAlike RNA_house mouse059
CAACCATGGCCTTTAGAAGGTAGATCT
>u180472_mRNAlike RNA_house mouse065
AATGTGTCGAGAAGCACGTCATGTGG
>u180472_mRNAlike RNA_house mouse040
TCCCTCTTGTGTGCAATTACACTATGG
>u200633_mRNAlike RNA_house mouse
AAACCCTTGAGTGCTGAGACCCTTAAAGTGTGCTTCTAGACCTTTTGCCTTTGGCTTTCTAGACTGCTTTAACCAAGACGCCACAGGCCAGTTGATTTAAACAAAAGTATTTTCTTTTCATAGACTCAGATGGAGGCACCAGTAGATTTGAGCTCCCTCCGGAAACTCTGCAATTTGCTTTCTATTACAGGACAGGAGTAGATCATCTATTTTAAAAGGATTCAAATAAGATCACAAGCCAGACAGAAGTCTTTCAGGTAAGAGGCTGAGTGATAATGGAGCAAAGGGGCGTGTGAAGGATGCTGGAAAGCCTGATGACACGGGCAGGTAGAGATGGCTCCAGCACGGGAGCTAAAAGCCAGCCACAGAGAGGAGCAGGCAGGACAGACAGCAGCCGTGGGCCACAGAGGAAATCATACCCACACTCCATCATCCATACAGACCCAGGACAAGAAGAGGCAGGATGCCTAGTGCTCCACCAGGACACTCTTACATCTTTAAATCATCACTGTGGGAAGAAACGCCATGGGTAGCAAGCTTTGTATAATTTTGAAAGCTGTCATCCTTGTACTGAACAGGGACACCTGCATTGTTTACAGAACTTGGAAGAAGCAGAAAGGCTTGCTGACAAGTCGATAAAACTATAAATGACCCTACTAATACTTGCACAATCGGTCAGAAGTGTTTCTGTACCTTGTAAGATGTGTTGTGCCTGTTGAAGTTTTATTTCCATCTTTTTGGAAACACTGAATATGCACTTGAGCAGATAAAACTTTTAAACATGAAAAATTCAATAAAATGCATTTGCTCTG
>u200633_mRNAlike RNA_house mouse08
AATGTTTATGGAATATATGGCATGGCTTCCA
>u200633_mRNAlike RNA_house mouse01
GAAAGAGCACACATTTCGAATGATCGCCCTAG
>u200633_mRNAlike RNA_house mouse02
CCCCATTTCAAATACGCTAGTTAGCCATG
>u200633_mRNAlike RNA_house mouse010
GTCCATTATTGTTATCTAAGCGAAGCAAAG
>u200633_mRNAlike RNA_house mouse014
CAAGCAAGAGTCCTGGGATGCTAGGAAT
>u186781_mRNAlike RNA_house mouse
GTCTATATAAACAAGCCATACCACTCTGGTACCTGCACAGCGTGTTAATTATAGCAATGTTGATGAAAGCCAAGATCCAGAATTGACCTAAGGGCCCATCAACAGCAATCAACAGCAGAGTGGACAAAGAAGCTGTGCCGTGCATTGGCTAGGGGATGTGGCTCAATTAGGATGTTGATTTAGCATGCATGAAGTCCTGGGTTCAATTCCCAGGACTGCATACATTGTGGTGCACATCTGTATTCTAGGACCCAGCAGGGAGAGGTAGAAAGATTAGGAATTCAAGGCCATCCTCAGCTGCCTGTCGAATCTGAAACCAAGCTAGGCTACATGAGGAAGAAGAGGAAGAAAATGTGATGTATACACACACTAGAGGGGTTGTTTTGTTGTTCTTGTTTTGTTTTTTTTGGGTTGTTGTGGGGGTTTTTTGTTTGTTTGTTTGTTTTGGTTTGTTTTTGTTTTTGTTTGCTTTTCCAGACAGGGTTTCTCTGTGTAGTCCTGGCTGTCCTGGAACTCACTCTGTAGACCAGGCTGGCCTCGAACTCAGAAATTCGCCTGCCTCTGCCTCCCGAGTGCTGGGATTAAAGGCTTGCGCCATCACACCCAGCTTGTTTTGTTTTGCCATTAAATACTCACAAAAACAGTTGTGGTGATTCCTGTTTATAATCCTAGCACTTGGAAAGCTGAGACAGGAGGATTGCCCTGAGTTCAAGTCCATCTTGGGCTACAGAGGAAGCTACAAAGTAAGACCTTGTCTCAAATCAAAACCCAATATATGAAAGTAGAGGGGGAGTGAGCGGGCAGGGAACAAGGGTGGGCAGAGACCATGAAACGGGCATTTTGTGTGGTAAGTTTTTCAAATGTAGAAAATTTTGGAAATGTTTGTTGTCCTACATCCCAAAAGTAACCATAATGAACAGATGGTTTCTTGTTCCAGATTTTTGTTTGTTTGTTGAGACAGGGCATCATGTACACCAGGCTGGCTTTGATCTTACAGAGATCCTTCTGCCCCAGCCTCTCCATAGCTGGGATTACGGTGTGCCCCACCGCTCCCAGCTGTAACCTTTTCTGATTTTAGGTCCCTGCTTCCCATGTGCTTTCTCTTTTAGCAGAAGTGAGAAGGCAGAGCGCTGCAGTTGGCCTTGTAACTATACCCAATGCTTTTGAAAATATTATTATTATTATTTATTGTTATTTAATTATGTGTAAATATGAGCACAAGAGTGCAGGTGCCCACAGAGGCTCTGGCCTGGATAGAGTTACAGACACCTGACAGGGTTGCTGGGAATTGAACTCTGGCCCTCGGGAGAAACGGTGCATGCTCTTAACCACTGAGCCACCTCTTCAGCCCCCAAATTCTTTTCTAATGTTACACAGTATGCCTTTGTTCCAATGGCAACATTTTGGTTTTTCCTTGTTCATTCCAAATGTTGGCATGAACACAAAACATCTAAAAAATATCCATGAAATTCCTAGAAATCGAACCAAATCACTCCTTAATTTTTTGTTTGTTTGTTTTTTGTTTTTTCGAGACCGGGTTTCTCTGGGTAGCCCTGGCTGTCCTGGAACTCACTTTGTAGACCAGGCTGGCCTCGAACTCAGAAATCTGCCTGCCTCTGCCTCCCAAGTGCTGGGATTAAAGGCGTGTACCACCACTACCTGGCAAAGATTTATTTATTTTTATGTGCATTGGTGTTTCGCCTGCATGCATGTCTGTGTGAGGACATCAGATCCTTTGGAACTGGAATTACAGGCAGTGTGTGAACTGCTATGTGCATGTTGGGACCTGAACCCAGGTCCTCTGGAAGAGCAGCCAGTGCTCTT
>u186781_mRNAlike RNA_house mouse018
GAAGTAAGGGAAGATGTAAACAAAGTAGC
>u186781_mRNAlike RNA_house mouse09
TGTCTTTCAAGAGTTTCACGCGTA
>u186781_mRNAlike RNA_house mouse013
ATCACTCTACATTAGGCGTATCTCTCGA
>u186781_mRNAlike RNA_house mouse015
TTATTCTATAAGAGTCTCAATTGCTCG
>u186781_mRNAlike RNA_house mouse045
CGCTATGTGGTTCTCGTTCCTCG
>u205378_mRNAlike RNA_house mouse
AATCTGGGGAAAGCACTGGTATTTATTTGGGCTCTAAGTTGATGGACCCTTCATTGTCCAAGGAAAGTCCTTAAGGATTAATGTTACCCAAAGAGAGGCCTGGCTTTTTGGCTTTTGGCTTTTGGAAAGCAGTCTCTTTATCCCTTGAACTTTTTGTTTGACAATAGTGTCTTTGTTTATATGGGCCTCAGGAATAACTACGTAGTCTGTACTAATAAGGATTTATTGGTAGATGTTTTGGATCACATGCATGAACTTAGATAGAACCCCAGTAGGTTAAAGAGTAAAGTTTGATATCCAGATACTAAATAATAGATGAGGTAACGCCCAGTACACTTTCTGGAATTCCAGGCTTGTGTAAACTTCACTGGTTAGCAACATACCATCTGTATTGTCACACATTTTTATCTGGATTTCTACTGCCTTGAGGGTTTCCTGTCTGGATGAGTTCAAGACTCACAGAGAGCTCTCAGGGAAAAAAGGGAAGGAGACATCAATAAGAAAGCCTTAGTTGGAGCCACCATGGTTGACAGCAGAGATCAGATTCCATGAGACTGCCTCTGTACAGGGTTCCCCCTCTGTTAATGCCTGGCAGGGAATGGGTCCCTTTCCTAGCTGGTGATAAATTCCTTGATTTCCTAAAGTAAGACCTCACCAGCCTGAGAGCCTGAGAGTTCTACAGGGAGGTGAGTGAGCATTTTTATCAGCCACCACTGTGTGGACCCTGTCAGAACTGATGGTAGGAATGGTATTCTGTGGCATCCTCACAGTTCAAGAGCAGATGATTCCATGAGTACTCACTTGGTAGCTCTGGCATAAAATAATCCTCCTATCTCTCTGCTCATCTACTATCTAATACTACTCCCTCATAGTATTCTTCTCATCTCTATGAAACTCCTGAGGAAGACCTGCCAGAGCATGACAACAGGGAACTGCCAGCCTCTACTGGTCCCAGTCTAAGTAGTATTAATGTTGTCTCTGTCCTCATGCAAGGGTTAAGTCCTTGGCTGCTTTCACAGTGAGTAGCCCCTTTTGATCTGCAGCTTTCCCAACTACTAACCAACACCTCCAATACCTTTGTCTTGTTCCCTGACTTAAAGAGGTTACCCCAAACATGATTGAAACTAAATAGCATTAACCAGTGTCTGTCTCAAGGGGACTGGGTAAAGATAAAGGTGCTAACAGTTGGCTGAGATCTTGACCTACTAAGAGAGACAGAGGAAAGAAAAAACCTAATGCCTCAGTCAACCAAAGGTAACCAAGGGCTTCAGATTCTCAGAATTCTTGAAGACAATAATACTTTAAAAAAATTATTACGTATTTTCCTCATTTACATTTCCAATGCTATCCTAAAAGTCCCCCATACCCTCCTCCCCACTCCCCTACCCCCCCACTCCCACTTCTTGGCCCTAGCGTTCCCCTGTACTGAGGCATATAAAGTTTGCACGACCAACTGGGCCCCTCTTTCCACTGATGGCCAACTAGGCCATCTTCTGATACATATGCAGTTGGAGACAGGAGCTCCAGGGGTACTGGTTAGTTCATATTGTTGTTCCATCTATAGGGTTGCAGATCACTTTAGCTCCTTTGGTACTTTCTCTAGCTTCTCTATTAGGGGCCCTGTGATCCATCCAATAGCTGACTGTGAGCATTCACTTCTGTGTTTCCTAGGCTCCGGCATAGTCTCAAAAGAAACAACTATATCAGGGTCCTTTCAGCAAAATCTTGCTAGTGTATGCAATGGTGTCAGCATTTGGAAGCTGATTATGGGATGGATCCCCGGATATGGCAGTCTCTAGATGGTCCATCCTTTTGTCTCAGCTCCAAACTTTGTCTCTGTAACTCCTTCCATGGGTGTTTTGTTTCCAATTCTAAGAAGGGGCAAAGTGTTCACACTTTGGTCTTGGTTCTTCTTGAGTTTCATGTGTTTACCAAATTGTATCTTATATCTTGGGTATTCTAAGTTTCTGGGCTAATATCCACCTATCAGTGAGTAAATATTGTGTGAGTTCTTTTGTGATTGGGTTACCTCACTCAGGATGATGCCCTCCAAGTCCATCCATTTGCCTATGAATTTCATAAATTCATTCTTTTTAATAGCTGAGTAGTACTCCATTGTGTAAATGTACCACATTTTCTGTATCCATTCCTCTGTTGAGGGGCATCTGGGTTCTTTCCAGCTTCTGGCTATTATAAATAAGGCTGCTATGAACATAGTGGAGCATGTGTGCTTCTTACTGGTTGGACCATCTTCTGGATATATGCCCAGGAGAGGTATTGCAGGATGCTCCAGTAGTACTATTGTATTTCTTTAAGTGAGTTATTAAAGTCCTTCTTGATATCCTCTACCATCATCATGAGATATACTTTTAAATCCGGGTCTAATTGAATCCACGGTGGATCAGAAAGCTAACCTCAGGGATTTGCAAGAGAGCATTGATACTTTGATTGGCAATCTGGAACGTGAGCTCAACAAAAACAAGCTGAACATGAGTGTTTGAGATGGACGGCTTGTTTTATTTGTGATGATGTCATCAAGTTTCATGTCAATCCTTTTTCTGGGGAAAAATATATGTATAACATATTATATATATATTGGATCCTTAAGTTAATTCTTAATAAGTTCATGTCATTCAATTATAAACACTATTCATTAATATGGTTATTTTACTTGTGAACTGAGCTGTTCTGGGCATAAAGGTAACCAGACCTTGGGGGATATTTTAATAAACCTTGCCAGTTGTATGGAGGAGACATGCAGATGTTTGTAAGGGTCGGGTACGTTATTACCCCGACAAGGCTTCGGCGAGAATGTTCTTCTGTACGTGGAGACGGATGTTCTCTGCAGAGGACACTGCAGCTGGACTGATTTGCAGTCAGAGTCCCTGTGCAATGTCATTTGGTCATATTTCATTTGCAATATGAATGCTGCTGCTATAAGAAAAAATTTTATAAATGTAAAATTATACAGGTATTAATGTATTTTGTATTAACATTTCGTAATTATTTAAGCTTATAAAAATTAAATATTTTTATGGTTCTGAGAATATATATTTATAACTTAATTATGCGTATAGGTTTTAGAATGAGGGAAGGGGTTGGTTACAGCATTCCAAATATTTTAAAAATAAGGCCAAAGTTATTAGCTTAAAAATGTCTTCTTCAGGGAAAGAATGTTTAAGTTAAAAGACAAGTTACATAAAGACCACTTGAATAAAAACGCACC
>u205378_mRNAlike RNA_house mouse050
TGATTCTCGTGCAATTCGCCTATAAGAGGGT
>u205378_mRNAlike RNA_house mouse03
CGAACTTGTGCATCGCTCGTTTTCTAC
>u205378_mRNAlike RNA_house mouse044
CAACATACACACCTACAAGTCATGGTAAATCT
>u205378_mRNAlike RNA_house mouse036
ATATGATTGCAAGGTCTCAATCTCAAAC
>u205378_mRNAlike RNA_house mouse076
CAATAAATTGACTATGTTTTAGAGAAAGAATC
>u186326_mRNAlike RNA_house mouse
TTCTAAGTGCTGCTCCCGCGACATGGCTTTCAATTTTGGGGCTCCTTCGGGCACTTCGGGCACCTCTACAGCCACCGCGGCACCGGCGGGTGGGTTTGGAGGATTTGGAACAACAACTACAACTGCAGGCTCTGCCTTCAGCTTTTCAGCCCCAACAAACACAGGCAGTACAGGCCTTCTCGGTGGCACTCAGAACAAAGGTTTTGGCTTTGGTACTGGTTTTGGCACAACGACGGGAACTGGCACTGGTTTAGGCACTGGCTTGGGAACCGGACTTGGATTTGGAGGATTTAATACCCAGCAGCAGCAGCAGCAGCAGCAGACTTCTTTAGGTGGTCTCTTCAGTCAGCCGACCCAGGCTCCTGCACAGTCTACCCAGCTCATCAACACTGCCAGCGCACTTTCTGCTCCAACGCTACTGGGGGATGAGAGAGACGCCATCTTGGCAAAGTGGAACCAGTTGCAGGCCTTCTGGGGAACAGGAAAAGGATATTTCAATAATAACATTCCTCCAGTGGAGTTTACCCAGGAGAATCCCTTTTGCCGGTTTAAGGTATCAGATGTGTCTTTGATCGTCATTTAAAGAGTGAATATAAGATACTAACTTTTAGATTAAATTGACATTAAATAGT
>u186326_mRNAlike RNA_house mouse04
CCAAGCCCTTCCATTACCAAAGCCACCA
>u186326_mRNAlike RNA_house mouse014
CGACTTTTTGAGAGAAGAACGCTGGGAAA
>u186326_mRNAlike RNA_house mouse015
GTATTTAGCGTAAGAGCATTTTTTTAA
>u186326_mRNAlike RNA_house mouse09
GAACAACGAGGCGAAGATAAACGAGGAG
>u186326_mRNAlike RNA_house mouse01
CTATGCCTAAGAAGCTTGTCCTTGTCT
>u185535_mRNAlike RNA_house mouse
AAAGGGTTCTAATGCGTTTCCTTTTTACTTAAGGGAAACTTTGGAGTAAAAACTAAGCTGTTTCTTATATGCATACCATTTATGGTATGACTCTCTTATTTATGATCTAATTACAGACATCTGCTCCCATTCTTATTATAGTGTTTGTTCTTTAATATATACCAAGCTTGTGTCTACTTAAGCATCTTTGCATGTATGCTTTCTACTTGAATGCATGACTTAGAGATCCCCACAACAAAAGCTGCATCCTTCCTGTTACTGAGGTTTCATCTCAGAAAGATGTTCCCTGACCTGCCTGTCTAAACCCACTGGCCCTATCAGTCACCTGAAGTTATATCCTGTAACTGCTTAGCCGCTTCCCCACTGCTGATGTTTCTCTTTTTCCTGAATGTGTGCTCACAAGAGTGGAGTGTTTTAATGTTTTGCTCACTGTTGTTCCTCAGGAGTCTAGAAGAGTGCTCAGAGCCTTAGTAGGTTCCTAGACACTGGGTGGATAGTGACCATATCCATTCCTATTCCCAACTGCATGCACTCTAAGCATTCTAAGGACAGGTAGCCTGTGTTACCCACCATCATTGCCAGTACTTAGAGCCAAACATGAATCTCATTAGCTCTTTAAACAAACTTAAAATGTTGAATGAGTGAATGAATTCTCTAACTCAGTGGCTCTAGTGAAGTCATATTTCTATTCATGCCATGAATATTATCTAAAGGGCTTTTCTGCCTGTACTTTCCACTTCTTCCCTGGCACGATTCACCTTTAGCTTTCAATACCAGTTTGTTTCGTTCTGTGTTCTTGGTTTACTTTCTCTGTCCTTTCTACCAGTCTCTAACCAAATAGTTTCCATTTCCTTTTATGTTAAAGGCCTTCAACTATAACTAGTTAAGTTATATGCTTATACAGTCTTATGCTGTACCTGATATGTTGTTACAACTTTGCCTTCTTCTTCTTTGACTATGAGAGTCTGAAAATTCTTAGTTATGTTTGCAAACCAATAATAGTAATGGATATTTCATGTTTCATACTACCTTCTTGATAAAAGTTTTCTGCATTGCTTTGTAATCTTTGTAACAGCTGTGTTGATTTTTTTAAAACATTTTATAAATACCAAAACTGAGGCTCAATTTTTTTTAGTAATAATAAATTACATCATCTCTCCCATTCTCTTTCTAGTTCTATAAGCCACCCTCTTCCAAGTTCCTGGCCTCTTTTTACTTATATATGCATCAACATATAAACACAACCTGCTGCATCCATGTAGCCTTGTTTGTATGCGTATCATTTCAGGACTGACTGCTTGGTGTTAGCTAACCCATCAGGGGCTCATCCTTGAGGAGACTAATTCTCCCTCTCTCAGCAGTTCTTGGTTGTCTGTAGTTCTGTTTTCTGGGGGTGAGGCTCAATGAGACCCCCCTCCCCCACATCCAGTTTAGCATGTCTATTAGTGTTGCCCTTCTTCAGGTTTTGTGTAGACAAGTCTTATTGAGATATCATGAGTAAAAGTTCCCTGTAATTTCTAGGAGGCACATTCTCACAACAGACTTCTTGGTCCTCTGGCTCTTCTGCCCCATCTTTTGTAATGTTCCCTGAGAGACCCTCTACTTGGCCACACCAGCCTCTTTCCTAATAAATTATAAAGTTGAGTCATTTGGTGTCCACTTTCATCCTGCTCACTGTTATGTGACCACTTTCCTCAAATCTCATCCTTTCTTTCACAAGGTCACAAAGAAATGAGAAAGCCAACTCCTCTTTCTATCTCTGTTGCTAGAAATATATCAATATCTGTGTTCATTCTTCGCTCATTCCTGTCTGAGATGAATAGAAATACTTCTCTCTGTTTTGGAAACCATCTTCTCTTTGCCAAGTTTTACTATGTAAAATCTCAAACAAGAAAGAATAGAAAACAACACTCATAAATACATCATGTATGGCTAATAATTACTAACATGTTACCATGTCATGTTTCAGCTACATCTACAAGTTTCAAGGTATTTTATATATAGCCATGTCACTTTATTAATTTCAAAGGCTTTTCTGTAAAACATTTCCTATAAAATATATTTACCCTATTTATCAAGACATTTTCTTAATATTATATTTTTTACATTCAATTTCCCAAATTATCTAAAAAATTGTGTTTTGCAGTTGGTTGGTTTAAAATAAGACAACTGGGAAGAGTGTTCATTGATTTCTCTTTAGAATGGTCTGAAAGAAATGGACAAGAATGTTCTACCTGATACTCCGGTTATGCCATTTCCTTGGAACATCATTACATTTAGTGTTCCATGCCTAGCCTTTTATATGTAGAAGTTACATCTAAATGTTTTATTGCATTTAGATGAAACACTTTTAGTAAAGAAACAACAACAAACAAACAAACAACAAACCTCTAAAAACAGCAAATGTCATGGTATTTCCCCATTTATTTATGGTGTTCTTTGATCACTTGTTTAAGACAATGACAACTTTCTATACCATTCCCTAGCAGTGAAAAGGAGTTACAGGGCATTGTGAGACCATATTGCTTCACTTCCTAGTTTTGTTTCCTACAGATGATACCCTTTCCCAGGTTACTGAAATAATTACTTCCTTTATTTTGTAGGCGATTATCCCAGCTTACTTCCTATGTTTCTACCATCTGACTCTTTGCCTGGCTTACCTGTGGGCATAGAACATTGTGAATGAAATGGCCTCATTGGCCTTGCACCACAACCTGTTAGTTACTTTTTCTCGTCCTCTTTTATCTCAAGGTCTAGAAAAGTCAACATTCTATCCTTGCTGCGTTGTGTCCAGATTAGGCTTTACTCCACACACTTCTTTACTCACTTTTTATGATCTAATCCATTCCCATGACTGCCGCTATAAAACGGATGTTGAGTTTCTAACATCCTGGGTGGCACTTCCTGTACAAAAGTGCAAACACTCAAGAGACTTCTGTGCTCTTCATCCTTTCAAGCACCCGACTCTTCCAGTTTTCCCATCTCCATGGACAGTACCTATTGGTAGTTAATATACTTTATTTTTGTGCTTTCATGTATCAAAACTCTAACTTGTGAAACTTGCGTCTTCTCAAAGTCCATTTGGATCTTTCTTGCTTCTGCTTGCTTTTCCTCCTGGCTAGGATGTCTTCCACCTTGCTTCTGAACACTTGTCTTCCTTCAAAACCAGGAGGAAGCATCACTCCTGTATGACTGACTTCCACAAGGAGGTAATGATTGTTGGCTCCATTTTATAGCTGTTCTTTGTAATCGCTGCCAGAAGAGGCAGTGTGCACACTGCCTGGACTATTTTTTCCCCTCCCTCTGCTCTTTAAGCTTTCTGAAATTATGTTTCTTTGGTATTTTTCTGCAGCTTGTATCTGTTGTTCAGTTAAACAGTCAGGAAGTATTTGCATGTATTGACCTCTCCACTTCTTTTGATTTTAGCCAGTGAGAAGTTCTGGGGGGTGAAATATTGGTGATGGTGGTGATAAGTGATATTTCTCCCTATCAATTGTCTTTTCTTCCTATGCCAAAGAATCTGAGTGTTGGTGTATTTGATAGATATTTTAAAAGAAGATAATTTCTGCCTATTTCTTTCTCTCTCCAATTTTTAAGGAAGAAGTCAGTTAGTTAG
>u185535_mRNAlike RNA_house mouse080
TATTTGGTCTACTCGCTTAGTATGGAAGCA
>u185535_mRNAlike RNA_house mouse034
TCTACGTTAGTGACCTCCATTATGCTCGCATA
>u185535_mRNAlike RNA_house mouse057
GCATGCAACATTTTCTTTGTTTGTC
>u185535_mRNAlike RNA_house mouse065
TCTATTCTTTTCGACGTGTACCTTGGC
>u185535_mRNAlike RNA_house mouse03
CTATTGCGTATGCTTACATATATAGCCTCAAA
>u204282_mRNAlike RNA_house mouse
GGTCGCAGTGTTCCCGCTGGCCGTGCGCGTCCGCGTCTGGGCTGGTACGCAGAGTAGGCGACGGCGGCGGCGGCTCCCCGGAGCACAGCCAGCAGAGCTGAGGGCTGCGCGCGCCCCTGCTGCCAACGGCGGTCCCGCGGTGGCTCCCACGCCCTGCGGCGACTTCCGCGCCCGCGCTTCCCTTTGTCCGAGTTCCCGAGCGGTGGCAGCGGCGGGGTCGGAGCCCGCGCCCTGGGCGACTGAGGCAGCGTCAGTCCCGGCCCCGGTGCCCCGGCGATGCCAGACCAGATCTCCGTGTCGGAATTCGTGGCCGAGACCCATGAGGACTACAAGGCGCCCACGGCCTCTAGCTTCACCACGCGCACGGCCCAGTGCCGGGACACCGTGGCGGCCATCGAGGAGGATGAGTGACTTATGATGATGTGCATGTGAACTTCACTGGGGAGAGATTGGATACGGAGGGATAGATCAGTGGTAAAGAGTGTATGCTGTTCTCGCACAGGACCAGAGTTTGGACCCCAGCACCTGTATCGGGCAGCTTACAATCACCTATAACACCATCTCTAGGGGAATCTGACGCCTCTGGCCTCTATTTGCATTCACATGCACATTAGAAACAAAATAAATCTTAAAAAATAAAATAAAATTAAGGGCCAGTGAGACGGTTCAAATAGGTGCCTGCCTGCATGTTTGACATGAGCTTAATTCTGGGCACACAAGGCAAAAGGAGAGAACTGACTCTTTCTAGTTGTCCTTTGACCTCCATATGCTTGCCCACATACATACATAAGTACAGGTAATAAAATAATGCTACTTAAGGCTATCAGTATAAACAAGAAACGTGATAAAATGTGGGATACAGTCAACTAAGCAAAAACTTACTTTATAGTTGCATAGTAAAATGTTCCAAACCAAATCCCAGAAGTTATTAGGTGCACAGGAATTAAAACTTTTCCATATTGTCTAAATGTCTTCTTAAACCGTTGATACAGACTGATAGATTTGTCTTGTAAAGGGTCTGTTTCTTCCTTCTTTTCTGATGGAGTTTCCTGGGATGTGGAACTGGAAGATAAAACCCTCTTGGATAAAATGTCCTGCTCCCATCGTTCCTGGCGAAGGGTCCCCAGCTGAGGCGGCTGAGCATCTAAGAGATTCCTTTGCTTTGCAAGGCACTGAACAGCAGATAAATGTAGCCACTGCTTTCGAAGGTGTGGTGTCCAAGCCACTCTGTATTCACCTCTATGCACAAGTAACGGCCCTTTTATGCGCCAATGGTGATCAAAGAGCCTGGCTTTCTGTGCTTCCACGAATGTCCTGAGTGCCAGCCGAGACATAGTCCGTGGTACATTCCATTGCATTTTGAAGGACAGTGATGGGTTTCAGCTTCTACAGAAACTAGATTT
>u204282_mRNAlike RNA_house mouse027
GACGCCAACCTCCTTGGTTAATTCTGCGAGC
>u204282_mRNAlike RNA_house mouse016
TGTATAGTTTCCTGTTGGTGACACAGGAGG
>u204282_mRNAlike RNA_house mouse011
ACTGGGTTTGCGCCAAAGACCGCGA
>u204282_mRNAlike RNA_house mouse013
ATAGTATGAGACAAAGCCTGTTTCTACG
>u204282_mRNAlike RNA_house mouse035
AGGCCCTTTGCCTAATCGATGTATAGAA
>u204371_mRNAlike RNA_house mouse
GCTCTTCGCCTCTGCAATCAAGCTCTCCCAATAAACGTGTGCAGAAGGATCCTGTTGCAGCGTTCTTGCTGGTCGAGTAGGGAGCACGCAAGACATCCCTTCTCTTCTCTGTTTGTGGATGCAACACTAGGAATCTGCCACTTGGAACCATAGCTTGTCTGACAGCAGGCTCCCTATTGGTTTCTGCCAACAGGGGATACCACGAAAAACTGCAAGGTCTTAAATGCCTGTGTAACAGATACCCTCTTTTAAACTCCCTGTTCAAATAACTGGTGCGGTGGTGTTCTTCCAACCATGCTCTAACCACGTTCCTGAATGGTACAGAAGCTGAGCACCCTGACTAAATTCTCTCAACTCCGGATGTGGCTGATCTCAACCAGGATCCAGTCTTCATGATCCCAGATCTTGATTTTCTGCTCACTCCATCCCCCACATCTCCTGATGATGAAAGAGGATACAGTGATCCAGTGGTGTATCAAGATCACGGGAATTGTCCTCCCCTTCGTCACCACGGGATGCTGAGCTGCATAGACACACCCCGCGCTTCGAACTGTACCTGAGATCCCTGCCCTCAGCGTCATCATTGCCAGCAGGAAGCAAAGCAGCATCAGTCCAGGGCGCAGTTCTCAGCCACCGTCACCTGTTGGAGCCTCATTTCTACCCCTTATTCATTGTGGGAGTTTACCTATATGAACTTTATTTACTGAGGCTCAGTCCTCTATACCATAAGACACCTTACAGGGCAGAGGACTAAAGGTGATAAAACACACAAAATCTTATTGTAGTGCCTAACATAAAACGCCCAAGACAAGGTCTTTGCTACTGTTATTCATCTTTCTAAATGAAATGAGCTGGAAGTGTTCTGACATCTCTGGGACACGTGCCTGGTGGGTGAGTTTAGGGAAAGACCACCTCAGATGACCTCTGTGAAAAGGAGGGTTTTCAAGGCGTTCTGAACAGTGATGGCTCGCACTCTCAGAGAGCGCACAAGATCTTCCAGTCAGCCCAAGGGAAAAAGAGCTCGAAATGGTCACCCAGTGTCACCCGTGGCCTTGCTGACTCAGAGCCAAGGCAAGTCAAACTTAGAGTCAGCTTTCAAGAAGGACTTCCAATCATGTGCAGTATAATACTGTGCAGTTTAAATCTTGAAGTCAAAAAAATCTGAACCCACAAGGAGAAGGGCAGGGGACACAGGTAATCTGCTATGATCCTGAGGGCCAATGGTTATTATTTTCAAATACCAAATAAATCTTGTTTCAAAGAGGGAAATGT
>u204371_mRNAlike RNA_house mouse015
GGATTGGTATCCCTTTCCTCGATAG
>u204371_mRNAlike RNA_house mouse013
AACCACCCGTTCGTCTCTTTGAGATAGCG
>u204371_mRNAlike RNA_house mouse08
TCTTATTGTGGATAACGCTAGTCACGTC
>u204371_mRNAlike RNA_house mouse03
GGGCAAGGTATATGAGCACTTCACTTA
>u204371_mRNAlike RNA_house mouse011
TCCATCAGAAAATAGAAAACATTGGCAAGAC
>u196461_mRNAlike RNA_house mouse
ACACACACACACACACACACAGAGCAATGCAGAGGGAAGACAGAGCAAGACAGCAGGTGAGTACCCCATTTTTTCTGATCCCATAGACACTCCAGGCTGAATAGCTCTTCGCACACCACCTTTCTGCAGTGCCTGCTTTTAGAATAATGGAAGAAAAGGATGCTGGGAGGAAGGCAGGAAGGAAATCTCTGACTCACCCAGAGTGTACAGAGATGCTTCCTGCTTAAGGGACAGACAGACTGCAGTCCAAGTCACGGACTAGAGATGATTAGAAATGTCTAAATATGAGAAAGCTTATTCATATATAACCTCTTTTTAAAAAGATCTACTTTTTTGGTTTTTCGAGACAGGGTTCCACTGTGTATCCCTGGCTATCCTGGAACTTGCTCTATAGACCAGGCTGGCCTCAAACTCACAGGGATCTATCCGCCTCTGCCTCCTGAGTACTGGGATTAAAGGCGTGCACCACCCGTGTCCAGCTAGATTTATTTTATTATTATGTATATTTTATCTCACAGGGTAACCATGCCTGGCTTTGTACTCAAAGATCTTCCAGCCCCCGCCTCCGAAGTGCTGGAACTAAGGCATATGCCCGCCAAGCCCAGCTAAAAATTTATTTTTAAGTTTATGTATGTGTATGAGTGTGCCCACATGTGCGTGTAGGGGCCTTAGGAGGTCAGAGGACAGGGTCGGATAGCTGAAGCTACAGGTGGCTTTGGGCCACCAGACCCATAAGTACTGGGACCTGAACTTGGGTCCTCCTGGAAGATCGATAGTGCTCTTAAGAGCAGTGCCGTCTTTCCAGCCCGTGCTTTATTCCATTTTTTCCTCCTCCTTACACAAATCCTAAGACATAGATGAAATATGTGTGTGAGGGTTGCTGGGAATTAGATTCAAGAAGCAGATTTACTGGCATTGAATAGCTTTGGAAAGGCATCCTGTATGGTCCTTGTCACTAGAGGCAAGGGGACAAGTCCTGAGTGGGGGTGGGAGAGGTGGGGCGGAAGGTCCGACCTTAAAATAGTTCCCTGTGAGAAACAGGACCCCGAAGGAACCGTTCCGCAGCCCCTATCTCCCTCCTCATCTCCTCTTACATTTGTTTAACTCCAGGACTTTTGGGCCCTGCTTTCCATAAAATTTATTATATGGAAAATATTTTTGGTCCTTTAGCTCTCTTACCAAATTTGAAACATTTTAACTGGCTCCAAGAGGCCTTTAAGTCCCATGTGTGGCTATCTTAGAGTTGAGTCATATAAACTTTATTGCCAGCCTTGGTGAAAACTGCATTGCGTTGGGGTCACTTGTGACGTGTGTCACCCCCAAGCCGGGTCCCACTCTCCCTGGGGTTGCCATGGAATGACTGAGTCAACAGCCTACTTCGAGAAGTGGAGGAGCCTTCACGGGTGCTCCGTGGCGCTGTGCTCCTGTGAGATTTGCCATCAAAGTTTTAAT
>u196461_mRNAlike RNA_house mouse011
TGGAGGATAGATGAGCCAAGTACGCA
>u196461_mRNAlike RNA_house mouse014
GATGGAGGGAATGGAAGTGTTAGGGAGAGACT
>u196461_mRNAlike RNA_house mouse034
TTGAGGAGGGGGACGCCTCTTATGC
>u196461_mRNAlike RNA_house mouse025
ATAAGGAAGTGTCTCATTTTTTATAAGTTT
>u196461_mRNAlike RNA_house mouse05
CCCCGATTGACGTATCTAACTTTCCCCAAGT
>u179792_mRNAlike RNA_house mouse
GAAGCAAGCCAGTAAAGAACATCCCTCCATGGCCTCTGCATCAGCTCCTGTTCACTGACCTACTTGAGTTCCAGTCCTGACTTCTTTCAGTGATGAACAGCAATGTGGAAATGAATTCATCTGTGTCCTCAGTTCCCCCGATTGGCTCACTTTATGATGGTTTCTGTCTGAATACAAAGTCTCCGTGGTTCCTGCAAGTCCTTGCTGTCTGATTCATTGCTGTTGCTCTGAGATCTATCATCAACTACCAAATCTTGAAAATTTGCAAGAAATTGAAAGCTCTCCAGGGGAGACAGGGAAGGGAAATAAATGTATCCTCAGATGCCCTCGCTCACTCAATCTGACAAGCGTAGATTATGTTGTTTGAAATACTTTCCAGACTGCTAGGAAGTGTCCCCAAGTGGGGGGCATGAAGGGAATAAAGCCTTTGTACCATCGGAAAATTTTT
>u179792_mRNAlike RNA_house mouse06
CCCACATTCGGTCGTGCAAACATTCGAAAAT
>u179792_mRNAlike RNA_house mouse04
CTAAGCGTGTGGAAGGATCTACGCGAG
>u179792_mRNAlike RNA_house mouse02
CATTACCCCCATACACTACTTGTGG
>u179792_mRNAlike RNA_house mouse09
TTATGTGCATAGGTTCGTTGCACACT
>u179792_mRNAlike RNA_house mouse08
TAGTATAGAGTCATCCTATCTTCTCTAAGTA
>u180014_mRNAlike RNA_house mouse
TAGTTTGCAGGCTGGCAAACAGGCTGGGAAAGCCCTTGAGAGACTCAGACAGCTCACGCCATACTTCAGACTTCATAGACCTGGGAGACATCCAGCTTTCTCCCCCAGAGAAGCCGCAGCCTGGTCCCTTCCCCTGCCACACCATCTGGTCCACAGAAACACCAGACTTCCGTGTCTCTCGGCCCTATAAAAAGCGACATTCCTTTTCCTGTCTCCTCTCCACCCGTCCCTCCCACCCACCCGGCTCTCCTCTCTCCTTGCCTTTGGTCTTCCTGTCTTATCCCTTCTCTCCTGCCAATCACTCCCTTTCTTCTCAACACTCCTCCTACATCTCCCCTCTGTGCACTTGCAGTGCTATTCTTTATCTAACCATGAAAACATCCTCGAAGGGCTTCTAGAACATTCGTATGTCTGGAGGAGTTAGAGTCCTCCAGCGCTGGGGTTGGCAATTCTGCCTCCTTAGCGTCCAGGATAGACGAAGCATTTATTCCGAGGCTTTGTGCGCCCTCTTGTGGTTTCTCCGTCATGCCAACTCCCGCAGACAATGGCTGCTTTGTCCAGAAGAGATGATGATTTAGATGACAACCTGGCTTAAACCTCAGAAACCTTCAATCTCTCCTTCTTCAAACAGTTTTTATTAGAAGGATGGCTGTGAAAAATGAAGCCCTTATGCACAAAGCCACCGCGTTTCACTGCGATGTTCACCTGGCCTATGAAGATCTCCGGACACAAAACCAGGCAACAAAATCAGGATGCAACAAGATGGAGGGGCAAAGCACAGAAGCGGAGTGGGCCCTGCCGTAGGATGGTGATGAGTCCAATCTTGTGCATGTCTCGTACACAGAAGAGCTGCAAGCTCAGGAACAAAACGGCCACATCATGCACAGAAGACAGTGCCCCATGACAGATACTCCATTTCTTACTCAGACACCCACTCTGAGAAAACAGTTGACTTTCACTGGCCATGAGAACCATCTGGATTCTGGTGATAACTGGATCCTCCTGTTCCCAAGGCTACCCATCAATGTCTGTGTGCCAGATGCTGGGGCTGCTCAGTCCTGCAAAGCTCTGTCGCCAGCCTTCTAGTAGAAGAAATGTGCAAGCTGGAAGTGTCTCTTAGTCTCTTCACTGATAGCCAATGGAATGTCCATTTGAGCCAATTTGGGGGAGTTTATTAGCAGAAATGAGGTAAACACTAAATGGCAAAATGGATCACCTTCCCGTGGAAGCTGCCACCACACTATGAGGGATCAGCCTCATGAAAGGACACTCAGTTATTATTCCCTCTCACTCCATAAACAGGATATATTCAAAGTCAGCACATCAGTAAGATATTCCAGACAAAGCATCCGTAGCAAAGAGTTAAGATCTAAATGCAACAATTCAAAAGCCAGGAGAGACCAAGAAGCACATGATAGCTTTATTATTCTAAATTGCCCATTTTAGCACAGATTCTAAAATTGAAATAGAGCAAATTCTGTCCC
>u180014_mRNAlike RNA_house mouse028
CGCACCTACATTCGAGCCTTCGCCATTTA
>u180014_mRNAlike RNA_house mouse026
ATTGGCAGGCGCGCATTCCTATGGCTC
>u180014_mRNAlike RNA_house mouse06
ATGCACACGCACGACGTAGGCAAAAGGCCCT
>u180014_mRNAlike RNA_house mouse020
TTCCTCTTCCAGCATAGGAG
>u180014_mRNAlike RNA_house mouse024
GTCAAGACAGATTCGCGAAGTGCAATCACGTA
>u179515_mRNAlike RNA_house mouse
AACGAAGTAACACTGGGCTTGCCTTGAACATGTGAAACCTTTAAGCTAACTCCCAGTGACCCACTTCATAAAAGCACAACAATCCAACCAGGCCACACTTCCTAAGAGTGCCACTCTGTGGTGGGCAACCATTCAAATCTATGAGTTTGTAGGAGCCATTAAAAAATCAGATTTACTAATTTTATCTATGAGTAAACCATTGCTGTCTTCAGAAGAGGAAGTTAGATTCCATTACAGATGGCTGTGAGCCACCATGTGGTTGCTGGGAATTGAACTCAGGTCCTCTGGAAGAGCAGTCAGTGCTCTTAACCACTGAGCCATCTCTACAGCCCATAGGAGTCATTCTTATTCAAACTACTACACAATGCAATTCATCTGTAAAGAATGAGGTATGTAGCAAGCAGTGGTTGCTCATAACTTTAATCTCAGCAATTGGGAGGCAGAGGCAGGGGTATTTCTGAGTTCAAGGCCATGCTGGTCTACAGAGTGAGTTCCAGGACAGCCAGGACTATACAGAGAAACCCTGCCTTGAGAAAATGAGGTGTGTGCGCAATGACACAAATATAAAATTTAGTGATAAAAGCAAAGATTTTTATGGTCTTGAAAATATTGTGCTTCATTTAATTTTAAAGACATTCCCAAGGGCTGAAGATAAAACTATAGAAAAACACAACTTATTATGTAACAAGTTTCAGGGTTCAATTTCCAACACATGAGAGAATCTAGAGATAAAGACAATGTTGCTTCTTCAGAAAAAGGGAAAAGCGATCGCAAAAAGCTGAAGGTGAAAAAAAAAATAAGCTCACCCAGGATCAGGATCATCTTCCAGAAACTTCAGGAACCGATATAAAAACAGAGGAAGATTGTCTCCAGAATTCTCCTAAGCCTCCACCAACATCACCCAGCAGTTCCTCAAACAAGGTATCACTTTCCTATCCCCAATGATTGCCCCTTCCCAAAGACCATGACTTGGCTCCCCACAATCTTGGATAACCTCCTCACTAATCCCCTACTGCAAAGACTTTCCTCATTTTGTTAAATAACACATTAAGTTATCTTATCATGTAACACAGCCTCGGTTGGTACTGAAAAGGTAAGTATTTATGAAAAAATTTCTGGTGTTGTTAACCATCTCTCTGCTTTGGGTTCAGAAGTAAGTATAGGGGACACCAGAGGGTATTAACCTGCCATTGCCTAGTTTCTTCTCAGCCTGTTTCCCTTTACTGGTGACCCATTTTCTGAGGCTATGTTCCTCATTATGTGTTCTACTCAGGAGGTATTTTGACATGTGATATTTCCCTGTTTGGGAAATCTTGATCACTGTCCACTACTGACCAAATGTTCTAGAACTGTAATAGTCACTTTTGCTGAGAGTCAGCCTCAAACAGGTTCGAGGTATATCGCAAACTCTCCCTGCCATTCATCATTAAAGGAAACAGCTCCCTCTTAACCACCCAAAGAATTCTTAATATAATTACAATGATTATAACAGTGGCAGTACTTCCCTTACTAATGTACTATTTAATGTTTTCATCATTTATCAGGTGTTTATTTTGAGACCCTGGTTGCAATTTATACAAACCTCATTTTGATACATGTTACAATTCTATTTAACAATCTATGTGATCAATGTTCAATTCTTTTATATGATAGAGTCCTGTGATATACCATGGAATAAAGTCCTTGGGCACATCTAATTATCAGTGCTCATAAATGATGACAGAAATACAATTAAAAATGTATAAAGTCCAAGAAAATAGGCTACAGTTAAAGGCAGTTATGGCTTTAGTGGCATCAGCAACATAGCAATGGTTGCATTTGAGAAAACTTGGACCTTGAAGTAGCAAAAGCACTCAAGGAAACAGTAAATGTGCGATTACATTTCTATGTATTTATTTGCCTACTAGCTTAATTTCCTGTTTCATAAACGGTTGGCAAACATTCAAATCTATGAGTCCATGGGAGATATTCTTATTCAACCCACTGCACAATACAGTTCATCTGTTAAGAATAAGGTATATGCACAATGAAACAAATACTATTCAAATTCAGTAATAACTATAAAGCTTCTTGCAGTTTAAAATATTGTGCATTATTTAACTTAAAAAATGTCCCCAAGGGCTGATGATAAAGCTATAAAAATTCACACCTTCGTGTGTGCAAAGCTCAGGGTTCAATTTCCAACACATGAGAGAATCAAGAGATAAAGACAATGTTGCTTCTTC
>u179515_mRNAlike RNA_house mouse011
CTTGTCGTAGTTCCATCTTCGATGCACA
>u179515_mRNAlike RNA_house mouse043
GAACGCTGCACTAATTGAGAGAAAGAACTA
>u179515_mRNAlike RNA_house mouse08
CATTCGAATGTTATTTGGTTGATGT
>u179515_mRNAlike RNA_house mouse014
ATGGTCCTAGGGCGCATACTATAGAACAA
>u179515_mRNAlike RNA_house mouse04
GCACGAGCGTTTACTATTAAAACACATGGCCA
>u196722_mRNAlike RNA_house mouse
GGCCTCTGCCTCTGCCTCTGCCTCTGCCTCTGCCTCTGCCTCTGCCTCTGCCCACATAACACTCCCAGACTCCTCTCCATCTTTAAGAACAGGGCATACTGTTTTCACTTGAAAGAGACACTCACAAACCATGCTATTCACACTCGGGAATTTGGCAGGCAAAGAAGAAGAAGAAGAAGAAGAAGAAGAAGAAGAAGAAGAAGAAGAAGAAGAAGAAGAGGAAGAGGAAGAGGAAGAGGAAGAGGAAGAGGAAGAGGAAGAGGAAGAGGAAGAGGAAGAGGAAGAGGAAGAAAGAAGAAGAAGAAGAAAGTGAGCCTGTTACTTCAGGGATGGAGACTGGCTATGTCTGCTGCCAAGGGTGACTGCTGAGCTTTCAGGCAAACCCCAGAATTTTGGAAGTTATGCCCATCACCACAAACTTCACAATTAAAAAAAAAAACTTTGATTATAAAATCAGAAATGTTATAAATAAGTGTGCACTTTGACATTTCATAGTGAAATCTGTCAGCATCATAAGGGCACATAGATCAGCCAAGGAAACTAATGTTTTCAAATGAGCAAGATGGACTAACAGGTTTATGTGACAACACAGAGGGACATTTATGTGATTTCAGAATCCACACAAAATAATCTTTAAAACTATTATTTGTTGAATTTGGATTTACATTCTTTGATGAAGAATATCCAAAATTATCTGAGGCTATTAGATATCTTGTTCCCTTTACCACTGCCTATCTGTGTGATGCCTGCATTTCTTCATGCAGTCCGGTGAAGACCACAGCTGCAACAGGCTGGACGCAGAGGCAGCAAGGAGAAGCCCCCGAGAAGGAGATGACACTTGTTAGGGCAGGCATCCTTAGGGAGACTTGGAAAAATGCAGAACAAAGCCCCTTTTCTCACTTTATTTTTAGATATGGAAAATAGTTCTTTTTCGTTTACAAATGTGCAATTTCTTATTGTTATTTTGTAATGAATTTTAAAACAGTTTTGTTTCTCAGTGTCACGTTTGAGTCAATAGACCCAATCCATATAAACAAAAGCTATTTTGAGTCTTTAATAATTTTGACAGTGTAGACAGTTGTAAAAGGATCTCAAGAGATAAACTTTGAGACTCTTTGCCCTAGAGATTTTTGTCTCTAAAAATGTCCCATGTCCCACCAAGAGAAAGGAAGAAACAAACCAATTTCCTCATGGGGGCAATGTTGGTAATTCCTCTTCAAAAGCATATTAGTGAATTATGTCAATAAGAGAATGGGTAAACACCTTAAGTCATATAATAAATAGCTTCTGAAGCT
>u196722_mRNAlike RNA_house mouse05
CCTTGTCTCATAAGTACATCGATGG
>u196722_mRNAlike RNA_house mouse06
TGGTCTATTTTCTACCTTTTCGAATAGA
>u196722_mRNAlike RNA_house mouse012
TGGAGAAGAAAGAGAATAGGCAAGGGAAAA
>u196722_mRNAlike RNA_house mouse07
GCGTTCGAACAAGAAACCCCAACTAGGCCT
>u196722_mRNAlike RNA_house mouse028
CCTTCAAATTGGGTGTGTGTCCAAAATAGTTG
>u190641_mRNAlike RNA_house mouse
GGCGGGACAACTGGCGGACGCAGACGGCGGATGGCGCCCGGTCCCTCGGTCGCCTCTGGAAAGCCCCGACTGGTGCCTCCTGGGAAGGTTTCGTATGCCAACCTGACGGACAGTGTTTCTGCTTGTAGGGGCCCCTGTCCCCTGATGCTGTCCAAGCGTGGAGGAAGGAGGCAAGGCTGAGCATGGAGCAGGGAGAGGCCTCACCTCCTGTTCCTGCAGGTAAGGGACCTGCCTCCTCAGAGGTGTACCTGGCCTCCTGTAGCCCTTGGGGTTCTGATGGAGGACTCCAGCTTCCAGAATCACTAAATTACCGCTACTTGGCACGGGTGGAGAAAGAGATGGTTCGTATTGTGGTGTAGATGGGACTCGAGCTTTGACTGTCCCTGGCTGGTGTACCTGGGTGCCAATGAGCTAGCTGCCTGTGTCCCAGCCTGTCACCTGTCTTCAGCATCTTGGATGCCATGAGGTTTTTGTTTGTTTGTTTGTTTGTTTTTGTTTTTGCTTGATACAGTGTGGGTCATCATTTGGGAATACACCCTGCCTACCAGTCAAGTTCCCTCAGACACAGGAACTGGCAAGCTCTTGAGCACTGCGAGCAGACTAGGAACAGACTGGGCCAGCATTCTTCCCTGATTCCTTCCCTGTGGGCAGTTCAAGGCCAAACTGGGTGTCGTCCTCTATCTGCTCAGTTGATAGACACAGAGGACGGTCCACTGGTTGGTTTCTTTTGTGACCATGTCAGAACGGTGCCCTTGACAGAAGGGCTATCAGGGATACTGGTACCCACCCTGCAGATGAAGGAAGATGTAGGTGCTAACATCTTCACATCACTGTCTGCAGGTTAGGGTGGGTAGTGGCTGTGAGATAGCCTGGCTATACAAGGCTGGCTGTTCCTCTGTGTGTCCAGGACCCTGCAGGTGTGGCCTGGAAGGGGCTTGCCGTTGCCACTTGGCTCTCTGTCCCTTCTGCCCCTCCCTGTCTATCGTATGGGAGCTCCAGACCTATGTATTGACACCAGAGAGTCACAAATACATGGAGACAGCTGTTTCCAAAGAGCATCTAAGACATGGAGACACCTTGAAAGGCCAAGGTGTAGTGAGATGGGTCGGTAGGAGATTCCAGTGCAGAGGCAGTGACCACTGCCACCGCAGGGAGATTCCAGTGCAGGTGACAGCTCAGGCTAGAAGCTCACATTCTGGGCTTCTGGGAATGTAGGATATGAAAATAAGTTCTAGCCTCACTGTTGCTCGATTGTAGGTACTGACAACTGCTAGTGGGGAGAGAGCTTTTATTCAGTGGTATACAACCTAACAGTGCTCACTGGGTCACACCTACATATACAAAAGACATCAAAGTACACAGAGGAGTGACTGGGAAGAGGAGAAGTCAGTCGTGAGGAGTGAAGAGACAGGAGAGGATGACAGAGGGGTGGGTATCATTACCCGAAGTGACCCTGCCACCGCAGTGCCGTGGCAAGAACAGCTTCACTCTGTCCCGACCACTGGGCTCCAGCATGACCATGAGGTTGTGAGCTAGAAACCTCCTGCACGGCAGACCTCTGTGTCTCTTCAAGCAGGGGCCAGATGGTGGTCAGTCTTGGACTGCAAAGGTGACACTTTAGTGAGGTCACAGTGTCACTTTAGTAATGACTGGTATAACATGGGACCCAGGACTTCTCATCCGAGTTGTTTTGTGTGAAGAACAACACGGAGCACCGCCGTGTGGGTGGGAGATATCAGCTCTTCCACACCTCCTCCACCATCACCTCCATGAGCCATCCTGGTCCCTCATCCTGGGCCTCTGTTGCTAACCCGGGGCTCCCTGCACATTTTCCTGCCTTTGGGGATCCTGGTAAGGCCAGTTTTGCCCAGCTGCTGGAGTTCTGGTTCTGGCAGGCTTCAGACCAGTGCTGTTCTTATTACATTTCTGTCAGCCACACTTGGCTGCTGCCGGAGGAGTCCCAGGTTGGATGAGCAATCTCCCCTCCCCCACTGAATATACTTCCCTATAAATGCAGAACCCACACTTTGGTGGGGTAGGGGGTAACACTCCACACTGAGGCGGTACCATTTGGTCATTTATGGCTTCCGCAGACGGCTGTCCCAGCGCTAAGGTCTTCCAGAAGCTCCCAGCACAGTCTTTTGCTTCCTGCTAATTTTGCCGCTGGGAACTCTGGCTTGGCACAGAGTCGCCACGTTTGTGTTGCGATGACCTGGACGACCCATTTGTCTGTTCTGCTTGCCGCTCCTTTTGTTTTGGCTGCTGTTGTGCTTCATGAGCCTGACTGACATGCCGGTCTGCACTCCTCGAATCCGGATCCACCAGAGCCTCTCCTAACTTGTAAAGATCACATCCTAATGTGAAGCTCACAGCAAGGCCACTACAGCCCTACAACCAGACCCAGGGCCCCTGCTGAACCAACCTATTTCTTAACTCTCCTGTCCACACTGTCCTATCTGCTCTGGTAAGTGGGTGTCCAGCGTTGCCATGCTTGGGTCTGGTTGCCCCCATAACATTTATCCGTCCTCCGATAACTCTGTCTCCCAGTCCCCAACACTCACAGGAAACAGCACTAACTACGCATTCCTAATGGCCCATGAGATGGTGCACCATGCAACGATCTCCCTTTGATTGCCCCAGGACACTTGACTTTTGTTTCAAGGAAGATGAGTGGTTATATTTCCAGGTTTCTCTCTCTCTCTCTCTCTCTCCTTCACTCTCTGATTCTGCTGGGGGCTCCCAAGATTTTGGACTCTAAGAGGGGCTCTTCAACAAGAATCTCACTTGGACTATCTTTCCCTTCGTCCTTCCATCTGTAAAACCCAGAAGCCAACACCTCTGTCTCATGCTCCCTTTCCTGTTCCTCCTGCAAATTAGGGGCCAGTGTGGAGGATGGCCTCGTCCACATATCTTCCATTACACAGGCAAGTCCCCTCTCGCAGACGGCTCTGCCTCAATCAAACTTCTCACTGCCTGAAGCAAGGACTACAGGACAGCTGCCAACGCTTGCCTGCGATTCTTTTCCATACATGCTGCTCATGGATTACAGTATATTCCCTAACCCACCAGCTGGTTTGGGGTGCCCCCATAGTCATGTGGCAGATGCCTTTCATCAAGGAGAGATGCCACCCCATACACCGGGAAGCAGTCAGCTCTGGGATGGAAATCTAGAGCGGTGCTTGCTAGGCTAGTGCTCTGCTGCTGAACTACACACACCCTGTCCCGACAAACCCTACATGATGTAAAACATGTTCTTCTCAGCAGTGCTCTCTCGCCCCTGACCCCTGACC
>u190641_mRNAlike RNA_house mouse03
TGTTGCTCTCTTTCGGTGGTTCGGAC
>u190641_mRNAlike RNA_house mouse040
TTTATCCCTCTAACACCCTTCGTCCAC
>u190641_mRNAlike RNA_house mouse032
TCTAGTTTGCCTTTTCCCACTTGGAAGTCT
>u190641_mRNAlike RNA_house mouse04
CAAACGGCGCACGCCGAACCCTGGCGCT
>u190641_mRNAlike RNA_house mouse016
GCCATCGTCACAGAGTATGAGCACGGTCCT
>u186986_mRNAlike RNA_house mouse
GGTCCCTCTGTCCCTGGCACAGGGTGACTCAGGACAGTGGACACTCCAATCTGGATAGCAGGTGACACCTGGCACCCCTTACTATCCTTGCACCAATGGCTGCAGCTGCATCTCGGAGTTGCCTGGGATGGGGCTGTGCCTAGACATGACGCCAGATTGCACATCTGCTTGTGTCGTCTCTCTGGGCCTTGCTCAGGATGCCATGATGCTGGCTGAGATGAGTTTTGAAGAGAGAGCCCCAGCCAGATGAAGGTAAACGGTCTTGAGAATACTTTAAAGATCTCAAAGTGCAGTGGGCTTTACCCTCACCCCTGCCCGCTCCCGGGTATGCCTACTTCTGCAGTGTTGCAGGCTGGTCATGCGGTATCAGCCCCAAGCTGCCCTGTGGTACTGGTCTCAGGCAGTTCCTTCAGCCTCCTGAGTGCTGTAGGAGAGCCATCCCAGCGCTGTGCCTGGGGCCTCTGGGTAGTTCCTGTGTGGCGTACTGCTGTCTGACTTGAGGGGTGGGGGTGGGGAATGGTGTTAGAAATCCATTAACTGGGGACCTGCACTCCTGAGTGCATTTTCAGCCCTGAATGCCAGATGCTGCCCCGGAGAGGAAGAATCTAGTGGGAGAGAAGTCTGAGGAGGCACTAATGTCTCAGGTCTCATCTCAGTGGCCCCCCTTTTCCCCTCCCTACCTGGTGTGTGATGAGCGGCTATCAACCCACAACTCCGGGCCAGCTTCCTATGTGTCCCTGTGTGTCCCCCTCCTGGCTGCGAGGTCAGTGTGGTAGCATTCAGCTCAAGGACTCTAAGGCCCAGTGGGGCCACCTCTGGTACTTCCTTATTTGATGACAATTCTCAGGGTGGCTACTGGCTATGACCTTCCTAATGGCCTTTGACAGTTCTGCAAAACCCTATTGTGTCACTCCTGAGAATGGCCCCTTGCGTATCAGGCTTCCATGACAGGATGTGGCCTGTGGGCTCACCGGCTAGCCTCCTTTGCCTCACTTGGGCTTTGTCCCACAGTGAGTGCCTAGGCCTTCTCCTGGGGACTGAACAGGCAGGCACAGACGTAGGGTGGGGACCCCTGGGGCTGATAACCCTCTTTGTTTCAAATTCTGTTTATCTGCTGGTAAGGGAAGTATAGACTGCTCTGAGGCCCACCACTGTGCCCTCTGTGTGTCACACACCCTGTCCCCTGGTGAAGAGACAATCCCATGTTAACAGTCTTCTTCTGGAACCATCTTCTACTTGTCACAGAGAGGTACCTAGTGGCACCTCCAGGCCCAAAGGGAGGAGCTCTGGGGACAGGCCGTGGAACTAGAGGCTCTGCAGCTTAGCTGGAGCCGAAATGAGGTAGTGACCAGCCTGCCCCAGCCTCAACAGCTCAGACACTGGAACTTCAGAGGGACTGCAGCGCAGGCTGCAGTCAGTGCACAGATGTGTAGCCCAAGCCTTTATACCTTGGTGTGGCCCTGCATGTCCTCGGGTCCTAATGTTTCCCCTGACTCATGCTGGACCTTAGGCTGAGCCAGTCCGTGGGACACCCCTGGCTCTTGGGTGTGCCTAGACAGAACTGTGGCTCCTCTCTCCACATTCACTATTGTGTGAGCTTTGGAGTTAGACACCCATCTCCAGGCCTTAGTGTCCTGGGAAGTGAGCAATGATAGCCCCCGAGCTCAGGTTGGCCTCTGGGTATGGTGGCTCTCCTGGATGGTGCTGGGTAAATTGATTCTCATGGGCGTTGCAGGGCCCCAGCCATGAACTAACCACCTCCCAGACCATTCCAGCTCAGTGACCACTTCCTTGATGTCACAGGTCTTCTTCAGTTTAAGACCTAAAGCTTAAGCCTAAGCTTGTGATTGCTTGGATGTGTGCTGTTGGCCCCAAAGTGCTGGCCGGAACCTTTGCTCTGACCTGGTAATAGAATCCAGGGAGCTGTGTCCCTGGGCTGCATGCTCACGCTGCTGCAAGCATTTAGAAGCATGTGGCCCCTACATTGCGTGCATATGCTGCCGTGGGAATTCAGAATTGAGGAAGACGTGGCCCCAGACTGCATGCTCATGCTGCTGCAAGCATTCAAGATGATGTGGCCTCTGGGCTGCGTGCACATGCTGCCATGGGATTACAGGAAGACGTGGCCCTCAGACTGTGTGCTTGTGCAACTGTGCTCAGGACCTGCACAGCCCATAGTCCTGCCCCACAGGAGCCCCCAACACCAAGGGCAGAGTCTATGCTGGGTGGGAAGGAGCGGGGGCATACATGTTTTGCATAGGGAAGGAAGGGACAGTGGGTAGGTATGGCTTCCTTCCTCCCTCTTTCCCCTGCCATAGTGTGGTTCCCCACCAGCTGGGAGGCTTTGGCTGTCCCCACCATGGCTCCCCCCTACCTCATTTATCATTTCTCCAGCTGAACCTGTGGTGAGTGTGGTGGCTGCCTTCCTCCCTGTCCCCTCTTAAGGATGCACCTTGGTTTTTGTTTAGTTGGTTTTTTTGTTTTTGAGACCGGGTCTCAGTATGTAGCCCTGCCTGGCCTGGAGCTCACCATGTAGACCAGGCTGGCCTCAGACTCACAGAGTGAGTTTGTCTCTGCTTCCTGAGTGCTGGAATCCAAGGGGTTGTGCCACCACACCCAGCAAGGATATACTTGATGTCACCTGGGCTGTGATCACCTGGCCACAGGCCACAGATGGTCTGGGCAGCAGGGTGTCCCCAGGTTTTTCTGTCTGCACAGCTGCTGATGCTTCAATCCTCCCTAGTGCGCTGGGAACTGGGGGGTGGGGGGGGCAAAGGATGGCCCTCCTTCCCACAAAGACGCAGAGCAGGCTGTTCACATAGCCAGGTGATGGAAGCAAGCAGAAGAGCACAGCCGTGCGTCTGTCCTGCAGACATCCTTCAGCATGGAGATGACGACGGAAGTTCTAACACACAGCAATGCCACGCGCCTTATGGTTCCGCTCCTCAGATGGGGCTCCTCAGTGTCTTTTCATATTGCGTCAACAGTGATGACTTTTCTGATCCCCTCGACTCTGCCACAGCTTTACATTTTAAGCACAGCATTATCTGAGGGTCATGTTTATAATTCTGTTTTAAGCATAGAGTTTGGTTAGGTAGGGCACATGTATAAGGCTAGGCACCCTCACCAGACTCAAGTAGGAACATTGTCAAATTTTCTAGCTGGTTGGTAGCTCACCCCAGCCCCTCTGAGCCCTGAACCTGCTGCACTGGCCATACAGAGATGCGCAGTGATCGCACGCATCTGAGCTGCTTTGTGGGCGTCTCCAGAACACAGCCAGCACTTCTCCTGAAAGCCCACAGAGGAATGGTGGCCAACACATGTCTCTTAGAAAGCAGCTCTCTCCAGTGCCTTACCCTGTGACCCTGCAGTTTGGAAAGGTGGTGGTTTGGGGGC
>u186986_mRNAlike RNA_house mouse056
AACTGTCCATGGATGTCTAAGTGCC
>u186986_mRNAlike RNA_house mouse028
GGGGGGGACCACTTAGCCAATCGTTCT
>u186986_mRNAlike RNA_house mouse027
ATTGGTCTTAGGGAGATAGTGCGCAAATGTG
>u186986_mRNAlike RNA_house mouse068
CGAGGTCAAGTTTGAATCCCTAGGACGCGTGG
>u186986_mRNAlike RNA_house mouse077
ATGCACGGATTGGGCGGACCAAGCTC
>u183528_mRNAlike RNA_house mouse
TGAAACAGGCCCCTGTTTGACTTGTTTCTTGAAAACTAAACACCTTTGTAACCAGTGTGATAATTCAGTTCCCCAGAATGTATTTCTTTGAACACTTATTGAGACTGTCTTCAGGAGTAAATGAAGCCCAGGATTAAGTGTCTGGGTAAATATGACTCGTCTCAAAGTAATTAAGCTAACAATGAGTTCTACTCTAACAGCTTCATGACAAATTTCAAAAATTAGCATGCAATTCAAATTCATCTTGTGTCATTAGAAAATGTCCAGTGGCGTACTACCTTTTTCTTTATTCAGATTTGACCTTTTCACCTTCACTTCTTAAAGAGATTTGGTACATTCTAACTCTCTCCATCCACTGTAGAGACAAAAGCCCATTTGCTACAAGCCAGATGTTCCTATTACCTGAACGCTACCTTGGACTGCAGGACAGAATTGATTCTTAAGTAGACGGCTATGCTTCCACAATGATTGTGTGCAATGTTGACTTCTAAGTAGATGACCACAGTCTCATGATAAGCGTGTATATGTGTGTCGAAAACACATTCAGTGGTACTCTTTGTATTTAAGGTTATCACAGTATACATTTTCCTATGTGGTGCTTAAGGAGTCTCATTCTACGGTTTACAAGGTGTAATATTTGCACCCTAAATTCTCAGGGTGTGCTATTTTACCCAGATACTTGAAAGAAAAAGGTGCCCTGTGTTTTATCAGTACTGTTGATGGGAGAAAATTATGTGTAAGTGTGTTTGAGAAAACTGCTCATAAAAACCAAATCAATAAGCTCTTAGGCTTTTACATAATCTCTAAGGAGATGTATACATAGGTAATATATATTGTCAAGAGACTGCTAATGTATTCTTTAACTTCTGGGTCTGAGAGAGGCCTCACCGGTGCATAGAATCAGTAAGAAAGCATGTAGCATTTTCTCAAAAGTGCCTTGAACTTGAATCTAATCTGAATCGCACTCCATTTGTGACATGTGTGAAGAAAGACCCAGAAGCAGGACCCTGAAGCATGGACTCCGGTGCGTGCCCCACGTCTCTGGGGAGACCTGAACGATCATTGCAATACTCGTGAGCTAGCCACACCCTCAGTACTTCATGTTGTGCTCTGTTGGACTTACTTCTGTTTAACTCAAAATGGTGCAGAATAAAATTCACACATCTAGTTTGGTTTTTCTTTTTAAGTTTCTGAATTGCTTTTTTTCAAGTTAGTATTAGTGGCAGCAAGTTCTTTCCAGGGTTCCCTGAGTCACCTACTATGGCTGGATCTGTTTTCTAGCAGACAGTCTCTTCCCACCCCCACCCTTTCTGAAGATGTGTGTTTATATATTTATATATGAAATTATATTCTTGTATAGTGATGGCCGAAGAGAATGTGAAGACTGTGGAAGTTGCGTATGACTAGGAGAGTGTATATTGTATAATGCATACAGAAGGATGTTGGATAATGACGAACTGTAACCCCAGACTACGAGAGATGGCATATGGAAAGAATGTGAAAATTTAAACTGTATCAATGCAGCCATCTTGGTGGAGAAGTTCCTGGCTGAGGTTTGATGTGGTGGTACAATGCGGTGAGCTGGCTACAGGAACTTTGCATCCAGCCAAAAGCGCCAAGATTTGCCTTTCAAGTGCTCTTGCCTATGGAGAAAACTACTGAGAAGGGATTCCTTGTGACAAGCCTACCTTTAAGTGCCAGCATTTGTAAGGTGTGATCTTGTGTATTGGTTTTTTTATTTTGACAGTTTTGAAAATATGTTTGTTGTTGTTGTTTTTCCAGTAAAAGTAACCAC
>u183528_mRNAlike RNA_house mouse042
TTCATGTGGTTAGATTAATTTAGTGATTTT
>u183528_mRNAlike RNA_house mouse012
AACTTTTAAGCCTATTCGTCGATATTTTACA
>u183528_mRNAlike RNA_house mouse08
GTTCCTTGCGTGGTGAGAGAATGAATCGC
>u183528_mRNAlike RNA_house mouse06
AGAAGGCAACGTGGATCCCTCTTCGAAGA
>u183528_mRNAlike RNA_house mouse03
TCTAGCACATCTTTTGGTAAAATCC
>u191582_mRNAlike RNA_house mouse
GAACACGGAGTTGGCGCCAGGCAAGGATCAGGTCTCGGTTGTAGCTGGGTCCCAGCTGGCTTGGCCCCGCCTAAGTGTATGTGGCCTATGGAGCCTGACCCCGCCTCCATGGGAGCCTGGTTTAGCTTGGAGCTGGCTGGCTTGTCCCAGCAGCCCCTCCCTAGGCCCCTAGTCCAAAGCCTACTCCCTTTAGGCGCCCTGGCTACCAGCTCTGCTCCTCTAGCATCAACCCACGGGGGCGAAACCCACTCCTCTCTTGTTCAATGAGTTAGCTGTGTCTCAGAGGAAGCCACTTATCCCAAAGTTGGTTGGAAGTTTCCTGGGTGACACAAATATTTGAAGTAACGCCTCTCTGTCCCGCCTGTGCTGGGCAAATGGCTCTGCTACCAACCCACAGAACCACAGAAAAGGAAAATGGCTGCAAACACCCCTATCTTCCTAGTCAGAAGACTCTTTAATACTTCTGTTTTGCCCTCTTAGCCTCACCCCACCTCCTGGAGATGACTGATAAAACCAGGCTAAGCTTCTTGATTAAAGCCCCTGTCTAAACTG
>u191582_mRNAlike RNA_house mouse013
GGGACATAACACGCCATCTTCCTCTT
>u191582_mRNAlike RNA_house mouse010
ACATTAACCTTCTCCCTTGTTTTAT
>u191582_mRNAlike RNA_house mouse012
GTGAAGGCAATTGCAACATCGCACTAA
>u191582_mRNAlike RNA_house mouse03
TGTTCACGTCGTGGGGTGGTACCCACC
>u191582_mRNAlike RNA_house mouse011
TGTGACGTCACCTCCAAGCCCTCCCTAGCCC
>u180674_mRNAlike RNA_house mouse
TACAGCTACCGGTTTAACCTACTGCTACATTTATATTAAAGAAATTTCATTTACAAATGGCATCCAACGTGGGGCACTATATGTAAAAGTTCTTCCCCCCCCCCCAGCCCCATGCTCCCAGAAATAAGACTCAGACTCAAAATATATTTACAAACACTTTGACCATATAGCTAGGCTCTCTTCTGACTAGAATCCTAACTAAGGATAACCCATTTACTTTAACCTTTAGCCTACATTCTGCCACATGGCTGGTCACCCGTGCTCAGGCCCCATGTGTCCGTCCCCTTATATCTTCCTGTGCCTTGCTCTATTGCAGGATTCTTTCTGCCTCCTGATGCCTCACCTCCTATTTACTGCCTAAGCCATAGGCTATAGGCCATAGGCTTTTTTTAAAAAAAAAGTTTTATTTATTATTATACATAAGTACACTGTAGCAGTCTTCAGACACGCCAGAAGAGGGCATCAGATCTCATTATGGGTGGTTGTAAGCCACCATGTGGTTGCTGGGATTTGAACTCAGGACCTTCAAAAGAGCAGTTAGTGTTCCTATCCACTGAGCCATCTCACCAGCCCAGCCATAGGATTTTTAATTAACAGATGATGCATCCATACAATACACAAGTTATTCTCTCTATATTTTGCTATTGTTATGATTTGTAATGCAGATATCTATTTTCTGACAGCCTTAAGTGACCCCTGTGAAAAGGTTGTTTGACCTCCAAAGGGGTGAAAGCCCACAGGTTGAGAAACATTGTTCTATATAATATGTGGTCACATGTCTCCTTGATGAATGGGGTCCATTGCCTTAGTACAGGACTGATGAGAGACTAGGGGATATATTCTAATCCCCACACACTTGGGATATAGAATTATAAGCAGGCTGTGAAAATGGTTTTTTGGCCTTCCTCTGAGCTTTCTGCCAGAGAGAACTTGCAGTGTTAGGGATCGCAACAGTAAAAAGATAGGCACATGCAAGAGCCTTTGTTTGAGACAGGGTTTCTCTATGTAGACAAGGCTGGCCTCAAACTCACAGCGATCCACCTGCCTCTGTCTGCCAATTGCTGGGATCAAAGGTGTTCGGCACCACACCCTACTGCAAATAGCCTTTGATTCAGCAGAAGTGGAAAGTGGAAGAATGAGATGGGGTTTTGCCATGTCTTGCAGGATGCTTGGGAAGCACGGGGTACAGAGAAGGAAGAGAACAGCACAGCATGTGACCCTGACCTGCTGGATCGAGGAACACCCACCCGCTCCATTTCTAAAGACCTATTCTTTATGTGTATGAGTGTTTGCCTACATGGCATGTAGGTGTGCCCCTAGTGCCCCCATAGAGCTCAAAAGAGCCACTAGAAAGCCTGGACTGGAGGTATAAATGGTTGTGAGCCACCATGTTGGTGTTGAGAATCAAATCCCTGTCCTCTGCAAAAGTTACACGGCCCCTTAACCACTGAGCATCTCACCTAGTCCCGAGGAAGACTTTTAAATGAGGTGTGAAAGAGCTTCTTCCAGCTGGGCTCAGGTACCAGTCTGAGTGCAGGGAAATCAGAGAAACTAAGCAATACAAGTCTTCACCTCTCCATGAGACAAAGGCTGCACAGTGCGAGGGGACTCTGTCCCCGGTGGATCACTGAGCCATTGGGTACACTTAGCACTGACTAAGGTCCCCATGAATAATAGCAGGGATTGGAGGACATCGGGGAACAGATGGACTGAGGAAATTAAACATGAGGACAGCATTTGATTTCCAGTTCACCAGACCTGACTGATGCATCAGGGACCTTGGATTCGGAGCTTCAGGAGTCTTACTGAACCCCATGGGGGGTGGGGGGGTTGAACTGTAGAAGAAAGGAGATGTTCTGAAAGGCCTATGTGATTTGGGCAGCCATGTAAATGAGATTTGTAAAATATTAAATCAAAGTGAGTTGAAAGGACAAAGCAGCTTTGCTGTCTGGGTGCTCAAAGGCAGCTGTGGCATGGCTTACAGGGACTCAAACGCTGTGCTAATGACCTTCTGGATTCAACAGGAGAAGAAGTAAATGACAAAATAGCACAGGTAAAAAACATTAAGCTTGACTTAGGAATAGTTACCTCATGAGTATGCAGTATGCATTTATCCTCTGCATGAAGTATAGTCGGGGAGAGATTGTTCCTTTAAGCAGCCAGGTGTGGCTGAGTGCAGTACAGCAAGGGCCATGATGCTAGCTGGGAGCCTGTCAAAACCTAAGGCACTGGCTCTAGAGACAAACATGACAAACAAGAGTATGGCCCTGAGCTGGGTTGAGCAGCACTGGCTGGCCCAACTGCCATCAGGAATGGACAGATGTGTAACAGTAAATTGTATTTGCCTGAAGTAATTGTCTTGGAGGCTTACTGCCTCTGTCTGCTAGCCTAGACAAAGGCTTCCAGCCTCTGTTCAATCTTACCTAGACCTAGAATGTTTTCAGCCTCTGAGAGTTGCTGCTGAATAAACTCAGCCCTTCCTAGTTCTTTCTGAGCTCTGGCTGGCTGGTTCAACTCAGCTGTTCTGGCTCCAATTCCTTTCCCAGCTGACTGATTCAATCTGGTTTCTCCCTCTGCCTCTGAGTTTTTGTTTTGCTTGGACTCCAGGCAATCTGCTCTAATCTTCTGGCTCCTTCTCATTCTCTGGCCTATTCTGTCTTCACCTGTGTCTACCTTGCTCTTTCTCTCTGCAATCTGTCTCTGAACAACTGTCCTGGTAAACCTGCCCTCCTCGTTATTTCTCCCTGTTCTTGTCAGAGTTGGGCATTAGCCTATTCTGTCAAATCTTTCTCTGATTCATCACTTTGTCTGCCCCTCAATTAGACGCCACTTTCAAATGTGAGTGCTTCCTTTTACAAACTAACTTTACCTTCACTGTTTGAGATTAAAGGGTGTGTACTCAGCCCCACAACTAGAAACAGGTTTTTCCAGTAAACACAATCTTGAGGTTCACAGTGTGGTTAAATATCCTGCAATGTTTCCACATTTTCTAAATAAAAAGGAAAGATTTTTATCTCG
>u180674_mRNAlike RNA_house mouse058
TAATTGTGCGTGGTTTCTTTTGCCACCAC
>u180674_mRNAlike RNA_house mouse035
GCCACGACTCGTATTAGACGTTAGGACCTC
>u180674_mRNAlike RNA_house mouse030
TGCGAATTGTATGTTTAATAGTCTAA
>u180674_mRNAlike RNA_house mouse051
TTTCCTAAATCGTTCAAGGACCTAG
>u180674_mRNAlike RNA_house mouse073
TTCTAACAACGCTAGCTTGGGATGTCAAATAC
>u201523_mRNAlike RNA_house mouse
ACCTGGGTGCTGTACCGGATAGGTGCATTTGCTGAAGAACTGTTTTAGGCTCCTGCCTCCCAAGGGCTGGCATTAAAAGTTCATCACTATCCCAGTCTTTATTCTGTTTTCCATCCTCTGGTACCTTACAGAGGCCCGGAACACACAGTGTTTTATGATCTCTATGAGATTGAGGCCAGCCTGGTCTATGTAGAGTTCTAGCCAGGGCAATGGAGTGAGACCCAGTATCAAAACAACATAAACTGTCCACATGCTGACTTGCCTTAACATCAATTTATACCTGAAACTAAATGCAAGCTAACCATTAGTCAGTTCATTAGAAATAGGGTCAATTTACACAAAGGACAGGGGAGAATATTCAGGAGTCAATGGGACAGATTTTATATTTGATTCATCAGTTTATCCAGTAATTATATGCCCCCAAACAGGTGATGGGATAGAAAGCCTTGCATGTGCTAGACAAGCTCCCTGCCACTGAGCTATAGCCACAGACCTTTTAAAGCTTATTTTTATTTTTTAAATATTTTTTAAAAACTTTTATGTGCATTGGTGTTTTATCTACATATATATCTGTATTTATGTGTCAGACCACAGGGCGTCAGATCTCTTAGAACTGGAGTTGCAGCTACTTGTGGGTGCTGAGAATTGAACCAGGTTCCCCTAGAAGAGCACCCATTGCTCTTAACCTCTGAGCAATCTCTCCAGCCCCAAAATTTATTTTTATTAATGTGCATGTGTGTGTGTGTAGGCATACAAGCCCCATGAAGCTGGAGAGGTGCCAAGATACCCCCAAGACTACTCGAACAGGCTTACCTGCCTTTTCAAGTTTCTGTCTTTCAAGACACAAGCAGCCAAACGCCACCCTGCAAGGGAAAAAAAAAGCCCAACATCAAGCCATACAATCCCACCAATCCCTCAGCTTGCCCCAAGATCAGGTCACAAAATCCCACCAATCTGACACCACCTCGTAAGTCTTCACCCACTCCCCCCAAGAAACCCTATATACAGCCTGCCTCCTGCTCAGTCCTGTGCTGGGTCCCACTAGAAACCCTATATACAGCCTGCCTCCTGCTCAGTCCTGTGCTGGGTCTCACTAGAGCAAGGGCTGTCACCCTCTTCTGTTTTTCCCATGTGAGGTTTCTTGTACAGTGTGACTTTGTGGTATTTCTTGGCTCCTTACTGCCAGGATACCTTTCCCCTTAGAGCTCTTTCATTTACATGTGCATACACATGAACCGAATCGGGAACAGAGTGTGGGTTTCCCCACTAAGTTCTATCATTTGGAGGCCCCAGCGAGATCTGCGTGACACCCAGGAACCCTGAAAGACCCCTTGGAGTTCTGGTATTCTGTATTCTGGCAGCTGCCACTTTGGACCGTGAGGACCTAGTGGCTGCAGGAGGAAGACGTTCTAAGGCCCCACAGGCTGCAACTCTGGAAGACGTTCCAAGGGTGACCCTGGAGGAAGTGCCCAGGGTCTGGTTTTGCTCTCAAGGGGTTGACTGATTATCTTGGTTTGCCCCCAAGAGACTTTTCACTCCTGCTGGTCGGGTGAAGGATTTCCAGCAGTCTATGTCCCTGTACAAAGACCAGCATCTGGCAGTCATGGGGCCAAAACAGTTGAAAATGATATCCATGCAAATTCAACAAGACCTCTGATTGGACACTGAAGCCTGAAACCTGCTTGCTCAGGGTGGAGCTTCCTGCTCATTCGTTCTGCCACGCCCACTGCTGGAACCTGCGGAGCCACACACGTGCACCTTTCTACTGGACCAGAGATTATTCGGCGGGAATCGGGTCCCCTCCCCTTTCCTTCATAACTAGTGTCGCAACAATAAAATTTGAGCCTTGATCAGAGTAACTGTCTTGGCTACATTCTTTTCTCTCGCCACCTAGCCCCTCTTCTCTTCCAGGTTTCCAAAATGCCTTTCCAGGCTAGAACCCAGGTTGTGGTCTGCTGGCCGGACACAACAATAAAACAGTTATGATAGATTAAAAACTTTCCCAACAATAAAATTTCATATGGCTACACCTGTGTTATCAGAGGTGGGTTTTGGTATATGGTAAAGAAAGTCTTAATTAGAAAGAATTAGTTTAAATTTATGCATTGAAGATTTATAAAAAATCAGGCACTAGATGTTGAATAATTGACCATATGGGGCTGGAGAGCTAGCTCAGTGATTAAGAGCACTATCATAAAGATTAACCTGCTCTTGCAAATATGCCAGTAGCCTTGAATGACTGCCTCACTGAATACATCCTTTTAGAATTGTTATATTTTGATGATTTATATTAATAATGATGTTACCTGTTCTGTATGTGATTCACTGAATACATAGTTTCAGAGTTGTAATGCTTGGATGATTTTTGTTGGTATTTGTGATTGATTCACTGGATACAGTTTCTAAGAGATGCAATGTTTGGATTTTAATGTATAAAATCCCCTGCTTGAGAGCTCCAAAATACAGTCGGATTCAAATTGC
>u201523_mRNAlike RNA_house mouse07
GGCTTAGCCCCTATCATCTATGGAGGAGC
>u201523_mRNAlike RNA_house mouse022
GCACCAAACATCGAAGAGGTCGCATTGGA
>u201523_mRNAlike RNA_house mouse042
GTGTTCAAAAAGGTATATACGTTGCTT
>u201523_mRNAlike RNA_house mouse013
TATATCTTGGCTTCCCTACCAAATGGGCGT
>u201523_mRNAlike RNA_house mouse040
AATAGGGACTTAACCCACCCCCTAGA
>u191663_mRNAlike RNA_house mouse
AACCGGTTGTGGCGGGTGAGTATAGCTTCTTGTGCGCATCTGAGGGAGCAGGTAACTGCCGGCGAGTGGCGGTGGGCTCCGGGCAAGGAAGGACCTGGGGACCCGGACCCTCGGGAAAAAAAGCAAGTGAGCCACGAGAGCTCTACGAGAAGAGCCGGCGCTTGGAGGGGGAGGGGCAGCTGCAGCGGGCTGCCGGGCGGTCCCGCCCCTGGCCTGGGTCAGGACCCGGTCTCCGCAGGAGCCGGATCTCGAGAGTAGCTTTTGCTATTCCCTCGGAGCACTGAGAGTGGTGTGGTTTCTGGTGGACTTGCAGAGGACCAAGACCTTGGGAAGATCGCGGTTGCTCTTCAGTCGCCACCCAGAGCTAAGGGTTTGTCTCCTCTAATTTTAATCTCTTAGGGGGTTAGGGAACCAGGCCTGAAGAGCAGGGTGACTAAGATAAATGGAGTCTCTCTAAGAGGCATCTTCATTCATTCTTTATTAGGTTCTCACACCTTACCCCAGACTGGCCTGAACTCAACTCTGTAACCCCGGCTGGCCTTGAACTCGCGGCAGTTCTCCTGCCTCAGCATTTCAAGTGCTGGAATTACAGGCGTGAGCCAGCACTCCAGACTCGCTTCTTTCTGTTGCTGTTTTGAGACAGGGTTTCACTATGTAGACCAGGCTGGTCTCGACTCACAGAGATCTTCAAGAGTGGTGGGACCAAAGGCGTGTGCTACGACCCTCGGCCCGATTCGATTCTTAAAAACAGAATAGTTGATACCTTCAGGTTCACCCGAACAAATATATTCAGCAATTTTTTCAAACAGTCTAAGTTTCCTGGTGTGCTTTGGAGTATGTTAGTGCAGAGCATGCTATTTACAGATTAGTATAATTAATCATGAGCATGGGTGACGACCACTTTACTAGATACTGAAAATACACTGTAACGGTGAAGTGAAGCCAGCCAGGATTCCTACTGAGATGTAACATAGACTGTGATTGGGAGGTGAGCATTAAATAGTCACACCAAATAAATCATTTGAGGCTAGGAGACAGTATAAAGAGGAGAGACCTGGTGAAGAAAGGAAAGGTTTGCTTAAGTATGTTTCTTTGTGATTGATCAAAACGACCTCATTAGGAAGAAGGGAAAGGAGAGGCCAGGCAGAACGGCTAGCTTGTAAATGGAAATATGTTACAAGGTCCTGTGGCTGAAGTCACCTTGTAATTCAAGGCCCTGGGTCTGGCCCCAAGCTTGCAAATACAAACAAATAAATAAAAGTTCTGAAGGCCTTTTAAGCCCCGGCTGGGATGTACTGTTTTCGGACCTGCCTCTGCTACAGACGTGTTATGTATATTGAGGAAAGAACAAGTTTTAATGTTGGAAACTTTATTTATTTATTCATTTATTTATTTATTTATGGGGGGCTGGGTCTCTGACCTGGAAACCCTCCAACCCTCCATTTTCCTTCCCTCAGCCTCCCGAGCTCTGGGATGGTCAGAGTGGGGACACCAGCTTTCAACAGCCTTCAGTCTTCATAGGGTAAGGGACATGTTAGATCCCAGTATACAACTCTGGTGTAGTCTGTATGTAGTGGCCACCCTATGGGGGCACGGGTTCTCCACTGGCTCTTACCACCCAGTCCTCATTCATTACTTAGGCCAAGGTGGGAGGTTCAAGTGTGCTCTAGAAAGTAATGTTCCCTCAGCTTGTCTGTGGAGAGAAGCAGGTTGTTTTCTTCAGCAACAATGACTCTAAAGGTAAAGTCGAACTGTAGCCATTGTTAAGGAGGGCTGAAAAGAGAAGGGGGTGTGACAAGATTTCTGAAAACCTTGACTCCTTATGGTGACTAGCAAGATCCTGTGGGAATGCAAGTCCATCCCCACCCCCCACCCCACCCCTCCACACACACTCAGCCTGTGTCACCATCTTTTTGCCCCCTTTGGGGCTTCTGTCAGAGTGATAGACTAAGTTGTAAGTAGATCATTTGGAGTTGTGGTTGGCTGAGTCAGGATGTCATGTGCTTTCCGGGTGTGTTTAAAAACTCTGTGCTAATGGGCGTAAAATAGTGTCCAGTTCCATAACTTTTTTTTGATGCTCACAAGGTCCTGTTCCACACAGACACTAAACTCAAGCTAAAGTGGTGCAGTTAAGTTTAGAGCTGGCTCTAGAATTCTAGAGATGTTTAGATGATGTCAAAAATGAGACCGTTCTCATTTGTCAGGACACCCAGCACTGCAGAGCACTACAGCACTAGACGCCGATTGGTGCACTCCAACCCAAACCTGTCATCCCCACCTTACACACTCCCTGCCTTTCAGGGACCTGAGGGTGCACATAAAAACGTTTTGACGCTATAAAGTTGTCTTTTCTCAACCTCTGCCTCTTCTGAGTCCCCGGACTCGTTCTTCCAATAGCATACTCATTTCGAAATGATGCTGTATACAGATAGCCCCAGTTCTTCGTAATATCATGGCTAGAACCCGGCTCTTTCCCAGCTAGGGCTCTGAAGGTTTAGGCTACGTAGAGGTTGATGCATTCTTGATACTTTAGGGTGGTCCACGGCACAGATGGGCTTATCCCTGGGTTCATANCCCCTGACACCAGTGTCAGCCCCAACCTGGCACCTGTGCCTTTGGGGATATGGAACTTTGGACCAGCCTCAGCCTGTAGGTTACCAAAGAGCTTGGAAGCTCCTCAGAGGCCAGTGGGTACCAACTCCCCTTTTGTTGAGGTGACCCTTGCCGATTCCTAGCCGTAGGTACTCCGTGCGTATTTGGTTAATGAATGAAACCATGAAGAAGAGCCTTGCTTTGCTTGACGGGTCCACAGGGGGAAGACCGCCCGGGCCCCTTTTTCTGAGGCAGCCAAGATTTCCCAGTGAGGGTGACTGTAACCTGGGACATTGCCACCGGAAAGTTTTAGGATCCAAGAAACCGCTAACCTATTTGACTTGGCTTGAGACGACACGAGTCTTGTGTAATCCCCCCTTTTACTTTTATTTCCCTAACTTGCCGTCGTCATTCCTTCTTCCTTTTAGTTCCCGAGGAGACTTTCCGAAATGGATGCCCCTTTAACAGCACGAGAGATCCGAGAGCGGTTTATAAATTTCTTCAGACGAAATGAGCACACATATGTCCACTCTTCCGCCACCATCCCTCTGGATGACCCCACTCTGCTCTTCGCCAACGCTGGCATGAACCAGGTAAGGGTCGTCTTCCTCCTCTCTGCCTGCCTGGCTGGCTGAGGGCAGCAGAGGCTGGCCGGAAAGCACAGCCTGGGCTGTATAAAGTAGCAGGTAAACTCGAGTGACTTTCCGTGGTGAGCCCGAGTTTCTGTGTGATGGTTAGAAGCCAGAGGGGCTGGGAACATGGCTCCCACATTCGGCCAAGGAGTTCATTTTTAAATGAGTCTTGGAAAGACTCTTTTCTTTTATGGTCTTTGAGATCAAGAATTTGATAGGCCCAGTGATAGCCCTGGTATAGTGGTGAAAGGTTTAATCTTAGCAATCAAGAGGCAGAGGCAGGTGGCTCTCCACTAAAAAGGTCATAGGGAGTTCCAGGACAGCCAGGGTCACGAAGGAAGGAAGGAAAGAGGGAGGGGAGGG
>u191663_mRNAlike RNA_house mouse079
GTCATGCTCCCTAGCTAATTTGCTGAGGCTC
>u191663_mRNAlike RNA_house mouse049
TGAATGTATTGGGTTATAACAATTGAAGAATC
>u191663_mRNAlike RNA_house mouse053
TTTATATATGCATGGGAAGGGACGAA
>u191663_mRNAlike RNA_house mouse032
TTGTATTCGTCGTTGTTGACTTAGCTAT
>u191663_mRNAlike RNA_house mouse042
CTTGTGTTGGGTGGGCATTTATTGGG
>u199989_mRNAlike RNA_house mouse
AGACCAGGCTGGCCTCATACTCACAGAGATCCAACTGCCTCTGCCTCCCAAGTGCTGGGATTAAAGGTGTGCACCACCACCACCTGGCGAATCATTATTATTTTTTAAATCCTGAAATAAATTAATACCAGTTTCATGATTTGTATTTGATAGGTTTCAGCACCATGAGATTAGAATTACTTATCCATCCATCTCTCTACTCATTTGTTCATTCTGTACTATCTGCAAGGTGCATTTTAGGCACTAGAGAAACAGTTGTGCATGGGATAGATACTGTTGCTAAGCAACTTCCCTTAGGGGCTGGTTGTAGCCATGCAGTACTGCGTCTTGAGAAAGTGCTGCCTAAGAAGTGGTCTCCTAGCTGGCCAGCATTCTTACCTGGGAGCCGGGTAGTTGAACCCAGCATCTCTAAAGTCGTATTGTATTGTAACCCCCCCCCCCTTTCTTGATTGTATTAGATGCTGTTTCCTGGAAGGGGCACAAAAAAGGGCTAAATGTGGTTCTGTTCTTTTGTCTAATCTTTCCCCTAGTTTAAATGCCTCCCTGGGGCAAAGAAAGGAATGACAGTCAAAATGAAAATTAGCTTTGTAAAACTGTCAAAAGATATTTCATTCTTTGCAGCCTAAAAAGTTTATGCTATAATATGGGCCTTTTTGAAAAATGATCTTCAGATAACTACAAATGTTGAAAAAGTACAAAATCAAGTATTGGGCTACTCATGGAGACCTCTTTGTGGTTTTAATTTTTCCATAAAGGACTTATGTGAAGATGCGAGCAGGCAAGCCACCTGCTGTGTTTGCAGAATATCTGCCTTTTACCAAAATGAAAATGGAAATTATATCGCTTTAAAAATATGCTATATGGCCAGATATTCATATTTTAGTCTTAAGTGACTGAAGGGAAGAAACAAAGTGATTCAGGAAATGCTGATCATGTGTTTCACAGAGTAGATGACATCAGTCTTTTGAAGGTGGAGATTATTTTGACTAAGTAGAAAAACAGGAGAGTGGGAAAGCCCTTCTGAATGGATAGATGGGCTGTCATAAAGACACAAGGAGGACTGTAAGCTCTGTAAGCCTAGATGTGTAAGCTTGTGAAAAATGACAGGTGCCACTTAAGTCATGAATTCTCACACACATACGTTTTGATTCATACATGCCTGTCTGAATATCTACTGCATTTCCAATATGTCAGAAACAACTCAGATCTATTGTCAGAACCTAGTCCCATCAGTTTCTTAGCCCAGATAATGACACACCCACCTCCTTGGTCCAAAACCTTTCCAACCCACAGCAAGTCTGTTAGAAAATCTTGCAGGTTTTTCTTAAAATCTCAAAATCTTTTTTCTATAGCCCAGCCTTCCCTTAAATAAGCCACAGAAGTGGTCATGCTTTCTTCTGAGTCCTGCGGAGTCCTGCTTCCCACCCTGGTCTCCTCAGCACAGTATCTGCACCACAGTACCAGGACCTTTAAACTCTGGGTCATGCCATTCCTTTTGGGTTTTTTTTTGTTTTGTTTTGTTTTGTTTTGTTTTGTTTTGTTTTCCCAGTACTTCCTGCCTTGCTCAGAAAGAGTCAAGTCTTTGTGATAGTTGGTGGAGGCCTCCATGGTCACCATATAATCTGTGTGCCCTCTCTCCTTCCTTGTCTCTTCTCCCCTCACCACACACTCTGCACCAACCACTCCATTTTCACAGGCTTCTAGCCTTGTTCCCATCCCAGGCCCTTGTGCTGGCTGTGACTTTCAGCCTGAGGCAGGCAGCCTTTTACTTTTTCAAATCTCCTCTCAGAGATACCTTTTCATTAAGGCCCAACTTGACCACCCCACCTCATTCTCTAATGTATCACACCTCTTAAACTATAGCATGTACCCAGTGTCTTAGTTAGGGTTTTACTGCTGTGAACAGGCACCATGACCAAGGCAACTCTTATAAAGAACAACACTTAATTTGGGCTGACTTAAAAGTTCTGAGGTTCAGTCCATTATCATCAAGGTGGGAGCATGGCAGCCTTGGTACAGGCAGAGCTGAGTCTACATCTTCATCTGAAGTCGGCTAGTGGAAGACTAATAGTGGAAGGCAGCTAATAAAGTGAGGGTCTTAAGCCCACAGTGACACACATACTCCAACAAGGCCACACCTCCTAATAGTGCCACTCCCTGGGCCACTCATATACAAACTATCACACCTAGCTTTACTTCCAATTTTCCCTACTTTAGTTAAGGCTCTCACAAGAACAAGGGCTTTATTACTTTTTTGGCTTTAGTTTTGGTGTGTATCTGTTTAGTTCTTTCATGGCACATAGTAAAGAGTAAGTAAATAATTGGGAAGTGAGAGAAAGGCAGAGGCCTGAAAGTTAAGAGCTTTGCATGCCATTTAGGGAGGTACTAACTTTTTTTTTTAACTGGGTAGAATATGAAGAGATTTGTATTATAACTGGATCGCTCTGACCATAGGCTAATGATTAGAAATAGGGCAGGAAGTGAAAAGCTAAAGAGATAACTCAGACATAGAGCATCTGAAAGACTCAGAGCTGCTTCAGAAAGGAGTTTGGGGGATATTCTGAGGAAAACTCTGGGACTAAGTGAACTCAAACTTGTGTGGTTAAGAAATGACAGATTTTTCTACCTGGAGATGGCTATTATAGCCTGTGTGTATATCCTATTGTGACTATATCAGATTAGCTCCATTCCATCCTGTATACCACACAGAAAGAGTGATACTGATGAAAGAGGAAGGACTGAAGGGTTTTCATAATTTCCATGTCCAAAATCAGATGGTACTGTTCTTGCTCCAAAGAGCCTG
>u199989_mRNAlike RNA_house mouse051
AACGTGGAGGGATGATGGAGAGTAAATAGG
>u199989_mRNAlike RNA_house mouse02
CTCCAACCCACGTAGGGATTCCTCCAC
>u199989_mRNAlike RNA_house mouse045
TTTAAGGTTCTTCTTATATGCTAGTAGCGT
>u199989_mRNAlike RNA_house mouse062
TCCTTAAGCTCCTCGCGAATGCAATGGTGT
>u199989_mRNAlike RNA_house mouse043
CTTCTGTCATTTTTAACATATATATTTATTGG
>u180685_mRNAlike RNA_house mouse
TTTTTTTTTTTTGATTGAGAACATTCTTAATTTTATTTTCTTTAATTTTATAAAATACATTTTGTAAGATGAGTTTCTAAAAGTTTATCCTTTATGTTGTTAAAATCAAAATTCTCTATCAGAAATGAAGGAAACACTTGCAGTTGATTAACTCTCTTTGTACGTGTGTGTGTGTGTGTGTGTGTGTAAGACGATGACAAAGTGCCCTCGCTACCTCCTCTTCAACCAGCATTCCTGTCATCCTTTGCTGAGAGGTTAGAGCATAAATTTGTGATCTGTTTTCCATACATCTCCATATGTACATATTTATATATTTAGAACCAGGGCTATGCAATGTATGTGTGATTCCGTGACTTGGTTTTCTTAGTATGTCCCTGAGCTCTTTCCACATCAGTTTATAGAAAGTGTATCCTGTTTCTAGTAGCTGTGTATTATTTCACTGTATGGATTATGAAGCCTTTTTAAAATAGTCATTTCATTATTATTAACAACACTGTAGTTAGAGGAGAATATCTCTGTGTGTGTGTCATGATATGTTATTGTATATTAGTATTTGTTAGGGACTAATTCATAAAATAGACGGGTTTTTTATTTTGTATACATCTCGCCACATTGCTGTTCACAGAGGTCTCAATCTCCTGCCCCATGGGCAAGTTAAGATTGCCCGGTTCACAGGCAGATCATAAACAGAGGTCACTGTTGCAGTTTTTATTTTTCTAATTGCTAATGGGCTTGAATGAATGTCTTTTTATTGTTTGTTTGTTTTTTGAGACAGGGTCTCACTCTTGCAACCTCAGAGTCTGGGAACTCCCTATGTGGATCAGGCTAGCCTTGAACCTGTGGTAACCTTTGGTCTCCCCAATAAGGTGCTGGAATTGTAGGTGTGGGCAGAATATTCGCTGTCTTTTCATTTTTACTGGTCATCTGTACATTTTCTTTTTGTAAAATATACAGAAGGCATATGAAGTATCTAAGGCATAGACACAGAAAAGTGCATACAGGTTAAAATAGTACTCATGCGATGACCAGGTCAAGAAATACAACATTCTCAACCAGCCAGAAGTACCCGTGCACTTCTCCCCAGTCTTTACCCCATCCCCTTACCATGTCTTCATTTCTGCTTGGTTTTCCTGCTCACATATACATCCTTAAATACTGTGGTCCTCTTCCCCCTTTTTGAGACAAGATCTACCGTGGTCCAGGCTGGCCTCTTGGATCTACTTTCATCCAGGCTGGCCTCTTGACTTGTTTCTTGTGCATCAATGATGCACATATGTCTATGTGTATGCGAATATGTACACATGTCACAACACATGTGTGGTTGAGAGGATAACTATTGAGAATAAGTTTTCTCCACTTTCCATGTGGGGTCCGGGATTTGAACTCAGGTCTTCAGGTTTGGGCAGCAAGAGCTTTTACCGGAGCCATTTTGCCAGCCCTGACCTATTCTTATTTATTTTTTTGAAATTTGTATGAATGAAATTGAGACTTCTTGTGCTAAATACATATGAGAGTTTGTCCATTCTATTATAGGATGCATTATTCTTTACTTTCGATCTTAGTCTTGACTGACATTTGTTTTCCCAGTTTGTGATTATTATAGACAACGCTGCTATAGATAATGTAGACATCTATTCTTCACTGTGCCTCTTTTTTAAAAATGTGTGTGTGTGTGTGTGTGATGCACCATATGCATGTCAGTGGCTCCAGAGCTCAAAAAAGTGCCAGACCCCCTGGAGCTAGAGTCACAGGTGATTGTGAAATGTCGAACGAGGGTGCTGGGAATCAAACCCAGGTTCTCTGTAAGAGCAGAAAGTCCTTTCAACTGCTGAACCATCTCTTCAGCCCATGATATTCTTCATGTTTTGGATACTACTATGTGTTTGTCTCACACATTTTCCTACTTTGTGCCATGTCTTTTTATGATGGTTTTGATATACTAACATTTTAATTTTAATATGTCCAAATGTATTGGTATTTTTGTTAGCTTGTTGAGCATCTCATTAAAAAAATTATTCTTTATTGTTCTGGGACTGTTGCTGAGAGACAGCATGCTTGCCTAGCGGCTACAAGACCCTGGGTTCACTCCCCAGAACCACCAGAGGGTAAACACCAGACCTCTAGGTAAAAATGATAAAGTTATTTTCTTGTTATACAGTTTAGAGTGTTGCCTTTCACATTCAGGTTCCATGCAGTTTGGACCTCTCCTCGTGTCTCTGGCAATGTGGGGCAGACCTTTGTTTCTCTGATTGGCAGCCAGGCTTGCCAGCACTGTTTATTGAACGCCTGTCCTTTCCCAGCGGCTCTGGAGCATCATCGTTGTTGTTCACTAAGAATCAGCCTGGGCTTCACTGTCTCTGGGCTCCTTGCTGTAGGGCTCTCCTGTCTTAGATGCAGGTTCTCGCCCTACTCTGTTCATTTCTGTATCCAGTACAATGCACGCTCCTGATACACAGTGTGGTACTCGTCTCTCCTGTTGTTTGAGAGCTATGATTCTTCCTGGTTCTTCGCTCTTCTATGTATATTTTATCAGCTTATCAAAACCGTTTTAAAAGCACTGATAATTTAAACAGTAATGAATCTATAAGCTGCTTTGGAAGAATCTGTGTCATGATGGGGGCTTCTGATCCAGGAACATACTATATCTCTACTTAAATATTTTTCATGTCTTAATAAAAGTTTGTGCTCACC
>u180685_mRNAlike RNA_house mouse09
ATTAACTGGTAGGTAGGTTGTTTGGTT
>u180685_mRNAlike RNA_house mouse07
AAAGTATATAGTTGAATAGGAGAATAGA
>u180685_mRNAlike RNA_house mouse038
CATTCGCTCCCTATGTATATCACTATCG
>u180685_mRNAlike RNA_house mouse036
GTAGCCAAGGCTATTTGTCTTATTGTCTC
>u180685_mRNAlike RNA_house mouse018
ATCGCTAGTAATTTGCCCAGTTGGTA
>u195216_mRNAlike RNA_house mouse
AAACTGGAACACACAGTCTAGGTGATGCTCTTGATCATCTCAGAGCCGTTTTAGGTTCCATATTCAGAGCTTTCTCTGCTCATTAAGGCAGGATTGGTGGCATGGGGAACCTTTAAGGATGGGGGCTGAAACCTGTTCAGGCCAGGCTAGCTGTCCTTTGTGAAATGGATTAGAGAGAATAAAAACCTTTTATCCTTCAGATCGCCACTTTGTTTTCCTACTTGGTTCCTAAGCAACATGGGAAGGAATGAGTATCACATGCTTAAAGTGATGATCAGGTCAAAATTCATCCTAACCGCCTTTTATCTCTTCTTCATTCTTCTTGTTCCTTTACTACTCAGGCTTTTGGGTCCCATACATAGAACCCCAGTTCACTTCACTTTTGATTGAATTTTTGCATATATATATATATATATATATAATTTCTATCAGAATAAGTTTTTCAAAGTTTACTCTTATTTTTTCAAATGTTTTGGAATATGCTGAGTTGAAATACATTGAAAAAGATACACAGATCCTAATGAAATGGAAATTTAAGTTATGGATATCCTCCCCCTTCCTCTCTTATCAAATTTTTATTACGAGGCAAGCTGGATGTTTACTAGTGCTTTTGGGGTCATTATCAGAACCTGCTAATTGGTTAACACATAACATAATATATTAGCGTTACAGAGGGAAATGCTAAACAGAATGTATTATTATTATTTCCTTTTCTTCACCCCCCACAACTATTGAGAACCATTTACCTTCTCAGTTATTAAGGATTTTTTTTTTCTGTAGAGATGACAATGACTGATGATTTCTATGTCCTTAGGGCAAGGGTAAATCTTGGTGTGCAGACTGAGCCTAACAGATAAATATAATTATTATTTCTGTATATTTGATGATGAAAGGGTTTCTGGCTCCACGGACTGATCTTTCTGTTGCCAACTGTGTTCTGCAGAAATTTTGATTAAAGGCTCACAGAAGTAGTTTATCAGTATTTGTTTGGTTTCAGGAAGTAAACTATGTGAGCTCAATATGAAATACAGACCACATCCATCCAGAGCATGTGCCTCCTCAGTCTGGGAACCTCGGAATCCTCACTGTGGAGAATGCGGGAGGAAGATATTTTGCCTTCCAGATTTGCATGAGCTCAATAGCCCCTGATTCCAGACACATTATGCACAGTGGCCACTTCCTCGCTTCCATCTTCCTCCTGCAAGTGCAAAGCTGCTACACTACAGACATCATTTGAGAAATAATTTAAGCCCTTCAAATTCCCCTGTCTGGAAAATGTTGATACAATTTGTAACAGAGAAGCCCAACGTGCTGCTGAAGAAAGCCAAAATATTTTGCTGACTTTTTGAAGGGATCATTTTTTAGACAAGAAAAAAAGAAAAAGAAAAACAAACTCATCTTG
>u195216_mRNAlike RNA_house mouse019
AAGGTACATCGCGCGCAAAGCTCTT
>u195216_mRNAlike RNA_house mouse010
TAGAAATAGAACTCGTATATATGAGTGCT
>u195216_mRNAlike RNA_house mouse015
ACTATATAGATTTTTCGAGTTCTCTTCAAAGC
>u195216_mRNAlike RNA_house mouse034
TTTTAAGGACCGATATGAACAAAGAAAGAG
>u195216_mRNAlike RNA_house mouse01
TATAAATCTTTGCGCATATCTATCCA
>u191706_mRNAlike RNA_house mouse
GGGAAAACATTCTTTCACGTGTCTGCTTTAGCAAGACATCTTTTCACCCCTCTGCCCCAGCACACATAATTGACTTTCCAAACAAACCAGAAGTTTCCACTTCAGTTGTGGTGCCGCTGCGTCAGATGGTAGATGGATTATTAGACTTTGAGGAACCTCCGTTCTGATTGTCACACCTTCCCAACTGTATGAGTCCCCTATATCCACATTCTGGCCAGCACTTGTTCGTGTTTACTTCATGACTGTCCCTCTGCCTGGGGTGAAATGGGGTCTCAGTGCAGTTTCAACTGAGTCTCATGTGGCCTAACCCCTTCTGTCATTGTCTTTGTCCTTTCTCTAGTTTTCTTGGTGATGTCAGTGTGACAGGCTTTTGTAACTTACTGACTAAACAAAGATTTTGATTGCTTAGACTTCAAGTGCTACATACATTTTTAAGCACACTCATGATTAAAAATTGTATATTTAACACAGAATACCCACACAGCTGATAATTCGAGGAAAATCTTGAAATGCCAGAACTATTTGGGATAAATATAGGACGTGACATTTTGTTTTGTTTGTTTGTTTTGTTTGAGACAGCTCGTTCTCTCTTTCTCTCTCTTTCTTTCTTTCTCTCTCTTTCTTCCTCTCCCTCTCCCTCTCCCCTTTCCAGCCCCCCCCCCCCAGTTGTGTAACTCTAAGTGTGAACTTGATATGCAGACCAGTCTGGCCTTGAACTCACAGAAATCTACCTGCCTCTAACTCCCAAGCTATGTGATTAAAGGTGTGGCCCCCACGCCCATCAAGACTTTTTTTTCTTACCTCTTTTTCCTTGCAGTGTATTTATAAGCTGTTGTTCACAATGAAGTGATTCTGCCCATACTTTACGATGATGCCCCCTTCATGTCCCATCTTCTGCTCTAAAGCTTGTGTGGTCCTCTCCCCTAGAGACTTATTCTCACCTGCAAAGTAAGAAAGAGATGAAGGGCCACTTCCTGACTCACCAAAGAGCCGGGACCTCTCAGATGTAAGGAAAGCCCTAAATCAGACAGATATTGAAAACGGTGAAAAGCCTTAAAAGAGCACCTGAGATAAGCGCCACTCTTCCTCTGGCTGGGAAGAAGCAGGCTGCCCTGTTGTGAGAGCCCACCTGTGTTGTGGCTTCTGGGGAGCGAGAGTGACTTCAGAAAGACAGGAGACGTCAGTCCTATAACCATAGTGAAATGAGTACGGTGGGAACTGGGCTGCAATGATGCTTACTGCCCTGTGTTAAATATTGTTTCATTGCCGTGTCTGAGAACCTTAAACCACCTGATGGAGGGAAGGATTGTGTTGGCGTAAGATTTCAGAAGGTCCTATCCATGATGGCTGGCCCTGTGGACTTGACAGAGGAGGTTCCTACCAGGTCCAGCCCCCAGGGAACCTTCACCAGTGACCTCCTTCTAGCTAAACCCCATCTGTTTTTTTTTATTTTTATTTTTTAATTGAGACAGGGTTTCTCTGCGTAGTCCTGTCTGCCCTGAAACTCAAGCCATAGACCAGGCTGGCCTCAAATTTGTAGAGATTTTTCTTCCTCTGCCCCCAAGTACTGGGATTAAAGGCATCTGCCCAGATACCCAGGTACCATCTGTTTTTTATCCATTTCCCAAAAATGATAAAATATTAGAAATCCATCAAGGGATTGATCTATTGATGAGATGAACACTCTCAGGATGCAGCCACTCCTTATCTTTAAAAACCAAGACCACAGTATAAGAGAATATTGTGGATACTGTGTGGTCAGACCATCATGCCTCTGATGAGACGATAGCCCCGGCAGACACTGATTTTCCTGCCCAGGTGAGAACCCAGGCAGTCTTGTCTTGCATTAAACAGCATTGAGAGGAATTCATTCTACATTACAGATGGATACTGCCTTTCTATGGCACTTGGCTGCAGAGTAAGCTTTAAGTTTCACAGGTATCAAACAATGATCTCAAAAAAACAAAACAAAACAACAACAACAGAAACCCAAATAAACAAAACCAAAACAAAACAAAAAAAACCAAAAAAACCCCAAAACCTTTGGTATTCACTCCCCTTCTCTGTGAGAACATTCCAAGATACCTACCAGATGCTTGAAATTGCAAATGGTACAACACCATGTATCCTATTTCTGCCTGTACATCATGCTTATGATAACGTATAGTCAGTAACTCAGGTACCATAAGAAATTAAAAGCAAAAATGAATGATGAAAGAGAATTGTAATAATACACTATAGCAAAATTACCAGCATCATTTACACTTTGCCTTGGGGCCTTTATTACATAGGATAAATGTTACGGGAACATCTGGACTGTGACACTCATAGTAGCAGACCTAATTAATAACTGAAATTGCCAGCATGAGTGACTAGCGCGCATACACAACATGGATACCAGGGTGGTTGGAATAAGCATGACCCCACCCCCCCATAGGCACACATATTTAAATACTTGGCCTTCAGCTGGTGGAACTGTTTGGGAAGGATTAGGAGGTGTGGCCTTGATGGAGGTAGAGGTATGTCACCAGGGTGGGTGTTAAGGTTTCAAAATCTCACGTGAGATGGGTGATGGTCTAGCCTTCCCAGGTCACCTTGAGACCTGCTGAGGAGAAATGAGGTGACTTTGTGATATCTGAGGGACCGCCCACTTTATAGATGAGGGAAGTAGACTCACCCCAACTCGCTTGCAGAACTCAGCTCCGTCTCAGCTCTCAGCTGGACTCTCACTGACCCAAGAGGTCACATGATTCCCACCAGCTCAAGGAGCAACTAGAGAGCGGATGAGAACTCGGAATTACACACGGAATCTTCTGACAGCTTGTCTCATTTATTTATTTATTTATTTATTTCCCACTTTTACTTTTCCCTGCCTGGAATCAGCACCCTGTTGATAAGCCCCTGGGCTCTACGT
>u191706_mRNAlike RNA_house mouse06
CTCTCCCACGATATGGTTAGCGTTG
>u191706_mRNAlike RNA_house mouse066
CGAAGACGTGCAATATGGGTAGGTCTA
>u191706_mRNAlike RNA_house mouse069
CCATGTCGTATCGATGCATGCGAATGTGTTA
>u191706_mRNAlike RNA_house mouse041
ACTCTTTCATCTATCTTTTCTCGTC
>u191706_mRNAlike RNA_house mouse022
TTTAACCAATGAACTAGTGTATTTATCATAGG
>u201808_mRNAlike RNA_house mouse
TTGTCTGTAATTAGAGAGGTAGAGACCGCTAGATCCCTGGACCGTGCTGGCCAGCCAGCCTTGCTGAATCAGTGAGACCCTGTCTCAAAGTAGGCCTGAGAGTAATTGGAGGGGAAACAGCATGCCTCTGTGGACTCCCCAAGAGCATGAAGACAGAGCATAAAATATTTTCAACAGATTGTTCTAATTGACATTGTGCCAGACTGCTGAAAACAAGATGGGTTTTTTTAAATTGTAACCATGGAGGTGGGTGCTAAACCTGTAAAATGGCTCTAGTGGGTCAAAAGGTTTGCTCTCCAGAAACATGGTGGGAGGAGGGAACAACTCTACATGTACTCCATGGCATGAAGTCTGTCTGCTGGTGTGTGTGTGTGTGTGTGTGTGTGTGTGATGAGTGGTTAGTGGATGTGCACTTTTGTAAATGTTTTTTAAATTTTCCCCCCTTTGGAGAAAGTTATCTATTACTGGTCTGTTCTAGCCACAGTAGATGAATTCTTACTTTCAACTTTTAAATTACATCCCCTGCTTAACACTATTATATCACTTCCATTTACTCATTAACCCATCACAAAATCAGTAGGGATAATAATTTAAAGCATGGGCCACCTTAGTGTAAATGGAATGATAATGTAAGAGCAACTTTTAAGTTGAAGGGTAGAGCAAAATGCTATTTCCCCTTAAACTTCCATTTTTAAATATTTCCCTTTTGTTGGCATGCACTAAGCATAGTATCATGTACATAATCTGAAATAGGCCTCTCTCTCTTTCTCATTTTTCAAAACAATGTTTCTAGAACTCTTGAGATCCAAGTATTGAGATTAAAGATGTGGGCCACC
>u201808_mRNAlike RNA_house mouse03
CATCACTGTTAGCCTTGGGGTCCCTAGG
>u201808_mRNAlike RNA_house mouse014
TTAGATAACATATACTCGAGTCTTTCTTT
>u201808_mRNAlike RNA_house mouse06
TACGCTCACATTGTCGTGTAAGAGCGA
>u201808_mRNAlike RNA_house mouse01
TTATAGATTCGTTGTTTATATTTTAAAGAA
>u201808_mRNAlike RNA_house mouse011
GAGGAAACTTGGACTTAGAATAGATAACA
>u193923_mRNAlike RNA_house mouse
GAGTGATGACGGGAAGGCGAGAGATGGAAGGGAGCCTGTGCCCCAGGACGTCGGTGTCCGCCCTTTGGCACCCCGCTAGCCCTGGATCTAGGCGCTCTCGGGGTCTCTGCAGCGTTTCTCCCGGCCCAACGCAGAGTGAAGCTTATGTAAATAAATGTCTGTATCGTGGGTCCGCGGCGAGATCGTAGGCCCGTGGCGCAGGCTCGTCCGGAAGCCTTTTGCTCCTGGGCGCCTTAGGCCCTTGGTGGGGGCCGCGGACCCGGGAGGGCGGCCCCCGCTAGCTGGGCGACGACGTCTCCTCCGCGGCCCCCCCAGAGCTGGAACGCAAGTGGATCGGTGAGGCTGAGCCCTGCTTCCCTCAGCTTCCTGGCCGAAGTGCCAGGATTTCTGTGAAAAATCCAGAAAATAAGGATGCTGTGAGAATGGAATGAAACGTCGCTTGCTCCGGGACTGAAAATTCACTGGCATGAGTGCATTTCACATATTAGCTCACTTAATCTTTTGTTGAGTTTTAAAGATAATACTATTCCCCGGATTTTAGGGGGGATGGGGGGGAACGGAATGAGGCACAGCCAAATTGTAAGTTGTTATGGTCACATTAAGCAAAATGTGAACCTAGAGGATCTGGTATCTTTTTTTCTCCTCTCCTTTGGGTACTAGGGATAGAGGCCAGGCCTCATGCAGTAATGCTAGGCTAGTGCTCTACTTCGGAACCACATACCCGACCTAACAATTTGGTTATTTGAATACATACTCTTAACCACAACATTAAGTAATATGTTACCAAAAATTCTTTCTCATTGCTAAAGTAAAATTGTCAGTGTGACGACGCTTTCAGTGTTGGATGGAACGTTTTTTTTTTCCCCTAGGCCACAGTGGCCTGAGACTTCTTACTGTGTAGCAAACTGACCTGTAACTTCTTGACCCCATCCACCTCTCAAGTCCTGGGATTACAGACGAGGGCCAGAGGGCCACTCTGCTCTTCGGGTGCCACCTATTCAAGCACGTCTAGCATCTTGCCCTTTCTAATTAGACAAAACAGGTGTTGAAGTCCTTGTTAATCATAAAAAAATTAAAAATTACAAAACCTTAAATTCAATCCCTTGGGAAGAAAAAAGTAACATTAAGATCAGTAATATAAAAATAATAAACGACTTGTTACCT
>u193923_mRNAlike RNA_house mouse015
CGCCCTCGTGAGGCGGCACCAGCAAC
>u193923_mRNAlike RNA_house mouse011
AGCGCCATACAGATACTCTGCGTAT
>u193923_mRNAlike RNA_house mouse012
GGCCTTACACATGGTGAGACAGACTC
>u193923_mRNAlike RNA_house mouse01
AGGATGTTGGTATTAGTAGCGGTGCG
>u193923_mRNAlike RNA_house mouse014
GCGGAGTGGAGGAGAGCCGGTGT
>u203156_mRNAlike RNA_house mouse
ACTGAAAAACATCCATCTGCCAGATGTCATTTCTTTTGGTATCCTTAGGGCTCCTACTAACATGCCACAGAGTTTGGTTTTATTGAGAACATGTAGGAAATTTTAAAAATTATTTATTTGGCTTGTTATCAAGTGATTATTTTTCTTCAAATACTTCCTATTAATATAATGTTTTCATGAAAAATTGAGGGTCCTAATACATTTCCTATTGTTAATTGGTCAATTTCCTTATTATATTGAGCTAATGGACCTGGAAAACCTTTATGAAGCCGAATATGAGTAATACATAGTGGATAGTTTTGACTCTAATGGCTTGTTGCAATTGTATAAATAAGAAAGTTAATTCTAAATTATCAGGTACAAATTCAGCAGTCTCTATATGCAAAACAACTCTTTCTACATATAAAGAATCAGTAATTATGTTAATAGATTTAGGATAATCTAATAATACCACAAGGATTACATATAATTCTGACTTAAAAAAAAAGATTTATTTATTATTATGCACAGGTACACTGTAGCTGGCTTCAGATGCACCAGAAGAGGGCATCAGATCTCATTATGGGTGGTTGTGAGCCACCATGTGTTTGCTAGGATTTGAACTCAGGACCTTTGGAAGAGCAGTCAGTGCTCTTACCCGCTAAGCCATCTCTCCAGCCCTAATTCTGACTTTTGAACTGAGGTATTTGGACTTTGATCTCCTTGCTTCTTTTGTCTGACTTATAATCTACCATCCCCATCTAGTTTGCATCAATATAAAATGTTGGTGCCTCTGGAATTGGTATTCTCTTTATTATATGTGGGAGTCTAGTTAGTTCTAGTTAGTTCACTGTATATACTTGATATTCAGATATTTGTAATTAATTTTACCCAAGTATTTACTACAAATTCTTTGCCAATGTTCACTAATTACCCATAATGACATAATCTCATTATTTGTAGCAGGTACTACAATTTCAGCTGGATCTGTTCCTGACAATTGATGTAGTCTTATTTTGATTTTTATAATTAATTCAGAAATCTTTCCTACTATGTGATCAATTTTTTACTGTTTATGAGCTAAGAAAATCCATTAGATAATACAGTCTCCCTTTTGCATAATGAACCCAGTAGGATAATGAATTGAAGGTAAAGTGACCAGAATACAATCAAGTTTAAGATCAGTTCGATCTACATATGCCTCTTGTAGTCTTTGTTCTATAAGAGTTAACTCTTTTTCTGCTTCAGCTGTTAGACATGTGGATTGTTTAAAATTTATTCTCCCTGCAATATTTGAAACAAATTACTTAACTCATATGTACTTAATCCAATTGTAGACAAGTTAATATCTCCCATTAAGTTTTGAAATCATTAAGAGTTTTCAGTTGGTCCCTATGGATCTGTACCTTTTGTGGTTGAATTTTTTTTTATGGACTGATTTTATAACCCAAATAACTAAGTGAATCTCTTCTTTGTATTTTTTTCTGGAGAAATCGGTAATCCCCTACATGGCAGAATTCTTTGTGATACCTTAAAAATACTTTCTAAAACATCTTAGTCAGAACCAGCCAACAGAATGTCATCCATATAATGATAAATGATAGATTGAGGGAATTGCTTACATATTATTTCTAATGGTTGTTGTGCAAAATATTGTCATAAAGTTGGACTATTTAACATTCCCTGTGGAAGTACCTTCCAGTGGTATCTCTTTAGTGGATGACTATTATTCAAAGTAGTTACTGAGAAAGCAATCCTTCCCCTGGCTTTCTCATGCAAGGGT
>u203156_mRNAlike RNA_house mouse028
AATAAGAACGCGCGACAAATTCAAA
>u203156_mRNAlike RNA_house mouse035
TACGCGATTAATTTATAGTGGAACTTAT
>u203156_mRNAlike RNA_house mouse037
ATTTAATTTAAATTTCTTCATCACA
>u203156_mRNAlike RNA_house mouse021
AATTTAATCATATAAGAACATTCCAATG
>u203156_mRNAlike RNA_house mouse041
TTGGGGTGAATGCTTCCTTATGTTATGA
>u197998_mRNAlike RNA_house mouse
TGTTAGCTCACTACTAACCAGCTCTGAACATGTCTCAGGGTGGTCCTCGTGAGACTCCGATTTCAAGGATTACCAATGCCCAGGTAGCTTCCACTTTTAAAGCAACCGGGAAACAGACTGATTTTTAATTTAACTAATACGATTATCTTAACTACTGAGTTAGTAATACTAGGAATTTCCCACCAAAGGTTGCTTCATGGCCTGTGTATTAGCCATGTTTTTATCTGAGAGAACAGCTTAAAGGAGTTCCAGAGAGTGAGTGGCTCCGAGCACAGCTGCTGTGGTGGTCTGGCACAGGATGGTTTTTCTGTTTGTTTGTTTGCTTGTTTGTTTGTTTGCTTGTTTGTTTTCCTGGACAGGAAACAGAATGAAAGGGTCCAGGACAAAATGTTCCCTTCTAAGATGAAGACTTGCTGCCTCCAACCAGGAATCTTTTGCTATCTAGACCCTCTTGAAATAGAAAAATGATCTGGAGATGAAGTGGTCAACACACTAACTTATAGGGTGCTTTATATTTAAATCATAAAGGAGTTTTGATTTATTCGATGGTTGGTTGGTTGGTTGGTCAGTTGCAGTGTTGGAGATTGGACCCAGGACAGCATGCAAGTTGGGCAAGTTGGGCAGCCCATGAGCTGCATCCCCATCATTACCACCATCACCTCTAAAGAATATTTCTTGCCTAAGTTAGCTACCGGGCTGTTTCCAAGAGCATAAAGGAAGTACTTTGATAGAAGTAGAGACAGGGCAGTATGGACCCAGGCAGGTTTCAATCCCTCACTATTTGCACACAGTGTTAAATAAGTTGTGGTTTTCTCAGTCTGAAAAATTTCCTTCTTTAAAATAGAAACTCACTATCAGTTTTATGAAGTATTTGGGCGAGAAGGCTTTCAGATTTAGGTTATTTTTAGATCTTGAAATACTTATATAAGTAGATAATGAAATAACAGCGATGGAACCCAAGGGTAAATATGAAATTCATTCATGTTATACATATATACATACATACATACATACATACATACATACATACTACTCACATAGCCTGAATGTAATTTTATATAATTTCTTAATGATTTTATTCATAAGACGTGTACAGTGTAGAATTTTCTACCATGATGTAATACAGTTGACCAACAAAATTTGAGGACTGGGCATGGAGTGACACATTTCAATTTCAACTGTTACTGCCAGCAAGAGTCATTTGAGAGTAGTTAATTTTTCGATTCGCAATTCCATTCTTCCCCCCACCCCCACCCTTTTTTGTGTGTGGAGACTGAACCCAGCACTTTGCTCATGCTAAGTGTTTGCCATCAACTGAAGAACATCCTAGCCTGCTCCTGTCATTCCCTCCTGCCAAGCTCATTTCCCCCAGGTATTCTCAAACCTAGACGTGTTGTAGGTTGTCTACAGAAGCTTTTGGCAGGGAGTGGGGTGGGGAATCAGCCTGGGTAGCCTATGAGCATCTTTTTTAAAACTTAAAGGAATAAGAAAGAATAATAGAAAGAGGTGATGGGGCAGAGTACAGATGGGGGCTGCCCAGTGCCTCTGAGCACCTTTGGGCAGAGGATGTAGAGCAAGCACTTAGCAGCTGCTGGACCAATCTGACACTGCTGGTGCTTTCCAACACATGATCTGTTTTCTAGTGATTAATTGTTGCTATAAGTTTTAAAATAACATTGGTTTCTAAACTACAGGTTAGGAAAGTGAAACAAATGAGACTTTACCACAGATACAAGGGATAACTATTTTAAAAGGAGTATTTACATGATGG
>u197998_mRNAlike RNA_house mouse07
CAATTTATCTATTAAACTATTTAACAA
>u197998_mRNAlike RNA_house mouse042
GGAAAAAACAAAATATTTGCACGTATCCTTTT
>u197998_mRNAlike RNA_house mouse05
ACAATGAGTTGAAGACATTTTCCCA
>u197998_mRNAlike RNA_house mouse026
TTAAGGAGCGGTTGGCTTTTGTTAATGAGTTT
>u197998_mRNAlike RNA_house mouse022
TCGACACCACTACGAGAACATTGCATATGT
>u203446_mRNAlike RNA_house mouse
TACTTACATATAATAAATAAATCCTTTAAAAAAAAAAAAAAAAAAAAAAAAAAGAAAGAAAGTAAGCCAGCATGTGGGCTCTGGGAATACTGTTCAACTGGTAAAGTGCTACATGCAAGCATGAGAACATAGCCTGGCTCCCTGGGACCCAGGTAAAAATCTGGGTACAGTGCCATTTACCTGAAATCCCAGAGCTGGGAGACACGATAAGAGATTTCTTGAGGTGAGCCAGTATAACTGATTTGGGATCTTTATTTAAATAAGGTGGGGCATGATTGAGGAAGACAGTCAATATCAAACTCTAGTCATCACATGCACAAACCCCTCAAGAGACAGAAAGACTGGCTGGCCATGGTGGTGCACGCCTTTAATCCCAGTACTTGGGAGGCAGAGGTAGTCAGATGTCTGTGAGTTCAAGGCCAGCCTGGTCTCATCACAGGTTCTAAGACAGTTAGAAATACAAAGAAGGACCTGTTTGGAGGCAGGGGGTCAGGGTTGGGGGTCAGGGGGGAGACTGACAGAAACAGAGAAATCATGAAGACCATTCTTTAGCTGAGTCTCTCGGCTTCCTTTCTCTTTTTACCTGCTCCATTTTAGCCTCCTTTCATCTTTCCTGTAGTTGACTTAGCAGGGAACTAAGATGCTCACCAGAACGTTATATCCTAAACTAAGCCTTGAATTTCAAATATCATTCTTGTCTCTTCAAGCCTCCCAACCCACTAAGTCCACCACTGCAAACTACAAATAGTGGGAGTTTAAGTCCCTATTTTCCGTGGTGAGAGGCAGCCCCACCACAGGCAAACCCTGTGACCGACTCCTTTTCTCTCCAGGTGGTTGGCCTTGAATCTAGCAGGCTGTGCGTTGGGCATCCTGCCTACTGGGTACTCATTT
>u203446_mRNAlike RNA_house mouse017
AATCTCTCTCCTCCGATAGGGATGG
>u203446_mRNAlike RNA_house mouse022
GCCAAGTCCCCTTGGGCTCCTTACCATTG
>u203446_mRNAlike RNA_house mouse019
TCGATCGGACCCCTGTATCATACTC
>u203446_mRNAlike RNA_house mouse08
GCCCTTCGCGAGTATCTCTCAAGGCGCTTA
>u203446_mRNAlike RNA_house mouse04
GAGGGTGAGAGGACGCAACGTCGAATCGA
>u206006_mRNAlike RNA_house mouse
TTCCTCTATTTTTATTGCTTGTAATTCAGCATTACATCCCGCCGTTCTCTCTTTATCTATGTGTGTTTCATTCTGAATTTCTTTTTAAGAGAGGGCATGGAAAGCTGTGATCATTGTTGAAAATATTATAACTAACTCCAGGCTAACAACAACTAAAATGAAACATAAGATACAAACTTTGTTCTGTGGTGCTTTCTATTTTTTTTTTTTAACATGGACAATATTTTTTCCTTTTAATTTCTGACTGCCTCCCTAAGGACTTCAATTTAATAATTTTAAATGTGATACCTTAACAGTTCATATACCTGGGACTCTTTATTTTTTATCTTGTGCTGTTGCAAGCCTTGTCCTAACCGTCCAGATTGCTGAGGGCTCCTGGTCCTGTTTACTGCTAACCATGGCTGTTCTTCTACATTGCTTCAGACTGTGCAGCTTCAGGCCTAGATCTCTCTACCACACTTTTAACCATGCTGTGCATGGGAGAAGTAGAAGCTGTTCAGGCTTCAGTCTTTGGTCTGCTTTCATTCTTTTTTTTTTTTTTTTTTAAATAAACCAGACCTCTTGTCTGGCTAACCTGACTTTTCTCCCACTCTTTAACTGGATATTTTCAGGCCATAAGCCTGGGTTCTAATTTCCTTAAATTGAGCACCAATTTAAATCAAAGACTATTAATAGACTAATAACATTCTGTATATATTACTAAATGCTGGAAATTAATATGTCATTATAATCAGTTATATTATATCAGGTTGTTCCCCAACCACACCGAGAACTGTTAGTATTTTATAGCTTAGTACTTAGCTGGACAAACTTGCTACTAGGGCATTTAAACACAAACATTTTGCCCCATCCATGGCATGTGGCTAGCTATTCCTTCCAGGCCCATAAAGAGGCCTCTTTCCTTTCCTCTGTCCTGTCTTTCTTCTTACCAGTGTTCATTTATCCTTAAATTTTGTTCACAAATAAAAATTGATAGAAATAATTCACTAATATAAATAATAAAAATATTCATTTCTATTACTAAAATGAAAACACATCACTAGGATGGCAATGTCTACTTTCTGTTATGAATCATTCCACCACACCCACGTCACTTTTCTGATCTCAGCTCCATGAGCCCCCACAAGTGTTTTAAAATTTGCCACATGGCATCTTTTGCTTTAGGATCTTTCACAAGGAAGACAAAATACATCTAAGAGTTTTAAAGTGCCCTTTAGTCTTCGGGAATTATCTCAAGAAAGACTATTTGAATGTATGTTTAAAAAAATAGCAGCTTAGTAAGTACAAGGGAAAATCTTAAAATGGTCAATTCATAGTTAATTAGCCCAGATATGCTAAACAATTTTTTATTTTTAAAAATTCTTTGAGAGTTTTATCCACTCCATTTTCATTACATCTTTCCCCTCTCCATATCTTTCCCAATACTTTTTCTAAATGGGGAATCTTAAAAGAAACCACTATGCTTTTTATCCCAAGAATAAGATCTTCATAGGATAAGACATTTCGAATTTGTACCTTATTATTTGAAAACAAAGACTGGTGATCAGGAAAACATAGAACAAACTTGTACTAGCAGTTTTGTAGATTGGAAAATTCTTCACTATATGTCAAATATTTAGTTTCATGCTGCTTTTGTACCTGGGATGACTAGAAATAAAACACACAGTTTCTGAGGTTTAATTTTTCCTTCTATAAAAGGAAATTATATTAGATGATCTTAAAAATCCATTCCAGATAATGTTAAATGTTTCACATATGAGAATTCAATCAGAGTGCTAATACATTTAATTAATTATCATTATAAAAACCGGAGAAGGAAAAAACAGGACAAGCAAGAGTGATAGGTATTTAAGAAAGAGGTAAGAAACATAAAGCTAGGTAGGTCACAGTTGCTTAAAACTTACTGTGATTCAGC
>u206006_mRNAlike RNA_house mouse042
AGAGTGACCAATTTTTTAAAAATCTAACAATA
>u206006_mRNAlike RNA_house mouse028
GTATCTATTTTATACAGTAAAATATCTCGAT
>u206006_mRNAlike RNA_house mouse047
GTGCTTATGCGTTTCAACCCAAGGTT
>u206006_mRNAlike RNA_house mouse04
TGTTAGCTTGATATATACTAGTATACA
>u206006_mRNAlike RNA_house mouse034
AAGATATGTACCATTAGTCTTAGACT
>u182147_mRNAlike RNA_house mouse
ATTGGTTCTATTTTCTTGGATTTTTTTTTTCATTTTATTTGCTTCATAACTTAAACCAAGTCTCCTCTAGTCTTAGATATTATTTCTTAATTTCGTGCTGATAGGCATGCTTATAAGAACTGGAGAGGTAATTTATTGGAATGAACTGACTGGCCCCCCGCCCTCCCTTCCCTTTTTGACATGAATTTTACTACTTCACAGATGAAGAATGATGTTACAAAGTTACCATGGTGACGCTGACAAATACCACTAAACTGATTATGACTTAGAAGTAACTTTCTCCTGCTGCTCTGATCTGATAGATGGTTGCTCTATGATGTGTTCTGACATGGGGTCTGGTTTTTGGGGATCTGTTACTTTGGCACTATTCTTGTTTGCCTCTTAGTGTACTATACCTCAGCCTTATTTGAAATACAGAAGTCTAATTGAAGAATAGTCCTAGGAAAATACATAAAATGATTTGTTTTATAATTCATCCCCCATGTCCAGTTTGGTTAGCTTGTTATGCAATATAAGTGAAGTATCAGGTTTTTTTTCTCCTGTGCCCATTTTTATCATTAAAATGAACACAAAATGTGCATTCTCTTTTTGTTTCATACTTACCGGGATGTTGAGTGTTTTTAAATTGTAGCTGATAATATATTTTTCCATTCCTTAAAGTCACCACACCTTGATGAAATCTTTATAGTCTCCATGATTCAGCAATCTACAAAAAATACTACAAGTAAAATGTTGAGCCTTTATTGTTCCATTATCTAAATTCCTCAGGAGTCAGAGTTCTTCACACAGTTGAGACTTAGTTTATGTAGCCAGGTGACGGACGACTGAGCGGACAGCAGCACGCTCACCAGCTTGTGACAGGCTAACGTGCCGTGTGTCAGGAGCAGAGCATATATATAAAAAACAGAGACACCATATTTTCAACTTTCTTTTAAATACAAATTGAGTATATTTTCCTATTTTATATCAAGTAGCTAAATTATGACAGTTGTGTGGAGAAACCACAGAGCTGCTTTGACAGATACAATCTTTTTGGTGCTCCATCTGTTCAAAGTTGAAAAGTTGATTTTCTTTTTGAAAGAGACAAACTTCATCATTGCCTCTGATTTCAGTAGAATAATGGTTTGATATTGGACAGTGACTTCCTGCATGGATAAATCAGAGATGAAGTAGTCATGTTACATGTTGAGACCCACCTATTGCCCTCTGACTCGTATGGCAGTCTCTGCATCCCTTGGGGATGGCAGAAGAGTTTCATTCTGGTTTCTGTTTGAAATGAAGAGAACCCCTTATTCTCTGTGTTTGAAACAAATGAGTGAAGTGTAATTCTAGAAAAGTCCAAAGTAGACTAAGTTGGGCAGAGATATTATGATGAAAAAGTATTTTAAACGTAAGATGTTGTGCTTTGTGAATATGTAAGTATAACATAAAGATTTCTTCCATCCCACCTATCCCCTTCCTTTAAAATAAACCATAGTTTACAATTGGTAGATCTGTCTATATATAAATATATATTAAAGAGCAAATATATATATTTAAAAAAAGATCACCTAAATCTGCTTTATTAGACAGTAGTTCACTGTTGCGTAGAAACTGGACGTGGCTTTACATTCTTAATGTGCTTTATTTTCCTCAAGATAGGACCTTATCTTGAAACAGAATTTCCTTTATTACTTAAATCATTTATGTATATCTGGTAAATTATGACCAAATTTTTGTTAGATTGCACACAGTAAATTGAAATACACATTTGGTACACTACGGAATTGTTGTGCTTTTGTTTGGTTTCAGTTGGAAACAGGTTCGATGGAGATGACTTTATTACTGTTAATTTAAATAGTCTATAATTGTCCGTTGCCTTTTATGTCGTGTTGTGACAGATTTGGCTATATTTTTAGTCATCTGAAATATACTTTAAAAAGTTTGTTTTTAGGTAATCCAAAGGAAAAATGTTTATACTCTTGAATATATATTTGCCTCAGCCTATATTAAAGTTTCTTTGAAGTAAACACTTTACCAGAAACAGAATTGACAGATTTTTGTACTTGCTGACTGCCTAAGTTATTTTGTTTCATGGTCTTGAGAATTGCCTTTTCTCTAGACCTTTTTTTAAAAGTAGTTTTAGTACTAAGGTATAGTACTGGACGCTCCTATTTTTTTAAGTATATTCCTTTTCTGACAGTACAACTTCAGGAAGTTGATAAATCTCTAAGAAGTTGTGAGTTGGTCTCAGAAAGGTAATGGATTGAATACTCAGAATTTTGTCGAAAGTCTGCAGAGTTGTACATTTGGTGAAGTTTTTCATGTAATTTATATTTTAAATAAAATATTTTTAGAnTTTTTAATTTTAATGAAGGGGAAGAACATACACTTTCATATGCCACAGTGGTAATGATAGTAGTGTCATAGGTTCAGATCAGGGGGTATTCTCCCAGACAGTTTCTTCCATATGGTCTCTCATTTGTCAAGGTTCTTGACTCAATTTTTTTACTAGACAAGTTGCTAAATTTTAGCACCCTACAAGAGCTCTGTGTGTGTGTGTGTGTGTGTGTGTGTGTGTGTGTGTGTGTAGTGCTGGAAGAGGAAACTGGACAATAGCTAGTAGCTGAATTTGGGGGCAAATGCTATTTGGCTTAAGTAGAGCCATCCTAATAAAGAGTGAGTTAATTCATTGCAGAAAAACTCAAGCACAGTAAGTACACAGTGCATATTAGTTGTTTAATAACAAATGTGAACCAAGAGAAGAAGTAAAAGCTGGTAGGAAGGGATAAATCAGGGAAGTGAGGGGCCGGGACTTGCAAAGGGCCCCAAGGATGAGGAGTGGGTGTGGGAGGCCTGACAGGAAGGAAGCTCTGGGAAACATGGAGTAAGAGATGTAGTTCTTTGGTTTATGACTCAAACTTTCTGGTATGCCCACACTTTTGTGTTGTCTGCCTTACTTTAACCTATAAGGTAGGTGCTATTCTATTTTACAAATAAGGAAAGGCTCAGAGAGATTCAGACACTTGCCTAAATGACCGCAGCTTTCTGTGGAGCGGGGATTAGTCAGGTCTGGTTCGAAGCCCTGATTTCCTCCCTGTGAGATGCTCTGTTAGGAGTCCTGTTCTCTTTGGAAGTTGCTTTTGTCACTTTTGACTCAAGCACACCTCACTGCCATCCTCTGTGAGTGGCTGGGATAGTTTCACTTAATTTTAAAAGGATGGTTTTACAATATGAAGAAGTAGATGAAGCCCCAGCTTGTGTGCCGTTCACACCCGGATCCTTAAGCTTAACTATGGTACCCAATCTACACAGTTAGAACTAACAGGTGTTTTCTTAGTTTAGGATTTAAAGTAGGATTATTTATTTTGTTTCTTCCCTATCTGCTGTATCCCAGTCTTCAAGTGAAGTTGAACTAGGTAGTTTAAAACATGTTAGGGATAAGCACACTTTGAAAGAGTGTTTTCTTGCCCTGAATTTGAGGGCAGCTGGGCAGTAAATTTGGAATACACTAGCTATTGAGAACAAAATTTGGGGGTTAAGAAAGGGATGATTGAGGCCATTATGATCTGGGAGAAGCAGCATCCTAAACACTGTAAACAACTCTTCTGCCTGCTGTTTGTAAAAGCTCTCTGGCAAGATCTTTTACAAAGACCAATTTTCTTTTTTAAATGTAATTTACCTACCTAATATTTAAATGTCCTGAGACATGTATGTAAACTTCCAAAACCTGTTTGTCTGTGTATTTAGAAAATACACAAGAATCTTTATCAAACATAAAATATAAACTTGTGAGC
>u182147_mRNAlike RNA_house mouse016
TATGCAATGGGGATATGGTCTTGCATTAATA
>u182147_mRNAlike RNA_house mouse042
TAACTGTAACGTTGTAGGTCTGTGAAACTA
>u182147_mRNAlike RNA_house mouse063
CATTTGTGTCGAAGCATACGAAAGGTCTA
>u182147_mRNAlike RNA_house mouse079
GTCTCTCATTGTAAAGTATCTAGGA
>u182147_mRNAlike RNA_house mouse088
AAAAAAGTAACCCAACAATTTTTTTGCGTT
>u181251_mRNAlike RNA_house mouse
ACACACACACACACACACACACACACAnACACACACACAAAAAAACACAAATCATATGCACACTTGAGTCCTCATTTTAAAACACTTGCCTGGCTGGTATGCACCTGGTTTCCTCACATTTTTGCCTCAGCGTCACTAGCCTGGATTAATTGGAATTCTGATCCAGAAACACAAAAAGGGATGGGTACACTAAACACAAAAAGGGATGGATACACTAGACTGAAATTCTGGAGTTGTGGTGTCCACAGCCAGGCTGACCGGAGATGGCCTATGGGTCACCTGGCTCATGGAGGAGGCTCTTTTCAAAGGCAGTATTGAGTGCCCAGAAATACTGGACACTGGAGATTGTGGAATGAAGGCACTGGGCAAGAGACCACTGGAAAAGTAATAGCCGGACAGGTAGGTGGCAGAGGTAGGGATAGAGTTAAGGTAACGGTTAGAGAGTAGCAAAAAGAGAGAGAAGCTGTATGTTGGAAGAAGTGGTGAGGTGGTTGCAGAATTGGAGTGAGTATGTCTTTGGGCCTGGGCCCTCCTTTCCTCTGCATCAGGGAAGGCAGAGTAGTGACATTTCACCAGGTTTAGATAACACAAACCTGTCGAAACCTCAACGCCACTTCCCAGCTCTGAATGCAGAGGCTAGCAGGAAACTAGGTTTAATGGGTGCTTAGCTTTGTTGGTTCAACCTGAGTGTTGAGTATACCCAAACCATGTGAATACCCAAACCATGTGTTCCCATTTTTCTACCACACGCATAGTCAAACTCCTAGCCCAAAGAACCGAAGCCACTTGAGGTGGGCCCCTTGGCAGTGTGGGGGTTAGAAGTCGGCCCACTGCCCTGACCTCCACCAGGTTTTAGAGGTCTTTATGCCAGCCTGCCCTTCTAGAGAAAGCGCCACTACCCTGCATGGGTGGGGTCTTGTGGCCTGTGGCACTTTGTCCTCTTCTGCATGTCTGAGGCCACTGGCAATTGCTGCCCATGTCCAGATTTGTCCTATCCCATTTTTGAAAGCCCCTTATTTATAACTTTTATACTGTGGCGCCTGTCTCCTCCCCGGCTGTACGGGGTGGGACTGTTTTAACGTTTCGTTTGTACGGATGTATGAAATTGTCAATAAACACAATCATTTGTC
>u181251_mRNAlike RNA_house mouse04
GCAAACTTGTCGAAGGATGCGCCTTCAAG
>u181251_mRNAlike RNA_house mouse017
GGACACACGACGGACACAATCATCATCG
>u181251_mRNAlike RNA_house mouse021
ATAATGTGGTCGTGGCCACGCAAGTGG
>u181251_mRNAlike RNA_house mouse013
AGGTTCGCTAGCGAGGGCGCTATGAGGC
>u181251_mRNAlike RNA_house mouse028
TTTGGCTACTACAATGAGAGAACAAG
>u180466_mRNAlike RNA_house mouse
GAGGAAGCCGCGGCGGGTCGCCCAGCTGGGGCAGTCGGAGTCCCGCCAGAGCGTCGGGATTCAGCTCGGGTTGCCGGCGTGATGCCTCTGTTCACTGCCAACCCGTTCGAGCAAGATGTGGGTGAGTGCGGTGCCCGGCGCGCTGTGTGCAAGGCGAAAGTGGGCGGCGGCCTGGGTGCCTGGAAACCCCGGCGGAGAGCGAAGGGGCGGCGCCGCTCTCGACGGCGGGGGGCAGCCTCGGTGCGTCTCTGGCTCGCCCGACTCCTGCCTGTCCGAGATTGGGATACCGAGAAGGGTTGTTCCAGTCACCCAGAGCAGGAGTGGGGGAAAAGCCTTGTTCGTACGAGGCTTAAGTTGCTGATACAAACTTCCTGCTTTCTCCCGAGCTCGTTAACACCCGTCCCTTTGGGAAAAAAAAAGTGCAGTACTGGACACCCTTTTTGCTGCCGAGGGCAGTCTTGAACTAGAGACCTAAGACTTACCAGGTTTAATTCGCATCGCTCCCGTAAGCACACATCTAAGCCCTGGTGGTTGCAGTTTTCGTATTTATTGACTGTTTTGAAGGTGCTGCGAGAGCCAGGCGCGGAGGATGAGAAGGAAAACTCCCAGAATCTTTAAATAGCCCAGAACAACCGATATTTGTTGGAGTCAAAACTTTACTCTGGTAGCGCATGACTTTCAAAATGAGAAAAAAGATGGATGGGTACAACTTAAGCATAATATTAACAGTAAAAGCACAGGCTAGCATTATTTTTGTAGCAGTAGTTAACACGCTCCTAGCGAGCTTTTCGGATTTAGAAATTTCCAGTCAAACAAAAATGCTACACATTTTACTACCAGTTTGTTCAGTTAAAATTTTTGTTCATTTAAGAAAAGACTAGAAAGTGCTTCATCTTGTTATAATTCTCAAAATCACGTTCAAATCATGTGAGTGACTAATTATATAGGAAGCATGTGAGGCTTAGTCACTGTTTAAGGAATAATTAATTGTTCTTTTGTAACAATACCTATGTGACACATTACACTTTTTAATTGTTATTGAATTAATTGAGTTTTGAGACAGAGTGGAGTCTTTATATAGTCTAGGCTGGCTTCAGTTTCTTAAAACCTCAGTCTTAATATTTAGAACTGCGGGATGCCAAGTCTGGGTGGGCCTCCACCCTCTTTTAGACCCGTGCTTTTTAGTGTGACTCTAAACGCTTTGATTTTGCTCTAATGAAATATGTGTGGAAAAAGCCAAGTAGAAGAGGTTATTTTATTTTTTTTTTCTTTATTAGTTTGTTATTTGTGTGCGTGGGTGTTTTGCCTACATGTTATATTTGTCACTTGTGTGCTGTGCCCGAGGAGGCCAGAAGACAGTGTCAGATCACCTGTCACTGGAGTTACAGACAGCTGTGAGCCTCCGTGTGGGTGCTGGGAAGAGCAGGGAATGTTCTTAACTGAGCCATCTCTCCAGCCCATGACAGATTATTTAAAATACAAAACCTATGAACTTTTTAATTTTTTAATTTAATTAATTAATTAATTAATTAATTTATTTATTTATTTGGTTTTTTGAGACAGGGTTTCTCTGCCCTGGCTGTTCTGGAATCCACACTGTAGACCAGACTGGCCTCGAACTCAGGAGTAGATCAGGCTGGTCTTGAATTCAGAGATCTGCCTGCCTTTGCCTCTCAAGTGTTGGGGTTAAAGGTGTGTGCTACCATGCCCAGCTTAAAACCTATAAACTCTTTCTTCAGGGAAAAAATTTCCTAGGAGCCTGCTGTTTTCAAATTGAAAACTTTTTTGGTAGCAATATTATGAGTTGCTCTGCCCAGTTTATTTTTCTATACTGTCTCCTCAGTACGTTCTGAAATCTTTGCATCAGAGCTTAGTGTAGTTCTCTTAGGTGCTGATCTTCAGGCACAAATAAACAAACAAACAAAAAAACCTATGTCGGTTATTTCATGGGCTGTGAAATTGGTTGAGGCCACTTGGACGAATGCAACT
>u180466_mRNAlike RNA_house mouse017
TGATTGAGTGTGTGGATACAAACGT
>u180466_mRNAlike RNA_house mouse016
TTGCGCGATGGTTCTATCTCGCCACGT
>u180466_mRNAlike RNA_house mouse031
CAAACCTTGCTCACGAAGCACAATGCATC
>u180466_mRNAlike RNA_house mouse04
TTTCGAAGGCATCCAGGGAGGTTTGGGCACGG
>u180466_mRNAlike RNA_house mouse014
TATCTTACTCTTTGTCTCTTTGTTTCTCCGT
>u187395_mRNAlike RNA_house mouse
TATGTGGCTTTTAGGGAGGAGATTTTGTTCGTATACGTGTCTCTGTATAAAAATCTGGCATGTTATGGCAGTACCCTTCAAATGAAAGAGATTTTTGGCTAGTTGTCTGTGTACTGTCACCTTACAGTCCAACTCCTGTTGTATCTTTTCACAGTCTTTATTTTTGACCTTCCAAAGAAATCCAGAAATAAAATGTTTCACACAAAAATTTACATCAGATTTGTGAAAAGCACAACAGTTTTTTTGTTGTTGTTATTTTTTTTAATAACAGTGAAGAGGAATATTAATGTAGGTGTCATTCAGAGCTCATTTTCTCAATTCTGTGTTAGCGGTGTGAATTCTGTGATGCTGTGTAAGCTGTGTAGAGTGAGCCTAGGGGTAGGATTCCACAGAACTGGGGGCCCAGGCCGAGTCCCTTCCTCGACCTAATCAGGTCATTCAAGACAACTGGGTCAGTACATTTAGGGTAATACAGGCATTTTTCTGCTTTCATCGACCACATGATTTTAGGACAGGAATACTTGACTCTCATAGCCTTGATTTGTAAACCAAGAGATTCTGTTATTTATTTCTAACTTTGTGATAGCAGCTGTTGCCTAAACGTGTAGCAGAAGCCTTGAAGAGTCCCGATTATTGTTTGTTTTAGGGCATTTGATGTCTATTATATAGGTGACATACATCCACTTCAAATGCGACATAAACAAGTGAGATGTGCATGCTGCTCTTTGTAGGGATGAGCCACACGTAAAATCTGACCCTAAATATAGGTGGTTTGTATAAGATCTAAGAGCAGTATTTGCTATTTTGTTAAAAGCTAGAAGCAGCCCAGGTGTCCCCTTCTTGACTGTTACTGACCTGCGCTACTGTTTCTCTCCTCAAATTGAATGTAGTTCATGAGGAGATAAATAATCGTCTGTGCTCAGAGAGGTTTTGTAGACTTTAAATGTAGAGTTCTGCTGCTCCTGTACTAATACATCCAGCATGGATGGTTTAGCTTTTCTTTGTTTGTTTGTTTTTTGTTTGATTTTTTTTTTTTTTTTTTACAGTTCTAGGGATGGGAAAATAAACATTGCAGGGTTATTTTGTTTTTTAATACTGAATATAAGTACTCTTGGTTTGACATTGTGAATTTTTTATTTTTCATTTTTGTATTTGACAAAGCACTATACCTGCAGAACATCCCCTGAAATCCTTCCTTTTTTTTTTTTTTTTTTTTTTTTTGGATACATCTTAACATATAAAAATTAAGTTTTTGCCATTCAACATAGTAGTATCATATGGCCTGGATATATTTGAATGTGTATGAAGTAAAGTTGCTTGAGAACAGGCTAACCCTTTGAGAGATGGGCTTTCCATTTGCATAAGCTGCTGGGAGGGAGAAGACTGGTTCTGTAACTGCTGTGGCCCAGTGGGGTCTTTTGGCCTGGATTCTGTCTTGTACTGGTTACACCGGCTCAACTCGGGAAGCAATAATCGACTGTTTTATGTTCACATCAGCCTTAGAAGTGGAACAGTGCTCACTTACTGTTGACAACAAGTTTTCTTTATTAAAATCAAAAATCTTTAACACT
>u187395_mRNAlike RNA_house mouse03
CCCTACGTGGTTGATTCACACACATATTCCT
>u187395_mRNAlike RNA_house mouse010
TTACCCTAAGAATAAACT
>u187395_mRNAlike RNA_house mouse02
TGGATTTTATATAGATGTCCTGATGAAT
>u187395_mRNAlike RNA_house mouse019
TTTGTTGATGAATGTTTGGAAGCCA
>u187395_mRNAlike RNA_house mouse027
ACATGTTGAAACATGCTTTCGACTTATGGCA
>u178770_mRNAlike RNA_house mouse
GAAGGCAACGTTAATATGCTTTGATAGGGACACTTGTCAGAGACTTTCTCCAGCTAGCTTCTCTTTTCTTGAAGAATGCCAAGTAACGGGAATTATATCGCAGACCAACTTTGCAAATTGGCTTCCATCTCTCAAGAACTTGTTGCAATTAAGAACTCAGTTCTTCCCACAGGTCTCAACTGGCCATTTTCTGTAACCAGCCAAGGGCTCAAGTGGAGGAATTGTTACACCAACCTATCTCTAAACCCTTGACCTACAGATTCTACTGCCTGTAGAGTGAACTGGGACTGGAGCTTAGCAGAATCATCATTAAAGAGATCAGAGAGACTTCTTCCAGCATCTGATGGGAGCAGATGCACAGTCCCACAACCAAACATTAGGTGGAGTTCAAAGAGTCCTGGGGAGACAGGAGGAAGGATCTGAGGATTGGTCAGGAACATACCGTGAGAATGTTGCCCAGAGAACTAATTGACTGAGATTTGTGGGAAGTTGCAGAGATCAGTAATCCTGTAGAGCTCTAACCTGGGTACTTTACATACATATGTTATGGCTGAGTGGCTTGGTGTTCTTGTGGAAATCAGGGTCTATCCCTCACTAACTCTTTTGCCTATCTGTGAAAACCATTTTCTCTTACTGGGTTGTCTTGCCCAGCTTTGATGTGATGGTATGTGCCTGGTCTTATTGTAGTTTGTTATAGCCTGCTTGATATTTGGTTGATGTCCCTGGGAGGCCGGCTCTTCTCAGCAGGGAGAGAAGAGGGAGGGGAAATTGGTTGAGATGTAATTCATGAGAGAATAACAAAAAAACAAAGTCTAATTCAGTTAGTAGATTCATAGACTAACACCTTGGTCACATGTGTACTTCAAGCTGCTGTCTCCCTGTGTGTGAATCCATTCATATGCATGTGCAGTAGTCAGAGGCAGCTTTTGGGAACTGTTTTTTTTTTTTCCTTCTGTTTTGTGGGCTTCAGAATTAGATCTCAGTTGATCAAGCTTGACAGCAAGTGCCTGTACACACTGAACCCTCTCATTGATCCCCTAATATAGTTTCCAATAGTCTGTAAAGGGCATATATTTGCACTATAATCTTATTTTTAAAGTAAAAAGTAAACTTAAGTGTTCATTTGAATGGGCAAGGATGGAAAACAGGTTGTCTGAGGATATCAAGTTAATTGAAGAATTTTACTAAAATTATCCTAGGAGTTTTCTTGTTCAGCACAATGAATTGAAACACCTTAAACATTAATAGGTAACATTTACACATTAGTTACATGGTCAAGAGATAATTTTAGAATTTTAAATAATTTTTAATGTATGGTATTATGTCTAATTTAAAGAAATTTTCTCTCCC
>u178770_mRNAlike RNA_house mouse024
GAGGAATAGCGTAAAAATATCGAAG
>u178770_mRNAlike RNA_house mouse027
CATCACGTGGAGGGTTTATCTTCTTTT
>u178770_mRNAlike RNA_house mouse020
GGTTCGTGGATGATATACGAGAGACGAATG
>u178770_mRNAlike RNA_house mouse018
ACCTTGGAATAGCGCGCATGCCTACGAAT
>u178770_mRNAlike RNA_house mouse011
TCCCCACATGGGTGGCTTGCTAGAAGATTGC
>u178655_mRNAlike RNA_house mouse
GCCCGGAAGCGCATTCTCCCTAGCAACTGCGGGTCTGCGGCGCCGCCGGCCTCCCGGGAGCGACGCTCGTGACAACTGAGCTGCTGAAGGCAGGAGGAACTCTGAGCTGAATAGTAGTGGGTCCCTGAATCTGGAGAGAAGACGCCACCTTGGAACCAGTAATGAACCATCATGACTACAAGCTGAACCTTCGGTCTCCGGGGACCCCCAGAGGTGTGTCCTCTGTGGTTGGCCCGAGTGCTGTTGGTGCTTCGCCAGGTGACAAAAAGTCAAAGAACAAGTCCATGCGAGGGAAGAAAAAGAGCATATTTGAAACCTACATGTCCAAGGAGGATGTTTCAGAAGGCTTGAAGAGAGGAACACTTATCCAGGCTGAATAAAAATCAAGATACTGCCTTTTGAAGAAGAGTGAGGGGAACTTCAATTGCTAGAACTTGAGAGAAAACCAGCTTTGTTATAGAAGCACACCTTTACGAGATAGGGTTGGATCGGTGTCCTGCAATAGTATTAGTTTTTGCCTCCTTTTAATTTTTCCATTTGAAGTGACTTTTTGCTGGCATTAACACAAAATGAAAGATCTGATCAATATAACAGCCCCACATTCCCAGAAAGTTTGTAAGTGGATTCCTCCTGGCCTATGACATCATAAGCCTCCACAGCCAGAGGCTCTCCTTCCCCTCTACCCCCCACATGTGAGAACAGTTGTTCTCTGCAGATGGGGTGAGGAATGGGTTCCAGATATGAGGTCACCATGAGAATATACAACATTGTAAATAAGATTTTCATAGGCAGAGAACCAGAGTACATCTGCTTTTGGATAAAAACTTTCTGTGTGTAGCTGTCTGGGTAAGGTAAAAAGCTAGACAAAAAGTGATATTTTAGTGCCATTGAAGAAAATTAAACATATCAAATATACTTAGAAACATCTGTCAACTTTTGTGTTCAGATATAAGTATGTCATAAGAGTATGCCCTCTTCTTCATCAAGAGAAAATTCTTATACTGAAAGATATTAGGGATCTTAAAAATTAGTAGAATAATACAGTATTAGTTAATGCCTTGACAAAAGTTTGAGATTTCATTCTTTTGTAGGACAGAGACCACAGTGGCTAAGGAAACCTCTTTTGTGTCTTTGTAAATGAATTATTACTATTCAGCAATAAAATATAATTCAGGGC
>u178655_mRNAlike RNA_house mouse029
CTTAAATCTACCAAGACAAAATTGAAAAA
>u178655_mRNAlike RNA_house mouse07
TGCTTCGCCCATGGAATAGTGCGTGGTGGAAG
>u178655_mRNAlike RNA_house mouse01
TGACACCCAGGGCACACGCCAGCCAATTTTCC
>u178655_mRNAlike RNA_house mouse014
AGAAGCGATAAAAAAAAGATGCCATAA
>u178655_mRNAlike RNA_house mouse020
TAGACACTCCTACATGTACTTATCCTAGTCCC
>u195673_mRNAlike RNA_house mouse
TAAAGGTCAGTGAGTTCCCCGATGCTTTCCTGACTGCGCGCCTAGGTCGCTAGTATTGCTCTAGGCCAGAGGGCTGGAGTCCACCACCTGCTGCTGATACGTATCAGAAAAGCCTTGGGCTTCCAGATCCCTGGCTCCTTCTGGAAGGTGGCCTGGGAACGTCAGTGTAAAGCTGATATATAACCGGAAGCCTGAAACATAACAATATTCTCACTACATTTTGCTGGCTGAGGAGGGACAGGTTTCATCAGTGTCTGGTTCAAGCACTTCCTGGTATACTCCATCTCCACACTTGATTCTTTGGTGATTGAGGAGGCCCCAGCCAGCCAGCAGAGAGCACGGGGCCTGGAAAGGTATTTGGACAGTGTCCTGGACTTTCACTGAATGATAGACACCACCAGTTATTCTATTTTGTTAAACTAACTAGCAAGTGAAAGAAAGGAATCAAGGTTGGTGTTCTCGGGCCTGTTTGTAGAGAGTTACACACATGGGGTTGTGAAAAATCAGCTGTGGGGCTGGAGAGAAGGCTCAACAGTTTAGAGCTTGGTTCTCTTGCAGAGCTCCCCGTTTGGTTCCCAGCACCCATCTGTAACTCCAGTGCCTGGGGAACTAGATGCCCTCCTCTGCAGGCACTATACATGATACACATACAGATACATAATTAAAAACCAAAATCTTTTTAAAACTTGGTTATTCGGGTCCAGATTGCGCTGCTCAGCTGGAATACTTAGACTTTACATGAGAATCCTCATCGCTCGGAAACTCCAGCAGCTATGTTCTTTCTTCCCAGTTGTGTTTCAAATGAATCCTTATTGATTGATCACACATCGCAATCAAGTTATTTTCCAATAACCACCTTTACTGAGTTTCTAGAGCCTTGTATGTTCTTATGAATATAGAATCTAATACTTCAATCTGTAGCAGTCTGCAAATCTAGAGTTCATGGGGACGACAAGCTAAGCCCAGACACTCAGCTCAGAGCTTTCCGTGGAGTGCAAAGGAATCCCCCATCCACAACAGCCAGGAAAGCTGTTTAGCAAAGTAACACCCTGCTGGCAGGTGTTTAGGAGATAAAGCAAACTATTGGCATCCCAAGGCTTGCCTGGCTGTTACTACTTCCTGTTTTTAACAGACACAAAGGAATCATTACAGTCCATTTCCTGGAAATAACATCCTTCCTAAGAGCCTGTTTCATCACCCTCGGAAAGAACAAGAATTGCTTAGATGTTCAAAAATATTGTCTTACATTACGCAAATAATAATAATAAAAATCTTGTTTCTGCATAGAAATTTCAGGGGACATGTAACAGCCCAGAAAGACTATTCTTTACAGACAAGCCAGCGTGGTAAAACAAAACAAAATAAGCAACAAAAGAGTCTTAGTTCCAGTCACAAAGGAAGAGAACAATTAGAAGCCTTAGCGAGGAGTAGTACACATCACTTCAGGTCACTTCTGTAATTGTCACATGGTCCCCCCACTTAAAATTTCCCAAAGGGAACCGTTAAGAGTTTTTTTTTTTTTTCGGANTTTTTTCCTGGGCTTTTGCCCCAAGCCCAGTTGAGTTCCCGCCATTTTTTTGGAAAATNTATTTTTTCCTTTAGTTTTTTGGTTAAACCCAGCCTCCAGGCTTTAAGAAAACCTTGAAGGAACCACCCTTCAAATTCCGGGTTTTCTTCTTTGTTGGGTTTTTTTCCCAAACCCCCGCCCCCCCTTCTTGGGTACCTTCCTTTCCAGTTAAATTTTTGTTAACCCAAAACCCGGAACCAACCAATCCCTCCGAAGCCTTTGCCAATTAATTAAAGAAGGTTTAAAGGTGGCTATTTCCATTACCATTCCAAAATCCCACCCTACCGGCCTTTTTCTTTTTTTTTTTTTTTTAAAAATTAATAATAAAATTTAATACCCCTTTAGCTTTCTCCCGACCCCCCCAAAAGAGGGAGTCCAAATTTTATTAAGAATGTTTTTAGCCCCCCATTTGGTTTGCTTGGAATTTGAACTCATAACCTTTGGAAAGAGCCAGTCCAGTGCTTTTACCCCCTGAGCCATCTCTCCAGCCCCTGACTGTTTCTTTCTTATGTAGAACAATTGTTCTTACTTGAGGGTGACTTTTGTGCCCAAGGTTTCTGTATTAAGGTTCTCTAGAGTTACAGAACTTATTGAATGAATCTATCTATCTATCTATCTATCTATCTATCTATCTATCTATCTATCTATCTATCTGGAATTAATTGGAACAACTTAAAGGCTGCAGACCAACTAACCCAACAATGGCCAGCTGTGAGTGGGAAGTCCAAGAATGTAGTAGTAGTTCGGTCCTACAAGGCTTGGTGTTTCAGCTGGTCTTCTGTCTAAGCTGGAACCCTGAAGAATTAGGCTCCAATAGACGTGCTGGCAATAAGTGCAAGCAGGTGAAGAAGGAACGCTCCCATCTTCTGTTGTCCACCAGATCTGGATTAAAGATGTGTGTCCATCCAGATTAAGATCTTGTGTTGTCTTCCTGCTTCAAGATCCAGATCAAAAGTGTGCCCTCTGTGGATTGTAGTTCATTCCAGATATAGTCAGGTTGACAACCAAGAATAGCCAACATGGTTTGCACACTATTTTCAAACTAAACAGCAAGTGATAAAAAGTCATAAACCTGGAGTTTTCAGGCCTGTTTGTCAGAACAATTCACATGAGGTTGTAAAACTCCAGCTGTGGGACTGGAGAGATGGTTCAGTTGTTAGAGCCCCAGGTGTGGTCGCCAAGATCCCTGGTCTAATTCTGGAATCCACATATGGCTCACAACCTTCTGTAACTCTGGCTACATTTTCCAGTGCTAAGAGATAATAAAACAGTTTGTTACATCT
>u195673_mRNAlike RNA_house mouse060
CAAAAGAACGTCACATAGCTATGTCCA
>u195673_mRNAlike RNA_house mouse021
CGATTTTAATCTCCATTATTCTCTAT
>u195673_mRNAlike RNA_house mouse032
ACTCCTTCCTTGCCCAAGGGCCCACCC
>u195673_mRNAlike RNA_house mouse040
ATTTCCTTATTCCCTCAATGCTTTAGTTCGT
>u195673_mRNAlike RNA_house mouse049
CGGCTCGCCATGGAGCCAACATTCAA
>u197351_mRNAlike RNA_house mouse
TTTTCTTACTAACGTTATGAAATCAGTAAGTATTTTGGGGAGAGTTACTACTTCTTCTGCAGAGTCCCTGCCTCGTGGCAGTACTGTGATACTTATATAGCATGGATACACCATACACACTGCACCACAGCCTTTGGGATGGGTTTGCAGTCCACAAACACTTGTGCGTTTTACACTCTGCCCCTCTGCCCTGCCTTCCCACCTGTCCTCTCAGGCGTTTCTGGATCAAGTCTAGACATCCATATAAACAAATAGTACCAGCTTCTTTTGGGAAATTTATGTTTAATATAGTAGATTATCACAAAGCCTGCGGCACCTGGCTGTGGGAGCTCAGTGAAAAAGCCCAAAGAGGAATGGGAGGCCAGCTCGGTTCTTGGCCATGGTAGTTGTCAGGCTTCCACAAGATGGCACTCATAGATTGGTTTTTATATCCATCCTCAAGAAATGAGCAACTTTGTATACGTAGTCATTTAATATGACTTGTGACCTGTGTTTCAAAATATTTGTAGCTAATTTTGAGTCACTTCTATAGCTTTATAAGAAAACTTTTTTTCTGGAACAAGAGAGATGGGTTCTCCTAGTCCTCCTGATTTGCATAGGAAGAAGTGAGAAATACTGTGAGGGACAATTAAGGTATACTGGTTGCTATGCACTCCAGTGGAGACCCCACAAGGTCCAGTGTAAGAGAGCCATCAGCAAAGGGAAAGCTAGTCTGTGCAACTTATGTCCTTTTAGCTTTTCAGAAGAGCATTGCTGTGTAGATTGGAATCTATAGTCTGAGTCTATCTTGAAATTTTGAGCCTTTCCCTACGAGTGAAAGTTGCCATCTTCAATGAGAAATTTTAGAGTAAACCTATTTTTCTGATATAAAATACGCAAAGCCAGGTGTGGATAGCACTTTTCTGTAGTCTCTATGCATGAGGAAAAAGCAGGAGGATGTCGGATTTGATGCTAGCCTGGATTACACAATGAGTACATGCTCATTAGAGAAGAGCCTAAAGGAAAAGTAACAGTGGTCCATCTCCCTTCCGTTTGGAACAAAGCTAGGCTTTGGTGATGTGCTTAAGAATCTTCATTCCGCCAGGTTGGTGGCGCACACACACCTTTGATTCCACCATCCCAGTATCTCAGCATCCCAGTACTGGAAAGCAGAGGCAGGTAGATCTCTGAGTTCAAGGACAGCCTGGCTTACATAGTGAGTTCCAGGACAGCCAGAAGTATATAAAGAGACCCTGTCTCAAAAGAAAAAATATCAGTATTTTAAAATATGTATATGTATAATATTTAAATTTAAATATAAAGTTAAAATTATCATATGTGTGTGCATGCCTGTGTGTGTGTCTGATGTTTGTATGCATCCTGGCTTTTTTCCCATTTGCTAATATGGCATCACCAAGTAATTTACTTTATCTTTAAGTCTTTGAAAATAAAGTTCTAAAGTGTGCTGGCTCATGGCTATAATCCTAGCCCTTGGCAAGTAGAGGCAGGAAGATTAGAAGTTTAGGCTTATCTTCAGCTACATAGTAAGTTTAAGACTATTTGAGCTACGTGAACCCTTGTCTCAGGACAAAACAAAACAACAGAAGACCAATGAATATTAATGTTAACATGTTTCCAGTAGCTCTTATTTGGTTATGTAGCTCCACACTCTGTTCAAAAGCATGGTTGTTTTGAATCTTTCATTGCCAGTTATGGAGATAAACTTTCTTGTATATTTCTGACTCTGTACTTGGTAATTTCTTTAAGATAGAACTCTGGAAACTGGAGTTGAGGGGAGGTGTCACTGTTGCAGTGGGCACTAATTGATGTTAGCTTGGGAGTAGCATACACCTTAGAGAGTTCATCTTTAGCTCCAAGCGTCCTGTATATGGATTGAGCTATTCTGTGAATTGGGATGGACCCTGTATGCCCTGGCTCTCGTGTTAGTGGCTTTGGGCCCCTTCTTGCTTCCTCCTGTCTACCATTCTTCATTACTATGTTCCCTTCCCTGCTTCTGCAGTCAGTGATTTTTTTTTTTTTTTGGACATAGTTTATTAAAAAAATTTTAATGTAAATTTTTCAATTAAAAACTTTTTTATTTTAAAATAAGGTTATAGATGGATTCTTTTATGAAAATAGATCTGTGTTTAATAACTTGCCATTGTAAAGTGAATGAAGCACACATCCAGGGATTTTCTACCATTTAAGAATACAGCCATAAGTTACTTATTCTTACCCATGTCACGGACGGATCAGATGACAAAATGTGTTTTGTTGAAATAAAGCCCGCTTAATACCCCCATTCTCAGCTCTTAGGAACCCAGCAGGCAGAGACTACTTCAGTTTAGCTTCTTATTTGACCTCTTTAAACATTGAATTCTGATTTACCTTGCTTCCAGGATTTTTTTTCCATTTGTTTATCTTTTAATTTTCTTCACTAGGTCTCATTTAAAATGTACTTTACATTTTTGTATATGGGCTGTTTGTATGTGCATGGGTTCATGTATGACAGACAAGCTCAGGATAGTCCTCTCCTTCTGCTGTGAGAGTCCCTGGGATCCAGCTGGCATGGTGCTAAGTTTCCTCTTCCCACTGAGCCACTGAGCCTTCTCATGGTTTATTAAGGGACACTCCCCAAGAATGGGAGTGAGCAAGTGGAGCCAGGGGAGCAATTTCCCCCAAAGATTTGATAGCTTACTAATTATTATGTATTTGAAACGAATGGGGAGGGGCAGGGGCCCTTCTAGTCACTTGCCTTGAGGGACTAATTGAAGGTCAACCCAAACGTGCTGGAAAATAAGCCTCTTGCTTTTGCATCGAAAAGAAAATAAATGATTCCCCCCTCCCCCACATTGTTGTTGTTTTCAAAAATTGTACAATGGTAATTTTTAGATCTTAAAAAAAATCCATTTTTCTTGAGAGAAATGTGCAAAAAGAGGCTAGAAAGAGGGTGAATCTTGCTAAGACAACACAACATGAGTAATATAAAACTACTTCAGCTTTTATTTTGGATCTAGCTTATTCTTCTGACTCTTGCCAAGTTCCCTATGTTGGACTCTTCCCATCCCAGTCCTGGAGCACAGTGATGGTGATGCCAGCAGACAACCCATGACCCACAGCAGCAGCACCCTTTCCTGCCTCCTGCATGGAGATGCAGTGGTGACCCGCTGAGGCCGCATGCCATTTGACATGCTGGAAAGGCACTGATCACATTTCCTTGTTACTTTATGGCCGTCTCTGATTGGTGGTCCCAATGCTCTGGGTAACTGGACCAAATGGATCATTGTTTTAGAGATAATCAAGATCTGACTTTCTCTATATGGGACTAAGGAATGCTTCTATAACCTAGTTTCTGCGACGTAGGTTGTGGCTTTGCTAATGTATATGTTGCCTTCAAGGCCACTTTTTTTTTTTTAAAGATTTATTTACTTTATTTATGTGAGTACACTGTAGCTTTCTTCAAAGACACCAGAAGAGAGCATCAGATCTTATCACAGATGGTTGTGAGCCACCATGTGGTTGCTGGGAATTGAACTCAGGACCTCTGGAAGAGCAGTCGGTTCTCTTAACCTCTGAGCCATCTCTCCAAGCCCTCAAGGCCACTTTTTATTGTGAAAGGTAGTACATCCTCCAAACTGAACCTAAAACACTTAATTTCCATTTCCTGGGATTTCTCTCCCTTGATGAAAAGGTAACTAGCTGCCTTTCTCTCAATATCACCCATTGCTTTGGGCCTACAGTGAGGCAGATGATCATAGCAGAGAGGGTATGTAAAATCTGTTTTCCTCATGGTGGCTGAGAAAAGATGGGAAGGGGCCAGGGGCAGGTGTAACATCAGGTTGACACCAATTAGTCAGAATTC
>u197351_mRNAlike RNA_house mouse024
TATCTGTTTATGTTTCCACTATTT
>u197351_mRNAlike RNA_house mouse031
TAGATGGAAAGGATGGTACGCACATAGTGAG
>u197351_mRNAlike RNA_house mouse01
TTGTTTTTACGTTTGAGCCTTATATCGGG
>u197351_mRNAlike RNA_house mouse044
CTCCTTCGTATTGACTTATATATAGTCAAC
>u197351_mRNAlike RNA_house mouse088
TTGTATTAGAAGAAATAAGGGATAACATCC
>u195784_mRNAlike RNA_house mouse
ATTCAGAGATTTGCCCATGAGTGTCATGTACACGTGCCAGCCTGTGCTCTGCATCCCGTTTCATCCTTAACCCTGCTCCCATTTCAGATGGGGAGACAGGTTTGATTGGAATGAGTTGCCTAAGTGTGTAGTTCTTCGGTGGTGAAGTTAGGGTTCTAACCCAGGCTAACCTGGACTTCATCCAGCCCTCCAGGACAGGGGTATTGTTCTCTCCAGGGGCCACACTGCCCTGTCCCTTGGATCCTTCCAAGTGTATCATAAGCCTGCCCCTAGCTTCTGGTCTCTCCTGCTTTGTGCTATGAACGAGTGAGTGAGAGCCGCTATTTCAGGAGCCTGCTCTAAAATCAGGGGATGTTGCCTGAGCAGTTCTCCGGCTTTCTGGCCCTCTCAGTTTTGGCACTGCTACAATGTCTCCCTTGGTTTCCCTGGCAATGCAGTTTGCTTTTCTTCCTTTGCCTCTTCAGAGGTTTCTTCTGGTTAGTTGTACAGACTCGGGTGTCACCTGAGCTTTTTGTATCGTGAATACATTTAGGGATCTTCTGCTTCTTTTTGTCCCCCATATTTCCCATCCCTTTATACACTAGGTTTGGTTTGAAATTCTTTTCTCTTCTTTTCTTTTTTTTTTTAAATGGGGTTTTGTTTTGTTTTAGGTAGGAGACATTTATATAGTCAGATTGGCTTCAAACTTGTGGTTTTCCTACCCCAGCCTCACAAATTCAGGGATTATGGAGGTTAACTACCACGTCTAGCATTCTTTGCTGATGTTGTTTGTTTGTTTGTTTGTTTTTGAGACGGAGCCTCTCTGTGTAGCCCTGGCTGACCTGGGGTCTGCTATGTGGACCAAGCTAGTCTCCAATTTTCTTGTCTTCTGAAGGAAGCTGAGATTAAAGGCATGTGTCATTACTCCTG
>u195784_mRNAlike RNA_house mouse01
GACTCTTCCATGTACGAAGTATGTGGTCTCT
>u195784_mRNAlike RNA_house mouse09
CCTCTATGTGTCTTTATATCTCTTAGAGAA
>u195784_mRNAlike RNA_house mouse015
ATACCTTCATCCCCATCGGCTTCTTTAGGTC
>u195784_mRNAlike RNA_house mouse020
TGGGTCGCGCATCCCTACAAGGCTTTATGTT
>u195784_mRNAlike RNA_house mouse014
AATGTCCCATGGGCGCACTCTTAATGGCGT
>u199886_mRNAlike RNA_house mouse
TTTTTTGTATTTATGCAAATGGCATTCTTAGCATCAATAATTATATATCAAGGTACTGGTCAACTCTTATTCATCAAGATTTATTTCTTTATGCAAAAATAAACAGTGCACCCATTTTATTAGTATATGTGTTAGCTAGTTTTTCTGTTAACTTGACACACACTAGAGTCCTTTTGGAAGAGGGAACTTCAACTAAGAAAATGCCCCTACCAGATTGGCCCGTGGGCAAGCCTGTGGTGGGTGTACTTCTTGACTTATAATTAACGTGGGAGGGTCCACCCAGTTCCTTGAGAGTGGTGCCATCCCAGGGCAGGTGGTCCTGCGTGCTATAAGAAAGCAGGTTGACCAAGCCATGAAGAGCAAGTCAGTAAGTAGGCCCCTCTCCACGGCCTTTGCTTCAAGTCTTGCCTCCAGGTCCCTGCCCTGAGTTTTTGGCCTACCTTCTTTTCCTCAGTGATGGTAGGAAACCTTTAAGTGAAATAAACCCCTCCCTCCTCAAGTTGCTTTTGGTCATAGCAATAGAAACCCTAGCGACCCAAACTTGATTTAATCCTTAACAAATGAAAAAGTTATATGCATACAAAAGAACTCTTGTATAATAAATTTGTGATTTATAACCAGC
>u199886_mRNAlike RNA_house mouse07
TTTAGGGTCACTTAATCGCTTGTTCTTATGT
>u199886_mRNAlike RNA_house mouse012
CCGGATCGCGCGACAAAAC
>u199886_mRNAlike RNA_house mouse014
ATTTAATAGCCGATTGAGCGAAAGAGAG
>u199886_mRNAlike RNA_house mouse08
CTATGTTTGCATTGGTGTTAAAGCGTATAGAA
>u199886_mRNAlike RNA_house mouse01
ATGTGTTTGTGTTGCTCATTGTCTGATTG
>u200227_mRNAlike RNA_house mouse
TAGAAAGTGGGTTGTAAGCATCTACAGCCTCAAATGCTCCCGAATCTATAGGTAAGGTTGGAAATCACTGGAGGTGTTTACCATGCTTATCCCATTAAATGCGTTTAAAGAATTCAGGAAGGCTAAGAGAGACACAGACAGGTTATTATCAGAAACACACCTAGAGAAACCTCGAGGATTCTTTAAAACAGCATCAAACTGCCCACCTGTAAAAACTTAAGAGGTAACAAAGAATCTGAGCAAGAGGGGAGTCCTGAAGAGTGGCAGGACCGGTCCCACCCCAGGTTGTCCATAACCGAGTTGAAGAAGAACAAGATTTTCCGTGAGAATCCCCAAGCCTTTAATCCCTAAGGGTACAAAGGAACTTCCTGAGAGCGAACAGAAAGGTCATCTCCTCTGGGAGCAACCACCCACTGATCCTCCATCTCTTTTGTTCCAAAGTCTGAAGTGACGTGGCGCTGTGCAGACCAGTGCTCTCAACGATTTCCCTCAGACCCCGGTTCACCTGGCTTCACCCCCTGAACATCATTCCAGCTGAGCAGACAGCAGTGGCTACTGTGGGTGAGGGCAGGCAAACGCACGCGTCTTGGAATTACAGACGCAGTACACACCATTGACCTAGACTTTGAGGGCAGACTTTAGAGACCATGAAGCTGACCTTCCTGGGTAAGGGGTGAGAGACCCTAAGTCTGGGAGAAAGAATGCCGAAACAAAAAGATCGATGGCTCCTAAGATGACGAAGTGGTCAAGGGCTCCAGTCCTCCATGTGCAAGATGGCTGTAATACAGCACTCCCCCCACCCCCCAACCCCGGGAAGCTGTGTTGAGGATTAAATGAGGCATTGTAAAGAAAGAACTCAGCCCAGGATGCAGCACTTAAGCTGATGCTAAATCATCATTATCATAACAATCCTATTACGATCTGAAGCCTATTTAAACAAAAATGTTTCCTCCCAGTTCTGCCTACTCTAAATAAACCCTTCCTTCTAGAGCT
>u200227_mRNAlike RNA_house mouse017
GCCCTGGTTGGATGTAGAATGCGCACT
>u200227_mRNAlike RNA_house mouse023
AGCTACATAGAAAATGGTTGTATCCG
>u200227_mRNAlike RNA_house mouse05
CCGCCAATCGGCCTGTTACTTCTCGCGAATAT
>u200227_mRNAlike RNA_house mouse013
ACCAGAAGAAGGTGGGGGTACGATACGCGTGG
>u200227_mRNAlike RNA_house mouse022
ATCCGCAATTCCTTGCATATGTCTCGTTAT
>u202177_mRNAlike RNA_house mouse
GTACATATATATATTGAATAGCCTCAGATTCAATGGAGGAATAACATTTATCCTAGACTTAGAATGAATTTTAACATAGAGCTCCTAATTAAAATACAAATAAAAAATTAAGTAAATAGTTAAAACTCCCAGATAGCTGTCATAGTTATCCCTCTTCATGAACTTATTTCATTTCTATGTTGACACATCAGTTTACTCTGCTATTCTGACCTTCACTAAAGAAAGAACAACAGCAGCAACAACAACAAGAAACAACAGAAAAGCCCACTTCTTTACAATTCTTTGCTTAATCTCTTTTCACCATCCCCAAACTACTTCCTTCTAAAAAAAAATTCTAAAGAGATATTCTGACTATTTTAACTGTTGTACAGAAGGCCATAGCCCCAGAGCTAACATTAGAGGTGTTTGAAGATTCAGAGCCACATAATCCATTAGGGGAAGCAGCACCTTTATATCCCAGCCTTGTTGTTTACCAGACTTTATGTGCTCATCTCCACTCTAGTTATTTATGCTACAGTGCAAGCATAGAATTAGTATTTCTTTCTAAAAAGTTTCCATATGCCTAAAGTGTTCATCTATCGTATAGCTGTGTTGGGAAACTCATTTCGACCGGATGTGAAGTATTCAAAGTAGCTTTAGGGGCACCGGACACTGCTCTTAGGGTTACTTCTTCACTGAGAATAAAAGAAGGACTGGACAGAGCTGTGGATCCCTTTGAACACTGTATTATTCTCCTTGGTATCATGGTTTTGTCCTCTCCATTGACAAAACTGAACAGATGATGCATAGTACGGAGACAGTCTTCCTGACTCCATGAGTCATTTCTTATGTATTTGTCTTTGATAGAAATATTCCTGTTCTAGGAGGCTGGAAAGATGGCTCAGCTCCGCAGTTATGAACACACAACCTGGATTCTGTTTCCAGCACTCACACTGGGTGACTCACAACTGCCTAGAACTCCAGCTGCATGGTGTCCAATGTCCTCCTCTGGCCTCTTTGACAATGTCATGACTGTTGATTACTGAAATATCCAAGTCAGTCAGGAAAGCCAAGCACTGTCTGTGTGTGTCTCACCACTTTCTGTTAGAACTATGATCTCAAATTAGGATGTTACTTGAATGAATTAACACAAGTGAAATTGTAATGAATTTCCCTATTTGATTATGATACCATATTTTATCTTACAATTAGAAAAAAATGATTAATTTTGTAAGAAATTTTATTCCATTAGTATGTTTTCTAGAGCCTATTGAAAGGCCTTTTTATTTAAGAAAGCATATTGTAACAATTAATTTTAAATATCCTGAAAATAGACTTTGATATCC
>u202177_mRNAlike RNA_house mouse028
TTATATTCTTTATAGATAAAAGGTATATA
>u202177_mRNAlike RNA_house mouse024
ACTCTTATAGCTATCGATATGTTAGCACAAA
>u202177_mRNAlike RNA_house mouse022
GCTATCAAGTAAAACTTCACTAGTATTAC
>u202177_mRNAlike RNA_house mouse013
AACAACAACACCTAGAGGAATATACCTAGAT
>u202177_mRNAlike RNA_house mouse021
TGGGTTGGTTGTTTCGTACAAGCAC
>u180295_mRNAlike RNA_house mouse
TGAATGCTTTCATCTCTTGAATCCTATCCTGTTTATTCTGTGTTACTTTTAGGATTTGGTGCTTTTTTTTTTTTTTTGTATCACATAAAATAAAATTTCAAACCCCACTCTTTTCAGAAAGCTTCAAGTGCATGTGTACTTGGCTTGCTATATTAGTTATGTGCCTGCATTTGTATGTGACATGTATATGTAACATGTAGAGTTTTTGATATTTAGCTGAAGAAAGTTCTCAGAGCTGTTTCCTTTTTAAAACACATTTTCATATTAAAATTGAGAGCAGTATTACAAACATGCTGATTATTTTTAAACAGGTACCGATTAAGGAACAAAAAGATGAGCGCGACTGTAAGAACATTTCCTCTTCTGAATAAAGTTGGTGTAAACAGCACTGTCACAACCACAGCCGGAAATGTCATTTCTGTCATAGGAAGTACTGAAACAACTGGGAAAATTGTTGCAAGTACAAATGGAATTTCAAATACAGAAAGCAGTGTTTCTCAGCTAATCCCACGAGGCACTGACAGTGCAGTAAGGACTTTGGAGACTGTGAAGAAAGTCGGGAAGGTTGGCACTAATGCTCAGAATGCTGGGCCCTCTGCAGAGTCCGTGTCTGAAAAGTAGGTATGGGGTGAAAATGATGGAGTTCCTTATCCCTTTTAGAAATGACCTTCTTTTTTCATTCTGAGATACCGTAGTAAATTGAAATTTTTATGCAATTATTCATGTAATAGAAGAAAACACTAAATACCACAAAATTTGAGTTCTAATCCTCACAAGGCAGCCAACTAGTTCTATAAACTTGAAAGCTCCTACTCTTGAGTTTTGTTTTTTCAAATATATTAAGTTTGGATCAGAATTAGGCTTTCCATAAGTTATTTTCTAGCGTTTCAGTATTAATTCCATAGAGACGTTAAAAAGGAACTAAGTAGAAACCTAAACAGGTGAGAAGTTTGAATGTCTAGCCCCATTTTAGTCAGCTTCTATGGCTTTCTCTGTCGTGGTGTGTGTGTGTGTGTGTGTGTGTGTGTGTGTGTGTGTGTGTGTGTCTATGGGGCTCTTTGGGCTCAAATTGTGGCTCGGTTTTTTTCTACTATTTGATATTGACCAGTCTACCTGCCTCCAAGTATTAAAAAATTACTTCATATATTGATTGTGAAACTTAAACGAGTTAATATCGTACTAAATTTTGAACAGTGCCTGCAACATCACATTTCATTTGACAAGGGATTATTTTTTTACCTTATGAAAAGTGTTGGGACTTTCAAATTGGAAGTTACTCCCAGTTTTGAAATACCATATTTTAGAAATCTCAAATTTAGAAGTTTAAATTTAAAAATTGAAGGTAAAAGCATTTTCAAATTTCATTGTCTTTGAGTAAGTTTGTCAGTATATGCCTACTGGGGATAAAAGCATCATGCTTGGCACACAGCAAACTTTAAATGACTTAATGTTGGAGACTGTATAAAATAAATATGATATTTTCAACTTGAATAGTTAAGTTAGGAGAAAATTTTTATTAAAAGTATGATCTTCACTGGGAGGTATTTGAGAAAAAAAGAGGTTAAAAATATTGACTACTTCACAAGTGTTACTGAGTACCCATTTGCAGACATTGTCACTGGTACTGTTAGATATAGCTGAAAAATAGATATCTCTGCCTTTAAAGGACTCATATTGCTATTGGATGTGGACATAGCATTTATACAAATGAAGCACATTAGTTAAAAGATAAGGGCAATTGTATGTTTCTAGTGTAGTATAGAAGTTTTGAGGGCAAAATCTAGTATGGTTTAAGCTTGTTTGTGAATATGTGAAGTATTAGGGCTAGCCTTAGAGAACTGACTGTTTTGGTAGCTAGATAGCTCAATGCTAGAGTGCTTGCTTAGTACTCACAATGTCCTGGGTTTGATCCCTAATATCAGATACACATTTATATATCTGAAGGGTTATGTTACTGACTGATACATAAGGTTACAAATACTGATTGTTACTAGGTTATGGAAACCTTATGAGGATATTAATAGTAAAGATTTGGCGAGGTAAGAATATGAAACCTTATACAATGGGTTATGTTATTCAGCCATAAAAACAATCACCAGGCCTAGTGGGGCATGTTTGTAGTCTCAGGCACTTGGTAGGTTGAGTTAATAGGATCCTATGATCAAGCTTAGCCTTAGGCTCACAGTAAATTCAAGGCCAGCTTAGACAACTTTGTAAGACATTGTCACACACACCCAACTCC
>u180295_mRNAlike RNA_house mouse02
AATTACTCATTATTGCACTTTGGTTT
>u180295_mRNAlike RNA_house mouse017
GAAACGTGTAAAACTAGATATAGAGGAAG
>u180295_mRNAlike RNA_house mouse018
ACTGAAACATAGTTAAAAAGTAAATCGAAT
>u180295_mRNAlike RNA_house mouse038
GCCTTACAAAATTAGCCCTAACGAAAG
>u180295_mRNAlike RNA_house mouse052
GGATGGTTTGATAGTTAGGTGGATTGCTCGTT
>u192588_mRNAlike RNA_house mouse
GCAAAACCAGACATTCTGTGCAGGTGGATGGATGACAGTTGGTGTTTTTACTATGTAGCAAACTCAAAAGGTTTCTCTGCTGAAGGTTTTGTGGCTCTCTTAGGAGGAGTGGAAGCTTTGTGGGGTAGGACCTAATGGACAGAAGCTGATCTCGAGGAGCCTCAGAAGGGTGTGTGTTGTCTCTCTGTGCATCCTGCCTGCCACGAGGAACTATTATATCAACCACTCCTTTGGATCGTGTCTACATCATCTGTGGGACATGTGACACGATGGTGCACCCACATCTGCTCCTGGAAGGTCAGGCACAACAAAAAGGTCAGAAACAAAAAGTTAAAGGTTGGGTCGAAAGGAGATGCGCCTTCCACAGCTGTCAAAACCACGCACAGGTGCATGTAAGGAGCGCGCTCTTGAGGTCCTCCGGTCAGGCGACAAAGCCGCGATGAGCAGCATCAGAGGCTGTGACAGCTGTGACCCTTGGGGCCTCACTTGTGCATTCCTGTGGAAAAGCAAAGCTCAGACTTGAGGCCGGCACAGCATGGAAAGAGGGACTGACTCACGACCCCTGGTAGAGAACCCCCTTCCCCTACCCAGAGGCCCTCTGGAAGATTGCACTGGCCTCCCCATACCCTGGTAGGCCATTTTCAAATGCTGCCATGCTGGCTTAATTCCACTCCATAAACATAGGTGTCTGTGGTGCTGGGGAGTGACCCGACCCATGGCCTTCTTCACTCGAGACAATTCCTCTCACACTGCGCTACACCCCAGCAAACATCCACTTTTATGGAACCATCTAAAGACGACAGCTTTTGACCACACACCTCAGCATCTTCAGCCCTTCCCGATGCCTTCCTTAGAACAATGCTCTCCAGCTCACGCCTGACCACAGTACCCATGATTCCATTGGCTTCCGGTCTAGGCTCCTCCTATCCCCCCTCCCTCCGACTCTCGTTTTGTAGGTTTGGGTGGTTCGATGGTTTCTTGGTCGTTTACTTTGGATCCTCTAGTGTCCTTCATCGTTCGTAAATGTGCGGGTTCTCCCTGCAACTGCCCCGGCTGGGAGTTTGTTCTTCTGTCTGCATGGTGCACCTCCTAAGGCTGTGCCTTGTAGATCAGTCCAGACCTTGGGTTTGCTCGGCCATTTCATCTGTCACTCAGCTCCCACTCTGTCCTGATGAGTCACGTGACCCGAAAGGCCGCACTGACACATCATTACCGCAGGAGTCCGGGTCTTTTCCTTTGAATACAGAATTACTTATGTAAATGTGTTTGTTTTTAATTGGTTCATAATAATTATACAGATTTATAAGATCAGGAGTAATGTTTCAATATGTGCATATATTAGGGTGGTTTTTTAAAATTAATTCTTTTTTTTAAATGTTTTATTTGAATCTCATTTTAGAAAACTTTGACTCCAATTTTGGTCTAAATGTAAAATGACTCCTCTGCACAGGCCCACGTGTGTGAGCTTGTGCTCCCAGTTGGTAGCGCTATTTGGGGATGTCGGGTAGCTTTTAAGAGGTAGGACTTGGCATGGCTAGCTAGCCTGGGTCCCTTGGAGTGGGCTGGGTCCAGCCAGGGACTGGTTCCCATCTAGTTCTCTTTGCTTCCTGACCCAGCCACCATGCGAGCAGCCCTTTTATACATTCTTCCTCCTTCCTCTCTGCCTTCCACCGGAGGTGACTAGAACCCTCGGAATTGTGAACCAGCGATGATTTACAAGTCATTTAAAGTCATACTTCCTGTAAGTTGCCTAGACTTTGTGTCAGTATCGAAAGCTGTTCCCTACATATTTACCGCTGGTTAACCATCTTTAGAAACACGAGTAAAGCTGACATCTTCTTTGCCG
>u192588_mRNAlike RNA_house mouse013
CTTCGTTACCCATTGCAA
>u192588_mRNAlike RNA_house mouse020
TGACAAGCAATGCGATGGGCAAGTTGAT
>u192588_mRNAlike RNA_house mouse045
ACCCCAACTACGTTTATCACGCAAATA
>u192588_mRNAlike RNA_house mouse04
CAGATCTTTCAACATATATGGGGTATT
>u192588_mRNAlike RNA_house mouse011
GCGCGATCTGTAGGCGTACAGCGTC
>u180640_mRNAlike RNA_house mouse
GCTGGCCTCTCATAAGCACTCATGGAGATAAGACACATATTCATTAATCAAATCTTGCAACCCTTGCTCCTGGTTTCTTGTCCCCTTAATAACCTTCTTGTGTTGAATACCTGCAAGGAACAATAGCAACAAACTTTGAATGACAAACTATTTGCCAATTTGTATTGGAAACATTTCCTTGTGCTTTACAATATTTTACATGCATTTGGCAAACCCTGTATAAAAAGTATTTTGAATTACTAATTATCAGGAGGAGTGAGAGTTTATTGTATGTGTATGATTGTAATATAGGTCATAGTAGATTGAGAGCAGAAATGTTTTTTTCTCACCAAGTCCTCTTTAAATAGTTTCAACAGTATATTTACACTTTTCTTTTGCTTTTTAAGAACACTTCCTGGCATTGCACAGATCAGACAAAATTAATATACTAATATAACCTATTGTTATTTTCTCTTTTCTACCAGCTAGAGCATAACTTTGCACCATACACATGGTCGGGTCATCAATTTCTTTATTTTTGGTCCATTTCCTGTAGGAGAGACTTCCAATGCCCCAGAATGGAGTGAGGGAAAACAAGATAAAAATAAAAACACTGTGAAGGAAACAGTTGAACCTCACCTGACATACCTAATAGTTATGTCCTATAGCATGTGGTGTCCAAATGTTGGCTTTCCATCCTCTGACATGCTTCTGTGATACTTTCAGACTCCTGGTATGAGCAGTCTCCCAGATGAAAACCCAGCAACATCTTTTCTGGCTGATATATCTATCTATCCTTTGTCCTCGTTCACAGTAATCCATCCCCTATGATTCCCTTAGTAAGATCGCTTCATCCTCACAGGTGATTAGCTCTAAAACTCATGCTTGGCATTCACTTCAGGATGGCTCAAGCCTGCTTCTCTTCTGTGGAACCTGCCCTAGGCTCAGGATCATGGGAAACTGTAGGATTGCCCGCCTTATCTCTGGACTGGACTGGCAATACTCTCAGACCTCTAAACTAGGAGGACAAGTGTTTCCCTCTACTCACCTGATCTAACAAAGAGCCATGGATGGTTGCCTTAAACAGCTGTTGATGTCTCACAGTGTTAAGAGGCTGAAAAGGCCAAGATTCAATTCCTCAAGGAATTTCTTACTGGTACATTATGCGCACACTCAGGATTTTGCTCTACTCTACCCTGCAATTTGAGTCTATGAGCAGCACAGAGGGACTGTTCCTGTAAATGGACAATGTAACATGAGGAAGAAATCAATTTCTGCTCTGCATAAGCTGGGTGGTAGTTTATCTTCATTACCAACACAGCTGTATTGGAGTGACCCAAGAAGACAGTAACATATAACCTCTAGGTGCATCTGGAAGCCTCTTCTAGAGATTAGGGATGTGCTGTAGAGTATTGGACAAAGAGTGGGGTACTTGATCCTGTAGGCAGCGCTGTCGTTGAACCGAAGCAGAATGGATTCTGGGTACCAGTAGACTTAGCAGAAAAGTCAACTTGGCCTCTCGTTGAATAGGTCTGCATGTGCAAAACTGAGCCCAGGACACAAGAAAGCTCCATCAATGAAGACTGGAACAGGCTTCTAAGTCTCTAGAAATCGCTACCCACTTTCCCAAGGACCATCTAATTACATAGCCGCACCATAATCCTCTCCACACATTTCTCTGGTCACGCATTCAGCAATATTTTTACAACCAAATCTCAGATTAAAATGTATTTATTTCTCTTAACCC
>u180640_mRNAlike RNA_house mouse037
CATGATGCATACACTCCAGGCATTAGCACAC
>u180640_mRNAlike RNA_house mouse032
AGGATCCAATAACCTCTTGAGACTCATGC
>u180640_mRNAlike RNA_house mouse027
GGTTACGCAAGTTTATTCTCGTGGAT
>u180640_mRNAlike RNA_house mouse03
CTTCGATTGTGAAAATCCCATAGACTCCCT
>u180640_mRNAlike RNA_house mouse036
TTGTGCAAAGCAACGTGCCCTTTGCGT
>u193094_mRNAlike RNA_house mouse
ATGCCCATTGGCTTTATTTTAGGGATTTCCCCAACATTGTTTTAGGCAGCCATAGGACAGACACATTGATAAAGCTGTGTTCCAGAATGGGAAACCAACAGCCAATCAACAAAGAAAAGCTGTGATTAAAAAAACATAAGCTAGTAACTACACGAGGGAAACAGCAGTTTGACCCATTTGCATACAGCATCCAGAAGACCTCCTTTAGTAACGACTTGCTTGGGTGACACATGCAGAATGCAGAAGGGCAGGATCTTGCATGTATTAAGGATCTTGCTCTAAATTTATTAGCAGATGTGGCTCTTGTCCTCTCTGATGCAGGTCACATCTGTGGTTCTGGCTTGGCAGGACCTGTGACTTCTTAGAGCAGAGTGGACAACTTTGGGTCTTGGGAGCAGATGCTGAGCTGGGCTAATGGTTGTTTGCTGTGCCTCTGTAAATGTGAGGCTGGAGGGCCAGCTGTCCACCTTCTAGCTAGTTTCTAAACCATTAATGGATTAAAACAGTGATTACACCTGAGCCCTCGTGATTTAATCATCTCTGGAAACACCCTGACAGACACACCTAGGGGAAAGCTTTATTAAACCCTTCAGCTCTCCCCAAAGCAATCAAGTTGACAACCACAATTAACTAGCACACTAGCAGTACACCCATGAGCAAGCTGCCTGTTCTCTTGGGTTCCAGTCTCTACGGCTGAAAATAGAAAGGGGAAGGGTCTGAGAAACTTTTCTTAATTGTTTGGAGAAGAGTGTAGACCATTGGTAATATGGGGTGATAGAAGGAGGCAAAAACCTTACTTCAGATAAGTATGAGGTGAGGACAGAATTTATTTGGTGTGTATAATTATGATATAGCACATATGAGACAATCTGTCTTTGCAATTTTTATTAAAATACAATTACATATTTTCTTTATTCCATTTCCTCCCATGACTCCCCCCACCTCCCACCCCTTACTTCCCGAAGTTCCTACCCCTTTTTATTGAATAATTGTGATTTATATACATATATATGAAAATATAAATACATCTTTCTGAATCTGTTTCTAATTCAAACATTTTGCAGCATACTGTTTAGTCATGTTCAAGCCACATAGCCTTCTTATGTGTGACACATTTCTAGCCTTCCTTTCCCCTGGCAATATGGAGACTGTGTACTCAACCCAACAGGCCACACCCCCTAATGGTGCCACTCCTTTGTGATTAAGTATTCAAGTTATGAGTCTGTGGGAGCCGTTTTTATTCAAACCACTACAGATGGTTACTATGAATAATGATACTGTGAATATGGTGCACATCTCTCTCATGAAGATGCTGCTTCCAGCGTTACTCTTAGGGACTTGTTCAGAAATTCCACTTCTGGGTCACCTGGTGATTCTGTTTTTAAGGTGTTTGTTTGTTTGTTTGCCTGTTTTTTTGTTTTGTTTTGTTTTTGATATAGGGTTTCTCTTGGTAGCCCTGGCTGTTCTGGAACGTGTTCTGTAGGCCGGGTTGGCTGTGAACTCACATAAATCCATCTGCCTGTCCCTCTCCACGCCTGGTTGGCTTTGGTTTCTTTACATCTTGGTTTGTTTGTTTCTAGAGATAGTCTCCCACTATGAAGCCCAAGCTGGCTTCGAACTTATGATTTTCCTGCCTCAGCCACCAAATGGTGGGGCAATGTTACCAGCATATGCCATCATGCCCTTGATCACTTTTTAAAAAATATTCTTGCCAATGCTTATTGTTCTGTTTTTACTTTTACTTATTTTAATAGTTGTCAACCTAATGGATGTGAGGGAGTATGAATTTAATTTTCCTTTTCTCTATAAGTGGTATTTTGGACATTTTTATGTGCCTTTTGACCATTTGTATCAAGAATGTCTATTAAAAATCTTTGCCC
>u193094_mRNAlike RNA_house mouse012
CTCGCGAGATCGAAGCGACCCAATCGACCAC
>u193094_mRNAlike RNA_house mouse010
GCCACTTATCCACGTCTATTCCCCCACG
>u193094_mRNAlike RNA_house mouse02
CAGGAGAGGATTTTCTCCTCACCCCACACCTA
>u193094_mRNAlike RNA_house mouse09
TATCAATGGCTAGGTTGTATCGAACCACT
>u193094_mRNAlike RNA_house mouse016
TCTTCCATATAGCTCCACCTTCATC
>u188650_mRNAlike RNA_house mouse
TTGGCTTTCACAAAGAAGGCAGAGGAGCTTTGTCTCCATGAGGACAGGGCTGGGAGGACCACACTTGTCCCTGTGTCCTGGACAGTGGTGTGGGAACTGGAGGTAGCAATCAGAAGTCTAAGTAAGCCAGCTGACCTCTAAGCCCAAAGGACTCCCCCTTGCTTACCTTAGACAGTCCAACCTTGGGAATAGCTTTAAAAAGGGGAATTAATACTGAGACAGTGAAGTCCCCTTAAGCCGACAAGCCCTCCATAGGTGCACACCGCACACATAGGCTTCTCTCAGTGCAGACTCCAGGTGGTGGTCAACAGCTGCGGCATGCTTATCTATTTGTACGAAATAGTGTAGGGAAGCCCCAGGAGGTGTTATAGCTTCCATATACCATGTGGCTTTTGATGTTTCTGGATTTTCAACAGCACAAAAGAGTCCTCGAGCCGGAACATGCGCTACTCCGATTTTAAACGTGGCTGGGCTGTGAGACCCGTTCTTGGCTCTGGTTTTACGAAGCCATCAATACATACACACCCTTGATGGAGCTGCAGATCCGTTCCTTTTCCTGCAGCCCACTTGTGGGGGAAAAGTGCCTTACTGACTTACAGTAGCCACTCAGTTTCAACAGGTGCCTATCTTTGACAAAAAAAAACCAC
>u188650_mRNAlike RNA_house mouse04
AATCGATCGTGTCGTTTCTCTCGTAGTTG
>u188650_mRNAlike RNA_house mouse08
GATGGCGCCCTAGAGAGGCGTAGCTTGCA
>u188650_mRNAlike RNA_house mouse09
GGTCTTCTTATCGCGTCTTACGTAGCG
>u188650_mRNAlike RNA_house mouse03
TAGGTGTAACTAAGGGCGTCTTCGCG
>u188650_mRNAlike RNA_house mouse013
CACCAACATGTCGCTCGTGCGCGAGTA
>u189787_mRNAlike RNA_house mouse
GGAGGCGTGCAAGTTAGGAAGGAAGGGTCAGAGGTCGCCGGCCCAGATGCGTTCCTGTGTTGTTATGTAGTGGAGGGTCACGTTCCTTCCTGCAAATTCTGGAAGGTTCTTGAGTTCAATTAGGACAGTGGCTGCGGAATTCCTGGTGTCCGGCCTGAGGTGCCCGCTGGCCTAGCAGAGGCGCCGAGGGCGCTGCCATGTTTGGCTGCCTGGTGGCGGGGAGGCTGGGGAAGGAAGCCAGCACCCATTTGGAGCCATGAATATTGTGCGAACCCCATCTGTTGCCCAGATTGGCATCTCGGTGGAATTGTTGGACAGTCTGGCTCAGCAGACTCCTGTAGGCAGTGCTGCCGTGTCCTCCGTTGACTCCTTTACGCAGTTCACACAGAAGATGTTGGACAACTTCTACAATTTTGCTTCATCATTTGCTCTCTCTCAGGCCCAGATGACACCAAATCCATCAGAAATGTTCATCCCAGCAAATGTGGTTCTGAAATGGTATGAAAACTTTCAAAGACGACTAGCACAGAACCCCCTCTTTTGGAAAACATAATTTGAATAAAATAACTTGTCATGTGATGTAAAAGCATGAAGTCAAAAGGGTCATGAAACCTACCTTTCAAAAAAAACCTGCTTAGTGACTATGAGACTTATAAAACCCTTATAAAAATTAGAACTATTGAATGAGGAAAATGTTCAATATTAATTATTTTCTCCCTTATAAGTGTGACATACTTCTTGGAGGCAAACATTTTGTATAAACTGTCATTCATTTCTTAAAATAAACCCTACTCTCATTAGT
>u189787_mRNAlike RNA_house mouse02
TGCGAATATGTGGGCTTCCATGCAT
>u189787_mRNAlike RNA_house mouse06
TGGGAAAAAGAGCTTTTCTTCTAGA
>u189787_mRNAlike RNA_house mouse017
TTAGAGGCTTGCTAGGACCAAGTAACCTT
>u189787_mRNAlike RNA_house mouse016
AGTGTTAGAGTATAATTTTGTTTTCGT
>u189787_mRNAlike RNA_house mouse08
TTGCGCATAGAGATCGATTCACAGTGTCTC
>u181588_mRNAlike RNA_house mouse
TTTCCCTGTTTTTTAACACAGGTGAGCCATTTGCATTGGCAGCATCACATATGTCTAAATTTTAATTTAAATTGGAATACTAACTATTGCTAAATATCTTCTGCAACATTAAAACAAAACTAGGCATGTATATGTATATGTGCATTGTATATGTGCAATGTATATGCATATGTATATGTATATAAATTGGGTCAACTCAATTAGTGTTAGTAGAAGTGGCCATATTGTAGTAAAAACCTCAACGATTGAGAAAGGTAATGTATCTTAGATGCACTCTGGTGTTTGATCTGTAGGTAAACATTTTTACAAAACATATATCCATGTCTCAATGAAAAAGAAAAAAGCAAAAAGCATTTACATTTATGCCAGCTTTTCTTACTACGTGCTTTAAAATTAAGTCATAAATCCAACTAATTTTTGTATGTTTCTCTTTGTGAGATGTTTTTGCCCTTCCCTTGATATACATTTTCTGACCCCCAATATTGTGCTTGACATTCCTCATCCTGAGGGATAGCAAAGATGAAGGTCTCAGAGTTCCATGGAAACAACACTACCTACCATGCATCCGGATCTGTATCACAGCCATCAATCCCTAAGCTATCACAAAATACCAATAAAGATCAGGGCGGAATCATGGTAAAAGGAGTATAGGGACTCTTCTCTCGATGAGAGTAAATTTTAGACCTTGGAATGTGAGGTGGAGTATTCTATCACACTGTTGACTTTGACATGACAACAGAATTTAAAGTGATGTAAGAAGAAAGATGGACAAGCCTGTCCAGGTTTCCTTAGGGTTTGGGGAGAGGGCAGGTAGAAATTCTCAGTTTTCTAAGAAACCTCTCCTGTGTTCTTGAAAACGAAATGTGATTCAGCTACTTCCTCCTCAGCCCTCGGAGTCAGATTACAGATACTGAGGGATGGATCCTGCAGACAGGTACCAAACAGAGAATTTCAGATTGCATCAAAGCATCTGATTGATTGACCTTACCAACTGAGGAGGCAAGACAATTTTACATATAAGAAGAAAAGAGAGCCACATGCCTCTTCTCTTCATTCCCACAGCCCTCATACCCACAGCTCAGCAAGCCTACATCGGCTTAAGGAACTAAATCATTACTTTCCTTTTCCACACCAAAGCCTTCACACACATAAACCCTCTGTCCTCGTCATTTTTAAATGGCATGTGCAAAAACACACAGGGAAGCTATGAATCTTCCAGAAAGGGTTCCCAAGGTGGTAAAGGAGCATTTATAAGAAACACGAGTGAGTCCTGAGATGACAAGATTGAGCTGCAATATAAAACTATAGCATAGGTTTTTTAAAATCAGCAGAGGTTAAAAATGAAATTAGTTAACATATAGAATAAGTAATAATTATGTCAGATTTAGGCAGAAAAAAAAGAGCAGAAAGCAGAGGCAGATGGACGCTGTCTCATTGGTAACAGCTATACTGTATAAAGTTTGCTTCCCATGGAATCCATTCCCCATTCTTATTGCAAAATTACAACCAGAGATGAGGCTCTATACTTGGGCTAAAGCCTACTCTTAGGTTGCAGCTAGTGACTCAGTAGAATCGCCTCAGCACTCCTGCTCACCATTTGGAGGTCTATCACTCTGACAAATTCCTTACTACATGGGCTGGTGAGGTGGCTCGGTGGTTAGAATTAAGGATGCTGTTCATACAGAGGACCCAAGTTCAGTCTCTAGCCACCATGTCACACAGCTCCCAATTGCCTGTCATTCTAGCTTTGGGCACTACATAATGCCTCTAGTGAGTACCTGTTCTCACATGTATATATACCGTCACATAATTAAGAATAATTTTTAAAATACATTCTTTGAAAATATCTTCATTACAGAAATGTCATAGCTCCCCTGCTCCAGCCCAGAGGCTGATTCAACTTGTTTTTGTGATTGTTTTTGTTTTTGTTTTGCAACAGCCATAGCCCAGGGGTGACTTTGATCCATTCCTGGTAGGATATCCCTAATATCTCCCTACAACCTTCCCTACTGTCTCTCATTGTTT
>u181588_mRNAlike RNA_house mouse042
ATTCTACGTTTTTTGTACATAAAATG
>u181588_mRNAlike RNA_house mouse022
CTAATTTGGTGTTTACATCCATGTCTTGA
>u181588_mRNAlike RNA_house mouse08
ATCGCCCATTCTTGGTTACTCATTC
>u181588_mRNAlike RNA_house mouse021
GAATGAGACAATGCACTAGAGCATCAGACTT
>u181588_mRNAlike RNA_house mouse029
TTCGGCCACTTCCCAGGGCAATCCTTCGCT
>u190497_mRNAlike RNA_house mouse
TTTTTTTTTTTTCTTTTTTTTTTTTGGAGGGAACATTACCTCAAAGGTGTCAGAGTCAAATGGGCCCTAAGTTGAAATTCTGTCTTTCCTCAAAGTGATGAATTTTGTTTTCACAGAAAAACCTCTTCAGGCAATGGTGCCGAGGACAGTAGGTATGACTCAGCTATGGGACATCTATGTGACCCCTGTGGCCATTAAATCAGTGGGAGGGGGGTTGCTAAGTCCAAAATATTAGGGATTTATGGGGCTTTTTATTTTTTTTTTGCATGTGATAAACAGAGCTCTTGAGACTGGATGCTTCACAAATTCTCCAATTAAACACCTTCACTGGGAAATGGAATCAGGGCATGAATGTGGGGGAAATTTTTGACTAACACACTCTTCCTACAATATGTGATCAAGGGCACACAGTTCCTGGGTCCTTCCTCAGTGGGTTATTTCCCCTCCATGCATCTGCTCACGAAATATCTGTCTACAAGTAACTGGGTGTGAACACAGACCCATGCCTGAGGCTTGATGTTCTAGCTTCAGGGGGTAGGGGATCCTACTTGTTATTAAACCCAATCTCATCATTCTTAATGACCATTTCTCTGGGTCTTTAGACAAAGCAATATGACAAGAAAAAGTGGCAGATCAAAGGAATACAGTGTTGCCAAATTTCAGCAGGAGACTGAGGGACCATATCTCTTCAGTCTTAGGAAGGCCACCAAGGGAGACAATGCAGAAGCAGACAGGGAGATGAAACACTATTACATAATTAGCTCATATTGGAACAAGAAACTAGACAAAAGAGCCAGGTAGGGGCTGCTTTGAAGGATAATCCACTGATCCAATCAGTACTACCCATTTGTAGCCATTCATTGGTATATGTGCAACCTATCTCTGGTCACAACTTCACAGGAAAGCGACTCTCCTTCCCAACCAGGCATTAGTTGCCAATAGCTCCTCAGAGAGGGATAGCCCTCCTTCTCCTATGTTGGAATTTTTACTTGGCTTGATTTTGTACAGGTCTGTTTGTGAGCTCAGTAGCCATGTCATATCAAGAGGAGAGTATTTCCTACCCTTTGACTCTCATAGGTTTTTCACAGCAGACACTTGGGGGTGGGGTTGATATAATATCCCATCTACTGCTGAGCACTCCCAGTCACTTACTCTCAGCAGCCTGAACTGCAATGAGTCTCTGCATCCATTAGTACTCACTGCAATGAGAAGCTTCTCTGATCAAGGCTGAGAGCAGCACAGATCTAGGGATAGAAACACAAACACATAGAAGGCTGTTTGACAACATGACTATTCAGAAAAGCAGCATCACCTTGCCCTATGGCTTTCCTAGCTGAGGATTTGACCATGTTCACAGTAGCCTGGCAATTCCTAATGTGTCCATGTCTGTCTGTCTGTCTACCTATCTATCTATCTATCTATCTATCTATCTATTTATCATCTATTAATCTAATTTATAATTTATCTATCTATGTATCCATCTATTAATCTAATCTATCTATCATCCTATCTAATCTATAATCTATATCTATTAATGTAATCTATCATCTATCTAATCTATAATCTATCTATAGTAATAAATTAATTTAATCTATCATCTATCGTGTCTGTCCTCTCTCTCTACTAGTCATCTATCTATCTATCTATCTATCTATCTATCTATCTATCTATCTATCTATCATCTATATCTCTACCTATTACCAGGCCTAATCTGACCTCTAGTGGCCAACTGAAATAAAATCTGTTGTCATTGAAAGTCTAGAGTTTTTTGACCTTCATTCTAAGCTGGATTTCTCATCTTATCCCAAGTTGATATTTGGGGCTAGATTACTCAATGGTGAGAGGAACATTTTGTGTATGGTAGCATGCTGAACTCTGCTCACTCCATAGCAGGGACATCACAGCCTTCCAAAGAAGTGATGGAGGCATACTCTTGTTAACACTACTGGTTTAATATGAAATTGTTCGATAATGAAGTCATGTTTATGAAGGGAGTTCAGAGAGTTTCATTGATACTCTTCCTCAGGAGTCATTCATTAACACAGTAGTTTTTAAATTTAATATCGTGTTTAGGGATTTACTTATTTTTATTTTAAAGTGTTTGGATTCTGTGCTCATATGTATGTCTATGTACCATGTACATGTCTGGTGCCAGCAGATGCCAGGAGAAAGCACTAGATTCTCTGGGACTGGAGTTATGAAGAGTTGTGATGCCATGTAGTTGCTGGAAACTAAACTATCTCTACAAGAGCAGACAGTGCTTCTAACCACCGAGCCATCTCTCCTTATATTAGTTTGATAGAACCTCTTTGAGATGCAGTCATACCTTAGAGATCTTATGGCTAAAGCAGTCAAGCCAATGTAGTATGTAAGTAAGTCACACAAAATATTGGTTTGGTTATGCTGGGGCTGGAGAGATGTCTCAGTGACTAAAAGAACTTACTGCCTGTGTAGAGGATTGGGGTTCAGTTCTCAGTACTCATATTGGTTCACGACCACCCATAAATTAAGATTCAAGGAATCTGCTGCCTTCTTTTGAGCTCTGTGGGCACTGCACACATATGTAGGCCCTGGAGTCAAAATAAAATAAATTTTTAAAAAGTTATATTCACATTGTACTGCAGTTAGTGTGTAATTACAGATATCTTTTAAATAAATCTTAATCTATTATATTTATTTAAAATACTTTACTGAGCTGAGAGTTTTAGTGCATTGGTACTTGGGTAGCATGTGACAGGCTTTGAGCGCCGTATCAATGAAGTAAAATAAAAAGTAAAAACTGAGTTCAATATCTGATGTTGCAATTAAGTAAGTAATAGATTCAGGGCCCTCCCTGCCCCGTAGACATGAGGTGAAATGAGAGCAGAAGAGTGGCTGAGCCCACAGCTCTGCAGAAACAAAACAAAACAATGAGTGCAACAGAGTAAGCGTTCGGAATCTAGTACTGCAAAATTAAAATACTTTAAAATAAGATAGAACAAAGACTCACTGTCCAACACTGCAAAAGTCAAGTTTAGTTCTCAACACTACACAAATAAAATAAAAACTTTTCCTTTTTGCTAGAAAATGCCAACATGCAGCTTGTAGGCTTGCACAAAGCAAAGTTACTGCGGATCTTCAATTTTAAAAATGTAAGGGATCAGAGATAGTTTAAGAGTACTAGCTGCAAGTGAAAAATACATATAAATAATAATCATAACAATAAACATTC
>u190497_mRNAlike RNA_house mouse047
CATCGCCACGTGTCCATTTTTATGGTATGG
>u190497_mRNAlike RNA_house mouse059
AGTCACATAGAAAAGCTTAGACAAAAAT
>u190497_mRNAlike RNA_house mouse051
TTATTGTTCAACCAAGTGTTGCTTAGCTT
>u190497_mRNAlike RNA_house mouse066
AAAACGACAATGGCAAGTTCGACCACATCTAG
>u190497_mRNAlike RNA_house mouse045
TCGTGCTTTGCGATCCGAACCACAACCTCTC
>u200314_mRNAlike RNA_house mouse
TGGATCATGGTGCTGTCTGCCGGGTGTGCAAAGCGGCAGTCTGTCTCTCCCCGGGCACAGTTTCCTCGCTGGAACTCCCTGCATACCTGAGATAACGGGAAAGAGCAGAGTGCTGCAGAAGAAAGCCTGGTGGCCACCGCGCCAACGGAGGGGAAAGAGCCCAGAAAATTGTGAAGTAGCCTCTTCTGGGCTCCGGTCCCATAGCCAGGAAACGTAAGCATTGGTTTGTTTCCTGGTCACCAGTGATGTTGCTGAAGGGACAGAGATAAGAAGCTCAAGTCTGTACAAGGCAGTCATTTCTGAGGATTTCACTGACCTGTGGCCAAGCCAGGTTGACAGAAATGAAAACATCAGAAATCCTTTCTTGCCTGAACCGTATACACATAGAGAAGAACTGAAAATACTCATTTCCGCCCAAATTACCTATCACTCCAAGCTACTGAGTGCTCTAACCCAAAGGCAGTAAGACGTACAGAACATAGACTGGCCATCTATGCATATGCCTACAGGTATCTACAAGGCACATGAGTAAAACCCCCCTTGGTTATAGCTGATATTCAAGTTGGCCAAATCCATGCTTGGAAGCACGGGGAGTGTACTCAGGATTTATTTTGTTCAGACGTACCAACATGTTTCAGTTTTTCATCACTAGCATGTGCATCCTCAACACTTAGGCAGTTTTCATGTGGACCTACTATGTGCTGCTCTCTGCCCTACTATGCGTCAATATATCCTTTCATTCTTGAAAAGCTGGACGGGAGAGCTTGCATTTTTTTCAAATGATCATTTTCACACATGACTGCTAAAACTCAGTTTTGTTTCCTGGTCACATAATCAGAAAAGCTGCGACAAAGCATGCCTGGTCCCTAGTTAAATGTGTTTTCCATCACAACAGACCTGGCTAAGAATAATCATACCATGGCTGATAGGATAATTATTTTTAAAAGTTTCATCTAATCATTATCTAAATAAGATTGCCTTTCAGAGAAGATATTATGCACACTTAGACAACAAACCTTGTTTCACATTTATTTATTTAAACACAGTCTCAATAGACAGTCCAGCATACACTGTAACTAGTGACACAGCTCATGCTGGCCCCAAACTCAGCAGCCCTCCTGCCTCAGCCTGTGGAGTGCTGGGATTCTCGATGTGTGTCACCACACAGACCCTGCATTTTTTTTAAACCTGTGAAGAACCATTGTTAACATGGTTTCCAAAGATTTTCCTGAGAATAAACTGTATGCTGAACTGG
>u200314_mRNAlike RNA_house mouse026
CTCGTCGCTTGAGCAAGGTGGTCAT
>u200314_mRNAlike RNA_house mouse016
ATGGGAAGTGAAATTTTTACTATCTTTGTAAC
>u200314_mRNAlike RNA_house mouse023
ATCGAACGTTGGTCATACCTTAAAG
>u200314_mRNAlike RNA_house mouse013
TCAAGGTTTGAAATAGTTGTTGGCT
>u200314_mRNAlike RNA_house mouse06
TAAATGAATGCCCATGTATGCTAGTCTTCGT
>u205165_mRNAlike RNA_house mouse
GACCGGCGACTAGACTGCGCATGCGTGTCAGTGGCGTTTGCTGCGGACCGGGCTGGCAGTTCCTTCCTCGGAGGGAAAGATTCCTCTGCCATGGAGTCCTACGATGTGATCGCCAACCAGCCTGTTGTGATCGACAACGTGAGTAGCATCTTTCCTATCTTTAAAGGGACTGTGTTCTCCTCCAGGAAGGATTGTTTCCGCGGTTTCAGCCTAGGCCGCCAGCTCTTTGTCACTGGCTCGGCCTGTCAGGCGGGTTCAGCTGCCGCCGCCCGCGTCCTCCTCACATCCATAGTTTGAAGGCAGGGCGGCCAGCCAACATCCGTGTAATGGAGAATTTGAGGGTAGACAAAGGAAAGAGCTGTAGCCCGGGAAGGGTCCGTGGACCCTTGGCTCAGGGGGCCTTAACCGTTCTCTTAGAGCCCGACACCCGCCTTCGCTCTGGTTTTCCATCACTCAATTGGCTACTCTTGCTGTCTATCTTAGCCTATTGGTCCCGCCTTTGGGCCTTGCCGGATTAGAACAGCACTCCGCAGTCATTGGCTCCGGCGCTTGTCGCTCTTCCGGTCGCCATAGTGTTTCCCTTCTGTAAGGGGCGGTGCCGTGCAGTAGAGCTGTAGGGATTGGCTCGGCAACTCAGGGTGCGGAAGGCGATGGCTGGTCCACCGGTGAAAAAGGACAGTTTCCTTGGGTGTGAGCTGGAGGGGCAATTTAGTGAACTGTATCTGGGTGGGGCCGGACAAACCGGTACCAGAAATGGCCATGGGATTTCAGTTATTTTTGTGATTATAAATTATAGTTAGTCAAGGTAAAGAAGAAAGGGGGGTGACAAAGCAGGCGAGATGCTTTGATGTTTGCAGTGCCCAGGTGAGAGGCAGGGGGATTATCAGACACAGTGGTTGTCAGGTGCGCTAGCGTTTCCAGGACGCTTTGCACCAACATGCAAGTCGAAGCCTCCCAAAAAGTGAATGGTTAAGGAGGAAGTTTGCCCCTCTTTTCACAGTACGAACACGGAAGGTGGAGGTGACCAAGGTCATACAGCAATGGTGCCCCACAACTTCATCGCCTTATCTAAATGGCAATCCTTTGCTAAGCACCGCTCCACACATGCATCGATAAAGACAAATAGAAAGAACTTAAGTATTGCTTTTATGAGGAGGGACATTTGTCTTAATTTCTGAGTTTCACTCAAAGGTTTGGTCCCTCCCACACTGGTTAGAATCTTCCTACTTTCTGGGTCCCTCCCCTGAGGCAAACTACCAGTTCCCTCTGACCTAGGCTGACCTTTTCAGAGTCACTGTGATGTTCCGGCCCTCTGGGACCTGGACATGCCACTAGGTCCTTTTCTTTGTGTCGTAGGTGGATAGAGGTTGCTTTCTCCTGTTTATGCAGGAACAGGAGGATTGGGGAGGTTTTTCAAACCACCCACTTTAGGAGTTAAGGATCCAAGACTCACAAAAAAGATCCAAGACTCACACAGGAATCTGGTTCCAAGTTCTTCAAGGAAGGCGGTTTTATTTGTTGTGAATTTTTAAAAGGGAGGCTGAGGCTGGGGTGTATAGCCCAGATGGTATTGCTTGTCTGACATGCGTGAAATCCTGGGCTCCCTCCTCAGCACAGCATAAACTTTTGGTGTATAATCAGGTATAGTGGTCCGGGTCTGGAATCCCAGCACTAGAGAGGTGGAGGCAGGAAAGTCAGAAATGCAAGGTCATTGTTTGAAGCCAGCCTCTAAGATGTGGCATTGTTGGAAGCAGGGGGTGGGAGCAAGGTTAATTAAATGTGTTACTTTGGGGGTTTGTTTTGGTTTTGGTTTGGTTTGGTTTGGTTTGGTTTGGTTTGCTTTGGTTTTTTGTCTTCCTCACTAGCCTCAGTAGACTTTTTAACCCTTGTGGGTAAGGAAGTGAGATCCTTCATTCTTTATTAGTCCCTCTACCCACTCAACACAGTACCCAAGGCCCTCATATGCTCCGCTTCTCCCCCCTTCTCCTCTCCTCCTCTCTCTCTCTCTCTCTCTCTCTCTCTCTCTCTCTCTCTCTCTCATTCTCTCTGTCTGTCTTTTGTTTGTGTGTGCACACACGTACAAAAGCATGTGTGTTCATGCCTTTAGAGACCAGAAGAGGTCATTCAGTTCCTTAGAGCTAGAGCTGCGGGCAGATATGGGTCATCCAACATGGATACGGTACAGAAGGGATCCAAACCCTGCTCCTCCCAAAGGGCTACAACTAGTGCTCTTAACTAATGAGCCATCTCTCCAGCCCTCCACTGCTCTCTCTACCCACCTCTCTTTACACGGTACCTAAGGCCTGGTACGACTATGTACAAAATAAAACCTTATTGGCTAAGTGGGTGAATAGACAACTAGTGATCTCTGTCATGATAACAAAGATGTCCAGTGTTGGGGCAGGGGTAAAGGACCCAATCAAGATAGGGGACTC
>u205165_mRNAlike RNA_house mouse033
CGTCCGAGCATAAGGGCCCGTACTAGGGTCAT
>u205165_mRNAlike RNA_house mouse04
TTGCACCTCTTCTCTTTCCGAGGAAGGGTGC
>u205165_mRNAlike RNA_house mouse015
CTACAAGCGAATACGCGACTGAG
>u205165_mRNAlike RNA_house mouse016
GCTATGGGTGGCAGAGTCTCTATGTCACAAA
>u205165_mRNAlike RNA_house mouse059
TAATATCTAGATACGTATTAGATTCTCTACGT
>u193394_mRNAlike RNA_house mouse
ACCGAGTCATCTCACTGCAGCCCCAGAACAGCCTTTTATCTTTTTTTTTTCTTTTTACTTTTTTTTCCCAAAGAAGAAAATTTCCAAGATGAGATGCAAAGTCATTTTTTCTGTCTTCGCATAAAAGGTTTTTAATATTCATTCTCAAACATTTATTTAGTTCCCACAATGCACAAGATACAGCATTAGGTAGGGCTTCTAAAATAATGCTGATATGAGCAAATGAAAGATGATTTCTGGTTTAAAAGGCCATATTATGAAAATGTATGTTTATTCGGTCCTTGTAATATAAAAGGTAGTCACCGAAGCACCTCCCTCTCGTGCAAGTCTGCCCAGAGTAAAGGAGGGGGGCACTGGTGAGAGCTGGGACACGGATGAGAGCTGGGACACTGGTGAGAGCTGGGACACTGGTGAGAGCTGGGACACTGGTGAGAGCTGGGACACTGGTGAGAGCTGGGACACTGGTGAGAGCTGGGACACTGGTGAGAGCTGAGACACTGGTGAGAGCTGGGACACTGGTGAGAGCTGGGACACTGGTGAGAGCTTGGAGAGCTGGGTCGGGGGCTTCGGCTCTTCCCTGGGGGTGTGAGTTCTGCAGCTGGAGACGCTCACTGCTCACGGTGACTTAGCAGCCTCACAGGACCAGGAAGGGAATAAGACGGCCAGATAAGAAGCAGTTCAGGTTAACCTCTGTGCTTGTTGGTTTTTTTGTTGTTTTGTTTTTGTTTTTGTCAACTCAACACAAGTCAGAGTCATTTGAAAAGAGTGAACCCCAATTGAGAAGATTGCCCCCTTGAGTTCTCTGTAGACAAGCCTTGGTGATGACTGCCAGAGGGCCCAGCCTACCGGGGTGATTCCACATCCTGGCATGAGGTCCTGGGGTGTGTAAGTGAGCAAGGTTCTTCCATGGCTTGTGCTTCATTCTTGTTCCCCCCACCCCACCCCACTCCCCACTTCCCTCAGCGAGGGACTTAAGAGCTGTGAGGTGAAATAACCCTTTCCTCCCCAAGTTGCTTTTGGTCAATGTTTGATCACAGCAATAGAAACCCTCCTTGAGACAGCCTCCCAGAATGCCCTGCCACAGGATATACCAGGCAGGCAAGAAACTGGGATCTGAGCTATAAGAGAGAGGGCAAAAATTGATACAGAATTCCCTCAGGGGAAGCAGCACTTTTTATTTCTGATTTTATTTCTTTTAATGGGTGTAGAAAGTTTAGCATAATTCCCGAGTTCACTCAACTTTCCCACTCCCGCTCTTGCAGGAGATGTGTCTCATCTCCTTAGGGAACTTGGAACCAAAGCGCTGGATTTGCCAGCCTCTTTTTCTTACCTGCTAGAAGCTAGCTGCTGTCATGTCATGCACCCACACTGCTATGACTAAGTAAATTTGTCTGATTGGCTGGTCCTGGTGTTCAGAAATAGGAAGACCATTTGCCTACAAACAAAAACTAATGCCCTCTAACCCAGACTCCATGAGTAATAGAGGGATATTTCAGTCCTGCGTGTTCTCTGGTTTCATCCCACAGTTTGAGATAACTGTAATAATCCTGGCACTTAGGGGAGGCAGAGGCAGGTGATTACCATCAGTTTGAGACCAGTCTGGAATTAACAGTAGTTTTCTGGCCAGCCAAGGCTAGGTCTGTGTAAGGAGGACCTGTTTC
>u193394_mRNAlike RNA_house mouse016
GCGAGCCCAGAAAAAGACTATCGCAT
>u193394_mRNAlike RNA_house mouse011
AATACAAACTAAGACTAGACTTAGG
>u193394_mRNAlike RNA_house mouse040
AGGATAAGGATTTTTGTCCCTCGCGCCTCT
>u193394_mRNAlike RNA_house mouse017
TGTTCGCCCATACGATGCGTGGGCA
>u193394_mRNAlike RNA_house mouse035
TAGGGGTTTTTACAACTCCTCCCTAG
>u179635_mRNAlike RNA_house mouse
TGATGTTGATATTTTCATAATACACATAATATACTTTGACCATACTAATCTCCATTACCCTCTTTTTTTTATTTAATTTTTATTTATATGAGCACACTGCTGCTTCAGACACACCAGAAGAGGGCATCCGATCTCATTACAGATGGTTGTGAGCCACCATGTGGTTTCTGGGAATTGAACTCAGGACCTCTTAAAGAAAGAGCAGTCAGTTTTCTTAACCACTGAACCATCTCTCCAGCTCTCTATCACCCTCTTAGTTTTTACTCTTGTACTGCCATTTTTCTTCCTTCTTTCTGCCTTTCCTTCTTCCTTCTCATTCGCTCGCTCTCCCTTCCTTTCTTCCTTCCTTCCTTCCTTCCTTGGTGCTAGGAGTTGAACTGAATCCAGGGCCTTGCACATGCTGGGCAAGCACTCTACCACCAACTACATCCTCAGCCTGGTTTACCACTTTATAAAGCCATGCCCCATACTCACTGTTACTGGTCTTATTTTTCTTATGTATACTGTTAACTTGAGGATCTGCCATTACCATTATCAGTAAATCCTTAGTGATTCTCAGACTTAAAGGTCATGGACATCTTCGTTCAAACAGAATCTTTCTGCTGCTCAGTACAAATGGACCAAAAGTCCGGAAGAGGTGGCAAGGGGATGTCCTCTGATTAATGTGGGGCAGGGATCACAGCCACTGAGGGTCTGCATAGCTCTCCACCGCATGGTTTAGCTCTGTGCTCTCTTCTGCTTGAGCCAGTGATTCTACAGTTCTCTCTCCCTTTTTGGCTGCCATTTTTCAAAGCCCTCTTTTTTTTTTTATTTATTTTTTTTTTTTAAAGAAAAAGAATGCAGTGTTTTGGACTCGTCATTCTAACCTTTACAAGCTGTACTTGCATATATGTGTGTGTTTCATATTTTCAGTTTTTTTATGAAAAGGTGGGTGGCAGGAATGTTTTCCTTTATTTTGTTTTTAACATGGTATGCAATTATCTAATATACTGGAAAGTACAGGAGGTGCTAAATACAGTGTGTTATATTTGGAATTTAAAAAAAAAACAGGAATCACATGTTCTATCATTTTTTTTAAAGGCGATGAATTAGTGCTCCTGCTTTTATACCAAATGCTACAGTATAACTTTCCTTCTCACCTATGGAAGTTGTCTCAGTTTAAATTAATGTATTCTATAGACCAAACAACAATCTTTATTTCTATATTTGCTTATCAAGTATATTTATAGGCTTTTGTAGATAATAGCTGTGGCTTATGTAAGCTACAATGCCAGTCCTGTTGATGGCTGGTTGAGGTGAATTTGCACAGCCTTGTTGCATTTTTGTACATGGTTTAAATTGTTTGAAAATAGGAAATATGTCTTTAAATTCATTTTAAAGAAAGAAAATGTCATGCTAGTTAGATTATTCTGGTTTTGTTCAACCATGATTAAACATAGCTTACC
>u179635_mRNAlike RNA_house mouse012
GATCTTTGTACACCTCTATTACTTTCTT
>u179635_mRNAlike RNA_house mouse07
GATGGGTGTCTATTGCGCAGCATTCCGTTCCA
>u179635_mRNAlike RNA_house mouse010
ATTCAATGTGTATCCCATGCTTTTTATATATG
>u179635_mRNAlike RNA_house mouse025
ATTGAGTTTCTTGTCATTTTATTTCTACA
>u179635_mRNAlike RNA_house mouse014
TTATAATCATTCATCTTGGTGAACA
>u185976_mRNAlike RNA_house mouse
[truncated: 607,701 more chars]
