# Supplementary material for: CFSP: a collaborative frequent sequence pattern discovery algorithm for nucleic acid sequence classification
Source: PeerJ. 2020 Apr 20;8:e8965. doi: 10.7717/peerj.8965 (PMC7179567; doi:10.7717/peerj.8965)
Supplement: Supplemental Information 2 [file peerj-08-8965-s002.zip › piRNA/TEST_P]

>u156994_piRNA_house mouse
TNGGAACAGACTATTTCTCTAGAGTGCCTT
>u159238_piRNA_house mouse
TGTGAGGTCCAGGGGCTCGATCCTCAGC
>u54040_piRNA_house mouse
TGGATTGTGGATGTACCACAGGGCTGGCT
>u83118_piRNA_house mouse
TGATTAACCGATGTGCCCAAGCCGTAAC
>u59468_piRNA_house mouse
TCTCATGGTGTGAATCGCTTTTCAATC
>u163526_piRNA_house mouse
TGGAGACAATGAACAGGGGGCTGTTGTA
>u73673_piRNA_house mouse
TGAATGAACCAATTCTAATTTTGAAACCTTT
>u49486_piRNA_house mouse
TGCCCAAAGAGCAAATCTCAGCCTCACC
>u147967_piRNA_house mouse
TCAAACCATCTTAATGACCTCATCTCACAA
>u51809_piRNA_house mouse
GACTTGAGATGGACTTCTGTACAGTGGC
>u170800_piRNA_house mouse
TGAATCTTGCTGTGTGTACTTACAACCTC
>u169972_piRNA_house mouse
TGACTGTTCTGGATGGCTCTTGTTCCTA
>u53642_piRNA_house mouse
TAGCAGTTTAACCCGATAAGTTAACC
>u149167_piRNA_house mouse
TAGTGTCGTACATTTAGCACCCGTGATGC
>u74363_piRNA_house mouse
TAAATGAGATCTTGTCTCTAAAAAATAAA
>u171617_piRNA_house mouse
TGAAAGAATGAACTGCCAGACTGACTGCCC
>u156403_piRNA_house mouse
TNTCACAGCAACAGAAAGGAAACTAGGAA
>u161967_piRNA_house mouse
TGGGATGAGGTGGTACGGAATCAATGGT
>u62268_piRNA_house mouse
TGGAATACCCTCTTTATTGATTAGTTAC
>u147190_piRNA_house mouse
TCAGGTTTAATACGTGTTGCCTTTTGCC
>u66964_piRNA_house mouse
TGAATGCTGGGTAAAGTCCCAGTG
>u84737_piRNA_house mouse
TGCCTTAAGTTGTGTAGCTATCCTCTT
>u79837_piRNA_house mouse
TGCCTTAGGAAAGAATTGAGATTTCTCTCT
>u82176_piRNA_house mouse
TGCGCTACAGTTCCTGGTCTCTCCT
>u165109_piRNA_house mouse
TGGAAANTGCCTGACTACTTGCCTATCCT
>u84537_piRNA_house mouse
TGGGTCAGCATCAACCACAACATAGCAG
>u153586_piRNA_house mouse
TAAGACTCAAGTTTGGTGCTGCCTCCCGT
>u151210_piRNA_house mouse
TAGAAACTGCCTGGTGCAGATGCCATGT
>u82696_piRNA_house mouse
TCAGTAACTAAGACTATGTATGCCTTGC
>u61491_piRNA_house mouse
TAAAAAGTCTGAGAAAGAAATTGCAGGA
>u51890_piRNA_house mouse
TGCCAGCAAATGACCAATCTCAACTGTAGA
>u78906_piRNA_house mouse
TGTGGACCTGCTCTGTGCTTCTGCGCTCTC
>u171084_piRNA_house mouse
TGAAGATGCTGAGATTGAACCTGAGGCAGT
>u86918_piRNA_house mouse
TGAGACCATAACAGTGGCTGCAACCTTT
>u58347_piRNA_house mouse
TAGGGAAACAAGCAATACAAATTAAAAG
>u159316_piRNA_house mouse
TGTGACGGAGATCATGCGGTGCCCGGACAT
>u62690_piRNA_house mouse
GGCATATCCATAGATGAATGCTGGGTAAA
>u81232_piRNA_house mouse
TGGTAATGAGCCGGAGATAGTCTGGAG
>u175008_piRNA_house mouse
GGCTAGTCAGTTTTAGTGCCCCAAATGATC
>u78812_piRNA_house mouse
TGTCATCTTTCTAAGCATGCATATTTTTAA
>u87423_piRNA_house mouse
TAGAAAATGAATGTCAACAGAGATGG
>u170665_piRNA_house mouse
TGAATTTTCCAGTAGTGACGCCTCTTTCA
>u68412_piRNA_house mouse
TGACCCTGGTGACTGAAGCGAAGTTTC
>u164340_piRNA_house mouse
TAAAGCCTTGAACTGGAATTGACAAT
>u167294_piRNA_house mouse
TGCATGGTGAACTTTCCTCCTAAACTCCGGT
>u47625_piRNA_house mouse
TACTAGGGATCCTGTTAAAACAGGAGTGTG
>u173179_piRNA_house mouse
TCGAACTCAGAAATCCACTGCCTCTGCCT
>u86031_piRNA_house mouse
TCCTGGGACTTAAAACAGAGATTTGTCTCAG
>u65400_piRNA_house mouse
TGGACAGCTGACATGGAAGAACTCGGA
>u46397_piRNA_house mouse
TAAATAAACTGTGTGAAAGAGAAAAG
>u51870_piRNA_house mouse
TGGGAGCTCGATTAAGTGAAAGTCAG
>u174475_piRNA_house mouse
TCCAGGTCACTGCTGATGTGAAGATGAG
>u160152_piRNA_house mouse
TGTAAACACAGGGACTAAGAGATAAATAAGC
>u75307_piRNA_house mouse
TGATTGTAACCTGAATGGTAGCTTCCTT
>u66832_piRNA_house mouse
TGACAGCATGCTGCTTTATGATGGAT
>u157519_piRNA_house mouse
TNGAAGGGCCAAAGGCTAAAATTGCTACAACC
>u157855_piRNA_house mouse
TNCCATTAGCACTTCAGGAATGCCATAA
>u75925_piRNA_house mouse
TGGACAATTTATTTTGGTGACAATATTGGA
>u153389_piRNA_house mouse
TAAGCTTGAATGTTGGTGATCCATGGACCTA
>u49843_piRNA_house mouse
TAATTACAGTTGACATTTCCATCGGTGAGACC
>u84461_piRNA_house mouse
TAGCTCAAATAGTTTGCTAGAGATCAGCTT
>u148310_piRNA_house mouse
TATTAAAGTTCCTGGTCTGTCCTAACATG
>u172316_piRNA_house mouse
TCTGAGGACCTCCGAGACTTTGATTGCGAA
>u70486_piRNA_house mouse
TGCACAGTTTAAGGTAATGGAGCACACGCT
>u170506_piRNA_house mouse
TGACACTGGTGCCGGGTCTGCTGTGA
>u62787_piRNA_house mouse
TGGGTTTCTTTTTGAAATGCATGGTTGGC
>u52422_piRNA_house mouse
TACATAAGTACATCTCAAAGTGTGTGTGTA
>u163337_piRNA_house mouse
TGGATATATCTGTCCATTGCCTGATACC
>u65264_piRNA_house mouse
ACCCTGGTGATTTGAGTCTCGCATTTCCAGC
>u81784_piRNA_house mouse
TAGAATTTCCGGTCTGGTCACACTCA
>u77139_piRNA_house mouse
TGGATCTTCCATATTTAACTTTGCATAGCCA
>u156157_piRNA_house mouse
TTAAACAAATGTTCTTTTTAGGTCCATAAT
>u61463_piRNA_house mouse
TCCAATTGCCTTGGTCTCTGCCTCCCCA
>u53807_piRNA_house mouse
TACAATCAATGGGACCTACTCATGGG
>u62141_piRNA_house mouse
TGATCTGGTGCAGGAGATTCTGTTGT
>u155684_piRNA_house mouse
TTCACTTTATACTGTGGGTTTCCTGGAC
>u173006_piRNA_house mouse
TCGGTCAGTCTATTGGCTTAGGTGCTTC
>u166265_piRNA_house mouse
TGCCTGCATATTGTTTCTATGTGGCCTTGA
>u79803_piRNA_house mouse
ACAAAAAACCTCGGGGTGTCTGGTATAA
>u163127_piRNA_house mouse
TGGCAAACTGAGGTGTTACTAACATTGTCTT
>u67943_piRNA_house mouse
ATGGTGATCCAAGTGAGCAAAGAGAAC
>u87725_piRNA_house mouse
TGGCATGGATCAAATACTTCTCACTCTCGA
>u49944_piRNA_house mouse
GACAATCGTTTTCTTTTATGTGTTTTATGGT
>u87340_piRNA_house mouse
TGGCAAAAGCACACCCCTGCTAG
>u149517_piRNA_house mouse
TAGGTGTCTCCTTCCCATCTCAACGGAAAG
>u67813_piRNA_house mouse
TTGAAAGTCAAAATTCCCAAGCCGGTGACC
>u59401_piRNA_house mouse
TCCTGAGATGGGAAAAGGAGGTAGCGTTA
>u160208_piRNA_house mouse
TGTAAAAATGAGACAGTGGTGTTCCCAAGG
>u65154_piRNA_house mouse
TGGTGTCCCAAAACTATATAAATGTTTTTT
>u161789_piRNA_house mouse
TGGGCCATTGAGACTTTTCATATTTCTACT
>u160717_piRNA_house mouse
TGGTGTCACTCTGTACTATCGTTATTCC
>u149275_piRNA_house mouse
TAGTCTGAAGGAAAACGGAACGGTGCTT
>u166688_piRNA_house mouse
TGCCATGGCTCTGAAACACAGACCACCTAT
>u87154_piRNA_house mouse
TCATTGGGTGCCTGTCCTGATGA
>u75279_piRNA_house mouse
TGTGGAATAGATATGGATGGTGATCCTGC
>u172243_piRNA_house mouse
TCTGCATGCCCACACCCTACACACACTCC
>u65153_piRNA_house mouse
TTGTGGCCAAATCGTGCATGCGCACCT
>u165427_piRNA_house mouse
TGCTTCAAGAACAGGATGATGCGGAGGCC
>u167350_piRNA_house mouse
TGCATCCACTTCCCTGTTTCCCCTCAGAAAT
>u72455_piRNA_house mouse
TGGTACTAGGTAGGATTTGCCAGCACAGC
>u54288_piRNA_house mouse
TGGAAGGCAAAGACGGAAAACAAATGCGCCT
>u66232_piRNA_house mouse
TCCAAAAAGCAAAGGTTTTTTCCTACCCCC
>u164490_piRNA_house mouse
TAAACAGCCTATGGAATTCTTTCTCTGGTA
>u55005_piRNA_house mouse
ATATATAGGTGCATATTGCTTGATGG
>u169109_piRNA_house mouse
TGAGGTCCCTTATGCTCAAGCTATGCCT
>u56446_piRNA_house mouse
TGCCAGTATCAAGTCATGTGAAGACATGAT
>u168935_piRNA_house mouse
TGAGTGCTGAGATTGCATGTGCACATC
>u153066_piRNA_house mouse
TAATATAAAACTGAAGTTGCTTCTTGTA
>u74520_piRNA_house mouse
TGGCCACATGAGGCATCTAGCGTGTC
>u55832_piRNA_house mouse
TGAATGACTACTATTGCTAAGAAAGCTTA
>u167048_piRNA_house mouse
TGCCAAGTGCCCTGAGACAAGAGTTCCCTCT
>u166799_piRNA_house mouse
TGCCAGGTTCCGGAGTGTTTCTCTTTATGC
>u81397_piRNA_house mouse
TGGTTCATCTATTGACAACAGTCTGTTGT
>u54477_piRNA_house mouse
TGAGTGTATTGAGATTCAATCTGGTTAGTCTC
>u167087_piRNA_house mouse
TGCCAAGATTTTCAGCTTGCCTGCC
>u171207_piRNA_house mouse
TGAACTTCTGATCCTTTTGCCTCCACCGC
>u146869_piRNA_house mouse
TCCAAAGGTACAGAGTTGAAGTGGGTGTC
>u54471_piRNA_house mouse
ACAGCAATGTGGAAGTGTA
>u80081_piRNA_house mouse
TAATAACCGGGCCTCTGAGCAGGTGCAGTG
>u55551_piRNA_house mouse
CAACACATTACAGTACATGTGATGTGAAA
>u63649_piRNA_house mouse
TGGCAATTCATTTAGCCATCTGCTTCTCT
>u151758_piRNA_house mouse
TACCTGGGCAGGGTGCCAGTTACCTTGGGT
>u147272_piRNA_house mouse
TCAGATGTCCCTACTAACTTGATGGCGATGA
>u174239_piRNA_house mouse
TCCCACGATCACTCCAAAGCAGTCATGGC
>u174866_piRNA_house mouse
TCCAAATTTTGGCTCCTATGTGCTGGTCCT
>u85215_piRNA_house mouse
TGTACTAGCTTTGTTGCTTTGTGCCTCCAC
>u69043_piRNA_house mouse
TCCCTGTGTTTGTGTGTGTAATGATGG
>u52996_piRNA_house mouse
TCACTTCAGTTGAAATGATCACTCTACC
>u164799_piRNA_house mouse
TAAAAACAGGTGATCTACCGTACCTTAAGTG
>u167372_piRNA_house mouse
TGCATATTGAAATGTTCTGGAACCTCGGT
>u155248_piRNA_house mouse
TTCTCTGAGTTCCAACATTCCTTCAGACA
>u73452_piRNA_house mouse
TGGATGGTGAGCTAGGAAAGCTACCTGG
>u64485_piRNA_house mouse
TGATGGATTTTAGATGAAAAAACTGTGA
>u76258_piRNA_house mouse
TAAAACAAAAACCTTCTTATATTTCTGTGTTT
>u67370_piRNA_house mouse
TGATTTCTGAAGTAAGGAAGGCTAAAC
>u62833_piRNA_house mouse
TACTAAGTGCAGCGCCTCATTTGAGT
>u162704_piRNA_house mouse
TGGCCTATCCTAACATGACTTCAAAGACCAG
>u85223_piRNA_house mouse
TGCTATTTGCTTAGGGCAGGCACCGG
>u162260_piRNA_house mouse
TGGGAAGGGTAGAGACTGGCCACATGA
>u170854_piRNA_house mouse
TGAATACATCACTGAGCTAGATAATTTGT
>u70821_piRNA_house mouse
TAGCAGGAACAAACGACATCAGCGAAGGTGT
>u154479_piRNA_house mouse
TTGTAACTTTCCTTATAGGGATGCCTCCGCT
>u88119_piRNA_house mouse
TGCTTTGGTGCCGGGTTTCCCCCA
>u48916_piRNA_house mouse
TGTTATAAATCCCTGCCTGGTGCTC
>u54750_piRNA_house mouse
TAAGAGGATGAAGGATGAGCATCCTGCCGGG
>u65720_piRNA_house mouse
TTGGAAATGATGCTGTTAACTTGGTAGCTA
>u171310_piRNA_house mouse
TGAACCAGTTCTTGGATGCTCTCTAACGGT
>u55894_piRNA_house mouse
TAATGTGTGTAATTCCTTCAGCCAGGGAGGT
>u50582_piRNA_house mouse
TAGGATAAGGCCCCTCAGCTACTGGCA
>u84265_piRNA_house mouse
TTCCTTTACAGATAGTCATGAGCCATCAT
>u165470_piRNA_house mouse
TGCTTAAGGTAGTTTTCAGGAGTTACACG
>u73217_piRNA_house mouse
TGTGTAAGAGTCACTCAGGTGGTAC
>u54469_piRNA_house mouse
TGCTTAGTAGGGACACAAAACTGTGCATAGCA
>u78439_piRNA_house mouse
TGTGTTTTCTAAACAGGTGACTACTGAA
>u76848_piRNA_house mouse
TCATCTACCTTAACTAACAGCTGTGCCT
>u165452_piRNA_house mouse
TGCTTAGATGTCAATGTGCCTTATTCATG
>u157718_piRNA_house mouse
TNCTAGTTTATCTTGTTTCAGGGATG
>u164998_piRNA_house mouse
TGGAAGAACTCTTTTCTGAACTGGATGCT
>u82378_piRNA_house mouse
GCCAAGGACGCTAGACTTTCAGAGCACTGT
>u56353_piRNA_house mouse
TCACTATCCTGGTGCACTGAGGCACAGA
>u67325_piRNA_house mouse
TTGCCAAAAAGCATACACTGAAGTCCT
>u54922_piRNA_house mouse
TGCCATAAGGTGTTTGCTGAGTTTGTTACC
>u149118_piRNA_house mouse
TAGTTGAAGGGGTGCGCTCACATTCATCT
>u162249_piRNA_house mouse
TGGGAAGTTTCCCGCACACAGACCTGTAC
>u67699_piRNA_house mouse
TGGTGCACAGCTTCTGGATTTGGCTC
>u159616_piRNA_house mouse
TGTCATTCTGGCCACAAAATCTGAGAAGGAC
>u65414_piRNA_house mouse
TGGAATGTCTTTGAGGTTAGTTTATACT
>u63336_piRNA_house mouse
TTTAATGTAAGAGAAGAATATATGTATCTG
>u63356_piRNA_house mouse
TAATTTGATGTAAGTCACAGACTCTCTTGT
>u175053_piRNA_house mouse
GGAGACAGGTGAGATGGCTGCCATGGT
>u66406_piRNA_house mouse
TACCAGATCTCTGTCGGCAAGCACTTC
>u171288_piRNA_house mouse
TGAACCTGACATTTGATGCCATCTCCACC
>u169646_piRNA_house mouse
TGAGAGATGATCTACATGTGCCACGTCCAA
>u69605_piRNA_house mouse
TATGAATAATGGTGGTCTTTCTTGG
>u176778_piRNA_house mouse
ACATCGAAACTTGCCTCTTCCCCTGGGTGT
>u169356_piRNA_house mouse
TGAGCCTGTTTATTTTCAGAGGTCTAGGA
>u62231_piRNA_house mouse
TGTTGAAGCCATTCATTCTTGAGATGATT
>u45732_piRNA_house mouse
TAGCTAAGTACACTTGATAGAGAAGCA
>u59210_piRNA_house mouse
TGCTTGTAATGTAGCTGAGGATGGCCT
>u62601_piRNA_house mouse
TAAACTCAAATGAGGATCCCTCATCAGTGTA
>u158568_piRNA_house mouse
TGTTATGTTTCTGAGCCCTACCTACCGC
>u80261_piRNA_house mouse
TACTACTAGATGGACCTGCTTGGATGTTACTC
>u164197_piRNA_house mouse
TAAATCAAGATGAAGTTCATGCCAAGCCTG
>u165580_piRNA_house mouse
TGCTGGAGCCAACACCTTGTGCCATGCC
>u71501_piRNA_house mouse
TTAAAATGCCATGGAGTGCTAGCCTTTGT
>u49473_piRNA_house mouse
TGGGGACCATATGTCATGAAGATTG
>u70718_piRNA_house mouse
TGAATGAGATGACTCTGTGGTGGGCCATGC
>u56185_piRNA_house mouse
ACTTGGACTGGTGTAGGAATTTCCTAG
>u173822_piRNA_house mouse
TCCGGGTGAGCCTGAAAGTGCACCGATTT
>u79749_piRNA_house mouse
TTCAAAGACTATTGTAGACATGAGGATGGT
>u68610_piRNA_house mouse
TATTATTATTAATTTATTATTTAGAGTCTCC
>u155004_piRNA_house mouse
TTGATCCTTTCACCTTCGCCTTTACACTGC
>u166600_piRNA_house mouse
TGCCCAAATACTACGGCGTCTGGTCCCCTCC
>u87427_piRNA_house mouse
TGGCTCAATTTCTCTCCCAAGCTTTAGGA
>u80945_piRNA_house mouse
TAGAAACTTGCATGGTTGCAAAGTCAGGGG
>u48841_piRNA_house mouse
TCAGAAGTGTGTTGAGAACAAGGCCC
>u62164_piRNA_house mouse
TGGCTACGTTAGCCACAGATGGCTTTAATTC
>u51546_piRNA_house mouse
TATTTTGGTTATTGATGTGAGCATCAAGGA
>u72997_piRNA_house mouse
AGCCAAAAGACAAGAAGACCAAAACCCAAA
>u166795_piRNA_house mouse
TGCCAGTCCAGAAAACTTGGAGATGTGCA
>u147213_piRNA_house mouse
TCAGGATGAAGTGTAAACTCCTCCATGGG
>u161503_piRNA_house mouse
TGGGTGCTTGCTGTTTACAGGGACTATTA
>u152498_piRNA_house mouse
TACAATGGTGTCTAAGACGAATTAGCCT
>u150018_piRNA_house mouse
TAGGAGAGCTGGGGAGATGCAGCGGTTGT
>u165364_piRNA_house mouse
TGCTTGCCAGGCCCTTGGTACTAACAC
>u63736_piRNA_house mouse
TGTGTTTGAATACTTGGTTCCCACTGGTGGC
>u56908_piRNA_house mouse
TGCACAACCTCTTAACCTCCCACTC
>u69291_piRNA_house mouse
TCCACTCAAGAGTATGAAAGGATTATGGCA
>u163021_piRNA_house mouse
TGGCACAGTGTTCTAAGGCCTTCAGGGTGT
>u64599_piRNA_house mouse
TATACAAAATTCGAGGTGCATCAGTTC
>u57424_piRNA_house mouse
TAGGTCTCCAGAGATTCTTATTTTGTGGC
>u62047_piRNA_house mouse
TCCAGTTGGTAGACGATGCTGGACGTGAC
>u164942_piRNA_house mouse
TGGAAGCCTAGCCAGAGTTCTGGAACATG
>u79194_piRNA_house mouse
TCAACTCTTAATATAGACCCTGCACAGCCTG
>u170864_piRNA_house mouse
TGAATAAGACATTGGAGAGTGCCTGGATA
>u63518_piRNA_house mouse
AGAAGATTCTGGTCTGTGGTGTTCTT
>u58154_piRNA_house mouse
TGAGTTGAGATAGACAAAAGCTGGCA
>u150002_piRNA_house mouse
TAGGAGCACAAAACAAAACGGAGGTCACAGC
>u165783_piRNA_house mouse
TGCTCAGCCATGGCTTACAATGTCTCTTT
>u63082_piRNA_house mouse
TGCCAGAGCATATCCAAGATGCACCCC
>u72792_piRNA_house mouse
TGAGCTACTTTTCCTGCATAGTGCTTA
>u53016_piRNA_house mouse
TCCCTTCAAAACAGGCATTCCCAAAAGA
>u167796_piRNA_house mouse
TGCAATGAGACTAGCCTCGTGGGGTGCAAT
>u155598_piRNA_house mouse
TTCCAAAGGTGGTTTTCTACAGATTGGT
>u155261_piRNA_house mouse
TTCTCCGTTGAGTTTTGCCTTGGCTTCCTT
>u71144_piRNA_house mouse
TAGGAGTCCTTTGGTTGCAACAAAAGA
>u61560_piRNA_house mouse
GGAACTATGGTCACTGCCTC
>u73013_piRNA_house mouse
TAAATCTAGCCAGTTCTGGTGTCCTTCAC
>u85732_piRNA_house mouse
TGCTAAGCTTCCAGGAATTTTGCATTCCC
>u83106_piRNA_house mouse
TGGGTAAGTCATTTGCCCTCTTTGGACCT
>u171404_piRNA_house mouse
TGAAATGTGCCGAGAGTCTGCGTATTCTTG
>u75210_piRNA_house mouse
GCCATTGGATGTTAAGTTCTTGTCCTAAA
>u152586_piRNA_house mouse
TACAAGGTCTTCAGAATAAGCCTCTCTTC
>u55372_piRNA_house mouse
TAGAAAGTATCTGAAATAGTTCTTGTTCTT
>u78249_piRNA_house mouse
TGCCCTGAGCATGTTGATCTCTTTGTGCCC
>u80703_piRNA_house mouse
TAGACAGCAGGAGAAAAGGAAACTTA
>u51107_piRNA_house mouse
GAAACATGTTGATGGCCACTGTCTTTCATTT
>u168469_piRNA_house mouse
TGATGCAGATAACGTTTGGTGTTGCAACGT
>u84723_piRNA_house mouse
TGCCATTACCAAATGTTCTCCTTTTGAGAC
>u61498_piRNA_house mouse
TAACTGCTTCAACAGAAAAGATGAGTC
>u81901_piRNA_house mouse
TCCAAGTCAGAAATTCCATAGAGAATGTCT
>u164640_piRNA_house mouse
TAAAAGATGAGGTCCATGGTGAATTACTGTT
>u70992_piRNA_house mouse
TCAGAGTCTTTGAAGAATCCACATTCA
>u168751_piRNA_house mouse
TGATACATGTTAAGGGCATATGTGGACGGT
>u77988_piRNA_house mouse
TGATGCAAGATAAAAGTGAATTAAAATGGG
>u55816_piRNA_house mouse
TAGGAGAATTAGGTAGCAATCTATG
>u84212_piRNA_house mouse
GAAAGCTGATTCACCTGACATGCTAAGGAGA
>u162713_piRNA_house mouse
TGGCCTAGGAATGTCGGTACAGCCAGATG
>u155211_piRNA_house mouse
TTCTGGTCCATTTTAAAGCTGGTGAATCAGGT
>u52650_piRNA_house mouse
TGACAAATGTTCATTCTAGTGGCATTGTGA
>u148844_piRNA_house mouse
TATCAACCTCAAAGTTTCAGGTTTCATTAGT
>u170858_piRNA_house mouse
TGAATAAGGTGTTGCTGAAGTTGTCGGGCC
>u54897_piRNA_house mouse
TTCTCCCTTTCAGAAGAATTTTAACTGCTAC
>u48668_piRNA_house mouse
TAGCAATGAAGTTATTCAACAGTGATGT
>u78329_piRNA_house mouse
TGTGATTTAATTTTGAATCTCTGCGTAATA
>u156019_piRNA_house mouse
TTACATGGATTTAGCCTATGGTGAGCAGCC
>u163618_piRNA_house mouse
TGGACTATTCGAATGGAGGTGCTCTCTTCAT
>u172131_piRNA_house mouse
TCTGTCTGTCTGGCAAACCTGAACATGCCC
>u151644_piRNA_house mouse
TACGCAGCAAGAGATAACTGATGCAATCC
>u81010_piRNA_house mouse
TGGAAGAACTCTTTTCTGAACTGGATGC
>u169781_piRNA_house mouse
TGAGAAGTGTCCGTGACAGAGCCAGT
>u164463_piRNA_house mouse
TAAACCCAGACAGAATATGCCAAGCTGA
>u72753_piRNA_house mouse
TACTAGATGCAAGAGTTTGTGGAACAGTCT
>u79845_piRNA_house mouse
TGATGTTGACTTCGCTACTAATAAAGGA
>u171953_piRNA_house mouse
TCTTGGTGTTAACTTAAAAATGTCGAGTTC
>u162693_piRNA_house mouse
TGGCCTCAGGTCCCTGGGATGGTATTTGG
>u150616_piRNA_house mouse
TAGCAAATACGATGACGGCCATGGTCTGC
>u50335_piRNA_house mouse
TAGAATGGATTTATCTATCAGGACCCAGAG
>u147188_piRNA_house mouse
TCAGGTTTGTGTCTCGGCTTGCACTTT
>u149339_piRNA_house mouse
TAGTATGTTTAGGTATGACCCTCATGTGT
>u152719_piRNA_house mouse
TACAAAGACACTCTCATGAATCTAAGGATGCC
>u64984_piRNA_house mouse
TAAGACTTTGGTTTAAATGTCGCTGTTTC
>u80513_piRNA_house mouse
ACAGCACTGTAATGATAGGCTAGC
>u79904_piRNA_house mouse
AGGGAAAGATTAATGCCTACCTTATCAATG
>u173124_piRNA_house mouse
TCGAGAGTGTCCTTCTGATGAATGTGGTC
>u72878_piRNA_house mouse
TATTCAACATTGAGTCTCTGGACCGCCAC
>u86586_piRNA_house mouse
TAAAATTCTGGCTAGCTGGGCCCTCAC
>u87415_piRNA_house mouse
TGGGTACCACACAGTGTCATTACGTAA
>u81307_piRNA_house mouse
TGGAGAATACTAAGGAATCTCAGGGA
>u56957_piRNA_house mouse
TGTGTAAGAAATGCATTTATGTCCAAGAG
>u149645_piRNA_house mouse
TAGGTCACACATTCCAGGCTCTGACACAAC
>u54329_piRNA_house mouse
TCCTGGAGAAGGTATTGATACAGGTGGTC
>u155335_piRNA_house mouse
TTCNGAATGATAGATTGCCTTGGAACTGC
>u47920_piRNA_house mouse
GCTTTAAACATGGATGTACTCCAGATAGC
>u154412_piRNA_house mouse
TTGTCCTGCTGGTCAGATGAGATGGGATT
>u79966_piRNA_house mouse
TGGGATTATAAGACTGCCCATTATGCCTG
>u59086_piRNA_house mouse
TATTCTATGGTGTTCTGTCACCCGACAGTCTC
>u58193_piRNA_house mouse
TCACAGTGTTTGCAAAGCTGGAACCGTC
>u158921_piRNA_house mouse
TGTGGCTGTCTTTACTTTTGCCTTCAGGGA
>u165340_piRNA_house mouse
TGCTTGTATGTATATGTTTTCAGAGTTAACC
>u85877_piRNA_house mouse
TAAGTTCATATATGCAACAGTCATGTCTA
>u174941_piRNA_house mouse
GNGGACAGTTAGCCATCAAGGTGTT
>u83861_piRNA_house mouse
TGGGTAACTTGTGCCTGAAGGATGATGAC
>u48387_piRNA_house mouse
TAGGTGTGCAATGTTTGTACCCATCC
>u147231_piRNA_house mouse
TCAGCTGGTGACCTCATTTCTATTCAGTCT
>u63163_piRNA_house mouse
TAACAAACCTGGGACACACCTTTGCCCTGC
>u78131_piRNA_house mouse
ACGGTATCTATGGCTACCCAGTGTCTT
>u169322_piRNA_house mouse
TGAGCTCCCTGCTAGGTGTGGATGGT
>u75198_piRNA_house mouse
GTGGACATGATAGATTTATGCTGAGAAGA
>u171660_piRNA_house mouse
TGAAACGTGAAAGTGGAATCTTTGAACTCT
>u85448_piRNA_house mouse
TGATATTGTTGACTGCATTTAGGAGGATTC
>u160744_piRNA_house mouse
TGGTGGCTGCCAGGATACAATGGTGTCTAA
>u175776_piRNA_house mouse
CGTTTGACTCTGGATATCTTAGCATTC
>u150783_piRNA_house mouse
TAGAGGTTGCCGTTCTTGCCGTTAGGGCTA
>u73479_piRNA_house mouse
TGGAAATTGATCGGATGCTCCATCGGCT
>u66810_piRNA_house mouse
TAAAATTGAAGCGGTGCTTCTGTTGGTTCC
>u151401_piRNA_house mouse
TACTGGGTGAGTGTCATGAATGGTGGA
>u75743_piRNA_house mouse
TAGTGCTCTGTTACGGAAAGTTCGCTGT
>u46617_piRNA_house mouse
TTTTTAAAAAGATGATTTACAAATGGCCA
>u157688_piRNA_house mouse
TNCTCTTTGCAAGTTGCTTCCTACATGTGT
>u59320_piRNA_house mouse
TAGGAAGACCCAGACTCACTGGACAGATGG
>u85491_piRNA_house mouse
TGACAGCATTGTCTTCTGAGTCAGC
>u71211_piRNA_house mouse
TTATTATGTGTGTACCCATGTGGATGTGT
>u63429_piRNA_house mouse
TGATTCAAGCGTTCTCTCAACCTGGC
>u64619_piRNA_house mouse
TACAAGTACTACTTATCATTCTCCTCCATA
>u66785_piRNA_house mouse
GGCATTCTTTTTGCATGTTGGTA
>u57046_piRNA_house mouse
TGTGAGCATCTTGCCTGTTCGTGGGA
>u67960_piRNA_house mouse
TGGGAAAGCCACTACTTTCTCTTTTCTGAT
>u73619_piRNA_house mouse
TAAATTTTGCTGAATGATGTTTGTCGCCA
>u85203_piRNA_house mouse
TAGATTGGATGCCCTGAAGACAGACTTTGT
>u78840_piRNA_house mouse
AGAAAAAGGTGACCATAGCAGCTTCC
>u68634_piRNA_house mouse
TGGGATTAAAGGCACCACAGCAGGATCTTAT
>u63562_piRNA_house mouse
TGCAATGGTGCTTGTCTCTAGGGGTTACTCT
>u148740_piRNA_house mouse
TATCATTATGCCTTTTCTTCCCTACAGAT
>u174884_piRNA_house mouse
TCCAAAGGTGGTTTTCTACAGATTGGTGGT
>u86245_piRNA_house mouse
TGATTCATTCTGATACCTCTTGTAGTTGC
>u173341_piRNA_house mouse
TCCTGTCTTAGGGTTGCCATTCCTGTGT
>u73113_piRNA_house mouse
TATATATGAAATAGTGTTTCGATGTCTGTT
>u171115_piRNA_house mouse
TGAAGATAGGTGACTCAAAACATCTGTG
>u82123_piRNA_house mouse
ACGTGCATGAAGATAGGTGACTCAAA
>u162908_piRNA_house mouse
TGGCATATGGACTGTCTATTCTCAGCTTC
>u163227_piRNA_house mouse
TGGATNTATCACAGCTGCCTGAATGGCCTC
>u72267_piRNA_house mouse
TATGTATAAATAAAATAAGAACCTGGTAC
>u79221_piRNA_house mouse
TAGAATGTGATCAGGTTCTCCTGCCCGTGT
>u47662_piRNA_house mouse
TAGTTGATGTAGACCCTGAGAAAATG
>u173408_piRNA_house mouse
TCCTGCGATGTGTGCTTTGGATACTGTAC
>u73250_piRNA_house mouse
TAAATAATCTGTGCTTTCCAATGGTC
>u165550_piRNA_house mouse
TGCTGTAGTGTCCAGAACGCCTCAGGTCCG
>u70668_piRNA_house mouse
TGACAAATACCGGAACTCAGATGTTGCC
>u155657_piRNA_house mouse
TTCAGGACGTTCTGCCAGAATGACAACAGT
>u60139_piRNA_house mouse
TGTGTTAAAGGCTTTGTCCACAGGGTGGT
>u173315_piRNA_house mouse
TCCTTAAATCTTGTCCTGCCTACCAGCTG
>u52744_piRNA_house mouse
AGAGCACCCCATTGGCTACCCAC
>u156662_piRNA_house mouse
TNGGTTTTAGTTGCTAGATTGTGTGCTTA
>u52850_piRNA_house mouse
TACAAGTTAGTGTGGACCTACACTCCCAA
>u80767_piRNA_house mouse
TGACGTGCATGAATACTGAATTTCTTTTC
>u68992_piRNA_house mouse
TCCATGTGTATGTGATGTCTGCAATTTTA
>u52987_piRNA_house mouse
AGGAATGACATGAGGATCTGAGGACCT
>u76221_piRNA_house mouse
AACATGTGCGGTTTGGTAATTTGTGCCTTG
>u158238_piRNA_house mouse
TNCAAAGCTTAAATGCGTGGCTACTTTCAC
>u167075_piRNA_house mouse
TGCCAAGCCTTTGGTAACCTCAAGTACTA
>u62092_piRNA_house mouse
TAGACGCAGTCATCTGACTGGATGAAGAAT
>u48231_piRNA_house mouse
TGGGCAATAAGACTGGACACTTAAGCGTTTC
>u62843_piRNA_house mouse
TGGCTACTGCGCAGCTCTCTCACAACAC
>u88196_piRNA_house mouse
TGAAAAACTCAGCTGTACTGTAGAAGCCTT
>u55257_piRNA_house mouse
TAGTTCCCGACTCTCCTTGGAAATTGAT
>u170422_piRNA_house mouse
TGACAGGCGTTCAGTGCTACCGCTC
>u54206_piRNA_house mouse
TGGGACTTCCATTTTTAACCACGACACGG
>u74475_piRNA_house mouse
TAGCAGAACACTTTTGGTTTCATGTTTGTC
>u58302_piRNA_house mouse
TAGTAACTCACATGGACAACCCACTT
>u155431_piRNA_house mouse
TTCCTCAGCATCCTGATAGGTGATAGATC
>u147574_piRNA_house mouse
TCACATACAACACAGCCAAATCAAAGGATC
>u172170_piRNA_house mouse
TCTGGTGATACACTGGTTCCGCACATTAA
>u156457_piRNA_house mouse
TNTAAGTAAGCAGGCAGTGCATGGCGT
>u71943_piRNA_house mouse
AACAATGTCACATGGATGATGCCAAGTTC
>u169762_piRNA_house mouse
TGAGAATGAAGTGCCTCAACACTGTATC
>u86368_piRNA_house mouse
TGGAATTGTTAGACTTTTCTCTCTGGAGTC
>u159261_piRNA_house mouse
TGTGAGCATTTGGCAGATACTCATTGGA
>u86238_piRNA_house mouse
TAGACAGAGAAAATCTCAGTCATCTGGTAT
>u50544_piRNA_house mouse
TTCTTTAAGGTTTTCTGAAGATAATGTGG
>u162613_piRNA_house mouse
TGGCCTTTGTCAGGGTTTACACATCAGC
>u73984_piRNA_house mouse
TCGGCTGCACCGGTATTTTGCCGGCTGGTT
>u79767_piRNA_house mouse
TCCATGATTCACTGCTAATCGCTGCCATACC
>u147834_piRNA_house mouse
TCAACTGCGACTTTTTGTGTGTCCTGAGCCT
>u88248_piRNA_house mouse
TGGTGATACCCTTGTCTCCCCACCT
>u63994_piRNA_house mouse
TACAGCCTATCCTTTACCAAGTAAAGAACA
>u158499_piRNA_house mouse
TGTTCTGAAAAGAGAGGGACCTCCAGAGT
>u54376_piRNA_house mouse
TGTATGGTAAACTCATATCCTGGGGACAA
>u160552_piRNA_house mouse
TGGTTAGCCGAACTTCCTGCATGGAAGAGA
>u66480_piRNA_house mouse
TGTAATGTTGTAAAGATGGTTTCTGTGGTA
>u67369_piRNA_house mouse
TAAAACCCTAAGGCACTATCATTTCAAAAG
>u147826_piRNA_house mouse
TCAAGAAGGTGACAATGAGAACCACTCATTT
>u76454_piRNA_house mouse
TGCTATATTTGATAGTTGTTGGCCCC
>u167245_piRNA_house mouse
TGCATTTCTAGGGGATAGTCTCATAGG
>u167430_piRNA_house mouse
TGCAGTGTACCAGGATGGAGACAGAGGT
>u170523_piRNA_house mouse
TGACACTAGTGAATCTCGATGTGCCTGC
>u48449_piRNA_house mouse
TATCATCAGTGAGCACTGGCCGCAGC
>u86272_piRNA_house mouse
TGCTTTCTCGTTGTTTTGTATCCAGCCC
>u87004_piRNA_house mouse
TACAGTAGGATGTGAAGGCCACAAATAG
>u82020_piRNA_house mouse
TAAAAAGCGGGGCTGAGATGATTATTGTC
>u83884_piRNA_house mouse
TGCTGTGCCTGTCAGTCATCAGGTAC
>u69923_piRNA_house mouse
TAGGAAAGAATTGAGATTTCTCTCTTGGC
>u157113_piRNA_house mouse
TNGCTACCTTATAACTAGTCTTTTGGAGTTC
>u75951_piRNA_house mouse
TAGAAGCCTAAGATGATATACATATTATA
>u45908_piRNA_house mouse
TCCAAGGACATTGTCTACTTAATATG
>u151572_piRNA_house mouse
TACTAAAGGCTGCCTGCTACCATGTTCC
>u73123_piRNA_house mouse
TGCCAGCACACAGAAAAGAACGTGATA
>u86644_piRNA_house mouse
TAGTATTCTGTAGATTTCTAGCCTCCAGA
>u83019_piRNA_house mouse
TGACAAATGACAAGTTTTCTGGTGTCC
>u58873_piRNA_house mouse
TAGGTCATACCATGTCAGAAAAAAAATGGGC
>u155696_piRNA_house mouse
TTCACTTCATGGACTCCCTATGATCGTGA
>u85341_piRNA_house mouse
TCTACACCAGCCTACAGAGCGAGCACCTTCC
>u64860_piRNA_house mouse
TAAAAAGACAGTGGCTTCGTAAGGCCTCATT
>u52679_piRNA_house mouse
TAAGGCCCACAGCTCCAACAC
>u153666_piRNA_house mouse
TAAGAAAGTGACCTCAAAGTACACGGATGT
>u59377_piRNA_house mouse
TGAGTCCTAAAGCTCAGTTTGAGATGTGTC
>u149193_piRNA_house mouse
TAGTGGAAGAAAGGCCTGAATTCATTGCT
>u83695_piRNA_house mouse
TGGGTGTTGCTTCAATGGCAGTGTCTAGCCA
>u51867_piRNA_house mouse
TACTTGACTGGAAATCTGTCGAAAC
>u76943_piRNA_house mouse
TAACCTATTTTTATTCAACACAGGCCCTTGC
>u174383_piRNA_house mouse
TCCATCGGCTGCCACTAACCAAGACTC
>u64391_piRNA_house mouse
TACTCAACCAGTGCCATATATGCCTTGACA
>u167942_piRNA_house mouse
TGCAAGAGAGCTGGCATGCCTTCTGCCC
>u83409_piRNA_house mouse
TTCAATTCAGAATGTAGTTTGC
>u59764_piRNA_house mouse
TGACCGGAAAGTTGGCCTATTGTGCAGC
>u160857_piRNA_house mouse
TGGTGATCATTTGATAGAAATGTCTTTC
>u55285_piRNA_house mouse
TGCCTAAAATGCTGTTCCCAGTCCAG
>u156330_piRNA_house mouse
TNTGACAGGTTATTCCCAAAGTGCAAAGCAT
>u166351_piRNA_house mouse
TGCCTCCCGTAAAACTTCTATGATGCCAT
>u175534_piRNA_house mouse
CTTATTCTTCTGGTGCATGCTGGTGTCT
>u46125_piRNA_house mouse
TTCTAGATGTTCTTCTCACCATACCTCTTA
>u163738_piRNA_house mouse
TGGAATGGTGTCTCTGTGGCTGTCTTG
>u52008_piRNA_house mouse
CACTGTCTCTATTAGAAGTAAATTTGAATGT
>u48221_piRNA_house mouse
TCAAATGTTACAATGTGTCGCTGTCCTTC
>u82892_piRNA_house mouse
TGGTGTAAGTTTGAGAACTCTGGGC
>u59839_piRNA_house mouse
TCCCAAAAAGTGTGTCTTGATATCAA
>u86819_piRNA_house mouse
TGAGTATTGACTGCCATTTTTCCCCCTCAC
>u148331_piRNA_house mouse
TATGTGTTATTGTGACCTTCAAGGATGC
>u77031_piRNA_house mouse
TTACATATCAGGGTCACCCCCTTGCTTTT
>u72680_piRNA_house mouse
TGGTGTTGTATCCATTATCACCTGCA
>u62328_piRNA_house mouse
CTCCATGCTTTTGAGTTGGCTTGCTTCCCCC
>u158368_piRNA_house mouse
TGTTTAAGAGAGCCGTAGACTTCATTAAATC
>u46903_piRNA_house mouse
TGGCCACCTCTGCAATCGCTGCTTTGGAAC
>u68808_piRNA_house mouse
TGGAAGTTTGGTGTAAAGAAGCAACAT
>u70865_piRNA_house mouse
TGAGCATTTTGATTTTTGATATTTCTAGCT
>u51170_piRNA_house mouse
TGGTAATGATGTTGACTCTTAGTGTT
>u175214_piRNA_house mouse
GCAGAATGGGATTTGCCTACCTCTTGTAAGT
>u75763_piRNA_house mouse
TAAGAGCAAATGAGAGTGAAAAGAATTGA
>u163699_piRNA_house mouse
TGGAATTTTGAATGTGTCTGTAGTGACTC
>u75045_piRNA_house mouse
TCCCATTTCTAAGAAAGGGTAAAGTGTGAC
>u76251_piRNA_house mouse
TTCCAAGGAATGAATCTTGAAACTTTGGA
>u173528_piRNA_house mouse
TCCTCCAAACTGTGTGCCTGCCCTGT
>u151933_piRNA_house mouse
TACCATAAGTTGGCAATCTGGGTGCCACAGC
>u158999_piRNA_house mouse
TGTGCTTCATTCTGTGGATCTGACATGCCT
>u54494_piRNA_house mouse
TGGTTGTCGGAAAGCATCTGAAAATGCGT
>u161134_piRNA_house mouse
TGGTATCACCCGACAACTTTAGTTGATTTC
>u147510_piRNA_house mouse
TCACCTAGCCGTGGAATGGTGTCTCTGT
>u152665_piRNA_house mouse
TACAAATGGTGGGCCTGATTTCGGGCAAGT
>u60367_piRNA_house mouse
TATTAGGAATATTCCAGGAAGCTTACTTTG
>u74752_piRNA_house mouse
TGTATAATTTCAGTAGTTCCACAGATGG
>u169876_piRNA_house mouse
TGAGAAAGAAATATGAGGCCACTGGTAC
>u49087_piRNA_house mouse
TGATTGAAAAAATATTCTAAGGAACACAAT
>u48893_piRNA_house mouse
TAATTCTATTGATCTGGTGCAGGAGA
>u80815_piRNA_house mouse
TACAAAGCTTAAATGCGTGGCTACTTTCAC
>u167016_piRNA_house mouse
TGCCAATGGAGGGCCATAGATTGGTGCTA
>u80356_piRNA_house mouse
TATTTATATTGATTTATTCCAGAGCCA
>u72067_piRNA_house mouse
TCCTAGTTAAAGAGTAGGCCTGGAAATCACC
>u61342_piRNA_house mouse
TGTTTCTAGCCTGAAGCTGCAGAGCCTCAA
>u67301_piRNA_house mouse
TCAGATGATCAGACCTTGTCACATAGG
>u149503_piRNA_house mouse
TAGGTGTGTGACCAATTTCCTAAGAGAAT
>u53210_piRNA_house mouse
TAGAAATCTCTTTGCCTGTGATGAGTTT
>u148937_piRNA_house mouse
TATACTCTAGGAACTTGTGCGGCCTCA
>u60566_piRNA_house mouse
TGACAATGACTACTACAACAGAAACCAGT
>u160460_piRNA_house mouse
TGGTTGGTGGCCGTGTGTGAGATGTGTTA
>u156951_piRNA_house mouse
TNGGACATTTCTTAATTAGTGCCTGATGG
>u51595_piRNA_house mouse
TGTTCAGACCGTGTTGAGGTGGTGAGA
>u82468_piRNA_house mouse
TGGAAATAAAATCCAATGTTTCGTGTC
>u56843_piRNA_house mouse
ACTAAAATAAAGCCTTGGATGCGTCAC
>u60521_piRNA_house mouse
ACAACAAAAATAATAGGAAGCAACAATTACTT
>u173976_piRNA_house mouse
TCCCTCTAAGAGTGTGCTCTCTAAACCCC
>u173432_piRNA_house mouse
TCCTGAGAGAACATTTCCCTGCCCTCAC
>u54237_piRNA_house mouse
TGCCCTGGGCGCCATGAACTACTAAGTCC
>u84011_piRNA_house mouse
TAGAAACAATAGAAATAATGTTGCTGCCTT
>u149605_piRNA_house mouse
TAGGTGACTCAAAGACATCTGTGCT
>u60467_piRNA_house mouse
TGAGGAATGAGGATGGTTCTAGAACCCATGC
>u70873_piRNA_house mouse
TCCTTTGTTTGATCCGGATGGAAACCATGG
>u155031_piRNA_house mouse
TTGAGCCTGGTCTCTCTTGCCTGGAGGTGT
>u156768_piRNA_house mouse
TNGGTCAGGAACTATGGACATGATCAGG
>u80576_piRNA_house mouse
TGCATTGCTTCTACAGCCCTCAGTGGTA
>u152554_piRNA_house mouse
TACAAGTGCTTTGCTGGTTCACACCGGGGTT
>u74488_piRNA_house mouse
TGTAAAATAAGACATTTGTAGGCTGGTGT
>u155150_piRNA_house mouse
TTCTTTGGTAGCCTCTCCACCTTTCTTGGCC
>u155955_piRNA_house mouse
TTAGATGAGTGGAAAGGTGCTGTGTGT
>u152418_piRNA_house mouse
TACACCCATATGGAAGGAACGAGGGTTGT
>u51255_piRNA_house mouse
TGCAATCCTTGACTTTCAGGAATTGTGCAT
>u46103_piRNA_house mouse
TAGAAAGTCCTCATCTTTTCTCTGC
>u171187_piRNA_house mouse
TGAAGAAAATGTCTCTCCCTACATGAGCAAC
>u66889_piRNA_house mouse
TATCGACAAAATTTGCCTGGGGCTTC
>u151251_piRNA_house mouse
TAGAAAACTCCAGATACATAGGTCCATGATC
>u71260_piRNA_house mouse
TCAGAGGTTTAGACGTGACTACCACTGC
>u166412_piRNA_house mouse
TGCCTATAGCATCATAAGACCTGTCGCC
>u168101_piRNA_house mouse
TGCAAAGGAGCCAGATGCCGTATCAGAA
>u46564_piRNA_house mouse
TGGGAACAGACTCATAGTACTTCTGAGGACC
>u148925_piRNA_house mouse
TATAGAGATGCCTACTATGTGCTATTTCCC
>u156104_piRNA_house mouse
TTAAGAACTACATGAATCTCTGAGGACTA
>u74455_piRNA_house mouse
TGCAGATGCTGCTGCTGTTGCCC
>u68676_piRNA_house mouse
TGTCGCTAAAGCTATGGTATCTCAGT
>u70421_piRNA_house mouse
TAATAATTATCGCTTGAAATTCATTCCCACAA
>u165633_piRNA_house mouse
TGCTGATGCCGCCTTTGAGTCCTTTCAGAGT
>u174815_piRNA_house mouse
TCCAAGGACATCTGACAGGGANTAGTAGA
>u168527_piRNA_house mouse
TGATGAAGCCAGTCAGAACACCCAGAGCCC
>u157836_piRNA_house mouse
TNCCCATGGAAGCCTAGCCAGAGTTCTGGATT
>u45568_piRNA_house mouse
CTGAAGAGTCAACTCTTGTCTGTTGCTGTC
>u158766_piRNA_house mouse
TGTGTGGTGCATACGACGGTGTCTGC
>u161378_piRNA_house mouse
TGGGTTAGAAGGGCCAAAGGCTAAAATTGT
>u152656_piRNA_house mouse
TACAAATGTTTTTGCCTGCATTTAAGTACGCC
>u60993_piRNA_house mouse
TGGACCCTGGACCCTACCTACTCTTAT
>u165976_piRNA_house mouse
TGCTAAACAGGTATCCTGTGGAATGTGCTT
>u173051_piRNA_house mouse
TCGGAGTCACCAAGGTGCTTGCCCACTGT
>u84102_piRNA_house mouse
TAGAGGACTACATAAAGAAACTTCAGGTA
>u53151_piRNA_house mouse
CCTGAGACCTTAATCTCGTTGATGTCCT
>u60220_piRNA_house mouse
TACTTTCTCGCTCCTCTGCTTCCTT
>u173989_piRNA_house mouse
TCCCTCAAAGGATGTGCAAGGCTGCTTAC
>u56459_piRNA_house mouse
TGTTCAAGTTAAACAACTAAAACAGAGGGAAC
>u61004_piRNA_house mouse
TTGATATTTGTGATCTTGGAGGAATGAT
>u59558_piRNA_house mouse
TAACATGATGCCCAAACACTTTACCAACTGA
>u84751_piRNA_house mouse
TAGCTTACTGATCACTATGTGACAGAG
>u68364_piRNA_house mouse
TATCAATCCTTTGTTCAATGGATTTGA
>u81241_piRNA_house mouse
TGAGTTAACCTTCAAACTAAATGTTCACTC
>u155529_piRNA_house mouse
TTCCAGTTTCCTCGGATTCTTGTGTCTGA
>u62792_piRNA_house mouse
TGGTCCACAGTTATATCAGTCATTGTTCTC
>u57840_piRNA_house mouse
TACACAGTTGATACAATGAGATATGT
>u82825_piRNA_house mouse
TAAGAATGTATTGAGCTTACAGAGCCTTGA
>u174240_piRNA_house mouse
TCCCACGACAGACTGAAGAGACAAGGAGG
>u71379_piRNA_house mouse
TCTCCATCCTTGGTCATTTGCTGCTT
>u74855_piRNA_house mouse
TATTTCCAAGTTGGGTCGTAAGAGTGTA
>u86109_piRNA_house mouse
TCCGAAGTCACAAGTAGGCAAAGCTGGCC
>u163589_piRNA_house mouse
TGGACTTCCCTATGATCGTGACCTTTCC
>u53401_piRNA_house mouse
TCCATTGGTTTACCAACATGAGGCCTCCCT
>u79043_piRNA_house mouse
TGAGATTAAAGATGTGCGCCACCACCGC
>u67584_piRNA_house mouse
ACTTGACTACATCTGGAATTAACTAAAAACCC
>u50705_piRNA_house mouse
TGATGCCATCTTATTGCCACTTCTCAG
>u67888_piRNA_house mouse
TAATATGTACTGATGCCACACTACTAGAACA
>u161558_piRNA_house mouse
TGGGTGAATAGATGATCTGCTAAGATGCC
>u167780_piRNA_house mouse
TGCAATGGGCAATGGCCATCCTCTTGGGGA
>u158340_piRNA_house mouse
TGTTTCCCTACTCTAAACTCAGACCATTGT
>u51641_piRNA_house mouse
TGCGCATAGGAATCTCCCATTCTCCTCCCC
>u157786_piRNA_house mouse
TNCCTGTGACCACAAGAAGTTGACAAGGGC
>u166577_piRNA_house mouse
TGCCCAGCTGTTCACCAGAGTCTACGGGATT
>u161265_piRNA_house mouse
TGGTAACCTTGATTATCATTACAATGTGAT
>u57873_piRNA_house mouse
TCTCAGTGTGTCTTATAAGTGTTCATTAAC
>u85713_piRNA_house mouse
TATGCAAGGATCTTGGACACGCAAGGGTGT
>u170836_piRNA_house mouse
TGAATATGATGTTTCAGGAGGCGATAAAG
>u76144_piRNA_house mouse
TCATTTAAAACTGATTCCTGAAGACTGCT
>u49304_piRNA_house mouse
TGTTAAGATTTGCTTTTCTGGTTGATGGC
>u87195_piRNA_house mouse
TCGTTGTGCCCACTGTCGGAAGCGCT
>u58664_piRNA_house mouse
TGGCAGCCTGCAAGATGGATCTCGGAA
>u172552_piRNA_house mouse
TCTCAGGAAAGGCCTAACATTTTGCTCC
>u160611_piRNA_house mouse
TGGTGTTCCTGTCAGGTTATCGTGCTGC
>u81048_piRNA_house mouse
TTACAAATAGGATGGTGTTCTTGATAGTTC
>u60854_piRNA_house mouse
TCCGTGGTGAATTTTGAATTTGTTTTT
>u59199_piRNA_house mouse
TGCAAACTTTGGTTGCGTTGCTGTTGTAC
>u172906_piRNA_house mouse
TCNCCAGGGCCTTGGCTACTCTCGCAATC
>u46244_piRNA_house mouse
TGACTTTCTAAAGATGTTGCCATTGGGAGA
>u83520_piRNA_house mouse
TCCTTGACCGGACCTAAGCCAAGGTGA
>u166674_piRNA_house mouse
TGCCATGGTGCCCTCCTTGTACCTTGGAT
>u165611_piRNA_house mouse
TGCTGCCTTTGTAAAATAGGACCTGGTGT
>u63543_piRNA_house mouse
TCCCATACGTCTTTGCGAGTTTTCTGATCGG
>u155789_piRNA_house mouse
TTCAAGGTGACTTGCTCAGCCTGCTTTCT
>u147287_piRNA_house mouse
TCAGAGTACCTCACTTCCCAGTTGCCTCTCC
>u86336_piRNA_house mouse
TGAGAGAGCAAAATTCAAACGATTCAAGA
>u45663_piRNA_house mouse
TGAATGCCAGTGAGATTCAGCTTCTCC
>u50119_piRNA_house mouse
TCTTGCTGAAGGAAACAAGCACTCTGCTGC
>u149749_piRNA_house mouse
TAGGGATTTTCTAGAAGGCCTAAGGTGTG
>u45984_piRNA_house mouse
TGGTAAAATGGTACCTGGCTTACGTC
>u81537_piRNA_house mouse
TGACAGATGGAAGCTGCTTGTGTGAAAGTA
>u150701_piRNA_house mouse
TAGATGAGGTGGCTCCCCTATTAATTGC
>u147269_piRNA_house mouse
TCAGATGTCCTACTAACTTGATGGCGATGA
>u46454_piRNA_house mouse
ATGTTAAAAGAACAGATTTCCACACAGAGCT
>u81084_piRNA_house mouse
TGAAAAAGTGATGCTTCATTCTGATGGAA
>u71233_piRNA_house mouse
TGACTGAAAAGCCTACTGACCTACTGGAGA
>u151873_piRNA_house mouse
TACCCATTTCATAATGAACCTCTTTGTACTT
>u149486_piRNA_house mouse
TAGGTGTTTCCCAGTGCACAAGGCCAAGAT
>u75716_piRNA_house mouse
TCTACTAAGCTCAGTTTCCTAAACGTTTC
>u81490_piRNA_house mouse
TGGTGAAAAGAGAAACCTCAAACACAAAGAC
>u154106_piRNA_house mouse
TTTCCGGAAGAAAAGGATATTTGTGTGTTA
>u166364_piRNA_house mouse
TGCCTCAGTGGATGATTCTCGTCCCCTCAT
>u155200_piRNA_house mouse
TTCTGTTGGACTCCAGCAAGTTGCCTCAATT
>u169662_piRNA_house mouse
TGAGAGAGGGTCTCATGTATTCTTGGCCA
>u56142_piRNA_house mouse
TAATGGTATCTCTATACCACTTTGCCTGC
>u174195_piRNA_house mouse
TCCCAGGAGGTCAAGTGTCTGGATGGACCAGT
>u81105_piRNA_house mouse
CTCAGAAGTTTCCATTCATGGTCCTC
>u171903_piRNA_house mouse
TCTTTCTTTTGTCTCCATCTCGTCTCTGC
>u66431_piRNA_house mouse
TGAAAAACAGTGAGCATCCCAACCTACTA
>u51271_piRNA_house mouse
GGGTAAACCTATAGTTTAGTTCCTCAGCCC
>u80124_piRNA_house mouse
TGGGCACTGAACTCAAGACCCTTGGAAGAGC
>u153906_piRNA_house mouse
TTTTCTGTTACAAGCAAAAGGTTGCCTGCC
>u72587_piRNA_house mouse
TGTCTCTGATATGGTGGCATAAA
>u66315_piRNA_house mouse
TAGTATATAATGCTCCACTTTGTCGCTGAC
>u167589_piRNA_house mouse
TGCAGAAATGTCCTCAAGAGGGTGGGCTA
>u72344_piRNA_house mouse
TAGGTGTATTAAGTCTTTAGAATTAAGCTT
>u156252_piRNA_house mouse
TNTTACTTACCCATCAGTATGTGGTTTGCC
>u73188_piRNA_house mouse
TGGTCTGTATTGGAAATTCAATCTTTTCAA
>u87059_piRNA_house mouse
TCACTATGTCATATAGTTCAGGGTGTACTT
>u153206_piRNA_house mouse
TAAGTGCAAAGGATGGAAATCTTGTTCCTC
>u164679_piRNA_house mouse
TAAAACGTGCCTCGAAGAAGACTTCTCTC
>u47780_piRNA_house mouse
AGGTCGCACAGCTAGTTAGCAGCAAGA
>u72617_piRNA_house mouse
TTACAATGTTATTCGGTGCACCATTTTC
>u81921_piRNA_house mouse
TGGTTTGTACTGAGATGTCCTCACCAC
>u157917_piRNA_house mouse
TNCCACTGAGCCATGCCCTCAGCCCTACA
>u162638_piRNA_house mouse
TGGCCTTAGACCTAGAGCTTCCGAACCCGCCT
>u159816_piRNA_house mouse
TGTCAAGATTGGGTTGCATGTGGGATATG
>u159645_piRNA_house mouse
TGTCATATACTTTCAAAGGTCCCATTACAGC
>u69561_piRNA_house mouse
TGGAACAGGACCTTGTAATGCTGTATATAC
>u77670_piRNA_house mouse
TCCTGTAACTGAAGGACTTAGAAGTTTGC
>u171048_piRNA_house mouse
TGAAGCAGGTCAAGCTACCATTGTGAAGGGTT
>u150346_piRNA_house mouse
TAGCCTGGTGACCGTTACCAACTCTTGATA
>u82353_piRNA_house mouse
TGGCACAATACGTAATTGATAAGTTTTATA
>u81807_piRNA_house mouse
GACAAAACAGGGATTGTCATTAAGTCGGT
>u68060_piRNA_house mouse
TAATAACATAGTTAACATAGTGTCCACAGTC
>u155743_piRNA_house mouse
TTCAATTTTAAGAAGGTGTCTAAGGATGTA
>u60664_piRNA_house mouse
TGGAAAATCATTACCACCAATGTCTGCAAA
>u73578_piRNA_house mouse
TCACAAGAGCCTTTTCATTGAGCAGAAGC
>u155481_piRNA_house mouse
TTCCCTGAGATGCTTATGAGGTGAAGAGA
>u175174_piRNA_house mouse
GCCCAGAGAAGAAGCTAGGGTGCCATGG
>u51369_piRNA_house mouse
TATTGATCTGGTGCAGGAGATTCTGTTGT
>u87121_piRNA_house mouse
TACAACATCGATTGATACTCTCTGGTGAGA
>u65174_piRNA_house mouse
TAGATAGTCCACCTTATCACCTGC
>u64181_piRNA_house mouse
TGCCAGGCATGTATAATATAGATGACGT
>u176083_piRNA_house mouse
CATTGGTTTACAAAGCTACACTTGGGTGGT
>u158719_piRNA_house mouse
TGTGTTATTATGACCTTCAAGGATGCTGT
>u147713_piRNA_house mouse
TCAATTGGTAAGGTTGCTTGCCTAGCGTGC
>u56421_piRNA_house mouse
TGAAACATAATTGCTGCATCAGTTAACACTGC
>u57835_piRNA_house mouse
TTGGTTTTACCCAGGAATTCTGATTTATGAA
>u47701_piRNA_house mouse
TGCAACAATACCATCTGCAGCTGAG
>u62200_piRNA_house mouse
TACATTGGCTTCTCAGAGCTTGGGC
>u170261_piRNA_house mouse
TGACATTTGCTTGGTGGTGTCTGCTAGT
>u63071_piRNA_house mouse
TAGTAGACTATAATGTTCATTAGCTTTTA
>u47817_piRNA_house mouse
TGGAAGCTTCATGCATTCAACAGCAACCC
>u70857_piRNA_house mouse
GAGTCTAAATCGCTCTTAGTGATGTCAGGT
>u47291_piRNA_house mouse
TGAGAACAGTGTTGAAAATCCATGTT
>u165895_piRNA_house mouse
TGCTAGAGAAGGCAATCCAGGTCGATGCA
>u76349_piRNA_house mouse
TGGGAAGCTTGTTGAGTTAGAGTGTCTCT
>u168658_piRNA_house mouse
TGATATTGTCAGGACAAAGGCCCATGCTC
>u51684_piRNA_house mouse
TGTGTTAAAATGCTTGTTCCCAGCT
>u156275_piRNA_house mouse
TNTGTACATGGGTAGGTGCAGATTCATGT
>u165015_piRNA_house mouse
TGGAACTTGCCATCACTCTGGTTTCTCTGC
>u152155_piRNA_house mouse
TACATGGCCCTCGGTGCTAAAGTGTCACATC
>u161916_piRNA_house mouse
TGGGATTAAAAGTATGTGCCACCCTGCCTG
>u62148_piRNA_house mouse
TGTAAGTGGTAAGACATGCCACCCTGTG
>u165711_piRNA_house mouse
TGCTCTCTGAAACACCCTGGAGGAATTCC
>u158461_piRNA_house mouse
TGTTGACGTTCAGCCTTCGCCCTTTTGGTT
>u78451_piRNA_house mouse
TAACTTGTTATGGTACTGTTCTGCTCCT
>u153783_piRNA_house mouse
TAACTAAGGTGCTTATTACCATTTAAAGC
>u53827_piRNA_house mouse
TAAATTAGTTGGGATCCTTGCCTGCC
>u163286_piRNA_house mouse
TGGATGCCCTGAAGACAGACTTTGTG
>u147684_piRNA_house mouse
TCACAACAACTGTGTGGAGGTATAGGTGTC
>u72416_piRNA_house mouse
TCCTTACAGCCACATCTGCAGTCTTGCACA
>u80581_piRNA_house mouse
TAGTCATGTGACCTGTTGAATTAGGGTGT
>u68561_piRNA_house mouse
TCAGAAGCGCCCTGCCCATGTTTGGTAAGC
>u167863_piRNA_house mouse
TGCAAGTCAGGTGTCTTCCTCTATTGTCC
>u173864_piRNA_house mouse
TCCGATAATGTTTCATATGCTCTTGATGT
>u65717_piRNA_house mouse
CAGGTTAAGAGACCCTAGTTTATGGAGGCCT
>u176514_piRNA_house mouse
AGTGTTATCGATAGGACAGATGAAGT
>u149543_piRNA_house mouse
TAGGTGGGTCATGCCAGATGCAACAGATGC
>u166276_piRNA_house mouse
TGCCTGATCTACAGACATGAAATCCCAGCC
>u172771_piRNA_house mouse
TCTAAACTCGGGTTTCAGAGTGATGCCGCC
>u172822_piRNA_house mouse
TCNGATGTCCCTACTAACTTGATGGCGATT
>u153070_piRNA_house mouse
TAATAGTTCCAGCACTGCTCAAAGATCGT
>u48408_piRNA_house mouse
TCTCCAAAGTCATGAAATTTGTTGTTCTGC
>u156265_piRNA_house mouse
TNTGTTTTAGTTGAGAATGCGATTGGTGG
>u74632_piRNA_house mouse
TGACTCTTACAATATCACATATTGCTTGGTT
>u163590_piRNA_house mouse
TGGACTTCCCTATGATCGTGACCTTCC
>u176427_piRNA_house mouse
ATTCGTGGGTNCCGATGATAGCTGAG
>u83576_piRNA_house mouse
TGCAGTAAGGTTGTGAGGTCCCCACAAC
>u77309_piRNA_house mouse
TGGTCTCACACAGTGAAAATGGCATG
>u147551_piRNA_house mouse
TCACATTTCAGGTCGACCTCACAGAGAAT
>u76828_piRNA_house mouse
TGCAAAGTTGTTTGAAAGTGCAAGGTGTCTT
>u157293_piRNA_house mouse
TNGCAATGCAAAAACNGGCATGAAGTCTGGG
>u53696_piRNA_house mouse
TGTGGCCATTGGACATTTTGGTGACATTT
>u169758_piRNA_house mouse
TGAGAATGAATTCTGGTGCCACCCTTGCCC
>u86331_piRNA_house mouse
TGCTATGCAGTCACCTTGGGGCTAGACC
>u168211_piRNA_house mouse
TGATTTCAGGAAGTGTCATGGTATCTGAG
>u66062_piRNA_house mouse
TAAACCCTGAGAGTGGCATCTAAATGTTTA
>u61383_piRNA_house mouse
TGGTCCTGTGGAAACGTTTCCTCCTG
>u46167_piRNA_house mouse
TGACAAATGTGCCTCAGGTTGTAAACTA
>u170194_piRNA_house mouse
TGACCCAAAAGCAGCCACGGTGCCTCTTTA
>u60881_piRNA_house mouse
GGAACCACATCAGTAGGACCTAGATTCTGC
>u65529_piRNA_house mouse
TAGTGCTGGTTTTCCTGTGAC
>u87484_piRNA_house mouse
TATTTCTACATTAAAAAAATAACCAACAGC
>u155175_piRNA_house mouse
TTCTTGGAGATGTGGTGCCACATAACCCTG
>u52648_piRNA_house mouse
TGCAAAAAGGCCAGGAGCTGCAGG
>u81262_piRNA_house mouse
TACAATGGTGTCTAAGACGAATTAGCCT
>u69220_piRNA_house mouse
TGAATTTGTCTGTGTCAGCAATCCTTGGTC
>u152318_piRNA_house mouse
TACAGCGGAAAGAGACAGTCAGCCACAAAC
>u63692_piRNA_house mouse
TACCAGAACATATTTGGCTTAGAGTTTATTT
>u52261_piRNA_house mouse
TCCACATGGATGTGTGCTCCTCCCACAAC
>u56159_piRNA_house mouse
TGTCGGAAGGATTCAGCAATTCTGTC
>u168926_piRNA_house mouse
TGAGTGCTTCTTCTGTCATATCCCGTGGT
>u88155_piRNA_house mouse
TAGGAGCTTATCAGAGTCACTCTCCTA
>u164846_piRNA_house mouse
GTGTGTCTTATAAGTGTTCATTAACAACGT
>u153976_piRNA_house mouse
TTTGGTGACAATATTGGACGACACATACT
>u154140_piRNA_house mouse
TTTCACGGTGGCAACGTCAGAAGACGTGATT
>u158655_piRNA_house mouse
TGTTAAGAGGGAANCTTCAGCTTGTAGGC
>u70517_piRNA_house mouse
TGAATGTCTGTGTAGCCTG
>u165641_piRNA_house mouse
TGCTGAGTTAAACTTACGTGCCACCTTCTT
>u160200_piRNA_house mouse
TGTAAAAGGAAAGCCCTGATATTCCCACTCT
>u50548_piRNA_house mouse
TCAACACACACTTGTTGGTAACCTCTGGCA
>u162047_piRNA_house mouse
TGGGAGGATTTCCTTCTCAGGTGAGCAG
>u170554_piRNA_house mouse
TGACACACAGCAGGTGTTTAATGGGAAG
>u78022_piRNA_house mouse
TGTCAAGTCTCCCGAGTTGCTTTTTGACT
>u47418_piRNA_house mouse
TCGGGTTTTTTTGGTGACTGTACACAGG
>u158576_piRNA_house mouse
TGTTATGATGCCTGGTCGTGCCCCTG
>u81277_piRNA_house mouse
TGAGATGGTGATGATATTACCCTGCTTG
>u160443_piRNA_house mouse
TGGTTGTCCAGATCGTTGTGGCCTTA
>u45711_piRNA_house mouse
CTCAAGATGAAAGGTGTGACCCTGTTGTG
>u67204_piRNA_house mouse
TTGGGTTTTACACTAACTAACTCAAGGTAC
>u165503_piRNA_house mouse
TGCTGTGTTTCCCGGTCCCTCCCTG
>u87793_piRNA_house mouse
TGAAATTTTCCACGAGCATCCAGGCCCTCCA
>u167419_piRNA_house mouse
TGCAGTTTGATTTTGGCCTAAAGATGCCAG
>u58643_piRNA_house mouse
TAGCTTATCGTTAGCTTATCATGGTCAAGCC
>u64548_piRNA_house mouse
GACATTTAATTGGTGAAAGTGTTGCA
>u153691_piRNA_house mouse
TAACTTCTGGTGTTGATACGTGGAGAGT
>u82894_piRNA_house mouse
TGCCAAGGCCTTGGGTTCCATCCCTGATA
>u74928_piRNA_house mouse
TGAGCTTTCATTCATCTGTTGCCAAGGG
>u60556_piRNA_house mouse
TTGTCACAGTAACAACAATAATTAAAATGGTC
>u79168_piRNA_house mouse
TAACACCAGTGAGGACAGCATTTGCTGAT
>u175337_piRNA_house mouse
GAGAATTCAGTGTTGCTCTGAGGACAGT
>u74205_piRNA_house mouse
TAGTGAGATATAAATGTTGACACATTGCCT
>u147354_piRNA_house mouse
TCAGAAGAAACACTGGGTAAGGGACTGG
>u46511_piRNA_house mouse
TCCCAGTCTTACTGAATGATTTTCTTTAATG
>u87424_piRNA_house mouse
TGGGATCTTGTGTTAGAAGACAGCATGGT
>u158618_piRNA_house mouse
TGTTACATGAAGGAAAGGGCTGCACATG
>u65930_piRNA_house mouse
TGCATATCCTACTTTTTTAATGTCCTACTC
>u49590_piRNA_house mouse
TACTGCCAGGTGTCCCTACCT
>u80309_piRNA_house mouse
TCCATATACCTCATGCATTGTGGGTTAAAA
>u175010_piRNA_house mouse
GGCGAATTCTTTTGTGGTGCGCTCTGCTGT
>u175378_piRNA_house mouse
GACCATTTCACTCAGACTGTAACCATGA
>u64854_piRNA_house mouse
TACCAAAGCTGAACTTCAGCAAGGCCAAG
>u166019_piRNA_house mouse
TGCGGCCGGCTGAGGACTCTTTCTGTGA
>u69240_piRNA_house mouse
GGGGAAAAACACTCCTACTGAGTAACAATG
>u82942_piRNA_house mouse
TTTGGTGAAAAGTATCCAGTGCCCCTTAT
>u159079_piRNA_house mouse
TGTGCATTCCGTAAATTCTCTTAACATGGT
>u60106_piRNA_house mouse
TAGTATGATGGCTCTGCAATTGCCTTCCATG
>u161532_piRNA_house mouse
TGGGTGCAAAGAACCTCATGAATGCAGGAC
>u166097_piRNA_house mouse
TGCCTTTTCCCGGTAATGTTTCATATGCTC
>u64133_piRNA_house mouse
TGTACTCAATATTTGTTGTGTTTGAAGGGA
>u74336_piRNA_house mouse
TAGCATAGTACTTAAGAGGCTTGGGCAAG
>u169673_piRNA_house mouse
TGAGAGAAGTGTTTCTTGGCCCTGCCATTT
>u160564_piRNA_house mouse
TGGTTAATCCATGGTGCCCCTGTGTCTGT
>u147752_piRNA_house mouse
TCAATGACTGGATCCATCAGTTGGGCACGA
>u64875_piRNA_house mouse
TGCCACTACGATTTGGTATCTTAAGAAGTG
>u74181_piRNA_house mouse
TAGACATTTTGAGAAATGATCATAAAAGT
>u161863_piRNA_house mouse
TGGGATTATAAGACTGCCCATTATGCCTGGT
>u52969_piRNA_house mouse
GATATTTTCTCCACTGAAACTGAAAGAACCGT
>u52082_piRNA_house mouse
TCTGTCTGGTGTTATTTCGCCGATTTTGT
>u64675_piRNA_house mouse
TAAGATTGCGTGTCAAAATCCTCATGTGT
>u85461_piRNA_house mouse
TGGGTGAGGTGGCTTCTCTCAATACTTC
>u62586_piRNA_house mouse
TAAGATGAGTGGGAAATTTCATGCAGTGT
>u50446_piRNA_house mouse
TGAAGTGTTAGGCAGGTGGGCCA
>u174039_piRNA_house mouse
TCCCGTGCTGAGATGTTTCCTGAGTAACCA
>u157182_piRNA_house mouse
TNGCCAGTTCTGGTGTCCTTCACAGCTGC
>u160832_piRNA_house mouse
TGGTGATGTACATTTCCAGGATCATGGCAT
>u81021_piRNA_house mouse
TAGCTTCTATCTTTGCATGATTCTGATTG
>u176153_piRNA_house mouse
CAGGAAATGTTGACTTCTCCAGTGCCTGGC
>u164899_piRNA_house mouse
TGGAAGGACTCAAATCATGGTGTCAGGATA
>u151892_piRNA_house mouse
TACCATTTGCCTTCATGTCCTTGTTGGTCTT
>u174851_piRNA_house mouse
TCCAACAGTGCGGTTGCCTGGGCTCTCCTGT
>u171346_piRNA_house mouse
TGAACACATTTTAAACGTGCCTCGAAGA
>u48966_piRNA_house mouse
TAAATGATTAAAAATATCTCAGAGTGTACCC
>u70108_piRNA_house mouse
TATAAAGAACTTGAAGGGACAGTACCCAAC
>u58126_piRNA_house mouse
TGCTTTCTCGTTGTTTTGTATCCAGCC
>u153421_piRNA_house mouse
TAAGCCGCGCCAGATGCCACGCCAC
>u88077_piRNA_house mouse
TATCATAACCCATGGATGTCTCTCATTGT
>u47188_piRNA_house mouse
TGAACGCGTAGTGAGGGCAGTACTGC
>u46700_piRNA_house mouse
TGTGAAGCTCAGAGACAATGTCGTAAGGCTT
>u67215_piRNA_house mouse
TGAAACACAGTCTGGGAGCGTCTTGTGTT
>u60843_piRNA_house mouse
TGACAATATGCCAAGGAACAGACTTCCA
>u171652_piRNA_house mouse
TGAAACTCACTTAGTGGCTCTTGTGTGAC
>u53528_piRNA_house mouse
TGCCAAACAAGTTTTCTTTCTGCTGGCC
>u166700_piRNA_house mouse
TGCCATGCAGGGAGCTCCCAGCACCAAGT
>u176657_piRNA_house mouse
AGAATGTTGGCATGGGTGTACTGTTCTGC
>u85161_piRNA_house mouse
TGAGTGCTTATAATGTGCCAGGTACTGTTT
>u157362_piRNA_house mouse
TNGATCTATGGAGCCAAGAACCTAGCCTT
>u156947_piRNA_house mouse
TNGGACCCAAGCCAAGAGAATGATGCCGC
>u78982_piRNA_house mouse
TCAGAAATGTCCTGTGAAACTCGCCTAA
>u59668_piRNA_house mouse
CAGAAAAGGTGGAGCCTCGAAGG
>u63461_piRNA_house mouse
TAGCTATGAACAATGCTAGATTTTTGATGG
>u163116_piRNA_house mouse
TGGCAAACTTTGGAGATTTTCGAGTGTCCCA
>u53378_piRNA_house mouse
TGCCAACGCCTCGGGGATACCTTACT
>u164806_piRNA_house mouse
TAAAAAATGATGTGCTTTTTGGCAGGTGGC
>u155748_piRNA_house mouse
TTCAATTCCTAGCAAACACATGATGGTTCT
>u160291_piRNA_house mouse
TGNGCCTTTTCTCAATTTAGGGTGTCAAG
>u156078_piRNA_house mouse
TTAATGTGACCTGTCTTAAGCCCTCAGT
>u71544_piRNA_house mouse
TGGGAAAAGTGCCCCCAAAAGGCAAAGGTC
>u157223_piRNA_house mouse
TNGCATCTTTGCATCTTGTGCCCCTGAGCC
>u150152_piRNA_house mouse
TAGGAAGAATCAGCCTGCCTCTGTTTTAG
>u82484_piRNA_house mouse
TGTGAGATGCCACAGCACATCAGCTGGTTCT
>u63604_piRNA_house mouse
TTCCTGTTCTGATTTCCTTTGACTGTGATGT
>u67410_piRNA_house mouse
TAGGCATACAGTTAACACCTGAGAATTGCC
>u157399_piRNA_house mouse
TNGAGGTTCCNGCAAAGTACCAGGTG
>u87702_piRNA_house mouse
TTACAGGATGCAGGTGGTCTGATGATCTCATA
>u49267_piRNA_house mouse
CCTCTATTTAAATCTAAACTTTACATCAGG
>u52064_piRNA_house mouse
TGAATTAACTCTTGCTTGCACACGGAC
>u176548_piRNA_house mouse
AGGTCATGTGTTGGATAATATTCCGGATAA
>u172668_piRNA_house mouse
TCTACTTCAAGGCCTGTGGAATGGATGCTC
>u158671_piRNA_house mouse
TGTTAAATAGGTACCTCAGCTAGTTGTC
>u77233_piRNA_house mouse
TACAACATATACATTGAATATGGGCATGGC
>u73777_piRNA_house mouse
TGTAAACTATCAAATACATTCGATACACATA
>u162286_piRNA_house mouse
TGGGAAGCATTGTTGAGTTAGAGTGTCTCTC
>u152814_piRNA_house mouse
TAATTCAGGCTGCATCCAGAACTACTCTTC
>u63369_piRNA_house mouse
TGCCCTTTTTGTGTATTGAATGCCAGGG
>u50790_piRNA_house mouse
TAAAGCATAATTGTCCACAATGGGAAG
>u155309_piRNA_house mouse
TTCTAAGTCCTACCCACTGCTTTTGTGTTC
>u71944_piRNA_house mouse
CAGCAGATAATTCTCCTGATTGTGTTTTTAA
>u67189_piRNA_house mouse
TGTGGTTGTTTACTTGAGTACATAAGTGCGA
>u155103_piRNA_house mouse
TTGAAGCGGTGCTTCTGTTGGTTCCCGAGC
>u155252_piRNA_house mouse
TTCTCTCCTAAGAAGAAAATTTAGGTGCAAGC
>u172949_piRNA_house mouse
TCNCACAGGTGTTTTAGCTTGTCTCCTCTGC
>u168060_piRNA_house mouse
TGCAAAGTTGTTTGAAAGTGCAAGGTGTCTT
>u167930_piRNA_house mouse
TGCAAGATTGACCATTTCAGCTACCTGC
>u71800_piRNA_house mouse
TCCTGGTGTTTTATTTACGAGCTGTA
>u66997_piRNA_house mouse
TCTGTTCAATACCAAATGCGGAGAGCCC
>u62736_piRNA_house mouse
TGATCTTCTTTTTAACCCACATAGCCTT
>u171969_piRNA_house mouse
TCTTGCCGTTTCTCACCATTGACTTTCC
>u175789_piRNA_house mouse
CGGTCCTTCGGTGTCTGTTGGTCGATCGT
>u83105_piRNA_house mouse
TGCTATTTCTTCACCCCAGGCCT
>u83978_piRNA_house mouse
TGTCTTGTGATCCTTTGCTAAGGTATTGTGT
>u147818_piRNA_house mouse
TCAAGACATAGAGGTAAGGTGAGTTTGCC
>u72128_piRNA_house mouse
TGGTGTCCAGACTGGATTTGAACTTGA
>u169722_piRNA_house mouse
TGAGACAATGAGGTTCTCAATAAAAGTGTGT
>u158887_piRNA_house mouse
TGTGGTGTGAGTGCTCTGCTGGTCCCA
>u155663_piRNA_house mouse
TTCAGCTTGTCCAGTTCGCCTTGATCCAGA
>u69664_piRNA_house mouse
TCTGATGTGAGCTTCTGCAAATGATGAGAGC
>u151147_piRNA_house mouse
TAGAAATGCTGTGCAAATGAATTCGGCC
>u66351_piRNA_house mouse
TAAGCCGCCATGGGATATACAATTTGTTC
>u55662_piRNA_house mouse
TGAAGTATATCTCTTTGTATCTTACCTGCTT
>u175901_piRNA_house mouse
CCNGTAGGTGTGTGACCAATTTCCTAAGA
>u49926_piRNA_house mouse
TGGTAACAACACGTGAAGCTATGTCTCTCC
>u170212_piRNA_house mouse
TGACCAGGTCAAGTCTCTTGGACAGATTGT
>u62456_piRNA_house mouse
TGAACCTATTTTGCGTTGAGCCGGACAGGA
>u58177_piRNA_house mouse
TGCTTTTGAATTTTATTGAGGATAGTCTA
>u67462_piRNA_house mouse
TCCAAATCCGTAATTGCCCTCTTAGC
>u51465_piRNA_house mouse
AAATAACAGAGTGTGGTTGCCATCTACCC
>u171412_piRNA_house mouse
TGAAATGGTGAGAGTGTGTCAAAGCCAGAC
>u72828_piRNA_house mouse
TATGATGCAGGCCTTACAAGGAGC
>u52247_piRNA_house mouse
TTATGTCTCAACTTTCGAGTATTGCCA
>u165705_piRNA_house mouse
TGCTCTGGACATCTGCTTTCGACATCTGTC
>u79486_piRNA_house mouse
TATATCTAGAGGTTGGACTGGTTGTGACAA
>u84120_piRNA_house mouse
GGAGAACCGATCAGTGAGAATTGGCTA
>u64241_piRNA_house mouse
TGATAAGAAAAAATGTTGACAAGGGCA
>u163668_piRNA_house mouse
TGGACAGGAACCTCAAAGGTGTCACTGGG
>u87351_piRNA_house mouse
TTACTATAGGAATGGTCAAAACTTGACCTGG
>u86746_piRNA_house mouse
TTCAGCTAGAGATCTTTGTAATGAACAAGA
>u74150_piRNA_house mouse
AGCCTTATTGAAATTCTGTGGCTGTTCC
>u70983_piRNA_house mouse
TGAGATAAGTTTGATTTTTAGGGAAC
>u47933_piRNA_house mouse
TCCAAGCACATTGGGTTCAGAACAGGG
>u81353_piRNA_house mouse
TTGTTAGAATACTTGTATTTATGCTGAGC
>u63137_piRNA_house mouse
TAGCAGTATTCTCCTGACTGGCTGC
>u87434_piRNA_house mouse
TGCTTCCAAGTGACCTTTTGGTGACCC
>u85345_piRNA_house mouse
TGGCTACATTGATCTCGAGCTACCGTGC
>u170965_piRNA_house mouse
TGAAGGCATGCCGGATCCTTGGCACCCAGT
>u67684_piRNA_house mouse
TACTATGACACACTTGGTTGTCCATGGTC
>u173524_piRNA_house mouse
TCCTCCAAGATTAAGAAACATTGTGCCCT
>u49654_piRNA_house mouse
GATGGCAACTCCAGGCTCCTGGATGCA
>u81331_piRNA_house mouse
ACCCCGGAGCTCTTGACTCTAGCTGCAT
>u163872_piRNA_house mouse
TGGAAGGTGATCTGGTTTCCACTTAGCCAT
>u68727_piRNA_house mouse
TGAGAAGAGTTGCTTATTGTTTCGAATGC
>u55608_piRNA_house mouse
TGGGACTGAGAATGAAAGAGTTGGTCTTT
>u71609_piRNA_house mouse
TGGGTCCCATAAATTGTTTGAGAAAACAA
>u45645_piRNA_house mouse
TGAATAGAGTATTCCAGCCAGTGTCC
>u167710_piRNA_house mouse
TGCACACGGACAATGGCCAATCTGCATGCA
>u78070_piRNA_house mouse
TTGGCCAACTGGAAGTTACCAACTTCTGTCC
>u158519_piRNA_house mouse
TGTTCCTGACGGGTGATCTTTGGCAGCCGA
>u58692_piRNA_house mouse
TTCAACGGTCCTTCGGTGTCTGTTGG
>u173363_piRNA_house mouse
TCCTGGTCCACTGTCAACCACAAACAGCAAGC
>u75264_piRNA_house mouse
TTCTCTGCAGAGTTGGTAGTACCCGGTGA
>u170884_piRNA_house mouse
TGAAGTTCAAATGGTGACGGCTATGAGTGT
>u61157_piRNA_house mouse
TATGTGCCAGTTTGTCCAGACTCCCC
>u46146_piRNA_house mouse
TGAAAGCTTAAAATGCCATGGAGTGCTG
>u148229_piRNA_house mouse
TATTCATCTGGTGACTTGTTAATATACT
>u148203_piRNA_house mouse
TATTCTGGAGAATTATAAGTGGCCTGCCATGT
>u84497_piRNA_house mouse
TAGTATAAAGATTTAGCATCAATGTTGCAA
>u165517_piRNA_house mouse
TGCTGTGGAATTACGGGTGGGTTGTGG
>u83991_piRNA_house mouse
TATGCTCGTTCATGTGCACACATGTGTAAGC
>u47073_piRNA_house mouse
TACCATAGGAAGTTGATGTGACTTCGGTGA
>u85482_piRNA_house mouse
TGCACAGATGAGTGTCTGCTGGCCCACCTC
>u171238_piRNA_house mouse
TGAACTCTTAGCCTCAAGAATGCTGGGT
>u74792_piRNA_house mouse
TGGCAGACTCAACTTCCCTGAAGAGGC
>u53297_piRNA_house mouse
TTTGATCTTAGCCATTTTGACTGATGTGT
>u156436_piRNA_house mouse
TNTAGATGCAGAGCCCAAGAAGCACCTAAC
>u67514_piRNA_house mouse
TAGATCTACTGAGAAAAACCTTTTTTATCCA
>u171421_piRNA_house mouse
TGAAATGCTGTCTCCCAGCACTTGGCTGATC
>u151213_piRNA_house mouse
TAGAAACTGCCTCGGTGCAGATGCCATGGTT
>u154258_piRNA_house mouse
TTNGAACAGATGCCTCAGTATCAACCTTAAC
>u50027_piRNA_house mouse
TCCTCAGTCACAGATGATGGTCCAGCC
>u81980_piRNA_house mouse
TGCATTCTGTTTATGATCCTGTGCCT
>u55177_piRNA_house mouse
TGAACTTGTGGTTCTGCTTCATGGTGCTGG
>u52197_piRNA_house mouse
TTACTACGTATGTCTCTCTTTGACTGG
>u62198_piRNA_house mouse
TGAATCAAGTGAGGCACTGCTTATTAAAGTT
>u170618_piRNA_house mouse
TGACAAGATGCAGGTACTACGGCACTCC
>u175637_piRNA_house mouse
CTCAGGAACTAGTGAACTTCTGACCCCAGAT
>u159611_piRNA_house mouse
TGTCATTGTGGTAGCCATTTATTGAATTC
>u162407_piRNA_house mouse
TGGCTTGCACTGATTTCTTCACAGATACCTC
>u77292_piRNA_house mouse
TGATATTTCTAGCTACGGTTTGCCCTAT
>u154189_piRNA_house mouse
TTTAAAGAGTGCCCTGGGTAAAGTCTTA
>u48572_piRNA_house mouse
TGGTACATTTGTCTTGATGTGTTATGCTT
>u54602_piRNA_house mouse
TGAAAACCATGAGCTGGGATAGGGCAAA
>u87407_piRNA_house mouse
TGGGAAGTTTCTGATTGGCCTGGTTCACA
>u151916_piRNA_house mouse
TACCATGGAAACCACTGACCCCTGTTTTGT
>u165173_piRNA_house mouse
TGGAAACTTAGAAAGCGAGTTTGGTTTGC
>u45989_piRNA_house mouse
TCAGAGCCTACGTTCGCCATGTTCAGG
>u149733_piRNA_house mouse
TAGGGCTGAAAATCTTTACCCTCAGTGACCA
>u51749_piRNA_house mouse
TAATAAAAGTTCTGCATCACAAGTCGTGT
>u156416_piRNA_house mouse
TNTATGTTGAGCCTCCAGCTGTTCTTGCACC
>u61854_piRNA_house mouse
TCGGACTAGTTTGAAGACCATGGATGTC
>u59971_piRNA_house mouse
AGTTCTGCTAACTGACGTCTATCTTGCCAA
>u50678_piRNA_house mouse
TAAACTTACCTCCCCTTCCCCCTCTTA
>u63832_piRNA_house mouse
TACTGTGCTGCCCAAGGGACTTCTTGC
>u173173_piRNA_house mouse
TCGAACTCAGAAATCCGCCTGCCTCTGCCTT
>u50456_piRNA_house mouse
TGGCATCCATTGCAACTTAGGTGCCGGTCC
>u86597_piRNA_house mouse
TTATTTACCTTTTTGAGTGCTTGTGACTG
>u62393_piRNA_house mouse
TGCAATGCTGGTGCCTCGGTCTTCCT
>u163560_piRNA_house mouse
TGGAGAAAAGTCATGGTGTCAGTTTGGAAT
>u173569_piRNA_house mouse
TCCTATTCAGTCTTCAGCGCAGTCAGTTC
>u47131_piRNA_house mouse
TAATTCCTAGAGAGTCAACCACCCTATAA
>u63190_piRNA_house mouse
TTGGTGCGGAGAACTAAAAGAGACTTAGCTG
>u148410_piRNA_house mouse
TATGGGATAAGTATGATGGTCGGCAGCGGT
>u176521_piRNA_house mouse
AGTGCTTTTCTTTCAGAAGTTGTGTAAGCCT
>u84272_piRNA_house mouse
TAAAACAAACAAACAAACCTAGCATGTGAC
>u158394_piRNA_house mouse
TGTTGTCTCGTATTGAACTAGATTGTTGGAT
>u85730_piRNA_house mouse
TATATATATATATAATTTTAATGCTGATGG
>u166594_piRNA_house mouse
TGCCCAAGCCATCTTCCTGCTCGTCTTG
>u50596_piRNA_house mouse
TGAGGGCAAATGATGCTTGGGCACT
>u167080_piRNA_house mouse
TGCCAAGCCTGGTGTCCTGAGTTCAG
>u69730_piRNA_house mouse
TGGGACAACAGTTTCACTGATCTCTGTCTC
>u51259_piRNA_house mouse
TACTTCAGAGTGAATTTTTATAATGAATTT
>u65689_piRNA_house mouse
TAGCTTGTCTGTTAATAAGTGGCC
>u164620_piRNA_house mouse
TAAAAGCTTGAGACCTCCGATTCACCGCGCC
>u158247_piRNA_house mouse
TNCAAAGCAACTATGTTGATGGTATGGATTC
>u82908_piRNA_house mouse
TTCAACAAATACTTGTTGAGCACCTATTA
>u164993_piRNA_house mouse
TGGAAGAAGGACCTGCATAGTGAAAGTGAC
>u84660_piRNA_house mouse
TACAATCTATCCAGGTTTAAAAGACTATGA
>u153403_piRNA_house mouse
TAAGCGGAAACCTGTGTACTACTATGCC
>u152822_piRNA_house mouse
TAATTACTCCGGTGTCCTTAAATCCTTGAGA
>u155934_piRNA_house mouse
TTAGGTGTTATGTTGTTTCTTTCCGGAGCGT
>u78743_piRNA_house mouse
TGATAAATGTCAGGGTTAAGTCTGGTGGT
>u168278_piRNA_house mouse
TGATTCCTCCAAACTGCTCTCCCTGTG
>u71487_piRNA_house mouse
TGAAACTGGTTCAGGCAGCTTCAGAGGA
>u57054_piRNA_house mouse
TGTGCTTTGCGTCTGATTTTGACTTGCACT
>u56359_piRNA_house mouse
TCCCAGGACCCAAATGCTCATGCTACTGAGT
>u160106_piRNA_house mouse
TGTAACAGTCCGGAGTGCTCTGCCTGT
>u77136_piRNA_house mouse
TATTGATGTTGTAATCTGAGTTCAGCGA
>u47515_piRNA_house mouse
TACCATTAAGATGCTAAATGTAGGTGTAG
>u82392_piRNA_house mouse
TGGAACCATTAACAAGATCTAGTCTTTCTGT
>u73978_piRNA_house mouse
CAGGAAACGATTATTTTGGATAAGTAACTG
>u155081_piRNA_house mouse
TTGAAGTTTGACAGCTCTCTGGGTCCGTGT
>u80150_piRNA_house mouse
TTAAAAAGATTTTAAAAAGTGCTATTGAG
>u175454_piRNA_house mouse
GAACCTGGAAGAAGCTGATGTTAGGATGGT
>u168499_piRNA_house mouse
TGATGACTTTCTAAAGATGTTGCCATTGG
>u172969_piRNA_house mouse
TCGTTAAAATGCAGGCAGCCTCCTGTCAAC
>u162920_piRNA_house mouse
TGGCAGTGTGAGGTAACCATTCTCGGTGA
>u149898_piRNA_house mouse
TAGGATGGTGTTCTTGATGGTTCAGATCCC
>u170067_piRNA_house mouse
TGACGTGCTGAACAGACCAAAGCTTCCGCCGT
>u47217_piRNA_house mouse
GGAAATATAAAACTTAGCTATTTCAGATTGG
>u87021_piRNA_house mouse
TAACACTGTACTGGAGTGACGTTCTCATA
>u174948_piRNA_house mouse
GNGAAGCAGGATGTCCAGGATCGTG
>u56277_piRNA_house mouse
TTCCTGTGAGGGAACCTGAAGCCTCAAAGT
>u85524_piRNA_house mouse
GGCATGATGACATGAACCACCTGATGAGGAC
>u69477_piRNA_house mouse
TATTATGAGAAATCAAATAATGTAGCTGGC
>u48527_piRNA_house mouse
TGAACACATTTTAAAACGTGCCTCGAAGAA
>u173542_piRNA_house mouse
TCCTCAGCATCCTGATAGGTGATAGATCT
>u170647_piRNA_house mouse
TGACAAATGACAAGTTTCTGGTGTCCTTGC
>u67849_piRNA_house mouse
TGGAATCACAGATGACTGAGGAGGTATTG
>u158702_piRNA_house mouse
TGTGTTCCTAGGAAAAGTTAGTTGGCTGA
>u85285_piRNA_house mouse
TGATGAAATGATACAAAGATCTTTTAATGC
>u160279_piRNA_house mouse
TGNGCTTAAGGTTGACCCCTCTGAAATGCTT
>u158266_piRNA_house mouse
TGTTTTTCTGGAAGCTGCCTAGAAAAAAGGT
>u154618_piRNA_house mouse
TTGGTAGACGATGCTGGACGTGACATGGT
>u167462_piRNA_house mouse
TGCAGTACGGAGAGAGGGATGCTGG
>u48142_piRNA_house mouse
TTCCCAGTGCTTTTTATATAGCTGACAGTGC
>u68797_piRNA_house mouse
TCATAGTTGAAGTCCTTCCTCAAAACAAAC
>u48238_piRNA_house mouse
ATGACCATCACTGAATCCTCTTGACAT
>u164563_piRNA_house mouse
TAAAAGTGTTTTGTTATGGTGTTCATTTC
>u85247_piRNA_house mouse
TGAAATGAATGAGGACCTGGTCCTGTGGGT
>u171202_piRNA_house mouse
TGAACTTGGTGTTCCTCTTTCCCCTGTGAC
>u166325_piRNA_house mouse
TGCCTCTCCGATGTATTTTAGGACTTCC
>u168727_piRNA_house mouse
TGATAGAGTGATGGCATACTTAAATGGTGTC
>u87653_piRNA_house mouse
GTCACTTTGGAAATAACACTGCCTTCTGCTG
>u153685_piRNA_house mouse
TAACTTTCCTTATAGGGATGCCTCCGCGG
>u169752_piRNA_house mouse
TGAGAATGGTTGCTTTAGCATATGGCCAGAAC
>u158211_piRNA_house mouse
TNCAACAGCCACCCCTACCTCTTTGGGCC
>u64581_piRNA_house mouse
GATTATGGTGATAACAACACAGAGGCCA
>u150374_piRNA_house mouse
TAGCCTCAAATAATGGATGTGGTTGCTGG
>u62123_piRNA_house mouse
TGGAATTGTTAGACTTTTCTCTCTGGA
>u157423_piRNA_house mouse
TNGAGCCATGCCAGTTGACAGAAGACTTTGGT
>u79112_piRNA_house mouse
TTCCAGATGATTGTACTTGTAACCCTTTC
>u174567_piRNA_house mouse
TCCAGACTTAGGTTCCCTTCAATTACACGA
>u61246_piRNA_house mouse
TAACTACAAATGGTTCTGTAATGCTTGC
>u73015_piRNA_house mouse
TAGAACTGTATGGAGTCCATTGATAGGAC
>u54705_piRNA_house mouse
CATCACACTGATTGATCTGTGAATACTGAA
>u172115_piRNA_house mouse
TCTGTGACGGAGATCATGCGGTGCCCGGAC
>u47908_piRNA_house mouse
CGGGTTTTTGGTGTATTTGCTCCTA
>u174605_piRNA_house mouse
TCCACTCTGTCATAGCACACCTCAATGT
>u53449_piRNA_house mouse
TAGTCTCAGTGTTGTTAAGAGAGAGGAGCC
>u76696_piRNA_house mouse
TTTAAAATGGTTTTAAAAACTTGTGGGTTC
>u169503_piRNA_house mouse
TGAGATGCTATTCCTAGATGGCCTCCA
>u83309_piRNA_house mouse
TGGTGACCATATGGTGATCTTCAGG
>u74990_piRNA_house mouse
TGGTATAAGATCAGCCAGACAGGAC
>u69559_piRNA_house mouse
TGACCAATGTTTAATTCTTAAGTCTGAAA
>u72843_piRNA_house mouse
TGTCCAAGATGGACAGATGCCTGA
>u168288_piRNA_house mouse
TGATTCAGGCTTCTCAAGGAGGTGGTGTC
>u49670_piRNA_house mouse
TCTGCCCTCATTGATCTGACAAAGATCTGC
>u161830_piRNA_house mouse
TGGGCAACTCCAGAGGCCAGGTGATTGT
>u80996_piRNA_house mouse
GAGGATGAATGTTCCATGAGGAGTGGCAA
>u74644_piRNA_house mouse
TGGAATCCTTTGATTCTCATGGCAG
>u167379_piRNA_house mouse
TGCATATGTCTGGTGTTCAGTGACTGTC
>u86629_piRNA_house mouse
TCATTAATGATTCATAGTTAATTGGTGTGT
>u84611_piRNA_house mouse
TTCTAATGCTGACAAAAGAGTCTCAGGCCT
>u170486_piRNA_house mouse
TGACAGAAGCATTTTACTTACACTTGGGAC
>u77744_piRNA_house mouse
TAAGAGCAAATCTGCCTCCTATTTGTGT
>u150010_piRNA_house mouse
TAGGAGATGTTTGGTACTGGCTGCCTT
>u81860_piRNA_house mouse
TCCTCATTCAGACTTGTAATGAACCCGTGA
>u73276_piRNA_house mouse
TGGGAAGAGTCTCTCGAAGAAGCAGG
>u75130_piRNA_house mouse
TGAGTGACAGTCCTCGAGATCTGCCTCAG
>u152943_piRNA_house mouse
TAATGAGGGCCCTAGCAAATCAAAGATTCT
>u160246_piRNA_house mouse
TGNGTAGAAGAGCCTCGATACTGACTCCA
>u147318_piRNA_house mouse
TCAGAGAGTGATTCCTTGTTAGCCCTAGT
>u73408_piRNA_house mouse
TGCTTTGTGAGCACCTATAATTCTAGTTCTC
>u173878_piRNA_house mouse
TCCGAGCCTTTGTTTGACTTTGATGGAGTT
>u58984_piRNA_house mouse
TCCTACTGTGTACCTCAGACTTGAGAGTC
>u66290_piRNA_house mouse
TGCTGACTGTCTCATGGTGCATGTAC
>u148309_piRNA_house mouse
TATTAAATAAGTGTCGATATCATCATGGC
>u172723_piRNA_house mouse
TCTAAGCCACTGGTTGTTAACCTTCCTAAT
>u150321_piRNA_house mouse
TAGCCTTTATAGGAAATGTTCCTTGTGCT
>u150776_piRNA_house mouse
TAGAGTCGCCGCACTTTGTCGAAAAGACTTC
>u81231_piRNA_house mouse
TAGAACCACATGATGTTGTGAATCAGT
>u62243_piRNA_house mouse
TAAAGGCTTTAGCCCCGTTGTGTTTGGTGTC
>u174206_piRNA_house mouse
TCCCAGCTGTGCTTCTACCCACACCGGCCT
>u67290_piRNA_house mouse
TCCTGCGATTTTTGTGCTCTAGAAATGTC
>u60415_piRNA_house mouse
TGAGACGATGGGAGACTAATTTAGCCTTGG
>u52795_piRNA_house mouse
TAACACGGTCAACCTGTAACTTGTTCAA
>u147802_piRNA_house mouse
TCAAGGACAGAGTTCGCTTGTGTGGTTC
>u77012_piRNA_house mouse
TGCAGTTAAAGGTTAACCAATGATAAACTGC
>u153396_piRNA_house mouse
TAAGCTATACTTACGGGTACCCTGTTCCCC
>u155122_piRNA_house mouse
TTGAACTCAGAAATCCACCTGCCTCTGCCTC
>u56340_piRNA_house mouse
TGGCATGAGTAAATAACTAATTACCCAAATG
>u69190_piRNA_house mouse
CTATCCAACCCAGATGGG
>u168490_piRNA_house mouse
TGATGAGGTGTCCTCGGACTGGCTGCCCGC
>u161528_piRNA_house mouse
TGGGTGCAAGCTCATTGTAACGCCATCTAA
>u65694_piRNA_house mouse
TGGTGTACATAAATGTCAGTAAGCCCATA
>u58019_piRNA_house mouse
TGAACTGTATTGGGAAAATGTGTTTTCTGC
>u163126_piRNA_house mouse
TGGCAAACTGAGTGTTACTAACATTGT
>u86882_piRNA_house mouse
TGTATAGCTATTTGCTATGGAAAGATAGGA
>u61782_piRNA_house mouse
TGACGTGACTGCCTTTTGGTACCTTCTAT
>u62722_piRNA_house mouse
AGGAATGATACTGGTAATGAGGACAACCTC
>u154081_piRNA_house mouse
TTTGAAATCAGGACTGTTCTCGAAATTC
>u158186_piRNA_house mouse
TNCAAGCGTATTCTTCGTGGTTGCACTGG
>u69931_piRNA_house mouse
TCTACACACAGTAGTGAGTCGTAAGTGAA
>u154882_piRNA_house mouse
TTGCCTGAGCATCAGGTATGTTGCCATTAT
>u55320_piRNA_house mouse
TAGGAAGACAGGAAACGTTCATATCCAC
>u168717_piRNA_house mouse
TGATAGGAAAGATTCAGAACTCCTCGTACT
>u176024_piRNA_house mouse
CCAGATGAACATCTATGTGCCACGTTTGC
>u75518_piRNA_house mouse
TTACCTGGCTACACTAGCCAATGATGGAGA
>u164132_piRNA_house mouse
TAAATGTGTGCTTGAGAACAGTGATCCAC
>u81387_piRNA_house mouse
TCCAGATGTAGGACTGTTTGTGTGG
>u48321_piRNA_house mouse
TGTGTTAAAATGCTTGTTCCCAGCTT
>u174496_piRNA_house mouse
TCCAGGACAGAAAATGACATAGTTTGTTGC
>u161549_piRNA_house mouse
TGGGTGACCTCTTGTGAGTGCAAGTGGT
>u148545_piRNA_house mouse
TATGAGGAAGAGCTTTCTAATTGCTGGGCC
>u72392_piRNA_house mouse
TGAGAATATGCATGGGTATCACTGTGCCCC
>u74427_piRNA_house mouse
TAAAAAGAAGCACCTAGTGTGTATGTGTA
>u51819_piRNA_house mouse
GCTGATGGGAATGGCCAGCTACTAGTGGAA
>u172039_piRNA_house mouse
TCTTATGCGAAGTCCTTATTGAGGTTTTGC
>u70632_piRNA_house mouse
TCCCTCAAAGCTAAAAGCAGGCACCGGGA
>u52073_piRNA_house mouse
TATTGACGTTTAATATTGATGCTGGTTAGT
>u57040_piRNA_house mouse
TGGGATTTTGGAACCCTAAAGCTCAGTTCC
>u172286_piRNA_house mouse
TCTGAGTTGAGTAGGATGCTCTTGTG
>u84418_piRNA_house mouse
TCTTCAATACGATGATTCCTTTTCCAAATT
>u166972_piRNA_house mouse
TGCCACCAAAAGGTATTTACAGGTTTGGC
>u79274_piRNA_house mouse
TGCAGTCTTGCACATGTGC
>u63224_piRNA_house mouse
TAACCTCAGCAAAAGTTGGTAGCGTGT
>u161761_piRNA_house mouse
TGGGCTAAGGACTGCCCAAAGAAGCCACGAGG
>u154670_piRNA_house mouse
TTGGCTGAAGGTGGCCGCTTAAGCAATGA
>u70846_piRNA_house mouse
TAAAGAGAGTTACTGTTGCCACAATATGG
>u160176_piRNA_house mouse
TGTAAAATGGGATAATAATAAGCCTGCCTG
>u65601_piRNA_house mouse
TCTCAGTTGGGATTAACAGCTCCTA
>u84959_piRNA_house mouse
TGGCCAAATGCTCAGGATACAGAGGGC
>u68183_piRNA_house mouse
TAGGTACGCTTCTCTATATTTATATATACA
>u169153_piRNA_house mouse
TGAGGGTCTCGAGTTTACCCAGGTTGC
>u153252_piRNA_house mouse
TAAGGTTGTCTTTCTCTCAGGATAGGTA
>u77307_piRNA_house mouse
TGTATGGGAATGATGTGATTGTATACAATA
>u81050_piRNA_house mouse
TGCTTTCTCTGAGTCTTGGTTGCAA
>u80437_piRNA_house mouse
TAAAACAGTGACTTTGTGCATTCACTCATTCT
>u146911_piRNA_house mouse
TCCAAAAAGCCTTTCCTTGTGTTTATGCCC
>u56993_piRNA_house mouse
TGAAGGAAAACGGAACGGTGCTTCCTGC
>u82976_piRNA_house mouse
CTCCTCTTCTGTGAGCAGACCCCGG
>u172674_piRNA_house mouse
TCTACTCTGTGGAGAAAGGAGGTGATCTA
>u172236_piRNA_house mouse
TCTGCCCAGAAGAGGGTATCAGGTTGCTGGT
>u154419_piRNA_house mouse
TTGTCCATGGTACCTGGATTCCCTCC
>u84022_piRNA_house mouse
TTTTATGCAAAGACGTAGGATGGGAGCT
>u67376_piRNA_house mouse
GACAATGATGGAACCGTGATGACTTTGAGA
>u47431_piRNA_house mouse
TGATAGATTGCCCTGAATTTCATCCAGAAT
>u164803_piRNA_house mouse
TAAAAACAAGGTGTTCACAGCAGGCATGG
>u86209_piRNA_house mouse
TGCTCTAATCTGTATGGAAAATGGCTTGC
>u81791_piRNA_house mouse
TAGTTTTATGCTCTGTGCATTCATGGGAC
>u76787_piRNA_house mouse
TAGGCATTTGAAATGGCTATCTGATGCCTGA
>u162092_piRNA_house mouse
TGGGAGATGAGGCCATGGATTTGACTGCT
>u62401_piRNA_house mouse
TACACAAGATGGTTTTTCTAAGTGTAGGAC
>u169893_piRNA_house mouse
TGAGAAAAGGTGCTTTCATAGGTGCTGGT
>u48947_piRNA_house mouse
TCTCAGAGATCGATGCTGACTTCAGGAG
>u72002_piRNA_house mouse
TGCAAACTCACTTAAAGCCAGGCC
>u80745_piRNA_house mouse
TGACTCTTACAATATCACATATTGCTTGGT
>u160993_piRNA_house mouse
TGGTCTGCACACTTTCAGAGTAACAAAAACT
>u63653_piRNA_house mouse
CCTCAATGGACAAGGGTTCCTTTAGG
>u170551_piRNA_house mouse
TGACACACTCACCCGAGTGAAAGCCCACTG
>u147960_piRNA_house mouse
TCAAACGCAGGAGATCTGCCTGCCTGGGA
>u148522_piRNA_house mouse
TATGATAGAGGTTTCCTGGATGCCACTGG
>u54915_piRNA_house mouse
TGGAAAGACTCGTATCGAGGTCAAGGAGAA
>u87662_piRNA_house mouse
TACAAATGGTTGAACATGCACAGGGGTGT
>u63903_piRNA_house mouse
TGGATGGAAATGTTCTCAATTGGAAAC
>u51168_piRNA_house mouse
TACCCAATACATGCTAGCCAGTAGAGGAA
>u171254_piRNA_house mouse
TGAACTAGTCTTGCTGCCACCACCTTC
>u161466_piRNA_house mouse
TGGGTGTGCACATGTTCAAGCTTCCGCTTC
>u159702_piRNA_house mouse
TGTCAGGACTCCTCTCTTGGCTGGGCTGC
>u164665_piRNA_house mouse
TAAAACNGGTGTTTTGCTGCTGGCTCAGG
>u75059_piRNA_house mouse
TTTTTCACTTACAGTTCCCTCACAA
>u159873_piRNA_house mouse
TGTATGTGTGTTCAATGATGGAGTGTGT
>u77869_piRNA_house mouse
TAGACTCCATCACTTAATAAGGAAATCTGTGC
>u60925_piRNA_house mouse
TGGCTTTTCCCAAAAGAATCAGATATGTAC
>u174986_piRNA_house mouse
GGGATAATGAGTGCCTGTTGTGCAAATC
>u78174_piRNA_house mouse
TACCTCGGCCGCTTCTGGAGTGCAC
>u155113_piRNA_house mouse
TTGAACTTCCAGTTTTAAGTGCCATTAGC
>u154688_piRNA_house mouse
TTGGCCTAGTTGGATCAGAGTCTACCTTGA
>u51125_piRNA_house mouse
TAATAATGTTCAGATTAAGCCTTCATGAA
>u83551_piRNA_house mouse
TACCAGCACACATAATGTTGCTACTACCAATC
>u73990_piRNA_house mouse
TGGGATTAAAGATGGGCACCGCCCCTGG
>u165528_piRNA_house mouse
TGCTGTGCAAATGAATTCGGCCGTTTCT
>u78362_piRNA_house mouse
GATAATTTGTGAATGGAATTCTATGTGGAC
>u166774_piRNA_house mouse
TGCCATAAGGTGTTTGCTGAGTTTGTTA
>u53136_piRNA_house mouse
TGATGAAATGAAATATAAACCTCTAGCGA
>u79371_piRNA_house mouse
CACCAAGGTGTGACCACTTTGTAGATGC
>u61793_piRNA_house mouse
TCCAGATAAGATTGGAGACTCCCAACTA
>u176564_piRNA_house mouse
AGGCTTGACGGTGCTTATGCTTAGACAT
>u176562_piRNA_house mouse
AGGCTTTTGGGATAGCGTTGGAAACGTAAA
>u155294_piRNA_house mouse
TTCTAGACAGTGTGGCCGACATCAACGC
>u51940_piRNA_house mouse
TATGAACATTGTCCTTGCAACTTCTCAGC
>u82675_piRNA_house mouse
TGAGGAACCAGATGCTCACGCTCCACATTC
>u61755_piRNA_house mouse
TGCCTATGAACTCTTAGCCTCAAGAA
>u56669_piRNA_house mouse
TAGAAGCTGATGGAAATGTGAGGCTGTGT
>u156201_piRNA_house mouse
TNTTTACTCAGATGCTGGCTAGGTTAG
>u153056_piRNA_house mouse
TAATATGGTTTACATTGCAATAATATGGTTC
>u154666_piRNA_house mouse
TTGGCTGTTTAGCTGGGTGAAGATAATTGC
>u161483_piRNA_house mouse
TGGGTGTCAGGGAGAGAGTCTCCCATCAGTC
>u87368_piRNA_house mouse
TGTACAGAAGTGCTTCAGAGTGTGTC
>u168079_piRNA_house mouse
TGCAAAGTACCTACACATCTTCAGATGGGA
>u67739_piRNA_house mouse
TAGAGTCGCCGCACTTTGTCGAAAAGACTT
>u158095_piRNA_house mouse
TNCACACCAGGTCGCAGCATACTTTCCCTA
>u171359_piRNA_house mouse
TGAACAATTCGGTGCACCAAAAACAGACAA
>u77548_piRNA_house mouse
TAATGAATGGGAATAAAGTTATTTAC
>u158141_piRNA_house mouse
TNCAAGTTGGATGGTGTCACTCTGTACTA
>u164633_piRNA_house mouse
TAAAAGCAGCCTATCGAAACCCTAGCCTAACC
>u58043_piRNA_house mouse
TAAATTAGGTCTAGTCATTCAAAGGA
>u159725_piRNA_house mouse
TGTCAGAAGGTCCAGGATAGCCCACTGC
>u48020_piRNA_house mouse
TACATATTTAAGGGCATGATGTAATGTGT
>u173030_piRNA_house mouse
TCGGCCTCTTCTCTCAAATGAACACCTGCTGA
>u155195_piRNA_house mouse
TTCTTACAAATAGGATGGTGTTCTTGATT
>u165257_piRNA_house mouse
TGCTTTTCTTATTGCCAGTTCTGTTGTTCC
>u153741_piRNA_house mouse
TAACTGACCCTCTCGCCAACATTTCATAAG
>u160892_piRNA_house mouse
TGGTGACTGGTGAGATGTGAAAGGAGCCACT
>u46064_piRNA_house mouse
TGCTCCTTCATCACTTTTGCAAGTGTTC
>u86530_piRNA_house mouse
TAGAAGGATACTATAGAAACCAAATGGAGTC
>u87051_piRNA_house mouse
TGAATGACTCATGTCACACAAAATGGTGTT
>u165752_piRNA_house mouse
TGCTCATGAATAAACATATCACAGTGTGTC
>u61055_piRNA_house mouse
TCTTTGTGCCAGAAGAGAAGAGACACACCCA
>u68358_piRNA_house mouse
TGAAAAGGGCTCTCAAAAGCTTAAATGGAAA
>u70900_piRNA_house mouse
TGCTACTTGTCTCTTTTTCTG
>u65087_piRNA_house mouse
TATGTGAGTATGTGCGCCATGCAGC
>u174660_piRNA_house mouse
TCCACAGGGATGCTGATGCTGTCTGGACCT
>u62830_piRNA_house mouse
GCAAGTCCTAGATCTCAGAGCATACAGCAC
>u147279_piRNA_house mouse
TCAGATGCCACAGTGGAACAGGGTTTC
>u60234_piRNA_house mouse
TACTGGCAATTGAGGAGTAAGTAATAGC
>u172055_piRNA_house mouse
TCTTAGATGAGTGGAAAGGTGCTGTGTGC
>u51210_piRNA_house mouse
TCCTATTCTGGTGATAACTGCTACTGGTA
>u66623_piRNA_house mouse
CACAAGGGCATGTCTTGGATGACTCCAGAA
>u165453_piRNA_house mouse
TGCTTAGATGACCTCTCAGATGGTATGAC
>u54189_piRNA_house mouse
TGGAACTTGTCCCCTTTGTTGATGGCATCTC
>u79662_piRNA_house mouse
TCAGCTTCTGTTCGTAGTTTACTTGC
>u50856_piRNA_house mouse
TGAACTCAGAAGATAAAGTGCCCTTCAGG
>u62971_piRNA_house mouse
TGACATTAAACTTCATGTAATCCAGGGCC
>u57133_piRNA_house mouse
TCCTACAGGAGAAGTTAGTTGCCAAATTA
>u87182_piRNA_house mouse
TAAAACAGTGACTTTGTGCATTCACTCATTC
>u66027_piRNA_house mouse
GATTCTGGAAACAGCTCTGCCGCGA
>u76703_piRNA_house mouse
TAGAGTCTGTTCTGTGGGGGTCTCTGT
>u57883_piRNA_house mouse
TAGAAGATTCACGTTACCTTGCTGTGCTG
>u165311_piRNA_house mouse
TGCTTTCGGGGCTGTGCGGCTGGAAGTTT
>u47757_piRNA_house mouse
TGAGAGTTCTTTTGAGAACATAAGTGCAC
>u87938_piRNA_house mouse
TCTGATCATTGAATTGTACCCATCTCTGCC
>u154098_piRNA_house mouse
TTTCGAGGCCAAGGATTCAAAAATTTCAAC
>u174904_piRNA_house mouse
GTCTCATATCATTCTGGTCATACGTATCTC
>u163496_piRNA_house mouse
TGGAGATATTTGGAGAAGATGCCATCGTGT
>u165414_piRNA_house mouse
TGCTTCAGAAATGTCCTGTGAAACTCGCCTA
>u56636_piRNA_house mouse
TGACGTACTACATATGTGCCCCTGCACGCTT
>u150191_piRNA_house mouse
TAGGAAACGTAAACAACAGAATATTATAG
>u156453_piRNA_house mouse
TNTAATGATGGCTGCTGGAAAACATGGC
>u71057_piRNA_house mouse
TATAAATATGGTGCCTCAAACTGTTCACT
>u54382_piRNA_house mouse
TGTGAGCACAAGCTATAGAATGGCCTG
>u169166_piRNA_house mouse
TGAGGGCCTTTTCATAGTTCATTCTTGG
>u64176_piRNA_house mouse
TAGGCCAGCTTTCTTCCTTCCCTCTCTAA
>u157787_piRNA_house mouse
TNCCTGTGACCACAAGAAGTTGACAAGGG
>u80319_piRNA_house mouse
TAGGCATTTGAAATGGCTATCTGATGCCT
>u59225_piRNA_house mouse
TGCAGAGAGAATGCTGCTGCCAC
>u67859_piRNA_house mouse
TCCCCATTTTACACATGAGGAAATAGAGGC
>u74280_piRNA_house mouse
TCTGTCATATGGTGATAATGGTCCCGATC
>u71108_piRNA_house mouse
TATTCGACAATCTCATCTCCCCACCC
>u62700_piRNA_house mouse
TGATGTAAAAGGCTGGCTAGCGATAA
>u148042_piRNA_house mouse
TATTTGGCCAAAAGGAAGGGTACTAGGA
>u175985_piRNA_house mouse
CCCAATGTGATGTGCACACCTACGAATGCTT
>u147541_piRNA_house mouse
TCACCACTCCTCACCTCCTACTCTTTGC
>u52310_piRNA_house mouse
TAGATATGCCAAAGATAAATGTAGAACCA
>u161269_piRNA_house mouse
TGGTAACATTTTCTTTACCGTGCTACTC
>u147972_piRNA_house mouse
TCAAACAGTATTTGGCTCAGAGTGGGTGCT
>u148814_piRNA_house mouse
TATCACATGTCAGCAGGGATGTCCTAAGG
>u55000_piRNA_house mouse
TAAGCTGTGAATGACTGTGCTGGGG
>u80137_piRNA_house mouse
TCTGATTCTGAGATGAAATGTGAATGGGTA
>u150308_piRNA_house mouse
TAGCGGAAACCTGTGTACCTACTATGCC
>u175257_piRNA_house mouse
GATTAATTCAGGCTGCATCCAGAACTACTC
>u171937_piRNA_house mouse
TCTTGTTGGCATTAAAGCCCATGCCTCAGA
>u81361_piRNA_house mouse
TGAGAGAGCGTGTCTCAACCACA
>u84139_piRNA_house mouse
TCCTGTGCATCGAGATTATCTTTTCTTGGT
>u157541_piRNA_house mouse
TNGAACTGGTGCCAACCATGACCATAAAAGC
>u156599_piRNA_house mouse
TNGTCAAAGGTGTGCTTAGCAAAGTCTA
>u79499_piRNA_house mouse
TTGTCTGTCCTGGTACCTTTGAATT
>u87035_piRNA_house mouse
TGGCAGGTTTCAGAGACGAGGTCTGT
>u65841_piRNA_house mouse
TGATTTTGTGTTTGTTCTTGTTACAGTCT
>u169697_piRNA_house mouse
TGAGACTGAATGTTGCTCTTCATCCCTTGC
>u163445_piRNA_house mouse
TGGAGCTGAGACGAAAGGATGGACCATGT
>u168653_piRNA_house mouse
TGATATTTTTGGTGTCTTTTACAGAACTG
>u168239_piRNA_house mouse
TGATTGCCGTTATGGTCTGTTCAGATTGTC
>u54445_piRNA_house mouse
TAGGAAACCAGGAAGAGTGTGCTGGGAG
>u169556_piRNA_house mouse
TGAGATCATGGTGTCTATGTCTTCCCTGT
>u153840_piRNA_house mouse
TAACCTCAGCAAAGTTGGTAGCGTGT
>u57243_piRNA_house mouse
TGTGACCACATTGAATAAATCCTTCTC
>u170082_piRNA_house mouse
TGACGGGCTGCTCAATGTTCTCTACA
>u60280_piRNA_house mouse
TCCTGATTTGTCAGGTAGGGTGCTTAGG
>u71536_piRNA_house mouse
TGAGAAATAAATTTCTGTTGTTTATAAGAC
>u79310_piRNA_house mouse
TAACAAATGTAAGACTAGGCTCATGTTGC
>u48552_piRNA_house mouse
TGGGTGTCTGTGGTTTTATTCTGACTTTT
>u55645_piRNA_house mouse
TGGAATTTCAAACTCTAGCAAACAGCAAG
>u158397_piRNA_house mouse
TGTTGTCGTCATCGTGAGGACTGTGCCC
>u159546_piRNA_house mouse
TGTCGTCATCGTGAGGACTGTGCCCCAGGC
>u167513_piRNA_house mouse
TGCAGCGTGAGCCAAGCGATGAAGCCCCTT
>u54697_piRNA_house mouse
TTACATGTGCACAGTCTCTTCTCCCCATGT
>u159267_piRNA_house mouse
TGTGAGAGGTTAAGCGTGCTTTAAGG
>u68908_piRNA_house mouse
TGGAAGGGAAGGAATTACACAAGAGCA
>u85373_piRNA_house mouse
TCCAAGAGTCCTTACTGTAGGGAAATGTCC
>u83815_piRNA_house mouse
TAGAATGTCTTAGCATCTTTGCATCTTGTG
>u58281_piRNA_house mouse
TGGACAGATGCCTGAGGCAAAGAACTTGG
>u55095_piRNA_house mouse
TGGAAGTTGTCAGGTTGTCAGG
>u51289_piRNA_house mouse
CACTATCTCATGAAAGGTTCCAGTCAGC
>u72173_piRNA_house mouse
ACAATCCTCGCTTTGGTTGGGCTC
>u167127_piRNA_house mouse
TGCCAACTCCTGCAAACCCATCTGT
>u162639_piRNA_house mouse
TGGCCTTACCACGGAAAGAAAATTGTCTC
>u80752_piRNA_house mouse
TTTTAGGTGAGAAGATACAGGTTTATTTATA
>u174304_piRNA_house mouse
TCCCAACCTAGACACGGTTGCCTCTGTGCC
>u170010_piRNA_house mouse
TGACTGCCAGGGAACACGATAAGGAG
>u156613_piRNA_house mouse
TNGTAGTCTGAAATGCAAGTGCTTCGGCCCTT
>u147389_piRNA_house mouse
TCACTTTGTAGACCAGGCTGGCCTCGAAC
>u45941_piRNA_house mouse
TAGGTGTAGTTTAGAGTTTTTATAATTTCAA
>u175551_piRNA_house mouse
CTGGTGAATCAAGGAAGTTTCTGTCTGT
>u152572_piRNA_house mouse
TACAAGTCCAGGTTCGAATAAGATTAACATT
>u56326_piRNA_house mouse
TACGATTCTCTGACGAAACTCTTTGTGACCC
>u148517_piRNA_house mouse
TATGATCCTGAACTGGATGCCAGATTGA
>u147749_piRNA_house mouse
TCAATGCTGCTTATTCCNGGTTTTCTACA
>u173786_piRNA_house mouse
TCCGTGTTCGTGCCATTCTCCTTACCAAT
>u155710_piRNA_house mouse
TTCACGATTGGGTGAATATGGAGGCATGGC
>u46300_piRNA_house mouse
TAAAACTCACATTGTGACCCTCAGACTTGG
>u155010_piRNA_house mouse
TTGAGTTTTGCCTTGGCTTCCTTGTGTC
>u156836_piRNA_house mouse
TNGGCTTACGTTTAAATTAGGGCACAGACTTT
>u75873_piRNA_house mouse
TTGAGAGTACATTTCTGGCCAGG
>u166180_piRNA_house mouse
TGCCTTATTGAGATACAAAGGATGAATCTAT
>u159751_piRNA_house mouse
TGTCACCATATGGTAACTCTGTTGGATGA
>u155025_piRNA_house mouse
TTGAGGGGACCGCCTGAGATGTAGTGGA
>u81475_piRNA_house mouse
TTCCAGATGTGTTCCCAAATGCTGGAGCAAAT
>u55713_piRNA_house mouse
TGCCAGAACAAGGAGTTTGTTCCCTGA
>u50754_piRNA_house mouse
TCCAAATGACCCAGAAGAGCCGCCCTCCC
>u74493_piRNA_house mouse
TGTTTCATTTGGGCATGAGCCTTGAAGGTA
>u83598_piRNA_house mouse
TAAGAGTATTTTGTGTTCCACTTTCATGTA
>u62563_piRNA_house mouse
GAACTTGTTACTCCTTGCATTTTCTGAAC
>u83275_piRNA_house mouse
TGGAAAAAGTTCCATCTCATGGCTGC
>u160019_piRNA_house mouse
TGTAATGTGCACATTTTTTTCCCNCACTGC
>u160768_piRNA_house mouse
TGGTGCTTCCACAGACTAAACTTAATCTCC
>u82750_piRNA_house mouse
GAGCCTGCTTTGCTCAGTTCATGGGCAGTTT
>u174696_piRNA_house mouse
TCCAATGTTCTAGGTTCTATATCACGCTCT
>u161160_piRNA_house mouse
TGGTAGGGACAGTCTGAATGTCAAAAGCTG
>u65096_piRNA_house mouse
TGGAACTTCATGACTGCACACTCGCCT
>u74923_piRNA_house mouse
TAGAAACTGGATAGTCCCTTCTAAAATGTGC
>u48139_piRNA_house mouse
TACACAGCATCATGTGCAGCCT
>u160197_piRNA_house mouse
TGTAAAAGGCTGGCTAGCGATAAGGGT
>u152610_piRNA_house mouse
TACAAGCAAGCACCCACTTTCAGGATGCAC
>u51390_piRNA_house mouse
TGAATTGATGGTAGATTATATTGTAAGTAGC
>u155235_piRNA_house mouse
TTCTGAGCTTTAAGGCAGAAATAAGGTTGTCT
>u56797_piRNA_house mouse
TTCCTGTAGAGTGTGCACAGTTGAGA
>u63766_piRNA_house mouse
TTCTTACTTCAAAGATGCCTGCCTTGCCCC
>u50712_piRNA_house mouse
TGAAAGTTTGATTTCATATTTGGTC
>u162256_piRNA_house mouse
TGGGAAGTCACCTTGTGTAGTAGGATGCA
>u79789_piRNA_house mouse
TGAGAAAAGATGAAGCAAACGTAGTGGAAC
>u156732_piRNA_house mouse
TNGGTGATCCTTCCTCAGATATCATGACTAG
>u171829_piRNA_house mouse
TGAAAACGTAATTTCAGTGCCACTGTTTGG
>u147339_piRNA_house mouse
TCAGAATGATAGATTGCCTTGGAACTGCTT
>u63426_piRNA_house mouse
TAGGAGGCGTTCAAACTTCTGCTCAATTGT
>u72676_piRNA_house mouse
TCTTATTCTCCCATGGAGGCACTGAGCCGT
>u83476_piRNA_house mouse
TGGAAGAAACTGCACTTGGCCTGTAT
>u83692_piRNA_house mouse
TGGGAAACTTGAGCAGGAACCTAAGGGA
>u170791_piRNA_house mouse
TGAATGACGTTGGTCAGTGTGCTCTGAGA
>u168175_piRNA_house mouse
TGATTTTCTCACTCATGTGCCTCTGTCAAC
>u176215_piRNA_house mouse
CAGAAGATTAAATCTCTGACTTCAAGGTGT
>u66572_piRNA_house mouse
CATCTTCACTTTCCACCAGCGGAGA
>u172018_piRNA_house mouse
TCTTCAGCTGGGAACGGTGGTAATGT
>u151378_piRNA_house mouse
TACTGTGTGCCTGAGCCCATGTGTAC
>u57670_piRNA_house mouse
AGACAAAGTTTGGAGCTGA
>u76878_piRNA_house mouse
TACCATCAAACAACATGGAAGCTTCATGC
>u47619_piRNA_house mouse
GGCTATTTACAATGTTATTCGGTGCACCA
>u46882_piRNA_house mouse
TAAAGGTTTACATTCTCATGTGTTTAGTAG
>u46631_piRNA_house mouse
TGGTCTTAATGGAGATATTTCAATCTTGGC
>u70626_piRNA_house mouse
TGATTTGTGTGAGCAAAACCGGCGCCTTTC
>u175539_piRNA_house mouse
CTGTGTGTCTTATGAGTTTTGCTGAAGT
>u171745_piRNA_house mouse
TGAAAATAAGATACTAAGGTGCTTAAGAAGT
>u161864_piRNA_house mouse
TGGGATTATAAGACTGCCCATTATGCCTG
>u48157_piRNA_house mouse
TAAGAAAGTGACCTCAAAGTACACGGATGTC
>u71516_piRNA_house mouse
TAAACGATAACGCCACTGGTGGACTT
>u71272_piRNA_house mouse
TAAACTGCACGGAAATTATTGAGGCTCC
>u169617_piRNA_house mouse
TGAGAGGAGTCTGACTGATCCTAATTGGT
>u153626_piRNA_house mouse
TAAGAAGGTGTCTAAGGATGTATGTGGTTC
>u173886_piRNA_house mouse
TCCGAGATGCAGAAGCCTGGTTGCCAAGGT
>u169576_piRNA_house mouse
TGAGAGTTCTTTTGAGAACATAAGTGCACC
>u49255_piRNA_house mouse
TGGTTGCACATGCTTTTAACACAGCAC
>u71635_piRNA_house mouse
TCCTTGCCGGACCCCACCCT
>u80516_piRNA_house mouse
TGAATGACTAGAGCTTCATTTGTGTGGCAG
>u81498_piRNA_house mouse
TAAAAGCAAGAGACTGTTCCCGTC
>u164772_piRNA_house mouse
TAAAAAGCCTCCAGACTGAAATGGTACTCA
>u56721_piRNA_house mouse
TGTTAAATTTGAGGTGGACGTGGAGAGCC
>u175671_piRNA_house mouse
CTACAGGTGTTGGGCTGCGGTGTCGT
>u149536_piRNA_house mouse
TAGGTGTAAGGGCTTCATTCATTCAGGAAGT
>u53537_piRNA_house mouse
TACCTTAACTAACAGCTGTGCCTCCACT
>u68190_piRNA_house mouse
TGACTGACTAACTCTTGTCTTCTGGTACTC
>u56149_piRNA_house mouse
TGGAAGTCTACTGTGTGCTGTGGAGC
>u163084_piRNA_house mouse
TGGCAAGAGTTTTCGGGACCACGTGA
>u176538_piRNA_house mouse
AGNGAAGAAAGGCAGCCAGAAACTACC
>u158228_piRNA_house mouse
TNCAAAGTGAGTTCCAGGACAGCCAGG
>u61194_piRNA_house mouse
TTCACGTAGTGGCTCGCCTGGGTTC
>u163310_piRNA_house mouse
TGGATCTGGGATGTCACACTGCTTATGGA
>u157239_piRNA_house mouse
TNGCAGTGTTTGCCTGTAGGTCTTTAAG
>u76531_piRNA_house mouse
TAGAAGCAATGATCGACTTTGCAGGAGCC
>u159489_piRNA_house mouse
TGTCTGGTAGCCTGGCCCATTAACAAAAT
>u61489_piRNA_house mouse
AGCCAGAGAGAATTCTGGACACAGGAAC
>u166927_piRNA_house mouse
TGCCACTCTAAAGGCCCATGATGAGCAGT
>u59382_piRNA_house mouse
TAGCTATCAAACTATTGAAAAAGTGGTCTC
>u56091_piRNA_house mouse
TGCTTTAGAGAGAGAGGGCCTGAG
>u163905_piRNA_house mouse
TAACATGTGAGCAACTAGCCAGGTGGTTTC
>u150017_piRNA_house mouse
TAGGAGAGGCGTGTCTACACCTGTTTGGTT
>u55836_piRNA_house mouse
TGACCATGACTTTGCTTGAACATATGGAG
>u87164_piRNA_house mouse
TGACAGATCCTCTTAAATTTTAAAGCCAAG
>u167405_piRNA_house mouse
TGCATACGACGGTGTCTGCTGGTGTCCG
>u169038_piRNA_house mouse
TGAGGTTTGCAACAAGTAGGATTGAAAT
>u154678_piRNA_house mouse
TTGGCCTTTGTTCAGGGTTTACACATCAGC
>u71657_piRNA_house mouse
TGTTAGAACCTCACCTACCTGGAC
>u169121_piRNA_house mouse
TGAGGTAGCGAATACGATGACGGCCATGG
>u168802_piRNA_house mouse
TGATAAAGGGAGAGCCTGAGAATAATGCC
>u171306_piRNA_house mouse
TGAACCATGATAACCTTTTTGCCTATTTTGC
>u62842_piRNA_house mouse
TGTCAAAAGCTGATTCTTAACCTGCTTTGT
>u149794_piRNA_house mouse
TAGGCTCATGTGTATGAATGTGTGGTTCCC
>u152093_piRNA_house mouse
TACATTGTGTGTCAACCTCTGAAGTGTC
>u80833_piRNA_house mouse
TCTCAGTGCTGGAGACTTGACATGGTACC
>u87494_piRNA_house mouse
TTAATTTGATGAATACTCCCAATTGTTGT
>u175935_piRNA_house mouse
CCGAAGTTCAAGGCATCCTCTACACATA
>u171811_piRNA_house mouse
TGAAAACTGGATGTCTGCACACTCACTC
>u80222_piRNA_house mouse
TGAACAATCTCTCTTTGGCCTTAAAGGGCTGC
>u147773_piRNA_house mouse
TCAAGTTTTTCAAAGAGGTCATCCGTAGT
>u172063_piRNA_house mouse
TCTTACCAGGTTAGGTGATCCTTCCTCAG
>u74472_piRNA_house mouse
TCTGAGAATCCATGTTCTGAAAAGAGAGG
>u152551_piRNA_house mouse
TACAAGTGCTTTGCTGGTTCACACCGGT
>u155423_piRNA_house mouse
TTCCTGCGGTGTTGGTTGCTGTCGTGG
>u78357_piRNA_house mouse
TAGGTATCTCATTGGTGTCTTGTGCTTGAT
>u48462_piRNA_house mouse
TAGTTTCAGTACAAATGGTGGCGATTTGT
>u69379_piRNA_house mouse
TCCAAGAAAATTTGAGAAGTTCCCCAGCA
>u65478_piRNA_house mouse
TAGAAACACTGTTGAGTAACAGTCTTCAGC
>u158849_piRNA_house mouse
TGTGTCAAGATTTGATCCACTGTCTGGGCTC
>u158832_piRNA_house mouse
TGTGTCCTGCATAGTTCCACCTTCTGTA
>u59244_piRNA_house mouse
TTTCTCAATGATGGATTTGTGGTC
>u159517_piRNA_house mouse
TGTCTCAACTTCGAGTATTGCCAGTTC
>u73845_piRNA_house mouse
TTCTACCGGAAGCTGACGGGACTGCCT
>u58170_piRNA_house mouse
TGTGTTGACTCAAAATATGTCTTGTCTA
>u53761_piRNA_house mouse
TCTGACACTAATCTGAGAAGGGCCTAAGCAT
>u77157_piRNA_house mouse
TGGTTCCAGATCAGCCAGTTGAGAAG
>u151177_piRNA_house mouse
TAGAAAGTACTTTTTGGTGTGCTTCGGGCTC
>u78801_piRNA_house mouse
TGCTGATTCTAGTATCTTCAGAGGTTCCA
>u68048_piRNA_house mouse
CTCACTGTCAGGAGTGAAGCTGATGAAGTAC
>u86165_piRNA_house mouse
CGGGCATCTCTTTCTTTAGGTTTGGGAAGGT
>u57357_piRNA_house mouse
TAATAGAGTTTATTGAAGAAAGCAATGGTT
>u168389_piRNA_house mouse
TGATGTAAAGTTGTCTCCAGTTTCTTAATT
>u59731_piRNA_house mouse
TACAATGCAGATGATGGACTCGCCAAT
>u161472_piRNA_house mouse
TGGGTGTCTGCATTCTTTGGATGTTCCTGT
>u72395_piRNA_house mouse
TGATTTTTGATATTTCTAGCTACGGTTTG
>u73805_piRNA_house mouse
TGCCTCTGGAACATGCTTACACAGA
>u159143_piRNA_house mouse
TGTGATTATGAAATTGATCCTGGTCGCTTG
>u65412_piRNA_house mouse
TGTAAGTGTGGTGCCCATGCCTGT
>u168668_piRNA_house mouse
TGATATGGTGGCATAAACTCATGAGCGGTT
>u81031_piRNA_house mouse
TGCTTAAGAAGTTTGGTATGTTGGTTGGT
>u171920_piRNA_house mouse
TCTTTCAAGTTGCCCACAGTGTCTCCACTTT
>u64868_piRNA_house mouse
GAGGATCTGATGACCATAGCCTGTCTGCTCTC
>u52133_piRNA_house mouse
TAACCTCAGCAAAAGTTGGTAGCGTG
>u62156_piRNA_house mouse
TTCTGTCAGAAGGACTAGTGTCATTGAGTTT
>u168971_piRNA_house mouse
TGAGTGAAATTAAATTCTAATTTCTCTGCCA
>u161252_piRNA_house mouse
TGGTAACTTGTGTCCTGAAGGATGATGAC
>u152796_piRNA_house mouse
TAATTGACAGGTGATGAATCCATACAACA
>u157265_piRNA_house mouse
TNGCAGGATGTTTTTGGATCAGGTCTCTA
>u45778_piRNA_house mouse
TGTCATTTCAGAATGTTTTGCTCATGCAGC
>u78679_piRNA_house mouse
TGAAATGGCAAATGGGAACAGTTCTAATGT
>u157491_piRNA_house mouse
TNGAATGTCTTAGCATCTTTGCATCTTGTGCC
>u72685_piRNA_house mouse
TAATTGAGAATGGGCCAAGGCAAGGATA
>u176178_piRNA_house mouse
CAGCACCCGCCTCGACCCACAGGAAGGAC
>u159481_piRNA_house mouse
TGTCTTCAATAATGTTGCAGGGTCTCTTGT
>u161421_piRNA_house mouse
TGGGTGTTTGCCAGGTGAGGATGCGCGTCC
>u86706_piRNA_house mouse
TCAATAAATGGGACTCTGACTAGAAGT
>u48224_piRNA_house mouse
TAGATACTTTAGTGGCCTTTGCTGTTGA
>u158922_piRNA_house mouse
TGTGGCTGGTGCACATTCTTTCCTAAAGGA
>u154079_piRNA_house mouse
TTTGAAATCAGGACTGTTCTCGAAATTCCA
>u63341_piRNA_house mouse
TACAAAAAGATGGCTGCCAAACATGACC
>u150959_piRNA_house mouse
TAGAATGTGACCAAGGCGGCAGTGGA
>u56772_piRNA_house mouse
TAGGAGGTTGAGACTCATTTATGGTAGTC
>u169329_piRNA_house mouse
TGAGCGTGTTTGGTTTGGATTGCATGC
>u165609_piRNA_house mouse
TGCTGCGCATCCTCAGTCAAACCCCGG
>u164112_piRNA_house mouse
TAAATTGGATGGGAACTGTGTGCAGGGT
>u63240_piRNA_house mouse
TGAGTTCTTGTGTGTCTCTGTCCCTGACT
>u154002_piRNA_house mouse
TTTGCCTGTGATGAGTTTTTGTTGACCAC
>u84808_piRNA_house mouse
TGACCTGGTTCCCATGGCTTTCTCAGC
>u52676_piRNA_house mouse
TCATATATGCAACAGTCATGTCTACAGTA
>u165435_piRNA_house mouse
TGCTTATGTCTCAACTTTCGAGTATTGCC
>u50207_piRNA_house mouse
TGTTAAGTGATACATAGGATTCATCTAGA
>u76418_piRNA_house mouse
TCTTAAGACAAACTTGTGAACATGGGTGT
>u79245_piRNA_house mouse
TCACAATCACGTGCCGTGATGACTTGGAGT
>u70074_piRNA_house mouse
TAGATGAGGTGGCCTCCCCTATTAATTGCA
>u164030_piRNA_house mouse
TAACAGAAGGCCTTCAGTGCTCAGTTG
>u167467_piRNA_house mouse
TGCAGGTTGTCCTCTTGATACATATGCACC
>u53286_piRNA_house mouse
TATCATGAAGGGCTGTTGAACTTTACCAA
>u173350_piRNA_house mouse
TCCTGGTGTTTTATTTACGAGCTGTAAGT
>u166054_piRNA_house mouse
TGCGATGTGTTCAGACCTAAAAAGAGTTG
>u170344_piRNA_house mouse
TGACATGAACCCAGGTGCTCAGATAGCTT
>u166033_piRNA_house mouse
TGCGCTTGCCAGTAACCTGCCGTCCTCCC
>u70599_piRNA_house mouse
ACCACAGGAAAACCAACAG
>u72604_piRNA_house mouse
TATGGTATACCTTGAAAATGATTGTCCAT
>u69490_piRNA_house mouse
TGCTTTATCCAGGCAAATCCCTGTCGAGG
>u47812_piRNA_house mouse
AATGGTGTGATGAATTCCTTACAGGAT
>u86552_piRNA_house mouse
TGACTTAGAAAACAGAGTTCTCAGGACAGT
>u159745_piRNA_house mouse
TGTCACGATGATAATGGCTTACCTCTGA
>u72219_piRNA_house mouse
TGACACCATGATCCTGAGATGGGAAAAGGA
>u57088_piRNA_house mouse
TCATCTAGAGGGTACTGCCAAGTTCATTC
>u167692_piRNA_house mouse
TGCACAGGTCAGGTGGAGTGGATGGCCC
>u152127_piRNA_house mouse
TACATTCAATGTGTGGTACAACCCAGAGC
>u81757_piRNA_house mouse
TACAGAAATCTTAACTGTTTAAAGTGCAA
>u164025_piRNA_house mouse
TAACAGAGAGTGCCCACCACATCACCAC
>u173633_piRNA_house mouse
TCCTAGAACCTTCATGATGCCGCTTTTCA
>u155603_piRNA_house mouse
TTCCAAACAGGAGCACGGATGTCCAGGGT
>u175165_piRNA_house mouse
GCCGAGGAAGCCAGATACCGTCGCCGCG
>u75943_piRNA_house mouse
TCCAATTTAGGAATTCTGTGAACAAATCAC
>u172411_piRNA_house mouse
TCTCTTAGTCAGGAAGGACAGTTAATCAG
>u74958_piRNA_house mouse
TACAAGGAAGAACGTGGTACCCTGTGTTC
>u85296_piRNA_house mouse
TAGCTAAACCACAAAGTAGTGTGACATTGAC
>u85576_piRNA_house mouse
TTGATAGATATGTACTCTGGACCTCTCCCA
>u77702_piRNA_house mouse
GAAGCCTGATGGGAGAATTCATTAATGCCC
>u80986_piRNA_house mouse
ACCATTAATAGTGTGTCCTGTATTGACT
>u149139_piRNA_house mouse
TAGTTATATGAAAATGTGGGTGTATTGAA
>u78882_piRNA_house mouse
TGGGACACCTTCAAAGAAATGTGACCT
>u149483_piRNA_house mouse
TAGGTGTTTGGAGATGTCCTGTGTTTTGTTG
>u151101_piRNA_house mouse
TAGAACCGCGTGTTTCTAAGGTGTGTCTTC
>u166496_piRNA_house mouse
TGCCCTTGGACGCTCCTGGAGCTTTGTGC
>u169434_piRNA_house mouse
TGAGCAGATCCTACCACCCAATAGGCTGGC
>u80247_piRNA_house mouse
TGATTATGCATTGTCTTCTCTTTTACTGTG
>u73429_piRNA_house mouse
TAACAACAAAAGCCTTCAGAAATTTATACC
>u68790_piRNA_house mouse
CAACTTTAGTTGATTTCTCTGTGTGTG
>u85980_piRNA_house mouse
CTTGCAATCTGACCATCTCAGCCTGACC
>u59065_piRNA_house mouse
TAATTTTGGTTGGCCATGTGTACCTTGC
>u82205_piRNA_house mouse
TGCCTAGTCCTTAACAGTCACATGACCACA
>u58410_piRNA_house mouse
TCTTCGCCTTATTGCCTTGATGGTCTCTC
>u60950_piRNA_house mouse
TGGTTTTTTGAAAGTGAGCTATCTCAAGCC
>u81577_piRNA_house mouse
TGACAGGCGTTCAGTGCTACCGCTCC
>u81722_piRNA_house mouse
TGTTTTTTTTCCACATTAAACCCATGCTGTGC
>u86320_piRNA_house mouse
TGGGATGTAATCGGATCCAAATGGTA
>u70583_piRNA_house mouse
TGGGCTCTTCGGATTTATTTCCCTCTGTC
>u49493_piRNA_house mouse
TACGAAAAGATTAAAAGTACGAAGGTGAT
>u73948_piRNA_house mouse
GTCCTATCAGAAGCTCCAGCAGTTGTTGA
>u164209_piRNA_house mouse
TAAATAAAAATGGTTAACCACATACTGTGAC
>u81166_piRNA_house mouse
TGGAGATTATAACTGAGGCTGTG
>u170939_piRNA_house mouse
TGAAGGTGATTTAAGATGGTTCCTTTCGTGT
>u172772_piRNA_house mouse
TCTAAACTCGGGTTTCAGAGTGATGCCGC
>u156034_piRNA_house mouse
TTACAGTGTTCCTGACGGGTGATCTTTGT
>u80658_piRNA_house mouse
TCCAAACCAGAAATGAATGACCCAAGAGCCC
>u55604_piRNA_house mouse
TGCCTGTTTTTGAGAAGGACTTCACTTTGT
>u52391_piRNA_house mouse
TGAGATTTGTTATAAAGTTGCAAGCCA
>u176389_piRNA_house mouse
CAACACGTTTATTAGGAGAGCATTGACTGC
>u47238_piRNA_house mouse
GGGTGTTTAAAACAATGTCAAAATGTCT
>u83964_piRNA_house mouse
TCACAGAATTTAAGGATGCCAAACCATTGA
>u53404_piRNA_house mouse
TGTCAGTATGTGATATGTGATCAACCTAT
>u172094_piRNA_house mouse
TCTGTGTGTCTTGATGAGTTTTGCTGAAGT
>u76143_piRNA_house mouse
TCCTAATTATTGCTGTGTACAAGGCCTGG
>u171090_piRNA_house mouse
TGAAGATCCTACAGCAGAAGTGCATGGC
>u166179_piRNA_house mouse
TGCCTTCAAGGATGCTGTGCTGGGGACT
>u62684_piRNA_house mouse
TGCATAGTTGAGGAAAGTCCACAAAAGGG
>u85098_piRNA_house mouse
ATAATATGGTTTACATTGCAATAATATG
>u86667_piRNA_house mouse
TTGCAGGAGATTAGCTTGTACAGTGGT
>u150629_piRNA_house mouse
TAGCAAACCACAGTTGTCAGGTCTCATG
>u77870_piRNA_house mouse
TGGTGACTTCCGGAAAGCCTTGGAC
>u51381_piRNA_house mouse
GCAGAACAATAATATATTTTCCCAAT
>u158682_piRNA_house mouse
TGTGTTTTTGGAAAAGGTGTTTAAGGTATT
>u165510_piRNA_house mouse
TGCTGTGTGACCTTGAACAAGTCACTTTC
>u64874_piRNA_house mouse
TGCATTCATGTTCTTTCTTAACCTCCCAC
>u45650_piRNA_house mouse
TCATAGCAGTTTGGTGCATGCCTGAGCCAT
>u84246_piRNA_house mouse
TAAGTAGTTTAGTGTCTGAATGGATGGA
>u61574_piRNA_house mouse
TGATGTTGTGCTAGAACTTTGCTACTTTCC
>u67009_piRNA_house mouse
TGCCCAGATTCACCTAATCAACCTCAAAG
>u149635_piRNA_house mouse
TAGGTCCTCCTAATCCTTTTGGATACAAT
>u171622_piRNA_house mouse
TGAAAGAATCACATGGTCCTACACTGCCA
>u73726_piRNA_house mouse
TGACAACCATTGTGACTGCCTAGCAACT
>u168767_piRNA_house mouse
TGATAATGGTCCCGATCGGATACCTGT
>u151779_piRNA_house mouse
TACCTGCAAATTTGATGAATTCTGATGGC
>u67677_piRNA_house mouse
TGGTAGCAACAAGGCAAACTCCCCCC
>u47371_piRNA_house mouse
TAGCGTCTAGTCAGAGAATTAACACA
>u174742_piRNA_house mouse
TCCAAGTGGCAGTTCCGATTGGTTGGCGT
>u166733_piRNA_house mouse
TGCCATCTGCAACCTGATTTCAACGGCCC
>u154159_piRNA_house mouse
TTTAGGAGAATTTTTCAGTGTCAGCTATGG
>u84483_piRNA_house mouse
TGGAATCATAGATGTTGCCCTGGAT
>u52513_piRNA_house mouse
TTTGAATGAGAAGCTCCACTGACTATGGAAA
>u80822_piRNA_house mouse
TGAAGACTGTATGGACCTGCTTGCC
>u85537_piRNA_house mouse
TGAAGAATGAGATAAGTCCTAAGAATGTGG
>u156421_piRNA_house mouse
TNTATGTATGTAGCAGGTGTTTGCCTGGTC
>u58842_piRNA_house mouse
TTCTTAGGACGGGTACGTCGGGTTTCATC
>u79217_piRNA_house mouse
TGAATATTATATGTATTTTGCTGCCAAGT
>u77523_piRNA_house mouse
TAGAAAGTCCTCATCTTTTCTCTGCCCAC
>u160612_piRNA_house mouse
TGGTGTTCCTGTCAGGGTTATCGTGCTGC
>u83190_piRNA_house mouse
TCTCTTTCCAGCATGCAGTGACCAGTTCTA
>u48119_piRNA_house mouse
TGGACTTGAGGAGAATCACTGAACTTGGTGT
>u169195_piRNA_house mouse
TGAGGCCAGATGTACTGCAGGATGTAGAA
>u64899_piRNA_house mouse
TGACATCTATCTGTTCTATGTTATGTTGT
>u167170_piRNA_house mouse
TGCCAAATCTTCTCCTAACATTGCACAAT
>u72478_piRNA_house mouse
TCCACACACTGATTGGTTGCTGTCTTACTGG
>u164154_piRNA_house mouse
TAAATGGCAGATGGAGTGATTGGGGCTTC
>u82804_piRNA_house mouse
TGCAAGAGCTGTAGTGTCCTCCCAGGGG
>u157322_piRNA_house mouse
TNGCAAACTTTTAAATGCTGAGGTAGCTT
>u168843_piRNA_house mouse
TGAGTTGAGACTGTCAGTAGGTGTTGCC
>u60775_piRNA_house mouse
TAAGTGGACTTTGATGCTTTTGTAACTGT
>u176028_piRNA_house mouse
CCAGAGATTGGATTCTTGGTCTGTGTGCTTA
>u157042_piRNA_house mouse
TNGCTTGGTACCAGCAGCTGAATGTGA
>u51473_piRNA_house mouse
TACTACTAGATGGACCTGCTTGGAAGTTA
>u162063_piRNA_house mouse
TGGGAGCGACGGCTACTTTTGATCCTGCTT
>u76507_piRNA_house mouse
TTCTTATGCGGTATAGAGTGGCCATTCT
>u169178_piRNA_house mouse
TGAGGCTGCGCATACAATCCTCTTGGGACTC
>u160910_piRNA_house mouse
TGGTGACCATATGGTGATCTTCAGGTTAT
>u176821_piRNA_house mouse
AAGTATGCTTTGGAATCCTTCTCTCTC
>u152890_piRNA_house mouse
TTTTGGCTCATGGATCTGGAAGTTGAAGT
>u88135_piRNA_house mouse
AGAAATTTTTCTCTTGAAGCCTCAAATCTGT
>u51294_piRNA_house mouse
TGGGACACTCCAGCTACCGTGGATCTC
>u167951_piRNA_house mouse
TGCAAGAAAGTAGGTGGACTATCTCTGG
>u66490_piRNA_house mouse
TAGTTGGTTGACTGAGAACTTGTTACTTTCT
>u171871_piRNA_house mouse
TCTTTTGTAGGCTCTAAACACCTCAAGTG
>u174123_piRNA_house mouse
TCCCATGGTGTCGAGATGCAAAAAGCAGA
>u81066_piRNA_house mouse
TCCCAGGTAGTTAAACTGTTGAAAATGGA
>u166303_piRNA_house mouse
TGCCTCTTGTTGCTTTACCGGGCTAGTTGC
>u77679_piRNA_house mouse
AACCATCAGAAGCACAGGATAGAGTTG
>u154835_piRNA_house mouse
TTGCTTCTTCTGCAAGAACTCTTCTTGGTTTT
>u153905_piRNA_house mouse
TTTTCTTAGGAGAGTGGATTTGGTGAATGT
>u47316_piRNA_house mouse
AGTGTATGCAATGGTGTCAGCATTTG
>u71024_piRNA_house mouse
TAAAATAGTGTCACTGTTTCATGACTAA
>u161794_piRNA_house mouse
TGGGCCAAGGTTCTGATGACGACCAAACCAGT
>u59362_piRNA_house mouse
TGGTGGTGATTGGTTTAGAAATAGCTGC
>u74002_piRNA_house mouse
TACACTGTTGTGTGGCTCCCTTGATCTGA
>u82260_piRNA_house mouse
TATTTAGGTTCGCACCAGATCCTCTGTGTTT
>u76585_piRNA_house mouse
TGCCAGGCCAGAAAACTGCTTCCTGGAG
>u46682_piRNA_house mouse
TGCAAGCTTGTATTCTTGTCAGTGTCCCAG
>u66826_piRNA_house mouse
TGGAATAGAGTCCAACTCCTAAGACAG
>u167229_piRNA_house mouse
TGCATTTTTGGTGATGATTTCTATGTACT
>u87120_piRNA_house mouse
TGAGATATATCTGCCAATACTCTGAAGTCC
>u169230_piRNA_house mouse
TGAGGACAGCTACCCATTCCAACCTTTGTCC
>u87844_piRNA_house mouse
TGGAAACAAAAAGGTGTTAGTTTGCT
>u46684_piRNA_house mouse
AAGATAAAGTGTGATGGTTTGATTCTCA
>u175878_piRNA_house mouse
CCTCTTTCTCAAGGTGACTGACTGATGG
>u57479_piRNA_house mouse
TTGGAAATGAACATAAATTAAGATGTCAA
>u46581_piRNA_house mouse
TCCGAGAGGACATATTGAGTGGTGGA
>u147378_piRNA_house mouse
TCACTTTTGCAAGTGTTCGGTTGCTGACT
>u63229_piRNA_house mouse
TGACAACACAGAACATGCTAGAGGCC
>u159623_piRNA_house mouse
TGTCATGGCTTGCCACCATCTATATCTGC
>u75086_piRNA_house mouse
TGCTTTAGCGTGTGCTGGAGGTCCTAGT
>u165234_piRNA_house mouse
TGGAAAACCTTGTTCAGCACCCTATGTGTT
>u54326_piRNA_house mouse
TGGTGCTTACTAAAATTATTATCCTTGC
>u164853_piRNA_house mouse
GTGGTTCATTAGAATCTGGGAGCTTCATGT
>u54310_piRNA_house mouse
AACAACCTAATGATACTTTTCAAGTTTGTA
>u150092_piRNA_house mouse
TAGGAATGGTGGATCTTTCTGACGTGCT
>u73716_piRNA_house mouse
TGCTGGACAAATGGACTGTGGATCC
>u62610_piRNA_house mouse
TTGATGTAAAAGGCTGGCTAGCGATA
>u59696_piRNA_house mouse
TCCTTCTGTGACCTTTGCTTTTTAATGC
>u158960_piRNA_house mouse
TGTGGAAGGTGGTGTATAGATAACCCTAT
>u71606_piRNA_house mouse
TAGCAGCGTTGAATTCCAACTGTGGC
>u68576_piRNA_house mouse
TACAAATCGAGTTCCAGGACAGC
>u71993_piRNA_house mouse
TGCGCAAGAATACTTGACAGACCGCAGCA
>u54849_piRNA_house mouse
TGAGCAACTCAAAGTCTCTGGTGAGCAACAC
>u62484_piRNA_house mouse
TAAGAATGCAGATCTTATAGCGCTTC
>u55920_piRNA_house mouse
TTTAAGAACTACATGAATCTCTGAGGACTAT
>u69027_piRNA_house mouse
TGTAAGGCTGACTAAGAAATACGGTGGAGG
>u59548_piRNA_house mouse
TGCTCACACAGAATCCATGCTCTTTTGCA
>u62275_piRNA_house mouse
TAACAAGGCTCTTAAGTGTGATCTATGTC
>u82297_piRNA_house mouse
TACAAGAGAATTAATTATTGTGATTGAAAT
>u73690_piRNA_house mouse
TCTGAGCCGATGTTGAACCAGCTGAGGATA
>u65179_piRNA_house mouse
TGCTAAAGATGAGTTGACAGTCAATAGCGTA
>u174862_piRNA_house mouse
TCCAACAAGTTCCACAGTGCCAGATAGCC
>u161285_piRNA_house mouse
TGGTAAATAAAGTTTTCAGTGGCCAATGG
>u173203_piRNA_house mouse
TCCTTTTCCGTAAAGGTTTGGTGGCCACAAG
>u147248_piRNA_house mouse
TCAGCCAACGGGCCTATCAAGAGTCACGA
>u76527_piRNA_house mouse
TAGGAAAGGCTACATGGATTTCTAATGGT
>u148097_piRNA_house mouse
TATTTAGGGAGCTTTAGCCTTAGTGGATGT
>u67179_piRNA_house mouse
TTAAAAGATTTTAATATCAAGATTGACAAT
>u75960_piRNA_house mouse
TGGAACTAAAGATTTGTACCGCCGCCG
>u175487_piRNA_house mouse
GAAAGGTGCTTTCATAGGTGCTGGCTGG
>u167236_piRNA_house mouse
TGCATTTGTAGGTTTGGCTTTGAAGATG
>u148158_piRNA_house mouse
TATTGCCTTGATGGTCTCTCACTGATCCA
>u76704_piRNA_house mouse
TAAACAGTTGTTGACAATCAGAGGCC
>u78103_piRNA_house mouse
TGCTAAGGTTTCCTCTCAGAGTTGTG
>u71368_piRNA_house mouse
TGATACAACGTTCATCTATAGTTCTTCTC
>u69769_piRNA_house mouse
CAGTGTGTGTGCATGTTTGTTGAGTGAA
>u50967_piRNA_house mouse
TGGGACCATTTCTGGGCTTTTCTACACCCTA
>u61048_piRNA_house mouse
AGCCTCAGTTCAGATGAGCCACACTCCACTC
>u150345_piRNA_house mouse
TAGCCTGTCTTTGATTCCAGGGCCCCTGCCT
>u174827_piRNA_house mouse
TCCAAGCAAGTGCCCAAACTCCCAGCCAGG
>u60678_piRNA_house mouse
TAATGGCCAGCTCCTTAAGTTCTTAGGAAGC
>u62208_piRNA_house mouse
TGCCCCTCAGCTTTTCACCCCAGGTC
>u47785_piRNA_house mouse
TACCATGGTGGAAGCTATGATCTGCGCTA
>u158718_piRNA_house mouse
TGTGTTATTGTGACCTTCAAGGATGCTGTGT
>u156565_piRNA_house mouse
TNGTGATGTTTCATAAGAAAGTAAAACTGC
>u47888_piRNA_house mouse
TGGTAACGAGGGCTCCATGTCTCA
>u77854_piRNA_house mouse
TGCTCTGTCTTTGCAAGTTGTTTCTTTCCC
>u158633_piRNA_house mouse
TGTTAAGTGCGCCAAGGTCTCCCTGAGC
>u160416_piRNA_house mouse
TGGTTTCGAGTCAGGTGGCTTCCTCC
>u58148_piRNA_house mouse
TGGTTTTCGCTGGACCTCCTGCCAACCGG
>u52953_piRNA_house mouse
AGCAATGATACATAACATATCCTATCCGAGA
>u58313_piRNA_house mouse
TAAAAACCTGGTACAGGGGCTGCCC
>u55493_piRNA_house mouse
TACTATATTGATCCTGTCTATCCATGA
>u62779_piRNA_house mouse
TGCTCGTCGAGATTCAAAAAATTAAGTGTG
>u167359_piRNA_house mouse
TGCATCATAGGTGTCATGTTGATGGGAG
>u158483_piRNA_house mouse
TGTTCTTTATTTCCGGAGCGCCCTGATA
>u85937_piRNA_house mouse
TGACTTACCTTGGTTTCAAGCCTGGGCTGA
>u69546_piRNA_house mouse
TGCTGCCAGCATCCTGACTCTCAGGCCAT
>u78970_piRNA_house mouse
TCACATGTGTTGGAAGTTCTGTCCCA
>u56426_piRNA_house mouse
TATTGATGTTCCTTCTATTGAGCTGTAAAC
>u152947_piRNA_house mouse
TAATGAGGAATGCTACAGCTTCACCCACA
>u74297_piRNA_house mouse
TGGGATGGTATTTGGAGTTACATGTGTG
>u150360_piRNA_house mouse
TAGCCTCTAATAATGGATGTGGTTGCTGG
>u161445_piRNA_house mouse
TGGGTGTTGAAGGCTGTGCAGGTTCCGCTT
>u158132_piRNA_house mouse
TNCAATAGTCTCATGTCCAGGATCCAGGGC
>u147823_piRNA_house mouse
TCAAGAAGGTTTTCAGGAGACTATGCAAGT
>u54451_piRNA_house mouse
TAAATACAATTGCAACTATCAGAAAAAAAAA
>u55708_piRNA_house mouse
TGGTGAACATAAAGAGTCTCAGTCT
>u156020_piRNA_house mouse
TTACATGGATTTAGCCTATGGTGAGCAGC
>u87963_piRNA_house mouse
TGCCAGAATAACTTTGCTTTGCCAAAGACA
>u82916_piRNA_house mouse
TAAAAATCTCATGGTGGCCAGGA
>u175838_piRNA_house mouse
CGAACTCTTGACAGGTCCTCAACCTAAG
>u61787_piRNA_house mouse
TACTCAATTTGATGGCACTGCCTTGAGACC
>u54951_piRNA_house mouse
TAAATAACCAAGTTTAAGTCTCACGTGAAT
>u52902_piRNA_house mouse
TGGAAGGAACATGATTTATTGGGGTCTTTC
>u150767_piRNA_house mouse
TAGAGTGGGCAATGCTTCCTGGAACTG
>u82416_piRNA_house mouse
TAACCCATGATAGTCTTCTGGCACAAT
>u175531_piRNA_house mouse
CTTCCTGTTAAAATGAGGCAATTCCTGGC
>u83312_piRNA_house mouse
CCATTTTACAGATGAGAAAATTGAAGGCCAG
>u53912_piRNA_house mouse
TGAAGAGGTAATCAGCTCACACTTGAGCATGA
>u55725_piRNA_house mouse
TGGAGGCAAATCCGAGTCTCGC
>u159998_piRNA_house mouse
TGTACAGAAGTGCTTCAGAGTGTGTC
>u72940_piRNA_house mouse
TGAAAAGTTATGGGATGCTCTATTCAAA
>u83672_piRNA_house mouse
TCTTGCAAGAGAACTTTTTCTGTTG
>u174944_piRNA_house mouse
GNGCCTCGAAGGTTTTACCAGGCTTTGGCCA
>u83345_piRNA_house mouse
CAGCAGATACCTCCTATCGTTCAGTTCTA
>u166392_piRNA_house mouse
TGCCTATGGATCCCAAGCAGGGATGACTGGA
>u173451_piRNA_house mouse
TCCTGAAGCCAGATGGAGACGACATATCAG
>u151068_piRNA_house mouse
TAGAAGATGAACCCTTTCCTTGTCCTGGAGT
>u46459_piRNA_house mouse
TTGTGATGTCATATACTTTCAAAGGTC
>u65547_piRNA_house mouse
TACCAGGAGACCATGCAGCATTTGCCAG
>u167574_piRNA_house mouse
TGCAGAGAAGCCAGGTAGTCCAGAAAGT
>u67721_piRNA_house mouse
TCAGACACATGAAAATGAAGCAGTTCCAA
>u52936_piRNA_house mouse
TTCAGTTCAGTTTGGTGTCTCTAACCTCA
>u153707_piRNA_house mouse
TAACTGTTCAGTTGTACAATCATGCCCCTC
>u61398_piRNA_house mouse
TGTCCATACACCAGAAGAACCGAGGCTCA
>u149319_piRNA_house mouse
TAGTCACCATCACACCCGGAGGAGCCGC
>u55874_piRNA_house mouse
TGAGGAAGCATGAACACGAGCGCAGGGA
>u156197_piRNA_house mouse
TNTTTATTGAGGCCTACTATGTGCCGGGC
>u57530_piRNA_house mouse
AACAGCTTGATAATGTTAGGATTGGTAA
>u165613_piRNA_house mouse
TGCTGCCTTTGTAAAAATAGGACCTGGT
>u49063_piRNA_house mouse
TAATATTTATGCAAGATAAGAATGAGGGAC
>u149053_piRNA_house mouse
TATAAAGCCTGTGTTCAAAACTTATGTTCTG
>u64443_piRNA_house mouse
TAGGATTAAAAAACTTCCCAAGGGCA
>u66475_piRNA_house mouse
TGGTGTTTTAGAGACAGTGTTGGTTTCACT
>u55839_piRNA_house mouse
TACCAAGTCTTTGTGGGCCACCTCTCA
>u75946_piRNA_house mouse
TGTTCATGTCATGACCTGGTCCTACAGAAA
>u73967_piRNA_house mouse
TAAGAATCAAGATACTACATCCAGACCACT
>u70973_piRNA_house mouse
TGAATTGGACCTACGCAGAGAAGCACA
>u45869_piRNA_house mouse
TGATGAGTCTTTCACGTCATTTCCTGTG
>u82749_piRNA_house mouse
TGGGTGCTGACACCATTGTGTAGATTTGA
>u169688_piRNA_house mouse
TGAGACTTCGTGGTGGTAGGAAAAGGAAG
>u59925_piRNA_house mouse
GAATAAGCACTGAAGAATCTAATGGAT
>u163267_piRNA_house mouse
TGGATGGTATTTTATGTGCCCAACAAGGTTC
>u49374_piRNA_house mouse
TGGCTGAAATATAAAGAGTATCTCTGTGA
>u79159_piRNA_house mouse
TGCTCAGAGAATTACTGAACCCAAAAGAGGTT
>u169204_piRNA_house mouse
TGAGGATGACAGGACAATGCTGTGAGGT
>u66102_piRNA_house mouse
TATATAAATGTGGCGGCCCTCAGGTC
>u165626_piRNA_house mouse
TGCTGATTGCTAAAGGTCTTGATGGAGCTT
>u159370_piRNA_house mouse
TGTGACACGAGAATGTATGTTGAGTGCCT
>u71879_piRNA_house mouse
TGACAGATGGATCACCTGGTGCG
>u58482_piRNA_house mouse
TAGTAAGCTCTTGAGGGCAAATGATGC
>u79502_piRNA_house mouse
TCCTTGTGGCCAAATCGTGCATGCGCAC
>u154593_piRNA_house mouse
TTGGTGACTTCTGATGCTCGTCTACAATGGA
>u174188_piRNA_house mouse
TCCCAGGCTGCTTGGAAAGATGAACGTT
>u157656_piRNA_house mouse
TNCTGTTCTACAGGTTGTCTATGAAAATAAG
>u80953_piRNA_house mouse
TGTAATACAGGATAACTCCAGGTCTACA
>u49052_piRNA_house mouse
TGCACAGTGAGAATCGTGAAGGGGACCAGG
>u82396_piRNA_house mouse
TTAGCAAACTGGTATGTTAAGTGCGCCAA
>u62731_piRNA_house mouse
TGTGATGTGTGCTTTTAACTGCTGAGCCAT
>u74887_piRNA_house mouse
TATGATTGATGCCCAAGACAGATAATGCT
>u149265_piRNA_house mouse
TAGTCTGATTTCTTGGTGTGTGTTGGG
>u78556_piRNA_house mouse
CACATAGTGGACCCTGGGAGTAGGGAGCC
>u77113_piRNA_house mouse
TACTCATTCCCAAGTCAAAGCCAATAGATA
>u171059_piRNA_house mouse
TGAAGCAGCCAGCACATCCAATTAGT
>u54543_piRNA_house mouse
GGAAGAACTCTTTTCTGAACTGGATGC
>u172270_piRNA_house mouse
TCTGATGCTGGAGTTAGATGGTTGTGAGC
>u165925_piRNA_house mouse
TGCTAATGTCCCTTTTCAGTTTCAGTGCCA
>u157668_piRNA_house mouse
TNCTGGAGCCTCCATGACGAAACACTGCCTTT
>u159639_piRNA_house mouse
TGTCATATGGTGATAATGGTCCCGATCGT
>u175863_piRNA_house mouse
CCTGGGCTGGATAAGTGGACTAATGT
>u80269_piRNA_house mouse
TGGATACAAAATGGCTATAGGTATTTTAC
>u150995_piRNA_house mouse
TAGAATCTCAGGGCAAGCCTTTTGCTAAG
>u164500_piRNA_house mouse
TAAACACAGCCACGTCCATTCAGATCTCCTT
>u147292_piRNA_house mouse
TCAGAGGTGATGATGATATAGTGGTGGT
>u71284_piRNA_house mouse
TGCATGTTAAGTACCAGGCTTTGTGCGT
>u60224_piRNA_house mouse
TCCTACTTTAATCGTAGTGTATTTACGGAA
>u82838_piRNA_house mouse
TAGTCTGGTGACTATTCACAAGTTGAGCTC
>u85602_piRNA_house mouse
TGACTGGATTCCAGTGTAAACACATCACAA
>u53833_piRNA_house mouse
TAAAACAAGTACTTCTAAGTACTAGACAGCA
>u171235_piRNA_house mouse
TGAACTGAGACCTCAAGTGCCGGCCA
>u58564_piRNA_house mouse
TGGAACTGAGTCCTTGTCTACAGGGGAAGGT
>u164525_piRNA_house mouse
TAAAATTCAGACATCCAAACATATCAAATA
>u70209_piRNA_house mouse
TGAGATGGATTGATTGCTTACTTTTGGCC
>u150640_piRNA_house mouse
TAGATTGGTGTTAGGCCTGGTGTAGATGA
>u65978_piRNA_house mouse
TACTCACATGGTTGCTAATCA
>u164192_piRNA_house mouse
TAAATCACTGTATGTTCCCATTTGTTCC
>u87635_piRNA_house mouse
TAGAAACTTCTGCTGTGGATGGCTGTTC
>u53907_piRNA_house mouse
TGCAGATCATATCGATTTTTCTTAGGAA
>u83183_piRNA_house mouse
TTGGAGTTTGGAATCCAATGAGTGTACAC
>u57235_piRNA_house mouse
TGAACTTCTGATTCCCCTGCTGCTACCTCCC
>u72642_piRNA_house mouse
TGCTTGCAAGAATAGAGCGCAGAAAGGG
>u71122_piRNA_house mouse
TGTGATATGGTGAATTAGACTTTTAAGTATC
>u156131_piRNA_house mouse
TTAAATAACTAAGGGCTTGGATGTGCTGC
>u154569_piRNA_house mouse
TTGGTGCTGGAGTTAACAGGCTTTCGTGA
>u65643_piRNA_house mouse
TGCGCAGTGGTGAATGTGGCTTATGTCATAGC
>u171151_piRNA_house mouse
TGAAGAATTTTCCCATTTTCTCAAGAGTTC
>u170861_piRNA_house mouse
TGAATAAGGTGTTGCTGAAGTTGTCGGC
>u48751_piRNA_house mouse
TGGGCATCCCAGTGATTTGTTATGTACCA
>u166562_piRNA_house mouse
TGCCCATGGAGGAACCTATGAAATAGACCC
>u173301_piRNA_house mouse
TCCTTATTGGTGCAATGGACCAGGATTCC
>u62990_piRNA_house mouse
TAGATCAGGCATTGAACAAGGAGCAGAAGC
>u51992_piRNA_house mouse
AGAATTTGATCACATGTAATGCTTAACGTA
>u80178_piRNA_house mouse
TAGATTATGCACAGTAGATAGTTCAAGTG
>u157027_piRNA_house mouse
TNGCTTTGTTGCTTTGTGCCTCCACCATG
>u169283_piRNA_house mouse
TGAGCTTGGTGTCTAATGGGACAGTAGT
>u52227_piRNA_house mouse
TCAGAATATGTCCCAAAAAATTGGTAGAGGA
>u77262_piRNA_house mouse
TGAAAACTGTGCAATTGAATTGAGTTAACC
>u69827_piRNA_house mouse
TGGAGATCAATGCTGAAGATAGCTCTTCAA
>u69015_piRNA_house mouse
TTTAAGAGTCTTTGATGTGAAGACTATTG
>u49438_piRNA_house mouse
TTCAGGATCGTTAGAGAGGAAGAGACGAAGC
>u49106_piRNA_house mouse
TGGTTATCCTCTGTGAACAGGGCACCC
>u57726_piRNA_house mouse
TGGGAAACAGCCATAAAGATGCCTGAAC
>u75891_piRNA_house mouse
AGGAAGTAGGCTGACTGTTTTCAGGG
>u174839_piRNA_house mouse
TCCAACGTGCTTGTTTCAAACAGGGTGTCA
>u53165_piRNA_house mouse
TAAGCAAGATTTCCAAAATGGCCT
>u147472_piRNA_house mouse
TCACTCAGGTAATTCGGCAATGAATCTGGTTT
>u57540_piRNA_house mouse
TGTGACTATGGAGCAACAAAGCTTGGGAGTC
>u63695_piRNA_house mouse
TAGCAATGAAAGAGGTGGCATTAAACAG
>u57160_piRNA_house mouse
TAAAAAGCATGAGCGGTGATGCCCCTGG
>u74551_piRNA_house mouse
TGTAAAATGGAGATATATTACCTACCTTGG
>u68238_piRNA_house mouse
TGGATAATTGATGAATGCTGGAGTC
>u78278_piRNA_house mouse
TGGATTTCTAATGGTCTTGAGATGAAA
>u154474_piRNA_house mouse
TTGTAAGTAGCCACGATATCATTATGCCTT
>u149746_piRNA_house mouse
TAGGGCCCAATGTGACACCAAAGCTGA
>u73647_piRNA_house mouse
TATAAGACTGAAGTAAGCTGGATGATGG
>u151205_piRNA_house mouse
TAGAAACTGTCACCATGCAGGGCGGTCTC
>u171321_piRNA_house mouse
TGAACATTAAGCTTGCTTTCAGGTGGCTT
>u72288_piRNA_house mouse
TGAAGAGAATAGCGTCCTTAGAG
>u152934_piRNA_house mouse
TAATGATGAGAGGTTAAGCGTGCTTTAAGGC
>u72714_piRNA_house mouse
TGCAAGAACTCTTCTTGGTTATGATGC
>u174897_piRNA_house mouse
GTGACACACAAATTCGTGAAGCGTGCCTCCTC
>u172477_piRNA_house mouse
TCTCCCTTTCAGAAGAATTTTAACTGCTAC
>u72432_piRNA_house mouse
TAGAATACTGTCTTTGGGACTACACACACC
>u82586_piRNA_house mouse
TGGATGTGAAGGTTTATCTTTAAG
>u148928_piRNA_house mouse
TATAGAAATTGAGACAGGACAGGTTCGG
>u55168_piRNA_house mouse
TTGGTTTCAGCTTTCTGGCATTTCCCAAG
>u78504_piRNA_house mouse
TAACTACTTGGTCCTCTTAGGGAGTTAAC
>u68647_piRNA_house mouse
TAAAAGTGCTTGCTGCCAAGTTTGACAGAC
>u58710_piRNA_house mouse
TGAGAAAGCTATGGAGGTCCTAGAGCCTG
>u52234_piRNA_house mouse
TGCATGAATTAGTGAAGGCTACAGAGCT
>u70708_piRNA_house mouse
TCCTCCGAGAGGAATGTGTGCAAAAGGGT
>u56643_piRNA_house mouse
TCTTGCGTCTGTTTTGTTACTGGTTGTA
>u152670_piRNA_house mouse
TACAAATGATGCCATATAGGAGAGGCTGGT
>u158784_piRNA_house mouse
TGTGTGCTCAGGTACCTATTGTATGGATT
>u64679_piRNA_house mouse
TAGGGAATGTAAGAAAAGGTAACATCCTCTC
>u150806_piRNA_house mouse
TAGAGGCTGCAGGTCCCTGGAGATTTGGT
>u53895_piRNA_house mouse
TGTTTGACCTTGGAATCATAGATGTTGCC
>u168216_piRNA_house mouse
TGATTTAGTATGTGATATTTGAGATGAC
>u174731_piRNA_house mouse
TCCAATAAAACAAGCCAGGTAGCTAGTGC
>u70413_piRNA_house mouse
TATCAACACCAACTTACAGAATTCCTCAGC
>u60517_piRNA_house mouse
TCAAAGAACACTACCCTCCTC
>u78824_piRNA_house mouse
TATCAGGAGAATGAATGGAAATATGCAGC
>u75666_piRNA_house mouse
TCTAAACTCGGGTTTCAGAGTGATGCCGC
>u62509_piRNA_house mouse
TGGATACAGCAGCACCCCATGCTTTGAGTGA
>u56824_piRNA_house mouse
TCTTACATTTACGTAAGTTGTGCTGGAATCT
>u47511_piRNA_house mouse
TAGATGAAGCAAGCCTGCTTGACTGTTCAGA
>u62341_piRNA_house mouse
TGCTTTAACAGAGGACCAGCTGCCC
>u86811_piRNA_house mouse
TGGTCTATCTTTGGGATTAACAATTAGGGT
>u161302_piRNA_house mouse
TGGTAAAATGGTACCTGGCTTACGTCATCTT
>u87988_piRNA_house mouse
TTCTAAGAAACAGAAGTGTGTCTGCAGAA
>u172002_piRNA_house mouse
TCTTCCTGTATCTCTGGGGCCAAGAGTGTC
>u57107_piRNA_house mouse
TAGAAGGAATGCTTCATTTTTGCTCCCAAG
>u157462_piRNA_house mouse
TNGACAGGTTTTTGAATATCTATAATGGCC
>u54879_piRNA_house mouse
TGCTGTGTGACCTTGAACAAGTCACTTT
>u165306_piRNA_house mouse
TGCTTTCTTAAGTATCTCAGGACCATCTGT
>u174134_piRNA_house mouse
TCCCATGATTTTGATTTCAGGAAGTGTC
>u56431_piRNA_house mouse
TGGAAGTCAGCAGGATTGTAGAAGCAGA
>u168684_piRNA_house mouse
TGATATACCAGACCCGAAGGTGGATTTGC
>u157515_piRNA_house mouse
TNGAAGGTTCAGTGTTTAAAGCTTGGTA
>u158890_piRNA_house mouse
TGTGGTGTCATACTTTGGAATAACATTTT
>u155733_piRNA_house mouse
TTCACACCATGGTACTTGGAGACTGGCCATT
>u71185_piRNA_house mouse
GGGGTTAGTCAGCGTACCTCCTACAAAGAT
>u50363_piRNA_house mouse
TGACAACTGTGATAGCCTACACAGATGTGA
>u157118_piRNA_house mouse
TNGCTAAGTAGTTTGTCTACATTTAGGTCC
>u60563_piRNA_house mouse
CGACAGTTTGAAACAATGGTGCTAGA
>u75886_piRNA_house mouse
TAGTACAGAGGCCTTTCGTGCCTTTGAAAT
>u85874_piRNA_house mouse
TTTGTGGCCCTGCAAATGTAGATACTTTT
>u75549_piRNA_house mouse
TAATCACTAAGTAATGTTGCCAAAAAAG
>u51265_piRNA_house mouse
TAGGGTCCGCTCTTCAGTGTGAGTA
>u148367_piRNA_house mouse
TATGTCAGGTGGTACTGTTCGAACGTGA
>u55210_piRNA_house mouse
TGCCAGATTTATTACCGTTAATCAATACC
>u161048_piRNA_house mouse
TGGTCCAAGAGTGGTTTCCTACCTATATC
>u171124_piRNA_house mouse
TGAAGAGGTTGAAGTCTTGTATGGTGTGG
>u166766_piRNA_house mouse
TGCCATATTAAAAAATGTACCCTGTTTTGACT
>u62891_piRNA_house mouse
TCAAAACAATTCAGGTCTTTCTTGGGAGGC
>u164245_piRNA_house mouse
TAAAGTCCAAGTCCAACCGATAACCACCAT
>u67119_piRNA_house mouse
AGCAAGACTTTTCAGCCAAACATC
>u175910_piRNA_house mouse
CCGTGGCGCAATGAAGGTGAAGGGCCCGT
>u86818_piRNA_house mouse
TACCTCACGATGTATTGATGTAGCGTTGGA
>u83089_piRNA_house mouse
TGAATCACTTTCTTTTTCTGTGGGT
>u58734_piRNA_house mouse
TGGGATTACAGAAACAGGTGTTTCAAATGT
>u79674_piRNA_house mouse
TCTACCTCCAACAAGTTCCACAGTGCC
>u78986_piRNA_house mouse
TGGTTGCTATTGAATTGGGCTGTTGGTATC
>u175358_piRNA_house mouse
GACTTCAACTCTTCAGCCTTCTGGGAC
>u148962_piRNA_house mouse
TATACAAAATTCGAGGTGCATCAGTTCTG
>u172941_piRNA_house mouse
TCNCAGAAACTTTGCCAGACTGCTGCCTCC
>u161936_piRNA_house mouse
TGGGATGTCATGGCTTGGGGTTAATGTGG
>u54105_piRNA_house mouse
TGGCTTGATCTTATGCAAGTCCTGTGCACAA
>u164438_piRNA_house mouse
TAAACNGGAGTGTGCTGTTTAGTGTCTA
>u80417_piRNA_house mouse
CATTGGAACTGAATTCTTTGTGTGTGTGT
>u74788_piRNA_house mouse
TCAGAGCCCTGGAACCTGTGGTTTAG
>u51681_piRNA_house mouse
TCTGAATGAGAAACTCCAGGGTAGTTGCT
>u83569_piRNA_house mouse
TGGGAAGAAGCAACAATTGATGTCCAAG
>u73581_piRNA_house mouse
TTGCACAAGGGCTTACTGAAACTGGAGC
>u48357_piRNA_house mouse
TCCTTTGATGGCTTGTCATCAGGTCCTGCCT
>u176435_piRNA_house mouse
ATNCTCAACAGGACCAAGATTTTTCATCTG
>u161231_piRNA_house mouse
TGGTACATGGGTGTCCTTATCTTCTTCTT
>u53055_piRNA_house mouse
TGATGGAAAGGACATAATTTTGCCAGC
>u53134_piRNA_house mouse
GACACATACCCTGGCTGTCATGTTAAAA
>u168636_piRNA_house mouse
TGATCACTGGACCCTTCTCTGTCTCCCTGT
>u72530_piRNA_house mouse
TACAAAGCTTAAATGCGTGGCTACTTTCA
>u79813_piRNA_house mouse
TAATACTTTATTAAAGTGAATTTTTTTGGA
>u87652_piRNA_house mouse
TGTAAAATGGAGATGATAGCACACATTTGGC
>u86838_piRNA_house mouse
TCCCACTCATGGTCTGGTAATGTGTTCCTA
>u169553_piRNA_house mouse
TGAGATCCACCTTTAATCTAGGCCACGAC
>u83455_piRNA_house mouse
TGGAAACTTAGAAAGCGAGTTTGGTTTG
>u171158_piRNA_house mouse
TGAAGAATGAACTGCCAGACTGACTGC
>u175596_piRNA_house mouse
CTGATGGAGAATTAATAACAATACTGGATGG
>u172190_piRNA_house mouse
TCTGGATGGCCTGTTAAGGAATGGCAAAGG
>u72704_piRNA_house mouse
TCCAAACCCTAACACAGCACACCCTTCTGGC
>u148477_piRNA_house mouse
TATGATTTCAGTGCTGAATTGAATGAACA
>u70716_piRNA_house mouse
AGGCTTATAAAGGAGTTTGACTTGTTG
>u62944_piRNA_house mouse
TCCAATGCTATAAAGGCCTTTAAAGGTCAGAA
>u67315_piRNA_house mouse
TAACAAGATTCGGTGCCAATCTCCCC
>u55859_piRNA_house mouse
TAGAACTCACTACATATACCAAGCTGGAACTC
>u47364_piRNA_house mouse
TCTCAATGGAGGTGCCTTGTATCTTACA
>u147531_piRNA_house mouse
TCACCATAGCTAGATATATCCCTCACTCCC
>u67045_piRNA_house mouse
TCCCCCATGTGTGATGCATACGACGGTGT
>u164774_piRNA_house mouse
TAAAAAGCCCTGATGATGCTCCACGGTA
>u164789_piRNA_house mouse
TAAAAAGAAAGGTGCTGGGCCGATCCATC
>u70098_piRNA_house mouse
TGCAAATGAATTCGGCCGTTTCTTGCAGC
>u57876_piRNA_house mouse
TACTACTAGATGGACCTGCTTGGATGTT
>u157098_piRNA_house mouse
TNGCTATCCGATCCACACAGAACTTACCCA
>u67909_piRNA_house mouse
TAATTAAGTGCAGGGCTCTACTATGGGT
>u79909_piRNA_house mouse
TGGTGATTCCCAAACCTACTTATACA
>u149713_piRNA_house mouse
TAGGGTGATTTCATGCCAAGATGCTTAACTGT
>u173033_piRNA_house mouse
TCGGCCTACCTGCCTGGTTATCCAGGGGTGTG
>u74831_piRNA_house mouse
TAGTAGGATGTTTTTGGATTCAGGTCTCTG
>u157204_piRNA_house mouse
TNGCCAATTTGGGACACACCTATGGATGTA
>u147310_piRNA_house mouse
TCAGAGCTGATGGATTTCACCTCATAATGT
>u61981_piRNA_house mouse
AACTTGACTACATCTGGAATTAACTAAAACC
>u72397_piRNA_house mouse
TAACAAAAGTCTTTCTCTGGTGAGATTGA
>u158408_piRNA_house mouse
TGTTGTACCAACAGTCAGCCCTCGATCCCCT
>u161078_piRNA_house mouse
TGGTCAATTGGGTGTTTAGGCTATT
>u155284_piRNA_house mouse
TTCTAGTTTCAGTACAAATGTGGCGATTT
>u161580_piRNA_house mouse
TGGGTCGTTTCCAGTGCTGTGATTTGCCCC
>u161037_piRNA_house mouse
TGGTCCATGGCTGCAAACGGAACACTGAAT
>u148052_piRNA_house mouse
TATTTCTTTGCTGGTTGACTGCTAGTGGGT
>u147084_piRNA_house mouse
TCATATGGGCAATGCTTCTTTCATGGAGGA
>u168849_piRNA_house mouse
TGAGTTCGAGGCCAGCCTGATCTACAGT
>u149832_piRNA_house mouse
TAGGCATTCTACGAAGAGGGCCTAAAGA
>u152660_piRNA_house mouse
TACAAATGTCATACGATCCAAGATGGAATG
>u171978_piRNA_house mouse
TCTTGAGCCATGTTTTTCTTTCGGGTGTTA
>u165046_piRNA_house mouse
TGGAACGGAATCAGGTTGGGCAGCGTGA
>u67873_piRNA_house mouse
TGAGACATCCAGCTTTGTGGACTGAACAA
>u167296_piRNA_house mouse
TGCATGGTACCACCTTGAGTTTAGTTGG
>u165078_piRNA_house mouse
TGGAACAACAGGTAGCTGTGGTGTCATGA
>u65326_piRNA_house mouse
TACTATGGTGACAATCCCACCATTAACTT
>u169681_piRNA_house mouse
TGAGAGAACACATGATGTTTGAAAGGGT
>u83554_piRNA_house mouse
TCCCAGTGAATACTGAAGCAAAGAAA
>u175893_piRNA_house mouse
CCTCAATGTTAGGGTGCTTCTGATTTGC
>u81349_piRNA_house mouse
TGAGACATTTTGGGCTTTCCTTCCTGAGG
>u61695_piRNA_house mouse
TCCCTGTTTGTAAACACGGCGCCTCCC
>u83261_piRNA_house mouse
TGGGAGTCTTTTGGATGAGTTTTGTGGGA
>u157254_piRNA_house mouse
TNGCAGGTCCATGCCACGGCTTTTAAACTC
>u77829_piRNA_house mouse
TCAAAACCTGGTCTTGAGTGACCTGCTTGT
>u50259_piRNA_house mouse
TGATAAGCATCCCATAGCCATGAGCCAA
>u147370_piRNA_house mouse
TCAGAAATCTGAGAAAAGGTGCTTTCATA
>u57524_piRNA_house mouse
TGATGTAAATGTGGTCATGCTTCAGGAA
>u57987_piRNA_house mouse
TACAACCAAACAAATGGTGAGCCACTGCCA
>u158664_piRNA_house mouse
TGTTAACAAGTTACATCCTTTTCAGGCTCC
>u156257_piRNA_house mouse
TNTTACAAGGGCCACACCTGGTCTGCACAA
>u149822_piRNA_house mouse
TAGGCCCAGAAACTCCATGGAATACATCGA
>u73893_piRNA_house mouse
TGGTGGCTTTAGATATATGGACTCCTTC
>u151888_piRNA_house mouse
TACCCAGATGTTCCTACAGGGTCTCAGTGT
>u65695_piRNA_house mouse
TGCTGATGGAGAGTGAAAACCCACTGT
>u66299_piRNA_house mouse
TACATCTTCAGGAGCCAGAGAGCA
>u163540_piRNA_house mouse
TGGAGAAGGAGTTCAGTGCAAGAGAGA
>u73265_piRNA_house mouse
TCACTGCTTAAGGTAGTTTTCAGGAGTTAC
>u171243_piRNA_house mouse
TGAACTCGGCATATTCTCAGCTCTCTGGTC
>u79692_piRNA_house mouse
TGTCCACCTGTCTATGAAGGGGCACCGA
>u170518_piRNA_house mouse
TGACACTCATGTTATTGGATGAATGCTT
>u153728_piRNA_house mouse
TAACTGGAAACGGTGTCATGCCATTCTGA
>u82155_piRNA_house mouse
TGAGCGCACTAAAATGATTACGAAGGCTTT
>u54388_piRNA_house mouse
TGCAGCTAAAACTTTAAAGAGCCCTCGAGTGT
>u52729_piRNA_house mouse
TACAAATAGCGGAGCCCACTGGGTGTGTGTG
>u154871_piRNA_house mouse
TTGCCTTCTGTGGGTTTTATAGAGAGAT
>u146936_piRNA_house mouse
TCATTGTCAATATCGCCTCTCATTCTCTGG
>u85101_piRNA_house mouse
TCAAATGCCTATTGCTGGTTTAAAAACCAAAC
>u76092_piRNA_house mouse
TAAAGAGACTTAGGGCAATACCTTAGT
>u162973_piRNA_house mouse
TGGCAGCAAAACTCGGGTCAGCCTTGTAT
>u167469_piRNA_house mouse
TGCAGGTTGAATCTCTAGCTTTGTTCTGGAT
>u76226_piRNA_house mouse
TAACATTGGCTTATCCGGACATCTCCCT
>u165923_piRNA_house mouse
TGCTAATTACACTGCCTTCTTGGTACAC
>u176706_piRNA_house mouse
ACNGCTCACAAAAGGTGCTTTGCTGAAAC
>u71028_piRNA_house mouse
TGTGCGTCCTGATAACTGCTTCAACAG
>u55746_piRNA_house mouse
TCGATTACTTTTGCTGGAGAAGCATTGGGAT
>u45543_piRNA_house mouse
TAGGTTTTGATATTGCAGTTGAATGCTTCT
>u159552_piRNA_house mouse
TGTCGAAGGCCATCCTTCATTACCAGGTC
>u46000_piRNA_house mouse
GTATAAGTATCCTATGAGAATAAGTATCCT
>u68132_piRNA_house mouse
TGTCAAAAATGTACCTGTAACATCTCAGA
>u52863_piRNA_house mouse
TGCACTTGCTGGATGTGTGGATGTGTGGA
>u163846_piRNA_house mouse
TGGAAGTGTAAGCCAAAGGAACCTTTG
>u160485_piRNA_house mouse
TGGTTGCCACCCAAGAGAGGATTAGGGTC
>u173095_piRNA_house mouse
TCGCCAGCATCTAAGTCCAAATTTGTTGCC
>u151703_piRNA_house mouse
TACCTTTGCCATGACCTGACTGCGACTG
>u151895_piRNA_house mouse
TACCATTAGCACTTCAGGAATGCCATAAA
>u62081_piRNA_house mouse
TCCAGGCAAATCCCTGTCGAGGGACACGGT
>u56639_piRNA_house mouse
TAGAGGATGTACAGCCAAACAAGGTGAC
>u67293_piRNA_house mouse
TTCTTTTTAAATTTCTGAGATTATAATA
>u56699_piRNA_house mouse
TGAGCAAATAAACCTCATAGGGATTGAGAC
>u53162_piRNA_house mouse
TGAAATACCTTATGTTCTGGTGAGAGTGT
>u88143_piRNA_house mouse
TAGAATTTTGTGATTCTATTCCCTCGGC
>u166948_piRNA_house mouse
TGCCACGTTGATTACAAAATGTCTGGGAA
>u76822_piRNA_house mouse
TGGATAAGCCCAAAGACATATAGCCTCACA
>u77793_piRNA_house mouse
TGGAATCACATAAACATAGACTGAAGGA
>u47241_piRNA_house mouse
TAATCATGTACAGGCTTACAGAAATCTAG
>u68837_piRNA_house mouse
TCCAATCTCGCGGGACCTAAGACTGC
>u65472_piRNA_house mouse
TAGTGTATTCTTGAATTTGGTTTCCATTC
>u175621_piRNA_house mouse
CTCCTAGACTTGAAAGACCCAGCCAGT
>u64403_piRNA_house mouse
TTGGGCTTTTGTTGACTCTTAGTGGACGA
>u66105_piRNA_house mouse
TAGGAATCTGTATGTGGCCTTCAAATCTAT
>u85574_piRNA_house mouse
TGAACTCAGCTTGGATGGCCAGA
>u71104_piRNA_house mouse
TAGAATGGAAGCCCAAGGTGGACAGTTCAAG
>u78548_piRNA_house mouse
TATGAAGTGTTGTTTTACTTCCTGAGGGC
>u149546_piRNA_house mouse
TAGGTGGCCTTCCCTTCAGTCTCTGCTG
>u58802_piRNA_house mouse
TACGCTAGCTTCTGCACTGAAGGCCTT
>u57615_piRNA_house mouse
TAAATGGTTTTAGAAATACACCCATGTGAC
>u170672_piRNA_house mouse
TGAATTTCAGAAATACCCAGAGCTGAGTT
>u82369_piRNA_house mouse
TAATATACTGATGATGCTCTATATGCATGGG
>u82049_piRNA_house mouse
TGTCATATGGTGATAATGGTCCCGATCGG
>u148563_piRNA_house mouse
TATGACTGCTGAATGGAGAGATGAGTGGTC
>u68273_piRNA_house mouse
TCCGGCCATCGACTGGACTAAGTACTCTTGC
>u61693_piRNA_house mouse
TGCATGAAGGTATAGACTAGGATTCTGCAC
>u62938_piRNA_house mouse
AGCAAAACTAAGAATTTGACCAAATAATTC
>u155921_piRNA_house mouse
TTAGTGCTGTCCGTCCGTCTCACTTGTC
>u149388_piRNA_house mouse
TAGTAATTAAGGTCAGAATGAAAGAGTGT
>u59006_piRNA_house mouse
TGACCACCCAGCAGAGTGACTGTGC
>u165050_piRNA_house mouse
TGGAACGCTATTTCTGGATTTGACTGTCAGC
>u73439_piRNA_house mouse
CAGCCATGTACATTTGAAGACTGCTTGGAC
>u167599_piRNA_house mouse
TGCAGAAAACTGTGCACATTCGATGTCT
>u161293_piRNA_house mouse
TGGTAAACACGATTTCCTCCTCATTCAGACT
>u81854_piRNA_house mouse
TCCTAGAAGGGACAACAGTGCACATGCT
>u69345_piRNA_house mouse
TAGCACCTCACTGTGATAAACTGGAGCCAC
>u56012_piRNA_house mouse
TGACAGAATAGTTTCTTCAGGCCTGT
>u85096_piRNA_house mouse
TATAACAGTTTGTTTTATATAATGTGCAA
>u81341_piRNA_house mouse
TGACTCAAGAATTATCGGCCAACATGTGG
>u85494_piRNA_house mouse
TACTTTGAGATGCTGATATTCTCATTTGT
>u163659_piRNA_house mouse
TGGACATAGGGAAAGGTGTCTTTGATGTCC
>u71449_piRNA_house mouse
TATCCTTGACCGGACCTAAGCCAAGGTGA
>u56442_piRNA_house mouse
TTGTAAAATACGAGTTACATGTATCTGC
>u175799_piRNA_house mouse
CGGGATGGTCTCGATTACTGCAGTGTGCAC
>u55648_piRNA_house mouse
TGAAATGGATGCCAGGAATGAGG
>u150065_piRNA_house mouse
TAGGACATTTGACACAGGGCTTTACACG
>u68025_piRNA_house mouse
TAGAAAATACCCAGGAGTCTAGGTTTAAAG
>u47692_piRNA_house mouse
TAAAGTTATTGCCAAGACATTTCTCCAGACC
>u176690_piRNA_house mouse
ACTGACTCTGATAGCCTGTCTTTGATTCC
>u46767_piRNA_house mouse
TCAAAAGTCTTGCTAAAAAACCCTCTGATA
>u77764_piRNA_house mouse
TAAAAACTTGTGGGTTCTGAAATATACCT
>u81234_piRNA_house mouse
TCCAAGGTGAAATGTTTAATGTGTCTTGT
>u61114_piRNA_house mouse
TGGCAGGAGCATGCTTTTTTGTGTCTGTGC
>u56487_piRNA_house mouse
TTCAAATGTTGCATGTTCCTTGTAGAAC
>u176297_piRNA_house mouse
CACATCTCGGTTGCACAGATATTTGTTCA
>u170472_piRNA_house mouse
TGACAGAGGCATTCCCTACCAAACAAAGG
>u161948_piRNA_house mouse
TGGGATGGTCTCGATTACTGCAGTGTGC
>u86038_piRNA_house mouse
TGCAAAGAATGAGGAAGACACAGTCACTA
>u153555_piRNA_house mouse
TAAGAGGCCGAGGTTTTGGAACTGGTGGA
>u172545_piRNA_house mouse
TCTCAGGACCACATGATGGAAAGAGCAGA
>u172997_piRNA_house mouse
TCGGTGGCCATCCTCAACGTCGGGAGTGA
>u85324_piRNA_house mouse
TGGTATGTCAGTATGTGATATGTGATCAAC
>u59326_piRNA_house mouse
TTGAAGGTAGAGAAGGTTACCCCAAA
>u84580_piRNA_house mouse
GACATACCTACCCCTTCCTGTGTGCTCAGG
>u76794_piRNA_house mouse
TGGCCTCCATAGACAGTGTTTCCC
>u52540_piRNA_house mouse
CAAAGATAAATACTGCAACCCCCTACGTA
>u163528_piRNA_house mouse
TGGAGACAACGAGGAGGCCTGGTCACACT
>u53971_piRNA_house mouse
TCGCCTTCGTAGTTGAAACCCCATGGGATC
>u81687_piRNA_house mouse
TCTTGCAACCAGGCCTTTGTTTCAGGAGA
>u169909_piRNA_house mouse
TGACTTTGGGCCATGATGTTGTTGTTGTT
>u78666_piRNA_house mouse
TGTGAATGGAAGTCCAAGGATCTAGCAGT
>u47706_piRNA_house mouse
TGAATAGTTGTTTACTATATGGGAAGTGAT
>u76120_piRNA_house mouse
TGCTGAAGCAGGTCAAGCTACCATTGTGA
>u49400_piRNA_house mouse
TGCCTAACATTGGGCCTGTTGGTTCTGTAT
>u152888_piRNA_house mouse
TTTTGGGTGTTTCAGTCCCTTCTCAGCTGG
>u157848_piRNA_house mouse
TNCCCAGGGGCTTAACCATGATCAAGATTC
>u171517_piRNA_house mouse
TGAAAGTCAAAATTCCCAAGCCGGTGAC
>u148442_piRNA_house mouse
TATGCGAGATGTCACCACATCAGTCAAGGC
>u161546_piRNA_house mouse
TGGGTGACTGCATTTTACAAGAAGCACTTGT
>u156839_piRNA_house mouse
TNGGCTGGGAGCCTCCTTTTGCATTTT
>u152467_piRNA_house mouse
TACAATTTCTAAGGGCTGTTTAGTAATTC
>u64354_piRNA_house mouse
TGCTCTAAAGTTATTTATGAACTCTTTTAACC
>u170733_piRNA_house mouse
TGAATGTCTGTGTAGCCTGAGAGGTTTG
>u72552_piRNA_house mouse
TGTTCAACTATATTAGTCATGGTGGTGCAA
>u167784_piRNA_house mouse
TGCAATGCTGGCATATGGACTGTCTATTC
>u154741_piRNA_house mouse
TTGGAGTATGCCAAGTCTGTCCTTGCTC
>u61800_piRNA_house mouse
CAGATGATGCTAAGATCTCTTATTGGTGTC
>u149971_piRNA_house mouse
TAGGAGGACCAGTGTGAAGATGAGCCAT
>u148116_piRNA_house mouse
TATTGTGTCAGATTCCTGTTATGTGGTT
>u73564_piRNA_house mouse
TAAGAGTTTGTTTGAACGAGAGCATGATCT
>u68284_piRNA_house mouse
TTCAATTGTGTTACCCCACATCTGGTAAAAAG
>u75033_piRNA_house mouse
TAAGAATCTCACAATGGTCCTACTGAAT
>u176116_piRNA_house mouse
CAGTGTACGATAAACCTAAGGACCTGGT
>u151922_piRNA_house mouse
TACCATGACCGCAGTTCTGGTTCCGGA
>u169158_piRNA_house mouse
TGAGGGTATACGACGCCGATACGATAGT
>u59901_piRNA_house mouse
TCCCTATTGTTCTTGTGTTTGGCGTTGAA
>u58225_piRNA_house mouse
TTGGTTCCAACAAAACCTCAGAATTAGG
>u150984_piRNA_house mouse
TAGAATGCCCTATGAAAACCTCTGCCATGG
>u63961_piRNA_house mouse
TCTTGGAAATAAAATCCAATGTTTCGTGT
>u71251_piRNA_house mouse
TCCCTTCTAGATTGAGTTTTGTGTGCAGAGT
>u81108_piRNA_house mouse
TGAGCCAAAATAAATCTTTGCTCCTTTCTC
>u161423_piRNA_house mouse
TGGGTGTTTCAGTCCTTCTCAGCTGGTC
>u64411_piRNA_house mouse
TGGCCTGCATGCTTATCCACGACCAGGTA
>u151236_piRNA_house mouse
TAGAAAAGGTTGGCCAATGCTCATGGGAC
>u50735_piRNA_house mouse
TACAGAGTTTGGACTTTAATCTGTGGGCA
>u167821_piRNA_house mouse
TGCAATATTGGCCTTTGTTCAGGGTTTACAC
>u50630_piRNA_house mouse
TAGCCAGTGAAGAGCATGAAGCCA
>u171274_piRNA_house mouse
TGAACGGATGTATGGGAACCCATTGGTGAA
>u73694_piRNA_house mouse
TGGAATAAACTTGGAAGTTATTGTACATGC
>u71161_piRNA_house mouse
TATGAAAGAATAGCAGAAACAGGGAACC
>u49747_piRNA_house mouse
TGAAGTTGCCTTCTTGTAATCATCGA
>u56068_piRNA_house mouse
TTCATGGTTACAGAATCCAGTCTACACAGT
>u82712_piRNA_house mouse
TGGGTAAATGTCTTAACCTCTGTGAC
>u149533_piRNA_house mouse
TAGGTGTATGGGTTCCACAGAGGGGACTTGT
>u157023_piRNA_house mouse
TNGCTTTGTTGCTTTGTGCTCCACCAT
>u165530_piRNA_house mouse
TGCTGTGATAAAATATCATGACCTAGAGAA
>u47140_piRNA_house mouse
TGGTATCTAGAAAACACACTAACCAAC
>u81675_piRNA_house mouse
TCAACCTCTGACAATCTCTCAGACCCA
>u154497_piRNA_house mouse
TTGGTTTAGAAATAGCTGCATGACCCAGGC
>u67681_piRNA_house mouse
AAATAGTTGGATATAATTTGTAGTTGCAGCCT
>u163679_piRNA_house mouse
TGGACAGAACTGTGCTTGGGTGGAAGC
>u154099_piRNA_house mouse
TTTCCTTTGCCTTGCACAATCCTACAGGAG
>u74250_piRNA_house mouse
TGATACTCGGAATTTGGCACAGCTC
>u168029_piRNA_house mouse
TGCAACACAGGTTTGTCCTAATGCCATGC
>u66860_piRNA_house mouse
TGCAAGCTCATTGTAACGCCATCTAATCC
>u76056_piRNA_house mouse
TTAGAACTACGCAGAGTATTCCAAAGGGTC
>u169920_piRNA_house mouse
TGACTTGTGTTGTAGAATTATGTAGGTTGC
>u162795_piRNA_house mouse
TGGCCAGATGCTTATAGGAAACTGCAAAGC
>u65826_piRNA_house mouse
CACATATACCTGTATGTGTTTTAAAGCC
>u73993_piRNA_house mouse
TGGCTCCAGCAACAGATTAACCCA
>u176879_piRNA_house mouse
AAACTAATATCAGTTTGTGTTACTACATGT
>u75331_piRNA_house mouse
TGCTGTTGATGATGCTGTGTACTGCCGAG
>u54992_piRNA_house mouse
TACAAAGTTGATGGACTTGCCCCCT
>u56651_piRNA_house mouse
TAAAAGATTTTAATATCAGGACTGACAATGT
>u76881_piRNA_house mouse
TGGGATCAGTGAGTTCCTCTTTGGTGGAA
>u68428_piRNA_house mouse
TCTCAGCTCTCTGTGGACATTCCCAT
>u59439_piRNA_house mouse
TGAAATGCCTTTGGCATGTATGTGTGCAAC
>u51691_piRNA_house mouse
TACAATATGGAGGCCAGGTCCCAGAGCCAGC
>u73884_piRNA_house mouse
TTAGCTGCTTTTAGCTTCTCAGAGGGT
>u76746_piRNA_house mouse
TGTGTACACAGAGAAAGATATCCAGGCCA
>u164851_piRNA_house mouse
GTGGTTCATTAGAATCTGGGANCTTCATGG
>u73046_piRNA_house mouse
TAACTGCCCTGGACATGGATATCTC
>u174751_piRNA_house mouse
TCCAAGTGACCTTTTGGTGACCCGTCTTT
>u52078_piRNA_house mouse
TAGGATAAACGACCGCTTCCTTTCTGCCT
>u79021_piRNA_house mouse
TAATTTGATGGCTATTAGTAAAGCAA
>u48363_piRNA_house mouse
TATCAATGGATCTGCAGGTTGCAAGGGAC
>u162266_piRNA_house mouse
TGGGAAGCTTTCTGGTCCAGGTAGAGACTC
>u48313_piRNA_house mouse
TAAGAATAGATTCAATTATCTACACCTAGT
>u158066_piRNA_house mouse
TNCACTGCCTTTGCTGTTTCCAAGAAACTCC
>u67180_piRNA_house mouse
TCCTAGTTCTAAAAAGAAAAAAACAAAGGCA
>u157428_piRNA_house mouse
TNGAGAGAGAACTCAAGACTTGGGTG
>u82235_piRNA_house mouse
TAATTGTCTTTTTCACAAATGTTGTTGGTGT
>u176234_piRNA_house mouse
CACTTATGGCGCCTCACACTTGTGGTCCAA
>u60084_piRNA_house mouse
CACGATGACAGTGGGGTGTCTGCGGACAC
>u58146_piRNA_house mouse
TGGGCTAGTTCAATAGTAAACTTAGAATTCTC
>u154063_piRNA_house mouse
TTTGAAGTACTTGGAACTATATTCAGG
>u151153_piRNA_house mouse
TAGAAATGAAGAGAACATTCTGGGCCTCTGC
>u80304_piRNA_house mouse
TAGAATCTAGGGATTTTCTAGAAGGCCTA
>u83846_piRNA_house mouse
AGCAACAACATAAACTGCGAAACAGGTGAA
>u75974_piRNA_house mouse
TGGAAAGTGTTTACTTTGCCAATTCTGGGAT
>u56035_piRNA_house mouse
TAGAAATAAGGCCATGGCTACTATTGTCTC
>u48865_piRNA_house mouse
TGATATGATACAAATAAGTCCTGAAGTC
>u68042_piRNA_house mouse
TAACAGACCTAAGTGCAATCAGCTTG
>u60207_piRNA_house mouse
TGCCATGACCTGACTGCGACTGGAGCAGG
>u163001_piRNA_house mouse
TGGCACTCCATGGTCCATGTTCTGTGTGT
>u153149_piRNA_house mouse
TAAGTTTGAACCACTTTGCGTGTCACTGC
>u82664_piRNA_house mouse
TGGAATGTTTCTTAAGAGCTTTGCTTCTC
>u82794_piRNA_house mouse
TAAGTGGAATGTCTTTGAGGTTAGT
>u170882_piRNA_house mouse
TGAAGTTCTTCGCGGAGTGTGACCAGCCTT
>u52276_piRNA_house mouse
TAGCATTTGATAGGCAGAAAAAGAATTGCTA
>u53614_piRNA_house mouse
TTACAAATTGTTAAGTATTGATGAATAATA
>u160198_piRNA_house mouse
TGTAAAAGGCTGGCTAGCGATAAGG
>u52359_piRNA_house mouse
TAGCCACTATACCTCAAGATCTCCATGCC
>u68907_piRNA_house mouse
TAAGCCTGAAAAGAGCTGGTTCACAGCCACA
>u168209_piRNA_house mouse
TGATTTCAGGAAGTGTCATGGTATCTGAGT
>u54182_piRNA_house mouse
TAAAGAATGAAACACTTGCCATCATCCAA
>u154625_piRNA_house mouse
TTGGGTTCACTAGTGCTCCTGAGGCACATTT
>u150425_piRNA_house mouse
TAGCCAGTTGAATGTGATGGAGCATCAAT
>u49405_piRNA_house mouse
TAGGAAATGATCACATGTCCCGCTGGTAAA
>u68867_piRNA_house mouse
TAGTACCTCTTTCAATAGGTTGTTGTGAGA
>u149345_piRNA_house mouse
TAGTATCTTGTTGTGCCAAGCTGGTGG
>u175591_piRNA_house mouse
CTGCACTTAAATAGGGGCCAGCTCTTTGT
>u75501_piRNA_house mouse
TGAAAGCAGTTCAGCAATCTTATAATTTGGC
>u64545_piRNA_house mouse
TACTCTTTGATACTGAGCTTCATACTGTCT
>u150871_piRNA_house mouse
TAGACTGTCTTCTTTAAATACCTACCCCAT
>u156638_piRNA_house mouse
TNGTACAAAGGTCCAAAATCATTCCTGGAG
>u162530_piRNA_house mouse
TGGCTGAAGTCTAAAACAGGTGTTTTGC
>u165884_piRNA_house mouse
TGCTAGGACCCAAGCCAAGAGAATGATG
>u155240_piRNA_house mouse
TTCTGAATTCAGTCCGTGCAGAGTTGTGCTT
>u157573_piRNA_house mouse
TNGAAAGTACTTTTGGTATGCTTCGGGCTC
>u51582_piRNA_house mouse
TAGGCTCTGAGCTGACAGTGACAC
>u161100_piRNA_house mouse
TGGTATTAGGGTTCCTCCATCAAGGTTGGT
>u75301_piRNA_house mouse
TTGAACCTAAAAAGATTTCTATACCTGTGA
>u78232_piRNA_house mouse
GCGATGTGTGCTTTGGATACTGTACCAGAA
>u170188_piRNA_house mouse
TGACCCAAATACAAGTCAGAAGTGCTTGTG
>u158540_piRNA_house mouse
TGTTCAGTAACAAGTGTGTCACAAGATGG
>u173650_piRNA_house mouse
TCCTACGAGACTGACAAGATTGACCATT
>u159469_piRNA_house mouse
TGTCTTTGAAAGATTAGGCACTACCCTCCC
>u83218_piRNA_house mouse
TAGGTGCTAAATAAATGTGCAGTATCAAGAA
>u153871_piRNA_house mouse
TAACCACTGCTACAGATGATGGACTCGGAC
>u157380_piRNA_house mouse
TNGATAGCAATGCCTCCAAAGACAGCACGGA
>u83381_piRNA_house mouse
TGCCTAGCTTGATGCCTGCCTCCA
>u65511_piRNA_house mouse
TGAATATTACACTGCCTTAGTTAAAGCCA
>u84690_piRNA_house mouse
TCCAAGTGACCTTTTGGTGACCCGTCT
>u82954_piRNA_house mouse
TTGTGCTATAATCATTATTTATAGGAACAA
>u58705_piRNA_house mouse
TGGGATGGCTGAAGGAAGTATGTTACTTGA
>u68558_piRNA_house mouse
TACAATAAATATGGAAGTTGGGTTTCTCA
>u173141_piRNA_house mouse
TCGAATGGCAGAGTGTCTCGATGGGTTGG
>u80979_piRNA_house mouse
TTGATGGGTTATGTATGTTACTCACCAG
>u81407_piRNA_house mouse
TGGATGTGGACCTACCTTTAAGTGTAGTTAGT
>u68137_piRNA_house mouse
TATACCTGCTTACATGGCCTCTCCTCA
>u175834_piRNA_house mouse
CGACACAATAGCCAGATACAAAAGACACAACC
>u76405_piRNA_house mouse
GAATAGCTCACTTGCATGATGTGCCCTAA
>u83362_piRNA_house mouse
TGACATGCCTAGAATGCCCTCTCC
>u65774_piRNA_house mouse
TGATTGTCATGACAGTATTGCACCACGTG
>u70272_piRNA_house mouse
TACTGAACAGACAACGTGGTGATTGCC
>u154704_piRNA_house mouse
TTGGCACGCACATCTGAGGATGGTGGAC
>u58425_piRNA_house mouse
TCTAAAGAAGATGTTCCAGAATCAAAATTT
>u84756_piRNA_house mouse
TAGACGCTCAAGCTCAAGTGACCCTCAAG
>u78007_piRNA_house mouse
TCTAAGACTTCAGCCTTCCTGAGTTGGCAGC
>u71625_piRNA_house mouse
TATTTTGTGTACACGCCACCCATACAGCAC
>u65365_piRNA_house mouse
TAAAAGGAAACACACGGACGAGGAGATGGC
>u53004_piRNA_house mouse
GAGACTGTTGTTTCACCGTACTCTTATCAGG
>u70751_piRNA_house mouse
TGCACAGCGATCAGGTTATGCTCATA
>u160222_piRNA_house mouse
TGNGTTAGTTGCTTAGTGTGATAGGTTTCC
>u83256_piRNA_house mouse
TCCAGAAATATTGCTCTGTCTACACAAGC
>u75262_piRNA_house mouse
AAAGACATTTACCACCAAATGGCAGGTCC
>u56511_piRNA_house mouse
TCCCAAAGTAAGCTGCTCACAACGGTGGAC
>u168955_piRNA_house mouse
TGAGTGATAGGATAAAAGGTCTGTGCCACC
>u156911_piRNA_house mouse
TNGGAGCTAACTGGAAACGGTGTCATGC
>u169179_piRNA_house mouse
TGAGGCTCCATGACTCCCTGTGCCTGT
>u77657_piRNA_house mouse
TGGTTAATGAGATATTACTAACCCCCGCC
>u162599_piRNA_house mouse
TGGCGTGCTTGTTGACAATGGCTACATTGC
>u82190_piRNA_house mouse
TGAGTACATCTCATAAGCAAGTGTG
>u64523_piRNA_house mouse
TACTGGTGTCATAAGGTGACTAAGCCCCTC
>u57082_piRNA_house mouse
TAGATGACCTCTCAGATGGTATGACAATAGT
>u48802_piRNA_house mouse
TATTTGACCTGGACGGACTTATTCTGAAT
>u157348_piRNA_house mouse
TNGATGCTTTCCTTCAATGCTGCCTGTGTC
>u48596_piRNA_house mouse
TAAGATTTGTTAATCTTCAGTTAAAGCCTCT
>u81204_piRNA_house mouse
TCCTTCCAAAATAAATTATAGCTTCAGAA
>u55196_piRNA_house mouse
TCATATAAATATGGTGCCTCAAACTGTTC
>u67883_piRNA_house mouse
TAGTATGGTCCACAGTTATATCAGTC
>u82599_piRNA_house mouse
TGATTTTTGATATTTCTAGCTACGGTTTGCC
>u47325_piRNA_house mouse
TGATAAATGCCATTTCTTGGTTAAATTTA
>u72033_piRNA_house mouse
CTGTAATGGCCTTTTTCTTGGGCACTTTA
>u47503_piRNA_house mouse
TCCATGTAAGTCTCTAACAGTTGATGGGTC
>u52603_piRNA_house mouse
TTGTTAATCAGTGTACAGGTCCTCAACCT
>u173137_piRNA_house mouse
TCGAATGGCATGAGTGTCTCGATGGGTTGG
>u170569_piRNA_house mouse
TGACAATGGTCCTGTCCTTTGAACTTGGC
>u80846_piRNA_house mouse
TAAAACTGAAAGTTGATCTGTGGAG
>u46086_piRNA_house mouse
TGCAAAGCACTTCAAGACCTAGAAAAACA
>u156036_piRNA_house mouse
TTACAGGATTGTCCTACGGCAGCTTTGGT
>u85993_piRNA_house mouse
TACGTTAGAAACAGGTAGCCCTGAATGCCA
>u158154_piRNA_house mouse
TNCAAGTGCTTTGCTGGTTCACACCGGGGA
>u64857_piRNA_house mouse
TAGGACAAAAACCTTAATAATTGTGCCTA
>u68782_piRNA_house mouse
TAGAAACTGGAAAGGTCTCCTTTTGGGTATA
>u164005_piRNA_house mouse
TAACAGATGCCGGAGGAAACACATGTGT
>u49692_piRNA_house mouse
TGTACGAAAAGATTAAAAGTACGAAGGTGA
>u68491_piRNA_house mouse
TAAAACAAATTATAGTGTCAACTCAGCCC
>u73624_piRNA_house mouse
TCCAGTGCTTAAAGATGTTTCTGCTGTTCA
>u60349_piRNA_house mouse
TGGAAAGAAAAACTCATGGAATTATGGCTTC
>u64655_piRNA_house mouse
TAGTGGAGCATGTGTCCTTCTTACCAGT
>u66688_piRNA_house mouse
TCCATAGAATTAAGATAAGTGACAGTTGTGT
>u55639_piRNA_house mouse
TGAGCTCACTCGTCTTCACTTTGGT
>u57962_piRNA_house mouse
TAGATGACCAGACACAGCTCAACTCAAGAC
>u56847_piRNA_house mouse
GTCAAAACCAAAGGTTTACTGTTCCA
>u84541_piRNA_house mouse
TCCTCACCTAATCTCCTTGTGAAGAGAGA
>u51383_piRNA_house mouse
TAAGCATCTGGTGTGAGGTACTGACT
>u165586_piRNA_house mouse
TGCTGGAAACCTGGAGACTCCTCGTGCCT
>u55040_piRNA_house mouse
TGGCAATAATATTGAACTGGGCACAG
>u168415_piRNA_house mouse
TGATGCTGGCAAGGGAGAATCGAATATGG
>u159120_piRNA_house mouse
TGTGCAAGTATGATCCTGAACTGGATGCC
>u46347_piRNA_house mouse
AGGGAATACACGGGAGACCACTCACTCTG
>u63179_piRNA_house mouse
TAATAGCAGATCAACACTTTTGATGG
>u77198_piRNA_house mouse
TGCCGTGAACTCTGTGCAGTTTTCAA
>u157398_piRNA_house mouse
TNGAGGTTCCTGCAAAGTACCAGGTGGAG
>u64394_piRNA_house mouse
TGCTTACAGAGAAGAGTGCCACTCAGGTGT
>u81734_piRNA_house mouse
TATAAAATGCAAATAACCCAGCAGGAGGC
>u78326_piRNA_house mouse
TGATGATGGAGCGGTGAAGCCAGTATC
>u81825_piRNA_house mouse
CATAAAAGGGCTACAAGACAGAGTGT
>u59054_piRNA_house mouse
TAGCAACCATGCTGTTGAACGTAAATGGA
>u147031_piRNA_house mouse
TCATCTTTCATGAAGGTTCAGTGTCCTAGTTC
>u149700_piRNA_house mouse
TAGGTAACCGTTGACTCAGGTGTCCTCATG
>u63275_piRNA_house mouse
TAACTGACATAAGTTAGGGACTGTTTTGT
>u64049_piRNA_house mouse
TAGGATGAACCTTACCCTTCTAGGATGCAA
>u58589_piRNA_house mouse
TGAACTAGATTCTGATGTCTCAATGTGTTC
>u147002_piRNA_house mouse
TCATGGTGTGTGGAAACAAGCATAAGTTAT
>u149892_piRNA_house mouse
TAGGATGTAGACGGTTCNGGTTTTTGCT
>u155192_piRNA_house mouse
TTCTTAGGACATTAGGAGATGCCCAAGGC
>u66043_piRNA_house mouse
CCAGAGATTGGATTCTGGTCTGTGTGCTT
>u64686_piRNA_house mouse
TCCTAGGTGGCATTAGAGAAACTCAAAGGA
>u158658_piRNA_house mouse
TGTTAAGAGAGCCGTAGACTTCATTAAAT
>u46783_piRNA_house mouse
TGCGTGCTGTACAAAAAGATGGCTGCCA
>u170976_piRNA_house mouse
TGAAGGACTCAAATCATGGTGTCAGGACTCT
>u159782_piRNA_house mouse
TGTCACAGCAATAGCCCACGAACCTCGTAT
>u150280_piRNA_house mouse
TAGCTATGATAGAGGTTCCTGGATGCC
>u50770_piRNA_house mouse
TGGCAGCTCACACACTACTGCCCTTA
>u82395_piRNA_house mouse
TAAACATCACCATGCCTCTCTGCTTTGGAC
>u75221_piRNA_house mouse
TGAGTATTGAGATGGATAAAACGAAG
>u175276_piRNA_house mouse
GATATTGTGTCGTTCTGATACCTAGCC
>u150587_piRNA_house mouse
TAGCAAGTCTTAACCAGGAGTCTGTGGT
>u68164_piRNA_house mouse
TACTCTCTAGAACTTGATGGTAAGACC
>u150637_piRNA_house mouse
TAGATTTCTAGCCTCCAGAAATTTGAGAA
>u54611_piRNA_house mouse
TGCCAATCTCCTTAAGTGTCCACCAGGACCT
>u74862_piRNA_house mouse
CCATTTTACAGATATGAAAGCTTGAG
>u152590_piRNA_house mouse
TACAAGGGCCAGAGAGTTGAAGTTGTGGAGT
>u149765_piRNA_house mouse
TAGGGACCGGGTGTCTGATTTGTGAGA
>u168603_piRNA_house mouse
TGATCCTGATAGCAGCGGTGTCGAGAGA
>u77430_piRNA_house mouse
TGTTTCAATTCAGAGGAAATAGCTATAGGT
>u56333_piRNA_house mouse
TAAGTAGTTTAGTGTCTGAATGGATGG
>u73270_piRNA_house mouse
TCTTTGACTGGCAATCCGTTGACCAACGT
>u60559_piRNA_house mouse
TGATGAACCTACTGCCTTCTGGCTGAACT
>u85024_piRNA_house mouse
TGGACATTTGATTTATTTAGCCTGCCC
>u76605_piRNA_house mouse
TGGCTCCTAGCTTCAGCCCTACA
>u83162_piRNA_house mouse
TGCCACGTTTTGTCATTGTGAGATGACAGG
>u75773_piRNA_house mouse
TAATACATCATTTTGGTGCAGAAACC
>u165716_piRNA_house mouse
TGCTCTAGCGGTCCTTTTGCGATTCTGG
>u161743_piRNA_house mouse
TGGGCTGCCGACTGTAAGTCATCAATAAA
>u78416_piRNA_house mouse
TACAAAGCTTGGTGTTACAAATTGTTCAG
>u148581_piRNA_house mouse
TATGAATGGAGCCGAGCAGTAACAATTGAGGT
>u64268_piRNA_house mouse
TGAGATAAGTTTGATTTTTAGGGAACATG
>u70931_piRNA_house mouse
TGCTAACTGTGTTGCTGCTCCCTTGCTA
>u175158_piRNA_house mouse
GCCTGCATTTCTAGAGTCTACATTGTTCCC
>u158728_piRNA_house mouse
TGTGTTAAAGGCTTTGTCCACAGGGTGGTA
>u159719_piRNA_house mouse
TGTCAGACAGGATGTTTCTAGTGGGCACT
>u57821_piRNA_house mouse
TCAACTTAGCTCTCCTTTTGTGGTCCA
>u69613_piRNA_house mouse
TGTACATTTTTGGGCGGAGGTCACTGGGT
>u58887_piRNA_house mouse
TACAAAAGCTATCATGGATATTGCTGCC
>u82032_piRNA_house mouse
TCAAGCTCTCAGATATACAGATAATTAA
>u64039_piRNA_house mouse
TAGTCAAAGGTGTGCTTAGCAAAGTCTAG
>u59236_piRNA_house mouse
ACCTTTTTGAGTGCTTGTGACTGGCC
>u150014_piRNA_house mouse
TAGGAGAGTGGGTAGTCTGCTGGGTGA
>u54807_piRNA_house mouse
TGGAATGAAATCTGTTAAAACTGTTTGAGA
>u70187_piRNA_house mouse
TCAGTAAATTGATTGATGATGATGGT
>u48944_piRNA_house mouse
TAGAAAAGGCCTAATCTGACGATCTAGTC
>u154520_piRNA_house mouse
TTGGTGTTCCTCCAACCCTGAGGTCCTAGA
>u50367_piRNA_house mouse
TAGCAATCAACCGAGAAAGATGGTAAG
>u54299_piRNA_house mouse
TCTCTACGGTGAAGTGTGATGCAGTGTTC
>u74492_piRNA_house mouse
TAATCAACTGCTTGGTACATGATGCTAAA
>u164163_piRNA_house mouse
TAAATGCGATTGTCTTCAGTTGTTAGTT
>u174932_piRNA_house mouse
GTACCTTTGAAAAGGCCTACTGCAAAAA
>u87161_piRNA_house mouse
TGTAGTACTTTTTGAAGTCTTTTCTACTC
>u174283_piRNA_house mouse
TCCCAAGGCCAAAGTCACTTTAGTTGTATGA
>u158790_piRNA_house mouse
TGTGTGCAGGCTTCCCTTCAGATCTACGT
>u60454_piRNA_house mouse
TTACAAATTGTGGATGGAACAATTTCTGT
>u74072_piRNA_house mouse
AATGGGTATGTGTGGAATGCCAGGAA
>u63878_piRNA_house mouse
TATGACACCATGATCCTGAGATGGGAAA
>u153240_piRNA_house mouse
TAAGTAGGCTGGAGAGTTCAGGGTGGAA
>u76932_piRNA_house mouse
TAGACAGCTTTTGCGAATTGACCCTGGCC
>u176055_piRNA_house mouse
CCAATCCTACATCCAATAGAGGGCTAAACTC
>u78730_piRNA_house mouse
TGCTTAGGTTTGTTTCAGAAATTCTCAGA
>u86572_piRNA_house mouse
TGGAACCCTAAACCATGTTTTCATTGGTGGT
>u77541_piRNA_house mouse
TAAGCTAGTGTTAAAGTTATAGGTGG
>u85762_piRNA_house mouse
TGCAACATGTAAGGCTGACTAAGAAATACGG
>u152112_piRNA_house mouse
TACATTGGAGTGCTTGGATATGCCTGG
>u51947_piRNA_house mouse
GTGGATACCAGGTTCAGGCGTCTTGTGCCC
>u169525_piRNA_house mouse
TGAGATGCAGTTGTGCCTGATAGGAGGG
>u53368_piRNA_house mouse
AACTAACAGCTGTGCCTCCACTTCCC
>u50214_piRNA_house mouse
TGCGTGGTCGACCTAAAACCTTCAAGTC
>u56169_piRNA_house mouse
TGGTATGTCAGTATGTGATATGTGATC
>u48286_piRNA_house mouse
TCAGTTCTTGTTTGAGCAATGTTACTT
>u69927_piRNA_house mouse
TAATTTCTTGGCAAACTCTTGAGTGTGTGT
>u56587_piRNA_house mouse
TCATATGTGCGCCAATTATGTATAGGC
>u79317_piRNA_house mouse
TATAAAGGATTTACTCTTTAACAGTACAAGG
>u153391_piRNA_house mouse
TAAGCTTACAGTGTTCCTGACGGGTGATC
>u48060_piRNA_house mouse
TAGAAAGTGACCCAGAGAGGTTGTGGACTTT
>u170267_piRNA_house mouse
TGACATTTCATATTTCTGGACCCGATGCC
>u74845_piRNA_house mouse
TGATAAGCCTCACCTACTGACCGCCCA
>u160816_piRNA_house mouse
TGGTGATTTGAGTCTCGCATTTCCAGCTG
>u70676_piRNA_house mouse
TTCCTTGCTACTTAGCAAAAAGCTAAGGACCT
>u158225_piRNA_house mouse
TNCAAAGTGATACTATGCCACATGTTGCC
>u67239_piRNA_house mouse
TGAGACCCAATGAAAGGGAAGGTAAACCTTTA
>u45585_piRNA_house mouse
TAAATGTATCGGAGGCCCCTAGTA
>u159160_piRNA_house mouse
TGTGATGTGACCCGCACCACCCTGCCTTC
>u162687_piRNA_house mouse
TGGCCTCATGGAAAAAATNGCAACCAGAAA
>u150210_piRNA_house mouse
TAGCTTTGCTGAGGTNTCGGGGTGTGT
>u151767_piRNA_house mouse
TACCTGCTTTAGATGATGTGGTCCTAATTC
>u55288_piRNA_house mouse
TGGCATAATAAAGGCCACATGGCGACTGT
>u74673_piRNA_house mouse
TAATGAATATAAGTCAGAAAAGTGGC
>u77960_piRNA_house mouse
TGGGGTACAAAAGAATTCTTCCGAGGCTC
>u56163_piRNA_house mouse
TAATACTAGAACACGTATTTTACCCACATT
>u161875_piRNA_house mouse
TGGGATTACAGGTGTGCACAACTTTCCTGC
>u157830_piRNA_house mouse
TNCCCCATGATGCCTACCCTTGAGCTCC
>u175433_piRNA_house mouse
GAAGTGTGCTTTCTCTACCGTTTATTTCTA
>u73464_piRNA_house mouse
TCCAATGAGGTAGTGCACGGTAAAAATGC
>u74513_piRNA_house mouse
TGAAAGCAAAAGTTTCCTGAAACTTCGTG
>u61329_piRNA_house mouse
TGTATTGTGGTGCAATTGGTTAGCCTGT
>u158312_piRNA_house mouse
TGTTTGGTATGAACACGGATACTCAGA
>u159776_piRNA_house mouse
TGTCACAGTAACAACAATAATTAAAATGGTC
>u157379_piRNA_house mouse
TNGATAGGCCACTTAGCTGACACTTGGAAA
>u51118_piRNA_house mouse
TAGAATCATCTGGGAAGCAATAAGGT
>u80076_piRNA_house mouse
TGAAAAGGTTATTTATTAAAGTACAACTCTGG
>u51099_piRNA_house mouse
TGGAATTTCCACAGGTCACTGCATTTC
>u156890_piRNA_house mouse
TNGGATGCAATGATGCAATGAAGGTGATGT
>u71387_piRNA_house mouse
TACTCACTTGAGAGCTGGCCATGTTAGGT
>u80234_piRNA_house mouse
TAGGAGTGTTATTCATCCAGACAAAAATGC
>u175904_piRNA_house mouse
CCNGCAGGTAGCCAAGGGTCGCCCTCTC
>u83276_piRNA_house mouse
TTGTTCTAGTTAAGGTTTTAACAGGCTGG
>u74889_piRNA_house mouse
TGGAAACCTCTTGAAACCTGTGAATTTCC
>u147932_piRNA_house mouse
TCAAAGCCACCTGGTCCTGCTCACTGTT
>u60788_piRNA_house mouse
TGGAAAACAGCCGAGCCACACAAGAGCTTA
>u67556_piRNA_house mouse
TGCCATGAAGAATTTGTTGCCCTGTGG
>u174952_piRNA_house mouse
GNGAAAACTAGTGGTAAAGTGCCATGG
>u58511_piRNA_house mouse
TGCCTCAACATACAAACCTTCTTCAGCTG
>u76753_piRNA_house mouse
GTGGCTGAAAAGGGTTCATATGGCTTAAGC
>u73104_piRNA_house mouse
TACACACATGTTAAGTAAGCCAGGTTCAGC
>u69265_piRNA_house mouse
CTGTCAAAAATATGTTTTAACTGGAATGGT
>u51482_piRNA_house mouse
TGAATTGGAGATATGCAAATAAGCCTTACA
>u63114_piRNA_house mouse
TAAAAGTCTTGTCTTCCTGCGTCCA
>u167021_piRNA_house mouse
TGCCAATGACAACATCTGAGCTGTTAATCGA
>u147867_piRNA_house mouse
TCAACAGTCAGAGGCCATTTGTGGAGACTC
>u51651_piRNA_house mouse
TATAAAGGCATCGGCTATTTCCTACCTACC
>u159835_piRNA_house mouse
TGTATTTGGTGTCAAGCTGGAAATGGT
>u78221_piRNA_house mouse
TGAGACTCAGAAAAAACAAAGTGACTTTTACC
>u56702_piRNA_house mouse
TGGAATTACAAGCATGCACCTCCTGGACCT
>u75192_piRNA_house mouse
TGAAATAATTAAGTCAACTGAATGAGTG
>u158984_piRNA_house mouse
TGTGCTTGGCTTTGGTGTCTCGAGACTCATC
>u52776_piRNA_house mouse
TGTTTTCAATGCGTCCCAGATATGACA
>u163676_piRNA_house mouse
TGGACAGAATCCCTAGGAGTGGTGCTTGAGT
>u47793_piRNA_house mouse
TGAAGATAGCCGAGCGCTTGTTAATCAGTGT
>u59650_piRNA_house mouse
TGGTTATGCTCTGCTGAAGCAGTCTGCCCAC
>u77388_piRNA_house mouse
TGGGAGATGAAATTTTAAAACATCATTGATA
>u69059_piRNA_house mouse
TAGACATGAGGATGGTTATGATCTTCAATT
>u164653_piRNA_house mouse
TAAAACTTTAAAGAGCCCTCGAGTGTCTTC
>u155271_piRNA_house mouse
TTCTCAAAGTCTCAAAATGCCATGAGGAG
>u79739_piRNA_house mouse
TCCTGAGTTCTAACTCATAAATAAGTAGTG
>u72936_piRNA_house mouse
GCTAGTTATCTGTCCCAGGTGTGACACTGC
>u161623_piRNA_house mouse
TGGGTAGTAGGTGACTTTGAAGAGAATTT
>u162666_piRNA_house mouse
TGGCCTCGCAACTGATGCACTTTTCATCC
>u147775_piRNA_house mouse
TCAAGTTTAAGTGGTTCAGTGATGGCCAGA
>u169032_piRNA_house mouse
TGAGTAAAAAACGNGCGATTCAAGGGCAC
>u173665_piRNA_house mouse
TCCTAATTTGCTGTACCTGTTGTATGTCC
>u169206_piRNA_house mouse
TGAGGATGAAATTAAGGTGCACTCAGGTT
>u155594_piRNA_house mouse
TTCCAACACCATCTGATGGTCAATTGGGTGT
>u67286_piRNA_house mouse
GGCAGAACTTAACGTCAGGTGATCCATGGT
>u83374_piRNA_house mouse
TAGGAGAGCAAGAATGCCCTAACTGAGAT
>u156701_piRNA_house mouse
TNGGTGTTGCCCGAAGGCACTTTCGTAAGC
>u161063_piRNA_house mouse
TGGTCAGGCTGACATCGAACCCAGAGATCTTT
>u70010_piRNA_house mouse
TCTAAATCAGAAGGCTACACCTCAGGTGA
>u78512_piRNA_house mouse
TGCCTTATAACTGTTTGTTGTTTCATGGT
>u162939_piRNA_house mouse
TGGCAGGTGGAAGCCTTGTAGGAAGGAT
>u157089_piRNA_house mouse
TNGCTCACAGGATGTTCTCTGGATGGTAGT
>u150557_piRNA_house mouse
TAGCAGAAAAGGAGGCTGGTAAAAGGCTGC
>u148200_piRNA_house mouse
TATTCTGGAGACCCACAAAGAGACTGTGAT
>u75450_piRNA_house mouse
TTACATCCACTTTCTGTGCCAACATGCC
>u58924_piRNA_house mouse
TAATAACTATCACTGCTCTCTGTCTCC
>u80599_piRNA_house mouse
TAGTCTTGGAATTTTGCTTACTCATATTTGG
>u154407_piRNA_house mouse
TTGTCTTGTGCTTCAGTTATATTGCATTTC
>u73057_piRNA_house mouse
TGTATATGTGTGCGATACTGAATTCAGTTA
>u166956_piRNA_house mouse
TGCCACGCCCANTGCTGGAACCTGCGGAT
>u154397_piRNA_house mouse
TTGTGAGGAAGCCAACCATTCGTGCAGTG
>u173742_piRNA_house mouse
TCCNGAGTGAGTAAGATGTACAGAAATGC
>u150192_piRNA_house mouse
TAGGAAACCACCCAGAGCAGGAGCTGCCAT
>u154791_piRNA_house mouse
TTGGAATTTTGCTTACTCATATTTGGTGAA
>u62888_piRNA_house mouse
TAAGATGACAAAGTCCATGAAAGTGCCA
>u59253_piRNA_house mouse
TGACCAGAACTAACTGGAAGGTGGCA
>u53451_piRNA_house mouse
TGGTCTGATTGCTCTCTTATATTCGGTGT
>u65647_piRNA_house mouse
TTTGAAAGATTAGGCACTACCCTCCCA
>u58283_piRNA_house mouse
TCAGTGTCAGGTTTAATACGTGTTGC
>u169499_piRNA_house mouse
TGAGATGGAAGATGCCATGGTCCTCCT
>u49102_piRNA_house mouse
TGTTGACCAAGATCCACATCACTGCA
>u78607_piRNA_house mouse
TGGTACATTTCGGTTAGCATTGCGCAG
>u171264_piRNA_house mouse
TGAACGTCCTTTGGTGTCAACACGGCAGG
>u80685_piRNA_house mouse
GAAGAGAGAGCAATATGAATTCATGGTTGTC
>u158298_piRNA_house mouse
TGTTTTACAAAGCATTACAGGTACACCAC
>u57594_piRNA_house mouse
TACAAGGTGTACAGTGTATTCTCTCTGTGA
>u176617_piRNA_house mouse
AGCACACAATTGTCTATGGAGATGATGAGG
>u87780_piRNA_house mouse
TGACAATGAGGTGATCACTAGATGTCCAG
>u172810_piRNA_house mouse
TCNGCCAAGACCTACTTGAACTGCGTGCAC
>u51260_piRNA_house mouse
TAGATGTTCTTCTCACCATACCTCTTATGCC
>u170585_piRNA_house mouse
TGACAATCTTTGTAAGGTGACCCCAGC
>u65358_piRNA_house mouse
TACCACAGCACTAAAAATCCTAATAAAAC
>u68939_piRNA_house mouse
TGAAAATAAGATACTAAGGTGCTTAAGAAGTT
>u69327_piRNA_house mouse
TGATGGAGAATTGACCGAGTACCAGCA
>u148308_piRNA_house mouse
TATTAAATGGACTTTGTCTGGATATGGTC
>u49057_piRNA_house mouse
TGACTCAGAGTTTGAGGGTAAAGTC
>u64434_piRNA_house mouse
TAATTGCTGGAATAAAGGCTCTGCACC
>u56558_piRNA_house mouse
TGGAAACCTGTGCCCTTTGTAGATGCCCTCT
>u151224_piRNA_house mouse
TAGAAACAATAGAAATAATGTTGCTGCCTT
>u172047_piRNA_house mouse
TCTTAGGGTAAGTCATTGTTTGGAGCCTCT
>u67903_piRNA_house mouse
TCACTTTGGTGGTCATGGGTTCTTTCCTTT
>u59364_piRNA_house mouse
TAGCACAATCTAAGCAAAGGTGGCCAC
>u60392_piRNA_house mouse
TACAAATGTGAACAGTGCTTCTAATAAAGTT
>u61295_piRNA_house mouse
TCAGAGATCAGAGAAAAATGTTTTTGCAAT
>u175949_piRNA_house mouse
CCCTAGAGTTATGCACTGTGCCTTGGGA
>u53750_piRNA_house mouse
TGGATGTTCTATGAGAAGCAGTCA
>u71442_piRNA_house mouse
TGCTTAAATAGGCCTAGGAGAGGCGTGTCT
>u84440_piRNA_house mouse
TGGAAACACCCTGGAAGAATTCCTAAGTGA
>u156162_piRNA_house mouse
TTAAAAGTGCTTGCTGCCAAGTTTGACAGAC
>u162494_piRNA_house mouse
TGGCTGCTGGACAAATGGACTGTGGATC
>u153279_piRNA_house mouse
TAAGGTCGCTTTTCACAAAGTTCATCCTGAT
>u162739_piRNA_house mouse
TGGCCCTATGTGTTTCAAGAATTGATCCCC
>u159353_piRNA_house mouse
TGTGACCACATTGAATAAATCCTTCTCCAC
>u52896_piRNA_house mouse
TGGTCAATGCAAAGCGACGGTGCAAG
>u79450_piRNA_house mouse
TACGAGTGGTGAACTATAGCGTGCGTACC
>u58534_piRNA_house mouse
TGCCAATTATCGTGTCCGCTAAGTGTGCA
>u155546_piRNA_house mouse
TTCCAGGAAGCTTACTTTGCTCTAATCTGT
>u169695_piRNA_house mouse
TGAGACTGTCAGTAGGTGTTGCCCGAAGGC
>u163059_piRNA_house mouse
TGGCAATAAAGGGTTGAAAGCACACAGC
>u71007_piRNA_house mouse
TGCCACCGTTTGTGAGCCTATGTGCT
>u175154_piRNA_house mouse
GCCTTTTCTTCAATTTAGGGTGTCAAGGA
>u173824_piRNA_house mouse
TCCGGGCGTTCTACTGGTTCTGAGGATTGT
>u161689_piRNA_house mouse
TGGGGCTGACCTCTCTGAAGCAATAGGGC
>u170728_piRNA_house mouse
TGAATGTGCATGACAATGGTGCCAGCTTTGGC
>u66656_piRNA_house mouse
TGAAGAGAATTTACTTCTTCTAGGGTTCCC
>u66535_piRNA_house mouse
TGGTAACGGGGATATCCTGTCCAAGCCA
>u172332_piRNA_house mouse
TCTGAGATGCAGTTGTGCCTGATAGGA
>u173961_piRNA_house mouse
TCCCTGCAGGTTGTCCTCTTGATACATATG
>u151470_piRNA_house mouse
TACTCTCTTCCTGTGTCCTCCCTGCA
>u157127_piRNA_house mouse
TNGCCTTTGTGCCTTCTCTGCAGGAACCTC
>u169247_piRNA_house mouse
TGAGGAAGGGTGTAAGAGGGCAAGG
>u70448_piRNA_house mouse
TCCTAACTCACCCAGAGCCAGGTATCAGG
>u155776_piRNA_house mouse
TTCAAGGTTCCATTGCTCGGTGTGATGTC
>u165321_piRNA_house mouse
TGCTTTAGGTGATCTGGATACTCAAGGAC
>u173556_piRNA_house mouse
TCCTCAAGGTTCCAATGGAAGATGCAATG
>u66437_piRNA_house mouse
TCGCCTGTTTTCTCTTCCCCAAGATC
>u86657_piRNA_house mouse
GATTAGTTCATATTGATGTTCCTTCTATTGA
>u66010_piRNA_house mouse
TGTACCTATTGAGACAATGAGATGACCTCCA
>u156512_piRNA_house mouse
TNGTTGCTAAGCTATTCCTGTGCCTGTC
>u155502_piRNA_house mouse
TTCCCAAAGACTTACTGAAACAGAGATGTGT
>u85929_piRNA_house mouse
TAATAACTGAACTATGATGGGTGGCC
>u163710_piRNA_house mouse
TGGAATTGATTCAGGACCTCTGGAAGAG
>u163465_piRNA_house mouse
TGGAGCCCAGTCATCAACTTTAGGTGTCAGT
>u169677_piRNA_house mouse
TGAGAGAAGAAACCTCGAGGGAGCATC
>u165036_piRNA_house mouse
TGGAACTCAGGGCCCGTTCACAGCTAGG
>u147029_piRNA_house mouse
TCATGAAGGTGTCCCTGAAGCATATGTGG
>u164169_piRNA_house mouse
TAAATGAACAATTAGTCCTACTTACCTACGA
>u72514_piRNA_house mouse
TACATGGCCGGACTACGTTGAGGTAGTGAGA
>u53078_piRNA_house mouse
TACAGTTAGGTGCTTAAATAGAATAATGAAA
>u56241_piRNA_house mouse
TAATTGCTTTGTGCCAACTACTATGGTA
>u164713_piRNA_house mouse
TAAAACAGGTGTTTGCTGCTGGCTCAG
>u155136_piRNA_house mouse
TTGAAAGTTGCTAGCTTATGAACCATGATAAC
>u50497_piRNA_house mouse
TCCAAAAATTAAACAAAGGGCAGAGATAGC
>u76504_piRNA_house mouse
TGAATGTTGCTGTAAAATTGACGTCAAGAAGC
>u70068_piRNA_house mouse
ACTGATGAACATGGGAGTCAGCAATCAAAG
>u148969_piRNA_house mouse
TATAATTAGATGCCAACTTTTCAGTTGA
>u88208_piRNA_house mouse
TCCACCTTGAACTCTAAGATTTCTTGGACAT
>u78108_piRNA_house mouse
TCAGGAAATGTTGACTTCTCCAGTGCCTG
>u71172_piRNA_house mouse
GGGAAATTGATCTGTGCATCCTGGGGGGC
