# Supplementary material for: CFSP: a collaborative frequent sequence pattern discovery algorithm for nucleic acid sequence classification
Source: PeerJ. 2020 Apr 20;8:e8965. doi: 10.7717/peerj.8965 (PMC7179567; doi:10.7717/peerj.8965)
Supplement: Supplemental Information 2 [file peerj-08-8965-s002.zip › piRNA/TRAIN_P]

>u58017_piRNA_house mouse
TCACATAACTCCGGCCCTACTTCCTACTC
>u87220_piRNA_house mouse
TCTTCACAGTTACAACAGGAGCAAAGAAAC
>u63406_piRNA_house mouse
TCAAGACAGATGGGGACCCATTTTAAC
>u55548_piRNA_house mouse
TAAGAGGATGATAAGCTATTTTAGGGCAAAC
>u81834_piRNA_house mouse
TCAACTGCTAGATATGCTCACATCCA
>u67525_piRNA_house mouse
TAAACCCAGACAGAATATGCCAAGCTGA
>u83268_piRNA_house mouse
TGTAACAACAAGGTTCAGATGAAAGCACTC
>u77451_piRNA_house mouse
TGCCAAGTGATCTACTGAATTTTCAGAGTA
>u64576_piRNA_house mouse
GGAACATCTCTTATACACAGCCTAATAAA
>u175579_piRNA_house mouse
CTGGAAAGTCCACGTTTTTTGCCAACAGCA
>u150275_piRNA_house mouse
TAGCTATGATAGAGGTTTCCTGGATGCCATT
>u85875_piRNA_house mouse
TGTGACTCTGGTGTCCCCTGCTG
>u77735_piRNA_house mouse
TTCAAGTGCAGGTTTCAGAATACCACCCTG
>u66454_piRNA_house mouse
TGAAAGTTTGATTCTGTTTGTGCACATGGG
>u51599_piRNA_house mouse
TGACACGAGAGAACATTGTGGACCTGCTCTGT
>u79618_piRNA_house mouse
TAGATAATTACTACTGGAGTGTCAAAC
>u72335_piRNA_house mouse
GGCAGTACATTCTAAGTGTCTTTTGTG
>u50689_piRNA_house mouse
TCCAGAAGTTCCCCAGTGGCTCCTCCCC
>u60944_piRNA_house mouse
TACAAAAGGAGAAACTGAGACTTGCTTTGTG
>u155460_piRNA_house mouse
TTCCNGATGTCCACAGCAAGCCAATCGCTCA
>u156459_piRNA_house mouse
TNTAAGGAAGTGTGTTCAGGTCCCATGG
>u85290_piRNA_house mouse
TAACTGAACGGGGAATAACTGAGC
>u79224_piRNA_house mouse
TGTCCGTGTTCCTTTTTCAACAACTTCT
>u174105_piRNA_house mouse
TCCCCAGGATGCGCTGAGCCTTGAGAC
>u162855_piRNA_house mouse
TGGCATTTCCTAATGCAACTTGCATCTATCT
>u158415_piRNA_house mouse
TGTTGGTGTCAGGTTGGTGTAGCTGG
>u79529_piRNA_house mouse
CAAACTCTCACAGAGGTCAAGAGATGCATCT
>u163934_piRNA_house mouse
TAACAGTGTTCCTGACGGGTGATCTTTGG
>u84214_piRNA_house mouse
TACCCTGTCCTTTCTTCTGACTGTGTGTA
>u70179_piRNA_house mouse
TGGAATTTACCATGTAGGACAAACAGG
>u69946_piRNA_house mouse
TAAAGATGACTCCACTTGACTGAAAAGCCT
>u85134_piRNA_house mouse
TGGCATTTCGTCATGTTGAGTGACAGAC
>u150096_piRNA_house mouse
TAGGAATGGGAGTTGTCTACTTGTTCAAGC
>u50339_piRNA_house mouse
TTAAAAGGACAGACTCCATTGGTGC
>u55465_piRNA_house mouse
TTGGATCTACACTCATTGGTCCAGTGGCGA
>u167787_piRNA_house mouse
TGCAATGCAAATGGGTGCATCTTGCCTGG
>u65773_piRNA_house mouse
TGTTCTTGGAGCTTGTGAACTTGGCAAAGT
>u156910_piRNA_house mouse
TNGGAGCTATGGGACCCGGACAACTGCC
>u47439_piRNA_house mouse
TACAAGTCAGAAGTGCTTGTGAGTTC
>u48954_piRNA_house mouse
TGACTTTTAATTGGTCCAGTGGCTTTTCAG
>u152614_piRNA_house mouse
TACAAGATGCCCGTGTTGTTGGTAAGTGG
>u55109_piRNA_house mouse
TACACTTACCTAGCCAGGGTCTCCTGA
>u82410_piRNA_house mouse
TCCACGCCAGTGATCCCACACTAACCTAAGA
>u158497_piRNA_house mouse
TGTTCTGAAAGGTTATGTGACCACCTATG
>u47380_piRNA_house mouse
TAATAGCAAGAGCCCAGCCCTCCTAGTTGGA
>u64626_piRNA_house mouse
CACATCTGTATCTCCCATGGACATGGTACT
>u55814_piRNA_house mouse
TGAATCACTTTCTTTTTCTGTGGGTCCCT
>u148963_piRNA_house mouse
TATACAAAAGAGAAAAAACAAACCCTCTGTGT
>u62396_piRNA_house mouse
TAATTGGTGAAAGTGTTGCAGAACTC
>u46758_piRNA_house mouse
TGAGTAACTTTACTTACTTAGAGGCCTA
>u156684_piRNA_house mouse
TNGGTTGCTAAGCTATTCCTGTGCCTGTCC
>u176400_piRNA_house mouse
CAAAGNGTAATTACAAAGGTGTGATCAGG
>u83655_piRNA_house mouse
TGACCTTGTTATGACCTTCATCTTGCTGGT
>u149918_piRNA_house mouse
TAGGATGCAATGAATCCCACGCTGAGCAAC
>u173573_piRNA_house mouse
TCCTATGTCTGCCTCGTTCCTGCAACTCGG
>u175186_piRNA_house mouse
GCCACTGTGTCTTACAAATCTGACCGCT
>u166059_piRNA_house mouse
TGCGATGAGGAAACCTCAGGTGTGCAAGG
>u152473_piRNA_house mouse
TACAATGTTATTCGGTGCACCATTTTCTTT
>u48656_piRNA_house mouse
TGGTAGAAGTTACGTTAGCCTCAAAAAGGAC
>u172742_piRNA_house mouse
TCTAAATCTAGCCAGTTCTGGTGTCCTT
>u150621_piRNA_house mouse
TAGCAAAGTTTGAAAATGACTTGCTGGT
>u57753_piRNA_house mouse
TCCAGAGAGATTCTTTGCTGAATGGCTG
>u53263_piRNA_house mouse
TAAATCTGTATGGTTATTAAGGTTGGCTTT
>u81455_piRNA_house mouse
TGCAAATGAATTCGGCCGTTTCTTGCAGCA
>u49660_piRNA_house mouse
TGAGTGTATAAACACAGCACTCTCTAGCCTA
>u162476_piRNA_house mouse
TGGCTGGTGTTCCCAAATGATTCCACGTGC
>u70503_piRNA_house mouse
TGATAGCAGATATGGGCAGAAGAGACTC
>u164947_piRNA_house mouse
TGGAAGCCTACAAAGGTTAAATTGTGGTAT
>u79199_piRNA_house mouse
ACTATCAGTTGGTGACAGTCATGAATCTGA
>u156975_piRNA_house mouse
TNGGAANCCATTCTTAGCATCTAGGTAGC
>u60436_piRNA_house mouse
TGGCGACTATGGAATAGAGGCACACTATTT
>u68456_piRNA_house mouse
TAGTATCTTTAAAGGTGCTATCTATCCATC
>u160929_piRNA_house mouse
TGGTGACAATGGACCAAGTAAATATAGCTGC
>u161162_piRNA_house mouse
TGGTAGGCTATTTTGTGGATTCAGTTGTGT
>u46909_piRNA_house mouse
TACAGTTTGCGCTCTGTGAGGGAGCTTTGGCC
>u147233_piRNA_house mouse
TCAGCTATGTGTAATGTCCAGTTTGTCC
>u87402_piRNA_house mouse
TGAACTACAATCCAGAATTGGAAGGCTCAC
>u73621_piRNA_house mouse
TATACAAACTCACATGTGCCTAATGTGCTA
>u161852_piRNA_house mouse
TGGGATTCATGAGGTAGCAAATACGATGACT
>u161942_piRNA_house mouse
TGGGATGGTCTCGATTTACTGCAGTGTGCAC
>u155635_piRNA_house mouse
TTCATCTTGTGCTGTTTTGGGAAGCTTTG
>u167393_piRNA_house mouse
TGCATAGCCCTTGTCATATTGTGCCTTGTT
>u155050_piRNA_house mouse
TTGACTCCTTCCTAGTTATTTCAGTCCTGC
>u57062_piRNA_house mouse
TGACATGAACACAGGTGCTCAGATAGCTTT
>u161535_piRNA_house mouse
TGGGTGATTAACCGATGTGCCCAAGCCGTT
>u82251_piRNA_house mouse
TGCAAGGTACCTAGATTGGATGCCCTGAA
>u58958_piRNA_house mouse
TACAACCAAATAGGCAGAATCATTTCC
>u87606_piRNA_house mouse
TAGCAAATGTTGTTAAATCAGGGTGTCTC
>u152404_piRNA_house mouse
TACACGTTGTGGAAATATAGGTTGCTTGT
>u167980_piRNA_house mouse
TGCAACTCGAATGGCAGAGTGCCTCGATGG
>u84586_piRNA_house mouse
AAAAACCCTAGCATGTGACCATGAACCTGGTC
>u72994_piRNA_house mouse
TAGACTACTAGTTTATACATACATACATA
>u60633_piRNA_house mouse
TGGCCTGTGGATGGATTCTGTTCCCGTTGT
>u155086_piRNA_house mouse
TTGAAGTGAACTTTTGAACCCGCTGGCA
>u168602_piRNA_house mouse
TGATCCTGCGTGCTGTACAAAAAGATGG
>u51138_piRNA_house mouse
TATGAAATGATGCTTGTGCCCTTCTGTTC
>u66519_piRNA_house mouse
TACTATTTATTGTCAAAGGGTCAGAACT
>u80760_piRNA_house mouse
TACAAAGACAAAGTTCGGAGTTGAGATGGA
>u151249_piRNA_house mouse
TAGAAAACTGGTATGTGGTTGCCTGGG
>u160808_piRNA_house mouse
TGGTGCAATCTTTCGTGTCCTGGTCCTT
>u170546_piRNA_house mouse
TGACACAGGCCTTTTACAAGCCATTTTTCAA
>u76121_piRNA_house mouse
GTTGCCAGCTAACTTTAGATTTGGGAC
>u75935_piRNA_house mouse
TCAGGTTTAATGAGGCCAGCAATATAGCGA
>u156505_piRNA_house mouse
TNGTTTACTTGGGTGCATAGTTATTAT
>u75219_piRNA_house mouse
TGGATAGTCTCACATCACAAGGGAAGCCAA
>u64204_piRNA_house mouse
TCATTCTAAGTGTAGACTACCATGACTGTC
>u49471_piRNA_house mouse
TGCAACATGCATGATCTCCCCATAGC
>u163136_piRNA_house mouse
TGGCAAACCNGGTGTCGTTGCTCCTTAGG
>u54327_piRNA_house mouse
TGCAACTAAAGGGGTGCACCACTATA
>u54227_piRNA_house mouse
TCACAGTAACAACAATAATTAAAATGGTCCTT
>u60158_piRNA_house mouse
TATGAGCTCTATCGGGTTTCTGAACC
>u81121_piRNA_house mouse
TAATTCTACATAAAGTGAAAGGGATGTTTA
>u169769_piRNA_house mouse
TGAGAATCAAAGATGGGACCTTGCTCGGG
>u174943_piRNA_house mouse
GNGCCTCGGTAGCCTCTGTGCCTTGACTT
>u59237_piRNA_house mouse
TATTTATTGTACCAATGTGCCTCTGCAAA
>u159331_piRNA_house mouse
TGTGACGAGCTGCTGTTCCAAAGGATGCT
>u164224_piRNA_house mouse
TAAAGTGTGTGAAATGTTTGGACATGTCTA
>u77770_piRNA_house mouse
TGATAAATTGTAAAATGTCTCCCTACATTTT
>u68856_piRNA_house mouse
TGACCAGATCTGCACATTATTGAAGGC
>u82008_piRNA_house mouse
TGGTCTGCTAAATGGATTCCTCCCTCAC
>u81574_piRNA_house mouse
GGACACTGATAAACTTTGGGGTTCAAGC
>u46784_piRNA_house mouse
GAGCCTGCATTTCCAGCTTATTCGAGGAC
>u173820_piRNA_house mouse
TCCGGTCCGTAGGGTGTAGGTGTGGT
>u176016_piRNA_house mouse
CCAGTCTCCAGATGTCCACAGCAAGC
>u162076_piRNA_house mouse
TGGGAGCCTCAGATAACAGAAGCCATGGG
>u172807_piRNA_house mouse
TCNGCCTCGAATGTGTGCTATGAGTTATA
>u167690_piRNA_house mouse
TGCACAGGTCAGGTGGAGTGGATGGT
>u60255_piRNA_house mouse
TCAAGGTCTGAGGTTGCCACCTGA
>u70379_piRNA_house mouse
TAGGAGGACAGACTGGATACCTCGTGAGG
>u150703_piRNA_house mouse
TAGATGAGGTGGCCTCCCTATTAATTGT
>u67081_piRNA_house mouse
TGGCATTCAACCCCATGCTTCAGAATATGT
>u67478_piRNA_house mouse
TCCAATTAGTCCAACCAGGCCACTTGGAGTC
>u69293_piRNA_house mouse
TGCAGCTTGCTGGTTAGCCGAACTTCCTGC
>u156037_piRNA_house mouse
TTACAGGATTGTCCTACGGCAGCTTTGGCTT
>u78267_piRNA_house mouse
TGGGAGAACAAGAGGCAGGCCCCACTCT
>u162349_piRNA_house mouse
TGGGAAATGATGACTTTCTAAAGATGTTGCC
>u59850_piRNA_house mouse
TAATCAAACTGTCGTTGATCCACATA
>u87684_piRNA_house mouse
TGGATAAGAGTCCATTTTATGCCTTTTGG
>u85868_piRNA_house mouse
TGCAAGGTGTCTTATGGGATTTGA
>u81378_piRNA_house mouse
TTAAAGGAACTATGACAAACTAAATGGT
>u78593_piRNA_house mouse
TGGGTGAATAGATGATCTGCTAAGATG
>u63553_piRNA_house mouse
TGTGATTTTTTTCATTGGTATTTTCGGAAT
>u147211_piRNA_house mouse
TCAGGCAGTCTCTTGAAAAATCAAACCGTG
>u46230_piRNA_house mouse
TGAGACATAAGGTTGTCTTTTCTCTCAGGA
>u48931_piRNA_house mouse
TGTGTGGTAGAGCTCATGTGAGCTGGG
>u62526_piRNA_house mouse
TAAGACTTCTTCCAGCACAGAATGCCTTCCC
>u85999_piRNA_house mouse
TACCAATCATATTGTGCCTAGTTGCTG
>u158152_piRNA_house mouse
TNCAAGTGCTTTGCTGGTTCACACCGGGGTT
>u73239_piRNA_house mouse
TCACAGTGGATGTTTTAAAAAGTGAGTGGC
>u165522_piRNA_house mouse
TGCTGTGCTGCCGTGAGTGGATGGATGTC
>u153374_piRNA_house mouse
TAAGGAAAGATGTATTTTGGTTCCTCAAT
>u63084_piRNA_house mouse
TGTGACTGACTCATCAGACGATAAGAAGCA
>u174794_piRNA_house mouse
TCCAAGGTCATATTTCTTTCTGAGGAAG
>u61203_piRNA_house mouse
TGTTTGATCCGGATGGAAACCATGG
>u86559_piRNA_house mouse
TGGTATCTCTATACCACTTTGCCT
>u67367_piRNA_house mouse
TACACTACAGATTCCCAGGATGCCATAGCTTT
>u58415_piRNA_house mouse
TTGCCAAAAGATGAAGGCCTTAGGTGGCTGT
>u175131_piRNA_house mouse
GCTCAAAGTTAGGTAGCCAAATTCCACAA
>u70327_piRNA_house mouse
TCTGAAACGTGAGGAAGTCAGGATGGCTGT
>u74490_piRNA_house mouse
TGAATCATAACGTAAATAATCTGTGCTT
>u57497_piRNA_house mouse
ATCTCATTACGATGGGTGGTTGTGA
>u158125_piRNA_house mouse
TNCAATGGGTTTAGGGTGCTATAGATGG
>u161089_piRNA_house mouse
TGGTATTTATTGTACCAATGTGCCTCTGCAA
>u65031_piRNA_house mouse
TGGTATAAGATCAGCCAGACAGGACTCT
>u45730_piRNA_house mouse
TGGGCTTTTTGTTTCTCTGTCTCCTCCAT
>u67991_piRNA_house mouse
TGGCTGACTACCCTGCTTACAGCTAG
>u56342_piRNA_house mouse
TGATTCTTAGGACGGGTACGTCGGGTTTCA
>u48562_piRNA_house mouse
TCCTATGCAAACATTGGCTAGCTCTTGA
>u151013_piRNA_house mouse
TAGAAGTTGCCTTGGGTATAACGGTTGG
>u64597_piRNA_house mouse
TCTTGAGTTGCACTCTTGCCTTTTGGTCC
>u158644_piRNA_house mouse
TGTTAAGGTCTCTGGTAAAAAAGCATGAGC
>u75657_piRNA_house mouse
TAATGCCCTGGATTTCACTGGAATCTGTCA
>u163452_piRNA_house mouse
TGGAGCCTTATATACGATCAAACTAACTTC
>u51910_piRNA_house mouse
TGGACTTTCACAATCTGAGTCTCCTGCTAT
>u163424_piRNA_house mouse
TGGAGGTCTTATCAAATGTTACATTTGG
>u158299_piRNA_house mouse
TGTTTTAAACTCCGCTACGTGTGCATGT
>u70149_piRNA_house mouse
TTTTCTGAGTCATGCTCTG
>u49726_piRNA_house mouse
TCCTTGATGACTAAAGATGTTGAACATTTC
>u67706_piRNA_house mouse
TTGGTTATGCTTTCAGTACCCACATGCCTT
>u47223_piRNA_house mouse
CGAAACGTGGCCTCCCCAAACTGGAGTA
>u54037_piRNA_house mouse
TGAAAAGAGCCGTGATGAATGCATCCTGT
>u159173_piRNA_house mouse
TGTGATGGACAGCTTGAGTTTGAATCAAGT
>u71662_piRNA_house mouse
TATTCCTGAAAATGATGGCCATAAAACCCA
>u166298_piRNA_house mouse
TGCCTGAAAATTTCTGGTTGCCATACTAA
>u148492_piRNA_house mouse
TATGATTCAGGCAAGGATGCTGAGACC
>u150802_piRNA_house mouse
TAGAGGTACCCAGATTCAAGAGAGCAGCC
>u47810_piRNA_house mouse
TGATAGATCGTGATAGGACTGG
>u65818_piRNA_house mouse
TGTGCAGTATCAAGAAAACAGTCTTG
>u65604_piRNA_house mouse
TAGACATGGTATTTGTATTACTATAGGAAT
>u52382_piRNA_house mouse
TACTCCCTCACATAAGCCCCTGGCCCA
>u46218_piRNA_house mouse
TACCCTGAAGGGAGATTGGTCACAGT
>u46424_piRNA_house mouse
TGTGGATTCAGGTTTCTGATAAGATCAGCC
>u147959_piRNA_house mouse
TCAAACGGCGGGGGTGCATTATAAAGGCCA
>u67238_piRNA_house mouse
TTTGATGAACTGAACAAGCTCCGAGTGTT
>u148093_piRNA_house mouse
TATTTATGTGTCAGGAGGCTAGTGGG
>u63792_piRNA_house mouse
TGTGTGAACTCTACAGTCAGCACTGCTTC
>u83882_piRNA_house mouse
TATAAGAATAGTCTTAAGATACAGTGGAA
>u74035_piRNA_house mouse
GGAAACTGCACACTGAGACCCAGC
>u58165_piRNA_house mouse
TGAGATGTGATTCTCTGCAATAATGACCCA
>u72670_piRNA_house mouse
TATAAGAAAATGAGAATACTTTCTGTTGC
>u72751_piRNA_house mouse
TATAAGGCATTTTTCGCAATTAGTGATTGA
>u49825_piRNA_house mouse
TGACTGGAGACCAGGTCTACATCGGACCACA
>u55213_piRNA_house mouse
TCCCTAATAACTACATGGTCCCCGA
>u175419_piRNA_house mouse
GACAATCTAAACTGTTGGTCGCCGTCGT
>u162611_piRNA_house mouse
TGGCCTTTGTTCAGGGTTTACACATCAGCA
>u167022_piRNA_house mouse
TGCCAATGAAAATGTTTTAACAATAGGATA
>u162458_piRNA_house mouse
TGGCTGTGCTTCCGGTTCCTCGGGATTGGGC
>u172483_piRNA_house mouse
TCTCCATCAGGAAAGCAACCACGACCACC
>u46186_piRNA_house mouse
TTAAGATGGGAAAGGCTCTCAGG
>u58718_piRNA_house mouse
TGATAAGCAAGAGGACTTCATTCCAGCGA
>u169350_piRNA_house mouse
TGAGCCTTCGTATGCAGAAAACTGTGCAC
>u152798_piRNA_house mouse
TAATTCTGCTAACTGTATAAAGGTGTCTC
>u74995_piRNA_house mouse
TCCAGATGAACATCTATGTGCCACGTTTG
>u69489_piRNA_house mouse
TGATATGTAGGATCCCTCTCAGATGTCA
>u51626_piRNA_house mouse
TTTTTGTGAGCACAAGCTATAGAATGGC
>u154408_piRNA_house mouse
TTGTCTTCGAAGCTATCAGGGAACTGCGGGT
>u147521_piRNA_house mouse
TCACCCTAAGCCCTGATGTGATTGCATCCT
>u84696_piRNA_house mouse
TATAACAGTGCAATACAATGATACAGATAAT
>u165992_piRNA_house mouse
TGCGTGCACGAAAAATGTCGAAGTGAGGTT
>u78277_piRNA_house mouse
TCCCTAGGAAACATGGGCTGGCTGCACC
>u73701_piRNA_house mouse
TCTTAGTTGGATGGTATGCTCTAGAGAC
>u46088_piRNA_house mouse
TAAAAACAAATCAAGTGTTTCTACCTACAG
>u153629_piRNA_house mouse
TAAGAAGGTGTCTAAGGATGTATGTGGC
>u83941_piRNA_house mouse
TCTAAGCTTCTATGTTACATGAAGGAAAAG
>u82038_piRNA_house mouse
TCTGATGAGAGTTAGGCAGCATGGGG
>u46822_piRNA_house mouse
TGAGCCAAAATAAATCTTGAAGATGTC
>u60965_piRNA_house mouse
TACTCAAAGTGTTGATGAGACTAGATTT
>u64741_piRNA_house mouse
TGGTTTTGATCTGGTTTTATGGCTTGCC
>u58621_piRNA_house mouse
TGCATTTCCGTCCCAGGAGAACAGAGGTGA
>u172787_piRNA_house mouse
TCNGTAGTAAGGGTCAGTTTCGTGGTTC
>u174316_piRNA_house mouse
TCCCAAAAAGTGTGTCTTGATATCAAGGT
>u87162_piRNA_house mouse
GGATCTGATGTGGTTTCAAGAAGCCCA
>u151972_piRNA_house mouse
TACCAGGACCAACAGACACGTGCAGCAA
>u168482_piRNA_house mouse
TGATGATGTAGTTCCTGTGTCTGGGTGTTTT
>u80484_piRNA_house mouse
TTTCAAAGATGGTACTGTTTTAAGGA
>u169639_piRNA_house mouse
TGAGAGATGTCAATTCTAGGATGTTGGT
>u60609_piRNA_house mouse
TGATCTGATGTGTTTCTAGCCTGGTGGAGCC
>u164319_piRNA_house mouse
TAAAGGAAAGTGCCCTGGTATGGACATG
>u61257_piRNA_house mouse
TCCTAGATGACCACTTCTCACCCAAGATC
>u165717_piRNA_house mouse
TGCTCTAGAGACTGCAAAAAGGCCAGGA
>u173459_piRNA_house mouse
TCCTGAACCTGTCATTTGATGCCATCTC
>u161840_piRNA_house mouse
TGGGATTTACCTCATACATAAACTCAGGAC
>u64367_piRNA_house mouse
TCCCACTATCAGTGTACTATTATAATGGGT
>u150501_piRNA_house mouse
TAGCAGTCCCAGATTGCCACTAACTGACC
>u147774_piRNA_house mouse
TCAAGTTTTCTTAGGTGGCTTTGTTACTCC
>u166541_piRNA_house mouse
TGCCCGTCTGCATTTCCTAGCTCACAGCC
>u154209_piRNA_house mouse
TTNTCAGCCAAGACCTACTTGAACTGCGTGC
>u74407_piRNA_house mouse
TATAAAGCCTGTGTTCAAAACTTATGTTCTG
>u171361_piRNA_house mouse
TGAACAATCTTTGTAAGGTGACCCCCAGCC
>u155694_piRNA_house mouse
TTCACTTCATGGACTTCCCTATGATCGTG
>u170169_piRNA_house mouse
TGACCGGGAGCTGTAACTATGGACTTTGCA
>u175248_piRNA_house mouse
GCAAACTGCACAGGTCTGTCCTTGGTCC
>u174384_piRNA_house mouse
TCCATCGAATAGAGTATTCCAGCCAGTGT
>u80481_piRNA_house mouse
TAGATTAAAATAATTTCAAAATGACGTGCA
>u83314_piRNA_house mouse
TCTTTAAATGTTAAGCAACAGGTTTTTCAAA
>u55585_piRNA_house mouse
TGGCCTGCGTAGTGTTGTGAAATTTAGCCA
>u79738_piRNA_house mouse
TGCGAACTTGAATATTGCTTTGCAGTGC
>u66890_piRNA_house mouse
TGGGATTAACAGCTCCTACTCTCTGACAGA
>u155482_piRNA_house mouse
TTCCCTGACATGAGTGTCCTTATGAATGTG
>u148629_piRNA_house mouse
TATCTTCAATGACATGCCATATATTATAGC
>u67962_piRNA_house mouse
TGCACATCTGTGAAATGGAGCCAGCTACGT
>u54017_piRNA_house mouse
TACTTGTCTTTCTGTGTCTGGCCTGCTTA
>u56572_piRNA_house mouse
TGACTGCAAATGTTTAGTGGGCCCCATCA
>u165060_piRNA_house mouse
TGGAACCAATGTATCAGTGTGTTCAAGGC
>u70229_piRNA_house mouse
TGCTTAAACAGCCTATGGAATTCTTTCT
>u84494_piRNA_house mouse
TGGAGTCTAATAGCTCTCCCTAGAGG
>u68486_piRNA_house mouse
TGTCAGATTCACAGACCTCGCTCCCTAAA
>u148683_piRNA_house mouse
TATCGATAGGACAGATGAAGGTGTCCACAAA
>u59151_piRNA_house mouse
TGGAATATGTGCCACTTTTCTGTGTTATGTC
>u161138_piRNA_house mouse
TGGTATAGTGAACAAGGTCAAGGTTGTGATG
>u53557_piRNA_house mouse
AGGTAAATAAGAAGGCTTGCACTTGG
>u67093_piRNA_house mouse
TGCAACAAGCTTTTCTCTCCAACATCTA
>u158985_piRNA_house mouse
TGTGCTTGGCCTTATCTAGGTGCTGGAAATT
>u176859_piRNA_house mouse
AACCCNGTGACAGTAGCTGCCATTTTGC
>u160569_piRNA_house mouse
TGGTTAAAGGTGCAGCTGGTATATCTGG
>u77160_piRNA_house mouse
TGACCTGGTGTAATGTGGGACGCCCGAC
>u63140_piRNA_house mouse
TGAGCATGACTTCACCCTTAGAAATCTGT
>u46271_piRNA_house mouse
TAAAGAAGGTGGTGATAGGGAGGGTCCCTT
>u82596_piRNA_house mouse
TTAGGGTATTAACCATCACTTGTGGTGCTC
>u60653_piRNA_house mouse
TGACAAAATGTGACAAGATACAAGAGGGA
>u49140_piRNA_house mouse
TGGTATCATGGAGTTCCCCAGG
>u67034_piRNA_house mouse
GGCATGATGACATGAACCACCTGATGAGGA
>u63619_piRNA_house mouse
TACCACCTCATGAGGAACACTAGGAGCC
>u50842_piRNA_house mouse
TGACATCCCTTAAGGTTATAAACAGGCAGC
>u174515_piRNA_house mouse
TCCAGCCAAGGAAAAGTAGCCCCCAAGT
>u53997_piRNA_house mouse
TGAATCATAACTGTGATCCCGAACTC
>u57677_piRNA_house mouse
TGGGTTACCTCACTCAGGATGGTATTTT
>u174019_piRNA_house mouse
TCCCNGGTGTGACACTGCCGTCGGTGCTAGC
>u168455_piRNA_house mouse
TGATGCATACGACGGTGTCTGCTGGTGT
>u175393_piRNA_house mouse
GACATGGCTAAACGATGACAGATATGAAGT
>u71481_piRNA_house mouse
AATCTCCGGAATAAAAAAATCTGTCC
>u77371_piRNA_house mouse
TACTCAAAGTGTTGATGAGACTAGATT
>u58393_piRNA_house mouse
TGAAAATGACATAATTGCATTCGCCTT
>u150556_piRNA_house mouse
TAGCAGAAGGAAGCGGGAGGTCTTGGA
>u171383_piRNA_house mouse
TGAAATTGATCCTGGTCGCTTGATAGTATT
>u83375_piRNA_house mouse
TCAGATGAATATGATGTTTCAGGAGGGC
>u147465_piRNA_house mouse
TCACTCGGTAGACCAGGCTGGCCTCGAAC
>u166093_piRNA_house mouse
TGCCTTTTGCCCAGCAACGACATGTGCCCC
>u61278_piRNA_house mouse
TGGTCCTATGTAAGAGAACTAACTCTCCAC
>u47337_piRNA_house mouse
TGCCTGGTCCTTCTAGACTAAGTAGGACATC
>u77505_piRNA_house mouse
TAACAAAGTGAGCCTATTCTATCCAGGAC
>u153545_piRNA_house mouse
TAAGAGGTTCCTAGCACCCGCGTGGCA
>u79934_piRNA_house mouse
TAAAGAAGCAAAAGCTACCGTTTAAAAGCCA
>u166505_piRNA_house mouse
TGCCCTGGCAAGAAAGTTAAGCAGTGAAGT
>u83073_piRNA_house mouse
TGCAAAATTCATGTGATGTAGAAATATCAGC
>u82636_piRNA_house mouse
TAAGTCAATCTCCTTAGTCCTTCAGTGTTA
>u170954_piRNA_house mouse
TGAAGGGGGTGCGCTCACATTCATCACA
>u69579_piRNA_house mouse
TGGAGTTCCTGCTGGATTTACGGCTCC
>u167727_piRNA_house mouse
TGCACAAGACTCTCACTTTTCCCTT
>u147943_piRNA_house mouse
TCAAAGATCCTACTGCCTATCATGACTGAT
>u74886_piRNA_house mouse
TTTAAGAAGGTGTCTAAGGATGTAT
>u159651_piRNA_house mouse
TGTCAGTTGCAGGAACGATGCATGGGCTC
>u176408_piRNA_house mouse
CAAACTTCTCACTTTGCCACCAAAGCCCT
>u166221_piRNA_house mouse
TGCCTGGTGTTGTTCGTTAAAGTGCTGTTT
>u159805_piRNA_house mouse
TGTCAAGGTTNTGGCAGTACTTTATGGCTGC
>u85810_piRNA_house mouse
TGCACCATTCTTCTTAGAGGAGCCAGCA
>u81845_piRNA_house mouse
TCACTATGGTGTAAGTTTGAGAACTCT
>u64424_piRNA_house mouse
ATGCTTTGTACCCTGTGACACCAC
>u149987_piRNA_house mouse
TAGGAGCCTGTGGTGCCATTATCATGA
>u58471_piRNA_house mouse
TAAGAGGACACAAAAAGTCAATTTTGGGATC
>u52059_piRNA_house mouse
TGATAAAACCCTCTAGTCCACCCCGG
>u78240_piRNA_house mouse
TGAATGTTGTCAGTTTCCTGAGCTTCCCGA
>u161407_piRNA_house mouse
TGGGTNCGGGTGCTGTGAAGGTAAGCTGA
>u83793_piRNA_house mouse
TGGGTGACTGCATTTTACAAGAAGCACTTG
>u87776_piRNA_house mouse
TCAATAAATGTTTGTTGGGTAAAGGGGTC
>u82532_piRNA_house mouse
TGAGTATTTTCTATGTTTTGTGGTTTG
>u149712_piRNA_house mouse
TAGGGTGCAAGAAGAAAATCAAATTCGTCTA
>u152729_piRNA_house mouse
TACAAACCACGATACCCTCTTTCATGAAAA
>u153990_piRNA_house mouse
TTTGGGAACGCCTCCGAGTCTAAATCGCTC
>u77240_piRNA_house mouse
TCAGCCACTAGTAGGATTCATTCTCTTTA
>u73252_piRNA_house mouse
TGAGCAGTTCATCTCTAGCCAGAAAGC
>u84745_piRNA_house mouse
TAGACAGTTTTGTTTGGTGACGAGTT
>u66912_piRNA_house mouse
TTCACCCTAGTTTCTTCCTGTCAATGGAAA
>u51112_piRNA_house mouse
TAGCATTCAAAAGTGAATATGTAGAGTGTA
>u152936_piRNA_house mouse
TAATGATGAAGAAAAGAATGCTTTGTA
>u69426_piRNA_house mouse
TAATAGAGGATTTTTCCTAAGGCCTGGAAG
>u158321_piRNA_house mouse
TGTTTGCAAAGGTGCTTCTTGGAGTTGCAA
>u64157_piRNA_house mouse
TACCTAGGGTTCAAGATCTCCAGGGT
>u74832_piRNA_house mouse
TGATGGAAGATATCAGAATTATTCAGGCTA
>u74982_piRNA_house mouse
TATTTTCCCAATAAACTACTTTGAGCAAGA
>u176223_piRNA_house mouse
CAGAAAGGTGACCTCAGATACAAAATGG
>u48857_piRNA_house mouse
TATAAAAAAGAAAAGTTGGACATCTATGAT
>u85401_piRNA_house mouse
TAAAGCATTGCCTGTTAAATTTGAGGTGGA
>u69717_piRNA_house mouse
TCTTTTGTTAGGATGGTTTTCCCTGTGAG
>u48319_piRNA_house mouse
TGAGTCAATTTATTTGTGTCTCTGG
>u147459_piRNA_house mouse
TCACTCTGTAAACCAGGCTGGCCTCGAAC
>u83752_piRNA_house mouse
TAAACAATAATCGACGGCAGGTAGTCC
>u71273_piRNA_house mouse
TGCCTAGTTCTGTGGCAATAGTTGCCCTGT
>u81594_piRNA_house mouse
TCCTCAAGGTTCCAATGGAAGATGCAATG
>u148923_piRNA_house mouse
TATAGATGAGGTGGCCTCCCCTATTAATTGT
>u158136_piRNA_house mouse
TNCAATAGCGCATGCCTATGATCCCAGC
>u160492_piRNA_house mouse
TGGTTGAAGCACCGACCAAGTACCTGGGAT
>u172082_piRNA_house mouse
TCTGTTGGACTCCAGCAAGTTGCCTCAAA
>u166991_piRNA_house mouse
TGCCACAATTATTGGGACTTACTTCATGCC
>u53089_piRNA_house mouse
TATTGTATTGTTCTATGTTTTGTTGACTTG
>u52716_piRNA_house mouse
TCATTTAGTGTTGTCAGCTTTTAGAAGTT
>u68188_piRNA_house mouse
CCTAATACCAAACCTCTAGACTTGGGGACACC
>u176799_piRNA_house mouse
ACAACTGTGTGGAGGTATAGGTGTCT
>u65125_piRNA_house mouse
TACCGTGGATCTCCTACCGAAGGTGCT
>u173053_piRNA_house mouse
TCGGAGTCACCAAGGTGCTTGCCCACTGC
>u85379_piRNA_house mouse
TGTGACTTGCACTTTTCTGACAACTCTTGTGT
>u63508_piRNA_house mouse
TGACTATGGAGCAACAAAGCTTGGGAGT
>u169276_piRNA_house mouse
TGAGCTTTGTGCAAGGTGACAATATGG
>u165278_piRNA_house mouse
TGCTTTGCTTGTCAAGGTCAGGCCCAGA
>u153973_piRNA_house mouse
TTTGGTGTATCTAAACATTACTCGTGGCC
>u168076_piRNA_house mouse
TGCAAAGTCCATGAAAGTGCCACTAGAG
>u155077_piRNA_house mouse
TTGAATGCCCTTAATGCTCTTTGGCCAGGAT
>u170228_piRNA_house mouse
TGACCAGAGCTTGGAATGTTTACAATATC
>u84034_piRNA_house mouse
TAGAAGTTCTAACATAAGCCATGATGTGTC
>u53071_piRNA_house mouse
TCTTCGTTTAGACATTAGATAAGCCCTGGGA
>u45565_piRNA_house mouse
TAATGCAAATATTTTTATTTTGGTGAG
>u148774_piRNA_house mouse
TATCAGTCTTCCTGGAAGTGCCATTTCTGC
>u158722_piRNA_house mouse
TGTGTTACTTCAGGAGGCTCCAAGGTC
>u169862_piRNA_house mouse
TGAGAAAGTTGAGCAGTCCAGAGATGTC
>u172062_piRNA_house mouse
TCTTACCAGGTTAGGTGATCCTTCCTCAGT
>u57898_piRNA_house mouse
TACAGTTTGATGCTGAGTGGCCTCTC
>u148396_piRNA_house mouse
TATGGTGCAGACGAGAAAAGGGAGTCC
>u62514_piRNA_house mouse
TCCCAGCCAAACAACTATCACTCTCC
>u78588_piRNA_house mouse
TATTCAGGGAATTGACAGCATGCTGCTTTA
>u72766_piRNA_house mouse
TCCTGTTTCATTTGGGCATGAGCCTTGAAG
>u61710_piRNA_house mouse
TGACATGAGTGCATGGAAACAAACCTG
>u51847_piRNA_house mouse
TGATAAGCCAAAAGTCTTAACTCACCTCA
>u61119_piRNA_house mouse
TAATTAAAAGTCTGAATTAATGGTAGT
>u157176_piRNA_house mouse
TNGCCATCAGAGTGAGCATGATAAGCCCTC
>u69746_piRNA_house mouse
TCCCTTCTGTTTTCCGTGCTGATGTTCCA
>u73463_piRNA_house mouse
TCAGCCTTAACTTCTATGTTACTCATATCC
>u56246_piRNA_house mouse
TCGCAAGGGCGTGCGTGCATGAGTGAGTATC
>u48710_piRNA_house mouse
TGAAAACATGATCACTGTTTGTTGGG
>u154683_piRNA_house mouse
TTGGCCTGCTCTGGACTCTTGAAGTG
>u70786_piRNA_house mouse
TAGATTAGTTGAGAATTTTGACCTTGGTT
>u74400_piRNA_house mouse
TACGATTCAGTTATGAAGTAGCAACAAAAA
>u66977_piRNA_house mouse
TGCAGAAAGTTTTTGGTCATATTTGTGTTA
>u152170_piRNA_house mouse
TACATGACCTTTGTTCTGAATTTTGCTGGA
>u50077_piRNA_house mouse
TATTGATTGCACATAGTCTGAAGGA
>u148345_piRNA_house mouse
TATGTGCCTGATGTAGCCTTAAATTTATGG
>u48746_piRNA_house mouse
TAATGATTCTTACATTTCAAAGATGGTACTGT
>u148217_piRNA_house mouse
TATTCCCAAGGTGTTATCGATAGGACAGAT
>u85056_piRNA_house mouse
TGAGTCTTAAGATAGTGTTTGCA
>u84624_piRNA_house mouse
TAGACAACTATTTAAAGGACCAGCGCTAGCC
>u69572_piRNA_house mouse
TAATTTCTATTATTGACCACAGGAATGACT
>u60247_piRNA_house mouse
TCCGAAGTCACAAGTAGGCAAAGCTGGC
>u64718_piRNA_house mouse
TGAAAACTCTTTGTGTGTGATGGCTGCGG
>u52670_piRNA_house mouse
TGACTTCATTGGAAATTTTAAATCGT
>u149337_piRNA_house mouse
TAGTATTCAGCCTTGGAATCACAGATGTGT
>u78015_piRNA_house mouse
TAGTGAATACTTGTGTGTGACTACTAGCT
>u86044_piRNA_house mouse
TGATGTCCTCTCAGATGAAACTGATTTC
>u170877_piRNA_house mouse
TGAAGTTGAGGTGTAGACTGTGTTG
>u85197_piRNA_house mouse
TAGATAAGGTGTATGATGCTACAATGTAT
>u172292_piRNA_house mouse
TCTGAGTATCTTCTAGGGCCTTCTCCAC
>u79306_piRNA_house mouse
TGGATTTCTAATGGTCTTGAGATGAAAGA
>u148131_piRNA_house mouse
TATTGTATTGTTTTGTGGTGTGAGCCTGC
>u47559_piRNA_house mouse
TACAGACCTTCATACAAGAGCAAGCAGGTA
>u52669_piRNA_house mouse
TGAGACTTAATCTTGTGAGAATTGAATTCC
>u163109_piRNA_house mouse
TGGCAAAGTAGGAGGACAGACTGGATACC
>u80530_piRNA_house mouse
TAGCTATTCCCAGAAATCGACCTCAGCCAG
>u153234_piRNA_house mouse
TAAGTAGTTTGTCTACATTTAGGTCCATTC
>u61725_piRNA_house mouse
TGGAATAAACCAGCGGTTTCTTGGAATGTT
>u161947_piRNA_house mouse
TGGGATGGTCTCGATTACTGCAGTGTGCA
>u65238_piRNA_house mouse
TACATAGGACTAGAGATGTTTCTTTAAAGC
>u75861_piRNA_house mouse
TGGGATTAAAGGCGTGTGCCATCACTATCC
>u53111_piRNA_house mouse
TGCATATCAGATCCATGATAAGACAGCCAC
>u175473_piRNA_house mouse
GAACAGAAATGTTTTCTGGTGTGCTGG
>u58028_piRNA_house mouse
TAAAGAAACTCTTACTGCATGAAGCTATGG
>u175157_piRNA_house mouse
GCCTGGCTGTCCTGGAACTCACTTGTA
>u58961_piRNA_house mouse
TACAATGTGTCGCTGTCCTTCCAGTTTGC
>u156464_piRNA_house mouse
TNTAAGATGGCTGTCACCCCAAGATGGAG
>u62055_piRNA_house mouse
TGCTTTTTTGGGGAAACTGGAAGAG
>u169470_piRNA_house mouse
TGAGATTTAAAGATATGTGCCACCATGCCTG
>u48875_piRNA_house mouse
GGAATTAATTCTACTCCTACCGGTCTAA
>u80969_piRNA_house mouse
TGAGAACAAATATTGCTGAAATAGTTCC
>u150057_piRNA_house mouse
TAGGACCCAAGCCAAGAGAATGATGCCGCC
>u58895_piRNA_house mouse
AAAGGTCATGTGTTGGATAATATTCCGG
>u75984_piRNA_house mouse
TCAGATCACCCTCCAAAGGGAAGGTTAAGA
>u147349_piRNA_house mouse
TCAGAAGATACAGGTAGTCTGGGTGTGGGT
>u148676_piRNA_house mouse
TATCGGGTCAAACATGTTTCCTGCTAGTGCAT
>u159720_piRNA_house mouse
TGTCAGACAGGATGTTTCTAGTGGGCACAT
>u70665_piRNA_house mouse
TAAACCAAAAACACGGTATTCCAGCTATTT
>u51304_piRNA_house mouse
TATTGTAAGACCTTACAAATATTAGTCCGT
>u70214_piRNA_house mouse
TATGTTTTAGTTGAGAATGCGATTGGTGGT
>u60167_piRNA_house mouse
TGGTCATTTGCTGCTTAATATGTGGGC
>u170210_piRNA_house mouse
TGACCAGGTGAATAAGTCGGCCTCTTT
>u51082_piRNA_house mouse
TACTCTCAGTGTCTGCCCCA
>u168142_piRNA_house mouse
TGCAAAATGCACGTGACAGCGCCACCTCC
>u154555_piRNA_house mouse
TTGGTGTAAATTTAGAAGCAACTTCTACCT
>u86452_piRNA_house mouse
TGGATCTTTATTCCAGGTGGTCTGGC
>u68145_piRNA_house mouse
TTAATATGTGGGCCTTAGGGTGCATCC
>u74879_piRNA_house mouse
TAAAATGTTCATTTTGAGGGCTTTCTGTT
>u65100_piRNA_house mouse
TAGAAAGCAGCAACAAGACCTGTGTC
>u157083_piRNA_house mouse
TNGCTCAGTGATGGACTATGATGAGGGT
>u77710_piRNA_house mouse
TTCCGAAGGTCCCGAGTTCAAAT
>u165124_piRNA_house mouse
TGGAAAGTGCCTGACTACTTGCCTATCCT
>u86636_piRNA_house mouse
TGGAGCCTGAAATAGAAGTCTTGGAACTC
>u156079_piRNA_house mouse
TTAATGGTGTCCAGTCATTAGGACTTTGG
>u56679_piRNA_house mouse
TTGTATTTGATGTTTAGACCCCTCGG
>u175826_piRNA_house mouse
CGATTCTGTTTGTGCACATGGCTTAAATA
>u173875_piRNA_house mouse
TCCGAGCGACGAGCACAGCGGCTCATACC
>u81766_piRNA_house mouse
TGATATGTTAGTGGATAACTCAGCCATTTG
>u49054_piRNA_house mouse
TATGATTGCTGGGCTGATACCAAGT
>u162698_piRNA_house mouse
TGGCCTATTCCTATTTACGACCTCTTTCT
>u76012_piRNA_house mouse
TGGAACTCCTTTCTCGCACCTCT
>u64451_piRNA_house mouse
TTGTCGTGTCAAAGTGACTGTGGTAG
>u60568_piRNA_house mouse
TAGTGAAAGAATGTTGGCATGGGT
>u161933_piRNA_house mouse
TGGGATGTCTCTGAGGTTATAATATTCCTA
>u149087_piRNA_house mouse
TAGTTTCGGTGTTTGGGACTACGAATGC
>u161895_piRNA_house mouse
TGGGATTAAAGGTGTGTATCAAAAAGCCAGC
>u85149_piRNA_house mouse
TAGCATAACTACTAGCTCAGGGAAAGA
>u69783_piRNA_house mouse
TGAGAAGTGTGCATAGCTAAGCAGTCCT
>u59025_piRNA_house mouse
CAGAAGTAGTGTGTGACTCTGGTGTC
>u68977_piRNA_house mouse
TATGAACTTGGAAACAGAGTTTAGCTT
>u153825_piRNA_house mouse
TAACCTTTGCCATGACCTGACTGCGACTGT
>u156107_piRNA_house mouse
TTAACTGGACTTTGGAGTGCATGACAGTTC
>u153639_piRNA_house mouse
TAAGAAGGAGCCTGTGCACCCTCTCAGAAT
>u45772_piRNA_house mouse
TGGTTGCAAAATGCACGTGACAGCGCCAC
>u168225_piRNA_house mouse
TGATTGTGGATGTGATGTGACCCGCACCT
>u78105_piRNA_house mouse
TGCAAAGCGACGGTGCAAGGTTTCAGCC
>u74534_piRNA_house mouse
TTTTTTTACACAAACCTAAATTGGCCTGGTC
>u45671_piRNA_house mouse
TAAGATCAGCCAGACAGGACTCTGCC
>u170084_piRNA_house mouse
TGACGGGACCTGAATACCTGCTGAAAGTGT
>u175291_piRNA_house mouse
GAGTCTTGCTTTCATGTGTGTCAGGGT
>u62395_piRNA_house mouse
TCCAAGCTCTCCAACTGTGGTTGTTTA
>u88205_piRNA_house mouse
TACAAAGAAATTTATAGCTGGGGCTAGGGA
>u153006_piRNA_house mouse
TAATCCTTGTAGCGAGGCAGCCAAAATGTGT
>u82161_piRNA_house mouse
TACACAAGCTAAGGAACTCTGGTCTGTGA
>u166553_piRNA_house mouse
TGCCCGACAACAGACGCCTTTGGCCAATGT
>u155691_piRNA_house mouse
TTCACTTCATGGACTTCCTATGATCGTGA
>u174773_piRNA_house mouse
TCCAAGGTGTAGAACGGAAATACCCGGGAGT
>u75906_piRNA_house mouse
TAATAATAAGCCATATGCCTACCCTATCTT
>u167900_piRNA_house mouse
TGCAAGGTACCTAGATTGGATGCCCTG
>u72429_piRNA_house mouse
TTGGAGTATGCCAAGTCTGTCCTTGCCTC
>u51676_piRNA_house mouse
TGAGGTAGCAAATACGATGACGGCCATGGT
>u75294_piRNA_house mouse
ATGCTGCACAGAAAGCCGAATTTTGAG
>u48328_piRNA_house mouse
TAGATGATCTGCTAAGATGCCA
>u53740_piRNA_house mouse
TAGTTTGAAATGAACTAAGATGGGGGACA
>u161914_piRNA_house mouse
TGGGATTAAACATATGTGCCACTATATCTG
>u149674_piRNA_house mouse
TAGGTAGCCAAACTCCAAAAATTCTGCCCAA
>u172518_piRNA_house mouse
TCTCATCCAGGACAGTGGGCAGGAGCAGA
>u147450_piRNA_house mouse
TCACTGAACTTGGTGTTCCTCTTTCCCTG
>u50428_piRNA_house mouse
TTCCAAGTCTAAATTTGAAGACAGCCGGTTT
>u152777_piRNA_house mouse
TAATTGTCAGATAAAGCCTCTTCATCAAATG
>u53952_piRNA_house mouse
TCATGAAGACATCAAATAAACCCTGGAAGT
>u55335_piRNA_house mouse
TCAGTTCTCTTGCTCCTTCCCTCTGCC
>u84521_piRNA_house mouse
TGGTACATTTCGGTTAGCATTGCGCAGGT
>u167703_piRNA_house mouse
TGCACAGAATGCCACAGTGACCCTGATGCC
>u82202_piRNA_house mouse
TGGGACACTCCAGCTACCGTGGATCTCC
>u160298_piRNA_house mouse
TGNGCCTAAACATTGAAGGAGTGGGCCAC
>u148635_piRNA_house mouse
TATCTGTTCTTGGAGACAGGCATTCTCCTT
>u51165_piRNA_house mouse
GCTCTGCTATTCATTTGAAGGAAACAAAA
>u172361_piRNA_house mouse
TCTGAATCCGTTAAACAGAGGTGGTTCGTT
>u75161_piRNA_house mouse
TTTGATGACCCATGCCTCAGATTATGGCT
>u69583_piRNA_house mouse
TAAGAGTAGAAATGCCTGTGCTGAGAAAGG
>u55683_piRNA_house mouse
TACCAGATGGAGCCGACCAGCGGTCT
>u175729_piRNA_house mouse
CNGAGTGCTTAGGTCCAGCATCCCTTG
>u53154_piRNA_house mouse
AGGCTTGACGGTGCTTATGCTTAGAC
>u63822_piRNA_house mouse
TGCTAAATAAAAAGATTGCCATCAGTGAC
>u157303_piRNA_house mouse
TNGCAAGCAGGGCCAGTCTCGATAGCCA
>u84551_piRNA_house mouse
TGTGATGAACATTTGGGTGATTTTAGTCC
>u58159_piRNA_house mouse
TAGCATGTTTATGTGATACTCTAGTGTGA
>u71123_piRNA_house mouse
CCTGAAAGAGCATACCGCAGGACAGGGA
>u83143_piRNA_house mouse
TGACATATGGTAGAGCACAACCCCCAAGGTC
>u148866_piRNA_house mouse
TATATTGAGGAGCTAGCATGGATGTGGC
>u168120_piRNA_house mouse
TGCAAAGATGTAGGATGGGAGCTTCAAAA
>u150319_piRNA_house mouse
TAGCCTTTCAAATGGCAGCAAAACTCGGTT
>u65760_piRNA_house mouse
TTTGAATGTTCCTGAACTTTTTCAGTTGT
>u169908_piRNA_house mouse
TGACTTTTAAGCCTGCAATCTACTGAAGT
>u77020_piRNA_house mouse
TGTCAGGAAGCCTTGGAATAACAGTACCTC
>u61586_piRNA_house mouse
TGGAAAGTGCCTGACTACTTGCCTATCC
>u63004_piRNA_house mouse
TAGAGACAACAAAAGTGACAGCCTCAAA
>u83992_piRNA_house mouse
TAGCTAGTGATGGACACCTGATGCCCAAAGA
>u61006_piRNA_house mouse
TATATAATTTTAATGCTGATGGATGCTC
>u52677_piRNA_house mouse
TACGAAGGGTGATCTGAAGAGACAGACAGA
>u71240_piRNA_house mouse
TGGCTGTGAAATGAGTTCCTTGGTCA
>u61016_piRNA_house mouse
TTCTAGTTCTCACACCCATGGTACCTATGC
>u168294_piRNA_house mouse
TGATTATTAATGCCAATCCAAGTCATTCAC
>u152754_piRNA_house mouse
TAATTTTCTACCTACACTAAACTTGGGACCC
>u176172_piRNA_house mouse
CAGCCATCACGAATGATTTTAGTAGGGAC
>u57870_piRNA_house mouse
TGGTATATCTGAGGGGCCAGG
>u164574_piRNA_house mouse
TAAAAGTCTCAGCCAAGATTAAGTGCCATT
>u161292_piRNA_house mouse
TGGTAAAGGCTGCCTCAATGCTCACTGGA
>u52646_piRNA_house mouse
TATGATTCAGGCTTACCCGTAGAGGTGG
>u48646_piRNA_house mouse
TGCAAATCTACCTGGTTTCGCCTCC
>u166516_piRNA_house mouse
TGCCCTGAGCATGTTGATCTCTTTGTGCC
>u149545_piRNA_house mouse
TAGGTGGCTCAAAACTCAAACCTAACCTAG
>u168985_piRNA_house mouse
TGAGTCGGCGATTCTGCCCAGAATAAGGTGT
>u51537_piRNA_house mouse
TGTTTAAAGTTCTTAATATCAGAGGGCAAC
>u149842_piRNA_house mouse
TAGGCAGTGTGAAGAAAGGAACCGTTCCGGCT
>u54981_piRNA_house mouse
TGCTAAAGTTTCCCTCCCTGCCAAAGATG
>u173476_piRNA_house mouse
TCCTCTGTCATTTCCAGAAGGCTGTCTA
>u75080_piRNA_house mouse
GACACTATTAATGATACTCTGCTGTGCTTA
>u68427_piRNA_house mouse
TATTCTAAAAAGACATTTGTGCCCCTTCCT
>u62564_piRNA_house mouse
TTTAGAAACAATAGAAATAATGTTGCTGCCT
>u58162_piRNA_house mouse
TGGGATTAAAGGCGTGCGCCACCAATGC
>u57742_piRNA_house mouse
TCCAAGTTGCTATGAAGTTTTCTCTAATTG
>u153801_piRNA_house mouse
TAACGTTTACCGTGGTGTTCAGCTCTGC
>u173643_piRNA_house mouse
TCCTACGTAAGAGTTGGTCCTTCAGCATG
>u60085_piRNA_house mouse
TAGGCGAGTAGCAGGAAGAAAAGATGCCCCA
>u159970_piRNA_house mouse
TGTACTTTGGTGCTATTTAAGATTCAGGA
>u59410_piRNA_house mouse
TCCGAGAGGCTTGTGTGTTCCAC
>u70271_piRNA_house mouse
TAACAAATTGTGAGGGATAGGTGCTTATT
>u167611_piRNA_house mouse
TGCACTTAAATAGGGGCCAGCTCTTTGTG
>u73074_piRNA_house mouse
TGTAACATGCATAGGATCAGAAATAACCCAA
>u155835_piRNA_house mouse
TTCAAAAAAGGTCGCCCACTCTGACTTA
>u163793_piRNA_house mouse
TGGAATCCGCAGAGGAAATTAATGAAGGC
>u53561_piRNA_house mouse
TTCACTTAACATTATTGGTTATTCTTTGTGCC
>u75477_piRNA_house mouse
TGTGTTGATCTATGCATCTCTGAGCATC
>u87107_piRNA_house mouse
TGTCTGCAAGAACCTGTCCTGAACTTGTC
>u68177_piRNA_house mouse
TAACAAATAAAACCAGCACCCTGCACTATA
>u150877_piRNA_house mouse
TAGACTGAGGTTTCACCTACTGGGCACC
>u76564_piRNA_house mouse
TGTAAAACTGGATCATGTCAGAAGTGCTTA
>u49024_piRNA_house mouse
TGAGCCTTCAGTTGTTGTTGTGTAGA
>u56175_piRNA_house mouse
TACCATGTCAGAAAAAAAATGGGCTTCTGGT
>u76633_piRNA_house mouse
GACTCATCCACATGTCTGTCTCTCCCACTCT
>u73025_piRNA_house mouse
TGCTTGTTGACAATGGCTACATTGCGGG
>u68812_piRNA_house mouse
CTGTTTCTAGCAAGATGATACACCCAAGC
>u67459_piRNA_house mouse
TGCTAGTTAGAGATTGAGGACATTATGTAGC
>u169660_piRNA_house mouse
TGAGAGAGGGTCTCATGTATTCTTGGCCAGC
>u46280_piRNA_house mouse
TGCCATTAATGGGTAATACTGGGCCTCGA
>u86805_piRNA_house mouse
TAAACCTTTGAATGGCTCGAAATGTTGTGA
>u86475_piRNA_house mouse
TTCTCGGGATTATGAGAATCAAAGATGGGA
>u167062_piRNA_house mouse
TGCCAAGGATTAGGGTTGATGACTCTGTT
>u71978_piRNA_house mouse
TGAATATTTCCCGGAATGGTCCCATTTGA
>u56234_piRNA_house mouse
TCCTAGCTCACAGCCTCTTTACAACAGCCA
>u71364_piRNA_house mouse
GAATGTACCGATGGGCCGATGGGTCAA
>u60694_piRNA_house mouse
TAAGCACTTGAGGCAGCCAGACCC
>u54737_piRNA_house mouse
TAACAAAAGTTACTGGTGGCTTGAATGGG
>u86786_piRNA_house mouse
TACTAACTTGATGGCGATGACTCTCCAGC
>u149006_piRNA_house mouse
TATAAGCAGGTGTCTGGTTACTTAATAA
>u172650_piRNA_house mouse
TCTAGGGATTTTCTAGAAGGCCTAAGGTGT
>u83599_piRNA_house mouse
TCTACAATAAACTACCTCCTCCACC
>u51364_piRNA_house mouse
TATCAAATATGTTATTTCCTACACAGACAC
>u150348_piRNA_house mouse
TAGCCTGGCAGTTGATATGCTTTCTACCC
>u152317_piRNA_house mouse
TACAGCTGCGGTTTGTCTCATGGTCCTGT
>u73692_piRNA_house mouse
TGGCTGCTGGACAAATGGACTGTGGAT
>u65327_piRNA_house mouse
TATAGGTCGTTGATCTTAATGCTGGACT
>u55009_piRNA_house mouse
TGGTTTGTGCCCAAGCCATCTTCC
>u55240_piRNA_house mouse
TGCTGAAGCCACAAACTAACGGGTGTATA
>u157162_piRNA_house mouse
TNGCCTACACAAGCTAAGGAACTCTGGTC
>u173494_piRNA_house mouse
TCCTCTAATGATGAGAGGTTAAGCGTGCTTT
>u157653_piRNA_house mouse
TNCTTAAATGGTGTCCAGTCATTAGGACTTT
>u51273_piRNA_house mouse
TTAATTTAGGATGGCTAGCCTCAGATT
>u150132_piRNA_house mouse
TAGGAAGGTGGGTATAGAAAAGAGACAGC
>u163283_piRNA_house mouse
TGGATGCCTGAGAATCTGAGTGGAGTTGG
>u161516_piRNA_house mouse
TGGGTGCGGGACTGTTGATGGGCTGG
>u49858_piRNA_house mouse
TGATGTGATTGTATACAATAAAGAGTAGAG
>u168391_piRNA_house mouse
TGATGTAAAAGGCTGGCTAGCGATAAGGGT
>u83642_piRNA_house mouse
TGGAAGACTTGTCCTTGAATAGACC
>u152375_piRNA_house mouse
TACAGAAACAGGTGTTTCAAATGTGACCTT
>u76028_piRNA_house mouse
TGGTAATCTCTGGCATTAGTTGTTATA
>u77179_piRNA_house mouse
TATACTCCATTATTTAATTGTGTTGTTTGGT
>u176801_piRNA_house mouse
ACAAATGTTATGTGTGAGGATGTACTGAT
>u172974_piRNA_house mouse
TCGTGTCAGGTGTGTGCAGTGCAGTC
>u84475_piRNA_house mouse
TTCTATCTCTTAAGAGTGATGCTTTTCTTA
>u68641_piRNA_house mouse
TATGAACGTGTTGTAGCATTTATCAGGGT
>u166756_piRNA_house mouse
TGCCATCACTCTGGTTTCTCTGCATGCA
>u65171_piRNA_house mouse
TTGGAATAAAGCCCTAAATTCAAGAAGCCT
>u64199_piRNA_house mouse
GACCAACGAGGCAGAGAATTCTGGACT
>u47602_piRNA_house mouse
CCAAGAAATAGCCAGCTGCTAAGGCCTG
>u167096_piRNA_house mouse
TGCCAAGATGCTACCACCTGGGCACAGGTC
>u172452_piRNA_house mouse
TCTCTAATTGCCTTTATGACATCTTGGA
>u166527_piRNA_house mouse
TGCCCTATTGGTTGGTTGTTGCCTGGCCT
>u76854_piRNA_house mouse
TGGTATTTGGAGTTACATGTGTGAC
>u48247_piRNA_house mouse
GCAAAAAGAATGACCACGGGGGCGG
>u173978_piRNA_house mouse
TCCCTCCTTGTGTTCCTGCCTGGTGTG
>u61763_piRNA_house mouse
TACAAGGAAGTGTGCTGACTTCTAGACTGT
>u80459_piRNA_house mouse
TAAGCTTCCTGCCTGCCTGCACACTGA
>u46931_piRNA_house mouse
TGTGCTATTCAAGAGGAAGAGTCTCTTTCC
>u149148_piRNA_house mouse
TAGTGTTTCTGTGTATCTTCTAGTGGGT
>u61505_piRNA_house mouse
TGGAAGATTCACAGTTTCTTCATTTAGTGT
>u61601_piRNA_house mouse
GAGCAAAACTTATATCATGGCAGCCA
>u62000_piRNA_house mouse
TGATTTTAGGTACACGTTGTTTGGTACACTC
>u65013_piRNA_house mouse
TAAGGCTGATTCGACCTGGCTGGGC
>u78856_piRNA_house mouse
TAAGAATGTGTCCCCAGCTGATCCCTGCAA
>u162393_piRNA_house mouse
TGGGAAAAAGGCCTCCAAATGTCCATTCT
>u59690_piRNA_house mouse
ATAGAAAAGCACTTTGCTAAGGTGGTT
>u159522_piRNA_house mouse
TGTCTATATCCAGATGAACATCTATGTGCC
>u85167_piRNA_house mouse
TAGTATGTACTCACTAATAAGTGTATGTTA
>u175815_piRNA_house mouse
CGCCGGTGAAATACCACTACTCTCA
>u149756_piRNA_house mouse
TAGGGAGCTTACATCATTTACCTCCTCTCACC
>u147020_piRNA_house mouse
TCATGATAATGTCATGGACCTCATGTAAC
>u54672_piRNA_house mouse
TGCTCTTTTTTCTTAGGTTTGCCTCTACTCC
>u48948_piRNA_house mouse
TAGAATTCTCATTACAGACATGAATGGCAG
>u79393_piRNA_house mouse
TTCAGGATGCCGATCCGCCCGGTC
>u68870_piRNA_house mouse
TGGTCAAAGCAGGGTTCCTATCCAGT
>u75641_piRNA_house mouse
TGACATATGGTAGAGCACAACCCCCAAGGT
>u149018_piRNA_house mouse
TATAACTGTTTGTTGTTTCATGGTTGGCC
>u69867_piRNA_house mouse
TGAGAAAAAACCAGAATTGGTGATTCAAGA
>u162518_piRNA_house mouse
TGGCTGCAAACGGAACACTGAATATGCC
>u50256_piRNA_house mouse
TAGACACGTGAGCAACAGTAAATATGAAAGG
>u164824_piRNA_house mouse
TGTGATGCATACGACGGTGTCTGCTGGT
>u156615_piRNA_house mouse
TNGTAGTCTGAAATGCAAGTGCTTCGGCCC
>u150062_piRNA_house mouse
TAGGACCACATTGTTATTCCTTTCAGGGGA
>u169904_piRNA_house mouse
TGACTTTTCGTTTAGCTGCCTGATAAGCCC
>u75782_piRNA_house mouse
TGGCTGTAAGTTTGTCATATTATGGTATCT
>u48555_piRNA_house mouse
GGCCTTAAGCCCAGCGGGCATGCCTC
>u53025_piRNA_house mouse
TACTCATTGGACCTAAGCAGGCTGCCCCC
>u171200_piRNA_house mouse
TGAACTTGTGATTCTCCTGCGTCAGGCTCC
>u169821_piRNA_house mouse
TGAGAAGAGTCTGGTAGTCGAGGGAC
>u160104_piRNA_house mouse
TGTAACATTGAACAAGGATGCTACCGGT
>u159051_piRNA_house mouse
TGTGCCTCACAAACAGGAAATTACAATCCA
>u151768_piRNA_house mouse
TACCTGCTTTAGATGATGTGGTCCTAATT
>u167439_piRNA_house mouse
TGCAGTCTTGCACATGTGCCGTCCCTCGT
>u56580_piRNA_house mouse
TCCCTTCTGGAGCCTTAGCCTTTGC
>u85644_piRNA_house mouse
TGTAAAATGGACTGAAATGTTACCTCATCA
>u166844_piRNA_house mouse
TGCCAGCCGACGACATCACAAGCCCCGATA
>u77190_piRNA_house mouse
TTCATTGCTTTTGAGCTTGTGGTAAGGCA
>u161583_piRNA_house mouse
TGGGTCGGAATGGCACCCTTTAGCCAATGC
>u159403_piRNA_house mouse
TGTGAATAAAGGTTGCTAGGAAACTAGGT
>u172609_piRNA_house mouse
TCTATTTAGGGAGCTTTAGCCTTAGTGGA
>u162221_piRNA_house mouse
TGGGAATGGGAGTTGTCTACCTGTTCAAGT
>u174754_piRNA_house mouse
TCCAAGTCCAACCGATAACCACCAGCAGT
>u149301_piRNA_house mouse
TAGTCCAATAAACACAGGATCCTTATGGGA
>u88234_piRNA_house mouse
TGAATGAAATCTCTGGAACGCATC
>u152960_piRNA_house mouse
TAATGAACTATTTTGGAGACCTATGTGA
>u46636_piRNA_house mouse
TGATAGTGTAGACCTTGCTTGCTGT
>u69752_piRNA_house mouse
TGAGACCCACGATTGCGTGGCACTTAAGTA
>u64563_piRNA_house mouse
TGAATATATTTCTCATATTCTCAAAGGTCTC
>u61134_piRNA_house mouse
TGCCCTAGAGTCAAATGCCTATTGCTGG
>u65038_piRNA_house mouse
TCACTTTGTTGTTGATCTTGGTAGCTAGG
>u59167_piRNA_house mouse
TGGGCGTTCTGCCTCCAAGGCACTAGAG
>u74764_piRNA_house mouse
TAGATATAATTTAGCTATCCGATCCACAC
>u174607_piRNA_house mouse
TCCACTCAAGTGCCTGCTGCTTTTCAAGGT
>u166242_piRNA_house mouse
TGCCTGGACATGTGTGTGTGTGTTGGT
>u83931_piRNA_house mouse
TACTGGAACACTGGATTAACAGAACGTTCA
>u84992_piRNA_house mouse
TGAAAGTCCCAATCTTTGTACTGGG
>u59643_piRNA_house mouse
TGTAAGAGAACTAACTCTCCACATGCCTCAG
>u79607_piRNA_house mouse
TTCTATGAGTATCATATGGTTGGTTGCC
>u168732_piRNA_house mouse
TGATAGAGGTACTATTATTGAATTGATGG
>u77885_piRNA_house mouse
TTCCAACACCATCTGATGGTCAATTGGGT
>u60264_piRNA_house mouse
TACATTTGGATTGCAGATAAACAAGAGGTT
>u151060_piRNA_house mouse
TAGAAGGAAATGCAGATGAGGCAGAGGG
>u68889_piRNA_house mouse
TGAGGTCCATTTGGCTTTGTATCTCT
>u158160_piRNA_house mouse
TNCAAGTGCTTTGCTGGTCACACCGGG
>u149225_piRNA_house mouse
TAGTGATACGAACATTACTTTGCCATGA
>u74418_piRNA_house mouse
TGATCCAGTCTAACTGAGCTTCCAGTGCT
>u157288_piRNA_house mouse
TNGCACCAAGAAGCTCAGGATGCCATACTC
>u167009_piRNA_house mouse
TGCCAATTGTACAGGTCCAGTGTGGAGCCTT
>u87543_piRNA_house mouse
TAGTCAAGTTGACAACCAGGAATAGCCAC
>u148504_piRNA_house mouse
TATGATGAGGGTGAGGTGTGGAATACAGGTT
>u84362_piRNA_house mouse
TCCTCCCTAGTGATAATGCCAAGCATGTATGT
>u46211_piRNA_house mouse
TCCACACAATGAGAAAGATAAGATGGGCTT
>u49892_piRNA_house mouse
AGATTCCTTAACATGTTCTGAACTCTTTGC
>u159609_piRNA_house mouse
TGTCATTTCAGAATGTTTGCTCATGCAGC
>u158246_piRNA_house mouse
TNCAAAGCATGGTGCCAGTGTCTAAGG
>u169335_piRNA_house mouse
TGAGCGCCCCGTGCAAACTACTAATGGTC
>u149762_piRNA_house mouse
TAGGGACGTAACTCTATGATTCAGGCA
>u162566_piRNA_house mouse
TGGCTATGATGTCATTACTCCTCCTCCT
>u74386_piRNA_house mouse
TGAGACGTCTGTAATGGCAGTAGTGTCC
>u72888_piRNA_house mouse
TGCAAACGTGTGCCTGTGTGTGCGATC
>u166083_piRNA_house mouse
TGCGAACTTGAATATTGCTTTGCAGTGCCTT
>u78025_piRNA_house mouse
TCTATGGAGCCCAACAGAAACTGTCCACTGT
>u176179_piRNA_house mouse
CAGCACACTGGTTCCTATCAATAAATCTC
>u166913_piRNA_house mouse
TGCCACTTCACACAATTTTGTGATTTTGT
>u172593_piRNA_house mouse
TCTCAATTAGGACGAAGGGANCTAAGTGC
>u75948_piRNA_house mouse
TATTTGAACATGAACTCATTTGTAGGCTG
>u57432_piRNA_house mouse
TTCATTCATTCATTCATCC
>u80476_piRNA_house mouse
TGATTAGCACAGAGAGCATACATCCT
>u70823_piRNA_house mouse
TAGGTTGAAGAATGTATGATTGAAATGCT
>u66253_piRNA_house mouse
TGATCCTTTGCTAAGGTATTGTGTGT
>u60072_piRNA_house mouse
TAGATGTGCAGGTCTACATGTCTGTGT
>u55693_piRNA_house mouse
TGATGGTGACTGCTAGTCTAGCTAGCCTTTAC
>u151504_piRNA_house mouse
TACTCAGAGAGATTGGGATAAACTAGGAGC
>u157274_piRNA_house mouse
TNGCAGGACTCTCAGGACTCAGTGTG
>u62677_piRNA_house mouse
TGGACCTACTGTGAGTTGGACATCAGTCAA
>u58828_piRNA_house mouse
TGATGGGTCATGTATATTACTTGCCAGG
>u80118_piRNA_house mouse
GACACTATTAATGATACTCTGCTGTGCTTG
>u87183_piRNA_house mouse
TAACATGAGTGCATCCTGTGGTAGCAG
>u50409_piRNA_house mouse
TATAGCATTTTACATTTCTCCTGTGCTTCT
>u60062_piRNA_house mouse
TGCCTTAGGCCACTAACATGACCTAGAGA
>u63855_piRNA_house mouse
TAGGCTGTATGACTCACTCTTGTGGGCCGTG
>u71641_piRNA_house mouse
ACACAGTATTTCTCATCCTGTATTCTTTCCC
>u79664_piRNA_house mouse
TGCATCATTAGCTCACAGTGGCCCCATGG
>u79252_piRNA_house mouse
TTCGGAAAAAACGATCACACACTATGTAAGC
>u51694_piRNA_house mouse
TACTATCATAGGACTCACTTCGCCTCACAG
>u169623_piRNA_house mouse
TGAGAGCCTCTTGTTGAACCCCTTCCCCAGA
>u50775_piRNA_house mouse
TAAGTGATATCAGAAAATTATCCACTTTGC
>u84033_piRNA_house mouse
TGGCAAGCACAAATTTACCTCAAGTGACCT
>u82600_piRNA_house mouse
TGAAAGAAAGGTGCTTAAGCCAGCA
>u71187_piRNA_house mouse
TGAGTGTTAGTTGAGAAGATGGATCC
>u169970_piRNA_house mouse
TGACTTAAAAATTGCCGGGCTGAAGAGA
>u79067_piRNA_house mouse
GGCGCTGTTTGTTTCAGATTTTGAAAGCTC
>u60631_piRNA_house mouse
TGAGGGCAAGAGTTAAATTACAGCTGTGA
>u147397_piRNA_house mouse
TCACTTGATGGTCATGATTGTAGATCGTG
>u150888_piRNA_house mouse
TAGACTAACATTTGAAGCCTGATGACTTCC
>u58724_piRNA_house mouse
TACTGAAAATGGCTATGATAAGGG
>u150508_piRNA_house mouse
TAGCAGGGTTAGTCAAGGCAGCAGGTT
>u172207_piRNA_house mouse
TCTGCTTGAGTTCCAGGACAGCCAAGGC
>u64700_piRNA_house mouse
CTGCTCCACTATGCTGTGGAATTACGG
>u163545_piRNA_house mouse
TGGAGAAGAAAGGACACAGCCCGGCC
>u79465_piRNA_house mouse
TGCCAACAAACCAAAGAAGCAAGTGAGC
>u74229_piRNA_house mouse
TGAGTAAACCGTATAAAACTCAGGGTACAC
>u65227_piRNA_house mouse
ACATACTTCCTTTTGCAAGGCTGCACC
>u158547_piRNA_house mouse
TGTTCAGATTAAGCCTTCATGAAAGGTGTTG
>u82371_piRNA_house mouse
TGACTTAGAAAACAGAGTTCTCAGGACAGTC
>u50652_piRNA_house mouse
TGAGGAAGACTGACTTTTGTAGACAGA
>u77331_piRNA_house mouse
TAAGAAATCAGTCTTTAGGCATTACCCTC
>u68862_piRNA_house mouse
TAAATAGAGTCAGGGGACCTTTCCCTGTTTCC
>u156969_piRNA_house mouse
TNGGAATGAAAGTATGTGCCACTCCTAC
>u151183_piRNA_house mouse
TAGAAAGTACTCTTGGTGTGCTTCGGGCT
>u78706_piRNA_house mouse
TGATTATGAATTCTCATGAGCATAGATGG
>u54047_piRNA_house mouse
TTCTAGTAGCCTTCCTGGAGACAAAAGGGA
>u157883_piRNA_house mouse
TNCCAGGTCAAATATGTTTCNGCTAGTGTA
>u78771_piRNA_house mouse
TAGCAGTAGACATAGTGTCATGTTCAAG
>u72959_piRNA_house mouse
TAGCTTTGAGCATCGCTGTCTACTCGTCC
>u71810_piRNA_house mouse
TAGGGCCTCTGTTGATGCAACCACTC
>u49657_piRNA_house mouse
TGGGATGAGTGAATGTGGGCAGCCCAGT
>u86327_piRNA_house mouse
TGTTGAAGTAACAGAAGCCAGCAAAGG
>u67416_piRNA_house mouse
TGCAAGAAGGATGTTGAAGTAACAGAAGCC
>u85661_piRNA_house mouse
TACATGCATATTCACTCAAGACTGCTG
>u165947_piRNA_house mouse
TGCTAAGGTCGTTTGTAGTGTTTCATAGT
>u149494_piRNA_house mouse
TAGGTGTTGCTTCAATGGCAGTGTCTA
>u168058_piRNA_house mouse
TGCAAAGTTGTTTGAAGTGCAAGGTGTC
>u64048_piRNA_house mouse
TGAGACTCATTTATGGTAGTCACTGCCT
>u153387_piRNA_house mouse
TAAGCTTGAATGTTGGTGTCCATGGACCTAG
>u81417_piRNA_house mouse
TGTAGAAATACATGCAGGCACCC
>u147661_piRNA_house mouse
TCACACAAGGGACAGCCACTGAAGAACAC
>u166099_piRNA_house mouse
TGCCTTTGTGAGCGTTAGATGATGCTCGT
>u149126_piRNA_house mouse
TAGTTCTTCAGGAGAGATGGCTCTTGCA
>u72690_piRNA_house mouse
TGAAGTAAAAATGATTTCCTGGTTAGC
>u59587_piRNA_house mouse
TACAAGTGTACCTGCCGCGCCAC
>u48921_piRNA_house mouse
TTAAAAGTATACAAGTGGAAGTGCCTGTGA
>u49104_piRNA_house mouse
TACACGAGACAGTAAATTGAAGCTCTCATA
>u153089_piRNA_house mouse
TAATACTTAGGGAAATGACAGTTTTGTCCTGT
>u57126_piRNA_house mouse
TGACATGTCCTTGAGAATTTACCCTTCC
>u155533_piRNA_house mouse
TTCCAGTGCTTAAAGATGTTTCTGCTGT
>u161027_piRNA_house mouse
TGGTCCTAGAATGTGATCAGGTTCTCCTGC
>u153911_piRNA_house mouse
TTTTCCTTCAGGTTTTGCCACTTTGCAGG
>u84880_piRNA_house mouse
TAAGGGTAGGAACTCCTGAAGGAGAGTT
>u162094_piRNA_house mouse
TGGGAGATGAAATTTTAAAACATCATTGAT
>u57076_piRNA_house mouse
TGAAACACAGACCACCTACTCTTACATGT
>u53478_piRNA_house mouse
TGCGATGTCCCAATGGACATGTTCTCCTGT
>u53751_piRNA_house mouse
TACCTCTGTGGAAAACAACCTTGAAGG
>u167538_piRNA_house mouse
TGCAGATGTTCTGGTGGGAAATGAAGC
>u74119_piRNA_house mouse
TGTAGAATTTACTTTTGAAAAGAGTGGAGCC
>u171824_piRNA_house mouse
TGAAAACTCCGGGTTCCTATACATGTCCC
>u168933_piRNA_house mouse
TGAGTGCTTACTCTTGGGAGGTTAGGTT
>u152179_piRNA_house mouse
TACATGAAGGAAAAGGGCTGCACATGTGT
>u73152_piRNA_house mouse
TCCCTTTCCACTGTGTGATGAGCAGCTC
>u83516_piRNA_house mouse
TCCCTTCAAAACAGGCATTCCCAAAAG
>u158198_piRNA_house mouse
TNCAAGACAGGGTCTTTCTCATAGGTGATG
>u51567_piRNA_house mouse
GATGGAAATACAGGATAAAACATGATCTA
>u80398_piRNA_house mouse
TGCTTTTGACATAAATAACTACCCTTCTT
>u154858_piRNA_house mouse
TTGCTATACAACAGTTCAAGGTCTTGGCAAT
>u46891_piRNA_house mouse
TAGAAGGGACAAGGGACAAAGGAC
>u61949_piRNA_house mouse
TAAAAATCTTACGAGGATTTTTCTGGGCAG
>u147005_piRNA_house mouse
TCATGGCGTTTCTACGTTCTCTTTGGGGT
>u160436_piRNA_house mouse
TGGTTGTGAGCCATCATGTGAGTGCTGGT
>u157360_piRNA_house mouse
TNGATGAGGTGGCCTCCCCTATTAATTGCA
>u150237_piRNA_house mouse
TAGCTGCCCAAAAGGTTTTAAGATGACAA
>u164168_piRNA_house mouse
TAAATGAACGCTTCATTCTTAGGCCTGCAA
>u154542_piRNA_house mouse
TTGGTGTCTGGTTCTTGTCAACCTGCTTG
>u59541_piRNA_house mouse
TATATATGTGGTTTTTTTTCCTGGTGTCGT
>u86162_piRNA_house mouse
TGGGACTATAGGCACATCCTGCTAACACCCA
>u47249_piRNA_house mouse
TCTTCATTCGATCCTAGTGAGCCTCAGAG
>u70011_piRNA_house mouse
TGATGGTTTTTGAAACTTAGTAACTGAGT
>u75093_piRNA_house mouse
TAGACTTTTATTTTCATCTATCTATGTCT
>u82813_piRNA_house mouse
TCTTCTGGATTTTTCCAGCTGAGTGCAGAC
>u52872_piRNA_house mouse
TATGAATACAGAGTTCCCTCTTCCTGGG
>u57113_piRNA_house mouse
TGCCAACTGACTTCTCTCCGATGCCCAGA
>u87862_piRNA_house mouse
TGGTCTTCTGTGTCTTCATATTTGTGC
>u49712_piRNA_house mouse
TGCTATGACTGCCTTAGGCCCTCTTG
>u71384_piRNA_house mouse
TAATTGAGAAAATGCCTTACAGCTGGGTC
>u175350_piRNA_house mouse
GAGAAAACTAGTGGGTAAAGTGCCATGGT
>u175975_piRNA_house mouse
CCCAGGCTTTGCTGAAGTTGTATATCCA
>u166196_piRNA_house mouse
TGCCTGTTTTCCGATAATGTTTCATATGCTC
>u166462_piRNA_house mouse
TGCCGTTCCCTTTATGTCATTTAAAGGCTG
>u148907_piRNA_house mouse
TATAGGGCATATGCCATGTTCAAGGTCATA
>u151149_piRNA_house mouse
TAGAAATGCCTCCTCTGCCTCTCAGCTTC
>u67042_piRNA_house mouse
TAGCCAGAAGTATTCAACTGTACCCCACACC
>u46481_piRNA_house mouse
TGTGTGATCTGTGGGATATTTTGCTCCCCGC
>u174275_piRNA_house mouse
TCCCAAGGTGTTATCGATAGGACAGATGAA
>u58659_piRNA_house mouse
TGCATACAGAAAGTTAAAAGTCAGCTGTGTC
>u62338_piRNA_house mouse
TAGACAAGTGTAAAGTGCTACTTGTAGAGA
>u66302_piRNA_house mouse
GTCATGCACGGTGCACAAATGAGCAGTTTAA
>u61645_piRNA_house mouse
TGATATACTTTGTTTTCTGCACTCCG
>u163433_piRNA_house mouse
TGGAGGATTTCCTTCTCAGTGAGCAGC
>u46278_piRNA_house mouse
TGATCTTTGCATTATGCTCCTGAGACCGGA
>u166065_piRNA_house mouse
TGCGAGATACTCAGCGTGTGACCTGT
>u164220_piRNA_house mouse
TAAAGTTCAGTGTTCCCGATGAGAAGAGT
>u48938_piRNA_house mouse
CCACTTAGAACACAGGATGTCAGCGCC
>u61564_piRNA_house mouse
TAGGAGAGCAAGAATGCCCTAACTGAGATG
>u80863_piRNA_house mouse
TGGAAACTCAAGATGAGTCTGATGCCATA
>u78255_piRNA_house mouse
TAGTAGTGCCATGTGCCTTCACAGTGCCCC
>u59662_piRNA_house mouse
TACAATTGCTTGATGCGGGTGGTCCTTCTA
>u80095_piRNA_house mouse
TGGTCCAATGTTTTTCGTCTTCACTGAT
>u154612_piRNA_house mouse
TTGGTAGGTTCAGAGTTCACATGAGCATGGT
>u156111_piRNA_house mouse
TTAACCTTGTTCAGGCAGCCTGTCCTCAC
>u170059_piRNA_house mouse
TGACTAATCGAATACAGATGTGATGCCAGG
>u80508_piRNA_house mouse
TGCATTGTTCCACAATTACTAAGATGGA
>u57765_piRNA_house mouse
TAAAGCATTGCCTGTTAAATTTGAGGTGGAC
>u46657_piRNA_house mouse
TTAAAACTTTGTGTCTTGATGATGTA
>u153584_piRNA_house mouse
TAAGACTCACCAGAGGGTTGCCATGGC
>u60300_piRNA_house mouse
TTAAATGGATCCAACAGTAAAGATTTGCTAT
>u171536_piRNA_house mouse
TGAAAGGTGTGACCCTGTTGTGAGGAGCCC
>u83483_piRNA_house mouse
TCCATTGCTTAGCGTGGGAGATGGATGAA
>u82872_piRNA_house mouse
CTCGAACTCTTGACAGGTCCTCAACCTAAG
>u48886_piRNA_house mouse
TTGGAGTTATTCATGGTTTGAACACGTT
>u150565_piRNA_house mouse
TAGCACCTGTTAAAAATTGGTACATATGG
>u84567_piRNA_house mouse
AGGGCAAGAAGAAAAGCCTCAAGAAGTGCAC
>u80075_piRNA_house mouse
TGGTTGACCAACAAGCTTGTGG
>u154660_piRNA_house mouse
TTGGCTTTACCTCGTCAGGCTAACTCAAA
>u54936_piRNA_house mouse
TGATAAAAGCCAAAGAAACTCCAGC
>u161654_piRNA_house mouse
TGGGTAACTTGTGCCTGAAGGATGATGAC
>u165191_piRNA_house mouse
TGGAAACCAGGAGCTGGGAATATTCTTCATG
>u75138_piRNA_house mouse
TGGTCCCAACCTTTCTGCAAACACCC
>u67971_piRNA_house mouse
TACAAAAGCTGCTATCTGTTGCCTCCGTC
>u63106_piRNA_house mouse
TGCCAGTAGTGAAAGTGTCCACTCAGCTTCT
>u80347_piRNA_house mouse
TACAGCCTGATAGGTTATTTCTCTACCTGT
>u65190_piRNA_house mouse
TGAGTGACCTGCTTGTTTCTTCT
>u63809_piRNA_house mouse
TGGAAGACATATCACAACCATATTGTCTC
>u46309_piRNA_house mouse
TCCACTCAAGAGTATGAAAGGATTATGGC
>u176725_piRNA_house mouse
ACGATTGCCATTCCTGGAGCAGGCACTGC
>u81828_piRNA_house mouse
TGAACTACAATGTATGATAGTTGTGCTG
>u48289_piRNA_house mouse
TACTGGATGGATATTTTAAAGGAAAAACAA
>u53525_piRNA_house mouse
TGCTTTGCCAATTATCGTGTCCGCTAAGT
>u76426_piRNA_house mouse
TGCACGTTCACACTCGTGCGTGC
>u63729_piRNA_house mouse
TTCTAACTCTGCTGTGAGTGAACTTGGCT
>u53856_piRNA_house mouse
TATTTATTGCCTTATCCTGGAGGGAAGGAT
>u61526_piRNA_house mouse
TAGGGTTCTAGGTATGTGCTGCCACGCAC
>u47428_piRNA_house mouse
TCTGAAAGGTACCCGAGCTTCATCACAAG
>u163079_piRNA_house mouse
TGGCAAGATGCTGAGGGCAGTTTCCAGA
>u81380_piRNA_house mouse
TAGGTGTTTGACATTTGCTTGCACAAATCA
>u63020_piRNA_house mouse
TCCAGGCTAAATTCCTTCTTGTGCCGGCTGC
>u50343_piRNA_house mouse
TTGGTCTCATAGTGTATGTCCTGTGCACCA
>u55754_piRNA_house mouse
TCAGACTTTGACAGTCCCAGCCGCCT
>u50396_piRNA_house mouse
TGGTATATAGGTCGTTGATCTTAATGC
>u168291_piRNA_house mouse
TGATTCAAATGCAATGTGTGGAAGGGTCT
>u169932_piRNA_house mouse
TGACTTGCAGGGGCCAGTTCTCTCCAGTT
>u64036_piRNA_house mouse
TAGATAATTACTACTGGAGTGTCAAACATT
>u48394_piRNA_house mouse
TGAGTTATTGCCTTCTCTGGAGGACACT
>u50791_piRNA_house mouse
TGGATAATGGTTATCTATTTGTCCTGA
>u85477_piRNA_house mouse
TCCTAAGCAAGATTTCCAAAATGGCCTTCCC
>u52443_piRNA_house mouse
TACCTGTGGAGTGCATGCACCAGCCA
>u160627_piRNA_house mouse
TGGTGTTCACAGTGATGGAGCTGGTGA
>u48506_piRNA_house mouse
TAGACATAGCCTATCCTTTTTCTGGTATCCA
>u80402_piRNA_house mouse
TTGATGTTCACGCCAGCCTCTGAGGGT
>u52402_piRNA_house mouse
TGGTATGTTAAGTGCGCCAAGGTCTCCC
>u69800_piRNA_house mouse
TAGACTTTATTAAATCTTCTGGGGTCC
>u85672_piRNA_house mouse
TAGGATCTGATTGTGCCCTAAGTGGTGTACTT
>u48605_piRNA_house mouse
TCTGATGTTGGAAGTCAGCAGGATTGTAGA
>u153807_piRNA_house mouse
TAACGTTCTGAGGAAATAGGTGTATTCTGT
>u75377_piRNA_house mouse
TGAACGCACATTCCAGGACCTGGACCCATG
>u62469_piRNA_house mouse
TAAGTTATTGGTGGAACCTGTAGGT
>u61240_piRNA_house mouse
TACAGAGTGAAACTCCGTGAATTTCTGAGC
>u162669_piRNA_house mouse
TGGCCTCGACCTCAAAAATCCNCCTGCC
>u68853_piRNA_house mouse
TGAACTGGATGCTCAGGAGAGTGCTG
>u82551_piRNA_house mouse
AGATAATACATGTAGGGTGTGTTCTGGGT
>u49737_piRNA_house mouse
TAAATACTCTGTGAGGCTTCCTATG
>u56857_piRNA_house mouse
TGCTATTCTGAGGGTAGTCTTGTG
>u173895_piRNA_house mouse
TCCGAATGTAAGGACTGCCATTTCCCCC
>u153102_piRNA_house mouse
TAATACAGATGCCATTACCAAATGTTCTCCT
>u165120_piRNA_house mouse
TGGAAAGTGTGTTGGCCATGGAGGTGGA
>u70960_piRNA_house mouse
TAGAAAAGGTTGGCCAATGCTCATGGGGAC
>u57859_piRNA_house mouse
TAGCATTTTACATTTCTCCTGTGCTTCTGT
>u157186_piRNA_house mouse
TNGCCAGTCGAGATAGGTGCTTTAACTGGT
>u54416_piRNA_house mouse
TGATTCAAACAATCCTCGCTTTGGTTGGGC
>u51941_piRNA_house mouse
TCAAATCATGGTGTCAGGACTCCTCTCTTG
>u75471_piRNA_house mouse
TCCTTGAAGGGATTTCTTGGGTAGATGC
>u79330_piRNA_house mouse
ACACAGTAGTGAGTCGTAAGTGAAAGT
>u152354_piRNA_house mouse
TACAGAGGCAATCCAGTTCTGCAAAGGTGTT
>u77010_piRNA_house mouse
TCTGACACTTCTTTAGTGTAATCACTGGC
>u157057_piRNA_house mouse
TNGCTTATCGTTAGCTTATCATGGTCAAG
>u152760_piRNA_house mouse
TAATTTGGGTCTCTGTTTGCCATGTTTCTA
>u162533_piRNA_house mouse
TGGCTGAAGGTGGCCGCTGAAGCAATGACTT
>u81294_piRNA_house mouse
TGAAACGTGAGGAAGTCAGGATGGCTGTTTT
>u156334_piRNA_house mouse
TNTGAAGCCCTTAGATGATGTACTCCAGC
>u58699_piRNA_house mouse
TAAACGTCAGCCCTCATAGGCACCATGCC
>u73175_piRNA_house mouse
GCCTTGCACAATCCTACAGGAGAAGTTAGTT
>u48446_piRNA_house mouse
TATGTTGGGTATCAAAAAGGATATAAAAGAT
>u157665_piRNA_house mouse
TNCTGGTAATGAGGACAACCTCAGAGTGC
>u85273_piRNA_house mouse
TGCTCAAGTGTCCACACTACATTCTGGAAC
>u160240_piRNA_house mouse
TGNGTGACCTGCTTGTTTCTTCTCTACCCC
>u168129_piRNA_house mouse
TGCAAAGAAATGTGCCATCTCCTTAC
>u68035_piRNA_house mouse
CACACACAGGGATGGCTGATGGAACCC
>u171379_piRNA_house mouse
TGAAATTGCTTAGTCTTCTTCCGAGGAGCC
>u58290_piRNA_house mouse
TGAGACTATCAGTTGTTCCAAGAGCTGCGCA
>u163756_piRNA_house mouse
TGGAATGGGAGATTGTCTACTTGTTCAAGC
>u173366_piRNA_house mouse
TCCTGGCCTCAAGAATCTGCAGATAAAGT
>u149897_piRNA_house mouse
TAGGATGGTGTTCTTGATGGTTCAGATCCCC
>u69710_piRNA_house mouse
TGGAGCGCGATATGCAGTAGCTGAGCACTT
>u173334_piRNA_house mouse
TCCTGTGGCATATCCAAAGAGCACCCAAA
>u168912_piRNA_house mouse
TGAGTGGTCGAGCTGCCTGGCACTGTT
>u174098_piRNA_house mouse
TCCCCATGTGTGATGCATACGACGGTGA
>u52723_piRNA_house mouse
TGATTGGACCAAGTGAGCAGGAAGTAGCAAC
>u78890_piRNA_house mouse
TACAATGTACTCATATTAAAAAAAAAAAA
>u164536_piRNA_house mouse
TAAAATGGCCAATCAGGTGGGCGGCATCAGT
>u77274_piRNA_house mouse
ATAGGATGGTGTTCTTGATGGTTCAGATCC
>u83826_piRNA_house mouse
TAGGAAGAGATTCCTTTGGACTTAGATC
>u63046_piRNA_house mouse
TAAAACTAGCCCGGGCTACATGAAACCC
>u157584_piRNA_house mouse
TNGAAACTGCCTGGTGCAGATGCCATGT
>u63894_piRNA_house mouse
TGAGGTCCTAGATGACCCTTTGGAGG
>u149080_piRNA_house mouse
TAGTTTGTCTTTACTATAAGATGGCTGTC
>u164000_piRNA_house mouse
TAACAGATGTCTGATATTTGGTGTGCTTA
>u74892_piRNA_house mouse
TTAATATGTACTGATGCCACACTACTAGA
>u175482_piRNA_house mouse
GAAATGCCTTTGAGCGCCCCGTGCAAAC
>u60726_piRNA_house mouse
TCCACTTTGCCTGAGTGGGATTCTGCCTCA
>u65320_piRNA_house mouse
TGCTTATCCATTTCATGTAAACGGAAACTG
>u161751_piRNA_house mouse
TGGGCTCTTCAGAATTCCCGGTGTCATTC
>u153136_piRNA_house mouse
TAATAAATGTGCAGTATCAAGAAAACAGTC
>u56128_piRNA_house mouse
TGTCACAACGTTTTATATAAATGGGATTA
>u163890_piRNA_house mouse
TGGAAGGACTCGAATCATGGTGTCAGGACTC
>u155106_piRNA_house mouse
TTGAAGAGTTGCACTTTCTAGAATGTTCCA
>u160380_piRNA_house mouse
TGNGAAATTCAGGAGGCACTCTGTTCAGG
>u82621_piRNA_house mouse
TGATTGCACTTTTACATTTTAAGCTTGGA
>u49964_piRNA_house mouse
TGAGATTCTATGTTCACTGAGCTCTTGGC
>u150390_piRNA_house mouse
TAGCCCTTGTCATATTGTGCCTTGAGGGA
>u54366_piRNA_house mouse
TAGTAAACCAGTGAGGAATATAGGTGAG
>u148782_piRNA_house mouse
TATCAGGTCAACATGTTTCCTCCTAGAGC
>u52807_piRNA_house mouse
TGGCTAACTGTTCTTGTTAACTGATGTAT
>u55002_piRNA_house mouse
TGAGTTTCTTTATTGTCTGCCTAAGGAGG
>u59995_piRNA_house mouse
TGATGAGTGTTGTAGGTCATTATCAGG
>u74065_piRNA_house mouse
TCACTATGTATATCTCTGACTGGCCT
>u167473_piRNA_house mouse
TGCAGGTGGTCTGATGACCTCATATTATTA
>u160916_piRNA_house mouse
TGGTGACCAGCTCCTTCTGCTCTCT
>u148942_piRNA_house mouse
TATACCTTTTTCTGTGTGTGTGTGAAGGT
>u77516_piRNA_house mouse
TAGTCATGCTCAGAAGAGACAAGAGGAGC
>u152306_piRNA_house mouse
TACAGGAATGTGCCATAATGCTATTTATGT
>u84006_piRNA_house mouse
TGGATGTCAGGAGACACCAAAGCAG
>u79497_piRNA_house mouse
TGAAGTATATCTCTTTGTATCTTACCTGC
>u49121_piRNA_house mouse
TAGCTTTTAATCACTAAGTAATGTTGCCA
>u173014_piRNA_house mouse
TCGGGTCAAACATGTTTCCTGCTAGTGCAC
>u81316_piRNA_house mouse
TGATCTTTAACTGAAGTGCAGCATACAA
>u160938_piRNA_house mouse
TGGTGAATGGAAGCAGACGGAAATTTGA
>u86957_piRNA_house mouse
TGCTGACCTGCACTGACTCCCAAC
>u159630_piRNA_house mouse
TGTCATGATTTGGTTGTTGTCGTGATGGT
>u81601_piRNA_house mouse
TGCATTTTTGTGTGTGTTCAGGGATGCTC
>u149474_piRNA_house mouse
TAGGTTCTACTGGCTTCTAAACCATGCTT
>u81524_piRNA_house mouse
TACTACACCATGTAGGATGCCCCACACAGT
>u172434_piRNA_house mouse
TCTCTCTCTCAGGAAAGGCCTAACATTT
>u80782_piRNA_house mouse
TGGTACATAATTTTGGTTTCATTGCACAA
>u61152_piRNA_house mouse
TCGTATCAATGATGTTGGCTTTTAAACTA
>u151811_piRNA_house mouse
TACCTATTCAATAGAGGTGTCTATTGGT
>u80329_piRNA_house mouse
TTTGGTGACAATATTGGACGACACATACCAT
>u174435_piRNA_house mouse
TCCAGTCATTCGTAAAGAGGCCTCTACAC
>u156194_piRNA_house mouse
TNTTTATTGAGGGCCTACTATGTGCCGGC
>u173039_piRNA_house mouse
TCGGCAGGAAGGTGAGAACTCACAAGTTCAT
>u171778_piRNA_house mouse
TGAAAAGCTGCCTTTATGTTTGCTAATGAGC
>u147696_piRNA_house mouse
TCACAAAGAATAATGCACAGGGCTTCTTG
>u56671_piRNA_house mouse
TCTGGCAATTACCTTTCAGTCAAGTGTTA
>u79374_piRNA_house mouse
GCAGTCAGAACCTGCTGTTGAGGT
>u73891_piRNA_house mouse
TGCAGATTTTAGTTGCAAACTTTGGTTGCGT
>u154312_piRNA_house mouse
TTNCACAAATCAAGTGTGCCTGCTTTGA
>u159308_piRNA_house mouse
TGTGACGGAGATCATGCGGTGCTCGGA
>u84056_piRNA_house mouse
TAACAGGTTGTTAGCTTGATTTCTGACTTC
>u82282_piRNA_house mouse
TCCAAGGTGTAGAACGGAAATACCCGGGA
>u75674_piRNA_house mouse
CCACATCTGCAGTCTTGCACATGTGCCC
>u78488_piRNA_house mouse
TAAGACATTTCTGGATGGGAATATGG
>u48652_piRNA_house mouse
TACAAGTTTATAGATGGTGAAGCTATGCGG
>u54742_piRNA_house mouse
TACTGAATTAGCAAAAGTCCCTTCAGAGA
>u82744_piRNA_house mouse
TTCATCACATATTATGGGCACCTTTCCAGG
>u67539_piRNA_house mouse
TCCTGAAATGCAGCTCTGGACGGTCCAGA
>u171161_piRNA_house mouse
TGAAGAATAGTGTGCTTGTAAAGTTGG
>u65279_piRNA_house mouse
TATACATAAAGTCTTTGGGAAGTTTCTGA
>u50917_piRNA_house mouse
TACACAAGAGCCTGGTGTGGCTGGTGCAC
>u165724_piRNA_house mouse
TGCTCCTTGAGCTTGGTAGCCTGGGTTTGT
>u83192_piRNA_house mouse
TAGAGACCCCAGAGTAATCTAAGACTTCAGC
>u175571_piRNA_house mouse
CTGGAACTCACTCCATTGGTCAGGCTGAC
>u77130_piRNA_house mouse
CACTACATCAGTCTCTGTAAGCCAATGAGC
>u167222_piRNA_house mouse
TGCCAAAACTAATTGTGATTTCTCGGAAC
>u78598_piRNA_house mouse
TAGACTAGGTGCCAAAGCAGAGCATTAAGGCC
>u49998_piRNA_house mouse
CCTGCATGGCATAACATATGCATCATATGT
>u158405_piRNA_house mouse
TGTTGTACTGATTGAGGAGTTGGCTTA
>u50739_piRNA_house mouse
TGAGATTAAAGGCCGAGTGCTGGGAT
>u161889_piRNA_house mouse
TGGGATTAAATGCCTGAGCCATTCTAACC
>u153788_piRNA_house mouse
TAACTAAGACAGGGCCCAGATGAGTTGA
>u69811_piRNA_house mouse
TTGGTCTTCTGGTTGTGATAGTTTTTCTCC
>u175198_piRNA_house mouse
GCATTGTGTAGTGGGACCTCGGCTCACC
>u70028_piRNA_house mouse
TTCAAGATAACCTGGGGGAACATCCACC
>u86578_piRNA_house mouse
TGGGAAGACTATTTGTCCTATTCTCAGAGTC
>u59258_piRNA_house mouse
TGGAAGTACAGTTGCTGTTCTACTCTTCGC
>u169415_piRNA_house mouse
TGAGCATTGTGCCTCGTGCCTGTAATCCCC
>u158524_piRNA_house mouse
TGTTCCTATAAAGCTTCCAAGTTTGTCCTC
>u154420_piRNA_house mouse
TTGTCATTTCTGAAGCTGTAGCCTGACCC
>u68154_piRNA_house mouse
TGAAAAAGTGATGCTTCATTCTGATGGAAAA
>u45699_piRNA_house mouse
TGACAGAATGACAGAGGGCTATCTATGCT
>u70334_piRNA_house mouse
TAGGTTAAGATACAGATCCTGCCTGGGACTC
>u66429_piRNA_house mouse
CTAGATTAAAGGTGGATCTGAACATCTCA
>u164812_piRNA_house mouse
TAAAAAACGCCTGCCGTGTTGCCTATGT
>u57018_piRNA_house mouse
TAAACTGCTGCTGCATGCACACAGCTCA
>u149928_piRNA_house mouse
TAGGATCTTCATAGTTCATGAACAGGTATG
>u64400_piRNA_house mouse
TGACAAGTGTATGATATTCCTAGAATGTA
>u160039_piRNA_house mouse
TGTAATCTTTGTGGCCTTACCTAAATAAGC
>u173741_piRNA_house mouse
TCCNGAGTGAGTAAGATGTACAGAAATGTG
>u170327_piRNA_house mouse
TGACATGATTATTAATGCCAATCCAAGT
>u149981_piRNA_house mouse
TAGGAGCTATGGGACCGGACAACTGCCT
>u57880_piRNA_house mouse
TAGAATCTTTCCACGTCCTTTTCTATAGA
>u83419_piRNA_house mouse
TGCTGTTTTGTCCTATTACAGAAGCTTTGCA
>u176843_piRNA_house mouse
AAGAAGTGGTCTGCAACATGTATGGAACAAG
>u86257_piRNA_house mouse
TACCTGCTTTAGATGATGTGGTCCTAATTC
>u53439_piRNA_house mouse
TGCCGAGTGTCCTCTAGCAATAAAAGTGTCT
>u171557_piRNA_house mouse
TGAAAGGGTTCCAGGTTGTGTCTGTGGC
>u61118_piRNA_house mouse
TGGTGGTTTTACTTTGAGTAGCTGTGTAAG
>u162556_piRNA_house mouse
TGGCTCACTATCAACAATGAACAGCAAGCC
>u148381_piRNA_house mouse
TATGGTTTTAGACTTTACTCTGGGTGTGG
>u65665_piRNA_house mouse
TCATTCATTTGTGCCATTATTAATTTGGG
>u83284_piRNA_house mouse
TGAGAATGATGTTGTTCTACCAACTGAGCT
>u167751_piRNA_house mouse
TGCAATTCAGCTTCCTGCGGTGTTGGT
>u75524_piRNA_house mouse
TTGTATGCCCGTCTGCATTTCCTAGCTCA
>u174219_piRNA_house mouse
TCCCAGCATCCATGTCAGGGGCTCACGGTT
>u173993_piRNA_house mouse
TCCCTAGTGATAATGCCAAGCATGTATGT
>u170244_piRNA_house mouse
TGACCAACGTTTGCCATTTCCACAGCGGC
>u153001_piRNA_house mouse
TAATCGCTGCCATACCATAGAATAAACCTTT
>u156053_piRNA_house mouse
TTACACTTGTGCTTGTGACAATGTGTTGC
>u155324_piRNA_house mouse
TTCNGTTCAGTTTGGTGTCTCTAACCTCAG
>u51350_piRNA_house mouse
TCTCCATCTAAGAAAAGTAGTAGGCAGCA
>u176701_piRNA_house mouse
ACTAAGCCGTGTCTCCAGTTCCCCTGCCCC
>u48518_piRNA_house mouse
TAACACTCCTAAGGACCTTCAGAAAGGCTA
>u86839_piRNA_house mouse
TGGGTGTGTAACAGCAGCTCTCCC
>u63533_piRNA_house mouse
GAGATGTCAGCAGCTATGATGGTTCA
>u60823_piRNA_house mouse
TGGTGTGATCTTCAGGATGATCTGGC
>u85756_piRNA_house mouse
TCTAAGTTTTATGAATTTCCTGAGCCTTCT
>u176091_piRNA_house mouse
CATGTGTTGGGATTGTCTGGTCTTGTT
>u170747_piRNA_house mouse
TGAATGGGCTGTCTACCCTTGCCGTCCTCCT
>u173227_piRNA_house mouse
TCCTTTCNGATGTAAATTGCCCTTAGCC
>u148541_piRNA_house mouse
TATGAGGTCCAAAGAAACAAGTTTTATGC
>u153068_piRNA_house mouse
TAATATAAAACTGAAGTTGCCTTCTTGTAAT
>u160719_piRNA_house mouse
TGGTGTCACCTGTAGGACTCACTTGGACC
>u159869_piRNA_house mouse
TGTATTACCCTTTAGGGACTGGTCTTGCC
>u63821_piRNA_house mouse
TACAGAAATCTTTTGGGGTTAAAGGTGAT
>u171642_piRNA_house mouse
TGAAACTGTGGCTATGGATCCCCTACATCA
>u152214_piRNA_house mouse
TACATAGCATTTACACAATATTGCTTTTGT
>u82674_piRNA_house mouse
TGCTTATGTCTCAACTTTCGAGTATTGCC
>u50513_piRNA_house mouse
TGCTAAAGGCTCCACAATCTCCTC
>u168815_piRNA_house mouse
TGAGTTTTGCCTTGGCTCCCTTGGTGTC
>u58334_piRNA_house mouse
TGAAGATAATTGTTTAATATATATATGGTA
>u159105_piRNA_house mouse
TGTGCAGAAATTAGTTGACTTTTAATTG
>u152879_piRNA_house mouse
TTTTNTTGCCTTCTGTCTGATTTCAGACAACC
>u87342_piRNA_house mouse
TGTAAAGCTATACTTACGGGTACCCTGTTC
>u63838_piRNA_house mouse
TTCAAGGTGTCTCTGTACTTTAGCTA
>u65446_piRNA_house mouse
TAAATGTGGAATATTTAATGGTTACTAAGT
>u72048_piRNA_house mouse
TAAGTTCATACTCTGAGTTAGGGCTGAGAC
>u175909_piRNA_house mouse
CCNCTGTGAATGTGTAGGGCTTGCCTGG
>u157754_piRNA_house mouse
TNCGGTTTGCCCTATGATCTTTGCATTAT
>u53425_piRNA_house mouse
TGTGTTGGACTTGATTGATTGTGACTTTTA
>u77293_piRNA_house mouse
TGCGTTCTTGATCTAGTCTGCCTCAGC
>u64515_piRNA_house mouse
ATATGGTTTTAGAGCTTTATTG
>u162380_piRNA_house mouse
TGGGAAACTGGAAGACTTGGCCTGCTG
>u62652_piRNA_house mouse
TAACCTAGACTCAGGTTATGGGTGTTC
>u52853_piRNA_house mouse
TAAACGTTTACCGTGGTGTTCAGCTCT
>u56520_piRNA_house mouse
TGGACTAGCTCTCTGTAGGTGTCTAGC
>u68260_piRNA_house mouse
TCACAGTCTAGTGCAGTTGACAGGTGT
>u46041_piRNA_house mouse
TTGACCAATATATCACTATTGATCCTGGGAGC
>u151753_piRNA_house mouse
TACCTGTCTGTTGTTCAAATCCTTATTGGT
>u161777_piRNA_house mouse
TGGGCCTCAATCTTAAAAGCTGGATGTTTAC
>u52994_piRNA_house mouse
TTTAAAACGTGCCTCGAAGAAGACTTCTCT
>u167992_piRNA_house mouse
TGCAACTAAAGTTTCAAGGGATCTGCTGC
>u87102_piRNA_house mouse
GGACATGCACCTGTGCGGGACGGGC
>u58583_piRNA_house mouse
TAAAAAGACAGAGCAGGTGGACTCACCCTG
>u86908_piRNA_house mouse
CACTTGTGCTTGTGACAATGTGTTGCTTA
>u59916_piRNA_house mouse
TGAACTTAAAATTCTGGCTAGCTGGGC
>u170459_piRNA_house mouse
TGACAGATGCCTGAGGCAAAGAACTTGGTGG
>u62455_piRNA_house mouse
TGATCTATGTCCCATTTTTTCCCCTCAGAA
>u86770_piRNA_house mouse
TGAGTGCTTACTATGTGCCAGGCACTTTAA
>u67547_piRNA_house mouse
TGAGAATCAAAGATGGGACCTTGCTCG
>u82491_piRNA_house mouse
TAACAGATCTGTGACCACAGGAGTCCTCT
>u79721_piRNA_house mouse
TAGAGATGATTGTCTTTCTCATGTGCAGA
>u69961_piRNA_house mouse
TCTTAGGTTCTTATTTCAGTTCTGGATGTGC
>u52135_piRNA_house mouse
TCAATTTGGAGATGGACTACAAATAGTTT
>u50695_piRNA_house mouse
TGGATTGCAGATAAACAAGAGGTTTTAGAATC
>u86145_piRNA_house mouse
TAAGCTCTCTTCTGATGGGACTTGGC
>u170885_piRNA_house mouse
TGAAGTGTTAGGCAGGTGGGCCAGGAGGA
>u55896_piRNA_house mouse
TGCCCATTTTCTCCTCCTTGAAGGTGCTC
>u173713_piRNA_house mouse
TCCNGTGCTGTGATTTGCCCCAACATGTGA
>u164786_piRNA_house mouse
TAAAAAGACATTTGTGCCCTTCCTTTAGCT
>u63732_piRNA_house mouse
TGCCTTAGCATCCTGAGAGAGGGTT
>u51333_piRNA_house mouse
TGAGTGTTGTAAACCTGGGCTAGAACAAGA
>u57158_piRNA_house mouse
ATGCCAAATTTCAAAGGATCATCACTGCTA
>u62175_piRNA_house mouse
TCTCACGGGCGTCTCTTGAGTTACTGCA
>u148105_piRNA_house mouse
TATTTACCTTTTTGAGTGCTTGTGACTGG
>u176316_piRNA_house mouse
CACAGATCTGAGGTTTCAAGGGTTGCTAG
>u48973_piRNA_house mouse
AAAGTGCTAGTTTAAAATACATGTTTGCA
>u81210_piRNA_house mouse
TCACTTTTGCAAGTGTTCGGGTTGCTGA
>u148138_piRNA_house mouse
TATTGGTGTTTTGCCTGCGTGCATGTCTGT
>u150778_piRNA_house mouse
TAGAGTCGCACATGCTTGTATCAGGT
>u161649_piRNA_house mouse
TGGGTAAGGTTCAACCTCAAGTGCAGCCC
>u71192_piRNA_house mouse
TCAACTCTTATGAGAATTCTGTTTGGGGA
>u165459_piRNA_house mouse
TGCTTACGTGGTTGGAACATGGGCACTGAC
>u53813_piRNA_house mouse
TGGGTTGGAATGAGAATGTGTCTCCCCACC
>u154684_piRNA_house mouse
TTGGCCTCGCCCAGTGTCGAAGTATATTCAC
>u172241_piRNA_house mouse
TCTGCATTTCCCGATTCGTGTGTGCTCACC
>u65691_piRNA_house mouse
TAAGAATCAAGATACTACATCCAGACCAC
>u73524_piRNA_house mouse
TCTTAGGAAAGGGATCATAGTCATTATTTT
>u175602_piRNA_house mouse
CTGACCTACAACTAACTATTTGAACTGGC
>u65262_piRNA_house mouse
TAGATACATAGATTTGCCAGTGTGATGCT
>u147745_piRNA_house mouse
TCAATGGATTTCACATGGCTGTCTGCATC
>u79553_piRNA_house mouse
TGTCAAAAATATGTTTTAACTGGAATGGTA
>u75071_piRNA_house mouse
TAAGGTTGACCCCTCTGAAATGCTGTGCA
>u162138_piRNA_house mouse
TGGGACTAATATTGATGGCTTTTATTGAT
>u56261_piRNA_house mouse
TCCACTGGACCTACTATTCTAGAAAAAGAA
>u66552_piRNA_house mouse
TCCTATGATGCAGGCCTTACTAGGTGCA
>u45765_piRNA_house mouse
TGCAAAGACGTAGGATGGGAGCTTCAAAA
>u176573_piRNA_house mouse
AGGATCTTCATAGTTCATGAACAGGTATG
>u54964_piRNA_house mouse
TAGTTTCAGAAAATGAAGCCTCAAGGAATA
>u75972_piRNA_house mouse
TGTTGGTTCCCGAGCCAAGAGCTCCAA
>u69380_piRNA_house mouse
TCCAGTCGAGAAACAATGAAGGGCAAGAT
>u73700_piRNA_house mouse
TGATAATTCTTGGTAATTTGACCTGTATTTT
>u151390_piRNA_house mouse
TACTGGTGTCATAAGGTGACTAAGCCCTC
>u84803_piRNA_house mouse
TAAGCTCAGGAAAGAACTCTCCAACA
>u54715_piRNA_house mouse
TACTATGGGTGTGCTGAGAATTCAGTGC
>u77592_piRNA_house mouse
TAGTTGGATGGTATGCTCTAGAGACTGC
>u151800_piRNA_house mouse
TACCTCAGGTTGATCCTTTCACCTTCGCCTT
>u157538_piRNA_house mouse
TNGAACTTATCATCCTGTGGCCACTGC
>u165873_piRNA_house mouse
TGCTAGGTGTGGATGGTGAAAATAATCC
>u70128_piRNA_house mouse
TGAAATCTTTCCATGTTGTCTCACCTGGC
>u58503_piRNA_house mouse
TTAATTGTACTTGATACTGTCTGGTAGC
>u148246_piRNA_house mouse
TATTATGGTATCTGCAATGCTGGCATAT
>u70999_piRNA_house mouse
GCAGATGAAGTCAGCAGCA
>u173678_piRNA_house mouse
TCCTAAGGTTGTGAAGTCTCCATTG
>u158876_piRNA_house mouse
TGTGTACACAAGAAGGGATTGCATGGT
>u66368_piRNA_house mouse
TAAAATAAAGGATAAAGGAAATTCATACC
>u46998_piRNA_house mouse
TGTGTATATGTGGCACAATTACTGTTTG
>u86944_piRNA_house mouse
GTCTTTTGCAGTAGGCGGTGACCTTTTAT
>u79029_piRNA_house mouse
TAACTACTGATCAGTGATGGCTCCC
>u153412_piRNA_house mouse
TAAGCCTTCGTATGCAGAAAACTGTGCAC
>u60789_piRNA_house mouse
TTTCAATCCTCCTTACCTACTTGGCCAC
>u62750_piRNA_house mouse
GAATTTAAGGATGCCAAACCATTGACT
>u166901_piRNA_house mouse
TGCCAGAATAACTTTGCTTTGCCAAAGACAA
>u175107_piRNA_house mouse
GCTGGCTGTGGGAAGTTCTATGAGGGA
>u150976_piRNA_house mouse
TAGAATGGAGCCTGAAATAGAAGTCTTGGA
>u171214_piRNA_house mouse
TGAACTGTTCCAGTTTGCCATTGTTTGC
>u151075_piRNA_house mouse
TAGAAGAACAGTTGGCTGGACATTGGA
>u85547_piRNA_house mouse
TATTTAATTTATGAGTGCCCTCTTTGGGGT
>u63581_piRNA_house mouse
TGCCAAGATCCAGGTCAGAAACTTGA
>u84326_piRNA_house mouse
TAATTTTGGTTGGCCATGTGTACCTTGCA
>u59275_piRNA_house mouse
TAGCTTTGTTCTGGAAGGTGATCTGGTTT
>u153874_piRNA_house mouse
TAACCACTCAGATATCTCTCCAGGCCTA
>u74865_piRNA_house mouse
TAGGTGTGATAGAGAACCCATCAGTGGCGA
>u47157_piRNA_house mouse
TGTCTTCAGTTTTTGTGCCATTATGGTCGA
>u168796_piRNA_house mouse
TGATAAATCATTGCTTAAGGTGTTCTTCC
>u167812_piRNA_house mouse
TGCAATCTATTGGAGAGAAAGTTTCAGTTG
>u172978_piRNA_house mouse
TCGTGCCGCTAAAAGTCATGAGCTGGTCC
>u172149_piRNA_house mouse
TCTGTATCTCTGGGCCAAGAGTGTCAC
>u52484_piRNA_house mouse
TAGATAAAGGTTAAAACCATTCCCAGGGTC
>u164342_piRNA_house mouse
TAAAGCCATTGGTTGGTGCAACTGTTGAGT
>u170635_piRNA_house mouse
TGACAACACAGGGATGGATACAAAAGGT
>u159547_piRNA_house mouse
TGTCGTCATCGTGAGGACTGTGCCCCAGG
>u57788_piRNA_house mouse
TGCCTTATCAAAAGTCTTGCTAAAAAAC
>u172217_piRNA_house mouse
TCTGCCTTTGGCCACGAATTAGGTGTTATGT
>u69720_piRNA_house mouse
TGATTGCACTTTTACATTTTAAGCTTGGAT
>u165651_piRNA_house mouse
TGCTGAGCTTGGAGGTTTCTAAAACGCCTT
>u85741_piRNA_house mouse
TGGGAACAGATGCTATATCTTCCAAAGCTA
>u169926_piRNA_house mouse
TGACTTGGTGCTCAACCACATTCTGGGCCAT
>u60802_piRNA_house mouse
TGACATTTGCTCAGATGCTACAAAGTGAGA
>u152946_piRNA_house mouse
TAATGAGGACAACCTCAGAGTGCTTAGGT
>u65710_piRNA_house mouse
TAACTGGTTATGTTCTTCAAAACGGGTC
>u84463_piRNA_house mouse
TAATAAACCGAGTTTAATTCCTAAGACCCA
>u67254_piRNA_house mouse
TGCGGTTCCTTTTAAAAACAAGAGTTTGC
>u58006_piRNA_house mouse
GCCCAGCTCATAGCTCCAAGGTTCCTTCCCGA
>u51179_piRNA_house mouse
TATTATGCTAATTTTAGGTGAAACATTAG
>u170643_piRNA_house mouse
TGACAAATGACAAGTTTTCTGGTGTCCTG
>u57700_piRNA_house mouse
TGAATCAATTGTTTCTCCCACTGCCTGTC
>u76827_piRNA_house mouse
TCACCTTACCCGTGAGCTGCAGTCTCACTCC
>u83166_piRNA_house mouse
TCCCCACTTAACAGCTGGTTCATTTGCC
>u67815_piRNA_house mouse
TCAAACCACAACAGAGGTTTTAGGCAGAATC
>u49347_piRNA_house mouse
TTCAATTCCTAGCAAACACATGATGGTTCA
>u171193_piRNA_house mouse
TGAACTTTGAATGCCCTTAATGCTCTTTGGT
>u77955_piRNA_house mouse
ACCACCAGCAGCAGCGGACAGCCCT
>u49614_piRNA_house mouse
TAATATCTCCCAACAGCTTTTGAAAATC
>u65487_piRNA_house mouse
TAGCATATTCAGTGATAGAGTGATGGCATA
>u81621_piRNA_house mouse
TGAAAGTTTTTCCAGTCGGTCCAACAT
>u149783_piRNA_house mouse
TAGGCTGGATAATTGATGAATGCTGGAGTC
>u85767_piRNA_house mouse
TGCAAACAAGCATGGCTGCCTCACT
>u87072_piRNA_house mouse
TCCTAATGGTGTGACTCTTTA
>u79694_piRNA_house mouse
TGGCAGCAATGCAGTCTTGTGAGTGA
>u69258_piRNA_house mouse
TGCAGATTGAGTATTTTGGTGCTAGT
>u52258_piRNA_house mouse
TATGTGTCTCATGGAACTCAGATCTTTAA
>u76379_piRNA_house mouse
TAAAGATTAGTTTGTGGCCAAGCAAG
>u83370_piRNA_house mouse
TGAGATTTGCCAATGATTTGATCTTCATGA
>u48834_piRNA_house mouse
TAGGTTTGTCCCCTCAATGTCAGACAGGA
>u64667_piRNA_house mouse
AGCAAAACAATTCTGCCCCATCCCC
>u47014_piRNA_house mouse
TTGAAAGGCAGGGCTCTTGTAGACC
>u50675_piRNA_house mouse
TATTTGGAATATTTTCTGATTTGGTC
>u51777_piRNA_house mouse
TAATAATAGCGCCTGACGTTTAGTGAGT
>u175846_piRNA_house mouse
CCTTGCCTCAGAAAAGGCACAAATCTGCTGC
>u172881_piRNA_house mouse
TCNCTCAGGTAACTCTGCTATGAATCTGGT
>u70673_piRNA_house mouse
TGGGAAGTTTCTGATTGGCCTGGTT
>u156489_piRNA_house mouse
TNGTTTTTCNGGAGTCGAGGCATGCAGC
>u59380_piRNA_house mouse
TCAGAAGAGATTCAGGATCGTTAGAGAGG
>u159039_piRNA_house mouse
TGTGCGTCCTGATAACTGCTTCAACAGAAA
>u63951_piRNA_house mouse
TGAACCTCTGCCTCACAAAGACGAACAAAGC
>u152226_piRNA_house mouse
TACAGTTTTGTGTGTTCCTAAATCCAGC
>u53554_piRNA_house mouse
TGTTACAGCTTTTTGGTTCAATGCCTGG
>u71733_piRNA_house mouse
TTGAAGTTGCAGGAATCACCCTACTTGGA
>u56096_piRNA_house mouse
TAGGATGTCTTATTCTGGAGACCCACAA
>u54950_piRNA_house mouse
TCTGATGTGATGTATTAAATCCCTAGGATGT
>u82537_piRNA_house mouse
TACAAATAGGATGGTGTTCTTGATAGTTC
>u81422_piRNA_house mouse
TGCAACTTTCCACGTAGCCTACTGACCTTG
>u174532_piRNA_house mouse
TCCAGATGAACATCTATGTGCCACGTTTGCC
>u60740_piRNA_house mouse
TGAAAGATGATGCCTTTGACAGGTGTTTT
>u159897_piRNA_house mouse
TGTATCTTGATTGTGGTGATGATTATATGG
>u76036_piRNA_house mouse
TCTCTAAGAAGTTCAGATTCTCAGGGGAC
>u83501_piRNA_house mouse
TGCCAGGTCAACAGTATTAGGCTTCTGATG
>u154836_piRNA_house mouse
TTGCTTCTGTCCAGAAATGAGAATCCCACC
>u166856_piRNA_house mouse
TGCCAGATTGGTGTTTACTGGTTTGCTCC
>u157493_piRNA_house mouse
TNGAATGGCCTGGAATGTTTTTCATTCTG
>u174354_piRNA_house mouse
TCCATGGTTTAAGCTACCTGTTTGCCGTTC
>u68562_piRNA_house mouse
TATAATGTACAAATGATTAATAATATGAGGGA
>u66208_piRNA_house mouse
TGCTAACCTTAACGTTTGGATCGGGC
>u62581_piRNA_house mouse
TCAGCTAAATCGGATGTCTTGATCCAC
>u55267_piRNA_house mouse
TGTCACAGTAACAACAATAATTAAAATGGTCC
>u65410_piRNA_house mouse
TAAGTGACATTAAACTTCATGTAATCCAGGGC
>u160424_piRNA_house mouse
TGGTTTATGCCCCGTCTATAATTTTAACTAT
>u168501_piRNA_house mouse
TGATGACTTGAGGTGTTTTCAGTGTTGG
>u160782_piRNA_house mouse
TGGTGCTCCGTGGTTGTGATTCTTACTGTC
>u168433_piRNA_house mouse
TGATGCCTAAGTGGATCAGGTTTAAATGC
>u82077_piRNA_house mouse
TGAACCTCCCAGGTCCAGCCATCTC
>u170683_piRNA_house mouse
TGAATTCTTGGGCTTAACTTGTGGTCAAA
>u148369_piRNA_house mouse
TATGTCACGTTCCTGTAGCCCCAGATCCAGA
>u147314_piRNA_house mouse
TCAGAGATTTGCATGGTTCTGTCTTTGA
>u173481_piRNA_house mouse
TCCTCTGGTGAAGACAGACGTCTGCCTCAAT
>u50001_piRNA_house mouse
TCCATGTGTGCTCATAGGAATCTCCCATTC
>u151172_piRNA_house mouse
TAGAAAGTGCATTCCTTCTACCTAGTGAC
>u82052_piRNA_house mouse
TTCCAAGCATTTGACGGGTGACGCTGAA
>u163530_piRNA_house mouse
TGGAGAATTCTTACAGTGTACTTTCCTCCC
>u176587_piRNA_house mouse
AGCTGTGTCATTTTGGGAACCTGGCCTAA
>u52364_piRNA_house mouse
TACATAAAGGTACTATGCAAAAGGAAGCAC
>u70761_piRNA_house mouse
TTCAAAACCAACGTTCGGTTTGCTGCCAAC
>u56468_piRNA_house mouse
TAATATAGTATTGCTGCTTTGTGCCA
>u164926_piRNA_house mouse
TGGAAGCTTGTTGAGTTAGAGTGTCTCTC
>u154541_piRNA_house mouse
TTGGTGTCTGGTTCTTGTCAACCTGCTTGG
>u162108_piRNA_house mouse
TGGGAGAATCTTTCATTGGATTTGAAGCTC
>u55886_piRNA_house mouse
TACAGTAATTGCTCAATAAAGGTGGCTGC
>u80206_piRNA_house mouse
TGAAAATATTGTGGTGTATTTTCTGGCAC
>u46153_piRNA_house mouse
TACGTTGAAAACAGACTAACTAGGTGTGT
>u161896_piRNA_house mouse
TGGGATTAAAGGTGTGTATCAAAAAGCCAG
>u172045_piRNA_house mouse
TCTTAGTACTGTTATGCAAAATGTGGTGAC
>u165217_piRNA_house mouse
TGGAAAAGCTTATTCCATATACAGGTTGCAT
>u60681_piRNA_house mouse
TTAGAGAGCTTTTAACTGTTCTGTGGTAG
>u159351_piRNA_house mouse
TGTGACCACCTATGACTGCCTTGCTTTGCC
>u71146_piRNA_house mouse
TGGACAAAATTTGCATATCAGATCCATGAT
>u158259_piRNA_house mouse
TNCAAAAGGTTCCTTCAACTTTGTAGGCTTGT
>u68632_piRNA_house mouse
TAAATATTCAAATATTAAAATTAATTGTAAAC
>u67844_piRNA_house mouse
TGGGATTAAAGGTGTGTGCCACCATG
>u157956_piRNA_house mouse
TNCATTGGAGTGCTTGGATATGCCTGG
>u68991_piRNA_house mouse
TGAAATGATGCTTGTGCCCTTCTGTTCTGGCT
>u153959_piRNA_house mouse
TTTGTGGGCCCGTGGCAATGCAGAAAACATC
>u173977_piRNA_house mouse
TCCCTCGTCATGTGCTTGAAGTGTCTGC
>u49703_piRNA_house mouse
TAGAAGGGACAACAGTGCACATGCTGG
>u57672_piRNA_house mouse
TCCAACCCGCTAGTTTTTGCATGTGCAGA
>u54767_piRNA_house mouse
GTTATCCTCTGCTGCATGA
>u75371_piRNA_house mouse
TGCATATAGAGCAGTGGTCCAGTCA
>u66774_piRNA_house mouse
TGGGCTGAACTTGATTCTAGGAGCTTTCA
>u81060_piRNA_house mouse
TCACTCCTAACTGGGATTCAAGTTCTGCC
>u85037_piRNA_house mouse
TATTGAGAAGGATGCCGATTCTATGTCATC
>u69964_piRNA_house mouse
TACTTCAAAATACCTGGGTAGTGAC
>u149076_piRNA_house mouse
TAGTTTTCAGGTCTCAAAAGCCAGAAAGGCT
>u157216_piRNA_house mouse
TNGCATTCATGTAACTGGTTTAGGCCTTC
>u69171_piRNA_house mouse
TGGGATGTAGCAGCTTTACAAGGCCC
>u52846_piRNA_house mouse
TGGGATTAAGGGCATGGGCCAGCCACCA
>u54526_piRNA_house mouse
TGATATTTAATCTGTTGTTGGGACTGG
>u152012_piRNA_house mouse
TACCACCTTTTAAAGAGTGCCCTGGG
>u69908_piRNA_house mouse
TGACTGAGCACTAGATCCATCCACGCAGGT
>u70328_piRNA_house mouse
TACAGATATGAAAGCTTGAGGTTGT
>u69101_piRNA_house mouse
TGTGAAAACTGTGTCCATACTGCTGC
>u162809_piRNA_house mouse
TGGCCACTCCTCAGGTTCTGCAACCCC
>u52746_piRNA_house mouse
TAGAAAGTTACCACCCTCCAAGTCAGCTTTA
>u162212_piRNA_house mouse
TGGGAATGGGAGTTGTCTACTTGTTCAAGCCT
>u155704_piRNA_house mouse
TTCACTGCTTCAGGTTGTCTGTCCTGGAATTT
>u47003_piRNA_house mouse
TCTGACTTTATTCAAATGACTATAGCCATA
>u174870_piRNA_house mouse
TCCAAATTCCTTCTGATTTCACTATGAGC
>u58433_piRNA_house mouse
TGCTAATGGGTCCTGTCAGAAAGACACACT
>u147474_piRNA_house mouse
TCACTCAGGTAATTCGGCAATGAATCTGGT
>u76475_piRNA_house mouse
CCCATATCATTGGGAGACCTTCATAAGCCA
>u81751_piRNA_house mouse
TGGAGTTAGAAACATCTGTGTGCCCCC
>u51115_piRNA_house mouse
TGGTGGAAATCTTCACTCACAGGTGAAAGT
>u69695_piRNA_house mouse
TGTGAAACACAACGTAGGAGGTTTCTCA
>u169795_piRNA_house mouse
TGAGAAGGCCATAGGTTGCTGTCCA
>u154707_piRNA_house mouse
TTGGCAAGAGTTTTCGGGACCACGTGAGG
>u158209_piRNA_house mouse
TNCAACCCAGGCTGACCTTGAACTCATGAC
>u80968_piRNA_house mouse
TGGTATGAAAGTTAAAGTGAGTCATGAA
>u156241_piRNA_house mouse
TNTTATGGTATCTGCAATGCTGGCATATGG
>u54828_piRNA_house mouse
TAGCTGCATGTATTCTCTCCTTAGAATGTC
>u49354_piRNA_house mouse
TCCAAACGTGGAAGGGAAATGGG
>u168765_piRNA_house mouse
TGATAATTGGTAGGGACAATTTGGTTTTC
>u152022_piRNA_house mouse
TACCACCAATGTCTGCAAAACTATTCTGTAA
>u163663_piRNA_house mouse
TGGACAGGTATGCAACGTATCTTAAATGC
>u157563_piRNA_house mouse
TNGAAAGTGCTGGGTGATTGCCTTCCCCT
>u167846_piRNA_house mouse
TGCAAGTGTTCGGGTTGCTGACTGCA
>u69687_piRNA_house mouse
AGAAAGACCACCAACCCAAATCATCATG
>u153624_piRNA_house mouse
TAAGAAGGTGTCTAAGGATGTATGTGT
>u55412_piRNA_house mouse
TAATGTGATTGTCCTACACCCAGAGCAA
>u73236_piRNA_house mouse
AGCCTCTCTTTATGTTTGATCCAGCGC
>u73626_piRNA_house mouse
TCAGTTGTAAAACAAGGGCGGTTGTGAG
>u70502_piRNA_house mouse
TGGCAATTACCTTTCAGTCAAGTGTTATC
>u148828_piRNA_house mouse
TATCAATGACTTGTAAGGTTTCAGGGTC
>u72422_piRNA_house mouse
TTGGATGGCAAATGGAAGAAACGTCTGA
>u49491_piRNA_house mouse
TAAACTGTTGGGTCGCCGTCGTCGGT
>u87322_piRNA_house mouse
TCAATAATCCATCCGTGATGAAGGGCCTA
>u85358_piRNA_house mouse
TGGGGTCCTTAGTTACCAGTGCTGGA
>u57599_piRNA_house mouse
TAGTAATGAAAAAGCTCTAGGAGCTGGGCTG
>u55042_piRNA_house mouse
AACAGTAACTGTGAGCTGTCCACGCGGGT
>u62078_piRNA_house mouse
TAGCAGAACTTTTACAAGAGTTACTG
>u77808_piRNA_house mouse
TTGGAGCACGTATAGACATTTGCTGGGTGG
>u65917_piRNA_house mouse
TAAATTCGTCATTCGAACGCCTAGGATCC
>u55469_piRNA_house mouse
TCCACTTTGCCTGAGTGGGATTCTGCCTC
>u51555_piRNA_house mouse
TGGAAAGAAGCGAGTGACTCCCCTCTCCTC
>u169511_piRNA_house mouse
TGAGATGCCAAGTGTCTTTGTCTTTCCCAG
>u46546_piRNA_house mouse
TGACCATTTCACTCAGACTGTAACCATGAC
>u172982_piRNA_house mouse
TCGTCATGTCTCGGTGACCTCTGCAGGAC
>u65672_piRNA_house mouse
TGACAGCATTGTCTTCTGAGTCAGCTCCT
>u88242_piRNA_house mouse
CTGAATTTCAAAATAATACAGAATGGTTA
>u80887_piRNA_house mouse
TTGCTGAAAAGTACTCCTCATCTACCC
>u166712_piRNA_house mouse
TGCCATGATGACTTGCAAGATGTTCTATT
>u149229_piRNA_house mouse
TAGTGATAAACTGTCTATGATTGGTCC
>u84701_piRNA_house mouse
ACGCACCACGCAGATGATGATACATACA
>u60638_piRNA_house mouse
TGAGTCTAGGTTGGCTAGTGACTGCTGG
>u61986_piRNA_house mouse
TGGGGTTGTAACTCAGTAGTAGTGTGCTTG
>u73946_piRNA_house mouse
TACAAAGTTTAGATTTTGTAAATGTGCTTTT
>u164051_piRNA_house mouse
TAACACCGGCCGGAAGATTAGTGAGC
>u83229_piRNA_house mouse
TGAAACAGAGATGTGCAGAGAAGGCGCAC
>u79827_piRNA_house mouse
TAAGCTGTAGCCTAGAGTGGGCAATGCTTCCT
>u148268_piRNA_house mouse
TATTAGGAAAGGTGGACATTGTGCAGGAC
>u64601_piRNA_house mouse
TGAGAAATGCCTAGACTTCAGAAGCA
>u84062_piRNA_house mouse
GGCATTGAAGGTTGCACTTCTGGTGTTGCAT
>u173887_piRNA_house mouse
TCCGAGAAGAGTCCAGGGAGCCCCAGAGAG
>u171000_piRNA_house mouse
TGAAGCTTTTGGTAACCTGATGGAGTAGGC
>u157349_piRNA_house mouse
TNGATGCTTTAAAATAATCATGATCTGGAG
>u58056_piRNA_house mouse
TGAACTACACCATCACCCCGAATGGT
>u64888_piRNA_house mouse
TGAAGACACCAGAGTACCCAGCATC
>u154992_piRNA_house mouse
TTGATGTTCACTGTATCGAGGCCGATC
>u77798_piRNA_house mouse
TCAGCGGTTAAGAGCACCGACTGCTCTTCC
>u153523_piRNA_house mouse
TAAGATACTAAGGTGCTTAAGAAGT
>u65884_piRNA_house mouse
TGTGCAACTTGCTGTCGTTCACCTATAAAG
>u147699_piRNA_house mouse
TCACAAACAGAAGGCCGCTCCTGTGGTCC
>u168340_piRNA_house mouse
TGATGTTACTGGGAACTGCAATGTCCTAC
>u82610_piRNA_house mouse
TATGTATAGGCATAAGACAGTAAATACGAGA
>u57470_piRNA_house mouse
TGGAGCTTGAATATGGTAAACACGATTTCC
>u169296_piRNA_house mouse
TGAGCTTAAGGTTGACCCCTCTGAAATGC
>u49474_piRNA_house mouse
CTCCACTCTAAGTTTCTTTGCAAATCAGGA
>u48979_piRNA_house mouse
TCAGTTTTTTTTTGGTGGCCCCTCCCCC
>u82451_piRNA_house mouse
TGATAAAGTCCTCATGACCATGTCCCC
>u150278_piRNA_house mouse
TAGCTATGATAGAGGTTTCCTGGATGCC
>u165710_piRNA_house mouse
TGCTCTGACAACTTTAGGAATCAGCCGGC
>u80173_piRNA_house mouse
TGCCAAAGACTGAAGGGCATTGATTGA
>u162275_piRNA_house mouse
TGGGAAGCTTGTTGAGTTAGAATGTCTC
>u150988_piRNA_house mouse
TAGAATGACAAAAAGAGGCCCCAGGTGGTA
>u62892_piRNA_house mouse
CTCCAGATTAAAAAATGTCCTAAGTTAGAGCT
>u160855_piRNA_house mouse
TGGTGATCCGAAGCATTCCAGAGGCAAT
>u67725_piRNA_house mouse
ACTGAGTTGTCTTTTAAGGCCCAGGGAGC
>u66511_piRNA_house mouse
TAAGTGCTCCAGAGTACAAACCCTACTGA
>u48390_piRNA_house mouse
TGCAAAACAACTTTTTGTTAAGCGTACTCCC
>u74356_piRNA_house mouse
CCAGTCAGCCTTAGGATGTCTTATTCTG
>u79615_piRNA_house mouse
TGGATGATGTATAAGTGTCCTCTCTAC
>u76510_piRNA_house mouse
TGGTAGTAACTGCCTCAGCACTGGTTCTGCC
>u156092_piRNA_house mouse
TTAAGTAGTGATGAGATTTGGATGAGGC
>u62772_piRNA_house mouse
TCTGACAACTCTTGTGTGTGTGTGT
>u86049_piRNA_house mouse
TTACAACCAATCTAGTGTGCTAGTGTGCA
>u170870_piRNA_house mouse
TGAATAAACATATCACAGTGTGTCCAGTA
>u149691_piRNA_house mouse
TAGGTACACTTTGTTTGGTACACTCAGA
>u59595_piRNA_house mouse
TACTTTATGACTAAAGGTATGTTGAGGAA
>u83093_piRNA_house mouse
CACAGACATACAGGCAAAA
>u66685_piRNA_house mouse
TGAATGTGCACAGGCACAAGTGTGCATGATT
>u154410_piRNA_house mouse
TTGTCTAGGTGTGACCAGAGCTGGTGGT
>u149060_piRNA_house mouse
TATAAACGATAACGCCACTGGTGGACTTAGT
>u175782_piRNA_house mouse
CGTGCATGAAGATAGGTGACTCAAAGACATC
>u59076_piRNA_house mouse
TCTGCAGATGAATCATGACTGAATGGAACTC
>u63358_piRNA_house mouse
TTGGTGATGTACATTTTCCAGGATCATGGC
>u71912_piRNA_house mouse
TCCATTGAGTGTCAGAGGTTTAGACGTGA
>u61103_piRNA_house mouse
TCTACTTATGGCGCCTCACACTTGTGGTCC
>u152381_piRNA_house mouse
TACAGAAAATGCCTTGGTGCCTGATGTCC
>u160896_piRNA_house mouse
TGGTGACTCTAGATAACCTCGGGCCGATTT
>u151295_piRNA_house mouse
TACTTTAATGTGCTCAGCCTACCGAGGAC
>u175072_piRNA_house mouse
GGAAGGCACAGAATCTGTGAAAATGCGCC
>u66400_piRNA_house mouse
TTAAAAAAAAAGAAAAAGAAAAAGCGATGGG
>u172226_piRNA_house mouse
TCTGCCTATAGGTTCTGTGATGGTATATC
>u150577_piRNA_house mouse
TAGCAATGAAGTTATTCAACAGTGATGTC
>u171743_piRNA_house mouse
TGAAAATAGGTGTATTCCAGGGTGAGGTA
>u176828_piRNA_house mouse
AAGGCTTGACGGTACTTATGCTTAGACATGA
>u166945_piRNA_house mouse
TGCCACGTTTGCCACTTAAGGCCAAAATTG
>u165223_piRNA_house mouse
TGGAAAAGCCTTCTATTAGTGTTCAACCC
>u82042_piRNA_house mouse
GGAAGCCATAAAAGTCGCCAGTGTGTC
>u50969_piRNA_house mouse
TGCTTGAGCAGGTAGAAGACAACTGTCT
>u79960_piRNA_house mouse
TCCTGCTTAGTGATGTTGGAAGATTGGGA
>u86313_piRNA_house mouse
TAAAAGGTGCCAATCTGTTTATACGG
>u153259_piRNA_house mouse
TAAGGTTCTCCAGAGGTGCTGTTGTTTC
>u56545_piRNA_house mouse
TGGGGACAGTGTGTACAAAAAGGACA
>u65300_piRNA_house mouse
TGAGGTTACTTTGTGAAATATTCCTTAG
>u62742_piRNA_house mouse
TATCAATCATGTCCCACTATAAGCTCC
>u48292_piRNA_house mouse
TGAATGTAGTATCGAAATCAGTTCATGATGC
>u62624_piRNA_house mouse
TGCAACTAGATGGACCTGCTTGGA
>u81553_piRNA_house mouse
TGAATGCTTGGCCATAGGGAGTGG
>u169882_piRNA_house mouse
TGAGAAACAGTGTCTTTTCCTCTACAAG
>u84659_piRNA_house mouse
TGCCAACTGACAGAAAAGGTGGAGCCT
>u150997_piRNA_house mouse
TAGAATCCTTCATTTAGTGCTTAGATGAC
>u163172_piRNA_house mouse
TGGATTGCTGACTTCATGAGGACCTCTAC
>u175278_piRNA_house mouse
GATATGTCTGCTTCTTTCCCGCCACAGGTC
>u83478_piRNA_house mouse
TGACTGCTTGTTGGATCTATGGTTC
>u163489_piRNA_house mouse
TGGAGATGAGGCCATGGATTTGACTGCT
>u60829_piRNA_house mouse
TGTGCAACTAACAGTCTTTGAAGCTCTGTG
>u75941_piRNA_house mouse
TCCTCTAATGATGAGAGGTTAAGCGTGCT
>u171724_piRNA_house mouse
TGAAAATGGCATGCTTGCGATAGGCTGT
>u167819_piRNA_house mouse
TGCAATATTGGCCTTTGTTCAGGTTTACACA
>u165935_piRNA_house mouse
TGCTAAGTCTTGGGTTTCAGATCATCCCCTT
>u171462_piRNA_house mouse
TGAAATACTACACAGCCACTAAAATGATGGT
>u160905_piRNA_house mouse
TGGTGACCGTTACCAACTCTTGATATAAGT
>u51327_piRNA_house mouse
TTGTATGTGCATTTTCCCTCTTTAAAAAA
>u74748_piRNA_house mouse
TAGCAGAGACACCGAAACACGGATACT
>u63813_piRNA_house mouse
TAGACAAAAATCTAGGTGTCTTTTCAGTC
>u48478_piRNA_house mouse
TCTACAAGGTATGATTTTGAGCTCATGTA
>u156106_piRNA_house mouse
TTAACTTAGGTGTTGGGATCCGAACTCA
>u72286_piRNA_house mouse
TCAAGATGTAGAGCTCTCAGCTCCTCTAGC
>u67753_piRNA_house mouse
TGCCTTTGTGAGCGGTTAGATGATGC
>u153018_piRNA_house mouse
TAATCCAGATTACGCTGTTCCTCTTGCAT
>u173865_piRNA_house mouse
TCCGAGTGCCTTGATCCTTGACAGAATCTT
>u81976_piRNA_house mouse
TGTAAAAGTTGCATGGTTTTTATGAGGGAC
>u156719_piRNA_house mouse
TNGGTGGCCTTCCCTTCAGTCTCTGCTG
>u55131_piRNA_house mouse
GGCACACTTTTTCTGAGAGCTGCCTGA
>u77852_piRNA_house mouse
TGGTAAAGCTTAAAACAGTGCTCACCCA
>u167520_piRNA_house mouse
TGCAGCCAGCTTTGGAAATGCCCAGCCTT
>u45881_piRNA_house mouse
TGGCCACCTCTGCAATCGCTGCTTTGG
>u161447_piRNA_house mouse
TGGGTGTTGAAGGCTGTGCAGGTTCCGC
>u163351_piRNA_house mouse
TGGATAGTCAACAAAGGAGAGAAGAAAGG
>u62300_piRNA_house mouse
TTGAAAATGCTCTTCTCCAGCCTCCTGG
>u58854_piRNA_house mouse
GGGAAACCTTTCTGTTAGGTTGTACAGCCC
>u70281_piRNA_house mouse
TACCCTACCTACAGGCAACTGCTCTCA
>u50417_piRNA_house mouse
TAGGACTTTTGCTATAGGTACTGAAGCC
>u60325_piRNA_house mouse
TGCACTAAAATGCACATATATGCACATGTGT
>u46445_piRNA_house mouse
TCCAATTAGTCCAACCAGGCCACTTGGAGT
>u153860_piRNA_house mouse
TAACCCACATAGCCTTCTTGTTCTGGTGA
>u51301_piRNA_house mouse
TGCAGATGGTGTCCTGCTTTGCTGGACTGA
>u79032_piRNA_house mouse
TGTGGCAACAGAACTCCTCCACAGGGTCC
>u66438_piRNA_house mouse
TGATGCTAATACTGGTGAGTTCCACTCAGCC
>u153581_piRNA_house mouse
TAAGACTGACTTATTGTTTTGGAATGCCTC
>u62355_piRNA_house mouse
TAGGTATCCTTGTAATTACTGATTTTTCAG
>u65899_piRNA_house mouse
TAACATAAACCAGGGCCTAGTCTTCTCCTC
>u157845_piRNA_house mouse
TNCCCAGGTCTGCCTTCTTCCTAGCC
>u74539_piRNA_house mouse
TATCAATAGGCCTGGGACCAATCTACCC
>u49722_piRNA_house mouse
TGCTTTGTTTACAGGCAGTGACTGTTTATG
>u151464_piRNA_house mouse
TACTCTGGAACAAAAAGGTGTTAGTTTGC
>u86454_piRNA_house mouse
TCTTTAAGTCTTTCCCTAAGAATGGATGG
>u88011_piRNA_house mouse
TGTCAGAGAAGAAGATTAATGGTCCTAGAA
>u168824_piRNA_house mouse
TGAGTTTGAAGAAGGCTTGCCTCCAGGG
>u67762_piRNA_house mouse
TGTGATTTCACTTTCAAACTCCTAATATGC
>u70935_piRNA_house mouse
TGAAATGACAGGTCTGTGCCTCTATGCCTA
>u167317_piRNA_house mouse
TGCATGAGGTAGCAAATTACGATGACGGC
>u87677_piRNA_house mouse
TCAACATCGAAACTTGCCTCTTCCCC
>u83670_piRNA_house mouse
TGACTGCACATGGCAAGGGCTAAACAGA
>u160406_piRNA_house mouse
TGGTTTGCTTTCATGGTATTTACTGGTTTG
>u155044_piRNA_house mouse
TTGACTTTGGGCCATGATGTTGTTGTTGTT
>u154504_piRNA_house mouse
TTGGTTGCTAAGCTATTCCTGTGCCTGT
>u84067_piRNA_house mouse
TAAGAAAGTTACGCACAAAGGGTTATTTAT
>u64263_piRNA_house mouse
TGCAGTGTTCATTTGGGCTTCACCTT
>u148955_piRNA_house mouse
TATACAACTCTTCAGGACACTGGTGGTGTT
>u158481_piRNA_house mouse
TGTTCTTTATTTCCGGAGCGCCCTGATAAA
>u151396_piRNA_house mouse
TACTGGTCGCCTCCTGAAGGATCAATCTGGG
>u163169_piRNA_house mouse
TGGATTGTGGATGTACCACAGGGCTGGCTT
>u162329_piRNA_house mouse
TGGGAACAGTGCCTGGGTGTCCTCCTGT
>u56648_piRNA_house mouse
TGGCTGGAAGTACACCACCTGGTCCCCT
>u80603_piRNA_house mouse
TGAGCTTATCCGAGAGGACATATTGAGTGG
>u51163_piRNA_house mouse
TGGAAAATGTGCCGATCCATCTTCAC
>u149182_piRNA_house mouse
TAGTGGTGTTTGGACTTCTTCCTTTCTGT
>u60975_piRNA_house mouse
TCCTATGATGCAGGCCTTACAAGGAGCA
>u78753_piRNA_house mouse
TGCGGTACTTGTCTTTCTGTGTCTGGCCTG
>u88137_piRNA_house mouse
TACATAAATTGATTAGAAACACAGCTT
>u147458_piRNA_house mouse
TCACTCTGTAGACCAGGCTGACCTCAACC
>u77443_piRNA_house mouse
TGGGTTTCTTTTAATGGTGTATTGGCCA
>u162061_piRNA_house mouse
TGGGAGCTCAGAGAAGACCTCTACAGGAATT
>u66650_piRNA_house mouse
TGGCTTCAGATATGTAGCAGAGAGG
>u84304_piRNA_house mouse
TGCTAATGAAAAGCCCAACAAGCGAAAGCCC
>u62617_piRNA_house mouse
TGGGACTTCCATTTTTAACCACGACACGGGA
>u80059_piRNA_house mouse
TGCCATGTCGCTGGCTGGGGCTCC
>u50871_piRNA_house mouse
TGCTCTCATTGGGAGTCAGAAACCCGCAAAC
>u82728_piRNA_house mouse
TGGGCGAATCTCGGAACAGGATAAATGCA
>u168191_piRNA_house mouse
TGATTTGGTTGTTGTCGTGATGGTGTTGAG
>u77784_piRNA_house mouse
TATGATAAGGGACTGATGACACCAAAC
>u161615_piRNA_house mouse
TGGGTATTGCACAAGGCTTACTGAAACTGT
>u75121_piRNA_house mouse
TCCTAATACCAAACCTCTAGACTTGGGGAC
>u69246_piRNA_house mouse
CAGCCTCTTGAGAGAACTTTTCAGAATG
>u72164_piRNA_house mouse
TCCTTTTGCATGGTGCTATGGGCACACCCAG
>u80260_piRNA_house mouse
TAATATTGGGCACAATCCTCAAATCAGGGCT
>u151925_piRNA_house mouse
TACCATCAAGTCAGGTTGCTTATATTGAGT
>u70116_piRNA_house mouse
CACAAACCTAAATTGGCCTGGTCCTA
>u167907_piRNA_house mouse
TGCAAGGGAGGAAACAGACCGGGCTTGT
>u82635_piRNA_house mouse
TGGGTGAATAGATGATCTGCTAAGATGCC
>u67177_piRNA_house mouse
TTAAATGGTGTCCAGTCATTAGGACTTTGGA
>u153903_piRNA_house mouse
TTTTCTTTCAGAAGTTGTGTAAGCCTTTGC
>u79414_piRNA_house mouse
TCCCTTGGTGTCTGGTTCTTGTCAACCTGC
>u172364_piRNA_house mouse
TCTGAAGTCAGGCCATGCTTGTCAGCTT
>u57461_piRNA_house mouse
TTCACAGAGTAACACTAGCTCTTTTTTGGTT
>u73014_piRNA_house mouse
TACAATGTAAGTTTCTGAGGGTGATAAT
>u62419_piRNA_house mouse
TGCGATTGGTGGTTATAGAACCACATGATGT
>u171440_piRNA_house mouse
TGAAATGAATGAGGACCTGGTCCTGTGGT
>u82012_piRNA_house mouse
TGGACAGACAGACAGAACAGCTGATATCA
>u49884_piRNA_house mouse
TGCAAGTTTGTATGCTGGAAACGTGTA
>u78195_piRNA_house mouse
TTCTTATCCGTGGAGATGGGGTCTGGAAT
>u70316_piRNA_house mouse
TCTTCACAGAAAAACTGTCCTTACGTTGTCT
>u76743_piRNA_house mouse
TATAAATTACAAAATAGTAATAGGTGTGT
>u168583_piRNA_house mouse
TGATCTATCATAAGAGGTCAGGTTGTCTC
>u150340_piRNA_house mouse
TAGCCTGTTCTTACTTCAAGATGCCTGC
>u49991_piRNA_house mouse
GCTAACAAGAAGAAAGCTACACGCTGCCA
>u65555_piRNA_house mouse
TGGCTGCAAACGGAACACTGAATATGCCA
>u65130_piRNA_house mouse
TACTTTGAGTAGCTGTGTAAGGGAACTTCA
>u162677_piRNA_house mouse
TGGCCTCGAACTCAGAAATCCACTTGCCTC
>u65940_piRNA_house mouse
TGCAATGATGCAATGAAGGTGATGTTC
>u82951_piRNA_house mouse
AGACAAAGTAATAACATAGTTAACATAGTGT
>u70036_piRNA_house mouse
CGATGGGATATGTTGTCTTTTAATGAGC
>u175110_piRNA_house mouse
GCTGCTTTTCAAGGTGGATGATATACCCC
>u170751_piRNA_house mouse
TGAATGGCCAGATGCTTATAGGAAACTGC
>u87875_piRNA_house mouse
TACAAACAGCACCCGCCTCGACCCACAGG
>u60534_piRNA_house mouse
TGAAAGTACAGACAGGTTCCCTGTGGGCC
>u67921_piRNA_house mouse
TGTAAAAATTCAGACCATAATGTTAC
>u147149_piRNA_house mouse
TCAGTGTCGAAAATAGCTTGTTCTTGTGT
>u48703_piRNA_house mouse
GTCAGCCACTAGTAGGATTCATTCTCTTT
>u173730_piRNA_house mouse
TCCNGCATGACGTGACTGCCTTTTGGTACC
>u64967_piRNA_house mouse
TGCAGCTAAGAGATACAATGCCTCTCACAGA
>u150688_piRNA_house mouse
TAGATGCTATTTCATCCCTTTGAGCTAAGA
>u50095_piRNA_house mouse
TGGGAACCTAGGGCATGCCTGCACTGCATG
>u156834_piRNA_house mouse
TNGGCTTCCGGCTGCCTACACTAACTCCCT
>u158993_piRNA_house mouse
TGTGCTTGATGGTCACCTGGACCTAGGTTC
>u158375_piRNA_house mouse
TGTTGTTTGTGGCAGTGCCTCACTGGTGGTC
>u154891_piRNA_house mouse
TTGCCTACTGATCTCGATCTCTTGCCAGTT
>u166605_piRNA_house mouse
TGCCATTTTATATGTTGTATGTCAGGGTCT
>u171381_piRNA_house mouse
TGAAATTGCCAGTTACTTGTGTCCTGTAG
>u173266_piRNA_house mouse
TCCTTGACTGAGAGCCTCGTTCTGCCTG
>u67007_piRNA_house mouse
TAGGCTCTTATTTTAGGCATGGTGTATGT
>u82208_piRNA_house mouse
TGAATTAACATGTCAGTGGATTAATAAGTT
>u78837_piRNA_house mouse
TAGTATCTGAATTGAGTCCTTTCTAT
>u63591_piRNA_house mouse
TGCAATTCAATGAAAACTGATAACATGGTC
>u81716_piRNA_house mouse
TGGAATTGACAATTACCCGGCCTATGGCA
>u163655_piRNA_house mouse
TGGACATGATCAGGTGAAATTGTAGAGC
>u50531_piRNA_house mouse
TATGACAGGTTATTTCCCAAAGTGCAA
>u156269_piRNA_house mouse
TNTGTCTATGTTTGGGGGCTTACTCAGT
>u53585_piRNA_house mouse
TACAGATGTGTATGGTTACCAATGA
>u166494_piRNA_house mouse
TGCCCTTTCTGCAATCAGACCTGGTTTCCTCT
>u79063_piRNA_house mouse
TGACCCTTTGTCTCCTTAGCTAGAGTCT
>u79838_piRNA_house mouse
TAAAGTTCGTAGAAACTAGAAATCCAGGTT
>u56170_piRNA_house mouse
CTGCTGTGCAAAAGATTCACGTCCAAG
>u165420_piRNA_house mouse
TGCTTCACCTGAGTGTATTCATCCAAGGGG
>u158962_piRNA_house mouse
TGTGGAAAGAGCAGATAGACCCTGCAAGT
>u50684_piRNA_house mouse
TACCCATATCTCTGGTTGCCACCAGCCAACC
>u83511_piRNA_house mouse
TACCAAGTCTTTGTGGGCCACCTCTCACC
>u164589_piRNA_house mouse
TAAAAGNGAACTACCACCTCATTTCCGTG
>u59446_piRNA_house mouse
TGCAAAGTTGTTTGAAAGTGCAAGGT
>u83452_piRNA_house mouse
TGCCACTCTGAGAGATGTCTACCCTCTCCA
>u67526_piRNA_house mouse
TGGCCACACTGCTGGCTTCGCCAGTT
>u59262_piRNA_house mouse
TGCTCACTTGCCAGGCATTCACAAACAC
>u46813_piRNA_house mouse
CACAAAGGGAAAAAACGCATTCCACTCCGT
>u174254_piRNA_house mouse
TCCCAATATTGCCAAGAGTTTGTGGTCAGC
>u168105_piRNA_house mouse
TGCAAAGGAAGCCAGATGCCGTATCAGAAA
>u53539_piRNA_house mouse
GACAATGAATGCATAGAGCTGGTTTG
>u165389_piRNA_house mouse
TGCTTCCTGTTGGGGTGACTGAGAGCTGCC
>u77258_piRNA_house mouse
TGAAGTTACAGATGGTTGTGACCTGTCATGT
>u150271_piRNA_house mouse
TAGCTCACAGGATGTTCTCTGGATGGTA
>u51270_piRNA_house mouse
TACTAAGTGGGAGGGCACTCTTTAGGTCT
>u73928_piRNA_house mouse
CAAGAGTGATTTGTGCTGCCTGCCC
>u82325_piRNA_house mouse
GTGGTCGAGAAGGACTTAAGAGAGTCTCAC
>u165099_piRNA_house mouse
TGGAAATCCTGCTGAAGATATTTGTCCCA
>u72212_piRNA_house mouse
TAATGAGTGCCTGTTGTGCAAATCCTTA
>u76944_piRNA_house mouse
TGAGAGGAACATTGTCTCCACATGGGTC
>u150923_piRNA_house mouse
TAGACAGGAAGGATATGGAAGAACAGGCCT
>u47966_piRNA_house mouse
TGACAGGCGTTCAGTGCTACCGCTCCC
>u61715_piRNA_house mouse
TCAAGTGTCCTGTGAAAGCGAAAAGGAAA
>u57518_piRNA_house mouse
GCAAGTTTGAGGCTTTTTCTGTTTGAAG
>u77613_piRNA_house mouse
TCCTATTTCTGTGAAAAATAGATTTACAGG
>u56290_piRNA_house mouse
TATACATGTCAATGACACGTCTGTGTTACA
>u53893_piRNA_house mouse
TGAACCAATACATCTATCGGGGTTACTTC
>u86372_piRNA_house mouse
TGGGCATTCAGAGAGTCTTATCTTGGCC
>u56562_piRNA_house mouse
TACACACATGTTAAGTAAGCCAGGTTCA
>u83980_piRNA_house mouse
TGCTTCATTCTGTGGATCTGACATGC
>u150808_piRNA_house mouse
TAGAGGACCTGACTTCAGTTGCCATCACCC
>u69017_piRNA_house mouse
TGAGATGTGAAGATTCGATGTGTTATGCTGT
>u49099_piRNA_house mouse
TATCCAAGCTATGTGATATGGTTCAT
>u70879_piRNA_house mouse
TGGACAAGATCCAGTTTAGCATGGTTTGT
>u163064_piRNA_house mouse
TGGCAAGGTTCCCTACACCCCTAAACTTTAC
>u174451_piRNA_house mouse
TCCAGGTNTGAAATGACTGGCCTCCTAGA
>u86105_piRNA_house mouse
TTCATCTTGTGTTGAGACTTCGTGGTGGT
>u170009_piRNA_house mouse
TGACTGCCGATAAGTTTGGGATCACGTC
>u63667_piRNA_house mouse
TGTGAATCATAACTATGGTCCAGAAGTGTA
>u160079_piRNA_house mouse
TGTAAGAATAGATTCAGCCTCGAATGTGT
>u82784_piRNA_house mouse
TACTCCACATGGTAGAGCATTAACCACAAAT
>u87731_piRNA_house mouse
TCCAGACTTGGAAACTCCGCTCGC
>u81081_piRNA_house mouse
TCTCAACCGGCCAGGAAAGACGCAAC
>u165160_piRNA_house mouse
TGGAAAGAGCGAAGACCTCATTCTCAGGCTG
>u159714_piRNA_house mouse
TGTCAGAGAAGAAGATTAATGGTCCTAGA
>u174078_piRNA_house mouse
TCCCCTAACAGGAAAAGTGCCCAGATGCCT
>u154983_piRNA_house mouse
TTGATTGGTGATGAGGATATGGAGATG
>u172042_piRNA_house mouse
TCTTATCAAGAGACATATGAAATCCATCAC
>u172169_piRNA_house mouse
TCTGGTGGTCCAGTGTTTGAGAGATTTCA
>u165369_piRNA_house mouse
TGCTTGATGCGGGTGGTCCTTCTACTAAGT
>u167669_piRNA_house mouse
TGCACATGCTGGTTTTTGAAAGTGAGC
>u83796_piRNA_house mouse
TTGGTTCCACAAGCAGTATTTATCAATA
>u74724_piRNA_house mouse
TCTCATAATGAACTACAAGAATTTAAGGTC
>u66947_piRNA_house mouse
TGATCTGTCTTCTGGTCTCAGGGCTCA
>u62098_piRNA_house mouse
TGAATATTATATGTATTTTGCTGCCAAGTT
>u54139_piRNA_house mouse
TAAGATGAGTGGGAAATTTCATGCAG
>u48845_piRNA_house mouse
TCTTAGTTTCAGCAGAATAGTCATAGTTA
>u71446_piRNA_house mouse
TACATACCTGGTAGCACTGAATTGGACCT
>u152663_piRNA_house mouse
TACAAATGTAGTAAATGGAAGGGGTCCGT
>u164763_piRNA_house mouse
TAAAAAGGTGAGTCCTACATTGTGAATGGCT
>u66811_piRNA_house mouse
TATAAAGCTGATGGCTCCTAGGATCCCTGT
>u64708_piRNA_house mouse
TAATTTTTCAACGCCTGTCAGTTTGCCT
>u56247_piRNA_house mouse
GGCCTTGTGTTTGAATGGATTTTTGCAAGT
>u165888_piRNA_house mouse
TGCTAGCCTCTAATAATGGATGTGGTTGC
>u74311_piRNA_house mouse
TCTCCTTTTGGTTTGGGACTTCAGTGATT
>u168135_piRNA_house mouse
TGCAAACGTGTGCCTGTGTGTGCGATCT
>u151066_piRNA_house mouse
TAGAAGATTCAAACCTGCCCTTGGACGCTCC
>u52375_piRNA_house mouse
TGGCTTACAGTTTATAGTGTGTGG
>u168081_piRNA_house mouse
TGCAAAGGTTGAAGAGACCATCTTGTGATGC
>u87950_piRNA_house mouse
TGTTGGCTGTAAGTTTGTCATATTATGGTA
>u170815_piRNA_house mouse
TGAATCGCCTATTTACCAACGTAACTAGAC
>u77377_piRNA_house mouse
TATAAGAATCTCACAATGGTCCTACTGA
>u163234_piRNA_house mouse
TGGATGTTCAACCTTTCCAGGATGCTG
>u61345_piRNA_house mouse
TGGCACAAATATTTGGAATCTGTGAGTAAA
>u167743_piRNA_house mouse
TGCAATTCAGCTTTCCTGCGGTGTTGGTTG
>u157616_piRNA_house mouse
TNCTTTGGAACAGGACCTTGTAATGCTG
>u61350_piRNA_house mouse
TAAAAGCAGGCATTCAGGATTGGCTGATATA
>u46350_piRNA_house mouse
CGATGTGCATCATTAGCTCACAGTGGCCCC
>u56438_piRNA_house mouse
TGAGAGTTCCCCATCTGCACGAACACA
>u174015_piRNA_house mouse
TCCCNGTGGCTTACAGATCCGTTTATGC
>u75421_piRNA_house mouse
TCCAACCCGCTAGTTTTTGCATGTGCA
>u79263_piRNA_house mouse
TGAGTGCTTATAATGTGCCAGGTACT
>u56108_piRNA_house mouse
CCAAATGATTCATAGTGGTGTTTACCTGC
>u78018_piRNA_house mouse
TTTCATTTGATGACCCAGGCCCATTATTCCC
>u81943_piRNA_house mouse
CACAAAACAGTCTTTATGCCACATTCTGAA
>u73159_piRNA_house mouse
TGACTAAACTGATGCTTTCTCTCTAGTGG
>u60612_piRNA_house mouse
TGAATGTGATGTGTGCTTTTAACTG
>u48715_piRNA_house mouse
TCAGATAACTCTCTCTAGTGTGTGT
>u46024_piRNA_house mouse
TAGCGACAAGGCAGAAGTTATCTCGGG
>u167138_piRNA_house mouse
TGCCAACCGAAGAAGTCTAATCAGCTATGT
>u65854_piRNA_house mouse
TGCACAGATATGCACTTGTATCTGTAGTTT
>u49068_piRNA_house mouse
TGAGGATGAAATTAAGGTGCACTCAGG
>u52635_piRNA_house mouse
TAGTATTGGGTAAAGCACTAAACAGTGTA
>u46680_piRNA_house mouse
TCCAGGTCGATGCAGAATTATAGGAGAATT
>u176080_piRNA_house mouse
CCAAAACCAAGACCTGAATCCTGCGTGCTGT
>u172948_piRNA_house mouse
TCNCACAGTGAAAATGGCATGCTTGCGATA
>u79103_piRNA_house mouse
TAACAGAAACAGGTGACATTATGATGATGA
>u162037_piRNA_house mouse
TGGGAGGCCGATTGACTGACGGTCAATGAGTT
>u153353_piRNA_house mouse
TAAGGAAGTGTGTTCAGGTCCCATGGC
>u87109_piRNA_house mouse
TGTAAACCGAGTTTTCTGGCAAAGCC
>u166127_piRNA_house mouse
TGCCTTTCCTGTGAACGTCAGCTCGGC
>u80188_piRNA_house mouse
TGAAATAGAGGTTCCTGCAAAGTACCA
>u82511_piRNA_house mouse
TAACAGTTATGGCTATGTACCTTTG
>u174841_piRNA_house mouse
TCCAACGCCCAGATGATCCTGTTTAAGAGA
>u161502_piRNA_house mouse
TGGGTGCTTGCTGTTTTACAGGGACTATTAT
>u66607_piRNA_house mouse
TTATAAATACCTCCAAAGTGCCACCTG
>u167168_piRNA_house mouse
TGCCAAATGCTACACATGTCCACTGTAACC
>u83021_piRNA_house mouse
TAGCAATCTAGTCTTGTTATGACAGTGG
>u157966_piRNA_house mouse
TNCATGGATTTAGCCTATGGTGAGCAGCCC
>u87236_piRNA_house mouse
TGAGAGTGCCATAAAGCCAGGGTTT
>u48351_piRNA_house mouse
AGATGCAGTTGTGCCTGATAGGAGGGCAGG
>u85715_piRNA_house mouse
TGACTATGAAATTGATCCTGGCAGCTGGGT
>u76095_piRNA_house mouse
TTGGGAAGTTGGACTTTCTGGGTGAATC
>u85114_piRNA_house mouse
TAATTTTAATGCTGATGGATGCTCACTAT
>u72197_piRNA_house mouse
TCTTCTGCACAGATGCACAGATGATGTGTCA
>u156181_piRNA_house mouse
TNTTTCTTTGCTGGTTGACTGCTAGTGGG
>u152607_piRNA_house mouse
TACAAGCAAGCACCCACTTTTCAGGATGT
>u86997_piRNA_house mouse
GAAATGAGTAGGATGCCTCCAGGAC
>u65950_piRNA_house mouse
TAGGTGTTAGGCAAATTTCTTACAGTTAGC
>u156378_piRNA_house mouse
TNTCATAGGACTCACTTCGCCTCACAGG
>u159057_piRNA_house mouse
TGTGCCGACCACTGGGTTGCTCTTGATGT
>u87325_piRNA_house mouse
TGCTACAGTAAACCTCAAGAACTTGTTTGC
>u169764_piRNA_house mouse
TGAGAATCGTGAAGGGACCAGGTGTCAGT
>u164031_piRNA_house mouse
TAACAGAAGCCATGGTATTTTGGTGGGT
>u163968_piRNA_house mouse
TAACAGGCTTCACATTGAACGATCCTATTA
>u76491_piRNA_house mouse
TAGGCAACTGAACCTTGTCTGGGCTA
>u56705_piRNA_house mouse
TAATTGTCCAGATCAAGGAAGTGGCCA
>u81141_piRNA_house mouse
TAGGAGACAGATCTCAGTGAGGTCAGGAT
>u172272_piRNA_house mouse
TCTGATGACGACCAAACCAGTATACATTGT
>u147637_piRNA_house mouse
TCACAGAAGAATGTCTACCGTGGGTAAATG
>u148454_piRNA_house mouse
TATGCCACACACTTCATTTCTATTGAAAGC
>u150058_piRNA_house mouse
TAGGACCATGGCTTGCCTACGAGATCCAC
>u82070_piRNA_house mouse
TGCTACCTTCTCTGGATTTGTATCACCAGG
>u81799_piRNA_house mouse
TGCTTGTCAACTTTGAAATCCTTGACTGA
>u85277_piRNA_house mouse
TCTCTGTGCTACACAAGATTAAAGGTCGCTC
>u146962_piRNA_house mouse
TCATTGATAAGCCTCACCTACTGACCGC
>u151229_piRNA_house mouse
TAGAAAATACCCAGGAGTCTAGGTTTAAAA
>u56402_piRNA_house mouse
TGAGATGTGTTACTGAACTTAGATGC
>u167534_piRNA_house mouse
TGCAGCAGCCCTCTTCATTGACCTGAACCC
>u87458_piRNA_house mouse
TCAACTAACCTGGACCCGTGGGGCTCTCAG
>u48172_piRNA_house mouse
TCTTCAAGAATTTTCTTGAGAATGTGCAA
>u69514_piRNA_house mouse
TGAGTGTTCAGTGATTCAATTTTAAGAAGG
>u55766_piRNA_house mouse
TGTGATTGTCATGACAGTATTGCACCACGT
>u51621_piRNA_house mouse
TGGAGCTTAACATAAATGCATGCATTGATC
>u64144_piRNA_house mouse
TAACTCTATTTAGTAGATAGTAATGCCTGA
>u45922_piRNA_house mouse
AAGTGTTTTCAGCTGTGTTAGGGCTGC
>u155504_piRNA_house mouse
TTCCATTTGGTTCAGGTCTTCATTTCCCAA
>u163707_piRNA_house mouse
TGGAATTGGTTTTTTTCTGAATCGCCTATT
>u167859_piRNA_house mouse
TGCAAGTGCCTGAGTAATAACAACCTTGTC
>u73791_piRNA_house mouse
GAGCGCAGCTTTCTATTAGTGACTGGT
>u69824_piRNA_house mouse
TATCATGGATATTGCTGCCAAGGGAAACCC
>u58286_piRNA_house mouse
TGGAAATGCAAGGTGCAGTGTTGG
>u153365_piRNA_house mouse
TAAGGAAAGTGCCCCTGGTATGGACATGCC
>u168037_piRNA_house mouse
TGCAACAAGCTTTTCTCTCCAACATCTACC
>u57350_piRNA_house mouse
TTCAAAACTTGGTGCAGAATTTAGC
>u61484_piRNA_house mouse
TGACTGAGAATATCTGAAATGATGAGTCGC
>u164671_piRNA_house mouse
TAAAACNCTCTTTGTGCTAAGGGATAAAGACT
>u46200_piRNA_house mouse
TACACACTCAAATGTGTCTGAGCTCCAACA
>u84205_piRNA_house mouse
TAGGAATCCATTTCTGTTTCTCACCTTCA
>u85601_piRNA_house mouse
CTGAGACTAAGACCACTCAGAGATGC
>u176526_piRNA_house mouse
AGTCAGTATTGCTCAGGGTTAAAAGGCCTTC
>u74323_piRNA_house mouse
TATGTACATAGATACAACATGGCCAGC
>u62819_piRNA_house mouse
GCATTGTGGTTGTAACTACACGTTGAAT
>u87823_piRNA_house mouse
TCAAACAGATGGTGCGCTCCGAGCGACGAG
>u156949_piRNA_house mouse
TNGGACCAGTCAGCCTTAGGATGTCTTATT
>u157522_piRNA_house mouse
TNGAAGGGCAACTACATCCGGATGGCCATG
>u52759_piRNA_house mouse
TGATGTAGAAAATGTGGTAGAAGCATGACC
>u175694_piRNA_house mouse
CNGTACTGGTAGCCTGGCATGGTGGG
>u155323_piRNA_house mouse
TTCTAAAACGCCTTTTGTTGCCTGTCTACA
>u70809_piRNA_house mouse
TAGATTGTTTTCCAGTAGCCAGTAGACCTC
>u56852_piRNA_house mouse
TGGAAATTGAGATAGAAAAGTTGGGTC
>u173705_piRNA_house mouse
TCCNNTGGTAGCAGAGAACAGGTGTGG
>u60680_piRNA_house mouse
TACTTGGACAGGTGCTTTCTGAATGTTT
>u47049_piRNA_house mouse
TGGCATACCCTGACTCCTACCCTAAAC
>u159698_piRNA_house mouse
TGTCAGGATGGATGAACTAATTGCTGGGC
>u63296_piRNA_house mouse
TCCTTTTTAGACAGAAAAAAACTCCCCAAG
>u149132_piRNA_house mouse
TAGTTCGTATCTCAGAAAAGTCTTCTCAAC
>u173627_piRNA_house mouse
TCCTAGAGTTATGCACTGTGCCTTGGGAA
>u65259_piRNA_house mouse
TCCACGACCAGGTAGCCGGCTGTGGGCAA
>u164449_piRNA_house mouse
TAAACGCCTTTTGTGCCTGTCTACATTC
>u171366_piRNA_house mouse
TGAACAAGGATGCTACCGGTTTAGGGAGT
>u57285_piRNA_house mouse
TCACAGAACCTTGTCACCAAGATGCCCAGACT
>u155312_piRNA_house mouse
TTCTAAGGTTACCAGTTACACACTTCCTCAT
>u58965_piRNA_house mouse
TACGACGGTGTCTGCTGGTGTCTGA
>u157724_piRNA_house mouse
TNCTAGCTTTGTTGCTTTGTGCCTCCACCA
>u72933_piRNA_house mouse
TCATCACTTCAGAAGTATCAAGTTGGATGAGC
>u155307_piRNA_house mouse
TTCTACAAACAGAAGAGAAGCAGGAGGCC
>u73566_piRNA_house mouse
TCTCTAAGCGTGGGGATGGACACCTAGG
>u79251_piRNA_house mouse
TAACATGGAATCAGTGAGTGACAGACTACA
>u159850_piRNA_house mouse
TGTATTGGTGAGAGGTCCCCCAAGC
>u159185_piRNA_house mouse
TGTGATGCATACGACGGTGTCTGCTGA
>u170853_piRNA_house mouse
TGAATACATTTTGGTGCCAGTGGCTTCTAGT
>u77353_piRNA_house mouse
TCTCATTACTGATGTAAAGGCACTTGTC
>u46638_piRNA_house mouse
TCTACATATCTATGGTAAGTTCCTGATGGT
>u152030_piRNA_house mouse
TACCACAAAATCGGAACTCAGAGGTCTCA
>u81444_piRNA_house mouse
TTCAGCACAGGGATACTCAAGATCTACATC
>u159097_piRNA_house mouse
TGTGCAGTTTCTGAGGGCATGAGAAGCTCC
>u64859_piRNA_house mouse
TGGGCTTATCCTGACCCATCCAGATGATC
>u49320_piRNA_house mouse
TGCCCGATTGGTTTTACTGAAGAATGC
>u81648_piRNA_house mouse
TCGAATTACCTGAAGGGGAACTGGTCGC
>u49702_piRNA_house mouse
TTCAACATTGAGTCTCTGGACCGCCACTGCTC
>u155661_piRNA_house mouse
TTCAGCTTTCCTGCGGTGTTGGTGTTGGT
>u72694_piRNA_house mouse
GCTCAAATGTGTAGCAGTGGCGCTTGCCGA
>u163022_piRNA_house mouse
TGGCACAGTGTTCTAAGGCCTTCAGGGTG
>u148463_piRNA_house mouse
TATGCACATGCGCACATTGGTTGTTTACCC
>u171683_piRNA_house mouse
TGAAACCAGTTCAAGACTCTGAAAGTGGGAGC
>u73000_piRNA_house mouse
TTCAGCTTACGTTTTTGTAACCAAATCAGTTG
>u70685_piRNA_house mouse
TGGGATGGAACAACATATTTGTGTTCTGA
>u159030_piRNA_house mouse
TGTGCTCAGGCAGTTCAGGGAATAAGTAA
>u71655_piRNA_house mouse
TGCTAAAATGGGAAACAGGTTGTGC
>u63876_piRNA_house mouse
TAGTGAGGTCACTCTTAGTTGGATGGTATG
>u74453_piRNA_house mouse
TCATCCAAGGTCATTTCCAACCTGTGGA
>u74842_piRNA_house mouse
TGCTAGAATTTTAAGCCTGTGCTGGTATAC
>u61442_piRNA_house mouse
TCTGTTTTACCTGGAGATGTGCGCTC
>u49652_piRNA_house mouse
GAGGAAACTGAAGCTTAGGGTAGTCACAGC
>u160055_piRNA_house mouse
TGTAAGGTTTCAGGGTCTGTTATGGCTCTA
>u87667_piRNA_house mouse
TAGGAAAGCGCCTAGAGGTTTCTCCATA
>u173593_piRNA_house mouse
TCCTAGTACAGGTCGTTGGGAAACACACT
>u75435_piRNA_house mouse
TGGAATTGTGGATGGAAGCTTTGCTGCAGCA
>u173782_piRNA_house mouse
TCCGTTGAGTTTTGCCTTGGCTTCCCTTGT
>u155250_piRNA_house mouse
TTCTCTCTGTCGAGGTGCATTTGGCTCTA
>u146989_piRNA_house mouse
TCATGTTTGGTTCTATCTCAGGTCTCTGG
>u174235_piRNA_house mouse
TCCCACTAATTGGCAAGTCTCCAGATC
>u58939_piRNA_house mouse
TAAAGATGGGCAAGCAATGGTTCAA
>u78413_piRNA_house mouse
TAATTTGGGATAGATGAACTCATGATGGT
>u63602_piRNA_house mouse
TACCACATTGCAATGAGGGGCTTGC
>u49195_piRNA_house mouse
TCCAATAGGCTTTTGTTACCTGTCCCAA
>u61217_piRNA_house mouse
TAGGGTAAGTCATTGTTTGGAGCC
>u78925_piRNA_house mouse
TGCCTTGCACTTTATCCTCCTAGAAGAG
>u56084_piRNA_house mouse
CAACTTGAGTTGGATTCCCAAGACCCACA
>u81600_piRNA_house mouse
TAGAAGTCAAAGCTTGGTTCCTGGC
>u47509_piRNA_house mouse
TTGGGAATTTGTAGCGGTTAAACCATTCCCA
>u169392_piRNA_house mouse
TGAGCCACGCTGCCGTTCGTTCCTTGC
>u170298_piRNA_house mouse
TGACATGTCCTTGAGAATTTACCTTCCCA
>u61155_piRNA_house mouse
TAGATGATCTAGACTTCTCTGTGTCTGCGGT
>u49617_piRNA_house mouse
TAGGATGGTGTTCTTGATGGTTCAG
>u82021_piRNA_house mouse
TAAAACGCCTTTTGTTGCCTGTCTACATT
>u156431_piRNA_house mouse
TNTAGTGAGTGCTTTAAGATAGGTGTTTGGT
>u170650_piRNA_house mouse
TGACAAATGACAAGTTCTCTGGTGTCCTTG
>u82546_piRNA_house mouse
TGAGCTGTCTGACATGAGTGCATGG
>u161723_piRNA_house mouse
TGGGCTTGCTTTAGGTGATCTGGATACTC
>u65903_piRNA_house mouse
TCCAGAGGTCCTAAGTTCAATTCCCAGC
>u53005_piRNA_house mouse
TGTTATGACCTTCATCTTGCTGGTAACAG
>u53229_piRNA_house mouse
TCCTAACTGGGATTCAAGTTCTGCCTCA
>u76515_piRNA_house mouse
TATGCTGATGGTATACTAGATGCAAGAGTT
>u65052_piRNA_house mouse
TGCTACTGCAATAAATATTCTGTTTTTCA
>u166576_piRNA_house mouse
TGCCCAGCTTTCCTGCCAACTCCTGCAA
>u61648_piRNA_house mouse
TCAGATTGTGACTTCTTCCCCTTCCTGA
>u55571_piRNA_house mouse
TCTTGGTTTGATTGATTGGCTATAGTCCTT
>u65686_piRNA_house mouse
TGTCCTTGAATCTCTGCATGGTCC
>u164938_piRNA_house mouse
TGGAAGCGGTGCTCCTGGAAAAGAAAACTTTT
>u48052_piRNA_house mouse
TGAGTTCAAGGACAGCCTGGTCTAAA
>u169252_piRNA_house mouse
TGAGGAAGCCAACCATTCGTGCAGTGA
>u50778_piRNA_house mouse
TAGAATCTAGGGATTTTCTAGAAGGCC
>u76972_piRNA_house mouse
GAGCAGCTATCCAGCTTGGGAGT
>u85253_piRNA_house mouse
TGAAAAGCCCAACAAGCGAAAGCCCTCT
>u64264_piRNA_house mouse
TTCTCTGGTGAGATTGAATGACTGGTGA
>u151484_piRNA_house mouse
TACTCATTTGTCACGGTATCCTTACTTGAAA
>u54804_piRNA_house mouse
TTGATGACTAAAGATGTTGAACATTTCTTT
>u58278_piRNA_house mouse
TAAGTATCTTGTTTGTGCCAAGCTGGTGG
>u49562_piRNA_house mouse
CAAAGAGAATTATTTTCTCTCTCTGGAGTC
>u165718_piRNA_house mouse
TGCTCTACTGCCAAGTGCTTTCCCA
>u54184_piRNA_house mouse
TTTTAAGAAGGTGTCTAAGGATGTATGT
>u55652_piRNA_house mouse
TAAGAAACATAAGCTTAACCTCAGAGATA
>u151870_piRNA_house mouse
TACCCCGAAAGAGAAGGATCGCCACAGGGT
>u171863_piRNA_house mouse
TGAAAAAGGCCCAAGTACAGAAACAGCTCC
>u163221_piRNA_house mouse
TGGATTAAATTTGTGTGCACCATGCCTG
>u63819_piRNA_house mouse
TGAGTCAACCGATGGATGCGTTCTAC
>u156214_piRNA_house mouse
TNTTGGCCTAGATAACTCTTAAAACCCATTGT
>u51587_piRNA_house mouse
TGGCATTCCATGCTGGTGTCAAACTTACC
>u83715_piRNA_house mouse
TCACTTGACGCCTCTCTGTTCTGTTC
>u74006_piRNA_house mouse
GCTGAGTTCAATCATCAAAGGTACCTAGAA
>u164976_piRNA_house mouse
TGGAAGAGGCTGCTGATGTTAGGATGGTA
>u50324_piRNA_house mouse
TGCATATAGAGCAGTGGTCCAGTCAAG
>u147754_piRNA_house mouse
TCAATGACCTACTAAGCAAACATCCTGATGGC
>u147069_piRNA_house mouse
TCATATTTAAGGATCCTAGCTCCCTCTCC
>u52775_piRNA_house mouse
TATACATCTTAGTTGGCCACGATATAC
>u161968_piRNA_house mouse
TGGGATGAGAAGCATCGCCATAGATCTTGC
>u155227_piRNA_house mouse
TTCTGATTCATGTGATCCCTCCAAGCC
>u53814_piRNA_house mouse
TCCTATGGGTTTAGTTCTTTAAACAGTGT
>u167387_piRNA_house mouse
TGCATAGTCTGTTCCTAATGCAATATGC
>u46696_piRNA_house mouse
TAGGAGTTGAACATGGATTTTCAGGGCCCA
>u87970_piRNA_house mouse
TGCAAATCTCTGCGCTTAGAGTTTAGCCACT
>u152705_piRNA_house mouse
TACAAAGCATGGTGGTCTGTGCATAGGT
>u63027_piRNA_house mouse
TAAACCTATGAAGCCTGAGGCTAACTTTGGG
>u58093_piRNA_house mouse
TCCTGCTTAGTGATGTTGGAAGATTGGG
>u64195_piRNA_house mouse
TAGTATAAAGATTTAGCATCAATGTTGCA
>u83274_piRNA_house mouse
TGAAAGGCTTTGTAAGCACATCAGGG
>u59420_piRNA_house mouse
AGGCATCAAAAACATCCTCTGAAGGAGCT
>u167331_piRNA_house mouse
TGCATGAACAGTTTTGAAGTCCCCTCACC
>u156930_piRNA_house mouse
TNGGACTTGAGTTTGGACACTACATCCTG
>u54269_piRNA_house mouse
TGTGTTGATGCAGATAACGTTTTGGTGT
>u79366_piRNA_house mouse
TAGTCGCCTATATGAGAGCACCTCTCTTGCC
>u78183_piRNA_house mouse
TGGATGCACAATACATCCTTGAGAAGTTAA
>u161188_piRNA_house mouse
TGGTAGAGGTATTTCAGGACTGGGATGAGA
>u58199_piRNA_house mouse
TGTGAGCACAAGCTATAGAATGGCCTGGA
>u51663_piRNA_house mouse
TGGCAGACCGACATGGCAGTAGGTAG
>u85667_piRNA_house mouse
TGAACCAATTTATTGAGAGGTTTTTCTCAGA
>u69365_piRNA_house mouse
TGAAGAATTTTCCCATTTTCTCAAGAGTTC
>u165355_piRNA_house mouse
TGCTTGGCCTGTTCCGTGGTGGGTAC
>u82582_piRNA_house mouse
TGCTCACCACACCCTCATCACACTTTCT
>u77879_piRNA_house mouse
TAAAAAGAGAACTACCACCTCATTTCCGTGT
>u157292_piRNA_house mouse
TNGCAATGGGTTCTTATGCATTGGTGCA
>u82135_piRNA_house mouse
TAGAAGGCCTAAGGTGTGTATAACTGTCAAG
>u64298_piRNA_house mouse
TGCAACACATCGCATGGTCTTGCCCTGTTT
>u54332_piRNA_house mouse
TGCACAGCGAGGAGTGTACACACACTTGTGTA
>u176302_piRNA_house mouse
CACATAGGTAGCCAAACTCTAAAATTCTGT
>u147500_piRNA_house mouse
TCACGAATGATTTTAGTAGGGACACAGATT
>u80507_piRNA_house mouse
TGTCAGTGAACCTGAAGCAGTGGAAG
>u64959_piRNA_house mouse
TAAATTTTACTTTTATGTTATATGCATTGG
>u176158_piRNA_house mouse
CAGCTCACAAAAGGTGCTTTGCTGAAAC
>u70165_piRNA_house mouse
TGATCAAGTCATTGGATCTGAGGCACC
>u53188_piRNA_house mouse
TGGATTTCTAATGGTCTTGAGATGAA
>u65453_piRNA_house mouse
TCCCAAGACTACTTAGCCCTCCTGTTGGA
>u66068_piRNA_house mouse
TGAAGTCAGGTTTTTACTCCCAAGACTA
>u160544_piRNA_house mouse
TGGTTCACCTATTTCCACAGCCTCAATGT
>u151583_piRNA_house mouse
TACGTGTCTATGATTCTCCGTTGTTAAA
>u68134_piRNA_house mouse
CTGCAACTAGATGGACCTGCTTGGA
>u56039_piRNA_house mouse
TGATACTGGTAATGAGGACAACCTCAGAGTGC
>u67806_piRNA_house mouse
TAAATGTGCAACTCTTGGGAGAGCTTCCAGG
>u76051_piRNA_house mouse
TGTTATAAGGGGGACCACTGATTGAATG
>u46605_piRNA_house mouse
TCCCAGTTATTCTGTTGTTGCTCTGTGTC
>u64647_piRNA_house mouse
TGGATACAGAAACTCTGTGTTCAAAGTCCA
>u55535_piRNA_house mouse
GTCTAGATTTAGGGTCTGTGGTTAAGATA
>u162070_piRNA_house mouse
TGGGAGCCTGAGATGTTGGAAAAGCTGGA
>u46788_piRNA_house mouse
GTGGTTCATTAGAATCTGGGAGCTTCATGGA
>u154548_piRNA_house mouse
TTGGTGTCACCTGTAGGACTCACTTGGACC
>u46105_piRNA_house mouse
TTGACAAGCAGGAATAGCCACTACAGCCCC
>u76923_piRNA_house mouse
TGAGAAGTACAGATCTTTAGGAAAAATGT
>u68311_piRNA_house mouse
TACACACTATGGCATGTTTTGTTAGAGTGT
>u166693_piRNA_house mouse
TGCCATGCCTTGTCCTGAAGAATTTCTGT
>u82246_piRNA_house mouse
TGGGATCAAAAGTGTGCACCACTACATTTG
>u61406_piRNA_house mouse
TGCTATGTATTTGGTTTTGTTCCATCTTT
>u148985_piRNA_house mouse
TATAATACACGTGCTGGAAAGGAGCCGT
>u147968_piRNA_house mouse
TCAAACCACACCCAGAAACCTTCCCCAG
>u86767_piRNA_house mouse
TTAGAATTAGTCAACGAGCCCACCTTCCT
>u70546_piRNA_house mouse
TGGGATTAAAAGTGTGTGCTGCCCCG
>u63247_piRNA_house mouse
TCACTAGGTAGATCAGGCTTTGGCCATATA
>u150733_piRNA_house mouse
TAGATATGTTGCCACTTATTAAAGTT
>u152682_piRNA_house mouse
TACAAATAAGTCCTGAAGTCCATAGTGGTT
>u86888_piRNA_house mouse
TGTCTTTCTAAAGTATGAGCTTTCGACCC
>u78477_piRNA_house mouse
TGAGGACCCCTCTTCACTGTAAAATGGAGA
>u66816_piRNA_house mouse
TTTGACTGTGTGCAAGGGCTGGGCTAA
>u63112_piRNA_house mouse
TAAATCACGATTGGTAATATCCAGG
>u173253_piRNA_house mouse
TCCTTGATGTCTCGAGTTGGTGGATCTG
>u84352_piRNA_house mouse
TCCTCAGGACATAACCTATTTGAAGAAGCT
>u49233_piRNA_house mouse
TCACCAGTGACCCTAATCTAGAGGCTGGG
>u59682_piRNA_house mouse
TGCGTTGAGCTCATTATCCAGAAAAGCACA
>u45584_piRNA_house mouse
TGACCAAAAAAAGTGTCCCCAGTTGTTCC
>u152464_piRNA_house mouse
TACAATTTTCATCTATGAAGTTGCCTCTGAC
>u175161_piRNA_house mouse
GCCTATTCTATTCATTCACATTTTGATGTC
>u149382_piRNA_house mouse
TAGTACAAAGGTCCAAAATCATTCCTGGAG
>u172798_piRNA_house mouse
TCNGGAGAGATGGGCTCTTGCACTTGCTGT
>u63494_piRNA_house mouse
TGACAAGTTTTCTGGTGTCCTTGCG
>u87335_piRNA_house mouse
TTGGAAAGAGTGACTTTGTGGTC
>u80243_piRNA_house mouse
TGATGATTTCAAGGGCTATAAAACGTGAGT
>u159413_piRNA_house mouse
TGTGAAGGTGCACAGGGACAAAATAGT
>u67565_piRNA_house mouse
TGATGCTTTGCCCGTAAACAGTCACC
>u66293_piRNA_house mouse
TTAGGAAAAATGCACTAACTTCATCGGTTT
>u170340_piRNA_house mouse
TGACATGAACNCAGTGCTCAGATAGCT
>u87001_piRNA_house mouse
TACCATCAAACAACATGGAAGCTTCATG
>u167412_piRNA_house mouse
TGCATACAAATGGTTGAACATGCACAGGGT
>u86344_piRNA_house mouse
TAAGTATCTGATAGTCCATGAAGTGACGT
>u152808_piRNA_house mouse
TAATTCCCACGAGGCAGCGAAGAAGCTGGT
>u55424_piRNA_house mouse
TAGTCTGTGAAAGCAGTTTGCAATTTGA
>u157230_piRNA_house mouse
TNGCATAGTGTAACATAGTCCTTTCTTCAC
>u78617_piRNA_house mouse
TGCTTGTACTGAATTCTGATATGACTAAAG
>u166909_piRNA_house mouse
TGCCACTTTGTAGATGCTCCTACTGGTT
>u164487_piRNA_house mouse
TAAACAGGGATGAATGACATGGAGCCTGT
>u168773_piRNA_house mouse
TGATAATCATTTTTAGGGCAAGGCTGTT
>u165206_piRNA_house mouse
TGGAAACAAAAAGGTGTTAGTTTGCTGTA
>u61521_piRNA_house mouse
TAGGCCACTCATTTGGAAAGAAGCATGC
>u169069_piRNA_house mouse
TGAGGTGTCCTCGGACTGGCTGCCGC
>u64093_piRNA_house mouse
TTTTTGATTTGTGTGAGCAAAACCGGCGCCT
>u76887_piRNA_house mouse
TCCCAATACACACATGAAAGCTGCACTCC
>u51825_piRNA_house mouse
TACTTTTTGGAGACTGAACCTTTGTGGACT
>u156073_piRNA_house mouse
TTAATTAGGTAGACCTGTGCCGATAGGTGT
>u86779_piRNA_house mouse
TTAAGTGTCTTTGGAGTTCTTTTCCGG
>u64586_piRNA_house mouse
TATTAGATTTGAGGCTTTTTCTGTTTGC
>u76934_piRNA_house mouse
TGGATCTGATGGAGAGGAAGTTTGCACCCC
>u53416_piRNA_house mouse
TACATCCCTGAGATAAAATGATCTTGCCTA
>u160111_piRNA_house mouse
TGTAACAGATGCCCGAGGAACCACAAGTGC
>u150020_piRNA_house mouse
TAGGAGACTCGGTATTCCCTGTGTGGTTC
>u164811_piRNA_house mouse
TAAAAAAGAAAGGTGCTGGCCGATCCATC
>u81738_piRNA_house mouse
TAGCAACTTCTAGAACAGCTGACACAGGTC
>u66147_piRNA_house mouse
TCATAGAAAATATTGTTTTCTCAGCTTGC
>u65443_piRNA_house mouse
TGAAAGGGATGCAGAACCCACC
>u161626_piRNA_house mouse
TGGGTAGGCCACATACGGGTATGAGTAGA
>u55034_piRNA_house mouse
CAGGAACTAGTTTCTTGGAAGGTGCTCT
>u77496_piRNA_house mouse
TGGTACAGCTATATATAACCATCATCATCTGT
>u66499_piRNA_house mouse
TGTTTAATGGGAAGAAGCAACAATTGATGTC
>u75284_piRNA_house mouse
TAGGATGAGGTGTTTAATTTTAATTGA
>u73484_piRNA_house mouse
TGGAACGCTACCCCGGAGATTGTCCTCT
>u162192_piRNA_house mouse
TGGGAATGTGCTGCCATGTTCTAATGCCAT
>u88152_piRNA_house mouse
TCCCACTAGGACTTCATAGCACTAGCTAGC
>u153672_piRNA_house mouse
TAAGAAAGATCTGGGCAGGTCCGTACAGC
>u147361_piRNA_house mouse
TCAGAAATGTCCTGTGAAACTCGCCTAAT
>u87422_piRNA_house mouse
TCTGTCTACAGTATTGAACTATTAATGGG
>u169918_piRNA_house mouse
TGACTTGTTTACAGTTATCCTCCAGGTTGT
>u168614_piRNA_house mouse
TGATCCAACAGTACACTGGTTTGTCTAGGC
>u61598_piRNA_house mouse
TCTAGAAGAACTTTCTCTGGTTTCTCCTA
>u54664_piRNA_house mouse
TGACATCTACATCAGCACTGTGGCTGT
>u83679_piRNA_house mouse
TGGAAATTCCACCTACAACCTCAATCC
>u57450_piRNA_house mouse
TACCTCTTTAAGAATTCAAGACCTCACA
>u176648_piRNA_house mouse
AGACCAGCAATTGAGGGAAACCTTGT
>u158678_piRNA_house mouse
TGTTAAAACTGAAAGCAGTGGCCTCTTTTC
>u82944_piRNA_house mouse
TAAAAAGGAAAGTAGTCGTTGGCTGG
>u49772_piRNA_house mouse
TACAACTGCCTGCCTGGAGAGGGCATCAGTTT
>u74122_piRNA_house mouse
TGGTTTTAAAAACTTGTGGGTTCTGAAATA
>u82362_piRNA_house mouse
TGACTCTAGAATAGTCATGTGACCT
>u172672_piRNA_house mouse
TCTACTGGAGCTCCATGACGAAACACTGC
>u59958_piRNA_house mouse
TGGAGAATTAATAACAATACTGGATGGATA
>u154443_piRNA_house mouse
TTGTATTAAAACTTTGTGTCTTGATGATGT
>u155068_piRNA_house mouse
TTGAATTATGCCTCATAAAAACACAGGTCAC
>u153541_piRNA_house mouse
TAAGAGTAGCATGTCAATCTCCTGTTGA
>u80571_piRNA_house mouse
TGGTGATTTGAGTCTCGCATTTCCAGC
>u80441_piRNA_house mouse
TGTACTACATGGAAGTTCTTTCCCCTTGG
>u173693_piRNA_house mouse
TCCTAACTATGGTGCAATCTTTCGTGTC
>u85074_piRNA_house mouse
TAAAAACTTGACTGAAGACTAAGGATGA
>u80999_piRNA_house mouse
GAATCTGAAAAGCCCAAGAATGGTGAACATA
>u162155_piRNA_house mouse
TGGGACATACTGCCTGATCTCCTGTGAGA
>u158935_piRNA_house mouse
TGTGGCCAAATCGTGCATGCGCACCTTGTT
>u147023_piRNA_house mouse
TCATGAGGGTCTCGAGTTTTACCCAGGTTT
>u166823_piRNA_house mouse
TGCCAGGATCACTGCACGGTTTTGAGAAGC
>u67848_piRNA_house mouse
TAAATAATCCCACGGACTCACCTGGTAGCC
>u166807_piRNA_house mouse
TGCCAGGTGAGTCAGTGCATTGGTCAAGGTC
>u148373_piRNA_house mouse
TATGTATGTAGCAGGTGTTTGCCTGGTCC
>u165575_piRNA_house mouse
TGCTGGATTCTGCAGCCTACGATGTTCCGCC
>u159130_piRNA_house mouse
TGTGATTTGGAGTGGCTGTCTGTGAA
>u170534_piRNA_house mouse
TGACACGAGAGAACATTGTGGACCTGCTC
>u75849_piRNA_house mouse
TTAGTGAAGTATGCATTGTGCTCAATCAGC
>u60071_piRNA_house mouse
TGCTCAAGCTATGCCTGTTGTAGGACAC
>u65164_piRNA_house mouse
GTGGTTCATTAGAATCTGGGAGCTTCATG
>u170097_piRNA_house mouse
TGACGCTCATTTCTAACTAACTTGGGAC
>u54503_piRNA_house mouse
TAGCTGAATTTGTGTATATTCTGGTGTA
>u165175_piRNA_house mouse
TGGAAACTGACAGCCACTCTTCCCTGCCA
>u74700_piRNA_house mouse
TGAATGGGAAAGGTGCCATCTGCC
>u80049_piRNA_house mouse
TGTATTGAGAAGAAAAGGATCTTTAGATAA
>u154044_piRNA_house mouse
TTTGAGGATGTACTAAAGATGGGCAAG
>u165598_piRNA_house mouse
TGCTGCTTGAGCTTGGTGTCTAATGGGGA
>u45657_piRNA_house mouse
TGCCAGAGAGCAACTTCTATCTCTATCTGA
>u49514_piRNA_house mouse
TCAAGTGTGAATTGGGTAGGCCATGTGTC
>u72786_piRNA_house mouse
TGGACATCTTTAAGCATAGGTCTGGTA
>u76726_piRNA_house mouse
TGAGCTAACAGAAGAATCTTGTCTGCTT
>u157426_piRNA_house mouse
TNGAGAGTGTCCCCGTAGAGCAATGCTGT
>u161959_piRNA_house mouse
TGGGATGCCATGACACACGGGTGAGAGT
>u147930_piRNA_house mouse
TCAAAGCTCTGTGCCTAGTACCCAC
>u65156_piRNA_house mouse
TCTGAGGTAAGATGCCGCTTTCCCTATAGC
>u166654_piRNA_house mouse
TGCCATGTGGGTTCTGAGAATTGAACCTGGT
>u152580_piRNA_house mouse
TACAAGGTTGAGGAGATATGTCACTGGTGA
>u64129_piRNA_house mouse
TACCAACGGCCTTTTCTGTACCTATTGAG
>u153487_piRNA_house mouse
TAAGATGCTACTTGCCTATTTTGGATTAACT
>u167351_piRNA_house mouse
TGCATCATAGTGTCATGTTGATGGGAGT
>u53024_piRNA_house mouse
TTGCAGTGCTTAGAATCTCTACTGGAAGGT
>u68403_piRNA_house mouse
TGCAAGCAAACTAGGAAAAAACCACAG
>u74532_piRNA_house mouse
TAGGCTAATTTTACAGAGGCAAGCCCACAC
>u47628_piRNA_house mouse
TGGGAACTCTTGTTTGACTGTGCAGG
>u68769_piRNA_house mouse
TTACTTTTTGATTCGAGACAGGGTTTTGC
>u169993_piRNA_house mouse
TGACTGGTACCACTTTTGTGTTGTTTTGTGT
>u153471_piRNA_house mouse
TAAGATTGCGTGTCAAATCCTCATGTGT
>u158487_piRNA_house mouse
TGTTCTTCGGTAGTCCATGAATACATTT
>u80053_piRNA_house mouse
TGCTTTAAGCTTTTGTGATGAATCCTGAG
>u166724_piRNA_house mouse
TGCCATGACAATGGTGAACCGCACAGA
>u162673_piRNA_house mouse
TGGCCTCGAACTCAGAAATCTGCTTGCC
>u157339_piRNA_house mouse
TNGATTCAGCCTCGAATGTGTGCTATGAGT
>u167679_piRNA_house mouse
TGCACAGTTGTTCTGCGGCCTAAACACCACCC
>u65992_piRNA_house mouse
TTGTGCTGGACAGTTCTTAGAATTGGT
>u62836_piRNA_house mouse
TGGAAGTGTCCTGTTGCCCAACC
>u75971_piRNA_house mouse
TGTGGCCTGTGATGATTTCAAGGG
>u63996_piRNA_house mouse
TGACCCCGAAGTCTATGCAAAGATGTCCACC
>u151353_piRNA_house mouse
TACTTAGTGTTTGGAGCTGAGCCAGGTC
>u60193_piRNA_house mouse
TGAACAGACGAGTTCAGTTTCCG
>u68953_piRNA_house mouse
TGAAAACACTCGGACAGTGAACAGTGTTGT
>u83416_piRNA_house mouse
TTTCCAAAAATGTTCCCCAATAATGCCC
>u77169_piRNA_house mouse
AAAACGTGAGTGGTTCTAACTCCTAGAA
>u64962_piRNA_house mouse
TGAAAAGTTGGTAGGCTGGAAGTAACCTT
>u172487_piRNA_house mouse
TCTCCAGGCCTGAAATGATCTCTTAAGT
>u58500_piRNA_house mouse
TGTCTGATATTTGGTGTGCTTCCTCGTTT
>u160089_piRNA_house mouse
TGTAACTCCACTTCCAGGTGATACAGTGCC
>u55180_piRNA_house mouse
TATTATTTGTGAAGCCTCAGATCCAGC
>u56968_piRNA_house mouse
TAGCCAGTTGAATGTGATGGAGCATCAA
>u163485_piRNA_house mouse
TGGAGATGTCTAGTGGCAGAGTGATGT
>u62023_piRNA_house mouse
AGACACTTCAGAGTGTGAC
>u146932_piRNA_house mouse
TCATTGTGCTGGTCAATGTCTTAATGAATGGT
>u85991_piRNA_house mouse
TTTCAGGACATGTTCTGTGCAGCTGGCAAC
>u71687_piRNA_house mouse
TACAACTGAATCTTATGCCAATAAGGGTT
>u58078_piRNA_house mouse
TACAAAATGCCATACATAGGACTAGAGATGT
>u159314_piRNA_house mouse
TGTGACGGAGATCATGCGGTGCCCGGACT
>u174174_piRNA_house mouse
TCCCAGGTAACTCTGATATTAATACTTTTG
>u77019_piRNA_house mouse
GGGGTTTCTCTTCAATTCTGTGGTTGCTT
>u170980_piRNA_house mouse
TGAAGGACTCAAATCAATGGTGTCAGGACT
>u81459_piRNA_house mouse
TCTGAAAACAGAGACAATCGTAGGGCCC
>u152876_piRNA_house mouse
TTTTTAGAAGGTGTCTAAGGATGTATGTGT
>u62754_piRNA_house mouse
AAGAGCCAATATTGTAAGAAGAAAGGCTAA
>u158512_piRNA_house mouse
TGTTCGTGTCTGTTTGTCACCTTTTTGC
>u45796_piRNA_house mouse
TAGGCATCAGAGAATCGGCTTCCTGTGT
>u85688_piRNA_house mouse
TGCATTTTGTATTTTCTATGGTGATCCAAG
>u48369_piRNA_house mouse
TCAGAAGGACCACAGCTCAACCTCTGAGA
>u81570_piRNA_house mouse
TGGCTACAAAGTGTACTGAAGCTGCACGAC
>u173799_piRNA_house mouse
TCCGTGCTGATGTTCCATGGAGGCCAGT
>u54479_piRNA_house mouse
TTTCTGCCCTTTTTGTGTATTGAATGC
>u53220_piRNA_house mouse
TGAGTTCAAGCCTCAGAATTCAGGCA
>u53330_piRNA_house mouse
TATCAACATCCTACAGCTCACATCTCA
>u160973_piRNA_house mouse
TGGTCTTGTGATGTCCTCAACCCCTTTGGTTC
>u57839_piRNA_house mouse
TAGGTCTTTTGGTTAGTTCTCCTAACTAT
>u163331_piRNA_house mouse
TGGATATCAGTGTGGGCCGTTTCGTTCG
>u52374_piRNA_house mouse
TCCCTCTGGAGAAAGATGCCTAGCCTGGG
>u170601_piRNA_house mouse
TGACAAGGGCAGGTACCTCAATCCCAC
>u72228_piRNA_house mouse
TGTGATGTGTCATGCTGCTGCCGCAC
>u157943_piRNA_house mouse
TNCCAACTGAGCTACATCCCTACCTCCTAC
>u172244_piRNA_house mouse
TCTGCATCTTTTACAATGAACTTGACTTTGT
>u80597_piRNA_house mouse
TCCATTCGAGACATTGCGGTCCTTTTTTCC
>u58748_piRNA_house mouse
TTACAGACCAACCAAAGAAGCAACACTAAT
>u54813_piRNA_house mouse
TGCTCAAATTGAGAATATACCAAATGTCAC
>u62412_piRNA_house mouse
TTCCAGTCGATGTGATGGATATTGTTGACA
>u165450_piRNA_house mouse
TGCTTAGCGTGGGAGATGGATGAAGCTATT
>u154697_piRNA_house mouse
TTGGCATTTTTGGTGATGATTTCTATGTAC
>u58367_piRNA_house mouse
CTCAATGATGGATTTGTGGTCCCTGC
>u69568_piRNA_house mouse
TTTGATGTCATACCCAATAAGTTGCC
>u80013_piRNA_house mouse
TGAGTTTAAGCATAGGATCTCATAGCCCAC
>u156842_piRNA_house mouse
TNGGCTCTCAGGCAGTTTCAATTAGGTCCTT
>u81778_piRNA_house mouse
TGGGACAGGCAGATTCATGATGTAGAGC
>u174095_piRNA_house mouse
TCCCCATGTGTGATGCATACGACGGTGTCT
>u171891_piRNA_house mouse
TCTTTGGTAGCCTCTCCACCTTTCTTGGCC
>u154294_piRNA_house mouse
TTNCAGGTGTGCACCATAATGCCCAAGATG
>u173222_piRNA_house mouse
TCCTTTGCCACTCAGAATGAAATTAAAGAGT
>u49961_piRNA_house mouse
TACGTATTTAACTTCTATCTGCCTCATTC
>u166079_piRNA_house mouse
TGCGAAGCGTGCACACTAGGCCATGGAT
>u52336_piRNA_house mouse
TGGGATAGGTTTTCTCCTAAGGAGCCATGCC
>u78344_piRNA_house mouse
TGTGATGTCATATACTTTCAAAGGTCCCAT
>u55062_piRNA_house mouse
TAGACATGAAGGCAGCCTGCCCTGATGCTT
>u154096_piRNA_house mouse
TTTCNGACGTGCTGAACAGACCAAAGCTTCC
>u73170_piRNA_house mouse
TGTTACCAACAGAGACAAGTCAACAGCCTG
>u56860_piRNA_house mouse
TGTCTTCAGTCTAGACTTCATCCTCCAAG
>u78874_piRNA_house mouse
TGACTTAGAAGTTCTAACATAAGCCAT
>u82143_piRNA_house mouse
TAATCTCTCAGAGAAGGTGACAGTGATCC
>u62858_piRNA_house mouse
TAGGATTAAAGGCATGTGCCACCACGCCAGG
>u166548_piRNA_house mouse
TGCCCGCTTGCCTATAACATTTACAAGGGT
>u57620_piRNA_house mouse
TAACATGTGAAAAGGAACAAAAGGGCTC
>u167621_piRNA_house mouse
TGCACTGTGGCCTAGACCTCCTTGCC
>u171376_piRNA_house mouse
TGAAATTGGGAAACTACTCATTTGAATGTGA
>u161946_piRNA_house mouse
TGGGATGGTCTCGATTACTGCAGTGTGCAC
>u153040_piRNA_house mouse
TAATCACCATGCAACCCCTACAATTCTTGC
>u159821_piRNA_house mouse
TGTCAACATTACCTCTGCCAAAGGAATCTACC
>u78951_piRNA_house mouse
TAGCTATTTTGAAGCCCTTGTCTTGTGCT
>u84879_piRNA_house mouse
TAAAAGTGATAGGGATGGATGGCCCTTGT
>u72352_piRNA_house mouse
TGTGAAATACCTTATGTTCTGGTGAGA
>u66746_piRNA_house mouse
TAGGAAGTATCCTTGAGCCAGGCTGGCCCA
>u50670_piRNA_house mouse
TGAGAGAACTTTTCAGAATGCTACACA
>u166815_piRNA_house mouse
TGCCAGGGTGTTTCCTATGAAGTTGAGAGG
>u78768_piRNA_house mouse
TTCACAAAGGTAGGTGCTCGCCCA
>u87880_piRNA_house mouse
TCATAATGAGAACATTTTCACAGTGAAAG
>u170663_piRNA_house mouse
TGAATTTTTCTCGTTTTCCGTCTGACCACC
>u54042_piRNA_house mouse
TAGGACGGAGGTTGTTGCCTAAAATTGGGA
>u168799_piRNA_house mouse
TGATAAAGGTCCGAGGAGATGATTGTA
>u46453_piRNA_house mouse
TTCTTCTTCATTTCTAGATCCCTGGCTACC
>u154818_piRNA_house mouse
TTGGAAACTCTGCCTGGATAAATGCTCCATTT
>u47213_piRNA_house mouse
TCGTACTAAGTCACCATACTAAGTCGC
>u58851_piRNA_house mouse
TCCTACTGAAGAGGCTTCAGCCTTTGTAGA
>u73360_piRNA_house mouse
TGAATGAAGTAAATAAATATTATAGTTGGGC
>u164748_piRNA_house mouse
TAAAAATATTAGTCTGTCCTCTGTTGGCC
>u51040_piRNA_house mouse
TGCTCTATGGTGGATCATCATCATTGTCAAT
>u169273_piRNA_house mouse
TGAGCTTTTGAAGTTAGCACATTCTGTTTTC
>u57682_piRNA_house mouse
TGTTTATGCCCAGGAAACCTCTCCCA
>u63311_piRNA_house mouse
CAACAGAATTTAACGGAAGCTGCCAAC
>u65875_piRNA_house mouse
TGACCAAAGAACCAACAGCTATGTGGATGG
>u66341_piRNA_house mouse
TGCTAAGGTGTCATTACAGTTTGGCTGTA
>u48616_piRNA_house mouse
TATTTGCGGAGAGCTATTGCCTATCGGCCT
>u86837_piRNA_house mouse
TCATTTTGTGAATATATTCTGGGCTATATT
>u70782_piRNA_house mouse
TCCTTGAAAATCATCACTGTTACTTTTGAA
>u174434_piRNA_house mouse
TCCAGTCGAGAAACAATGAAGGGCAAGATGG
>u155729_piRNA_house mouse
TTCACAGAAACTTTGCCAGACTGCTGCTC
>u85152_piRNA_house mouse
TAGGCTTTCACAATCCTGTGTTCTTGTTGCC
>u60581_piRNA_house mouse
TGAGATACTGCTGAACCTCTGG
>u78904_piRNA_house mouse
TACAACATTTGGGTCTACCGCTGCC
>u49365_piRNA_house mouse
TACCAAGTCCATTTCCCGAGCCCACCTCC
>u173505_piRNA_house mouse
TCCTCCTTCAGTGTGTCAAGAAGCTGGGCAC
>u48820_piRNA_house mouse
TGGTGGCTCGTGTCTAAAAT
>u160234_piRNA_house mouse
TGNGTGCTTATAATGTGCCAGGTACT
>u149884_piRNA_house mouse
TAGGATTAAGGGTGTGTATCCACCATGCCTA
>u166669_piRNA_house mouse
TGCCATGGTGCCTCCTTGTACCTTGGATGT
>u154484_piRNA_house mouse
TTGTAAATCAGTGTACAGGTCCTCAACCTC
>u82048_piRNA_house mouse
CCCCAGACTTGAAGTTGGACCTTGCTTGTG
>u170403_piRNA_house mouse
TGACAGGTTGTTTGCCTGACTCCAAGCTC
>u50374_piRNA_house mouse
TGTAATGCACACTGAAGATCCCCACCG
>u151756_piRNA_house mouse
TACCTGGTAGCACTGAATTGGACCTACGC
>u74942_piRNA_house mouse
TGAAGTGTCAACACAGGCTGAAAGCAGAAT
>u53208_piRNA_house mouse
TAGAACCTAAGAGCACATGCCAGAA
>u59953_piRNA_house mouse
TAGTCTTACTACAACTTGACATGACAAGGC
>u73917_piRNA_house mouse
TGAAAAGTAACCAAACAAAATGGTAGAAGTT
>u167779_piRNA_house mouse
TGCAATGGGGTATTCTGCACAGTGTTGC
>u65076_piRNA_house mouse
TCATTTCTGCCCATGGAGCGTTTTTGGGAT
>u148389_piRNA_house mouse
TATGGTGTGGCCCAGTGACCATAGTGT
>u164513_piRNA_house mouse
TAAAATTGGATGTCTAGGATAATGATTGTC
>u173004_piRNA_house mouse
TCGGTGAAACTCATGTTGAGATTTAATTGC
>u157760_piRNA_house mouse
TNCGGAGCATATAATGATGGCTGCTGG
>u60959_piRNA_house mouse
TGGGAGAATTCATTAATGCCCTTGCCTGACCC
>u152240_piRNA_house mouse
TACAGTTCCTCATGTTATGGTGACTGCC
>u65420_piRNA_house mouse
TACCTAAAGACATCTCTGATTTTGATGGT
>u158859_piRNA_house mouse
TGTGTATCCTGCCTCACCCATCTGTAATTC
>u151220_piRNA_house mouse
TAGAAACAGGTAGCCTGAATGCCATTTA
>u82059_piRNA_house mouse
GCTATGGACACTCCTTTCAGACAGGCTTGC
>u52535_piRNA_house mouse
TGATTTCACCAGCATATGCTGTCAGCTGT
>u57089_piRNA_house mouse
ACCGAAGACAGAAAACGCAGTGCACGGCCA
>u48304_piRNA_house mouse
TTCAAGCAGAGCAGCAGGATATGCTTGCCAA
>u153430_piRNA_house mouse
TAAGCCATATGCCTACCCTATCTTTGTTTC
>u164535_piRNA_house mouse
TAAAATGGTACCTGGCTTACGTCATCACT
>u49295_piRNA_house mouse
TGCTCTTTGGAAACACCCTGGAAGAAT
>u74193_piRNA_house mouse
TCTTTGAATAAGTAGTAAGCTAATGCGGGTC
>u79123_piRNA_house mouse
TGGAACAGCTGGGATGATCCCAGAA
>u73397_piRNA_house mouse
TAAGAAAGGCCACAGATCCTGAAGTTC
>u86857_piRNA_house mouse
TGCAATAATATGGTTTCAAATTTCACATTGC
>u173403_piRNA_house mouse
TCCTGCGTGCTCTGGAAGATGTCCCTGGT
>u157733_piRNA_house mouse
TNCTAAGTGTCTCTTCAGAATATCAGAGG
>u175218_piRNA_house mouse
GCACTAGGTGAATCTCGATGTGCCTGC
>u160578_piRNA_house mouse
TGGTGTTTGCCAGGTGAGGATGTGCGTCT
>u64518_piRNA_house mouse
TACGAATGATGTTACTGGGAACTGCAATG
>u54515_piRNA_house mouse
TACAACTGATCTAAATTAGATGCACTGCACC
>u45541_piRNA_house mouse
CTCATGTACTCGGTTTGTGCCAGATATCA
>u63444_piRNA_house mouse
TGCAAAGACGTAGGATGGGAGC
>u87526_piRNA_house mouse
TCCCATTGAATTTTGTCCTGAGATTTACC
>u53871_piRNA_house mouse
TACGTAGATTGGTACCTATCA
>u47294_piRNA_house mouse
TGATGGACTATTCGAATGGAGGTGCTCTC
>u174709_piRNA_house mouse
TCCAATGGAATCCTGGTTGTCATATCCTA
>u86250_piRNA_house mouse
TAACGTACGTATGTTTGAAATGTGACT
>u59672_piRNA_house mouse
TAGGTTCTTATTCTAGGGTGGCCACAAAA
>u52913_piRNA_house mouse
TGGGAAAACACAACAATCTGCAAGGGAGA
>u162381_piRNA_house mouse
TGGGAAACGGGTCACGAATTCCTTGTGCCT
>u63645_piRNA_house mouse
TGCATCTAGATTCCAAAGTCAGAAATGACA
>u56461_piRNA_house mouse
TGGGATTAAAGGCGTGCACCACCACGCCCGG
>u79801_piRNA_house mouse
TCAGGATGGAACGGGTTTCGTGC
>u150081_piRNA_house mouse
TAGGACAATAGCTGTGACACTCAGAACC
>u172177_piRNA_house mouse
TCTGGGTGATTAACCGATGTGCCCAAGCCGT
>u172612_piRNA_house mouse
TCTATTGTGGATTCAGGTTCTGATAAGA
>u55488_piRNA_house mouse
TAGCCACAAGGTTAATGGGTCTTTCTATC
>u146935_piRNA_house mouse
TCATTGTCAGAGTTTTTCACAGAAAGGAA
>u46896_piRNA_house mouse
TGTCAAAATGTCTGACGTGCCTGGAACGTT
>u45639_piRNA_house mouse
TAAAAGAAAGCTTCAATCAGTCTTGAGTGG
>u72518_piRNA_house mouse
TGTCCTACACTTGAAAGAAAACACCTTCC
>u148724_piRNA_house mouse
TATCCACAGTGTGTCTCCCAATATGAC
>u57314_piRNA_house mouse
TGAACTGGGTATACCTGAAAGGGAGGCT
>u70773_piRNA_house mouse
TCTCATGGTGCCGGGTGCTTATACCTAAAGG
>u158399_piRNA_house mouse
TGTTGTCAGTATTGACAGTCCAAGACCTAC
>u76659_piRNA_house mouse
TGATGAGTGTTGTAGGTCATTATCAGGAAA
>u68194_piRNA_house mouse
TGAGAAACACAGTAAGCCTTAGATCTTCCT
>u163443_piRNA_house mouse
TGGAGCTTCATGGACGATACAATGCAGA
>u168568_piRNA_house mouse
TGATCTGCTGAGGTGTGAGATTCGGTGGT
>u50465_piRNA_house mouse
TCTGAATCCTTGTATCTCATACCAAACCCTC
>u49398_piRNA_house mouse
TAGGCTTATAGTTCGTATCTCAGAAAAGTCT
>u50603_piRNA_house mouse
TAAAGCTGTGTAGTACTCCATTGCCTGTGT
>u157969_piRNA_house mouse
TNCATGATACTAGTGTGGCATGGCAG
>u147984_piRNA_house mouse
TCAAAATGAAAGGGTTCCAGGTTGTGTCTG
>u51869_piRNA_house mouse
TTCAACATGACTTGATCCCTTCTCTATGCCT
>u162488_piRNA_house mouse
TGGCTGCTTCACCCAAGTCACTGGGCAAT
>u171771_piRNA_house mouse
TGAAAAGGCCGTGTCGCTTGGCAGATGTTA
>u67115_piRNA_house mouse
TAAGGCTGACTCCACAGGACTACATTC
>u157278_piRNA_house mouse
TNGCAGGAACAAACGACATCAGCGAAGGTGT
>u149593_piRNA_house mouse
TAGGTGACTGCCAATGGATAACCTAAACGG
>u71761_piRNA_house mouse
TTAGCTCGCATTTTATCTGGCTGGTACCT
>u84970_piRNA_house mouse
TGGCTTACAATGTCTCTTACTACTGACCCC
>u148706_piRNA_house mouse
TATCCCCTGTGTCACATCAACTAGCCTCT
>u87673_piRNA_house mouse
TGACTATAACTGTCCCTTCTGAAC
>u150789_piRNA_house mouse
TAGAGGTTGACCCTGCCTGATGCTC
>u54348_piRNA_house mouse
TGAGATGTGAAGATTCGATGTGTTATGC
>u152415_piRNA_house mouse
TACACCGCCACATTGAATTCACCTTCCAGC
>u171809_piRNA_house mouse
TGAAAACTGGGATGTCTGCACACTCACTC
>u70097_piRNA_house mouse
TACACCTTATTCTGTGTGCTTCCTAGGT
>u48800_piRNA_house mouse
TGTTCTTTATTTCCGGAGCGCCCTGATA
>u174539_piRNA_house mouse
TCCAGATCTTAACGTGGTCTAATGATAT
>u168059_piRNA_house mouse
TGCAAAGTTGTTTGAAAGTGCAAGGTGTCTTA
>u161636_piRNA_house mouse
TGGGTAGATCACATATACCAAGGTGTCATGT
>u159360_piRNA_house mouse
TGTGACCAAGGCCCAAGATCAGTCGGCAT
>u59777_piRNA_house mouse
TAATAATTAACACATGGAATGGGGTACCA
>u69532_piRNA_house mouse
TAGCTTCCGATGGATTTAAAGAATGAAACA
>u172029_piRNA_house mouse
TCTTATGTGGTCACTTGTCCCACTGGTTTC
>u165404_piRNA_house mouse
TGCTTCAGTGCTTTTTATTCTTTGGCATCCT
>u158143_piRNA_house mouse
TNCAAGTTGGATGGGTGTCACTCTGTACTA
>u86129_piRNA_house mouse
TTTACCAATCAGAATTAATTGGGAGCAGGTT
>u66411_piRNA_house mouse
TACTACAGAGTTTCCTTTCATCCCTAGCAA
>u156728_piRNA_house mouse
TNGGTGCAGCGGATCGGCCGTAGAGACCCTA
>u172057_piRNA_house mouse
TCTTAGAAGGAATGCTTCATTTTTGCTCC
>u163201_piRNA_house mouse
TGGATTACATCTTCAGAGTCTGCCAGGC
>u48006_piRNA_house mouse
TCCCCATTTCACAGATGAGGAAACTGAAGC
>u65340_piRNA_house mouse
TGGTACCAATCAAGAAGCTGTTTTGTCCC
>u81872_piRNA_house mouse
GATCCTTTGCTAAGGTATTGTGTGTGGGA
>u60885_piRNA_house mouse
TTCCTCTCATGAGCGGGACGATTGTTCGA
>u86160_piRNA_house mouse
TGCATTCCTGATACCTCCTGACTGACCT
>u172442_piRNA_house mouse
TCTCTAGGTGGCTTCCCTTCAGTCTCTGT
>u152053_piRNA_house mouse
TACCAAGATCCACAGAAGGTGAGGAGGGC
>u61536_piRNA_house mouse
TGAGTCACCACCAGCCTTCAGCTCAGAGC
>u150253_piRNA_house mouse
TAGCTCCAAGTTCCTTCCCGATAGAGCT
>u78898_piRNA_house mouse
TGGACAACCGACTCCATTGCTTAGCGTGGGA
>u165250_piRNA_house mouse
TGCTTTTGGNGTTCACTTACATATCAGGG
>u162270_piRNA_house mouse
TGGGAAGCTTGTTGAGTTAGAGTGTCTCTT
>u148778_piRNA_house mouse
TATCAGTATTAAATATTGAAGTGCCACCTAC
>u171924_piRNA_house mouse
TCTTTATATTTTATCCTCGCTCAGAGGCAGC
>u62270_piRNA_house mouse
TGATCACCATGTGGCTTGTCTTGT
>u85360_piRNA_house mouse
TTGAGGCTCTACAAATCGGCGTGTTCT
>u67156_piRNA_house mouse
TGGTAAATTTCAGTTTGTCCATGGTAGG
>u65659_piRNA_house mouse
TAGTGCAGGTCTTTCTAAAGCTGCCTGA
>u53651_piRNA_house mouse
TGTGCATCGAGATTATCTTTTCTTGG
>u75914_piRNA_house mouse
TAAAACACCACAAAGAGATTCTTCAGTTGCT
>u164496_piRNA_house mouse
TAAACACCACAAAGAGATTCTTCAGTTGC
>u155094_piRNA_house mouse
TTGAAGGCGTCTAACAGTGTTGGCCACTGT
>u80005_piRNA_house mouse
TGAGCTCACTCATCTTCACTTTGGTGGTC
>u148803_piRNA_house mouse
TATCAGAATTGACAAGTGCCTGTCCGGGA
>u73298_piRNA_house mouse
GAGAAGAGCTCCCTAGACACCCA
>u79680_piRNA_house mouse
TTGCTACATATGTGCAGGGTTGCAGCA
>u51047_piRNA_house mouse
TGCTACAAGAAGCTTGGATCTGAGGTGT
>u59636_piRNA_house mouse
TGGACTGGTGTAGGAATTTCCTAGTGTATTC
>u51007_piRNA_house mouse
TAGAAAGAGCGCCCAGACAACTTTATCACT
>u60874_piRNA_house mouse
TGCTCATGAATAAACATATCACAGTGTGTC
>u47198_piRNA_house mouse
TAACCACAAGTCCAGGATGTATGGAAGAAAA
>u161582_piRNA_house mouse
TGGGTCGTTTCCAGTGCTGTGATTTGCC
>u52924_piRNA_house mouse
TGTCAACCGGGACAGCGACGAAGCCACC
>u73283_piRNA_house mouse
TAGGAATGTTTTATCAGTTTAAAACTGAACCA
>u83463_piRNA_house mouse
TGCGAGACTTCCACAGTTCTCCTTGTGGCCA
>u150240_piRNA_house mouse
TAGCTGATTCCTGGTTATCAATGTTGATGT
>u85772_piRNA_house mouse
TAAGAGAATTCAGTGTTGCTCTGAGGACAG
>u166880_piRNA_house mouse
TGCCAGAGTGTTGACATTAGAGTTCATCT
>u173437_piRNA_house mouse
TCCTGACGGGCTGCTCAATGTTCTCTACAG
>u174913_piRNA_house mouse
GTCCATCATGAAGGTTCCCGGATGTGAGT
>u61301_piRNA_house mouse
TGATTCATAGTTAATTGGTGTGTTTGTG
>u82791_piRNA_house mouse
TGATTGTGGGTCAAACTGACAAGAGGT
>u58223_piRNA_house mouse
AGATAGGTGACTCAAAGACATCTGT
>u155812_piRNA_house mouse
TTCAACACTTCAAGTTTAAGTGGTTCAGTG
>u65289_piRNA_house mouse
TGTGCGTATCTGTCTTTTGGGACATCTTGG
>u165314_piRNA_house mouse
TGCTTTCAGTACCCACATGCCTTGGGCCAG
>u150990_piRNA_house mouse
TAGAATCTGTGTCCTCTATAACCATAGC
>u54408_piRNA_house mouse
TACCAGAATCCTTCCTGACAAGAGAATC
>u55226_piRNA_house mouse
TGATAGCATCCTTTATCACTGACTAATCC
>u173758_piRNA_house mouse
TCCNCTGGTAGCAGAGAACAGGTGTGGC
>u157326_piRNA_house mouse
TNGCAAACTTTTAAAGCTGAGGTAGCTG
>u61076_piRNA_house mouse
ATGGTACTTCTTAGGGCTTATACCCTTTGA
>u75804_piRNA_house mouse
TCCATTATGGAAAAACTTGGAGGCGCTGTC
>u46418_piRNA_house mouse
TCATGAACGATGGAAACTTAGAAAGCGAGT
>u160113_piRNA_house mouse
TGTAACAACCATATCTATGCCACACACTTC
>u157467_piRNA_house mouse
TNGACAGCAGGACGGTGGCCATGGAT
>u155526_piRNA_house mouse
TTCCATACTGCTGGTTTTGTGTCTCCTAGC
>u171877_piRNA_house mouse
TCTTTTCTGTCATATGGTGATAATGGTCC
>u55513_piRNA_house mouse
TCAGAATTCAGGCAGTTGCCGCCAGT
>u167008_piRNA_house mouse
TGCCACAAAAAAATNCAGATAGTATTTTGTG
>u151089_piRNA_house mouse
TAGAACTCGGGTGTCAATGGTGGCCTCATCT
>u82787_piRNA_house mouse
TGTTTGTGCACATGGGCTTAAATAGCCTGGA
>u75286_piRNA_house mouse
TGCCGTATCAGAAAGAGTCAAGGCAGTC
>u86464_piRNA_house mouse
TAGGTCAGGAACTATGGACATGATCAGGGT
>u77268_piRNA_house mouse
TCTACAAATCGAGTTCCAGGACAGCCA
>u164764_piRNA_house mouse
TAAAAAGGTGAGTCCTACATTGTGAATGGC
>u45659_piRNA_house mouse
TTTACACTCACTATAGACACGTGAGCAACA
>u48995_piRNA_house mouse
TGCATCAACCGTAAGTCTACAAGTTCTCAT
>u83571_piRNA_house mouse
TACTTAACGGTGATGGTACTCCAACCTGGC
>u176643_piRNA_house mouse
AGAGCAACTTCAAAGGGAACTGAAGGCCTC
>u71976_piRNA_house mouse
TACTAAGATGGAAGCTTGCCTTTGGGGAG
>u74858_piRNA_house mouse
TGGGAAACAGCCATAAAGATGCCTGAA
>u63567_piRNA_house mouse
TCAACTGCGACTTTTTGTGTGTCCTGAGC
>u71793_piRNA_house mouse
TACTGATGGATACTGTATATGTCTTGTTGA
>u48501_piRNA_house mouse
TACTGAGCTACTTTCAAGTCTTCACTGCAGT
>u161230_piRNA_house mouse
TGGTACATGGGTGTCCTTATCTTCTTCTTA
>u86002_piRNA_house mouse
TGATTTTTGGGGCAACCAACTGGGACTTGATT
>u62503_piRNA_house mouse
TCAAACAAATGGAGCGCAGATGCTGTTCTGT
>u148779_piRNA_house mouse
TATCAGGTTTGTTGTCTGCAGACACAATGG
>u169652_piRNA_house mouse
TGAGAGATGATCNACATGTGCCACGTCA
>u47913_piRNA_house mouse
TGTAAAAGGAAAGCCCCTGATATTCCCAC
>u46742_piRNA_house mouse
TGAAATTAGTGGTGTTTGGACTTCTT
>u176107_piRNA_house mouse
CATCAACAAGGGCTTCGACTTCCTGCCG
>u75912_piRNA_house mouse
TCTTAAAACCTCATTATCATGCCTGGACC
>u65135_piRNA_house mouse
TTACAGAGTTTGGACTTTAATCTGTGGGC
>u48623_piRNA_house mouse
TGCAAATAAGCCTTACAGGTATGGT
>u172642_piRNA_house mouse
TCTATAGATGAGGTGGCCTCCCCTATTA
>u170105_piRNA_house mouse
TGACGCCTGAGCAATAAATGTCTTGCTTT
>u80211_piRNA_house mouse
TCCAAGACCATGGAATAGTGAGCGCTACT
>u162800_piRNA_house mouse
TGGCCAGAAGAATTGCCACAAAATTCTGGGA
>u86827_piRNA_house mouse
TGCCTCAGCCCCTCTGTGCTTTTGCCTGT
>u71316_piRNA_house mouse
CTCCTTCCATAGTGAGAAGTGATGCAC
>u155493_piRNA_house mouse
TTCCCATGGTGAGTTCTGAAGGTGCAGGT
>u172003_piRNA_house mouse
TCTTCCTATGATTCTGGTGCAAAGTGCT
>u165779_piRNA_house mouse
TGCTCAGGAACGATGTGCATCATTAGCTC
>u85935_piRNA_house mouse
TACAATGCATTCGACAGTCAGCCGCCCTCT
>u167638_piRNA_house mouse
TGCACTCAAGAATACACCCAAGGTCTGGCC
>u50373_piRNA_house mouse
TTAAATAAATCAGTGCCTGCAAAGTATC
>u174296_piRNA_house mouse
TCCCAAGAGGTCAAGTGTCTGGATGGACCA
>u148293_piRNA_house mouse
TATTAATGTGCGAAACTCAATCACTGACC
>u50080_piRNA_house mouse
GTGCTGCTTTATTTGAAATGTTTTCTT
>u45532_piRNA_house mouse
TAGATTAAATTGGTTCAAAGACCATACGGTT
>u162419_piRNA_house mouse
TGGCTTCTATGTAGTCATGGGTGTCCTTGT
>u63327_piRNA_house mouse
TGAAAAAGTCTTTTGTGTACCAGATG
>u71180_piRNA_house mouse
TCAATTGAAAGCTGAGCCCAGCAGGTGA
>u66441_piRNA_house mouse
TATCAATGCCAATAGTCTCTAAATCTGGGT
>u79531_piRNA_house mouse
TAGTTAATGCTGTGGACTAAAGGGGTATC
>u168626_piRNA_house mouse
TGATCAGGGGAGTTCTCAACACTCAGTGCTC
>u175547_piRNA_house mouse
CTGTATGAGTCCTGGGTTCTCTACTTC
>u71557_piRNA_house mouse
TGTCTTTAGTAACATTGATTCCCCTTGCTA
>u148929_piRNA_house mouse
TATAGAAAGTGACCAGAGAGGTTGTGGAC
>u78469_piRNA_house mouse
TCAGAAACAACTGCAGACACTTCCAGACA
>u166398_piRNA_house mouse
TGCCTATGAAACCAGAGATTGAACCAAGA
>u164314_piRNA_house mouse
TAAAGGAATCAGCCTGATGTCTCTTGTGGT
>u154465_piRNA_house mouse
TTGTACCTTGGATGTCACTTCAGATGCTT
>u55906_piRNA_house mouse
TGCTCCTTTTGAGAAATTACATTCAGATAC
>u171057_piRNA_house mouse
TGAAGCAGCCAGCACCATCCAATTAGTCC
>u86791_piRNA_house mouse
GACATTTTCATACATGTATATAATGTATTTT
>u166005_piRNA_house mouse
TGCGGTGCTTATGCTTAGACATGAAGG
>u54859_piRNA_house mouse
CCTCGGCCGCTTCTGGAGTGCACCCTC
>u58403_piRNA_house mouse
TAATAAGGCCTTCACTGTTTTCTGTTTGG
>u80532_piRNA_house mouse
TGAGTACTGAGTTTCCCTCAAACACGCAC
>u150719_piRNA_house mouse
TAGATATTGGTAGAGGTATTTCAGGACTGT
>u77255_piRNA_house mouse
TGCCCTTTTGTTTGCTGGCTGTGGG
>u163262_piRNA_house mouse
TGGATGGTGAGCTAGGAAAGCTACCTGGGT
>u83016_piRNA_house mouse
AAGTAGATATATTATAAGGTTTCTGCACTGT
>u55396_piRNA_house mouse
TGCTAACTGTGTTGCTGCTCCCTTG
>u47608_piRNA_house mouse
TTCCTCATGGGTAAAATTGGGATATCAA
>u49040_piRNA_house mouse
TAGATGCTGAACCTGCTTTGATTTGAGT
>u166439_piRNA_house mouse
TGCCTAATTCCGGTGCACAGCTCTGAAC
>u66472_piRNA_house mouse
TGCTACAGGTGGCGTTATAGGATGCTT
>u67523_piRNA_house mouse
TGGGTCACATGTCAATACAAGTTGGATGGGT
>u57259_piRNA_house mouse
TGAACATGCTCTGTCTTGCTGGTTCCATGCC
>u172475_piRNA_house mouse
TCTCCGATGCCCAGATGATGCAGACGGCCC
>u57603_piRNA_house mouse
TTCTTCAGTAATCAAATGGTAACCAGGGG
>u68649_piRNA_house mouse
TTCCTGCAGAAATCCTAAAACTTCCAGGTA
>u50500_piRNA_house mouse
TAGATGCTTAGAGATAGGTTTTTGATGTA
>u49680_piRNA_house mouse
TGTTTACCCAAACTTATGCATGGTAGCCAGC
>u173907_piRNA_house mouse
TCCCTTTCTCAGCTGGTGAGCGACTTGACCC
>u87198_piRNA_house mouse
TAAGTATTTCAAAACAACTTGATGAGCAT
>u71009_piRNA_house mouse
TCTGATGTGCTGACAACCTGGTGTCTAC
>u51240_piRNA_house mouse
TAGGAAAAAGAGAGGCTTGTGGGTCTTCC
>u71350_piRNA_house mouse
TCCCATTATCCATAGCCAGAAGTATTCAA
>u167198_piRNA_house mouse
TGCCAAACTTACCTCTAACCTGAGCTGGGTT
>u49900_piRNA_house mouse
TTATTGTGTCAAAATCCCTTTCTCAGCTGGT
>u155290_piRNA_house mouse
TTCTAGGGTGGCCACAAAATGAGTTTAGGT
>u86708_piRNA_house mouse
TTCTACAAGGTATGATTTTGAGCTCATGT
>u78605_piRNA_house mouse
TTGGTCAGAGTGTTTGAACTCAGTAACAGA
>u154738_piRNA_house mouse
TTGGAGTGGTGCCCGTTTGATGAGCTGT
>u74552_piRNA_house mouse
TGATAGTCTTCATTTGAGCTTGTTTCATTGG
>u153979_piRNA_house mouse
TTTGGTGACAATATTGGACGACACATACC
>u149181_piRNA_house mouse
TAGTGTAAATCAGTGTAACTATGGTATC
>u148915_piRNA_house mouse
TATAGGACAATGAGCAGGGAATGAGATGGT
>u61009_piRNA_house mouse
TCCTACAGGCTGCGCCGTACCCATCTCCAG
>u174907_piRNA_house mouse
GTCGATTATTTCATCTTTTCTTCAGGGTTC
>u64247_piRNA_house mouse
TAGCATTGGAGTCAAAACTTTACCAGCATC
>u71601_piRNA_house mouse
TCTATTGAGAACCAGAAACTACGTGCTGA
>u158352_piRNA_house mouse
TGTTTAGTGGCTACCTGGATGGCTGA
>u65242_piRNA_house mouse
TGCTCTTTGTTTTTGGCGATCCCTTACTTC
>u46760_piRNA_house mouse
TTTGATGTGATACGGCCACCCATTGGGCAGG
>u164722_piRNA_house mouse
TAAAACACCACAAAGAGATTCTTCAGTTGC
>u163823_piRNA_house mouse
TGGAAGTTGGAGCCTACTAACTGGGCAGCC
>u159495_piRNA_house mouse
TGTCTGCCGTTTTCGAAACAAGAAACCTAGC
>u54457_piRNA_house mouse
TTCTTGGTTCCACAAGCAGTATTTATCAATA
>u82540_piRNA_house mouse
TTCACTTCATGGACTTCCCTATGATCGTGAC
>u158071_piRNA_house mouse
TNCACTAGCAAGATTTTATCGAAAGGACC
>u83322_piRNA_house mouse
AACGGTCACAGATACCTGGATGGAGGTC
>u154214_piRNA_house mouse
TTNTATGTAGTCCAGGATGCAGCGATCTGT
>u78475_piRNA_house mouse
TCCAGCAGGTTTTTACTGTTCAAGTAATTG
>u169497_piRNA_house mouse
TGAGATGGATTCCTGTTTGTGTGCCTGTG
>u62979_piRNA_house mouse
TCTCTCCTAAGATGTTCAGAGCAACTGCC
>u164870_piRNA_house mouse
GTGGGAAGCACAGAAACATTTCCTAGGTGT
>u157899_piRNA_house mouse
TNCCAGACTGATGGTAAAGCCAAAAGATAC
>u151429_piRNA_house mouse
TACTGCCTATAGATTCTTAAGGAATGGTGG
>u153123_piRNA_house mouse
TAATAAGCAGGTGTCTGGTTACTCAATAT
>u86240_piRNA_house mouse
TGCCAGAGTGTTGACATTAGAGTTCATCT
>u58409_piRNA_house mouse
TGCATAGTTGAGGAAAGTCCACAAAAGG
>u71440_piRNA_house mouse
TGAGACGTCTGTAATGGCAGTAGTGTCCTG
>u47120_piRNA_house mouse
TAAGCTGTTCATTACAAGATGGTGTTCTTA
>u167476_piRNA_house mouse
TGCAGGTCTTACGGCTCACTGCGGCGTC
>u86848_piRNA_house mouse
TGAAGGTAAGAGAGCATACACACCAGAGGT
>u70892_piRNA_house mouse
TTCCTGTGTGAAGTATTTGATCCAAACAGT
>u65589_piRNA_house mouse
TCAAACATTATACACAGCAGGGTGACC
>u167103_piRNA_house mouse
TGCCAAGACTTGATAAACGCCATTCAGAAA
>u74649_piRNA_house mouse
TAGGTTGCTGTCCATAGCTAGCACTTC
>u164137_piRNA_house mouse
TAAATGTCTGGCAAGGTTCCCTACACCCCTA
>u82918_piRNA_house mouse
TGAGAATAATCTAAAAAGCGGGGCTGAGAT
>u146990_piRNA_house mouse
TCATGTTGGTACCAAAAGCATTTGGTTAGC
>u75325_piRNA_house mouse
TACGTGTCTATGATTTCTCCGTTGTT
>u73921_piRNA_house mouse
TTAAAGTCACTTTGATGTCATTGGAGAAG
>u87089_piRNA_house mouse
TGGGCTGTTTGGCATTGAAGTGTAGAGCC
>u52720_piRNA_house mouse
TGGAGTAAACACATGCTGCCGCCA
>u81168_piRNA_house mouse
TGCTCAATAAAAAGTGAGCAGCGCCTGC
>u56830_piRNA_house mouse
TGGAACTGGAGTTATAGACAGCTGTG
>u86917_piRNA_house mouse
TTCAAACAATCCTCGCTTTGGTTGGGC
>u176499_piRNA_house mouse
ATCCATCCATCCATCCATCCATCCACCCAC
>u160430_piRNA_house mouse
TGGTTGTTTCATGGTTGGCCCAATATGTGT
>u167404_piRNA_house mouse
TGCATACGACGGTGTCTGCTGGTGTCCGA
>u175703_piRNA_house mouse
CNGGCAGACATGGTGCTGGAATGGTACC
>u72258_piRNA_house mouse
TGGGTAAAGTCTTAAACCAATTGTGAAGTT
>u57896_piRNA_house mouse
TGCCAAGTGTTTCTTTCTGTGGTGTTCAGT
>u166980_piRNA_house mouse
TGCCACAGTTTTGGCATGCCTGCTTTGT
>u151770_piRNA_house mouse
TACCTGCTTACCATCAACATCGAAACTTGCC
>u46795_piRNA_house mouse
TGATAGATATGTACTCTGGACCTCTCCCAT
>u59815_piRNA_house mouse
TAAAAATATTTTTTAAAAAGTGACCTC
>u61716_piRNA_house mouse
TCGGTTTCAAAGGCATCTTGCTCTATGGCA
>u166874_piRNA_house mouse
TGCCAGATCTTGATGCATGCACTTGTTC
>u160318_piRNA_house mouse
TGNGATGCCAAGTGTCTTTGTCTTTCCCAG
>u166574_piRNA_house mouse
TGCCCAGGAACGTGCAAAGACTTTATAGGGT
>u161797_piRNA_house mouse
TGGGCCAAGGAGAGGAATCTCAGCACCTA
>u78069_piRNA_house mouse
TACAGATACAGAAATGGTCAGCTGCCGC
>u151607_piRNA_house mouse
TACGTAGTGGTGCTTACCACGGGCCAG
>u168126_piRNA_house mouse
TGCAAAGAAATGTGCCATCTCCTTACCTCT
>u157854_piRNA_house mouse
TNCCCAAANTTATGCATGGTAGCCAGCGGT
>u61554_piRNA_house mouse
ATGGTGAACAAAGCATGGTTAATTAAG
>u51201_piRNA_house mouse
TACATGACCATGGTCGGCAGTGATC
>u151270_piRNA_house mouse
TACTTTTGAGGCTCCAACAAAATAATCCC
>u49339_piRNA_house mouse
TAAGGATTGAAAATGTCAAGGTTGTGGCAA
>u77071_piRNA_house mouse
TCCTCCCTGCTGAGCTATACCTAAGGCTAC
>u82022_piRNA_house mouse
TCCTTGTAATACAGGATAACTCCAGGTC
>u86886_piRNA_house mouse
AAGAGTTGCTTATTGTTTCGAATGCCCTTG
>u52293_piRNA_house mouse
TGATGATGTTGTGGACTCCCCCACCCC
>u75113_piRNA_house mouse
TACAACCTTGTATTTGCCTAGAAAACCTCTG
>u85151_piRNA_house mouse
TAAGTATCCTATGAGAATAAGTGTAAGTA
>u58325_piRNA_house mouse
TCTTTAAAACTGAAAGTTGATCTGTGG
>u60747_piRNA_house mouse
TGCCACAAGCAAGCATTCGGGGACT
>u150005_piRNA_house mouse
TAGGAGCAACCTTTCGAGAGATCTTTCTACC
>u60900_piRNA_house mouse
TACAGGAAAGCTGGCCTCTGCCTGG
>u166668_piRNA_house mouse
TGCCATGGTGCCTCCTTGTACCTTGGATGTA
>u167748_piRNA_house mouse
TGCAATTCAGCTTTCCTGCGGTGTTGGTG
>u167735_piRNA_house mouse
TGCAATTGGAATGGTCCTCTACAAGAGC
>u50013_piRNA_house mouse
TACCAGATATAAACACACCAAAGATGCTGGA
>u47310_piRNA_house mouse
TAAAAATACTTTAAATCTAACATTCCTATC
>u161835_piRNA_house mouse
TGGGATTTGCCATGGTGCCTCCTTGTACCT
>u80433_piRNA_house mouse
TGCTAAAACTCTCTGTAGTTGCCATGAGCTC
>u79107_piRNA_house mouse
TGTGAACAGTGTGATTGTCATGACAGTAT
>u65624_piRNA_house mouse
GAGATGCTGATATTCTCATTTGTAGATGGCA
>u172455_piRNA_house mouse
TCTCGTTTTGGTGACTACTCTTATGTGGT
>u66137_piRNA_house mouse
TCTTCTCTTGAGATAGAACTTGGTTAGCTC
>u52544_piRNA_house mouse
TCCCAAAATTTCACCAATGTGTCAGAGCA
>u150511_piRNA_house mouse
TAGCAGGGCCTTTGCTGATAATCATGATGTT
>u74067_piRNA_house mouse
TGATCTATCATAAGAGGTCAGGTTGTC
>u60580_piRNA_house mouse
TGCAGAGCCAAGATGGATGCCAAGCAC
>u53824_piRNA_house mouse
TTATTACTTTTTGGAGACTGAACCTTTGT
>u80148_piRNA_house mouse
TGAGGTGACTCATTAATGAAAGTTTTTC
>u57315_piRNA_house mouse
TGGAAAAACTTGGAGGCGCTGTCCTTCAGAG
>u75516_piRNA_house mouse
TGCCAATGCCCGCATGAGCTGCACTCTA
>u62573_piRNA_house mouse
TAGAAAAATGGTAGACACAACCCTTTCC
>u146879_piRNA_house mouse
TCCAAAGGAAGAGCTGTTAAGATGATTGGA
>u59826_piRNA_house mouse
TCAGAGGATACAGAGCAAAATCAGCCAAGG
>u60674_piRNA_house mouse
TACAAAGTTGTCTTTGAAAGATTAGGCACT
>u80665_piRNA_house mouse
TAAACTACTTTGAGCAAGATTCCCACCTCCT
>u57939_piRNA_house mouse
TCTTATAGAACCGGAGACTACCAGCCCAC
>u57440_piRNA_house mouse
TACAAAGCATTCTCTGTGGGTTTTCATGC
>u154609_piRNA_house mouse
TTGGTCGTGCCATTACTTGTAGAGGGCC
>u64925_piRNA_house mouse
TATCTTTTCGATTCTACTGGTTTATCTGC
>u166509_piRNA_house mouse
TGCCCTGATTTTTATCGATTCTTCTCATC
>u58331_piRNA_house mouse
GGACCCAGCAATGTGGCCTTTGGAAGAGTGT
>u175792_piRNA_house mouse
CGGGTGTGAGGCAGGACTGTTACATATTC
>u62284_piRNA_house mouse
TGGAACTGACAGTGTCACTGATAGAGGTC
>u54712_piRNA_house mouse
TCAAAGATCCTCGATGGAAAAGTGCA
>u71789_piRNA_house mouse
TGAAATTGGGAAACTACTCATTTGAATGTGA
>u171746_piRNA_house mouse
TGAAAAGTTGTCGGTGCTTCCTGCCTGAGA
>u62219_piRNA_house mouse
TAGGAAAATGATTTTCCCAGTCTGAGATA
>u157965_piRNA_house mouse
TNCATGGATTTAGCCTATGGTGAGCAGCCCC
>u81711_piRNA_house mouse
TAAAACTGATCGCCAACCTCAACATGC
>u86378_piRNA_house mouse
TACAGGAGAAGTTAGTTGCCAAATTAATCCA
>u150891_piRNA_house mouse
TAGACGGAAGGTCACTCAAGTGTCAACATTA
>u47369_piRNA_house mouse
TCACACTGATTGATCTGTGAATACTGAACCA
>u83900_piRNA_house mouse
TAAATGTGCCTCACCCCCCAAATTCTCGT
>u81068_piRNA_house mouse
GCACAGTGATTCTTGGGAAGGAAAATG
>u159992_piRNA_house mouse
TGTACATGGTGTCTACCCTGTCTGCTC
>u75146_piRNA_house mouse
TCCCTGTTAGGATGTTGTCCTGCAGCTCACC
>u61629_piRNA_house mouse
TTCAAAGACTATTGTAGACATGAGGATGGTTA
>u148403_piRNA_house mouse
TATGGTAAATTGGAGCTGGGACCTAAGG
>u66278_piRNA_house mouse
TGACACACAATGTCACAATGTCACTGGGTTC
>u167285_piRNA_house mouse
TGCATGTGGTACCTGATGGATGGATATGGT
>u81481_piRNA_house mouse
TAAATGCGTGGCTACTTTCACAGAAGGTGA
>u168812_piRNA_house mouse
TGAGTTTTGCCTTGGCTTCCCTTGGTGTCT
>u83879_piRNA_house mouse
TAATTAAATGGAAGTGTGAAGAC
>u165788_piRNA_house mouse
TGCTCAGAGACCCGAGGAAAATGCATTTG
>u68169_piRNA_house mouse
TAGTAAAATGGTACAAGTGTCTCTTAGACTT
>u72627_piRNA_house mouse
TTGCCCTATGATCTTTGCATTATGCT
>u71936_piRNA_house mouse
TTGAAGTCCTAGAACATCTTTAAGATTGGTA
>u56673_piRNA_house mouse
TTCCTAAGTGATCTTCGCATATCACTGGA
>u157998_piRNA_house mouse
TNCAGTTGTGCTGCCTCTGCTTCATTCTC
>u62682_piRNA_house mouse
TTATAACTGTTTGTTGTTTCATGGTTGGAC
>u86157_piRNA_house mouse
TGCTGAACCCAGAAACTTTCTCTCAC
>u73511_piRNA_house mouse
TCGATAGACGAATTGCTCTACTGGCTGTG
>u49028_piRNA_house mouse
TGAGAAGTCCCTCATTTGACCACAAAGTT
>u173884_piRNA_house mouse
TCCGAGATGTTGCAACTCTATCAGGGAGGA
>u154237_piRNA_house mouse
TTNGCCACGAATTGACTAAAGGAACTGGG
>u69310_piRNA_house mouse
AGGAGAGTGCTGCCTACTGTGGTC
>u48917_piRNA_house mouse
TAATTCTCCTGATTGTGTTTTTAAGGCTTG
>u153717_piRNA_house mouse
TAACTGGTGCATTCTCTTGGGTTTGCGGAC
>u87363_piRNA_house mouse
TCTGATTTGGTTGACTCTGTTATGG
>u62834_piRNA_house mouse
CTCTACAACTGAATCTTATGCCAATAAGGGT
>u59109_piRNA_house mouse
TAGGAGAGTGGAATCTTCAAAAGAAGGCAAT
>u165471_piRNA_house mouse
TGCTTAAGCAATAGGTCGCTGGCCATTCA
>u78646_piRNA_house mouse
TGGATTTATTCTTGGTGTAAAGGAAATATCT
>u151652_piRNA_house mouse
TACGATGACGGCCATGGTCTGCCCAGATGG
>u54585_piRNA_house mouse
CAACTGCTTGGTACATGATGCTAAAACTGG
>u54925_piRNA_house mouse
TGCTGCAATACAAAGTTAAGTATTTG
>u52255_piRNA_house mouse
TATAAGAATAGTCTTAAGATACAGTGGA
>u165700_piRNA_house mouse
TGCTCTGTGCATTCATGGGACAAGAATGATC
>u150540_piRNA_house mouse
TAGCAGGAAGAAAAGATGCCCAAGGTTGG
>u67581_piRNA_house mouse
TACCCATCTGATGGTTTTGTCTTAATTTGC
>u172947_piRNA_house mouse
TCNCACCTCTAGCGCCTCCCCGACCACACCC
>u167410_piRNA_house mouse
TGCATACGACGGTGTCTGCTAGTGTC
>u162545_piRNA_house mouse
TGGCTCCTATGTGCTGGTCCTCCTGGTGT
>u166653_piRNA_house mouse
TGCCATGTTAGGTGCTGAACTGCAATC
>u164572_piRNA_house mouse
TAAAAGTCTTGTCTTCCTGCGTCCAGTGC
>u55741_piRNA_house mouse
TGCTATAGCAAGTGGAGGTCTTTAGAGC
>u85200_piRNA_house mouse
TTCTTCAAAGGGTGTGGGGA
>u79776_piRNA_house mouse
CTCCATCAGGAATCTAGGAGTCCACCCTGA
>u62410_piRNA_house mouse
TATAAAGAACTTGAAGGGACAGTACCCAACC
>u60877_piRNA_house mouse
TATTTTCCTTACCAAATGGGTGCCAGT
>u72408_piRNA_house mouse
CAAGCTCATAAACGCTGTCCGAGCAGGTGTC
>u54883_piRNA_house mouse
TTGTATCTAAATATGGATGAATGTATGTG
>u53032_piRNA_house mouse
TAGTGATAATAATAAGCCATATGCCTAC
>u52859_piRNA_house mouse
TCAAAACAAACAACAACAAAAATATAAGTAC
>u150130_piRNA_house mouse
TAGGAAGGTTGCGAACGTCTTCATTCTTGC
>u147483_piRNA_house mouse
TCACTAAGTTTGAACCACTTTGCGTGTCT
>u166419_piRNA_house mouse
TGCCTATAACATTTACAAGGGTATCTGTG
>u154416_piRNA_house mouse
TTGTCCCGTGTCTTCAGTGCCAAGGT
>u51764_piRNA_house mouse
CTGAAGCCGGTAGATAACACATGGGTT
>u85964_piRNA_house mouse
TTGAGTCTTAGATGAGTGGAAAGGTGCT
>u57585_piRNA_house mouse
TGCAAGTGTCCAATGTCCGTCCA
>u56938_piRNA_house mouse
TAGGTGGATAAATGCAAGTGAACTTGCATAG
>u71460_piRNA_house mouse
TGTGACAGTTAATTTGCCAACTTGACGTAA
>u54762_piRNA_house mouse
TGCATACTTAGCTTGGCCTTTGGTGCTTGA
>u170390_piRNA_house mouse
TGACAGTGACTGCAAATGTTTAGTGGGCCC
>u65974_piRNA_house mouse
TATCCACATACAGATACAGAAATGGTC
>u159621_piRNA_house mouse
TGTCATGGTTGTCCTGAGCATTTAGTTGTGT
>u59532_piRNA_house mouse
TAGAACCAGAAATCTTGCATTCTAGCCCTGCC
>u77533_piRNA_house mouse
TGAACACTTTGTAACATATTCATTGACCTC
>u46339_piRNA_house mouse
GGGTCGAGGTTTTGCATGATTTCTTTC
>u85457_piRNA_house mouse
TAGACAGCTTAGGACACTGAAAATTGTCTA
>u80882_piRNA_house mouse
TGAGCTGTGGATGCCCTTGAACTCGGTCC
>u80799_piRNA_house mouse
TGAACTTTGAATGCCCTTAATGCTCTTT
>u47463_piRNA_house mouse
TGTCTTTCATGCTGTCTCTGGTTC
>u153847_piRNA_house mouse
TAACCTAAAGTTCAGTGTTCCCCGGATGA
>u51033_piRNA_house mouse
GTCCGTACCAGGTAGAGACCAGATCCAATGT
>u150791_piRNA_house mouse
TAGAGGTTCCTGCAAAGTACCAGGTGGAG
>u153540_piRNA_house mouse
TAAGAGTAGGCCTGGAAATCACCCCATG
>u87356_piRNA_house mouse
TGAGATGTCACAGATTCTACTTTTCATTT
>u160184_piRNA_house mouse
TGTAAAATGGAGATGATAGCACACATTTGG
>u75189_piRNA_house mouse
TGGTGAATTTTGAATTTGTTTTTTGGTC
>u158434_piRNA_house mouse
TGTTGCTTATATCTCATGACACCCATGATGT
>u149559_piRNA_house mouse
TAGGTGCTGAACTGCATCAAAAAAAAAAG
>u168909_piRNA_house mouse
TGAGTGGTGGCCTGTGGTGAGTGGTC
>u67389_piRNA_house mouse
TGCACTTAACTGATCCAGAGGATTGCTACA
>u50965_piRNA_house mouse
TCTTGAGTGAGCAAGAAAAGCATCAAGTTC
>u159894_piRNA_house mouse
TGTATCTTGATTGTGGTGATGATTATATGT
>u53158_piRNA_house mouse
TTGAACGGTGTAGACCTGCTGGCCC
>u155814_piRNA_house mouse
TTCAAATGTCTGGTTTCTCTCCTCTGGTC
>u80590_piRNA_house mouse
TTTGGGAACGCCTCCGAGTCTAAATCGCTCT
>u175800_piRNA_house mouse
CGGGATCATAGTTATGATTCACAGGTGTCA
>u82509_piRNA_house mouse
TAGGAATGCTCAGGCATATAGAGAGTGTC
>u74019_piRNA_house mouse
TAGACTGGTGAGAGGTTATTGTATCCTCC
>u175819_piRNA_house mouse
CGCCATCCTGATGTTCTTCAATTTCTAGTT
>u170920_piRNA_house mouse
TGAAGTCACGTAGGTGTTTATCTTTCTGT
>u150444_piRNA_house mouse
TAGCCAATGAGGGGCATTCATTCAGGCAG
>u168920_piRNA_house mouse
TGAGTGCTTTCGGAGATGCATGCCCTGGA
>u83965_piRNA_house mouse
CTGATCTTTTAAGTATTAGTGATTTTAGTGT
>u152348_piRNA_house mouse
TACAGAGTGAGTTCCAGGACAGCCAGGGC
>u164975_piRNA_house mouse
TGGAAGAGTCTGTTGTCTTAAAGCCTCGGT
>u87266_piRNA_house mouse
TTAGTTGATTTCTCTGTGTGTGAGCTTTA
>u83966_piRNA_house mouse
TGTGATAAGTACCTGTGTGTGTCT
>u52190_piRNA_house mouse
TGCAAGCCAAGCTGACTGGTGGTCTGCC
>u69455_piRNA_house mouse
TGAAAACATTATTTCAGGAGACACATAAC
>u151186_piRNA_house mouse
TAGAAAGGTGGAGGTGTCTACATGCTT
>u55206_piRNA_house mouse
TTTCAGTTTGATTTGCCATATGAAGGTGGGA
>u154254_piRNA_house mouse
TTNGAAGATTCACGTTACCTTGCTGTGCTG
>u171005_piRNA_house mouse
TGAAGCTTTCAGAGCCTGCATTTCCAGC
>u174550_piRNA_house mouse
TCCAGATACAGGATGCACTGGGTGATGG
>u61889_piRNA_house mouse
TCTCAGTACTAGGAACAGTTCTTCCACGGG
>u171583_piRNA_house mouse
TGAAAGCTTAAAATGCCATGGAGTGCTGGC
>u155740_piRNA_house mouse
TTCACAATCCTGTGTTCTTGTTGCCTCATT
>u72969_piRNA_house mouse
TACAGCTGCGGTTTGTCTCATGGT
>u72945_piRNA_house mouse
TCCATATGAAGGTGGAAGGAGGGAAGCA
>u151950_piRNA_house mouse
TACCAGGTGAATGGTATGCAGCCCGAGG
>u159212_piRNA_house mouse
TGTGATAAAATNGCCTAACAAAAGACACAG
>u160414_piRNA_house mouse
TGGTTTCGGTGCTGCTCAACTTCTTTGTTC
>u59683_piRNA_house mouse
TGAAAGACTGGCTTCTTGATGTGTGGCAGT
>u58946_piRNA_house mouse
TCATTAAGAATGCAGATCTTATAGCGCTTC
>u174616_piRNA_house mouse
TCCACGGACCCACCTACTCCCACAGATAGC
>u50702_piRNA_house mouse
TGATATTTTTACTCATTCCCAAGT
>u84938_piRNA_house mouse
TGTGATTGGTATCTGCATGAGCAAAAG
>u173232_piRNA_house mouse
TCCTTTACGACTTAATGTCTTGTGCCAGG
>u170855_piRNA_house mouse
TGAATACAAGGCTGCCTTGGTTGTGGGAA
>u51347_piRNA_house mouse
TGGTGCTTTGAATGAGAATGTGCACC
>u46377_piRNA_house mouse
TGAAAAGTGTGAGAGTTGGGAAGTTTTCT
>u64762_piRNA_house mouse
TCTATTTGTGCACAGTAGAATGTCTGTCTG
>u151222_piRNA_house mouse
TAGAAACACTCAAAGGTCCTCCATCGCTC
>u76336_piRNA_house mouse
TTGCAAAGTGGCAAGGAAACCTTATTCAGA
>u85800_piRNA_house mouse
TGGGCACACACAGAAATGCCGGGGGGGCAC
>u78246_piRNA_house mouse
TTCTGATCTGATGTGTTTCTAGCCTG
>u85499_piRNA_house mouse
TAGGTGTGATCTCTATAGCATGTTCACATA
>u58305_piRNA_house mouse
TCAGACTTTGACAGTCCCAGCCGCCTTTCC
>u86396_piRNA_house mouse
TAGCAGGATGTTTTTGGATTCAGGTCTCT
>u159283_piRNA_house mouse
TGTGAGAAGAGGCAGAAGAAATCAGGCCCT
>u47560_piRNA_house mouse
TAATGGAGATATTTCAATCTTGGCATGATC
>u166154_piRNA_house mouse
TGCCTTGATGGTCTCTCACTGATCCAACAGT
>u60591_piRNA_house mouse
TCCACGCAGGTTTCTGACCTCTCTTTG
>u168466_piRNA_house mouse
TGATGCAGATAACGTTTTGGTGTTGCAACA
>u166715_piRNA_house mouse
TGCCATGATAAAACACTGACCACAAGCAATG
>u52706_piRNA_house mouse
TAGACCAGCACAAAACTTTGAGGTGTTCTT
>u153882_piRNA_house mouse
TAACCAAGACGGACTTCACGATAGTGGCTC
>u73199_piRNA_house mouse
TAGGAATCAGCCGGTTCTTATGATCTGTCCT
>u66817_piRNA_house mouse
TGTACTATCGTTATTCCCTCTGCTCTACA
>u58838_piRNA_house mouse
TAAAAGTACGAAGGTGATTTAGCAACTCTC
>u55038_piRNA_house mouse
TCCTTATTTAGTTCCTTGGATACAGTCCTG
>u158684_piRNA_house mouse
TGTGTTTTCTAAACAGGTGACTACTGAAGA
>u85816_piRNA_house mouse
TGCAAAGTTGTTTGAAAGTGCAAGGTGTC
>u84422_piRNA_house mouse
TGCTACAGGATGTTTATAACAAGGCACAA
>u80828_piRNA_house mouse
TACATCTTTCCTGTAGGCTATGTGATGC
>u171206_piRNA_house mouse
TGAACTTCTGATTCCCTGCTGCTACCTCC
>u163061_piRNA_house mouse
TGGCAAGTGCTCTTGCTTTGGGCTTCCT
>u85599_piRNA_house mouse
TACATAGGTCCTAAGCTGAGTTCCCATTG
>u51575_piRNA_house mouse
TCCTCTACTCGTTCCTACAAGGCAGCCTTTG
>u169332_piRNA_house mouse
TGAGCGGGACGATTGTTCGAAAGGATGACT
>u153654_piRNA_house mouse
TAAGAAATGCTGTGCAAATGGATTCGGC
>u62541_piRNA_house mouse
TGGGTGGATGCGTACAGCCCCATTCTGCA
>u175950_piRNA_house mouse
CCCTACCATCCTAGAAGGGACAACAGTGC
>u170358_piRNA_house mouse
TGACATCTTGTCTGGTCCCCATGATTTTG
>u168320_piRNA_house mouse
TGATGTTTTGAGGCTGTCTATGAACACTTT
>u86750_piRNA_house mouse
TGCAAGTTGAGTGCTGGTGACTGGCACGCA
>u163379_piRNA_house mouse
TGGATAAAGGTGAATTGAGATGAGCT
>u87934_piRNA_house mouse
TGAGCCAAGCCTGTCACCCGAAC
>u155002_piRNA_house mouse
TTGATCTTGGTGTCCTCAAATTGAAAGCC
>u157748_piRNA_house mouse
TNCGTTAGAAACAGGTAGCCCTGAATGCCA
>u166482_piRNA_house mouse
TGCCGCACCAGAGAACCCAGGCCTACATGA
>u154468_piRNA_house mouse
TTGTAATGCAAAGGTGACCAACGTCTAT
>u56775_piRNA_house mouse
TAAGTGTACTGTCTGCTGATTGGGGG
>u49009_piRNA_house mouse
TGAGGACCCGAAGCGCAAGCCTGGCGA
>u58647_piRNA_house mouse
TAAAACTGTATTGTTTTCCTCCTGATC
>u58033_piRNA_house mouse
TACATGAATAGCTCACTTACATGATGTGCC
>u149948_piRNA_house mouse
TAGGATCAAAGGTTTGTGCACCACCGCC
>u76110_piRNA_house mouse
TAGGAATCGATTAAGCCACTGTCCC
>u149150_piRNA_house mouse
TAGTGTTTACCTCGTCTTCCAAAATGCT
>u73133_piRNA_house mouse
CATGATGCTGTGTCTACCTCCTGCC
>u174981_piRNA_house mouse
GGGGAATCCAGAAATCCTTGGAGCAATTTC
>u48929_piRNA_house mouse
TGAACGTCCTCTGTGTTTTCGAATTGTGG
>u152546_piRNA_house mouse
TACAAGTGCTTTGCTGTTCACACCGGT
>u59732_piRNA_house mouse
TAAACCACAGCCGTTTAAAGATTTCCTTTG
>u158598_piRNA_house mouse
TGTTAGGATGTTGTCCTGCAGCTCACCTT
>u62400_piRNA_house mouse
TGCGATTGAGTTAACCAATATACAAAAGAGA
>u50430_piRNA_house mouse
TACCCTTGGCACATGCGCAGATTAT
>u60774_piRNA_house mouse
TGCTCACTTTTATATCCATCCCTCGTCATGT
>u175136_piRNA_house mouse
GCTAGGATCAAAGGTTTGTGCCACCACGC
>u79181_piRNA_house mouse
GACAGAAAGACTCACAGGGACCCCTTGGA
>u48237_piRNA_house mouse
TAGGTAAAGAATGCAATGTGATAGCTGA
>u76263_piRNA_house mouse
TTCTGGATCGCGTTAGGAACTGGATAAAGA
>u68894_piRNA_house mouse
TACCAATTGAGTGTTCCTTAAATGTACCT
>u60739_piRNA_house mouse
TGAGTGACTTAGAGGACTTCAAACCGTCTC
>u168793_piRNA_house mouse
TGATAACTGCTTCAACAGAAAAGATGAGT
>u73019_piRNA_house mouse
CTCATGGCCCTCTGTCTCA
>u66708_piRNA_house mouse
TGCCACAATATGGGTGACCTCATGGA
>u169944_piRNA_house mouse
TGACTTCTCTCCGATGCCAGATGATGCA
>u174058_piRNA_house mouse
TCCCGAGTGCCAGGATTAGAGGTAAAGCT
>u70288_piRNA_house mouse
TGCCATTTGTGATTGGTATCTGCATGAGCA
>u152863_piRNA_house mouse
TAATGGTTCTAGAGCCTCCACAAAGAGTTCC
>u74126_piRNA_house mouse
TAGGATATGATGCTGGAGGATTCCGGTCC
>u57976_piRNA_house mouse
TATAAGAATAGTCTTAAGATACAGTGGAAC
>u175883_piRNA_house mouse
CCTCGTGGGTGCAAGAGCTGAATGGCCAGC
>u45974_piRNA_house mouse
TCTAATGGATATATGGTACCAGCAATGCA
>u72261_piRNA_house mouse
TGTGCTTTGTGTGTAGGTTCACAGCAC
>u174012_piRNA_house mouse
TCCCTAAAGCTGTTGCCTGTTTGTGGAATC
>u55060_piRNA_house mouse
TGCCACAAAATCAGAGAATGGTTCC
>u77399_piRNA_house mouse
TGGGTAGAACTTGTTGTTCCTCCTTTTTG
>u71814_piRNA_house mouse
TAGACATAAGGATAGGTGATACAGTGTTGG
>u68003_piRNA_house mouse
TAAGGCTGGACCTGTGGAAACTGCA
>u66570_piRNA_house mouse
CAGTTGATTTTGGATTGTGGATGTAC
>u160421_piRNA_house mouse
TGGTTTCCCGGGCTGTGAGATGCTCACAT
>u59424_piRNA_house mouse
TGCCTCTGAGAATGTGATACTGCTGTCTGA
>u88150_piRNA_house mouse
TGGGTAATTTTGACTTGTTTACAGTTATCC
>u169267_piRNA_house mouse
TGAGGAAAAGCTGAGATGCCCTCCGACAG
>u59118_piRNA_house mouse
TTACAGATGTTCACTGGTTGTGCCATAGAT
>u58092_piRNA_house mouse
TAACAAAGTGAGCCTATTCTATCCAGGA
>u149681_piRNA_house mouse
TAGGTACCTTATTGACTTCGGTCAGTGAA
>u147953_piRNA_house mouse
TCAAAGAAACTGTTTGGGCTGCGTTCACT
>u162696_piRNA_house mouse
TGGCCTCAAACTCAGAGATGCACCTGCCTTT
>u61636_piRNA_house mouse
TACACAGAATGATGCTGCTAATGAGGGTC
>u74822_piRNA_house mouse
TAGCTTTTGGTGACATAGGATAGACCT
>u160334_piRNA_house mouse
TGNGAGGGATGCCAAGCAAGTCTTCGC
>u67128_piRNA_house mouse
TCAGCCGGTAGTGGAATCTTGGAGAAACCC
>u77685_piRNA_house mouse
TGTTTTACGGGAACACTTCATTACCATGA
>u68120_piRNA_house mouse
ACCCAGAGGTTGTATGCAATGGTGCTTGTC
>u77916_piRNA_house mouse
TCCTTGCTGGAAAATGGAGGTCATCTATC
>u66188_piRNA_house mouse
TTCTGGACTAATATCAGTGTGTGCAT
>u68050_piRNA_house mouse
TACATTCTTTCTCTGATGTTAAAACCTTCT
>u78187_piRNA_house mouse
ATTTGCAATTAGTACTCATCAGATGACA
>u173763_piRNA_house mouse
TCCNCGGAATACTTCCCAGCCTACAATATG
>u47416_piRNA_house mouse
TGATCCAAACAGTGTTATTCCGCAGCA
>u46122_piRNA_house mouse
TAGTCCTGAAGAAATGTTACCATCAG
>u53260_piRNA_house mouse
TGTAACGGAAGTTAAGCCAATTAGACCTCCAT
>u164911_piRNA_house mouse
TGGAAGGACTCAAATCATGGTGTCAG
>u86345_piRNA_house mouse
TGAGGAGCAACACTTGTGTAACAAGCACAC
>u51292_piRNA_house mouse
TGAGCTTTCATTCATCTGTTGCCAAGGGG
>u54395_piRNA_house mouse
TACCAGCGTATATATGAAAATAGTATGTTT
>u62350_piRNA_house mouse
TATCAGCCTAGAGAGTTCTTTCTTGC
>u63777_piRNA_house mouse
TGTGGCCAAATCGTGCATGCGCACCTTGT
>u74138_piRNA_house mouse
TGGCCACTGCCTTCACACACAAATGTCCAA
>u69877_piRNA_house mouse
TAATATTGATAGAGTGGGTATTGAGCT
>u74606_piRNA_house mouse
TAATAGTGCTACTTCACATGAGTCTCTGTG
>u54598_piRNA_house mouse
TGCAATAGGGAAGTCTATTTGGGGT
>u173102_piRNA_house mouse
TCGATGTGTCCTGTAGGGAACTTCCCTTCTC
>u156730_piRNA_house mouse
TNGGTGATCTGGATACTCAAGGACTTGGGA
>u157926_piRNA_house mouse
TNCCACAATGTTCCTGCCCCTTGCTGC
>u153188_piRNA_house mouse
TAAGTGGATCAGGGTTTAAATGCATGGA
>u174117_piRNA_house mouse
TCCCATGTTGTGTTCAGTTGGCAAACTTA
>u72202_piRNA_house mouse
TGTTAGAAGATGTGCCCTTGGGAGA
>u170714_piRNA_house mouse
TGAATGTTGGTGTCCATGGACCTAGCTCT
>u81946_piRNA_house mouse
TCTCTAGACACTTTCTGGGAAACCACAGT
>u168380_piRNA_house mouse
TGATGTCACGCTTTTGAAGACGAGAAGT
>u173531_piRNA_house mouse
TCCTCATCTTTCTGTGTCTAGATCTCTTG
>u153988_piRNA_house mouse
TTTGGGCAGGTGTTTTCGCAGCTCCAAAGG
>u151843_piRNA_house mouse
TACCGCCGGANTCATAGCTTACTGATCA
>u62716_piRNA_house mouse
TGGATCTTTGTGATGTAAATTTTCCAGGAT
>u65838_piRNA_house mouse
TGAGCATCCACTTCTGTGTTTGCTAG
>u159145_piRNA_house mouse
TGTGATTAAGTGTTACCGGCATCAGTGA
>u153446_piRNA_house mouse
TAAGCACTTGGTGTCGGTCGGCCTTGTC
>u76733_piRNA_house mouse
TCCCAGGCAGACAACATAAATGGTTTATTC
>u55972_piRNA_house mouse
TGCCTGTCTACATTCTTCCTCAGTGGTCA
>u88095_piRNA_house mouse
TACAATGGTGTCTAAGACGAATTAGCCTGC
>u149412_piRNA_house mouse
TAGTAAATGGTGCACGCGGTAGCAATGG
>u59751_piRNA_house mouse
TTGTTTCCAAGTTGTTGACTTAGGATGTA
>u87741_piRNA_house mouse
TGATAGGAGCAAGAAAACAATGGATTC
>u167898_piRNA_house mouse
TGCAAGGTACCTAGATTGGATGCCCTGAA
>u148606_piRNA_house mouse
TATGAAATTGCCAGTTACTTGTGTCCTGT
>u59957_piRNA_house mouse
TATATGAAATTGCCAGTTACTTGTGTC
>u74777_piRNA_house mouse
TGGTCCATGTGAGCTCCACATCTCTC
>u59987_piRNA_house mouse
TAGCTCCTTGGTGATAACTTCTAGAC
>u156936_piRNA_house mouse
TNGGACTGCCACCGTGCTACCTTCTCTGGT
>u65896_piRNA_house mouse
TTTTTAACATGATGCCCAAACACTTTACCA
>u82868_piRNA_house mouse
TTCAAACAAAAGAGACCTATAAGAATACAA
>u62905_piRNA_house mouse
TCTTGTTTAAGGTTTGCTATGGCTCACATA
>u60549_piRNA_house mouse
TACTTGTACGTATGTGATTTTAGGGCTGAT
>u84607_piRNA_house mouse
GTCAAGTCTTAGACAAGTGTAAAGTGCTACT
>u154753_piRNA_house mouse
TTGGAGCCTCAAAACGTTCTCTACCAGGGG
>u52056_piRNA_house mouse
TACTGCATAATAACACGTTCTGTGAGCAGT
>u147571_piRNA_house mouse
TCACATATTACTGGGAACCTGAGAGGATGT
>u76981_piRNA_house mouse
TGGTCCCATGTCTCAAAACATGCTTTT
>u156567_piRNA_house mouse
TNGTGATAATGCCAAGCATGTATGTAGGG
>u75884_piRNA_house mouse
TGGGATTCTTCCTCAGGTAGGTAGCCAATC
>u169532_piRNA_house mouse
TGAGATGATTTAGTGCCCAATGTAGTCTGG
>u164456_piRNA_house mouse
TAAACCTGTATTCAAGTTCAAAGTGTCTGA
>u169373_piRNA_house mouse
TGAGCCTAGCTTCTTTTGGGTTGCTAAGAT
>u172239_piRNA_house mouse
TCTGCCAGGGTGTTTCCTATGAAGTTGAG
>u56791_piRNA_house mouse
TAGAGGGAATTAGATGTTACCACCACTGTT
>u60858_piRNA_house mouse
TACCAGTTTCTAGAAACCGTCCAACCTCAC
>u152471_piRNA_house mouse
TACAATTCTCAGGAGACCATATAACACTGT
>u173709_piRNA_house mouse
TCCNGTGTCTTAGTGCTTGAATGAGCCAGCC
>u156169_piRNA_house mouse
TTAAAACGTGCCTCGAAGAAGACTTCTCTC
>u46390_piRNA_house mouse
TTGCACACGGACAAATGGCCAATCTGC
>u71940_piRNA_house mouse
TAGGTAGAAACGTCTTTCTAGGGTAGA
>u154718_piRNA_house mouse
TTGGATGCTGATTATGGGTGGATCCTG
>u83615_piRNA_house mouse
TAGTTCCTCAAGACAGAGTGGGTCTC
>u79896_piRNA_house mouse
TGCTATGATGAAACACTATGATCAAA
>u65093_piRNA_house mouse
TCCATTCTGCATCTTGCCGCCCCCTTGGGTC
>u52796_piRNA_house mouse
TCAAAAGGTTGTTTCTTTGATGAGGGA
>u51050_piRNA_house mouse
TAGGAAAGTAAGACATGTTTTATGGTCC
>u79271_piRNA_house mouse
TAAAGAAGATGTTCCAGAATCAAAATTTCAGG
>u170113_piRNA_house mouse
TGACGACCACATGCTTACCTCAGCCATGC
>u175041_piRNA_house mouse
GGATTAAGCGTCTTTTAGGTACCCTGTCA
>u88198_piRNA_house mouse
TGTCATGTTAAAAGAACAGATTTCCACACA
>u46611_piRNA_house mouse
TATAAGGTGGACCATGTGGTGATGGTGATG
>u52494_piRNA_house mouse
TGAAAGGATTCCTGAAGGTTCTGGGCGT
>u175685_piRNA_house mouse
CTAACAGTGGCTGCAACCTTTTAATGAG
>u157419_piRNA_house mouse
TNGAGGAACTGGATCCAGGACTTTTCTGCC
>u151209_piRNA_house mouse
TAGAAACTGCCTGGTGTAGATGCCATGGT
>u173484_piRNA_house mouse
TCCTCTGGAATTGCCCACGCTCCTTTTC
>u58762_piRNA_house mouse
TATAAATAATTTTTATGTCTTGCTAGC
>u87079_piRNA_house mouse
GATGCCAAACAACTTGCCAGAGAGCCTG
>u58259_piRNA_house mouse
TTAAAAAGTTTATACCCAGTTTCTAGGAATTG
>u55486_piRNA_house mouse
TGATATTTTTACTCATTCCCAAGTCAAAGC
>u147993_piRNA_house mouse
TCAAAAGAGAGAACTGCCAAACTGTGC
>u167458_piRNA_house mouse
TGCAGTAGCTGCCATTTTGCCAATCTCCTT
>u80942_piRNA_house mouse
TGAGATAAAATGATCTTGCCTAACTTTCTC
>u157168_piRNA_house mouse
TNGCCCTATGAAAAAAGCCTTCCTGGTCCA
>u169633_piRNA_house mouse
TGAGAGCAGGTGGTTCTTCCTTCAGGTA
>u50948_piRNA_house mouse
TAGGAAAAGTCTGAGTTC
>u172830_piRNA_house mouse
TCNGATACAGTGATGCTTCAGAAACTGTGG
>u54013_piRNA_house mouse
TACAAATATCTGCATGTAAGATACTGAGAG
>u71821_piRNA_house mouse
TCCAAAAACCTCTCAAGTCTGTGGTTAGG
>u150165_piRNA_house mouse
TAGGAAATTGGACCAATGGACTCAAAGG
>u86066_piRNA_house mouse
CACCTGTGGTCCTAGCTACTCAGG
>u152277_piRNA_house mouse
TACAGGGTCCTCATTGTGTGCCTGG
>u163403_piRNA_house mouse
TGGAGTGCTTACCTTCGTGTGTTCCCACAAT
>u176303_piRNA_house mouse
CACATACCGCCATGTTAAAATGTCAGTGT
>u158239_piRNA_house mouse
TNCAAAGCGCGGTGTGACCCAAGCCAGGGAC
>u87586_piRNA_house mouse
TTGCATACTTAACGGTGATGGTACTCCAAC
>u47127_piRNA_house mouse
TGGAAAATGGTAGATGCTATGTCAG
>u63613_piRNA_house mouse
TGCATGAGATACTCTTAGGATCATTTCCCTC
>u163533_piRNA_house mouse
TGGAGAATCTTTCATTGGATTTGAAGCTC
>u84788_piRNA_house mouse
TGACAGAACGATCAAGACAGAGATGGAGGG
>u84770_piRNA_house mouse
TGCCATCGCTGGTGAAACAGGTACCCTAA
>u54322_piRNA_house mouse
TGGCCTCTGACCTTGACATTAGCCAGT
>u151621_piRNA_house mouse
TACGGCCATACACCCTGAACGCGCCCGA
>u56454_piRNA_house mouse
TACACAACATGTGGTTAGGTCTCACTGC
>u153623_piRNA_house mouse
TAAGAAGGTGTCTAAGGATGTATGTGTT
>u84740_piRNA_house mouse
TATCAGCCGCTATCAGTGATGACCTCACCGT
>u53310_piRNA_house mouse
TCCTATGAATGGAGCCGAGCAGT
>u82295_piRNA_house mouse
TGTATATATCAAAAGATGGCAGGGAC
>u46826_piRNA_house mouse
TGGTCACTCCTTGAACCCGTGTGTCTGC
>u78359_piRNA_house mouse
TGTGACTTTGAGATTCTATGTTCACTGAGC
>u171034_piRNA_house mouse
TGAAGCCCTAGCCAAGGATGGATTGATTAGC
>u47229_piRNA_house mouse
TGAGATGGAGGTGGAGTTGATGT
>u166885_piRNA_house mouse
TGCCAGAGTCCACTTAAGGAATCCCC
>u80722_piRNA_house mouse
TAAGTGAGGTTCCTATAGAATGTCTAGCAC
>u71896_piRNA_house mouse
TACCAAGTAGCTGTTGAGCTTTTGCTGGG
>u85750_piRNA_house mouse
TAGGCTAACTCTAAATGGACTTTGGCCC
>u60221_piRNA_house mouse
TGCAAGAAGCACTTCCAAACTCCTGCTGAG
>u72746_piRNA_house mouse
TGGATAATGCACTTCCTATTCCAGTCCCACC
>u80255_piRNA_house mouse
TGACTCAGCTTGCGAGTGTTCTCTCTC
>u176589_piRNA_house mouse
AGCTGTGTCATTTTGGGAACCTGGCCT
>u85556_piRNA_house mouse
TAGCTATTTGTTCTTAACTGGGGGTAGTGT
>u60431_piRNA_house mouse
TTAGATTTTTACATATTGCACAGAGGTGATT
>u60108_piRNA_house mouse
TGCCAACAATTCTTCCAGATATACCTCC
>u164954_piRNA_house mouse
TGGAAGCCCCGCTAAGCTTGAATGTTGGT
>u165410_piRNA_house mouse
TGCTTCAGCACCAGGACTTCAAGATGCCT
>u158035_piRNA_house mouse
TNCAGCAGTAGTGGAGGACGTGTCCTGGC
>u162148_piRNA_house mouse
TGGGACCATATGTCATGAAGATTGGACAGT
>u45839_piRNA_house mouse
TATGAATCTTTGGAAAATATTTTTTGTGCT
>u151080_piRNA_house mouse
TAGAAGAAAATTTNGGTGCAAGCATCGT
>u171181_piRNA_house mouse
TGAAGAAAGGTCAGAAGCTCAATGGCTCC
>u160390_piRNA_house mouse
TGGTTTTTGGTGCATCATGTTCTGGAGGT
>u50661_piRNA_house mouse
TTTTAAAACGTGCCTCGAAGAAGACTTCTC
>u152561_piRNA_house mouse
TACAAGTGCTTTGCTGGTTCACACCGGGA
>u76469_piRNA_house mouse
TCCCGTTCCTGTCGCTGGCTGAGTGTGA
>u158835_piRNA_house mouse
TGTGTCCACCGAGTTTCATCAATTATGTGCT
>u153366_piRNA_house mouse
TAAGGAAAGTGCCCCTGGTATGGACATGC
>u151187_piRNA_house mouse
TAGAAAGGTGGAGGTGTCTACATGCATAAC
>u64822_piRNA_house mouse
TTAAAATGGATGACAATGAAATCGATTTTA
>u69557_piRNA_house mouse
TCCTAAGCTAGAGTCAAATGACGACATCCT
>u174713_piRNA_house mouse
TCCAATGCCTCGCCCTGTGATGTGTCATG
>u149853_piRNA_house mouse
TAGGCACTGGTGCAAGTGTCCAATGTCCGTC
>u175220_piRNA_house mouse
GCACCTGCCTACCTCGGCCGCTTCT
>u57136_piRNA_house mouse
TGTACAAGACAAAAGGAAAAACAAACCCTC
>u153726_piRNA_house mouse
TAACTGGGATTCAAGTTCTGCCTCACGAT
>u163800_piRNA_house mouse
TGGAATCACATAAACATAGACTGAAGGA
>u155319_piRNA_house mouse
TTCTAACATGAGTGCATCCTGTGGTAGC
>u47502_piRNA_house mouse
TAAAGAGAATCTATAAGTCTGAGCCATTTT
>u87676_piRNA_house mouse
TGATACTGTCTGGTAGCCTGGCCCATTA
>u159484_piRNA_house mouse
TGTCTGTGCCACTTTTTGAGGCCTTGTC
>u46678_piRNA_house mouse
TGAAGAAAAGTTAGACGTGCCTCTGT
>u162827_piRNA_house mouse
TGGCCACAAAAGAGTAATTACAAAGGTGT
>u171441_piRNA_house mouse
TGAAATGAATGAGGACCTGGTCCTGTGGGT
>u59173_piRNA_house mouse
AAGACGCAGCAAACCAGAATCTTCTGCGGC
>u51399_piRNA_house mouse
TGGAATACTGCAGTCTCCTCTTCACTGGCTC
>u80071_piRNA_house mouse
TATGATTGAACGTGCTTTTGGGTCCTCCCTT
>u61041_piRNA_house mouse
ATACAGAACAAGTGGCTCCTCAGGGTCACCC
>u173529_piRNA_house mouse
TCCTCATTGAGTGCCTCCATCAGTGTGT
>u64168_piRNA_house mouse
GAGCCTATCAGGAAGAGTACATAATAAGTA
>u170445_piRNA_house mouse
TGACAGGAAGCCAGTCTGTGAAATGGGAGC
>u76228_piRNA_house mouse
TACGATTTGATGTCAGGTGTCACCTCCA
>u71222_piRNA_house mouse
TGCCATCGCAAAAGGGTGTTCCTCTCTC
>u56253_piRNA_house mouse
TCCATTCTAATCTCACGATGTCATGCAATA
>u176661_piRNA_house mouse
AGAAAGACCTTGACGGTGTCTCCCTTACAC
>u62340_piRNA_house mouse
TGCAAGTTCTACTGGTTCTTTGAGTC
>u59330_piRNA_house mouse
TGGGAATCAGGTCTCCCTCCTACCTCAACTC
>u147862_piRNA_house mouse
TCAACATCGAAACTTGCCTCTTCCCCTGGG
>u64449_piRNA_house mouse
TGACAATACTTTACACAATTTATCCCTTGC
>u59510_piRNA_house mouse
TAGATCAAGGAATATTAGGTGGCTTTTAAA
>u152481_piRNA_house mouse
TACAATGTGACACTTTTCAATTGTTCAGTC
>u168145_piRNA_house mouse
TGCAAAAGGTTTGCCTGATGTAATAATGCC
>u153021_piRNA_house mouse
TAATCCAAGGTGCTGACATCTTTTAAGGACA
>u81797_piRNA_house mouse
TGAACAAGAAACTCAATTATTCTAGTTGCA
>u167794_piRNA_house mouse
TGCAATGAGACTAGCCTCGTGGGTGCAA
>u167875_piRNA_house mouse
TGCAAGGTGTCTTATGGGATTTGAAGTGTGA
>u46550_piRNA_house mouse
TGCTAATACACTGTTGCTGTATGAGATTT
>u163777_piRNA_house mouse
TGGAATGAATGGAAGGTGCACTGATGGCAGT
>u82407_piRNA_house mouse
TGAATATTGTATGTGGGCTCACAAGCT
>u164802_piRNA_house mouse
TAAAAACACAGGTCACAACCCAAATGATATA
>u77632_piRNA_house mouse
TAGAAACTTCTGCTGTGGATGGCTGTTCC
>u171631_piRNA_house mouse
TGAAAGAAGACCTGCACATCTACCTTGCTC
>u170201_piRNA_house mouse
TGACCATGATAATCTTTTTGCCTATTTTGC
>u170865_piRNA_house mouse
TGAATAAGACATTGGAGAGCGCCTGGATA
>u73392_piRNA_house mouse
CCATGATGAACATTACAATGGGTTTAGGG
>u46992_piRNA_house mouse
TATAGGAAGCAACAACTCTTACCCAGAG
>u76831_piRNA_house mouse
TGAAAAAAATGGTCTCAGTGGAAAAGA
>u56370_piRNA_house mouse
TGCAAGAGGATTTTTATTCAAGAGCGCTC
>u156596_piRNA_house mouse
TNGTCAAGTTGACAACCAGGAATAGCCAC
>u75452_piRNA_house mouse
TGGAAGTTTTGCCCACAGCTCTTTCC
>u165646_piRNA_house mouse
TGCTGAGGTCCTGTGAAGTGCCGAGG
>u79549_piRNA_house mouse
TGAGAATCAAAGATGGGACCTTGCTCGG
>u176246_piRNA_house mouse
CACTCGAAGGCTTCCCTAGGATTCGGCAGA
>u172447_piRNA_house mouse
TCTCTACTTCAAGGCCTGTGGAATGGATGT
>u162835_piRNA_house mouse
TGGCCAAGGTGACATTTGCTTGGTGGTGTC
>u175982_piRNA_house mouse
CCCACATTCGGATCCCAGGGTCCTACGTCC
>u81240_piRNA_house mouse
TGATATGTTTTAGGGAGTGGTTCCTTTGC
>u71038_piRNA_house mouse
GCTGCTTTGACTATTTGAGCTGTAGGACACT
>u162867_piRNA_house mouse
TGGCATTCGAATTTGGGCCACCTAAACCTA
>u52518_piRNA_house mouse
TCTTTACTTTGGTCTGATCAGCTTGGCT
>u84471_piRNA_house mouse
TAGAAAGTTCTTCAGATTTCTCAAATGG
>u167720_piRNA_house mouse
TGCACACAGCAGGTGTTTAATGGGAAG
>u147843_piRNA_house mouse
TCAACCTGGATGACAAGTGTCACGTATATC
>u154577_piRNA_house mouse
TTGGTGCACAGATTCAATAAGCTCTGTAACC
>u167922_piRNA_house mouse
TGCAAGCTCATTGTAACGCCATCTAATCC
>u78534_piRNA_house mouse
GAATTATTTTTATTTATGTGTATGTGTGC
>u62753_piRNA_house mouse
TCCTGTGTACACTGGTGACAATGGACCAAGT
>u64347_piRNA_house mouse
TAGGATTCTGCACAGGTCCTCCTGGTTAGA
>u174064_piRNA_house mouse
TCCCCTGTGTCACATCAACTAGCCTCTGT
>u73258_piRNA_house mouse
TGGGTTACTTCAACTTCAGCTTCACTTAGG
>u76688_piRNA_house mouse
TGAGAGGTTGGAAAAGCTGGCAGGCCT
>u57281_piRNA_house mouse
TCCAACTTGGGAAATCCTGAGGTGGGTGCAG
>u161266_piRNA_house mouse
TGGTAACCTTGATTATCATTACAATGTGA
>u85094_piRNA_house mouse
TATGTACATAGATACAACATGGCCAGCACT
>u66362_piRNA_house mouse
TCCTAGGTGTTTGAGAATCTGTCCAGTT
>u150272_piRNA_house mouse
TAGCTCACAGATGTTCTCTGGATGGTA
>u156441_piRNA_house mouse
TNTACTGACTCCAAATATGCCTTTATGGTGTT
>u76237_piRNA_house mouse
TCTCTGTCAAGATGTGTGGTCCCACATCAAA
>u157103_piRNA_house mouse
TNGCTACGGTTTGCCTATGATCTTTGC
>u64909_piRNA_house mouse
TGGGTCCATCAGAATCTTGTTCTGACATTC
>u78500_piRNA_house mouse
ACAATAGAAATAATGTTGCTGCCTTAGCCCT
>u172931_piRNA_house mouse
TCNCAGCAATGAAAACCTGTGCTGCCTATG
>u170330_piRNA_house mouse
TGACATGAGTTGCCTCTTCGTGGTTTCTGC
>u172766_piRNA_house mouse
TCTAAACTGAGGTGACAGAGCCTGGTGTC
>u56017_piRNA_house mouse
TAAACTTGAAACTTTATTTGTCTACCAC
>u49759_piRNA_house mouse
GGAAATGTTGACTTCTCCAGTGCCTG
>u173080_piRNA_house mouse
TCGCCTTATTGCCTTGATGGTCTCTCACTGT
>u67510_piRNA_house mouse
TACATGGCTACAGATAGTTTTAGATGTCCCC
>u66715_piRNA_house mouse
TGACAAAGCTTGACCTTTACCTTTTGTAGT
>u84750_piRNA_house mouse
TAAAACCCCAGATATGTGACTGCTACCCA
>u168858_piRNA_house mouse
TGAGTTCAAGCCTCAGAATTCAGGCAGTTGC
>u167164_piRNA_house mouse
TGCCAAATTCAAAGGAAAGCACGGAGAGGCC
>u174670_piRNA_house mouse
TCCACACTGGTGTGCATGTGACAAGACCCC
>u77527_piRNA_house mouse
TGGAAATGCAAGTAAAAACCACAGGGGG
>u173273_piRNA_house mouse
TCCTTCTGTATTTCTTGTGGTCCCGGAGC
>u84140_piRNA_house mouse
TGCAATTCAGCTTTCCTGCGGTGTT
>u46912_piRNA_house mouse
TCCCAGCTGCAGCCAACCTGAGGAGTGAGGT
>u149457_piRNA_house mouse
TAGGTTGCTGTGCTTTGACTTTCCTGAA
>u49500_piRNA_house mouse
TGAGTTGAGTAGGGATGCTCTTGT
>u53934_piRNA_house mouse
TTATGGACCACAGGGCTTATGGCCTTC
>u54401_piRNA_house mouse
TTTGAATACAGTTCCTCATGGTGTGGTTA
>u85712_piRNA_house mouse
TAGGGTCCGCTCTTCAGTGTGA
>u74360_piRNA_house mouse
TAATATGTACTGATGCCACACTACTA
>u147896_piRNA_house mouse
TCAAATCCTTATTGGTGCAATGGACCAGGA
>u176848_piRNA_house mouse
AACTAATATCAGTTGTGTTACTACATGTCC
>u173908_piRNA_house mouse
TCCCTTTCAGGATTTGGTGGCTTCCTCTCT
>u164104_piRNA_house mouse
TAAATTTGGCTGCCAATCCTCAGCAGATC
>u172919_piRNA_house mouse
TCNCATATTGCCTTTGTCCCGATTGTCTTG
>u155297_piRNA_house mouse
TTCTAGACAGTGTGGCCGACATCAACCGC
>u62443_piRNA_house mouse
TGAGGAACCTTAATGGCATTGTGGCCACC
>u70422_piRNA_house mouse
TCCATGTTCCGTTAATTGCTTTGTGCC
>u57078_piRNA_house mouse
TGTAAGGCTGACTAAGAAATACGGTGG
>u146896_piRNA_house mouse
TCCAAACTGTGTGCCTGCCCTGCCGT
>u165977_piRNA_house mouse
TGCTAAAATGGGAACAGGTTGTGCTCTA
>u81424_piRNA_house mouse
TGGGGAGTAATGTAAGAGTGCTATCTGTG
>u50758_piRNA_house mouse
TCATAAATGAGTCTCATCCCACAGAATGC
>u85136_piRNA_house mouse
TAGGAAACAAGGGAAGGGATGTTCACA
>u68941_piRNA_house mouse
TACAGATTGGTGGGCAATACATTCACTA
>u83893_piRNA_house mouse
ACTTATGCTACAAAGCCAATGGTCTGGTAAA
>u60759_piRNA_house mouse
TGAAGCCTGTTAGGATTACTGTGT
>u156497_piRNA_house mouse
TNGTTTGATGGTTCCTTACTTGTATGTTGGG
>u79564_piRNA_house mouse
TTCTTGTGAAAGAAGCGAAGAACAGGGAA
>u169161_piRNA_house mouse
TGAGGGGCATGGCCTAGAGTGGGGATGG
>u62972_piRNA_house mouse
TGGGATAGTAAGACATTCTCCGTCAACCTC
>u46779_piRNA_house mouse
TCTTGAGAGAAAATCATTGTCAGGAGAAC
>u74042_piRNA_house mouse
AAGGTGGTTTTTGCTAGATAAGGCATGTC
>u46056_piRNA_house mouse
TACTTAGTGTTTGGAGCTGAGCCAGGT
>u173942_piRNA_house mouse
TCCCTGTTCATGGGTGCCTCGTGATGATT
>u168552_piRNA_house mouse
TGATCTTGGTGTCCTCAAATTGAAGC
>u78353_piRNA_house mouse
TCCTAAGGTGAACTCTGGTGAAAAGAAGC
>u146916_piRNA_house mouse
TCATTTTGAGCCATGGTCCAGGAATGCCA
>u171009_piRNA_house mouse
TGAAGCTGTCATGAGATGTTGTCACTTGT
>u81839_piRNA_house mouse
TAAACCATGCTGTCAATGGCCAGCCA
>u176502_piRNA_house mouse
ATCAATGAGAATGCAGGTGTTTCTGATGT
>u162110_piRNA_house mouse
TGGGAGAAGCCTTGGACAGGTAGGTCCACT
>u155034_piRNA_house mouse
TTGAGCCACGCAGGAATACACGGGAGA
>u63024_piRNA_house mouse
TGTACACACCCAGGGATGTCCCACCTGGAA
>u54995_piRNA_house mouse
TAGCTGAACCAGTTTCTTGGATGCTC
>u53804_piRNA_house mouse
AACCAAATTATACTCTTTTGATTTCCAGAC
>u169466_piRNA_house mouse
TGAGCAAAACCGGCACCTTTCTCCAC
>u164606_piRNA_house mouse
TAAAAGGTATATTGCTTGACTTTTTAATG
>u175452_piRNA_house mouse
GAACTGATCCAGAGGATTGCTACATTTCC
>u79417_piRNA_house mouse
TGGGACATCTTTCAGAGTCCACAGGAGGCC
>u167082_piRNA_house mouse
TGCCAAGCCCTAGGAAAGCGCCTAGAGGT
>u150943_piRNA_house mouse
TAGACAAAAATCTAGGTGCTTTTCAGTC
>u168721_piRNA_house mouse
TGATAGCAGCGGTGTCGAGAGACGGGAGT
>u45636_piRNA_house mouse
TGAGAAGAGTTGCTTATTGT
>u84250_piRNA_house mouse
TAGCTGATTTTGGCACGAGAAGACTCAGA
>u57155_piRNA_house mouse
TAACATGTATGATGGTAACGTCTTCGCTCA
>u170171_piRNA_house mouse
TGACCGGAAAGTTGGCCTATTGTGCAGCA
>u62149_piRNA_house mouse
TGAGCGCCCCGTGCAAACTACTAATGGTCCC
>u52170_piRNA_house mouse
TTCATTCAACTGGTAAATTAAAAGCACCTA
>u174213_piRNA_house mouse
TCCCAGCCATGCCGAGCCCGGCCACCT
>u62822_piRNA_house mouse
TGAATGGAGCCGAGCAGTAACAATTGA
>u68116_piRNA_house mouse
TAAAGCGATGAAAGTCCAGGATGCTC
>u154839_piRNA_house mouse
TTGCTTATAGTGTTGAAGGTGTTTACTGGT
>u55891_piRNA_house mouse
TGTAAAAGGGAGTGAGGAGGAAGAAAGA
>u54525_piRNA_house mouse
GAGGCTGTGATGAAGGTTGATAAGTGCTTG
>u56171_piRNA_house mouse
TGTAATGAGATGTTTGCCTGTGAGTAC
>u53221_piRNA_house mouse
TGAGCTAGAAAATTGGCTATGGTAG
>u50658_piRNA_house mouse
TGGTGTTGCCAACAAACCAAAGAAGCAAG
>u66174_piRNA_house mouse
TGGAATACTCCTTTGTTGATGGCTTAGTCC
>u72223_piRNA_house mouse
TACAAATAAGTAGATTTTCTGCAAGGCTA
>u77418_piRNA_house mouse
TAGGAAAGCACAAGGTGGTGAGCAG
>u51367_piRNA_house mouse
TAAAACAGAAAGTGAAATTACATGGAGGG
>u164887_piRNA_house mouse
GTGATGAAGGTTGATAAGTGCTTGGTCAGG
>u73012_piRNA_house mouse
TGTCTACAGCAGATAATTCTCCTGATTGT
>u50097_piRNA_house mouse
TGCCACGTTGATTACAAAATGTCTGGG
>u158757_piRNA_house mouse
TGTGTGTCACCCATCATCTTTGCAAGGT
>u65159_piRNA_house mouse
TATTTGTGATGCAGCGTTGCCCCTGCTC
>u162797_piRNA_house mouse
TGGCCAGAGATGAGAATGTCCTTGACAAC
>u165691_piRNA_house mouse
TGCTCTTCGCCTTATTGCCTTGATGGTCTCT
>u170772_piRNA_house mouse
TGAATGCAAAATGAGATGGAAGGAAGGGC
>u154652_piRNA_house mouse
TTGGGAGCCTCAGATAACAGAAGCCATGA
>u163569_piRNA_house mouse
TGGACTTCTGGTCTCCAGTTCTCGAGCCCT
>u171446_piRNA_house mouse
TGAAATCTTTCCATGTTGTCTCACCTGGC
>u155931_piRNA_house mouse
TTAGTAACAATAAACATCAGAGCCTGAGT
>u81042_piRNA_house mouse
GAAGAATGTCGCATCTGTTTGCCACCTCTC
>u147244_piRNA_house mouse
TCAGCCCGAGTCCACAGGATTACGATAC
>u50819_piRNA_house mouse
TACACACTGATGCAGTGGCTGTGTCGC
>u87818_piRNA_house mouse
AGAGTACTTACTACAGTGTGCAAGGGAC
>u74463_piRNA_house mouse
TGCAAGGATCTTGGACACGCAAGGGTGT
>u73044_piRNA_house mouse
TGAAAGCTTAAAATGCCATGGAGTGCTGGC
>u62399_piRNA_house mouse
TCCTTTAGGATGCATTGTGCATGCACATC
>u83920_piRNA_house mouse
GAATGCAGTGTACCAGGATGGAGAC
>u155681_piRNA_house mouse
TTCAGAAAACCTGCATGGCACATCCTGGG
>u152465_piRNA_house mouse
TACAATTTGTTCAGAGACAACCTTGTCAGT
>u69845_piRNA_house mouse
TACGGGCATTTGTAATGAGACACAATAC
>u53659_piRNA_house mouse
AGTAAGGTCAGCTAATTAAGC
>u62869_piRNA_house mouse
TTAGATTAAAATAATTTCAAAATGACGTGC
>u171741_piRNA_house mouse
TGAAAATATGGCTTTGAATCTCTGCATGCC
>u73444_piRNA_house mouse
TACATGTCGCACATGTGGTACCTGATGTGT
>u174288_piRNA_house mouse
TCCCAAGGATGCTCTAGTGTGCTTTGTG
>u68890_piRNA_house mouse
TAGCAGACGTAATAGATGTGAGCACGTG
>u75225_piRNA_house mouse
GGACAGTCAAAACCTTCAGCAGTGC
>u174854_piRNA_house mouse
TCCAACAGTGCGGTTGCCTGGGCTCTCC
>u55094_piRNA_house mouse
TACTGAATGTTTTCCTACCTCACATCATGA
>u53160_piRNA_house mouse
TAATTATGATTGTATGGGTTCAATTA
>u174472_piRNA_house mouse
TCCAGGTGACCCTAACGACTCAGGAATG
>u62553_piRNA_house mouse
TAAAAAGCATGAGCGGTGATGCCCCTGGG
>u160441_piRNA_house mouse
TGGTTGTCTACTCCTTTGGCTCTAGATC
>u59234_piRNA_house mouse
TAGAAAGGCCTTTCTTTAGCACCGGAAGC
>u80580_piRNA_house mouse
TAAAAGATGACTGCTCATTCTGTCTTCCTC
>u48691_piRNA_house mouse
TGGTCCTACAGAAATTTAGAAGCCTCT
>u77510_piRNA_house mouse
TAGAATGGATGCAGGCCTC
>u154633_piRNA_house mouse
TTGGGTACCTTCCGAGCGCAAGATGATAA
>u151796_piRNA_house mouse
TACCTCCAACAAGTTCCACAGTGCCA
>u149887_piRNA_house mouse
TAGGATGTCTTATTCTGGAGACCCACAAA
>u59133_piRNA_house mouse
TGAAAATTCTGTGGTAACATTTGGCTGTTA
>u150700_piRNA_house mouse
TAGATGAGGTGGCTCCCCTATTAATTGCA
>u72735_piRNA_house mouse
TGCAGTCCACAGAAGGGGG
>u78205_piRNA_house mouse
TGGTGTACAAGACTAAAAGCCATGCTTCTC
>u149078_piRNA_house mouse
TAGTTTTATCATAGGTCCTTGTCCAGCTC
>u63991_piRNA_house mouse
TGGAAGCAATACTGATACCGTAGACTTGA
>u70848_piRNA_house mouse
TGACCATTCCAAACTGCTATCCTACACA
>u63597_piRNA_house mouse
TAAAAACAAATCAAGTGTTTCTACCTACAGT
>u47259_piRNA_house mouse
TGATCATAGACAGCTTTGCCTTCCCTCAAT
>u159235_piRNA_house mouse
TGTGAGGTGGAATTAGGCTTGAGTGTAT
>u169672_piRNA_house mouse
TGAGAGAATATTACCTGCGTGCACGCCC
>u76107_piRNA_house mouse
TGTTTTGCTTTTGAATTTTATTGAGGAT
>u170779_piRNA_house mouse
TGAATGATCATCCTACATATATCTTACTC
>u48643_piRNA_house mouse
TCCCAATCTCGTCATTCGTTAGTTGCCTGT
>u77321_piRNA_house mouse
TGTTACCAATAATGTGATACCTAGGT
>u154787_piRNA_house mouse
TTGGACAGATGCTGGGCCTTGGAAGAC
>u85850_piRNA_house mouse
TGGCACGACTCTTTTCAAATTGAACCCAT
>u45622_piRNA_house mouse
TAGGCTTCTACCTGCAGAGGACAGTTAGCC
>u161524_piRNA_house mouse
TGGGTGCAATCTTTCGTGTCCTGGTCCTT
>u65697_piRNA_house mouse
TGGGTGCATAGTTATTATTTATTCAATA
>u61799_piRNA_house mouse
TATTAAAAGATTTTAATATCAGGACTGAC
>u168865_piRNA_house mouse
TGAGTTAGTTGCTTAGTGTGATAGATTTC
>u63664_piRNA_house mouse
TACATGTTAAGAATTCAGAAATAAAGGTGT
>u148974_piRNA_house mouse
TATAATGTGCAAATGATTAATAATATGAGGGA
>u73546_piRNA_house mouse
TGATGATTCAGTGAGTAAAGATGC
>u171336_piRNA_house mouse
TGAACAGAGCCAGGGAAGAGCAGGG
>u87170_piRNA_house mouse
TGAAAAAGATGAGAGCTTCCTCAGCCT
>u53866_piRNA_house mouse
TCTATGCCTACCCTAAATGCTGTTCAACCATT
>u148266_piRNA_house mouse
TATTAGGAAAGTGGACATTGTGCAGGAC
>u62811_piRNA_house mouse
TAGAACAGTGACTAAGACAGATTAGCAAA
>u58461_piRNA_house mouse
TACAAAGTTGATGGACTTGCCCCCTA
>u76913_piRNA_house mouse
TAAAATTGATAAGTTTTATACTTCCTTTGCC
>u55987_piRNA_house mouse
TGCAGAAGACCAAAACAGGTGCCGCCAA
>u155149_piRNA_house mouse
TTCTTTTACGTGCTGTGTAAAACTTGAGG
>u164745_piRNA_house mouse
TAAAAATCCTGCTGCTTCTACAATCTCTTC
>u79289_piRNA_house mouse
TAAGTTGGTTGTTGTTCTGTCATGCA
>u67816_piRNA_house mouse
TAATGGAGAGTCACCTAGGCTCAGGTC
>u83300_piRNA_house mouse
TCCCAGCCTGTGCTTCATGATGTGTCC
>u54797_piRNA_house mouse
CACACCTGGATTGGTTATGCTTACTACCTCA
>u75398_piRNA_house mouse
TCGGCACTCGATCTACAGCAAGGCATC
>u147129_piRNA_house mouse
TCAGTTTTCAAAAGGATTTGTGGTTCTGG
>u165990_piRNA_house mouse
TGCGTGCTGTACAAAAAGTGGCTGCCAA
>u66118_piRNA_house mouse
TACTACGTATGTCTCTCTTTGACTGG
>u147685_piRNA_house mouse
TCACAACAACTGTGTGGAGGTATAGGTGT
>u159585_piRNA_house mouse
TGTCCATTGAGTGTCAGAGGTTTAGACGT
>u156810_piRNA_house mouse
TNGGGCCTCTCCTTTTAGGATGCATTGTG
>u87681_piRNA_house mouse
TAGATAGTTCTCGCCTTACTTACCAGA
>u47027_piRNA_house mouse
TGCCAGGAAAAGAAACAAACAAAAACCC
>u160047_piRNA_house mouse
TGTAAGTGTCCCTGAATCCTGAATTGATGT
>u81301_piRNA_house mouse
TCGCATGGTACTAGGTAGGATTTGCCAGC
>u81773_piRNA_house mouse
TTAAAGCAAGATTCTTTTTTTTGGAGTGG
>u166219_piRNA_house mouse
TGCCTGGTTGTCAGTATATCCATTGACGTG
>u154087_piRNA_house mouse
TTTCTGTGCTACACAAGATTAAAGGTCGCTC
>u150970_piRNA_house mouse
TAGAATGGATTTATCTATCAGGACCCAGAGG
>u154811_piRNA_house mouse
TTGGAAATCAGACCACATGCCTACTGAGC
>u155680_piRNA_house mouse
TTCAGAAATGATTTCTTCTTTTGCCCTGTG
>u50163_piRNA_house mouse
TGCCATGGCAATGAATGCTCCGAAGCCA
>u54896_piRNA_house mouse
TGGAAACGGCTTCTCTTGAACCCTTC
>u157069_piRNA_house mouse
TNGCTGCCGCATGATGTTTAGTGGCTACC
>u56191_piRNA_house mouse
TCCCTGCTGTGGTTCTTGCCCTGATC
>u58805_piRNA_house mouse
TGCCGTTGCTGAGTGGCACTGACTACTGC
>u62855_piRNA_house mouse
TCTGCTACTGCTTTGTTTAATAAAGAGTTC
>u68705_piRNA_house mouse
TCCTTACAGATGTTCACTGGTTGTGCCATA
>u58109_piRNA_house mouse
CTCAGAAGTTTCCATTCATGGTCCTCAC
>u172353_piRNA_house mouse
TCTGAATTGAGTCCTTTCTATGGGAGC
>u68290_piRNA_house mouse
TAGTAGCCTGACTTTTTCTATTGGA
>u164695_piRNA_house mouse
TAAAACCNGACATGAAAGGCAATGCTCA
>u73050_piRNA_house mouse
TGGCATTTCTTTATGTGACATCCCATAGC
>u167618_piRNA_house mouse
TGCACTGTGGCCTAGACCTCCTTGCCT
>u56740_piRNA_house mouse
GTGTCAGGTGACACTGTCTCTACTCTC
>u169938_piRNA_house mouse
TGACTTCTTTGCCTATCCACAGTGTGT
>u168269_piRNA_house mouse
TGATTCTCAGGCTTTGCTGAAGATGTAG
>u73122_piRNA_house mouse
TGAGTTTTGTGGGATTTCTCTGCTGGATC
>u173139_piRNA_house mouse
TCGAATGGCAGAGTGTCTCGATGGGTTGGT
>u151879_piRNA_house mouse
TACCCAGGTTGCAAAAGGCATTACTACCT
>u56986_piRNA_house mouse
TGCAATCTTGATGTTCACGCCAGCCTC
>u160259_piRNA_house mouse
TGNGGTACTGCGAAGCCAGGGATCCCCC
>u176013_piRNA_house mouse
CCATACTGAAGGCATGCCGGATCCTTGG
>u66591_piRNA_house mouse
TAAGAGTCCATTTTATGCCTTTTGGGAAGA
>u175983_piRNA_house mouse
CCCACAAGGATGCTGCTCACTAATTTGCC
>u159615_piRNA_house mouse
TGTCATTGAAAGTTCTTGANATTTTTGGT
>u63314_piRNA_house mouse
TACAAAGTTTAGTGCCATTTCTTGAGTGG
>u176886_piRNA_house mouse
AAAAAAAAACACAAGGATTTGATTGCCAAG
>u176366_piRNA_house mouse
CAAGATTGCAGAGCTGAAGTTACGGG
>u152742_piRNA_house mouse
TACAAAAGGAGAAACTGAGACTTGCTTTGT
>u149038_piRNA_house mouse
TATAAATGGAAGGTGTGACCCAGAAGTC
>u58451_piRNA_house mouse
TGACATCTCAGATTCTCCTTTGGGAACGCCT
>u59197_piRNA_house mouse
TAATTCTGCCCTTTGTACAGTTGTGCTGCC
>u78023_piRNA_house mouse
TAAGAATTTTAAGATCCGGCGGCTCTCCCT
>u164670_piRNA_house mouse
TAAAACNGGAGTGTGCTGTTTAGTGTCTA
>u84967_piRNA_house mouse
TGGTGTTACTTTGATGAAAAAATCCTA
>u57047_piRNA_house mouse
CACCACAAAGAGATTCTTCAGTTGCTGGA
>u161211_piRNA_house mouse
TGGTACTCGTTAATCTCCTACAGAGGTAC
>u167660_piRNA_house mouse
TGCACCAGTTGTTCAAGTGCCTGCGACATTT
>u71424_piRNA_house mouse
TCGAACCTTGTCTTCATGGTGGAAGTCGACC
>u81399_piRNA_house mouse
TAAGTTCTCTGATCATTGGGAAGCTTCCA
>u66149_piRNA_house mouse
TAAGAATTATTTTTATTTATGTGTATGTG
>u176695_piRNA_house mouse
ACTCAGAGATCCACCTGCCTTTGCCGCC
>u54331_piRNA_house mouse
TCTGAATGAAGTCTAAATGTGGAGCTTAT
>u152786_piRNA_house mouse
TAATTGGGAGTGATAACTTCAAGGGACGA
>u164638_piRNA_house mouse
TAAAAGATTAATGATATGAATGTGTTGTAG
>u173823_piRNA_house mouse
TCCGGGGCCCTTATTCTGTTTCTCATCTCC
>u88138_piRNA_house mouse
TAAAACAATGTCAAAATGTCTGACGTGCCTG
>u170978_piRNA_house mouse
TGAAGGACTCAAATCATGGTGTCAGGAC
>u60252_piRNA_house mouse
TAGCTAGTGATGGACACCTGATGCCCA
>u168630_piRNA_house mouse
TGATCAGGGACAGGTCCAAGCGCGTA
>u162516_piRNA_house mouse
TGGCTGCAAACGGAACACTGAATATGCCAC
>u76382_piRNA_house mouse
TGTGAGTGATGAGAACAAAAATCTTGTGTA
>u51512_piRNA_house mouse
TACTTGTATGTTGGGTAAAACAGACC
>u175461_piRNA_house mouse
GAACAGAGTGGTCAGCGTTGGGGATGA
>u175725_piRNA_house mouse
CNGATTCATGATGTAGAGCTAAGTGGTCC
>u59436_piRNA_house mouse
TGAACAGAAAGTATTCGGTAAATTTAAAGT
>u64118_piRNA_house mouse
TTCATTCACATTTTGATGTCCTTTTGGTC
>u154404_piRNA_house mouse
TTGTGAAGGGTGTTGTTTACCTAATTCCT
>u163765_piRNA_house mouse
TGGAATGCCAGGAAGCCTCCCTCCCTT
>u147756_piRNA_house mouse
TCAATCTTCAATGCCGTTTAGCTTTGGTACC
>u64550_piRNA_house mouse
TGGATCTTTTCGAGGCAAGTTTAGA
>u159871_piRNA_house mouse
TGTATTAAAACTTTGTGTCTTGATGATGTA
>u153613_piRNA_house mouse
TAAGAATCTCAGGGCAAGCCTTTTGCTAA
>u153528_piRNA_house mouse
TAAGAGTTGCTTTGGTCGTTGTGTCTCCT
>u49694_piRNA_house mouse
TGATAGGAGCAAGAAAACAATGGATTCCAC
>u61401_piRNA_house mouse
TGGTAGGTTCAGAGTTCACATGAGCAT
>u167045_piRNA_house mouse
TGCCAAGTGCCTCGGGACCAAACAGACT
>u86971_piRNA_house mouse
TCTTTAGGCATCAGAGAATCGGCTTCCTGT
>u46608_piRNA_house mouse
TGTGATTAAAAAGAAATGACCAAAACTAAC
>u153437_piRNA_house mouse
TAAGCATTGCCTGTTAAATTGAGGTGGAC
>u174267_piRNA_house mouse
TCCCAAGTCCATGTCACTATAATCTTGTG
>u176350_piRNA_house mouse
CAATGCCTTTGTGGGTGCTTCTAGAGGTCT
>u166165_piRNA_house mouse
TGCCTTCTGAGTGCTGGGATTAAAGGCGTGT
>u170753_piRNA_house mouse
TGAATGGATGAATGGTGGATGACACCGGT
>u170607_piRNA_house mouse
TGACAAGATTGACCATTTCAGCTATCTGCC
>u77379_piRNA_house mouse
TTTTAAAAAGTTACATATGTTTGAGAGT
>u70406_piRNA_house mouse
TGAGGATTATAAGGAAGGCCAGTA
>u66975_piRNA_house mouse
TGGCACCTAGAAGAAAAAGAGGACTTTAGC
>u152401_piRNA_house mouse
TACACTACAGATTCCCAGGATNCCATAGC
>u51180_piRNA_house mouse
TAAGTGTGAGCATGTATATGT
>u150821_piRNA_house mouse
TAGAGATTACAGGATGTCGTATTGAATGA
>u49775_piRNA_house mouse
TCCAATCCGATTACCTTGGGCCCACACTCT
>u149646_piRNA_house mouse
TAGGTATTTTACAAGGAGCCGGCCTTAAC
>u85450_piRNA_house mouse
TGAAAAGTGCAGTCAGTGATTGTGACAGAG
>u175593_piRNA_house mouse
CTGATTTCTAAGCACTTGGTGTCGGTCGGCCT
>u167289_piRNA_house mouse
TGCATGTCGTTAAAGCTTGAGTGTGTTTAC
>u171194_piRNA_house mouse
TGAACTTTGAATGCCCTTAATGCTCTTTGGCC
>u56865_piRNA_house mouse
TGTGAAGTGACTGAGTAGCTCATAGCTATG
>u79541_piRNA_house mouse
TCCAAAACAGTGTGTGAAGAGCCGGG
>u69430_piRNA_house mouse
TGATAGATATGTACTCTGGACCTCTCCCA
>u57660_piRNA_house mouse
TGGGATTCCTCAGTAGCAAGTGCTCAG
>u151721_piRNA_house mouse
TACCTTGCTTGATGCCTTTCTCTCCCCTTC
>u175710_piRNA_house mouse
CNGGAAGCCTTGGAATAACAGTACCTCTA
>u53443_piRNA_house mouse
TACCATGTCAGAAAAAAAATGGGCTTCTGG
>u161306_piRNA_house mouse
TGGTAAAATGGTACCTGGCTTACGTCATCA
>u149210_piRNA_house mouse
TAGTGCCAAATTGTATAGTAAGTCTTG
>u58784_piRNA_house mouse
TTAATGCCAAGGTTTACGTCATGAGTAGA
>u48702_piRNA_house mouse
TCTTCTCTTTTACTGTGAGCCCTTAAC
>u166906_piRNA_house mouse
TGCCAGAACAAGGAGTTTGTTCCCTGAACC
>u165784_piRNA_house mouse
TGCTCAGCCATGGCTTACAATGTCTCTT
>u174171_piRNA_house mouse
TCCCAGGTCCGTCCTTCTCAGTCATCTAGC
>u175189_piRNA_house mouse
GCCACCATAATCCTCAGGTGACTGCGTCC
>u153201_piRNA_house mouse
TAAGTGCCAAATTGTATAGTAAGTCTTG
>u167477_piRNA_house mouse
TGCAGGTCTCTGCAAAGAAGGCTTAGC
>u71922_piRNA_house mouse
TGGATGGAAAACGGAAAGGAACAGGTCAG
>u153402_piRNA_house mouse
TAAGCGGGAACCTGTGTACCTACTATGCC
>u79422_piRNA_house mouse
TACTAAGGAACCATTTGTGGAGACATGCTC
>u148127_piRNA_house mouse
TATTGTCAGATAAAGCCTCTTCATCAAATG
>u49297_piRNA_house mouse
TGCATTTGTGGCCTGCCTGTTTGAAGCAA
>u168904_piRNA_house mouse
TGAGTGTCAATATTAGGAATTGGGACAC
>u161570_piRNA_house mouse
TGGGTCTTGCTGGATTCCAACCAGGCCTGA
>u63979_piRNA_house mouse
TTCCTAATGGTGTGACTCTTTAATACAGT
>u63451_piRNA_house mouse
TCTCGACGTGTATCTTGTGGGTCTTGTA
>u77104_piRNA_house mouse
TAGCCTTCAGAGAAGCCCTTTTAAGCTCACT
>u52394_piRNA_house mouse
TGCGCTGAGACTCTGAAAAGAAGATATGTG
>u62332_piRNA_house mouse
TCCTGACATACAGCGGTATAATGGCAAC
>u169657_piRNA_house mouse
TGAGAGATCCTCTTTCAATTGTGTTACCC
>u47075_piRNA_house mouse
TCTTCATCACAAGAAGAAGGAGTTCAGACT
>u152774_piRNA_house mouse
TAATTGTGTCATTCTTAGTAATTACTTCGT
>u76594_piRNA_house mouse
TTCTCTTCAAGCCTTCGGGTCAGGGCTAGG
>u47904_piRNA_house mouse
TGAGTGTTTATTTGCTCAGTAGAAAGCCA
>u53376_piRNA_house mouse
TAGATGTAATGCTATTAGAAACATGATTC
>u66263_piRNA_house mouse
TAATAAGCCATATGCCTACCCTATCTTTGT
>u160220_piRNA_house mouse
TGNGTTCAAGCCTCAGAATTCAGGC
>u62801_piRNA_house mouse
TAGGTGTCTTTTCAGTCTAAAGGGAATAGA
>u176745_piRNA_house mouse
ACCTAGGAGCCTGTGGGTGCCATTATC
>u149902_piRNA_house mouse
TAGGATGGTGTTCTTGATAGTTCAGATCCC
>u86963_piRNA_house mouse
TGATTATAAAGCTGATGACTAAGATC
>u85294_piRNA_house mouse
TGACATATAGCCTCAAAAGTAAACTCCTTA
>u61039_piRNA_house mouse
TGATAGAAAATGTCTTTCCCACCAATTAA
>u156860_piRNA_house mouse
TNGGCCACTCATTTGGAAAGAAGCATGC
>u81405_piRNA_house mouse
GAGTCTCCTAGACTTGAAAGACCCAGCCAGA
>u78060_piRNA_house mouse
TCAAAGATCGTAATTCATAGTCTCCTG
>u77016_piRNA_house mouse
TAGTAAATTCCACAGAATCCAGAGTATTAC
>u77767_piRNA_house mouse
TACATGGTGTTTTGGGTAAGAAAAGGCCC
>u151746_piRNA_house mouse
TACCTGTGCCAACACGGCCTAACACTCA
>u87216_piRNA_house mouse
TGTCTAACAGTGAAAAACTGTACTGCCTAA
>u155217_piRNA_house mouse
TTCTGGAAACNGCTCTGCCGCGAGAAAGAC
>u171952_piRNA_house mouse
TCTTGGTGTTGTATCCATTATCACCTGC
>u148742_piRNA_house mouse
TATCATGTTCCTCTTTGACCCCGNTAAGC
>u170415_piRNA_house mouse
TGACAGGGTCCTTCGTCACTCTCACCAGC
>u56906_piRNA_house mouse
TGAGGAAAAGCTGAGATGCCCTCCGA
>u72485_piRNA_house mouse
TAAAAGGATAAGATGACTGTGACATTGCA
>u162215_piRNA_house mouse
TGGGAATGGGAGTTGTCTACTTGTTCAAGA
>u153580_piRNA_house mouse
TAAGACTGGTACCCTAACTCATCTTCCAAC
>u48366_piRNA_house mouse
TGAGTAATCCCTTGCTAGGTTCAGGCTAT
>u82234_piRNA_house mouse
CAGAAAGTTTTTGGTCATATTTGTGTTA
>u157609_piRNA_house mouse
TNGAAAAACCNCATTGTTTACAGCCCTGCC
>u46590_piRNA_house mouse
TCACCTATAGAGTCTACAATCAGGAGATTC
>u46304_piRNA_house mouse
TGCACAACACACTTAGTCGCCTATATGAGA
>u63116_piRNA_house mouse
TCAAACACTTGTTTCCGTCTATCCATGGAG
>u87883_piRNA_house mouse
TGGAAATGCTCGTTGGCCTAACTTCATAGA
>u66307_piRNA_house mouse
TCCATCCTCTAGAGACTTTCCCCAGCGACC
>u58769_piRNA_house mouse
TACGGGCATTTGTAATGAGACACAATA
>u164273_piRNA_house mouse
TAAAGGTGCTGTGACACGAGAATGTATGT
>u79559_piRNA_house mouse
GAGATGAGCTGCTGGCCTGATGGCAA
>u166358_piRNA_house mouse
TGCCTCCAAGTGCTGGAATTAAAGGTGTAA
>u155876_piRNA_house mouse
TTATGAAAGAAAGCCTTTAATTGGGGAC
>u86948_piRNA_house mouse
TGAGTTTGACGCCAGGCTAGTCTTCT
>u61579_piRNA_house mouse
CATTTCAAAGATGGTACT
>u85724_piRNA_house mouse
TGGAAATCATGAGAAATGGGCGTCTAGTA
>u59705_piRNA_house mouse
TGAAAAGCAGTAACGCCATCTGGCCCCT
>u60575_piRNA_house mouse
TGGATGGAACCTCCAGTTTTGAATGACCTT
>u176652_piRNA_house mouse
AGACAAGCAGTCATGGGTCCTACCATAGC
>u73859_piRNA_house mouse
TTAGGCACAGAAGTCCGGAACCCGGA
>u56056_piRNA_house mouse
TGAATATCTCTGGGTCCATCAGAATCTTGTT
>u163479_piRNA_house mouse
TGGAGATTGGAGGTGATCTATCATAAGAGGT
>u176155_piRNA_house mouse
CAGCTTTTGCGAATTGACCCTGGCCGGC
>u61145_piRNA_house mouse
TCCCAGAAATGCCATGGGGGGCCAG
>u78440_piRNA_house mouse
TGGTCCTTCAACTGTCAGGGCTATTGAT
>u50146_piRNA_house mouse
TAGAACACTGCTGCGAGGAGCGTTCTGTA
>u50288_piRNA_house mouse
CCCAATACGTTAGTGAGGACATTAGGAGC
>u166694_piRNA_house mouse
TGCCATGCCTTGTCCTGAAAATTTCTGTC
>u60710_piRNA_house mouse
TGTCAAGAGTATGTTGAGTATTGACTGCC
>u84511_piRNA_house mouse
TAGAAGGCCTAAGGTGTGTATAACTGTCAA
>u171983_piRNA_house mouse
TCTTGACATGGAGATTCAGCAGTGCTTGG
>u158393_piRNA_house mouse
TGTTGTCTCGTATTGAACTAGATTGTTGGT
>u172587_piRNA_house mouse
TCTCACCTGCCTCAATACCTTCCCAGGGAGC
>u81187_piRNA_house mouse
TAGGCTTGACTTCTCTTTGGTAGTGGCAG
>u48960_piRNA_house mouse
TGAAAGCCCTCTGCTCAATTTCAGTCC
>u68831_piRNA_house mouse
TACCAGAGATAATAAGGTCAGTAAACAGC
>u50797_piRNA_house mouse
CCTATTAAGGTCGCTTTGGATGTG
>u45600_piRNA_house mouse
TACCAAAAAGGATACAATGAGGCCTAGCACT
>u55912_piRNA_house mouse
TTTGATGTTGTGCTAGAACTTTGCTACTT
>u82122_piRNA_house mouse
TGCATAGTTGATGGCACAGAAAGACTGC
>u172958_piRNA_house mouse
TCNCAAAGGGATGCGGCGTGTATCAGGGA
>u69071_piRNA_house mouse
TGGCATAAACTCATGAGCGGTGTTGTGTC
>u87859_piRNA_house mouse
TGAAATTAGTGGTGTTTGGACTTCTTCCT
>u157958_piRNA_house mouse
TNCATTCCCTAGTCAGACATTGGCCTTTAC
>u81463_piRNA_house mouse
TGCTGAAAAAATATCTTCAATGACATGCC
>u52598_piRNA_house mouse
TCCAATTTAGGAATTCTGTGAACAAATCA
>u73477_piRNA_house mouse
TACTAGATGGACCTGCTTGGATGTTACTC
>u78072_piRNA_house mouse
TAGAATAAATCAAAATGATTGATCTGAGGGT
>u73264_piRNA_house mouse
TACCAAAATTACAAGGAAAATCCGTTGACCG
>u158700_piRNA_house mouse
TGTGTTCTCATCTTAGATAGTTCTCGCC
>u152826_piRNA_house mouse
TAATTAAGTGTTCCTCCTAGAGCCCTGCA
>u156297_piRNA_house mouse
TNTGCAGGCAGTCATGAGGTGCCTTCATG
>u171595_piRNA_house mouse
TGAAAGCCACAGCCGCTCCAGCATCTCAATC
>u78841_piRNA_house mouse
TGAAAACCATTGGGAAAATGCAATAC
>u74598_piRNA_house mouse
TGAAAGTGAGTCTTATCCACAGTCCATAGGT
>u56894_piRNA_house mouse
TGGTGAAAATCTTCAAGCCTCCATGAGTTGC
>u50349_piRNA_house mouse
TGGGAACTGTTTATTTAGTCAAAAGGAGTC
>u63299_piRNA_house mouse
TGGAACTGCTTGGATGTTACTATGGAACCT
>u61091_piRNA_house mouse
TACCACGGAAAGAAAATTGTCTCTGCTT
>u172660_piRNA_house mouse
TCTAGAAATTGGTGTTTGGTATTTCAGT
>u155127_piRNA_house mouse
TTGAACGTCCTTTGGTGTCAACACGGCAGC
>u74026_piRNA_house mouse
TCCCTTCAGATAACTCTCTCTAGTGTGTGT
>u71561_piRNA_house mouse
TCAGAAGTTATTTACTTATGTGTTCTATCC
>u85492_piRNA_house mouse
TGGGAAACCTAACATAATCTTGAATGTACC
>u48961_piRNA_house mouse
TGCTCTCGAGTGCCTTCAAAAAAGCCC
>u74302_piRNA_house mouse
TAAAGAACTGAAATTCCCTGTAGTTCAGAG
>u60637_piRNA_house mouse
TCTTAAGAAGTGCCCAGGAGCCTGTCTCA
>u83372_piRNA_house mouse
TGAAAATCTTGTTTGGTGGATCTGG
>u71500_piRNA_house mouse
TACACTCAGTCATTGCCAGCCACCC
>u50248_piRNA_house mouse
TAGGACTTCGCAATGGTTGCAAACTTG
>u48600_piRNA_house mouse
TGGAGTCTGGAGTTCACGAAGAGCA
>u49978_piRNA_house mouse
TGATCTGATGTGTTTCTAGCCTGGT
>u70375_piRNA_house mouse
ACCCCACTTGTCCTTGCCTGCTTATGCATC
>u81111_piRNA_house mouse
TTGGATGGCAAATGGAAGAAACGTCTGAAT
>u154725_piRNA_house mouse
TTGGATATGCCTGGACATGTGTGTGTGTA
>u171919_piRNA_house mouse
TCTTTCAGGGTTAAACTCAACCTCCCACAA
>u158637_piRNA_house mouse
TGTTAAGTAAGGTGTGCCTTGCTTTAAGC
>u48798_piRNA_house mouse
TGGATGGTATTTTATGTGCCCAACAAGGTTC
>u162685_piRNA_house mouse
TGGCCTCCAAAACCAAACCGCTACAATTTG
>u156950_piRNA_house mouse
TNGGACATTTGACACAGGGGCTTTACACG
>u65343_piRNA_house mouse
TGACACATGAGAGGATTCCCAGTGACAGCC
>u167067_piRNA_house mouse
TGCCAAGGAAGTTTTTACTGTCTTAGCTC
>u55459_piRNA_house mouse
TGTAAAATGAATTAGCAATGCCAAGAGGC
>u164832_piRNA_house mouse
GTTTATGCCCAGGAAACCTCTCCCAATAG
>u154250_piRNA_house mouse
TTNGAATATGTGCCTGAATATTTCTCTGC
>u53243_piRNA_house mouse
AGGCTTGACGGTGCTTATGCTTAGACATG
>u151734_piRNA_house mouse
TACCTTAAACAGGAGCTAGAAGGTTCTTGT
>u60466_piRNA_house mouse
TATTTTTTGTTGGAACTTAAAATTGCT
>u73402_piRNA_house mouse
ATGATGCCAGTCAGGATTTGACCTGACACA
>u153158_piRNA_house mouse
TAAGTTCTCAAAGCCTGCTCCCAGTGA
>u49198_piRNA_house mouse
AGTGTGCTTGCTTAACTTGCCTGAAGC
>u58057_piRNA_house mouse
TAGCTGAATTTGTGTATATTCTGGTGTAGT
>u87901_piRNA_house mouse
TGGAAAAGAAAACTTCCAAGGTCATATTTTC
>u75065_piRNA_house mouse
TCCATCTGTGAGAGAGCAACGTGATGTAAC
>u63467_piRNA_house mouse
TGCTGCTTTGAGTATTGAGATGGATAAA
>u153321_piRNA_house mouse
TAAGGATGCCAAAACCATTGACTGGGATTCAT
>u162441_piRNA_house mouse
TGGCTTAGATTTTGGTTTGTTTGGTTTGT
>u58885_piRNA_house mouse
TCCCCTAACAGGAAACGTGCCCGGATGTC
>u82536_piRNA_house mouse
TGGCCTATTGCTCCTTGGACTGCTGTCTTC
>u80380_piRNA_house mouse
TGCGGGGTTCATATCAAATTTCTGGAAAAGTC
>u61354_piRNA_house mouse
TGGGATTTAAAATCAGACGTGCTCCACCA
>u50520_piRNA_house mouse
TGCTAATAAGCACTCTACGACTGAGCCACAT
>u156832_piRNA_house mouse
TNGGCTTGGAGCTCAGGTCCTCATGCTTGC
>u56616_piRNA_house mouse
TGGCTTGCACTGATTTCTTCACAGATACCT
>u46203_piRNA_house mouse
TCCAAACACTTAGACGGAAAGCTAGCTTCC
>u58341_piRNA_house mouse
TTACATATAATAATAAATAAATCTTTGGGA
>u60763_piRNA_house mouse
TATTCAATGGATGTGACGATTATGTCAAACT
>u68215_piRNA_house mouse
GAACACAATCCTAAGGAGATGCAAAGGC
>u148699_piRNA_house mouse
TATCCGAGCCTTTGTTTGACTTTGATGGAGTT
>u46650_piRNA_house mouse
TAAGCCAAAGTAAATGGTTTTATAAGTTGCC
>u64538_piRNA_house mouse
TGCATCCATACCAGGTTTG
>u61961_piRNA_house mouse
TCTGTTTCTAGCAAGATGATACACCCAAGCCT
>u57643_piRNA_house mouse
TATGTCTGTATAGCATATATGCCTAGTGCCC
>u176127_piRNA_house mouse
CAGGTCTGAATGATGGCCAGGTTGTGATGA
>u168685_piRNA_house mouse
TGATATAATCTGCCTTTGTAGTTCAGCCT
>u73904_piRNA_house mouse
TGCCAATTCGAGATAGAAAAAGATTTACCC
>u175255_piRNA_house mouse
GATTGCATGAGGTTCAGTGTCCTAGTTCT
>u173368_piRNA_house mouse
TCCTGGCATGTAAAGGGATTTTGTGCTG
>u67649_piRNA_house mouse
TGTAATGAACCCGTGAGCCTATCCAACAC
>u157029_piRNA_house mouse
TNGCTTTGCTGAGGTGTCGGGGTGTG
>u169527_piRNA_house mouse
TGAGATGCAGTTGTGCCTGATAGGAGG
>u53326_piRNA_house mouse
TAGTAGAATTGGCCCTCTGTCCTCCCTGCT
>u83364_piRNA_house mouse
TGGAAAGCAGTGATAAGCATCCCA
>u149134_piRNA_house mouse
TAGTTCCATCCATTTGCCTAAGAATTTCATG
>u60128_piRNA_house mouse
TAGAGGATAGCACACACAGGGGACAC
>u166125_piRNA_house mouse
TGCCTTTCTACTTAGTTCTTCTGAGTTGC
>u48155_piRNA_house mouse
TGAGTGAGAACATGTCACCAGGCCCA
>u158976_piRNA_house mouse
TGTGCTTTCAACTGAAAACAGTCAAACTTAC
>u70841_piRNA_house mouse
TGATATGAATGTGTTGTAGCATTTATCAGG
>u49268_piRNA_house mouse
GGCATTCACTTCATGGACTTCCCTATGATC
>u86050_piRNA_house mouse
TATGAAGTGACAAAGACAGACCTCCA
>u147158_piRNA_house mouse
TCAGTGTCAGGTTTAATACGTGTTGCCTTT
>u67402_piRNA_house mouse
TCAGAAATGTCCTAAGGCCTGACACTGCTT
>u64883_piRNA_house mouse
TGAAAGATGGTTTTGGCTTTGCCGACGGC
>u53319_piRNA_house mouse
TTATAGGATCTGCTGAGATTCTGGCGCGT
>u148351_piRNA_house mouse
TATGTGAGCAAATACCTCATCAGATGTC
>u171852_piRNA_house mouse
TGAAAAATGGGCCTCCCTGATGTGTGAT
>u82943_piRNA_house mouse
TGGAAAGTGAAGGAAAATTGACTGC
>u148034_piRNA_house mouse
TATTTGGTGAACCATAGTGTTCTGTGTAT
>u86764_piRNA_house mouse
TGCTCAATATTAAACATGAACATTAAAGGAGA
>u80102_piRNA_house mouse
TGAGCATGTTGATCTCTTTGTGCCCACGT
>u159536_piRNA_house mouse
TGTCTACAACAGGGCCTGAAACTTCTTGG
>u166300_piRNA_house mouse
TGCCTCTTTCCCACTTTCATCTCGTCTGGG
>u154218_piRNA_house mouse
TTNTACCTAGGTCTACCTCATAGAGTTGTT
>u74671_piRNA_house mouse
TACGACGCCGATACGATAGTGCGGATACGTG
>u65938_piRNA_house mouse
TGATGCCTCTGTGCTCCTGGG
>u158566_piRNA_house mouse
TGTTATTGCCATTTTGTCAGGTCCATGA
>u148427_piRNA_house mouse
TATGGAACTTGACACAGAAAGTCTTGGTGT
>u54954_piRNA_house mouse
TCCACGGTCACTATGGGAATTGTTACCCCAAG
>u76415_piRNA_house mouse
TAAAAGAGCAGACTTGGAGCTCGTAATGTGC
>u154489_piRNA_house mouse
TTGNGGAACAGATAGAAATGCATCAAGGCTTT
>u88189_piRNA_house mouse
TCCACTATTGAGTGCATAGACCCTGGAC
>u160015_piRNA_house mouse
TGTAATGTGTGTAATTCCTTCAGCCAGGGA
>u64306_piRNA_house mouse
TCCAGCATGGTTTCATTGATATGGCCC
>u166911_piRNA_house mouse
TGCCACTTGACACTTCAAGGACCTCATGA
>u81645_piRNA_house mouse
CGTGAAGCCTTGTTTGGCCTCCCCA
>u66150_piRNA_house mouse
AAATAAATAAAAAGGTTAGCTTTCCATTTA
>u49422_piRNA_house mouse
TACTAAAATATATTGAGTTGGGCCTGATGG
>u45629_piRNA_house mouse
GCAGAAAATCTTAAGCTTGATAATGGGCA
>u85246_piRNA_house mouse
TGATTTTTGATATTTCTAGCTACGGTTTGC
>u65246_piRNA_house mouse
TACAGATGTGTCACTATACTCACCTTA
>u52962_piRNA_house mouse
TGGAAGATTAGCAGTGGTCTGTCTCTTCAG
>u168718_piRNA_house mouse
TGATAGGAAAGATTCAGAACTCCTCGTAC
>u57444_piRNA_house mouse
TAGAACATTCGTGGTCATAACAGTAAGAAT
>u165501_piRNA_house mouse
TGCTGTGTTTCCCGGTCCCTCCCTGCC
>u74281_piRNA_house mouse
TAGCACTACACAGAGCGTCTTGATGC
>u68581_piRNA_house mouse
TGATGTATAAGTGTCCTCTCTACCA
>u171584_piRNA_house mouse
TGAAAGCTGCCTTTATGTTTGCTAATGAGC
>u158968_piRNA_house mouse
TGTGCTTTTCAAGGAATTGGTCTATTTCTC
>u158248_piRNA_house mouse
TNCAAAGCAACTATGTTGATGGTATGGATT
>u157603_piRNA_house mouse
TNGAAAAGCTTATGCCTTCCCCTCTAGC
>u68577_piRNA_house mouse
TGGCCTGCGTAGTGTTGTGAAATTTAGC
>u174218_piRNA_house mouse
TCCCAGCCAAACAACTATCACTCTCCATGTC
>u66108_piRNA_house mouse
TACCACAAAGCTGAGTTATTGAGAATTACCT
>u170515_piRNA_house mouse
TGACACTCTGGAATGAGACTGAATGTTGCTT
>u59857_piRNA_house mouse
TGAACTACACCCTCTCCCCTGTTCATAG
>u81880_piRNA_house mouse
TGAAGAGTTTGTCATAGTTTTGACCTGAA
>u76015_piRNA_house mouse
TGGCCTGTATAGGTACTGCATGCACA
>u55112_piRNA_house mouse
TGAGTTTCTTTATTGTCTGCCTAAGG
>u166145_piRNA_house mouse
TGCCTTGCTGACTGCAATCCACATGGTC
>u85546_piRNA_house mouse
TGTGAATGTGTGTGGGTGCCATGGAAGTC
>u165281_piRNA_house mouse
TGCTTTGCGGTTGCCTAAAGCCATGGTCATT
>u73983_piRNA_house mouse
TTTTAACACATGGGCCTTTGCAGGATACT
>u79171_piRNA_house mouse
TGATCACACTTGCTCACTCACGATGATC
>u54558_piRNA_house mouse
TGCTTGTGCCTTCTGGACCTTGATCCT
>u152766_piRNA_house mouse
TAATTTCATCTTCAAACTTAATAGTCCATC
>u71235_piRNA_house mouse
TAGGTTGATGGTAATTGGAAGAGCTTCTGG
>u56154_piRNA_house mouse
TGCCAGGGTGATAGAGTTAACTCTTG
>u52298_piRNA_house mouse
TACCTGCTTTGACCACTTTTCTTCCA
>u154897_piRNA_house mouse
TTGCCCTTTTGCGTTTCTCTGAAGTAGAGT
>u147058_piRNA_house mouse
TCATCAGTTGCAAATGGGAAATTAAGACTC
>u57715_piRNA_house mouse
TACATTAGGAAAGCACCCAACAGTGTTGCG
>u67490_piRNA_house mouse
TAGTTATCTGTCCCAGGTGTGACACTGCC
>u78686_piRNA_house mouse
TGCTTTTGTCTAGAGGTAGAGAGATGTGG
>u158585_piRNA_house mouse
TGTTATAGAATATTTTCAGAGTCCTGTGGC
>u58982_piRNA_house mouse
GTCAAGTCTTAGACAAGTGTAAAGTGCTA
>u74914_piRNA_house mouse
TCAGTTTACAGATGCGCCTCCAATC
>u153369_piRNA_house mouse
TAAGGAAAGCCGTTTGCACAGAAGATGAGCT
>u152722_piRNA_house mouse
TACAAAGAAGATGGAAGAAAGGCTGCTGCC
>u161778_piRNA_house mouse
TGGGCCTCAATCTTAAAAGCTGGATGTTTA
>u153763_piRNA_house mouse
TAACTCACAGGTCAAGGCAGTCTCCCTA
>u65490_piRNA_house mouse
TAACCAATCAAGGTATGAGGGCACACAC
>u155220_piRNA_house mouse
TTCTGGAAACAGCTCTGCCGCGAGAAAGACA
>u156900_piRNA_house mouse
TNGGATCGAAGGACCCCTGGATTCTAAGCC
>u172980_piRNA_house mouse
TCGTGACCTTTCCCGCCTTGACCCAAAAGC
>u154179_piRNA_house mouse
TTTAAGGAGAATTTATCCTCTGCCTAGGAC
>u75288_piRNA_house mouse
TCCTAAACTGACAATCTACAACAGTTCTGTG
>u161426_piRNA_house mouse
TGGGTGTTTAAGAACATATGAGCTGGCAGT
>u159842_piRNA_house mouse
TGTATTGTGTGCAATTGGTTAGCCTGT
>u149510_piRNA_house mouse
TAGGTGTGATAGAGAACCCATCAGTGGCGA
>u148401_piRNA_house mouse
TATGGTCGATTTGATGTTTAGGAATGG
>u80083_piRNA_house mouse
TGTCACTGAAATGCAGAAGCTGGCCCAT
>u172038_piRNA_house mouse
TCTTATGCGGTATAGAGTGGCCATTCTGGG
>u154038_piRNA_house mouse
TTTGAGTCCTTATTTCCAGTAATGCCTGCTC
>u176505_piRNA_house mouse
ATATCACGCAGAATATCATTTTCCTTTGGGGT
>u172222_piRNA_house mouse
TCTGCCTGAATATCTTCTTCACCCTTCCT
>u85449_piRNA_house mouse
TGGTTATCATTTGACTGCTTGTTGGATC
>u55623_piRNA_house mouse
TGAGAGATGAATGCCTAAAGCTATATCATG
>u159812_piRNA_house mouse
TGTCAAGGAAGCCTAGTGTCCACACTGATC
>u155463_piRNA_house mouse
TTCCNGACACCAGTAGAAATGCTAAGCCTGC
>u78553_piRNA_house mouse
TGCCAAGAAGCAATGTGTCTATGTTACAA
>u51961_piRNA_house mouse
TAAACTACTTCATTCCACTGTCTGTTTTGGA
>u63416_piRNA_house mouse
TGACTAGAATCATAGCCCCACAGTCA
>u80666_piRNA_house mouse
TTACTGAAGTAGGTGAAGACTGTGTGGT
>u53086_piRNA_house mouse
TGAGTATTTCTCTCTGCTTGTTCTTAATCT
>u77850_piRNA_house mouse
TGATTGTGGATGTGATGTGACCCGCACCA
>u46043_piRNA_house mouse
TGCTTCTCACTAGAGACTGACAAATACTGC
>u76428_piRNA_house mouse
TGAATACTGATGGGAGAATTTAACAGAGC
>u73370_piRNA_house mouse
TGACAATGGCTACATTGCGGGCAA
>u149530_piRNA_house mouse
TAGGTGTCAGTGTTTAGTCAGTTTTTCTGG
>u147801_piRNA_house mouse
TCAAGGACCCGAGTTTAGAGACAACTGAGC
>u69885_piRNA_house mouse
TGAGAACCAGAAACTACGTGCTGATCA
>u155577_piRNA_house mouse
TTCCAATGTCCTTATTATGGTCTCCAGCTGT
>u154211_piRNA_house mouse
TTNTATTTGCCTAAATGCTCCTTAGCCTA
>u161943_piRNA_house mouse
TGGGATGGTCTCGATTACTGCAGTGTGT
>u75297_piRNA_house mouse
TAGATAATGTCATTCACATACTGCAGAACA
>u74814_piRNA_house mouse
TTGGAGGTCAAACAACCACCTGGGTACACA
>u53891_piRNA_house mouse
TTGCAGGAAGCTGCAGATGTGACAGGAC
>u153043_piRNA_house mouse
TAATCAATCTTTTCTAAGATGTTCAGAGCA
>u86116_piRNA_house mouse
TACCTCTTTGGGCCCTCAGTTTAC
>u148583_piRNA_house mouse
TATGAATATGCAGGTCCTATTCTTTCTCCT
>u66915_piRNA_house mouse
TCAGATGACTCTAGCTTGTGTCAAGTTGT
>u156813_piRNA_house mouse
TNGGGCCTCTCCTTTAGGATGCATTGTGCAT
>u67456_piRNA_house mouse
TTCTGATTCATGTGATCCCCTCCAAG
>u83688_piRNA_house mouse
TACTGAAACTTCAGTAAGCACCTAGACAG
>u72185_piRNA_house mouse
TAGAAAATGAGAATTAAGATTGCTAAGGCA
>u67183_piRNA_house mouse
GGGCTGATCTCGCTAAAACACAAAGAG
>u58653_piRNA_house mouse
TAGGAAGCAAAATTGTTGCCCTAAAACC
>u61514_piRNA_house mouse
TCTCAATAGGTTTGATGAACCTCAGTGCCC
>u156070_piRNA_house mouse
TTAATTGCAGGAGAATCGTAGATGTGG
>u79632_piRNA_house mouse
TGTCTATAAGATGGAGTCTATTAGGCAGA
>u86924_piRNA_house mouse
TGAGAAAATTGAAGGCCAGAAAAGTTCAAT
>u55001_piRNA_house mouse
TTACACAAACCTAAATTGGCCTGGTCCTA
>u150317_piRNA_house mouse
TAGCCTTTGAGTCCTTATTTCCAGTAATGC
>u166178_piRNA_house mouse
TGCCTTCAAGTGCAGGTTTCAGAATACCACC
>u68018_piRNA_house mouse
CCATTGAGTATTATACGCCATCTGCATACAA
>u156954_piRNA_house mouse
TNGGACATGTTAAACTGCCAAGACTGACATC
>u47781_piRNA_house mouse
TGAAATGATGAGGTACATAGAATTGGCT
>u45932_piRNA_house mouse
TGTGTATGAATGTGTGGTTCCCAGTTTGA
>u63632_piRNA_house mouse
TATAATTTTAACTACAAATGGTTCTGTAAT
>u175029_piRNA_house mouse
GGCATTGAAGGTTGCACTTCTGGTGTTGC
>u167526_piRNA_house mouse
TGCAGCAGGGCTGGGACTAGGATGGACC
>u153714_piRNA_house mouse
TAACTGTGCCATATAACTTCCCATCAAGG
>u175522_piRNA_house mouse
CTTGCTTGTAGAAGACTGGGACCATCATC
>u49633_piRNA_house mouse
TAACTGTCAGTTTACTAAGAGGAAACAGGTT
>u60907_piRNA_house mouse
TACATTATGTCCGGCGACCTGGTGCCCAG
>u163288_piRNA_house mouse
TGGATGCATGAGGTAGCAATACGATGAC
>u171477_piRNA_house mouse
TGAAAGTTTGATTCTGTTTGTGCACATGGGC
>u65711_piRNA_house mouse
TCAAACAGCAAGAGAACCTTAGGTCATAG
>u59200_piRNA_house mouse
TGTCATTAAAAACCCCCTTTCAACCTCTTGA
>u76884_piRNA_house mouse
TTCTTTGATACGAAGGGCACTGTCTGAGA
>u66843_piRNA_house mouse
TAGTCCCCTTGGACCTAGTTGACCTTGC
>u161918_piRNA_house mouse
TGGGATTAAAAGGATGTGCCACCTGCCT
>u150624_piRNA_house mouse
TAGCAAAGTGTCCAGCATGGTGCGGTGGC
>u150892_piRNA_house mouse
TAGACGCCATGAGGTGAGGATTCAGAGTC
>u60725_piRNA_house mouse
TAGAAATCATGGAACAAGCCTGTCTTAACGG
>u73415_piRNA_house mouse
TTTCAAATCTTAGTTGTTGCTCTTGGCCC
>u150229_piRNA_house mouse
TAGCTGTTCATTACAAGATGGTGTTCTTA
>u61975_piRNA_house mouse
TGTGATTATGAAATTGATCCTGGTCGC
>u169509_piRNA_house mouse
TGAGATGCCAAGTGTCTTTGTCTTTCCCAGT
>u77813_piRNA_house mouse
TGTTTTATGGTGATAACAGAGTCGC
>u70173_piRNA_house mouse
TCTTGAAATACTGAAGAAAAGTTGCTGGA
>u73797_piRNA_house mouse
TGAGTTTTTCAGTCTGTGATCACTATGC
>u84787_piRNA_house mouse
TGCTTAGGAATGATTTGGAACATTTATCAGG
>u81714_piRNA_house mouse
TGGCGTAGACCTCGACCAACTGCTC
>u70551_piRNA_house mouse
TTCCAGCTACAGGTCTACTATTCGCCAGT
>u78118_piRNA_house mouse
TACAGTTTGATGCTGAGTGGCCTCTCTTCC
>u55084_piRNA_house mouse
TGATTTTTTTGTTTGTTTGTTTTTTAAGC
>u73831_piRNA_house mouse
TGATAACAGTCCACAATCTTGCCATGGTTGC
>u166119_piRNA_house mouse
TGCCTTTGAATTCAAGCTGTTCGTCTTGCC
>u82413_piRNA_house mouse
TTTGTCCCATACCAAGTATACAAATGATGC
>u54308_piRNA_house mouse
AGCTAGCAGCTATACAATTTACTCCAGGA
>u86521_piRNA_house mouse
TAACAAGTTTGATGCCCATGTAGCAATGCA
>u78033_piRNA_house mouse
TAACAGTTTGTTTTATATAATGTGCAA
>u79771_piRNA_house mouse
AATAAGCAAGGGTCTCGTGCGTGCC
>u62720_piRNA_house mouse
TACTGAATTTCTTTTCTGAAAACAGAGACA
>u172330_piRNA_house mouse
TCTGAGATGCAGTTGTGCCTGATGGGAGG
>u59847_piRNA_house mouse
TACTAGAGGTACTTCTTGATCAGTCCTG
>u175667_piRNA_house mouse
CTAGCTTTGTTGCTTTGTGCCTCAC
>u162571_piRNA_house mouse
TGGCTAGGGAACCTGTCAATCTTGATTAC
>u60867_piRNA_house mouse
TCATTCCTTATAGTGATGTCAGCATGATGG
>u147480_piRNA_house mouse
TCACTAGTAAAGTTGTCCTCAGTGCCATA
>u162294_piRNA_house mouse
TGGGAAGATGCCCATGACTTACCTTGGTT
>u172702_piRNA_house mouse
TCTAATGAGTGCATTTGTCTTTCTAAAATT
>u59645_piRNA_house mouse
TGTCAGTGAACCTGAAGCAGTGG
>u154880_piRNA_house mouse
TTGCCTGATGGAGAATTAATAACAATACTGGT
>u57926_piRNA_house mouse
TAGAAGTTAGAGGAAACAGCCCTTCTCTTC
>u55151_piRNA_house mouse
TTGAGAAGTCCCTCATTTGACCACAA
>u49781_piRNA_house mouse
TAGAACGTTTTTGATATCTTCCCAGAAAGC
>u163977_piRNA_house mouse
TAACAGGAAACTGATCTGTCCTAGGGTGT
>u48686_piRNA_house mouse
TATAAAAAATCAGTAGTCTGTTGTAATGGT
>u87181_piRNA_house mouse
TGCTATGAAGCTCGGTCTGAGTATACAGA
>u171927_piRNA_house mouse
TCTTTAGGTGATTCTCAGCCACTTGGTATTC
>u67579_piRNA_house mouse
TAACGAAAGGTTCCCGGCTTTGGGACAAGT
>u47354_piRNA_house mouse
TGAGCTTGAGATTGAACCCTCAGACACTATA
>u163335_piRNA_house mouse
TGGATATATCTGTCCATTGCCTGATACTG
>u168245_piRNA_house mouse
TGATTGCACACTAAGGATGCACCAGTTC
>u71376_piRNA_house mouse
TTGAACGTCCTTTGGTGTCAACACGGCA
>u171910_piRNA_house mouse
TCTTTCCTATGATTCTGGTGCAAAGTGCTT
>u146876_piRNA_house mouse
TCCAAAGGAAGAGNNCTGTTAAGATGATTGG
>u80786_piRNA_house mouse
TGATTGCCGTTATGGTCTGTTCAGATTGT
>u168350_piRNA_house mouse
TGATGTGTTGTTGCCATGGTAATCCTGC
>u66626_piRNA_house mouse
TGAAAGGAAGCGTTCCATAGGTAAAGAATG
>u77477_piRNA_house mouse
TACTCATTTGTCACGGTATCCTTACTTGAA
>u57550_piRNA_house mouse
TGGAAAATCAAGTATTTTTAGGGATCTGCC
>u150075_piRNA_house mouse
TAGGACAGTGCCGAGGGCAATGGCGGGAG
>u48898_piRNA_house mouse
TGAAAGGTGTGACCCTGTTGTGAGGAGCCC
>u173093_piRNA_house mouse
TCGCCAGCATCTAAGTTCAAATTTGTTG
>u69577_piRNA_house mouse
TGAAAATTGGAAAATATTTTGGCCATTATTT
>u156238_piRNA_house mouse
TNTTATTGGGGTNTTTTGCTGGAACTGC
>u66075_piRNA_house mouse
TAGCATGGATGAGCAAGAAGCTCACAAGG
>u148379_piRNA_house mouse
TATGTACATGGTAGGTGCAGATTCATGT
>u64657_piRNA_house mouse
TTAGACATCATTGTTTGGGATTAAAGGT
>u149105_piRNA_house mouse
TAGTTGCTAGATTGTGTGCTTACGTGAGT
>u81083_piRNA_house mouse
TGAAATAAATTTTTCTGAGGTTTTTGGTA
>u157753_piRNA_house mouse
TNCGGTTTGCCCTATGATCTTTGCATTATGT
>u83836_piRNA_house mouse
TCCGTGATTCTAGTACTCGAAGACAGTGGC
>u166642_piRNA_house mouse
TGCCATTATGAAGTCTTTAGGTGGGGATTA
>u65337_piRNA_house mouse
TACAATGTATGATAGTTGTGCTGGCATGG
>u156699_piRNA_house mouse
TNGGTGTTTTATAAGAATTGAGCCTTATT
>u155521_piRNA_house mouse
TTCCATATACAGGTTGCATGTGTGTTTGT
>u68815_piRNA_house mouse
TATGACTAAAGGTATGTTGAGGAAGAGGA
>u76209_piRNA_house mouse
TTTCACAGATGGGGGAAACTGAGGCCCA
>u48936_piRNA_house mouse
AGGACGGTATAAGTAGAGCCAGGTGAG
>u45697_piRNA_house mouse
TTAATGCCAAGGTTTACGTCATGAGTAGAT
>u54868_piRNA_house mouse
TATTGATTTATTCCAGAGCCATCAAGACTC
>u62361_piRNA_house mouse
TGGAATGTTTCTTAAGAGCTTTGCTTCTCCC
>u84464_piRNA_house mouse
TGCCATGGAAAGATGATCAGCAGAAAG
>u50236_piRNA_house mouse
TGATTGTGCTCTGTTCAGTAAAATGTTCAA
>u67274_piRNA_house mouse
TGGGAAAATCTTGGTTATTCAAAGGAAAC
>u175331_piRNA_house mouse
GAGAGATTCTCTGTTTGGGCTGCACTGT
>u65460_piRNA_house mouse
TTATACTTTAAGAGAGTCTCTCACTAGAGTC
>u70255_piRNA_house mouse
TAGTAAGGATTTGTGGATGACTCAC
>u60378_piRNA_house mouse
AGCAGGAATTCCTTTTAGGTGGC
>u174850_piRNA_house mouse
TCCAACATAGCAAAGTGTCTAGCATGG
>u83125_piRNA_house mouse
TAAGCAGGTGTCTGGTTACTCAATAAAACA
>u170225_piRNA_house mouse
TGACCAGCTGGTACCTCCTCTTGGACTGT
>u82320_piRNA_house mouse
TGGGAGAACAGGTGGCATTTCTGTGCCCAGA
>u48455_piRNA_house mouse
ACACACACAAAGGGAAAAAACGCATTCC
>u71953_piRNA_house mouse
TGTTCAAAGATTTCTGAATGGAGCTCATGGG
>u71297_piRNA_house mouse
TACCACTTAACCAAAACAACCTTCCTC
>u173987_piRNA_house mouse
TCCCTCAAAGGATNTGCAAGGCTGCTTAC
>u86103_piRNA_house mouse
TAACTGATACTTTGGTGCTATTTAAGATT
>u147880_piRNA_house mouse
TCAACAAAAGGAGAACAATGTGCTTGAAGGC
>u148242_piRNA_house mouse
TATTATTGTCTTCTAGTTGTCGAATTGTC
>u84421_piRNA_house mouse
TGCCAGCAAATGACCAATCTCAACTG
>u148113_piRNA_house mouse
TATTGTTAGAAATACCCAGGAGTCTAGGT
>u86170_piRNA_house mouse
TAATGCAGAACTGTTCAACCCTCTACTG
>u76248_piRNA_house mouse
TCTTATTTGGGCTTTTATTGTTGTCAAATAA
>u80772_piRNA_house mouse
AGGTGTCTAATTACTGAAGGGAAATCTCCAG
>u59289_piRNA_house mouse
TATTCATTTGAAGGAAACAAAAATATTTCGTG
>u152282_piRNA_house mouse
TACAGGGATCTAATTAGGATTCCAGGCCT
>u68191_piRNA_house mouse
TACCAAAGCTGAACTTCAGCAAGGCC
>u165974_piRNA_house mouse
TGCTAAACAGGTATCCTGTGGGAATGTGC
>u176516_piRNA_house mouse
AGTGTGTATTATACAACCTTCATGGTTAC
>u58813_piRNA_house mouse
TGCACTGGAGGAAGTGTGTAATGTGTGTA
>u155958_piRNA_house mouse
TTAGATCCTACAAGGGTGTTCTGCTAATGTT
>u171262_piRNA_house mouse
TGAACGTCCTTTGGTGTCAACACGGCAGT
>u51909_piRNA_house mouse
TGTGATTTTTGTGTGTATGAGATTTGAA
>u79943_piRNA_house mouse
TGCTTGATGGATCTGCAGCTGCTTGGCTTA
>u47769_piRNA_house mouse
TTCTTTGTACTGTCAGTTTGCTGGTGCT
>u85514_piRNA_house mouse
TCCAAGGCCAAAGTCCTGACAGATGGATCA
>u86253_piRNA_house mouse
TGAGCACAAAACAACTCAGTAATGTCTTAG
>u85372_piRNA_house mouse
TGCAAATATTTTTATTTTGGTGAGTGTGG
>u61107_piRNA_house mouse
TCCACAATTACTAAGATGGAAGCTTGCCT
>u162343_piRNA_house mouse
TGGGAAATTNTAAGTGCTGACTCCTCTGGC
>u51548_piRNA_house mouse
TAACGTCGTGGTGGATTGTTTTGAC
>u148493_piRNA_house mouse
TATGATGTTTGCTGCCTGATGTGACTCTC
>u146929_piRNA_house mouse
TCATTTCAAGTGACCTTAGCCACACGTGT
>u158875_piRNA_house mouse
TGTGTACACATAGAAAAATACCCAGGGTCT
>u163696_piRNA_house mouse
TGGACAACCGACTCCATTGCTTAGCGTGG
>u80086_piRNA_house mouse
TACATTTTGCACAACACACTTAGTCGCCTA
>u157165_piRNA_house mouse
TNGCCCTTGTCATATTGTGCCTTGAGGGAA
>u69780_piRNA_house mouse
TGTTAACACAAATACAAAGCCTTCCTCTCA
>u167010_piRNA_house mouse
TGCCAATTGGTTTATGGGAAAGGAGACCA
>u75678_piRNA_house mouse
TATAAACAGTGTGGTGCTTAGCAAATGGTC
>u59026_piRNA_house mouse
GCAAAATCACCTTTTACTTACATGTGGCTT
>u162814_piRNA_house mouse
TGGCCACGAATTAGGTGTTATGTTGTTTCT
>u159146_piRNA_house mouse
TGTGATTAAGGTGTTACCGGCATCAGTGAT
>u63752_piRNA_house mouse
TCATAGATTGTGATCTCTTGGCCCA
>u160946_piRNA_house mouse
TGGTGAATCATTTTCNGAGGACAGCCTAC
>u67248_piRNA_house mouse
TATAAAGACACACCTACCTAGCCCTGCTGCC
>u64691_piRNA_house mouse
TGATTAAATTTGTTTCTCAAGGATCGATGT
>u148559_piRNA_house mouse
TATGACTTGTGCTCAACCACATTCTGGC
>u71263_piRNA_house mouse
TGCCTTAAGGAGTGTGACCTGAGAGCCCGT
>u161552_piRNA_house mouse
TGGGTGACAAAGGGAATCTTGAACCTCTGC
>u68678_piRNA_house mouse
CAATTTATCAAGACCTGAGTACAGGCACAG
>u164577_piRNA_house mouse
TAAAAGTCCTGCCTTGGAAAGGAAAGCGCCT
>u68135_piRNA_house mouse
TGAAAGCCCAGCCTTTCTTGTGACAGAGGCT
>u170743_piRNA_house mouse
TGAATGTCAGAGACCTTGATATATGACCAGT
>u168533_piRNA_house mouse
TGATGAACCACACATACCATAGGCCTCAT
>u151097_piRNA_house mouse
TAGAACGATTAGGAAAGGACGTTTGCCT
>u55463_piRNA_house mouse
TGCCAAGTGTCTTTGTCTTTCCCAGC
>u161177_piRNA_house mouse
TGGTAGCCTAACCCTTGTAAAGAGTGTGATT
>u169840_piRNA_house mouse
TGAGAACATTCTTTGTTTTAGCTGACTCTA
>u175124_piRNA_house mouse
GCTCTGGCCATTCAAGATATCCTTAAAACTGT
>u70862_piRNA_house mouse
TCAAATGAAAAAGTCAACTCTGGGGTGTTC
>u150190_piRNA_house mouse
TAGGAAAGAAGTAAAGCCATACTTGAAGGTC
>u149791_piRNA_house mouse
TAGGCTGACTGTTTTCAGGGCCATGAGAC
>u154764_piRNA_house mouse
TTGGAGAGGTCCTGTTGGGTGCTAAG
>u75519_piRNA_house mouse
TTCCTTAAAGTAAGAAAAAGCAGAGGTA
>u59048_piRNA_house mouse
TGTGAAAAGATGATGCGCTTGACAGGTTTG
>u168165_piRNA_house mouse
TGATTTTTGATATTTCTAGCTACGGTTTGC
>u166458_piRNA_house mouse
TGCCGTTCGTTCCTTGCCGTGATGTACGT
>u156100_piRNA_house mouse
TTAAGCCAAACTACAAATATTCTATAGTGTC
>u67616_piRNA_house mouse
TTGGTCAGAGCAGGTTTATGGACCACA
>u55338_piRNA_house mouse
TGGGACAGAAATGTGGCTCAAAATTGTCA
>u174415_piRNA_house mouse
TCCAGTGCTGTGATTTGCCCCAACATGTGT
>u87053_piRNA_house mouse
TCCAGAGTGCTATGATTCATTACTGGTTA
>u78670_piRNA_house mouse
GGTCAGAACATTTTTCTCATAGCTTTTTCC
>u83239_piRNA_house mouse
TCCACTGCTTATTGATGGACCTTTGAGAT
>u74753_piRNA_house mouse
TATGGCTACCAGGACTTCACGGAGTCTAT
>u86630_piRNA_house mouse
AGTTTATTAAGGAAGAAAGCATCTCGGG
>u62407_piRNA_house mouse
TAACATTGTCAAATGCTTAGAAAGATGCTG
>u153467_piRNA_house mouse
TAAGCAAAAAATACGTGATCGGCCCACGTC
>u174446_piRNA_house mouse
TCCAGTAATGCCTGCTCTTTAATCCATTTCT
>u160199_piRNA_house mouse
TGTAAAAGGAAAGCCCTGATATTCCCACTT
>u52162_piRNA_house mouse
TCACCTTGGTTCACTGAGGCATCAGTGTGGC
>u155456_piRNA_house mouse
TTCCNGCATGACGTGACTGCCTTTTGGTACC
>u67108_piRNA_house mouse
TAATAGCTACATTTTGTTGTTCCTCTGA
>u148480_piRNA_house mouse
TATGATTGATGTCCAAGACAGATAATGCTC
>u174976_piRNA_house mouse
GGGTCATAGGTGTATATTGGCGAAGTGT
>u83003_piRNA_house mouse
TACATGCCAACTGCCAGAACAAGGAGTTTGT
>u55661_piRNA_house mouse
TGTACACTTCTGGTGGAGGTTTGGC
>u72410_piRNA_house mouse
TGAAAAGGTTCAATACATCTCTGA
>u76029_piRNA_house mouse
TCTCAATTGCCCAGATGAGCTCAACCGCCT
>u162438_piRNA_house mouse
TGGCTTATGGTTGTAGAGGTTAGAGTCCGT
>u60962_piRNA_house mouse
TCAACACATTCTTCTAGTTCCTCACTGC
>u150008_piRNA_house mouse
TAGGAGCAAAATGTTGCTAAGATGTGTC
>u61431_piRNA_house mouse
TACATAGAAAGACTGACCTTGTCTCTTTGT
>u159938_piRNA_house mouse
TGTAGGTTGAAGGTTCCTCAGCAAGTGC
>u155427_piRNA_house mouse
TTCCTCTGGAATTGCCCACGCTCCTTTTT
>u46075_piRNA_house mouse
CCAAAGCTATGTCAGATGGCAGTGCCA
>u166316_piRNA_house mouse
TGCCTCTGCTTAGCCCCCTCCCACACACAC
>u147407_piRNA_house mouse
TCACTTACGAAAACCATAAGTCTTGTGTCT
>u70965_piRNA_house mouse
TTTGGTGAAAAGTATCCAGTGCCCCTTATC
>u67229_piRNA_house mouse
TCTACATAGTTTAGCCTGCTTTGGGAAAAC
>u149763_piRNA_house mouse
TAGGGACGCTTCTTAGGTACAAATTGGCAGC
>u153181_piRNA_house mouse
TAAGTGGTGTACTTCCTCTGTGTTGAATGA
>u175739_piRNA_house mouse
CNGAACGAACGTAGCAGACCTAGAGATGGA
>u148276_piRNA_house mouse
TATTACTTACCAGAGTGCACATCTTCAC
>u69627_piRNA_house mouse
GAAACCAAAAGGTTGAACCACCCTGC
>u160514_piRNA_house mouse
TGGTTCCAGATCAGCCAGTTGAGAAGTGT
>u157406_piRNA_house mouse
TNGAGGTATTTCAGGCCTGGGATGAGAGGC
>u163559_piRNA_house mouse
TGGAGAAAGGCAGCCCTGGTTCCTGGATGA
>u153420_piRNA_house mouse
TAAGCCGCGCCAGATGCCACGCCACA
>u47261_piRNA_house mouse
CCCTTTCTTTGACAGAGTGTAGGCTCCACGA
>u59069_piRNA_house mouse
TAGACTGAAGCAAATCCTGATATTTTTTCTC
>u46749_piRNA_house mouse
GCAATGTGCCGGCAGCATCTGTGGA
>u157985_piRNA_house mouse
TNCATACCTGGTAGCACTGAATTGGACCTA
>u55562_piRNA_house mouse
TGGAAGTGTATGGTCAGCAATATCTGGCTGAT
>u55500_piRNA_house mouse
TAACATATGGCTTTCTTGGATAATTTTTAT
>u64063_piRNA_house mouse
GAGAAGACAGGAAACATCAAAATGCTT
>u61275_piRNA_house mouse
TGAGAGCTGAAGAGAATGTACAGAGT
>u172710_piRNA_house mouse
TCTAAGGTCTGAAGGCCAGAACATTGGTGGT
>u64373_piRNA_house mouse
TAAAAGTCAAGTACTTACAAGTACTGTTTGC
>u58315_piRNA_house mouse
TGCCTGTACTATGGACAGCTCTCAACCCAC
>u86025_piRNA_house mouse
TAGAAGATGGCCAGTTTGGATGCAGCATC
>u59686_piRNA_house mouse
TGTTAATGGTTTTCAAGGCTCAAGGCAGTC
>u157414_piRNA_house mouse
TNGAGGATGTGGCTTAAAAGATATGCTGAC
>u157059_piRNA_house mouse
TNGCTTATCATGGTCAAGCCTGTGCCTTTT
>u150433_piRNA_house mouse
TAGCCACTTATATCAAAGTCCTCTCCAGT
>u174488_piRNA_house mouse
TCCAGGATGCCATAGCTTTCCAGCGGGT
>u151197_piRNA_house mouse
TAGAAAGCAGGTGCAAGGGAATGGACAT
>u88202_piRNA_house mouse
TGAGTGTTGACACTTGCTAAGATACATGT
>u169081_piRNA_house mouse
TGAGGTGCTGGGACTGAGGGAGTGTGT
>u58875_piRNA_house mouse
TCAAATTGCATAAATGCTCCTCTAGCCTCG
>u153299_piRNA_house mouse
TAAGGTACAATTAAAAGATATGGACTTTGCC
>u82579_piRNA_house mouse
GCTGATGTAAATATTTCACACACAAAAAAAT
>u80333_piRNA_house mouse
TCAAATGACCTACAGCTGCTTCTTTGCCAGT
>u148043_piRNA_house mouse
TATTTGGAGAAGATGCCATCGTGTTTTATG
>u147956_piRNA_house mouse
TCAAACTGAAAGCAAGCCTCCTGCCTC
>u85985_piRNA_house mouse
TGTATACAGTAATTGCTCAATAAAGGTGGC
>u83169_piRNA_house mouse
TACATTGTGACCGGAAAGTTGGCCTATTGT
>u72264_piRNA_house mouse
TTTTAACACATGGGCCTTTGCAGGATACTT
>u174422_piRNA_house mouse
TCCAGTGCAATGGATCCATAGATCCGTGGT
>u57014_piRNA_house mouse
TAGCAATAATGGTCAGTGAAAAAATAAACT
>u74968_piRNA_house mouse
TATTGCAGACATAATGACCAATCAATAATGG
>u77246_piRNA_house mouse
TGTATTTCCAGTCATGGATATGAT
>u175379_piRNA_house mouse
GACCATTCTCCTAAGGGGCCAGGACAGTC
>u49308_piRNA_house mouse
TAGTCGGGTTGCATTTAGGGTTCGTCTA
>u151389_piRNA_house mouse
TACTGGTGTGATCAAATATCAAGGAGTTTC
>u176062_piRNA_house mouse
CCAAGGTGAAATGTTTAATGTGTCTTGTGA
>u175907_piRNA_house mouse
CCNGAGCGAAAGCATTTGCCAAGAATGTTTCA
>u53600_piRNA_house mouse
TGAAAATTTCTGGTTGCCATACTAAACAAGG
>u55799_piRNA_house mouse
TTGCAATTATGATTACTGTTGGACATGCC
>u68037_piRNA_house mouse
TGCCACAATATGGGTGACCTCATG
>u80101_piRNA_house mouse
TCAGTTCTTATTCCCATGGTGCTGACAC
>u54418_piRNA_house mouse
TCCATTACTGAGAAAGAAACCCAAACACA
>u57370_piRNA_house mouse
TAAGTGTAGTCCAGTGGTTTGAACTTCCAGT
>u169537_piRNA_house mouse
TGAGATGATAGAGAAGGACACCACGTACA
>u157287_piRNA_house mouse
TNGCACTGAATGGCCTCCCTACCATTTGCCT
>u51543_piRNA_house mouse
TCCACTTGTTAGAAATTGGAGCCTCAAGG
>u46393_piRNA_house mouse
TGCCAGGAAGCCTCCCTCC
>u157896_piRNA_house mouse
TNCCAGGACCAACAGACACGTGCAGCAG
>u79485_piRNA_house mouse
TAGGTTGGCCACTCCTCAGGTTCTGC
>u47318_piRNA_house mouse
TCTCAGGAAAGGGCCTAACATTTTGCTCCC
>u67561_piRNA_house mouse
TGAAGGCTTTACAACAACACTATTTGCAACTT
>u47631_piRNA_house mouse
TCCTAAAGAAAAGAGGCAGTGGAGAAATA
>u165170_piRNA_house mouse
TGGAAACTTGAGCAGGAACCTAAGGGAA
>u62315_piRNA_house mouse
TAGAAGACGAGTTTGGACTGAGCGAAATTC
>u54022_piRNA_house mouse
TGTATACCTGCTTACATGGCCTCTCCTCA
>u172592_piRNA_house mouse
TCTCACACTGTTTAAGGATCTGCTTGATGC
>u60815_piRNA_house mouse
TGCAATACAAAGTTAAGTATTTGGACTGA
>u170907_piRNA_house mouse
TGAAGTGACGTGCCCAGAGTCACACAGGTC
>u159964_piRNA_house mouse
TGTAGAATGGATTTATCTATCAGGACCCAGA
>u162747_piRNA_house mouse
TGGCCCATTACTCTGATTCCAGTGTTTTGC
>u157179_piRNA_house mouse
TNGCCATATTTTGGNACCCTGCCTTTCGA
>u56747_piRNA_house mouse
TGCATTGATTAATGATGCCTGAATACTCGTT
>u168174_piRNA_house mouse
TGATTTTCTCACTCATGTGCCTCTGTCATT
>u80369_piRNA_house mouse
TGCGAGACTTCCACAGTTCTCCTTGTGGCC
>u56503_piRNA_house mouse
TCAGAAGGACCACAGCTCAACCTCTGAGAGA
>u165119_piRNA_house mouse
TGGAAAGTTGAGGTGTAAACTGTGTTGC
>u168314_piRNA_house mouse
TGATTAAGATAGTTGCCGAGGGTGAATTG
>u87226_piRNA_house mouse
TGGTTGTAAAAGATGGAATTTGCTGTTGA
>u59633_piRNA_house mouse
TGGGAAGAAGCAACAATTGATGTCCAAGG
>u54231_piRNA_house mouse
TACTAGCTTTGTTGCTTTGTGCCTCCACCA
>u168674_piRNA_house mouse
TGATATGATGTTTTGGGTCAATGGTCTATCT
>u174319_piRNA_house mouse
TCCCAAAAAGTGTGTCTTGATATCAAGG
>u175384_piRNA_house mouse
GACCAGAACTAACTGGAAGGTGGCACATT
>u171643_piRNA_house mouse
TGAAACTGGTTCAGGCAGCTTCAGAGGA
>u73355_piRNA_house mouse
ACTACTGTTAGTCCATCTACTGGGGTGTA
>u46372_piRNA_house mouse
TGATTCGTATCCTCGCTGGCATTGT
>u46876_piRNA_house mouse
TAATGAGTGCCTGTTGTGCAAATCCTTATC
>u165988_piRNA_house mouse
TGCGTGGAGAACCAAATGCGTGCATGTTC
>u148576_piRNA_house mouse
TATGACAAGTGTATGATATTCCTAGGATA
>u67153_piRNA_house mouse
TAAAGCTTATGTGTTCACACATGCC
>u63616_piRNA_house mouse
TGTGATGGAGCATCAATGCCTGTC
>u52039_piRNA_house mouse
TCAGTGTTTGTGGGCCCGTGGCAA
>u66339_piRNA_house mouse
TGTGAGTTTTATTGTATTGTTTTGTG
>u70742_piRNA_house mouse
TTAACAACTCGTGTGACATGGGCACAGAT
>u51466_piRNA_house mouse
TTGGAAAAGCTTATTCCATATACAGGTTG
>u84721_piRNA_house mouse
TAACAAACTTGGAGCCTATTTATGCAAA
>u84363_piRNA_house mouse
AGAGAATGTTCCAGAAGTGCCTCCAAC
>u159800_piRNA_house mouse
TGTCAATACAAGTTGGATGGGTGTCAC
>u161223_piRNA_house mouse
TGGTACCATTAGCACTTCAGGAATGCCAT
>u49820_piRNA_house mouse
TATCCAGAACTGCTGTTCTCCCCATCC
>u86682_piRNA_house mouse
TGGAACATGTTGAGGTACCTGGCAGCTGCA
>u55848_piRNA_house mouse
TAGCCTCACTTCGAATTCAGTGTTGAG
>u158604_piRNA_house mouse
TGTTAGCATAAGCCCTACCCGTTCTGCCC
>u165474_piRNA_house mouse
TGCTTAAACAGCCTATGGAATTCTTTGTCT
>u162966_piRNA_house mouse
TGGCAGCCTCTGATGAACTGTCAATGTA
>u62780_piRNA_house mouse
TACTAGACACGTGGAAACCAGACACGACA
>u154509_piRNA_house mouse
TTGGTTCCAACAAAACCTCAGAATTAGGCCT
>u151278_piRNA_house mouse
TACTTTGGTGCTATTTAAGATTCAGGAGT
>u77911_piRNA_house mouse
TCCTAATGTAACCATTATTGCAGCTGTGG
>u163783_piRNA_house mouse
TGGAATGAAATCAACAAATGTTGCTTCAGTGC
>u76520_piRNA_house mouse
TGAAGATAAGCCACGACCACATAGCCTGT
>u158463_piRNA_house mouse
TGTTGACCTTGGAATCATAGATGTTGCC
>u50069_piRNA_house mouse
TAACTTGTAATGTTCCACTTTGGGGAGTAA
>u65839_piRNA_house mouse
TGAGAAATTGCCTTCAGAGTATTTCCCTGC
>u147252_piRNA_house mouse
TCAGCAGGGACCAGTCAATGTCCAGTAGCC
>u57651_piRNA_house mouse
TGGAAGGAAATTTCCTTACTGAATGTGGAAA
>u156678_piRNA_house mouse
TNGGTTGCTAATCTATTCCTGTGCCTGT
>u60286_piRNA_house mouse
TTATAGGAAATGTTCCTTGTGCTGGAATTC
>u71156_piRNA_house mouse
TGGAACAGGCATGATGGCTTTCT
>u164663_piRNA_house mouse
TAAAACTAACACTGGGTGGAAAATGTTGC
>u69503_piRNA_house mouse
TGGTTAATATACACTGAGAAGTGTCAAGTC
>u57318_piRNA_house mouse
TAAGACTGAACTTGAGTCGTTTCTCATGT
>u51190_piRNA_house mouse
GCTTCTCTCAACGAAAGTATGTTCACTTTC
>u80512_piRNA_house mouse
TAAACTACTTTGAGCAAGATTCCCACCTCC
>u70433_piRNA_house mouse
TCCATCTTTCTTATGTTTTTGAATGGCAG
>u175059_piRNA_house mouse
GGACTCAAATCATGGTGTCAGGACTCCTC
>u158843_piRNA_house mouse
TGTGTCAAGATTTGATCCCACTGTCTGGGCTT
>u66120_piRNA_house mouse
TCAAAGTTGGAGGCTGAGCCGTGAG
>u156425_piRNA_house mouse
TNTATATTCTTGATAGAAGCCTCCAGCCA
>u64572_piRNA_house mouse
TTCCAGATGATTGTACTTGTAACCC
>u46256_piRNA_house mouse
TGAGATTATGCTACATGGTCCCCAGCGTA
>u46402_piRNA_house mouse
TCTCTGGGCCTTGGATCTGATGGAGA
>u164141_piRNA_house mouse
TAAATGTAGAACCACGTTCAGTGCCAACCAGC
>u154259_piRNA_house mouse
TTNGAAACNGACTTAGAGACCAGTCATGGC
>u67374_piRNA_house mouse
TTGTGGAATAGCTAGATGTCTTTGCTGCC
>u172749_piRNA_house mouse
TCTAAAGTCTCTTATCTCCTGGTGCATTTC
>u64468_piRNA_house mouse
TGCATGTCTGTATACACTGACCAAGG
>u86206_piRNA_house mouse
TTGTGACTGGAATTAGTGGCAGTAGCCCC
>u175478_piRNA_house mouse
GAACACAACAGATGACAGGTGGTGGTGT
>u157141_piRNA_house mouse
TNGCCTGTTCTTACTTCAAAGATGCCTGCCT
>u51404_piRNA_house mouse
TCAGTGTGTCAGACACGAGGCC
>u151699_piRNA_house mouse
TACGAAAGGAAGAATGTGTCTGGTACAGT
>u82504_piRNA_house mouse
TATTGGTGGGTGAAAAGAAGTGATAACTAA
>u176791_piRNA_house mouse
ACACTCAGGTATCTCGGCAATGGATCTGGA
>u167299_piRNA_house mouse
TGCATGGCATCCTGCCCTCTGTTTCAGGCT
>u61831_piRNA_house mouse
GTGAGTGATGAGAACAAAAATCTTGTGTA
>u68575_piRNA_house mouse
TGAGAACAACTAAGACGGATGGTTGTCTC
>u162245_piRNA_house mouse
TGGGAANCTCCAGGAGCCAGAAGAATCTCA
>u66721_piRNA_house mouse
TAATGTCTGACATGCCCTTCGTGTT
>u62659_piRNA_house mouse
TCCTGGAACTCTCAGCATGACCACAGATTT
>u62161_piRNA_house mouse
TGAATGTCCGTACAGACGTGTGAGAATTGA
>u160637_piRNA_house mouse
TGGTGTGTCCCTTTCCTGTAGAGTGTGT
>u70714_piRNA_house mouse
TCACCCTGATAGAGGTATAAGAAAGTGTGT
>u168516_piRNA_house mouse
TGATGAATGCCCTGAGGAGACTGATGTA
>u155260_piRNA_house mouse
TTCTCCTTGTGGCCAAATCGTGCATGCGC
>u71526_piRNA_house mouse
TCGAATGGCAGAGTGTCTCGATGGGTTGG
>u51297_piRNA_house mouse
TTCTGAAAACATAAAAAAGTCTTTAGG
>u88141_piRNA_house mouse
TAGGTTGCTAAGCTATTCCTGTGCCTGTCT
>u154077_piRNA_house mouse
TTTGAAATCAGGACTGTTCTGGAAATTC
>u147373_piRNA_house mouse
TCAGAAACTGTGATGTGCTGTGTGA
>u65181_piRNA_house mouse
TATCAGAATTGACAAGTGCCTGTCCGGGAT
>u71813_piRNA_house mouse
TAAATTTGTTGACGGCCAAGGCTTAGGACC
>u174658_piRNA_house mouse
TCCACAGGTTGAGAATTGTTGGCCTAGACT
>u68459_piRNA_house mouse
TACTAGATGGACCTGCTTGGATGTTACTCT
>u83960_piRNA_house mouse
TATAAATGGAAGGTGTGACCCAGAAGT
>u51758_piRNA_house mouse
TTAAACTGCACGGAAATTATTGAGGCT
>u64413_piRNA_house mouse
TCAGCCTGAGTATTAGATTTCCATTATTAT
>u46334_piRNA_house mouse
TAGACATTGAGTTTGCTACGCACAGGTTG
>u74036_piRNA_house mouse
AACAAAAGATTGTGATCTCTGTGGTGTTA
>u60746_piRNA_house mouse
TACAAAAAGATGGCTGCCAAACATGACCTG
>u176357_piRNA_house mouse
CAAGGTGTTATCGATAGGACAGATGAAGGT
>u55609_piRNA_house mouse
TTGGAAATGTAAATGAGG
>u57758_piRNA_house mouse
TACGTCATATTCTGTGTGTTCATGTGTGA
>u79265_piRNA_house mouse
TGATAGGTTAGCTTTCCTTCCGTGAATGCT
>u66661_piRNA_house mouse
TGCTTCAAAGGATGGTTATCATTTGACTGC
>u72636_piRNA_house mouse
TACATTGGAGTGCTTGGATATGCCTG
>u54204_piRNA_house mouse
TGGGATTAGACTTAGTGAACCTGAGTA
>u69454_piRNA_house mouse
TTGGTTCACAAAGCTACACTTGGGTGGAAT
>u73020_piRNA_house mouse
TCTTTTACAATGAACTTGACTTTGACGGC
>u47528_piRNA_house mouse
TAATCATTCAAGCTGCATCAGACTAAACA
>u72849_piRNA_house mouse
TAATGAAATCTTTTCTAAGATGTTCAGAGC
>u148645_piRNA_house mouse
TATCTGGGAAACCTGGACACAGGTGTTGCA
>u80197_piRNA_house mouse
TAGGTTGCTAAGCTATTCCTGTGCCTGT
>u86747_piRNA_house mouse
GGAGCAAAATGTTGCTAAGATGTGTCCAAA
>u163610_piRNA_house mouse
TGGACTCAGAAATCCGCCTGCCTCTGCTT
>u167695_piRNA_house mouse
TGCACAGGTCAGGTGGAGTGGATGG
>u160100_piRNA_house mouse
TGTAACCAGGTTTATACATGTTTAGTGGAGG
>u172645_piRNA_house mouse
TCTAGTTTGTATTGTGGTCTGGAATTGTC
>u174352_piRNA_house mouse
TCCATGTCAACACAGACTTGGGTCTTATCC
>u173364_piRNA_house mouse
TCCTGGTAGCTGATCATCACCCCGT
>u76679_piRNA_house mouse
TGTTCAAGAACAAAACGGAATGATGAGCG
>u176044_piRNA_house mouse
CCACAGGTCAAGTTGTTGCTTCATACCAAG
>u169331_piRNA_house mouse
TGAGCGTGTTTGGGTTTGGATTGCATGC
>u62712_piRNA_house mouse
TCACTTTTTGGGGAGCATGGGGCCCCTCC
>u65146_piRNA_house mouse
TTGGAAGTATTCGTGCAGAGATAGG
>u159501_piRNA_house mouse
TGTCTCTTCAGAGGTGTGACCTCACATTGC
>u49108_piRNA_house mouse
TGTGAAATGGGCCATTGCAAAAAGGA
>u158048_piRNA_house mouse
TNCAGAGATGTATGAAGTTGTGTCTTTAGC
>u153785_piRNA_house mouse
TAACTAAGGAAGGCTGTTGATTCTGGTCA
>u73583_piRNA_house mouse
CAGACTGACCCTAGCCACTAATAAGGGCCTTT
>u77008_piRNA_house mouse
TAGGATGGGACCAGCAAGATGTTGTGTTGT
>u162073_piRNA_house mouse
TGGGAGCCTCAGGTAACAGAAGCCATGGGT
>u168988_piRNA_house mouse
TGAGTCGCCGCGCAGTGTCCTGGAG
>u147929_piRNA_house mouse
TCAAAGGAAATGCCACGCCTATCAACCACTG
>u171663_piRNA_house mouse
TGAAACGGTCCTCGAGTGCCTCTTAAGATTC
>u64582_piRNA_house mouse
TGGTACTAGGTAGGATTTGCCA
>u60903_piRNA_house mouse
GGCAAAGAACTTGGTGGCTTCATATGT
>u57992_piRNA_house mouse
TACAAAGCTTGGTGTTACAAATTGTTCAGG
>u148172_piRNA_house mouse
TATTGATGTTGTAATCTGAGTTCAGCGAT
>u168950_piRNA_house mouse
TGAGTGCACTCGGCCTTTCCACGTACCT
>u61098_piRNA_house mouse
TGGAATGGAAAGCGCTTTGGC
>u88115_piRNA_house mouse
TGCATAACCAGTTGCCTTAACCAGACT
>u49584_piRNA_house mouse
TATCCCAACTTTGTATAAAGTGAAACGAGA
>u168934_piRNA_house mouse
TGAGTGCTGGTAATAAGGCACGGGCAGCCAC
>u157233_piRNA_house mouse
TNGCATACGTGTTTGCCTGGACATTGCAGGC
>u83790_piRNA_house mouse
TGAAAAGGACAGAAAGGAAAAGACCTCAGT
>u73589_piRNA_house mouse
TACGAATGCTTATCCATTTCATGTAAACGG
>u50423_piRNA_house mouse
TCATCAAGGCTCGCTGTGCAGATTC
>u158630_piRNA_house mouse
TGTTAATCTCTCAGAGAAGGTGACAGTG
>u61200_piRNA_house mouse
TCAAGTAGGATAAGGCCCCTCAGCTA
>u157582_piRNA_house mouse
TNGAAACTGGATAGTCCCTTCTAAAATGTG
>u85077_piRNA_house mouse
TACAAATGGTGGGCCTGATTTCGGGCAAGTC
>u78658_piRNA_house mouse
TAAAGAATGAAACACTTGCCATCATCCAAAT
>u87654_piRNA_house mouse
TTCGTGTGTGCTAGAGAAGCAAATGCGCA
>u158458_piRNA_house mouse
TGTTGAGTATTGACTGCCATTTTTCCCCTC
>u170936_piRNA_house mouse
TGAAGGTGTACAGAACATTCCAATAAAGCTC
>u77820_piRNA_house mouse
TCTATCTTGTTTGATTACATGTGCATCAAAT
>u165438_piRNA_house mouse
TGCTTATCCATTTCATGTAAACGGAAACTG
>u70917_piRNA_house mouse
TAAAAGTGAGATGGATTGATTGCTTACTTTT
>u62962_piRNA_house mouse
TGAAAGATTAGGCACTACCCTCCCATTGTC
>u51245_piRNA_house mouse
GAAAAATGGTGTCTTTAATCAGACTTTCCA
>u73181_piRNA_house mouse
TTAAGTATGGAAAGTAACTGACTGTCTGTA
>u54904_piRNA_house mouse
TAAGAAATGCTGTGCAAATGAATTCGG
>u164992_piRNA_house mouse
TGGAAGAAGGACCTGCATAGTGAAAGTGT
>u163467_piRNA_house mouse
TGGAGCCATCAGGAGACAGCCTCGGTGT
>u81748_piRNA_house mouse
TAGGATATGTGAGACCCAGTGTGGGGTTC
>u152849_piRNA_house mouse
TAATGTGCACGATAGGATCAGGAGAGAGC
>u68630_piRNA_house mouse
TATTGTTGTGTGAACGTGCTTCCGATT
>u73420_piRNA_house mouse
TGACACCTGTGAGTCTCTTGAAGAAATGC
>u157323_piRNA_house mouse
TNGCAAACTTTTAAATGCTGAGGTAGCTGT
>u162307_piRNA_house mouse
TGGGAAGAAACTTTGGTGCCAAACCTCGT
>u157190_piRNA_house mouse
TNGCCAGTCACTCGTGCACAGGATCACTC
>u165706_piRNA_house mouse
TGCTCTGGACATCTGCTTCGACATCTGTC
>u68859_piRNA_house mouse
TGAGAGGGTTATATGACTGCACCCTAAGC
>u158493_piRNA_house mouse
TGTTCTGGTGAGAGTGTTCACCGTGGCAGG
>u152224_piRNA_house mouse
TACATAAAGTGAAAGGGATGTTTATGTG
>u152675_piRNA_house mouse
TACAAATAGCGGAGCCCACTGGGTGTGTGT
>u168204_piRNA_house mouse
TGATTTCTAAGCACTTGGTGTCGGTCGGCC
>u81698_piRNA_house mouse
TACCAAGTTGATATACCAGACCCGAA
>u72467_piRNA_house mouse
TCAAGATACAGAACACTTCCATTGCC
>u153120_piRNA_house mouse
TAATAAGGCCGAATTGTGACTTCCACTC
>u168948_piRNA_house mouse
TGAGTGCACTCGGCTTTTCCACGTAC
>u166252_piRNA_house mouse
TGCCTGCTTTGGTGCCGGGTTTCCCCCAGC
>u62497_piRNA_house mouse
TACAAACTCTTTCTCTCAATAGTTAGTTCCC
>u86395_piRNA_house mouse
AAACAAACAAACAAACCTGACAGTGTATC
>u160707_piRNA_house mouse
TGGTGTCATGATGCCTGTTTGATACA
>u49526_piRNA_house mouse
TGGGTTTTTAGGGTAGCAGAGTTGGTTAC
>u64207_piRNA_house mouse
TGCAAATGCTTTCTAAGCAACCAGCTAA
>u152923_piRNA_house mouse
TAATGCCATCTGGGCATTGAGTGCTTTGGC
>u153813_piRNA_house mouse
TAACGTCTCGCAATTATAAATATGGGTTG
>u175641_piRNA_house mouse
CTCAGATTAAAAAATGTCCTAAGTTAGAGC
>u46351_piRNA_house mouse
TATTAGCAGTCCTTCCCAGGGAAGTGAAGC
>u163242_piRNA_house mouse
TGGATGTGAGATAGATAGGAGAAGGAAGTC
>u165011_piRNA_house mouse
TGGAAGAAACCCAGAAGGTGCTTGGACGC
>u147576_piRNA_house mouse
TCACATAACTCCGGCCCTACTTCCTACTC
>u73134_piRNA_house mouse
TGAGATAAAATGATCTTGCCTAACTTTCT
>u175554_piRNA_house mouse
CTGGGTTGTCTACTCCTTTGGCTCTAGT
>u75894_piRNA_house mouse
TGTATCTGTATTTCTTGACTCCTTCCTAGT
>u78094_piRNA_house mouse
GAAACAAGCATAAGTTATCTTCCCATG
>u148063_piRNA_house mouse
TATTTCCAGTAATGCCTGCTCTTTAATCCA
>u152236_piRNA_house mouse
TACAGTTCGTGACAAGTGCCACAAGCCC
>u148627_piRNA_house mouse
TATCTTCCCAAGGACCAGGTGTGACCAGT
>u56571_piRNA_house mouse
TACGTAGACCATGATATATGCCACTATGTCC
>u66521_piRNA_house mouse
TATAACATCTGCCTGAATATTTCCCGGAA
>u61061_piRNA_house mouse
TGTAACATATACTGAGAAAGACTTTTTAAC
>u172641_piRNA_house mouse
TCTATAGGTGACTGCCAAGGATAACCTAT
>u151230_piRNA_house mouse
TAGAAAAGNGAAAGTGCTAGAGACATGGC
>u73691_piRNA_house mouse
TAGTGCTTAAGAGTATCCTTACAGATGTTC
>u57271_piRNA_house mouse
TGAGCAGTTGTCTTTAGATGATGTGTAGC
>u168945_piRNA_house mouse
TGAGTGCAGTGGGATCGCTCTTGTGTTCA
>u48435_piRNA_house mouse
TGTTATGTTTCTGAGCCCTACCTACCCGCG
>u154743_piRNA_house mouse
TTGGAGTATGCCAAGTCTGTCCTTGCCTC
>u52235_piRNA_house mouse
TGACAAGAGAGCTGGCATGCCTTCTGCCCC
>u75106_piRNA_house mouse
TGCTTTAAGCAAACTGAATGTGATTGTGT
>u65943_piRNA_house mouse
TGCAGCCTCCTACGTACGATCCCC
>u155836_piRNA_house mouse
TTATTTGGGGACTCCTTTTATGGGTTTTA
>u165893_piRNA_house mouse
TGCTAGAGTCCGTGGGCAGGTGATTG
>u62178_piRNA_house mouse
TGGTGACCATATGGTGATCTTCAGGT
>u169973_piRNA_house mouse
TGACTGTTCTCACTGTTTCCTGCTATGGT
>u78869_piRNA_house mouse
TCTTACATTTTCCCTCTAAGAGTGTGCTC
>u86201_piRNA_house mouse
TACTGGAGATAAATGAACACTATCATTGTC
>u51440_piRNA_house mouse
TGGCCAATCGCCTGTCAAGATTCCTGCAA
>u59802_piRNA_house mouse
TACAAAGTGAGTGTGAGACTAGCCTGGGT
>u150528_piRNA_house mouse
TAGCAGGATGTTTTGGATTCAGGTCTCTGT
>u57042_piRNA_house mouse
TTCGACTAGGATAACATTTTCACTACTTGT
>u155985_piRNA_house mouse
TTACTCCGGTGTCCTTAAATCCTTGAGCCC
>u171333_piRNA_house mouse
TGAACAGGCGAGCCTATGGAACTTGCTGG
>u85705_piRNA_house mouse
TGGTAATGATGTTGACTCTTAGTGTTGT
>u83848_piRNA_house mouse
TACAGCCATGCCTAGCCTCCACTAGGTC
>u72425_piRNA_house mouse
TGCCTCCCACTAAAACAAGTACTTCTAAGT
>u164153_piRNA_house mouse
TAAATGGCTGGCAAGGTTCCCTACACCCCT
>u175406_piRNA_house mouse
GACACTCTCATGAATCTAAGGATGCCTA
>u163745_piRNA_house mouse
TGGAATGGGANTTGTCTACTTGTTCAAG
>u170021_piRNA_house mouse
TGACTGAAAGTGTCTATCAGAAATGTGTGT
>u149450_piRNA_house mouse
TAGGTTGGCCACTCCTCAGGTTCTGCAACCC
>u152641_piRNA_house mouse
TACAACATATTAGTGAGCCAACGTGTGGT
>u57954_piRNA_house mouse
TGTACTATCCAACATGGCGGGCATGCACATC
>u149764_piRNA_house mouse
TAGGGACCTACACTCGGGCAAAACTGGATC
>u156140_piRNA_house mouse
TTAAAGGTGTGTACTACCAATCCCACCAAGT
>u58611_piRNA_house mouse
TTGGAAAAGCTTATTCCATATACAGGTTGC
>u85210_piRNA_house mouse
TGCTGATTGACGGACCTCATTTCTGGGTC
>u53420_piRNA_house mouse
TCCAGTTTGCTTTGCTGTACCTGGGCCTCA
>u163153_piRNA_house mouse
TGGATTTCTGGAATGTCCTTAGGCCTAGT
>u56205_piRNA_house mouse
TGGCAAGTCTCTGCTATTTCCGAACCAC
>u68287_piRNA_house mouse
TGGACAGAATCCCTAGGAGTGGT
>u74993_piRNA_house mouse
TGTTATTTCAATCAGTTATGACAAGTGTA
>u47547_piRNA_house mouse
TGGTGTTCAGTATATTTACCTGTGAAA
>u75309_piRNA_house mouse
GCAAAAAATACGTGATCGGCCCACGTCCA
>u77876_piRNA_house mouse
TGAAAAGACTGAGAGATGATCTACATGTGC
>u69643_piRNA_house mouse
TATGATGTATGAGGCCCTAGTTTCC
>u166200_piRNA_house mouse
TGCCTGTTGGAACTTTGGTGTGCTCAATTG
>u50959_piRNA_house mouse
TGCAAAATGAGATGGAAGGAAGGGCC
>u68835_piRNA_house mouse
TGTGAACACAGTTGTGTATTGTTGCCCTGT
>u72628_piRNA_house mouse
TTAAATGATTTGTCCCATCTAGGCCCCTGC
>u175493_piRNA_house mouse
GAAAGACCTTGACGGTGTCTCCCTTACACTT
>u56998_piRNA_house mouse
TAAAGCATTTAGAGTTAATCCCTTACTGA
>u47869_piRNA_house mouse
TAAGAAAGGCACTTCTCTTTCCTTCC
>u150046_piRNA_house mouse
TAGGACGATCCTAATCTTGGGTGGGTGT
>u60537_piRNA_house mouse
TGTTCCTTGAAGTGTTGCCCACAAAAC
>u56325_piRNA_house mouse
TACAAAGGAGCGAAAGGACTACCTGTC
>u169280_piRNA_house mouse
TGAGCTTTCGACCCTAGTGCCCAGAGACTC
>u87576_piRNA_house mouse
TAAATAATGCAAAGTGGTGTGAATGAAGTG
>u69939_piRNA_house mouse
TGTTATGTTTCTGAGCCCTACCTACCCGCGT
>u153376_piRNA_house mouse
TAAGGAAAATGGAATTCGTAGCAGGTTAGC
>u54969_piRNA_house mouse
TAGAACTTTGCAGGATATTCCCATGTTCCT
>u161671_piRNA_house mouse
TGGGNGAACTAAAAAAGAAAGGTGCTGG
>u176139_piRNA_house mouse
CAGGCCAAGAGACAAACGCAGGTGCTGCCC
>u79338_piRNA_house mouse
TAGCAAACTTTTAAATGCTGAGGTAGCT
>u160873_piRNA_house mouse
TGGTGATAATGGTCCCGATCGGATACCTGG
>u58466_piRNA_house mouse
TCATGTGATTTAGTCTGACTTAGCCTA
>u153803_piRNA_house mouse
TAACGTTCTGAGGAATAGGTGTATTCTG
>u149540_piRNA_house mouse
TAGGTGGTCACTTTTTAAAACCTGGGCCCTC
>u67557_piRNA_house mouse
TCCCAAGAGGAAACGGAGATGCAAAATGT
>u51808_piRNA_house mouse
TCTATGGTCCTGGCTCTGCCCTCAAAGG
>u161591_piRNA_house mouse
TGGGTCCTGGTGCACATATAACTCTTTTAGG
>u150127_piRNA_house mouse
TAGGAAGTCCTCATGCACACTTTGG
>u79575_piRNA_house mouse
TGCGATGTGTGCTTTGGATACTGTACCAGA
>u77701_piRNA_house mouse
TCTGTACCATGTAGGACTCATTTCAGCCT
>u83629_piRNA_house mouse
TATGATGTTTGCTGCCTGATGTGACTC
>u158149_piRNA_house mouse
TNCAAGTGCTTTGCTGGTTCACACCGGT
>u84323_piRNA_house mouse
GATCTTAAAATAATGATTGTTGCAAAAGAT
>u59328_piRNA_house mouse
TAGAAACCTTCTTTTCTGTTTCAGCCTTGG
>u82766_piRNA_house mouse
TGGTGAATTTTGAATTTGTTTTTTGGTCAG
>u76850_piRNA_house mouse
TGGGACGTCACAGTAAGGTCCTGCCTTTCC
>u151704_piRNA_house mouse
TACCTTTGCCATGACCTGACTGCGAC
>u157982_piRNA_house mouse
TNCATAGCAAGTTCAAGGACAGCCTATGC
>u51492_piRNA_house mouse
TATTATGCCAGATTTAAACCCACTGGGCCTT
>u82556_piRNA_house mouse
TGCCCGTGTTCCTGGTTTCCAAAGTC
>u84757_piRNA_house mouse
TGGAGTTCCTTTCACAGAGCACATCTTCAC
>u84277_piRNA_house mouse
TGCGTGCTGTACAAAAAGATGGCTGCC
>u79550_piRNA_house mouse
TGACCTGCTTGGTTGAGTCCTAGAACGC
>u76275_piRNA_house mouse
TCCTGAGAAGTTTTACATCCACACAGGT
>u46364_piRNA_house mouse
TAGGATTTAAGGATGGCTCCCGGGACCGC
>u52087_piRNA_house mouse
GGGGCTGTCAATATTCATAGGTGCTAGGG
>u48199_piRNA_house mouse
TAGCTTTGTGGAATTGTGAAACCAGA
>u69409_piRNA_house mouse
TACAAATTGTGGATGGAACAATTTCTGTAAAT
>u173442_piRNA_house mouse
TCCTGACAGATGATCACCTGGTGCGAG
>u168403_piRNA_house mouse
TGATGGAGTGCTTACTTCGTGTGTTCC
>u81780_piRNA_house mouse
TGCTATGTCCTGCTCTAGGTTTGATTGCA
>u157402_piRNA_house mouse
TNGAGGTCAGACTGCTAACTCCACTGGA
>u64489_piRNA_house mouse
TGCTGCTGAGCCTAATGACCTGACT
>u72583_piRNA_house mouse
TGAGTCTTAAGATAGTGTTTGCAGCCAGC
>u78286_piRNA_house mouse
AGTAGTAGTGTGCTTGCTTAACTTGCCTG
>u159971_piRNA_house mouse
TGTACTTGTCTGGTGTCCGTTTGTCATCCC
>u63095_piRNA_house mouse
TAAGTGTCGTACATTTAGCACCCGTGATGCCT
>u56718_piRNA_house mouse
TGGTTAAAGAGTATCTGTAAAGAATGGCCT
>u169462_piRNA_house mouse
TGAGCAAAATATGAACCACAGCTTCC
>u78895_piRNA_house mouse
TGGATTACAGGATTGCCACCAAGCCC
>u57711_piRNA_house mouse
TACAATTGCTTGATGCGGGTGGTCCTTCT
>u166542_piRNA_house mouse
TGCCCGTCTATAATTTTAACTACAAATGGT
>u172896_piRNA_house mouse
TCNCCCAGGCTGTGTACACAAGAAGG
>u86773_piRNA_house mouse
TGAGGAATACACTCTCTGCTGGCA
>u65808_piRNA_house mouse
TAGGGAAAATGCTCTGGGTGGCCA
>u161432_piRNA_house mouse
TGGGTGTTTAAACAATGTCAAAATGTCTGT
>u160693_piRNA_house mouse
TGGTGTCCTCAAATTGAAAGCCAAGGAA
>u159587_piRNA_house mouse
TGTCCATCGGCCACGGCTCCNGTTTT
>u175798_piRNA_house mouse
CGGGCCGCCGGTGAAATACCACTACTCTCA
>u86210_piRNA_house mouse
TAGTCATGAATTTATTTAGAGCCAGATGGT
>u48109_piRNA_house mouse
TCCACAACTCCTAACTACATCATTGCCTA
>u165269_piRNA_house mouse
TGCTTTGTAATGCAAAGGTGACCCAACGTT
>u70461_piRNA_house mouse
TCTTTCATATGGTGTGAATGGAGCCTTATA
>u152296_piRNA_house mouse
TACAGGATGTCGTATTGAATGAGCTACCT
>u152271_piRNA_house mouse
TACAGGTAATTACAACAGGAAGTCCTGG
>u49270_piRNA_house mouse
TTCACGATTGGGTGAATATGGAGGCATGGC
>u60786_piRNA_house mouse
TCCTAGATGACCACTTCTCACCCAAGATCC
>u155845_piRNA_house mouse
TTATTTACCTTTTGAGTGCTTGTGACTGT
>u150196_piRNA_house mouse
TAGGAAAAGGGCTGGCACTCTGGTTTGGT
>u163776_piRNA_house mouse
TGGAATGAATGGAAGGTGCACTGATGGCATT
>u70905_piRNA_house mouse
TGGTTTGTAGTTGTCTTGCATTGCTGTGT
>u156149_piRNA_house mouse
TTAAAGAACACACCAGTCTGGAGGCCATC
>u80282_piRNA_house mouse
TGAGAACCTGAGACAAGTGCCCACTGT
>u87188_piRNA_house mouse
TGCCCTATTGGCCTTCTGCCTTCCC
>u87246_piRNA_house mouse
TGAGGTAGTTGGAGAAATTTTTCTCTTGAAGC
>u72170_piRNA_house mouse
TCCTATTGAGAGACAAGCCTGTGGTGAT
>u87650_piRNA_house mouse
TAAAGATTATTTCTATGAGCTAGAGTTTCCC
>u58563_piRNA_house mouse
GGGGAGCTTATGCCCAGATTTCTTCCACGG
>u172034_piRNA_house mouse
TCTTATGGAGTCGAATGCAGGGTTGATCC
>u63696_piRNA_house mouse
TAAATTGGATGGGAACTGTGTGCAGG
>u77692_piRNA_house mouse
TGAGCACTTTGGGTTCCTTTGGAGCCATTT
>u64678_piRNA_house mouse
TAGTCTGTGACCAATCATGAAGGTGTC
>u72643_piRNA_house mouse
TGATATTTCCTGTCATTAGCAGCCCCAT
>u174060_piRNA_house mouse
TCCCGAGAGCCTGCTGTAAATACGCCAGC
>u170977_piRNA_house mouse
TGAAGGACTCAAATCATGGTGTCAGGACTC
>u167148_piRNA_house mouse
TGCCAACAGTCTGTCTAGAATGCTTTTGGCC
>u151069_piRNA_house mouse
TAGAAGATAAAGTGTGATGGTTTGATTCTC
>u170469_piRNA_house mouse
TGACAGAGGCCTTTTAGAACCCCATTCTTT
>u171826_piRNA_house mouse
TGAAAACTCCGGGTTCCTATACATGTCC
>u82397_piRNA_house mouse
GGGCGATCCGTGTGCACACGCAG
>u79138_piRNA_house mouse
TACATTGTTCTCACATTCTTCCTCTAATT
>u68948_piRNA_house mouse
TAGATGTGTCTTTGTTTTGAAAATATCCCT
>u56052_piRNA_house mouse
TGGGAGTTTTGAATGAGTTCTTTGTGATGC
>u50692_piRNA_house mouse
TAGACAATCATGAATGGATTTAACAGGCAG
>u152301_piRNA_house mouse
TACAGGACGATGGGAATCAAGAGGCTTGG
>u67861_piRNA_house mouse
TGGAACATAGGTGCCATAAGAAATATC
>u57728_piRNA_house mouse
TAGATTCAAGTAGTCTTTCAGGGTTAAAC
>u67485_piRNA_house mouse
TGCTGATAGAGCCAATCCTGTGCAGA
>u68858_piRNA_house mouse
TCTACTCTAAGCCACCACCACATCGCCGCA
>u173017_piRNA_house mouse
TCGGGGCCTCTGTTTTGCTCTGGGATAATC
>u165491_piRNA_house mouse
TGCTGTTCTCATGGTGCCGGGTGCTTATA
>u74565_piRNA_house mouse
TGTCAATCCTACCTCTGCTTCCTTTGGCT
>u171327_piRNA_house mouse
TGAACAGTGTGATTGTCATGACAGTATTGC
>u60369_piRNA_house mouse
TAGCCACACGTGTGTCTAGAGGATA
>u170776_piRNA_house mouse
TGAATGATGGCCTATTCCTATTTACGACC
>u70087_piRNA_house mouse
TGCTGAAATACTATAAGGTGGATGAA
>u71016_piRNA_house mouse
TGTCATATTGTGCCTTGAGGGACGCAGAGT
>u167647_piRNA_house mouse
TGCACGTGACAGCGCCACCTCCGCCT
>u154061_piRNA_house mouse
TTTGAAGTCGGGTAACTTGGGTTTGAGTC
>u171838_piRNA_house mouse
TGAAAACCTCTGCCATGGTATAGATGACTA
>u54219_piRNA_house mouse
TTCTTCTACAAAATGCCATACATAGGACTA
>u85180_piRNA_house mouse
TAAGCAAAAAATACGTGATCGGCCCAC
>u163165_piRNA_house mouse
TGGATTTATTCTTGGTGTAAAGGAAATATC
>u82662_piRNA_house mouse
ACACATTGTGATAATACAGAGGTCTATGAA
>u150187_piRNA_house mouse
TAGGAAAGAGTTCCAGTGTGTCCAGATGCAT
>u82624_piRNA_house mouse
TGCACTTTGAAGTCCTAGGAGGTACCCACC
>u85641_piRNA_house mouse
TCTAAACTCGGGTTTCAGAGTGATGCCGCCAT
>u75049_piRNA_house mouse
TAAGGCTGGACCTGTGGAAACTG
>u72793_piRNA_house mouse
TAGCCTTTATAGGAAATGTTCCTTGTG
>u157938_piRNA_house mouse
TNCCAACTGCAAAAACTCGGGTAAGGTCTGC
>u47647_piRNA_house mouse
TGACATACATAAAGTGGACATGGACACC
>u156271_piRNA_house mouse
TNTGTATCATGAAGCCTGGTGATCTTTAGT
>u73740_piRNA_house mouse
TCCTCAAAGGTAGCAGACTTGCTGATGG
>u48989_piRNA_house mouse
TACCCTAAATGTCCACTCAGTGTGGCCAGTC
>u170527_piRNA_house mouse
TGACACTACTGGAGGAGACATACCCTTTGT
>u47404_piRNA_house mouse
TAGACACTCATACTTACCCATAAGTGTGT
>u71101_piRNA_house mouse
TAAACTGATGCTTTCTCTCTAGTGGACATTC
>u58529_piRNA_house mouse
TCCAAAGCTCCTTGATTCCTGGGTGCTGG
>u86893_piRNA_house mouse
CTCATGAGCGGGACGATTGTTCGAAAGGAT
>u160983_piRNA_house mouse
TGGTCTGTCTACATTGCCTAAGTTGATTTG
>u152338_piRNA_house mouse
TACAGAGTTTGGACTTTAATCTGTGGGC
>u166921_piRNA_house mouse
TGCCACTGCCCACAACTGACTTCCCAAA
>u149313_piRNA_house mouse
TAGTCAGGAAGGACAGTTAATCAGGACCACT
>u149266_piRNA_house mouse
TAGTCTGATTTCTTGGGTGTGTGTTGGGA
>u63029_piRNA_house mouse
GACCTTATTTTTTAAGTGTAGTCCAGTGG
>u78784_piRNA_house mouse
GACTTTGAATAGAGAAACAATGGACCA
>u152486_piRNA_house mouse
TACAATGTATTGTGTGCAATTGGTTAG
>u158743_piRNA_house mouse
TGTGTGTGTTCAGGGATGCTCACCTGTGT
>u157683_piRNA_house mouse
TNCTGAGTTGCCTAGGCTGGCCTGAATC
>u158763_piRNA_house mouse
TGTGTGTCAAAGAAAATCTTTCAAGTGCCT
>u172596_piRNA_house mouse
TCTCAAGGTCAGGGCTCCAAAACCAACCC
>u53314_piRNA_house mouse
TAGAGATGTTTCTTTAAAGCTATGTGGCAG
>u148091_piRNA_house mouse
TATTTATTGAGGCCTACTATGTGCCGG
>u84138_piRNA_house mouse
TGCGTAATAGAGAAATTCCCAACTCGATC
>u149831_piRNA_house mouse
TAGGCATTCTACGAAGAGGGGCCTAAAGA
>u161022_piRNA_house mouse
TGGTCCTGACTTGAATGACTTTGCTCC
>u161702_piRNA_house mouse
TGGGGATAATGAGTGCCTGTTGTGCAAATC
>u160736_piRNA_house mouse
TGGTGGTTGATTTTAGTTGCCAACCTGAGT
>u146898_piRNA_house mouse
TCCAAACACGGAGCACGGATGTCCAGGG
>u86072_piRNA_house mouse
TCCGAAGATGTATGTATTCTTGTGAGATGT
>u159571_piRNA_house mouse
TGTCCTAAAATCTGTGTTGCTTCTACAGTC
>u74191_piRNA_house mouse
TAAACTGACAATCTACAACAGTTCTGTGAC
>u62276_piRNA_house mouse
TAGAAGGTGTTCCAATGTATCTTCTTTTGCC
>u56743_piRNA_house mouse
TAAAATAAAAATAAAAGTTAAGGGGCTGG
>u58918_piRNA_house mouse
TAATAATGGACTGGGGTCTTGCTCCCGTGC
>u147612_piRNA_house mouse
TCACAGGAGGAGAGTAACCACAAACCACAA
>u148787_piRNA_house mouse
TATCAGGCTCCTGTCAATAGACTCTTGT
>u170446_piRNA_house mouse
TGACAGGAAACATTACACTTGCTGACTGGT
>u167362_piRNA_house mouse
TGCATCAGGCTGGCAGATTCCCACTTCTGT
>u176094_piRNA_house mouse
CATGGTTCATACATGTGTCTACTTATGT
>u166962_piRNA_house mouse
TGCCACCTTTCATGGATTAATGGGAGCTA
>u165478_piRNA_house mouse
TGCTGTTTTGTCCTATTACAGAAGCTTTGT
>u149239_piRNA_house mouse
TAGTGACTTAGCAAATGTTGTTAAATCAGG
>u159355_piRNA_house mouse
TGTGACCACAAGAAGTTGACAAGGGCTGT
>u164783_piRNA_house mouse
TAAAAAGATAGGTTGGCACTCCCTGAGGGAT
>u51640_piRNA_house mouse
TGGTAATTGCAATTGGGTTTGATTCACCA
>u173303_piRNA_house mouse
TCCTTATAGTCAGGGACCCATGTCCTTCCT
>u47440_piRNA_house mouse
TGAAGATTAGTCCTGATGTTCAAGCTACCTT
>u73903_piRNA_house mouse
TAGAGCTTGAGAGCTGATAAAGTGAGA
>u46769_piRNA_house mouse
GTCATTCATTTGCTGTGGGCTGTGGGCA
>u45646_piRNA_house mouse
TGCAAGATGGAACTGTACCCCAACCC
>u161537_piRNA_house mouse
TGGGTGATTAACCGATGTGCCCAAGCCGT
>u171109_piRNA_house mouse
TGAAGATAGGTGACTCAAAGACATCTGTGT
>u56841_piRNA_house mouse
TACCACTGGCAAGATTTGAAAAGGACCT
>u149100_piRNA_house mouse
TAGTTGGTAGACTAACATTTGAAGCCTGAT
>u162991_piRNA_house mouse
TGGCAGAATAGATGTTTGAAACCCATAACCC
>u60643_piRNA_house mouse
GCACATCACTGATGGACTATTCGAATGGA
>u148811_piRNA_house mouse
TATCACGTCCTCCACAGGAGCTTCCGGAT
>u72749_piRNA_house mouse
TAGAACTGTTGCTAGAGGTA
>u167204_piRNA_house mouse
TGCCAAACATAGATTGACCTCACTCTGGGGA
>u46810_piRNA_house mouse
TTGGTCTTCAATAAGGAAATACCAATGGTA
>u76494_piRNA_house mouse
TGCTAGATAGCTACATTGAAAGTCAGAGTAA
>u151733_piRNA_house mouse
TACCTTACGCACCGTGACCTATTCACCCT
>u86123_piRNA_house mouse
TAGTTTCTCAAAACTGCTTACTAGGAGG
>u53851_piRNA_house mouse
TAATTGTACTTGATACTGTCTGGTAGC
>u60516_piRNA_house mouse
TGGGAAAGAATATGAAGGTGGCCT
>u60156_piRNA_house mouse
TTGGTTTTGATCTGGTTTTATGGCTTGCCA
>u86481_piRNA_house mouse
TGGAAAGCTGTCACAGAACCTAAGTCCGT
>u69983_piRNA_house mouse
TTGAAATCTTTCCATGTTGTCTCACCTG
>u170208_piRNA_house mouse
TGACCAGTTGCGGCTTTCCGAAATGGG
>u67570_piRNA_house mouse
GGGGAAAAAAAACCAGATACAGGACACACA
>u67735_piRNA_house mouse
TGGGCAACATGTGATTTAATTTTGAATCTC
>u166377_piRNA_house mouse
TGCCTCACTCGCTCTTTTGATTTGTGTCT
>u73868_piRNA_house mouse
TACAAGATGGTGTTCTTAGTGAAGG
>u69001_piRNA_house mouse
TAGGGAGATGCCTCACTCGTTCAGA
>u78626_piRNA_house mouse
TACTTGACGAGAGTGGAAACTCTGTCCAATC
>u169739_piRNA_house mouse
TGAGAATTGAATTCCTTTAGGTGTTGTGC
>u76400_piRNA_house mouse
TTGATGAGCATCCTTACATTGATCAGGTAT
>u78526_piRNA_house mouse
TCTTTCTAAAGTATGAGCTTTCGACCCTAGT
>u58269_piRNA_house mouse
TCCCAATTCTTGTGCCAGAGGTGTATTA
>u68339_piRNA_house mouse
TAAATACACTCATAGCGGTGCCTTTGTTCTT
>u82730_piRNA_house mouse
TTAAAGAATGAAACACTTGCCATCATCCA
>u48816_piRNA_house mouse
TGGAAGAAGGACCTGCATAGTGA
>u168690_piRNA_house mouse
TGATAGTGCTTTTGTTTCAGAGGTTGTGT
>u68084_piRNA_house mouse
TAGTGAGTTCGAGAATAGTCAAACCTATGGT
>u160749_piRNA_house mouse
TGGTGGCCATAAAACAAAATATGCTCAGTGA
>u46541_piRNA_house mouse
TGGGTGTTGTTTGCTTCTGGGCCCCAGTG
>u72031_piRNA_house mouse
TGCTGAGCTATTGAGAGAGACTCAGAA
>u62638_piRNA_house mouse
TAGAAAGTTAAACGCAGGGCAGTTCTGAC
>u66501_piRNA_house mouse
TAGTGAAGGTGGCCAGGGAGAAAACTC
>u50319_piRNA_house mouse
TGATTTCATTTCTCCTGTTTTGACAACAG
>u50937_piRNA_house mouse
TTAAAAATGAGTATTAAGTGCAGTAA
>u67060_piRNA_house mouse
TTCAGAGATCTAGTGATAGACTGAGAGCAGT
>u71515_piRNA_house mouse
TAGGCAACTGAACCTTGTCTGGGCTATAGTC
>u66320_piRNA_house mouse
TGAAAGAGGAAAAGCGATCTGGGCAAATGTT
>u67101_piRNA_house mouse
TGAGAAAGTTACAGAATATTGGGTTGTC
>u168065_piRNA_house mouse
TGCAAAGTTGTTGAAAGTGCAAGGTGTC
>u60696_piRNA_house mouse
TGAACGTCTGCTGTCGCCATCCTGATGTTC
>u46142_piRNA_house mouse
TATGTATGTATGTGACCAAGCCCACTCAGT
>u66467_piRNA_house mouse
TGGACAGTGAGTCCTGTGTCTGGGGCAGG
>u149972_piRNA_house mouse
TAGGAGGAAGGCTGAAGCTTGAGGTGATC
>u172254_piRNA_house mouse
TCTGCAATCAGACCTGGTTCCTCCCAACAA
>u162033_piRNA_house mouse
TGGGAGGGAGCCTTCTGGTGGCCTGGT
>u154553_piRNA_house mouse
TTGGTGTATTTGTGAACCTCTTAATGCTT
>u149005_piRNA_house mouse
TATAAGCGATGCCAGATTCCCACCTGAGGT
>u77318_piRNA_house mouse
TGTAGCCAAAATGCTTCTATTATAGTCAG
>u76176_piRNA_house mouse
TCCTATTTACAAGAAGAGATAGAGGACTA
>u49415_piRNA_house mouse
TACGATTATTTTTGCTGCTTCACATA
>u167667_piRNA_house mouse
TGCACATGTGACTGGTACCACTTTTATGTT
>u47530_piRNA_house mouse
TAGGTCATTATCAGGAAACCGGGGA
>u148436_piRNA_house mouse
TATGCTCTTGATGTAGATTCTCCTGTTGC
>u45798_piRNA_house mouse
TCTAAGAAAGAAGTAGGAAAGAAAGTGGTA
>u149299_piRNA_house mouse
TAGTCCAATCCATCCACTAAGGATGAGGTCC
>u175699_piRNA_house mouse
CNGGTTCCTGGTGATCATAGCGTGGCTTTG
>u60758_piRNA_house mouse
TGCCAACTCACAATGTATTTCAAAGTGAT
>u173785_piRNA_house mouse
TCCGTGTTCGTGCCATTCTCCTTACCAATA
>u176787_piRNA_house mouse
ACAGCAGTAGTTTGGATTTATTCTTGGTGT
>u175439_piRNA_house mouse
GAAGCAATGTGTCTATGTTACAAAATTCCA
>u159539_piRNA_house mouse
TGTCTAAAGTGGCCTTACTGAACAGACAA
>u73254_piRNA_house mouse
TAGAAGACAACGAATACACAGCC
>u52438_piRNA_house mouse
TAGGAAGGTTTTGATGGCAATTTCCCTAG
>u163273_piRNA_house mouse
TGGATGCTTCGGGTCGACACTGTTGCCT
>u79333_piRNA_house mouse
TGCTTAGACTAACTAGAGAACGTCATGCA
>u156458_piRNA_house mouse
TNTAAGGAAGTGTGTTCAGGTCCCATGGC
>u49715_piRNA_house mouse
TAGTTAATTGGTGTGTTTGT
>u75695_piRNA_house mouse
TGACAAGCAGCAACCGGATTGGCCAAATAGC
>u50110_piRNA_house mouse
TTTAAGTGCAATAGTAAACTGACTAGGGTT
>u67140_piRNA_house mouse
TAGTCGCCTATATGAGAGCACCTCTCT
>u67095_piRNA_house mouse
AGAAGATAAAGTGTGATGGTTTGATTCTC
>u63403_piRNA_house mouse
TCTTGCAGTGACAAGTGGGTCTTGCAGTGC
>u49779_piRNA_house mouse
TAAAATGGACTGAAATGTTACCTCATCAG
>u82089_piRNA_house mouse
TGCTTGTGTGGTTGCCTGAATCTTAGCTG
>u163751_piRNA_house mouse
TGGAATGGGAGTTGTCTACTTGTTCAAGA
>u160718_piRNA_house mouse
TGGTGTCACCTGTAGGACTCACTTGGACCTTT
>u55553_piRNA_house mouse
TAACTAACAGCTGTGCCTCCACTTCC
>u79460_piRNA_house mouse
TGTGATGCTATCTCATTCTTCAAAGCCA
>u57815_piRNA_house mouse
TAACTCTTAGTGTTTTGATCTGGTTTTA
>u58596_piRNA_house mouse
TAGTAGGAAAGTTCTATAAAGTGTGGTCTG
>u72370_piRNA_house mouse
TGAGATGTCCTCACCACGTTAGTGTTAAGCA
>u71160_piRNA_house mouse
TGCTACACATGTCCACTGTAACCACCAATA
>u57761_piRNA_house mouse
TAGTCCAATAAACACAGGATCCTTATGG
>u159152_piRNA_house mouse
TGTGATGTTCTATGCCAAGTGTATGAGT
>u50801_piRNA_house mouse
TACTTCAGGCCAGATGATGAGGTGTCCTC
>u68707_piRNA_house mouse
TCTGAACTCTGCCACTATTACTTTGAAAGC
>u171281_piRNA_house mouse
TGAACCTGTCTATACCTTAATTTGATG
>u165177_piRNA_house mouse
TGGAAACTGACAGCCACTCTTCCCTGC
>u82467_piRNA_house mouse
TACTAGGTAGGATTTGCCAGCACAGCTCC
>u61964_piRNA_house mouse
TCATAAGAGGAACACAGATGACATGTTGTC
>u70129_piRNA_house mouse
TACTAAGGTGCTTAAGAAGTTTGGTATGT
>u67987_piRNA_house mouse
TAATTTCTTGGCAAACTCTTGAGTGTGTG
>u80020_piRNA_house mouse
TTGGAATGAGACCCACTTGGACTGGTGT
>u48234_piRNA_house mouse
TTCAACACACACTTGTTGGTAACCTCTGGCA
>u76773_piRNA_house mouse
TACCACAGGGCTAGGGATATAACTCCAC
>u75188_piRNA_house mouse
TCCAGCCTAATGGACTGAACAGTGAC
>u152520_piRNA_house mouse
TACAATACAGGCTTGGAAGAAAGAGGTTCC
>u169890_piRNA_house mouse
TGAGAAACAAAGAAGTGCTCACGTTGTGT
>u149397_piRNA_house mouse
TAGTAAGCAGGCAGGTGCATGGCGG
>u62103_piRNA_house mouse
TAACATGGATGGTAAACTTCACACACCTG
>u176672_piRNA_house mouse
ACTTGTAAAATAAGACATTTGTAGGCTGGT
>u59058_piRNA_house mouse
CCTCCCACACCCAAGGCTTGCA
>u78709_piRNA_house mouse
TGATCTCATTTTCATGTCTTGTGTTCCAGA
>u153854_piRNA_house mouse
TAACCCTGAGTTGCTGATTTTACTCACAGC
>u68467_piRNA_house mouse
TTTCTGTTCACGAACAGGAGTATGGATTAG
>u58351_piRNA_house mouse
TGTGAAACTAACTTTTAATGGCTGAGCTA
>u80246_piRNA_house mouse
TGCAGGGAGGTGCTCAGAACTTAAGAGTGAA
>u160346_piRNA_house mouse
TGNGACTTTGAGTTTGCCCCTAGAATTCT
>u48422_piRNA_house mouse
TGAGCAAATAAAAGGGTTGAAAATGTTGC
>u87048_piRNA_house mouse
TGACCTTACTTTGTGTGATCACTTCCATGA
>u62847_piRNA_house mouse
TCACTCGTGCACAGGATCACTCTCGGAAC
>u50251_piRNA_house mouse
TGCTTCAATAGCCTATGGAATCCTTTGTCA
>u74070_piRNA_house mouse
TACATACACCAAGAGCTGAGCTGACCTGT
>u160444_piRNA_house mouse
TGGTTGTCAGAAACTTTGATGTGCTGTGT
>u63007_piRNA_house mouse
TGAGAAATGACGGAGCCTTGTACCACAA
>u73092_piRNA_house mouse
TCCCAGGTAGTTAAACTGTTGAAAATGGAGT
>u157000_piRNA_house mouse
TNGGAAANCTACCTGGGTGACTTACAGGT
>u49946_piRNA_house mouse
TAAGAAATGGGTTCTATTTCAGAGA
>u85719_piRNA_house mouse
TTTTACAGATATGAAAGCTTGAGGTTGTGA
>u75596_piRNA_house mouse
TAAAAATTCTAGCTTCAGAAAAAGCAAACAC
>u57381_piRNA_house mouse
TCAGAGTGCTTAGGTCCAGCATCCCTTG
>u74963_piRNA_house mouse
GCAAAGCTGAACAAACTCTAAGAGAGTCTA
>u70535_piRNA_house mouse
TCCTTACCAATATACACTATGTATATACCT
>u74094_piRNA_house mouse
TATCTTTACACATGTGCCAACTTAGA
>u56251_piRNA_house mouse
TCTTTAATCCATTTCTGAATGTCCAAATGC
>u176373_piRNA_house mouse
CAAGACAGTCAGGTTGGCAAAACAGTAAA
>u164966_piRNA_house mouse
TGGAAGCAATACTGATACCGTAGACTTGA
>u73878_piRNA_house mouse
TGAGCTAGAGTTTCCCGTACACTTGGGAGTT
>u64013_piRNA_house mouse
GGGAATACACGGGAGACCACTCACTCTG
>u49609_piRNA_house mouse
TGCTGTAAAATTGACGTCAAGAAGCAGA
>u57508_piRNA_house mouse
TAAAACCATAGATGGTCTCTGTTCATCAAG
>u150122_piRNA_house mouse
TAGGAAGTTGCCAGGCACTAATTCCTCT
>u169196_piRNA_house mouse
TGAGGCCAGATGTACTGCAGGATGT
>u62442_piRNA_house mouse
TCCCAAGTTCTGTATGGTGTTTCTTCACAGC
>u174048_piRNA_house mouse
TCCCGCTGCTCCTATGAGGATGTTCCTCCAC
>u58888_piRNA_house mouse
TTGGAGATAGTTGGGAGTCACTTGA
>u78955_piRNA_house mouse
TCTGGCTAACTGTTCTTGTTAACTGATGTA
>u161562_piRNA_house mouse
TGGGTGAAGCAAAAGCTGGTCCTGTGGA
>u79791_piRNA_house mouse
TCCAACTTCATGTAAGCAGCACTCCCCAAC
>u172775_piRNA_house mouse
TCTAAACCTCACAACAGTTGCCTACTGATC
>u154613_piRNA_house mouse
TTGGTAGGTTCAGAGTTCACATGAGCATG
>u158227_piRNA_house mouse
TNCAAAGTGAGTTCCAGGACAGCCAGGGC
>u157452_piRNA_house mouse
TNGACCAGGCTGACCTCAACCTCATAGAGATC
>u72304_piRNA_house mouse
TAAGTTATGGACAAGATCGTTTCTGCGGG
>u54802_piRNA_house mouse
TACTAAGTGTCTCTTCAGAATATCAGAGG
>u165748_piRNA_house mouse
TGCTCCAGAAATGTCCTGTGAAACTCGCCT
>u86554_piRNA_house mouse
TATTTAGGGAATACGTGATGGGTTTGCCA
>u175206_piRNA_house mouse
GCATCAGTGTGGCATCCTCTGTAATTCTGT
>u57779_piRNA_house mouse
TAGGAACAGAGCTAAGAAGTCAGCTTCTGGA
>u166841_piRNA_house mouse
TGCCAGCTGAGGTTTTAGATGCTCGGTAAC
>u80562_piRNA_house mouse
TAGAAAGTCCTCATCTTTTCTCTGCCCACA
>u68397_piRNA_house mouse
TGAATCAGACATGGATCCTGCCCT
>u47377_piRNA_house mouse
TGACTAGAGCTTCATTTGTGTGGCAG
>u75880_piRNA_house mouse
TGGCTGGCCTGATTTACCACATGGTAATCC
>u173890_piRNA_house mouse
TCCGACTAATAGGGGACACGCTATCTGGTC
>u168496_piRNA_house mouse
TGATGAGACTGTTCACGCTCAATTCCCTAGT
>u52346_piRNA_house mouse
TCTTTTCTGTCATATGGTGATAATGGTC
>u53582_piRNA_house mouse
TCCTATGCAAACATTGGCTAGCTCTTGATA
>u174954_piRNA_house mouse
GNGAAAACTAGTGGGTAAAGTGCCATGG
>u159411_piRNA_house mouse
TGTGAAGGTGTCTGAATCTTGGTGGTTA
>u67912_piRNA_house mouse
TGGAAGCCTTTTAAGAGCCAAACCCTCACC
>u76612_piRNA_house mouse
TCCTTGGTTTTGTCTGCTTAGCTAGCCTG
>u79235_piRNA_house mouse
TGTGATGAAGTGGGAAATGACCTGG
>u172223_piRNA_house mouse
TCTGCCTCTCCGATGTATTTTAGGACTTTC
>u76368_piRNA_house mouse
TAGCACCATACTGTGCAGTTCCTATAAGCTC
>u164026_piRNA_house mouse
TAACAGACTGAATTGTGGGTAATGGCTTC
>u157156_piRNA_house mouse
TNGCCTCGTACTCTTTGAAGGAGTGGAGCC
>u173994_piRNA_house mouse
TCCCTAGGTCCACTGTTCTTCGGGTAGTC
>u49461_piRNA_house mouse
TATCAAGAAAGTGAATGGATGGCTCAGG
>u57321_piRNA_house mouse
TTTTCCCGGTAATGTTTCATATGCTCTTG
>u56339_piRNA_house mouse
TGTCCAGAGAAACGGAAGATGATGATTCCC
>u159940_piRNA_house mouse
TGTAGGTCCAGGCGAATTCTTTTGTGGTGT
>u153680_piRNA_house mouse
TAAGAAAAAGGTGTCTCTACTGAAATGGT
>u151280_piRNA_house mouse
TACTTTGGAACAGGACCTTGTAATGCTGT
>u83519_piRNA_house mouse
GGAATTAATTCTACTCCTACCGGTCTAAAGT
>u150487_piRNA_house mouse
TAGCATCTGCGTGTCTCCTCAAGTCTT
>u164643_piRNA_house mouse
TAAAAGAGGGAACGACAATTCCTGCCACATC
>u56854_piRNA_house mouse
TCCTTGATGTAAAAGGCTGGCTAGCGATA
>u159686_piRNA_house mouse
TGTCAGGTCAGACTCACGGTTAGTGTC
>u151569_piRNA_house mouse
TACTAAATTCTACTGTGGTCATTGACTGT
>u56542_piRNA_house mouse
TCCTAACATGAACTACATTTTCAGTATGTA
>u82083_piRNA_house mouse
TGTTTAATCCATGGTGCTAGTCTCTGACC
>u155331_piRNA_house mouse
TTCNGATGCTTCTGCTGTTCCAAAGGATGG
>u154051_piRNA_house mouse
TTTGAGAAGTGTCCGTGACAGAGCCAGTG
>u64580_piRNA_house mouse
TTGCTAGATAAGGCATGTCTGCCTAACATTG
>u80376_piRNA_house mouse
TGGTACGTCTGGATTCGTGGAGTTTC
>u78703_piRNA_house mouse
TAAAATACCTACAAAGAAAACCTAACAGC
>u57947_piRNA_house mouse
TGCTACCGGAGGCCACATCGGTGTC
>u175164_piRNA_house mouse
GCCGCTCAGATTCTCCTGGAAAGTGCCCATAA
>u68295_piRNA_house mouse
TGAAAAGGTTTTAGACTTTATGGACTTGAG
>u69030_piRNA_house mouse
GCGCCGCTGGTGTAGTGGTATCATGCAAGATT
>u69955_piRNA_house mouse
TGATTGAAAATCCCTATGAGACGCGCTCCGAC
>u150073_piRNA_house mouse
TAGGACATGGGAGTCTCTGGTACCTGC
>u64622_piRNA_house mouse
TCTCACAAATGTGTGTGTGCGTGTGCGT
>u157911_piRNA_house mouse
TNCCACTTGGCTACCTGGTGCTACTTCCTCC
>u83608_piRNA_house mouse
TGTACCTATTGAGACAATGAGATGACCTCC
>u61175_piRNA_house mouse
TGGAAGTTAGAACAAGAGGTCTCTGGT
>u65675_piRNA_house mouse
TACAAAATGGCTATAGGTATTTTACAAGGA
>u152747_piRNA_house mouse
TACAAAACACATTGCAGTCAGGACACGGAT
>u170278_piRNA_house mouse
TGACATTGCTCTTGGGTGGTCTCTGATGT
>u49546_piRNA_house mouse
TAATTCTTATAAAATGACATTAATGTGCTAC
>u52757_piRNA_house mouse
TCCTTGGATACAGTCCTGAGGCATAGTAGTA
>u68547_piRNA_house mouse
TAGGACTAGAGTTTGTAATCGACTGTGACA
>u74637_piRNA_house mouse
TCCATAGGTTTTAGTGGACAGCATTTGGC
>u76265_piRNA_house mouse
TGCACATGCGCTATACATACCCT
>u172124_piRNA_house mouse
TCTGTCTTTTGGGACATCTTGGTCCTTGGC
>u66682_piRNA_house mouse
GATGAGTCACATTTTTACCTGGGTAAC
>u165981_piRNA_house mouse
TGCGTTGCTCATGAAGTGTGCTTAGTGGT
>u163705_piRNA_house mouse
TGGAATTGTTTGTGAAAATTTCTTGCAGCAC
>u156848_piRNA_house mouse
TNGGCTAACTCTAAATGGACTTTGGCCCC
>u163117_piRNA_house mouse
TGGCAAACTTTGGAGATTTTCGAGTGTCC
>u148206_piRNA_house mouse
TATTCTCTGCAAGCCTCTTGTTATAGAC
>u54252_piRNA_house mouse
TGAAGTACACTGTTCAGGATGATGC
>u47458_piRNA_house mouse
TAAGATGAGTGGGAAATTTCATGCAGTG
>u170086_piRNA_house mouse
TGACGGAGATCATGCGGTGCCCGGACTT
>u71644_piRNA_house mouse
TAATAAGCAGTATACTGTGAATGCATGGA
>u149159_piRNA_house mouse
TAGTGTGTAAACCATCTTAATTGTCCTTCC
>u57488_piRNA_house mouse
TATCAAGAAGAAAATCCTTAGTGTGAAATA
>u66215_piRNA_house mouse
TCAAAACTGTCACTACAGCTGATGTTGTCC
>u175533_piRNA_house mouse
CTTATTTTCAACTCCATTTCTGGTCGCCTC
>u166709_piRNA_house mouse
TGCCATGATGATTTGAAGCAGCACAAGT
>u168443_piRNA_house mouse
TGATGCCACCGTATTAATCTGTTCCTTAA
>u148102_piRNA_house mouse
TATTTAGGGAATACGTGATGGGTTTGCC
>u80641_piRNA_house mouse
TGGAAATGCAATCCCTGTGACATCCTGGT
>u46249_piRNA_house mouse
TGAAAAGGACCTGGTCACTTCCGGTAGTG
>u169659_piRNA_house mouse
TGAGAGAGTTCTTAAGGTGGCTTCTCTGGGC
>u156174_piRNA_house mouse
TTAAAAAGTGTCCCTTGCTATGTTTCTCTC
>u170364_piRNA_house mouse
TGACATCTCAGATTCTCTCTTCGGAACGCT
>u82174_piRNA_house mouse
TCCAAGCATCAGTGTGTCAGACACGAGG
>u161480_piRNA_house mouse
TGGGTGTCCTGATACTGTAATGACTACC
>u66078_piRNA_house mouse
TTCTCGTTTTGGTGACTCCTCTTATGTGGT
>u51721_piRNA_house mouse
TGAATCTGAATGTCTGCTCATTCTCATTC
>u46053_piRNA_house mouse
TCCTTTCTGATGTAAATTGCCCTTAGCCC
>u167686_piRNA_house mouse
TGCACAGGTCTGTCCTTGGTCCTTCTTGAT
>u56486_piRNA_house mouse
TAGAATCACTGCCCTGGGATCCCAGCTAG
>u60851_piRNA_house mouse
TGAAAAGAAAGAACTTCTCACTGGGGTCT
>u61024_piRNA_house mouse
TGTTAAGCTTTAATTTCTTTCCAGGCC
>u59559_piRNA_house mouse
TGCCTTGTTCAGTTCAGTTTTAAATGCATGG
>u175587_piRNA_house mouse
CTGCCTGAGCTTTGGGTCAGTTGTCACT
>u152582_piRNA_house mouse
TACAAGGTGTAGAACGGAAATACCCGGGA
>u153127_piRNA_house mouse
TAATAACTGGGCCTCAACATTGTATAGTGA
>u59887_piRNA_house mouse
TTACCACTTAGAACACAGGATGTCAGCGCC
>u67036_piRNA_house mouse
TAGATGCCAAGAGCAACTTTCCAATTGTGAC
>u55057_piRNA_house mouse
TACCTATATAATCAAAATCAGGCTTTCTGCC
>u176027_piRNA_house mouse
CCAGAGCCTGCCAAAACAGATCGAGC
>u63711_piRNA_house mouse
TGTGCAGAACTACAGCCAGAATATCTGAGA
>u176615_piRNA_house mouse
AGCACACTCGTAGGGTGCCATCCAAGAAAAGC
>u73363_piRNA_house mouse
ACAAAGACAAACCTGTGTGCCTTGCTGATA
>u50794_piRNA_house mouse
TGGGATGTTGTTAGCTATCTAGTAGCACAT
>u79036_piRNA_house mouse
TTCAGACTTGTAATGAACCCGTGAGC
>u147086_piRNA_house mouse
TCATATCATTCTGGTCATACGTATNTCCC
>u173699_piRNA_house mouse
TCCTAAAGGAGAGAATTCTTCTTAGCAAG
>u81585_piRNA_house mouse
TCTATGTTACATGAAGGAAAAGGGCTGC
>u50406_piRNA_house mouse
TTGGTGTGCTCAATTGTAAAATGAAGGTATC
>u69314_piRNA_house mouse
TAAAGATGTCGCCAGTTCTCACTGT
>u160341_piRNA_house mouse
TGNGAGCCTAAAGACTGGTGCGGCAGACAAC
>u169446_piRNA_house mouse
TGAGCAATTTCCTTCAGTGCGTGTATGTGT
>u148007_piRNA_house mouse
TCAAAAAGGTGACAATGAGAACCACTCATT
>u68590_piRNA_house mouse
TTCTATTCTGGAGAATTATAAGTGGCCTG
>u163431_piRNA_house mouse
TGGAGGCCACGTTTGGATCCTGACTGCCTT
>u167539_piRNA_house mouse
TGCAGATGGGCTGGAAGGGGTGTGT
>u162083_piRNA_house mouse
TGGGAGCCATGGAAAGTTGAGGTGTA
>u175753_piRNA_house mouse
CNCCATGGTTCATACATGTGTCTACTTATG
>u75456_piRNA_house mouse
GTCTTGCAAAAGCTGTTCTTTGGGA
>u173361_piRNA_house mouse
TCCTGGTGCAACCCTGGTCCCAACCTTTCT
>u156052_piRNA_house mouse
TTACAGAAATCTTAACTGTTTAAAGTGCAAC
>u76140_piRNA_house mouse
TAAAGTTTGGTGAAAAGTATCCAGTGCCC
>u158428_piRNA_house mouse
TGTTGGACTCCAGCAAGTTGCCTCAAAGT
>u171397_piRNA_house mouse
TGAAATGTGTAACCTAGAAAATCCATGGGC
>u172356_piRNA_house mouse
TCTGAATGGGGTTCCTTGTTGTTCTCTGACT
>u159251_piRNA_house mouse
TGTGAGGAAGCCAACCATTCGTGCAGTGA
>u80823_piRNA_house mouse
TGTGTGAAGTATTTGATCCAAACAGTGTT
>u151288_piRNA_house mouse
TACTTTCCAGAGTTTTCAGCTGTTATCAGTC
>u51823_piRNA_house mouse
TCATATGGGAACAGTAAAAAGCCACATC
>u84796_piRNA_house mouse
TAGACACGTGAGCAACAGTAAATATGAA
>u72101_piRNA_house mouse
TGATGAACCACACATACCCATAGGCCT
>u162311_piRNA_house mouse
TGGGAACTTGCCAGATCTTGATGCTGCA
>u50638_piRNA_house mouse
AGGGACGCCGACCATAAATTTGAGTG
>u151853_piRNA_house mouse
TACCCTGATTCTGCCCTCGCCTGTCAA
>u84294_piRNA_house mouse
TCCCGATGATGGGTAAGGAGCATTATC
>u76446_piRNA_house mouse
TAGTCAAGTTGACAACCAGGAATAGCCACTA
>u87762_piRNA_house mouse
TATGCTACAAAGTAACTTCTCGGCTACTCA
>u69748_piRNA_house mouse
TGGTAAGATATGGTGAGATAACATTATTAT
>u152077_piRNA_house mouse
TACCAAATGTTCTCCTTTTGAGACACCTTC
>u50164_piRNA_house mouse
TGTAGCACTCCAGATATTTCCTCATTAC
>u147509_piRNA_house mouse
TCACCTAGCCGTGGAATGGTGTCTCTGTC
>u85303_piRNA_house mouse
TACTGTAAAAATACATGCAACTCGAATGG
>u67687_piRNA_house mouse
TAATCGTGTTTAGATTTGCTTTATCGACAA
>u151334_piRNA_house mouse
TACTTCAAGGCCTGTGGAATGGATGCTCTGT
>u61989_piRNA_house mouse
TATTTTGATTTCTCCATGGCTGCCAGTCTT
>u174404_piRNA_house mouse
TCCATAGGTAAAGGCCGTTCTGTTGGCAA
>u163876_piRNA_house mouse
TGGAAGGTCTTACCACAGGAATGTCCAAT
>u75646_piRNA_house mouse
TAGTGTACCATTTTGTGTTTTAGCTGACC
>u68509_piRNA_house mouse
TAAACCACACTCTTCAGACCTTTGCCA
>u150445_piRNA_house mouse
TAGCCAATCAAAGCTCACAGTGGAGAGTCCC
>u152988_piRNA_house mouse
TAATCTCTCAGAGAAGGTGACAGTGATCC
>u75227_piRNA_house mouse
TAAAAATTCATGTGCACGGGCTGCGGTCC
>u170988_piRNA_house mouse
TGAAGGAAACCTCGAGAGTGTCTTTGTTCAT
>u60839_piRNA_house mouse
TCTTAGCCATTCTGCATGGTATGAGGTGT
>u49164_piRNA_house mouse
TGCAGGATTAACATCTGTCCTACTCTTGCC
>u166029_piRNA_house mouse
TGCGGAAGGAGAATCATGTTCAGGAA
>u162080_piRNA_house mouse
TGGGAGCCATGGAAGTTGAGGTGTAGA
>u152540_piRNA_house mouse
TACAAGTGTGTCTAAATGTTTGTGCTTGT
>u48090_piRNA_house mouse
TCTAGGTCTCTGAAATTTACTATGCACAGGGT
>u69456_piRNA_house mouse
TTACATCAGACCATTTACCTGGCTCCCATGT
>u78552_piRNA_house mouse
TGAAAAAAATGATGGGAAGCCCAGCTGTACC
>u69891_piRNA_house mouse
TCAACCTCAAAGTTTCAGGTTTCATTAGAT
>u148252_piRNA_house mouse
TATTATGCCAGATTTAAACCACTGGGCCTT
>u148998_piRNA_house mouse
TATAAGGAAGTGTGTTCAGGTCCCATGGC
>u66054_piRNA_house mouse
CCCTGACCTAGTTCAGTTCACTTCGGAAGT
>u52957_piRNA_house mouse
ATCCACATGGATGTTAATTTTCTTGATGGC
>u77013_piRNA_house mouse
TCAAAGGTTTTGTAGATTGGAGAACACAGT
>u66024_piRNA_house mouse
GGACTTGAGTTTGGGACACTACATCCTG
>u54375_piRNA_house mouse
TTCTCAGCACAAAGGAGATTTATTTACCCC
>u52979_piRNA_house mouse
TAAATGTGCAACTCTTGGGAGAGCTTCC
>u87501_piRNA_house mouse
TACTAAATCCCAAGTAAGTAGAGGTGGCTTA
>u46292_piRNA_house mouse
TGGGATGCTACATGTGCAGAGACCATGGCC
>u71917_piRNA_house mouse
TGAGAAGTAACTGGTGCCGTGGCTGCACA
>u163844_piRNA_house mouse
TGGAAGTGTAAGCCTAATAAACCTTTCC
>u64059_piRNA_house mouse
TAAACTCATCTGAGTTTGAAGAAGGCTTGCC
>u61453_piRNA_house mouse
TAGCACATTGATGGTTTACCCTGG
>u164251_piRNA_house mouse
TAAAGTCAACGCTCAGCCAACCTTTGTTCTT
>u175182_piRNA_house mouse
GCCAGCTATGATGATGATGAACAAAGAGC
>u71986_piRNA_house mouse
TCCACTGTCGTTAATGGAAGCTACAGCC
>u57452_piRNA_house mouse
TTGAAGAGTTTAGGGACTTGCCCTTGCCTT
>u46694_piRNA_house mouse
TGATTACGAAGGCTTTTCTCTGGAAGA
>u147680_piRNA_house mouse
TCACAACGTCTGGCTTCTTTCAGGGATTA
>u158549_piRNA_house mouse
TGTTCAGAGCAACTGCCAGCTTCCTTTGC
>u155650_piRNA_house mouse
TTCAGTTTTACAGGATTGTCCTACGGCAGC
>u59589_piRNA_house mouse
TGTACATAGTGCTACCAAAGCCTTTGGGAG
>u55947_piRNA_house mouse
TGGCTATCTTAATCCTATTGACTAGGTGAC
>u83459_piRNA_house mouse
TGGCTAGTAAAGCATGCACATAGGTCCACA
>u150484_piRNA_house mouse
TAGCATCTTTGCATCTTGTGCCCCTGAGT
>u55392_piRNA_house mouse
TGACAGAGGCATTCCCTACCAAACAAAGGC
>u83339_piRNA_house mouse
TGAGAAGACCAGAGTACTTTAAATGCAGCA
>u83396_piRNA_house mouse
GAGACAAATGTAGCTGATTCCAGCTGA
>u56021_piRNA_house mouse
TAGGATTTACGGCTGGCTAAGTCTTTTGG
>u162242_piRNA_house mouse
TGGGAANCTTGTTGAGTTAGAGTGTCTCT
>u159429_piRNA_house mouse
TGTGAAGAATGCTGGAGCTCCATGCAGGA
>u50773_piRNA_house mouse
TCTATGTGGACGCTATAAATAAAACT
>u150166_piRNA_house mouse
TAGGAAATGTTCCTTTGACTCAAACTGCAC
>u54215_piRNA_house mouse
TGCTGGAGTTTTTCATGCTTCTCTGG
>u71864_piRNA_house mouse
GGCCTTTTATAAGTTCTTCTGCCCATGAG
>u160185_piRNA_house mouse
TGTAAAATGGAGATGATAGCACACATTTG
>u70543_piRNA_house mouse
TCCGACATCGGGGTGGAGACATTG
>u71432_piRNA_house mouse
TGAAAAAGTGATGCTTCATTCTGATGGA
>u59205_piRNA_house mouse
TAGAAAACACACTAACCAACCACCCATGC
>u61569_piRNA_house mouse
TGCTTTTGTCTAGAGGTAGAGAGATGT
>u81659_piRNA_house mouse
TGGGAAAACAAAAATGGTATTTTGGATCA
>u176198_piRNA_house mouse
CAGAGCCTGTTACCTTCTTCCACTATT
>u48192_piRNA_house mouse
TGCTCTCTAACATCAGCAACTGTCTCA
>u51661_piRNA_house mouse
TAAAATTGTGGCCCTGTATGTTTTA
>u162862_piRNA_house mouse
TGGCATTGGTTCATGAGTGCTGTGGTTGT
>u84298_piRNA_house mouse
TAGCAGCACACAGCATGTCTTCTGCCTCCC
>u153744_piRNA_house mouse
TAACTGAACTATGATGGGTGGCCAGTATGT
>u53495_piRNA_house mouse
TGTGGTTGCTTTCTTTGCCTTGGGGTC
>u168310_piRNA_house mouse
TGATTACTAGGGATAAAGTAGCTCCGTG
>u84685_piRNA_house mouse
TCCAAAGACCTTCAGGTTGAAGGAATGGA
>u48175_piRNA_house mouse
TAATCTGTGCTTTCCAATGGTCTTAGGTGAC
>u85299_piRNA_house mouse
TAGTTCTTTAGAATGCAGAAAGAAGGGTGT
>u166903_piRNA_house mouse
TGCCAGAATAACTTTGCTTTGCCAAAGAC
>u156310_piRNA_house mouse
TNTGATGCAGGCCTTACTAGGTGCAGTTT
>u172629_piRNA_house mouse
TCTATGCCACACACTTCATTTCTATTGAAAGC
>u162480_piRNA_house mouse
TGGCTGGGTTAATTTAGGATGGCTAGCCTCA
>u159299_piRNA_house mouse
TGTGACTCTGGTGTCCCCTGCTGCTCC
>u54562_piRNA_house mouse
TAGAAATGCGCCTCCTTCATCTGGGAGAGAG
>u166952_piRNA_house mouse
TGCCACGTGCCTTCAAGCGTTCTGTGCAC
>u66246_piRNA_house mouse
AAGCAGAGGTAGATGGACTTC
>u60642_piRNA_house mouse
TACCCAAACTTATGCATGGTAGCCAGCGG
>u170360_piRNA_house mouse
TGACATCTGGAGCCGGATCCTCCTGGCGTC
>u87213_piRNA_house mouse
TGAGAAACAGTGTCTTTTCCTCTACAAGC
>u54414_piRNA_house mouse
TGTGAAGAACAGGTTAGGAGATGTTTGG
>u175515_piRNA_house mouse
CTTTCGTGTTAGCATGTCATTGGCCTTGTC
>u75515_piRNA_house mouse
CGCCTAGAATTAAAGCGATTTTTAGCCTC
>u170435_piRNA_house mouse
TGACAGGACATTGCTGATGGGAACCAGA
>u85642_piRNA_house mouse
TGACAGGAAACATTACACTTGCTGACTG
>u64761_piRNA_house mouse
TGGGAGAATTCATTAATGCCCTTGCCTGAC
>u50503_piRNA_house mouse
TGCACAAAATGCTCACTAATAAGGAAATAGTC
>u164978_piRNA_house mouse
TGGAAGAGGATATGATCCCCATTTGTGCTTA
>u158911_piRNA_house mouse
TGTGGGTGTATTGAAAGGGTTTATATATAGC
>u46532_piRNA_house mouse
TGAACCATCCTTGCACTTGGAATGAGACCC
>u176545_piRNA_house mouse
AGGTGACTCAAAGACATCTGTGCTGCCAT
>u75507_piRNA_house mouse
TATTAATTTGGAACCATGAGCAGGTTAAA
>u176421_piRNA_house mouse
CAAAACAATTCAGGTCTTTCTTGGGAGGCC
>u176611_piRNA_house mouse
AGCCAACAATTCCCAACAAGGAAGTGCCAC
>u78473_piRNA_house mouse
TGCTTATCCACGACCAGGTAGCCGGCT
>u58987_piRNA_house mouse
TATCTTTACACATGTGCCAACTTAGATGA
>u55437_piRNA_house mouse
TTAGACAGGGTATCGCAAACCTTTG
>u160059_piRNA_house mouse
TGTAAGGTCTGCTTCCTTGAGCCTCC
>u165001_piRNA_house mouse
TGGAAGAAAGGAGAGGTTCTACGCACAGGT
>u78052_piRNA_house mouse
TAGAAAATAAGTGGCCAAACTTAATGACTA
>u149108_piRNA_house mouse
TAGTTGCCCTGTAACTCAAATAGTACA
>u174523_piRNA_house mouse
TCCAGCACTGAAACCAATTTAAATAGAAA
>u167153_piRNA_house mouse
TGCCAACAAGACTAGCCATATCTGGGAAT
>u59165_piRNA_house mouse
TGTATTGATTTGCTTATTCTGGATAGTTCA
>u159412_piRNA_house mouse
TGTGAAGGTGTACACTGTTGGGCCGGCCTGC
>u175352_piRNA_house mouse
GAGAAAACTAGTGGGTAAAGTGCCATGG
>u57437_piRNA_house mouse
TGAGTTCATACTACAATGAAAATTGCCTTTT
>u152145_piRNA_house mouse
TACATGTAGGGTGTGTTCTGGGTGGTTGG
>u157884_piRNA_house mouse
TNCCAGGTAAACACAGGATGCAGACGGTTA
>u174329_piRNA_house mouse
TCCATTGAGTGTCAGAGTTTAGACGTGA
>u166806_piRNA_house mouse
TGCCAGGTGCCGGAGTGTTTCTCTTTATGC
>u55900_piRNA_house mouse
TCTTGAATGCAGAATGTTGAAAGATTCAAC
>u172256_piRNA_house mouse
TCTGCAACTAGATGGACTTGCTTGGATGT
>u52738_piRNA_house mouse
TCTCAGTCCGTACCAGGTAGAGACCAGATC
>u65681_piRNA_house mouse
TGTCTACCTATAGAGACTTACTTTGCTCG
>u152817_piRNA_house mouse
TAATTATGCCATTATATGATGATTCAGCTC
>u46265_piRNA_house mouse
CCATTTTACAGATATGAAAGCTTGAGG
>u77289_piRNA_house mouse
TCACTGCATATTTGAGACCAAATGACTGCA
>u73121_piRNA_house mouse
TATCAATGGAAGGTGTAGCTCTTTT
>u63865_piRNA_house mouse
TGAAAGTTTGATTTCATATTTGGTCAC
>u80064_piRNA_house mouse
TTCTAAGAAACAGAAGTGTGTCTGCAGA
>u158823_piRNA_house mouse
TGTGTCTCATGGAACTCAGATCTTTAAATCC
>u152126_piRNA_house mouse
TACATTCACAACTCAACCTGTGCCTGGTGT
>u52399_piRNA_house mouse
TAGCTACTTTCACAGCAGTTGGGATG
>u87557_piRNA_house mouse
TGTAATAGAGGATTTTTCCTAAGGCCT
>u56288_piRNA_house mouse
TCACTGGGATATCAAAACTTCACATGCAA
>u172370_piRNA_house mouse
TCTGAAGGAAAACGGAACGGTGCTTCCTGCC
>u165201_piRNA_house mouse
TGGAAACACATGGTATTGCACAAGG
>u61775_piRNA_house mouse
TCTCGGTATCTGTATTCATACTAAGAAGGA
>u158542_piRNA_house mouse
TGTTCAGGGTTTACACATCAGCAATCCCG
>u175062_piRNA_house mouse
GGACATCCTTTTAGTGTCTCAACTTAAA
>u149631_piRNA_house mouse
TAGGTCGCTATTTCACACTTAGAAGATGGT
>u86613_piRNA_house mouse
TCAACTCTGAATGAAGTCTAAATGTGGAGC
>u87439_piRNA_house mouse
TGCATAAATTTATGGAATCCTCACAACAAC
>u82114_piRNA_house mouse
TAATTGTCAGATAAAGCCTCTTCATCAAAT
>u69986_piRNA_house mouse
GCAACACTTCAGTCAAGAAAAGTCTGCC
>u175128_piRNA_house mouse
GCTCAAAGTTAGGTAGCCAAATTCCGCAAT
>u57917_piRNA_house mouse
TGAATCATAACGTAAATAATCTGTGCTTTCC
>u57240_piRNA_house mouse
TCAGATGTCCAATGTTGTTCTCCCTCAA
>u165415_piRNA_house mouse
TGCTTCAGAAATGTCCTGTGAAACTCGCCT
>u150249_piRNA_house mouse
TAGCTCTCTCATGATCTTCTTTTTAACCCAC
>u80393_piRNA_house mouse
TCCATCGGGATCTCGCGCCTTTTCGCG
>u80250_piRNA_house mouse
TTGCATCTAGCATAACTACTAGCTCAGGGA
>u80345_piRNA_house mouse
TCATATGTGCGCCAATTATGTATAGGCATA
>u78915_piRNA_house mouse
TACACTATGTATATACCTCCTGCGGCCTGC
>u147260_piRNA_house mouse
TCAGCAACCATTGGCCTAGTTGGATCAGAGT
>u174214_piRNA_house mouse
TCCCAGCCAGGTCCTAAAGCCTTTTCTAGA
>u175033_piRNA_house mouse
GGCATTCACTTCATGGACCTCCCTATGATC
>u72957_piRNA_house mouse
TGAGAGTAAATGGTCTTTTTCACTGTTAA
>u74506_piRNA_house mouse
TGGGAAAGAAGTAAAGCCATACTTGAAGGTC
>u56455_piRNA_house mouse
TCTTCTTGCTGACAAACACATTTTACCC
>u46488_piRNA_house mouse
TCAGAAATGTCCTGTGAAACTCGCCTAAT
>u153818_piRNA_house mouse
TAACGTCAAGAGAATGGTTTTTGGTGCA
>u66550_piRNA_house mouse
TCCTCTGAGAAACTGTCCCCAGGACGGTATA
>u52686_piRNA_house mouse
TGAGCATGGTGAGAGTTGAGGAAAAGC
>u67577_piRNA_house mouse
TTCCAAATATTGTCAAGTTGACAACCAGA
>u164752_piRNA_house mouse
TAAAAAGTGAGTCCTACATTGTGAATGGC
>u164542_piRNA_house mouse
TAAAATGCCGAAATAGATAACATGTGAAGC
>u59776_piRNA_house mouse
TCAACTCAGAGTACAAGGAGAAGGGAT
>u170033_piRNA_house mouse
TGACTCCTTCCTAGTTATTTCAGTCCTGC
>u52925_piRNA_house mouse
GGCCCTGATGAAATGAAATATAAACCTCTA
>u70118_piRNA_house mouse
TACTGAACGACCCCTTAAACTCCTGGT
>u57767_piRNA_house mouse
TCCAATCGTTTGGGAAATGAAGGTAT
>u149128_piRNA_house mouse
TAGTTCTCAGGGAAGAAGCTCTCAAACCAGC
>u164040_piRNA_house mouse
TAACACTCTGGAANTCAGGTGCTAAGAGCCC
>u68240_piRNA_house mouse
TTATGCAAAGACGTAGGATGGGA
>u68224_piRNA_house mouse
TGGGTCAGTCATCTTATGCATGCCGGTC
>u46827_piRNA_house mouse
TGAGATGACTCTGTGGTGGGCCATGC
>u84741_piRNA_house mouse
TGGTGATCATTTGATAGAAAATGTCTTT
>u157494_piRNA_house mouse
TNGAATGGAGCCTGAAATAGAAGTCTTGG
>u155047_piRNA_house mouse
TTGACTTTCAGGAATTGTGCATAGCAGGGT
>u166141_piRNA_house mouse
TGCCTTGGCTTCCCTTGGTGTCTGGTTC
>u60067_piRNA_house mouse
TGATATCTGGGTTCAGAGCGCCACCTA
>u71643_piRNA_house mouse
TCAAATTTCTGGAAAAGTCTGAATTTGAAG
>u62717_piRNA_house mouse
TACCTGACATGGTGGATAGATGGTAGGCCA
>u169839_piRNA_house mouse
TGAGAACCAATAGGAAGCCATTCTTAGC
>u176480_piRNA_house mouse
ATGAATGAATGGGGTGTCTAATGAAAGCAA
>u47114_piRNA_house mouse
TATCATAAGAGGTCAGGTTGTCCTTTGAATC
>u171146_piRNA_house mouse
TGAAGACCAAGGCAGCCTAGGACAATAGC
>u84310_piRNA_house mouse
TCCTAGTGCTTAAGAGTATCCTTACAGATG
>u81642_piRNA_house mouse
TCCGGCCGCAGCTTTCGCCGAATC
>u55573_piRNA_house mouse
TGAGCATGGATTGTTAGTAGCTGG
>u50376_piRNA_house mouse
TACTATCGTTATTCCCTCTGCTCTACAAGA
>u63845_piRNA_house mouse
ACCCTTGAATGTTTCTCTAGCCTTACAGT
>u171545_piRNA_house mouse
TGAAAGGTATGCCTGTATCCCTCTCTGTAC
>u166973_piRNA_house mouse
TGCCACATGGGAGCTTCCTTCAATATGACT
>u163111_piRNA_house mouse
TGGCAAAGCCTTCTATGTGAACTCAGTGC
>u152955_piRNA_house mouse
TAATGACAGGATCCAGAAAGTGGTGGGCAT
>u70962_piRNA_house mouse
TACATGTCTGCTCTCACCTTGCTAGGTTAC
>u61524_piRNA_house mouse
TGTCTCTTTTTGTTCTTGAGTGAGCAAGA
>u165336_piRNA_house mouse
TGCTTGTGCCTTCTGGACCTTGATCCTGTT
>u66733_piRNA_house mouse
TAGCATTCATGTAACTGGTTTAGGCCTTC
>u159780_piRNA_house mouse
TGTCACAGGATGTCTCATCTGTTTTACCTGG
>u57960_piRNA_house mouse
ACTCAAAACAATCTTTGGGTATCTGCTTA
>u167664_piRNA_house mouse
TGCACATTCGATGTCTACATATTACTGA
>u54349_piRNA_house mouse
TGGGCAGAAAAACTAAGCATGATTTGGGGT
>u148835_piRNA_house mouse
TATCAAGTGTGAATTGGTAGGCCATGTG
>u78758_piRNA_house mouse
TAGGATCAAAGGTTTGTGCCACCACCGCCA
>u155412_piRNA_house mouse
TTCCTGTGGTGGCTATAGTGGTGTCTAAAT
>u87334_piRNA_house mouse
TGCAAGTGCAGAACAAAGAACAAGAGAT
>u71713_piRNA_house mouse
TGCCACAGTACTAGTCAGGTCCCT
>u61315_piRNA_house mouse
TACCCTAAATGTCCACTCAGTGTGGCCAGTCT
>u59794_piRNA_house mouse
TAGGAAAGAGTTCCAGTGTGTCCAGATGC
>u68919_piRNA_house mouse
TGTAACTGTTAACATGTAAGCCGCTGCTTGG
>u69234_piRNA_house mouse
TGGAAATCTGTGAGGATCTAGTGAATTAGG
>u72568_piRNA_house mouse
TCTAAACCTCACAACAGTTGCCTACTGAT
>u175282_piRNA_house mouse
GAGTTCAGGTATTAATCTTTCTGTTGGGT
>u61249_piRNA_house mouse
TAGATTAGAGGGTATTCTTCCTGTTTTCC
>u162048_piRNA_house mouse
TGGGAGGATTTCCTCTCAGGTGAGCAGC
>u68252_piRNA_house mouse
TTGGTGCCAAATCCCTTTGAAGTTTCCTCC
>u55654_piRNA_house mouse
TATTTAGGGAGCTTTAGCCTTAGTGGATGAC
>u160671_piRNA_house mouse
TGGTGTCTAAACAATTGTATCCAGATACTCCT
>u52337_piRNA_house mouse
TGATAAGTAGCATTCCTCAGTAGGTATCCCA
>u169454_piRNA_house mouse
TGAGCAAGATCATGGTACCTGGATTGCTGG
>u154544_piRNA_house mouse
TTGGTGTCCTCAAATTGAAGCCAAGGAAT
>u165439_piRNA_house mouse
TGCTTATCCACGACCAGGTAGCCGGCTGT
>u168150_piRNA_house mouse
TGCAAAAGCAAAGAGCGTTTCTTCAGCTGT
>u172953_piRNA_house mouse
TCNCAATGGCCACCTCTGCAATCGCTGCTTA
>u78135_piRNA_house mouse
TGATTTGTCAGGTAGGGTGCTTAGGAATT
>u57121_piRNA_house mouse
TCGATCTTGAAAGAAGAACCCACCATGTTCTC
>u65434_piRNA_house mouse
TTACCAAGATCAAACTACATGACTTCAAA
>u150334_piRNA_house mouse
TAGCCTTACAATTTCTTTGGAAGTGACCA
>u52860_piRNA_house mouse
ACCAAATAGGCAGAATCATTTCC
>u66795_piRNA_house mouse
TGGCCTATTCCTATTTACGACCTCTTTCTG
>u68501_piRNA_house mouse
TGGAAGTGTAAGCCAAAGGAACCCTTTGCCC
>u74267_piRNA_house mouse
TACTGCTCATGTTTGTTAACGTCACC
>u75169_piRNA_house mouse
TGTTCTTGGAGCTTGTGAACTTGG
>u52065_piRNA_house mouse
TTGACGATGTGTAATAGAGACATAAATAA
>u63798_piRNA_house mouse
TGCAAGATGGTTACAAACAACTTTTAGA
>u84191_piRNA_house mouse
TGTATCTTGATTGTGGTGATGATTATATG
>u81051_piRNA_house mouse
TGTAAAATGGACTGAAATGTTACCTCATC
>u47128_piRNA_house mouse
TAGGATGCATTGTGCATGCACATCCTGTG
>u76845_piRNA_house mouse
TGGAACATTTCATCCTGCGGGGAAAC
>u71581_piRNA_house mouse
TAAAACTGAAGTTGATATAGTGACTGTGACT
>u160438_piRNA_house mouse
TGGTTGTCTTTTAATCCAAGGTGCTGACAT
>u52156_piRNA_house mouse
TCCTCTCTTGCGGATTTTAAGGCAA
>u50862_piRNA_house mouse
TAGGCAAGACAGACTATCAGCCCTGCAGGC
>u167839_piRNA_house mouse
TGCAAGTTCAACTCCATTTTTCTCACAGTGC
>u159852_piRNA_house mouse
TGTATTGGGTCTTGGTAGCAGGGAGA
>u69137_piRNA_house mouse
TGCCAGAGCATATCCAAGATGCACCCCT
>u76700_piRNA_house mouse
TGGTGACCGTTACCAACTCTTGATATAAGT
>u70220_piRNA_house mouse
TTCAAATATCTCTTCTTCAGCCGGTGAAGC
>u59630_piRNA_house mouse
TGAACTACCTCCTGAATTGCTGTGACC
>u69270_piRNA_house mouse
TGCTTGTCAATAACAGGATGTATACAGAA
>u166552_piRNA_house mouse
TGCCCGAGGAACCACAAGTGCGCGTGTGCA
>u73487_piRNA_house mouse
TGACAAATGGAGATTCCCTACAGACACT
>u155277_piRNA_house mouse
TTCTATGTAGTCATGGTGTCCTTGAATGT
>u77065_piRNA_house mouse
TACATCATGGTTCAGGTGCTTTTCCAAAGA
>u58402_piRNA_house mouse
TTGAGTATCTATTATATGCCAGTTGTCTAG
>u154752_piRNA_house mouse
TTGGAGCCTCAGATAACAGAAGCCATG
>u67027_piRNA_house mouse
TTTTGATTTTAGGTACACGTTGTTTGGTA
>u83434_piRNA_house mouse
TAGATAGTTGGAAGCTATCAGGTAGG
>u159070_piRNA_house mouse
TGTGCCATCTTGTAATGACGTTTGTGGC
>u159432_piRNA_house mouse
TGTGAAGAAAGCCGATGGAATTCAGGGAG
>u170790_piRNA_house mouse
TGAATGACGTTGGTCAGTGTGCTCTGAGT
>u51013_piRNA_house mouse
TTTGTTGACTTGCGTTTGCCTCCATTACC
>u151588_piRNA_house mouse
TACGTGCATGAGATAGGTGACTCAAAGA
>u151308_piRNA_house mouse
TACTTGGACAGGTGCTTTCTGAATGTTTACT
>u75709_piRNA_house mouse
TGAGCTCTCAGTGGACCTTGAGAATAATC
>u171887_piRNA_house mouse
TCTTTGTGCCAGAAGAGAAGAGACACACC
>u148004_piRNA_house mouse
TCAAAAAGTCAGACAAAGGGCTAAAGATGC
>u78665_piRNA_house mouse
TAACATCAAACTTGTTATTCAAGTCACGAC
>u71549_piRNA_house mouse
TGGACTATGTCGAGTTAGGGTGGAA
>u169167_piRNA_house mouse
TGAGGGCCTACTATGTGCCGGGCTATGT
>u48243_piRNA_house mouse
ATAGATTTGAGCACAGTAGGTCTTTTCCAGCC
>u70955_piRNA_house mouse
TTAATGATGAAGCTCAAGGCATGAAGGTCTA
>u65786_piRNA_house mouse
TGAACAATCTTTGTAAGGTGACCCCCAGC
>u55415_piRNA_house mouse
GGCTTACACTTAACAGATACAGGATGCC
>u50293_piRNA_house mouse
TGATTATATGGGATCAAATCTCACAGGAGC
>u156958_piRNA_house mouse
TNGGACAGTATGTTGAACTCAGCAGAATCC
>u156707_piRNA_house mouse
TNGGTGTGATAGAGAACCCATCAGTGGCGAGG
>u54622_piRNA_house mouse
TAGGTACCCACGTACTGTAAAAATACATGC
>u83379_piRNA_house mouse
TGCATCTTTGAAAAAGTCCCCTCGTCC
>u54076_piRNA_house mouse
GAAATAGAAATCATACCAAGATGCCCC
>u175095_piRNA_house mouse
GCTTCAACAGTGCTTGAACGGAACCCGGT
>u165338_piRNA_house mouse
TGCTTGTGCCACTAAATGCCTAAATGTCA
>u154843_piRNA_house mouse
TTGCTGTCTAAAAAACACAACAAGGTCCT
>u52838_piRNA_house mouse
TCTTATTGTTTTACAAGGTTGAGGAGA
>u171069_piRNA_house mouse
TGAAGATTCTGGAACAGCTCTGCCGCGAT
>u158208_piRNA_house mouse
TNCAACCCAGTGACAGTAGCTGCCATTTTGC
>u59105_piRNA_house mouse
TACGTGCATGAAGATAGGTGACTCAAAG
>u75767_piRNA_house mouse
TAAGCTTGGTGTCCGACCCACGG
>u163690_piRNA_house mouse
TGGACAATGGTGCTCCTCACATTCAGGATGG
>u52480_piRNA_house mouse
TGGGCTCCTATGAGGTAGAGAGCAACTGCCA
>u161121_piRNA_house mouse
TGGTATCGTGGCTAATTCCCAAGCGT
>u48598_piRNA_house mouse
TCCCCTAACAGGAAAAGTGCCCAGATGCCT
>u83627_piRNA_house mouse
TAACTGGAATGGTAACAAGGGCTC
>u71253_piRNA_house mouse
TCTATGAGCCTATGGAGACCATTCTTCC
>u51600_piRNA_house mouse
TCGATCTGTCAAACTGAATGACCCTGTTGA
>u174297_piRNA_house mouse
TCCCAAGAGCATACATGTCCCTAGCCAGGC
>u74639_piRNA_house mouse
TTTCCCTTTCAGATCTGCCACAAAAAAAAA
>u50475_piRNA_house mouse
TGAGATTAAATGTGTGTCCCACCACGCTCT
>u172902_piRNA_house mouse
TCNCCATGCCTCTCTGCTTTGGACTGCGC
>u74954_piRNA_house mouse
TGTTAATCTCTCAGAGAAGGTGACAGTGA
>u155100_piRNA_house mouse
TTGAAGCTTTTTCCNACTGGCAAGAACTTC
>u171800_piRNA_house mouse
TGAAAAGACAGGGACCTAGTGTTGGAGTG
>u166135_piRNA_house mouse
TGCCTTGTCCTGAAAAATTTCTGTCCTGC
>u54285_piRNA_house mouse
AACACCCAGGTAAAGCTGCTGCTTGC
>u76680_piRNA_house mouse
TATTATTGAATTGATGGTAGATTATATTGT
>u68237_piRNA_house mouse
TGCCACACACTAATCCATTTTATGGGTCTC
>u159950_piRNA_house mouse
TGTAGATATGCCAAAGATAAATGTAGAACCAC
>u50125_piRNA_house mouse
TGAGATGTCCTCACCACGTTAGTGTTAA
>u165937_piRNA_house mouse
TGCTAAGTCCTTGGGATTCCCTGCATGAG
>u150079_piRNA_house mouse
TAGGACAGATTCAAAAATGCCAAGTGCCT
>u60624_piRNA_house mouse
TTGACTTCTGTTAAATCCTGTACTGATCAA
>u174097_piRNA_house mouse
TCCCCATGTGTGATGCATACGACGGTGT
>u167343_piRNA_house mouse
TGCATCCTGTGTCCCTCACGCCTTTGC
>u60492_piRNA_house mouse
TCATCAGTTCTGTGAATTGCCAGAGCAGC
>u62434_piRNA_house mouse
TTCCAAATACAGAGGTCGATTATTTCATCTT
>u169979_piRNA_house mouse
TGACTGTGAAGACTAGGCCATGGTCTGATC
>u167122_piRNA_house mouse
TGCCAACTGCCAGAACAAGGAGTTTGTTCC
>u59189_piRNA_house mouse
TAGGCATCGATTCCTAGATTCTCTTGGCCC
>u67736_piRNA_house mouse
TCAGTAAAATGTTCCGTAGACCTGCCT
>u57804_piRNA_house mouse
TAGTAGCTACAAGAATGGGGACCTCAG
>u163387_piRNA_house mouse
TGGAGTTGTCTACTTGTTCAAGCCTTC
>u167584_piRNA_house mouse
TGCAGAAGACCAAAACAGGTGCCGCCAACC
>u73999_piRNA_house mouse
TGGTATGTGTGCTGTACACAGTTAGTGCTC
>u51045_piRNA_house mouse
TAAACACTGTAAGATCACAGCAAGATGGGT
>u154423_piRNA_house mouse
TTGTCAGTGATGAACAGGCCACACCTTGA
>u88005_piRNA_house mouse
TGGAACAATTTCTGTAAATTTCCTGGGT
>u84608_piRNA_house mouse
TAAATCGCTCTTAGTGATGTCAGGTTTCG
>u175546_piRNA_house mouse
CTGTCATTGCATTTCAGTTTATCCTGGGGAA
>u173162_piRNA_house mouse
TCGAACTCAGAATTCCGCCTACCTCTGCCTC
>u176781_piRNA_house mouse
ACAGTTTCCTATGTTTCTCTATCCTCTCAC
>u74572_piRNA_house mouse
TGGCAGATGCTCTTAGCCTTGCTGGTGAA
>u48280_piRNA_house mouse
TAGGAAAATGCTTGCTGCTATCCCAGTGG
>u162993_piRNA_house mouse
TGGCAGAAGAAGCATCATGGGCCTTGG
>u63423_piRNA_house mouse
TCAAAAGTCCTTCCCGCATCCCTGGTCATC
>u51863_piRNA_house mouse
TCACCGTACTGTGGGTAATGAGCCAGAC
>u67513_piRNA_house mouse
TGACATGTTTGACAATGAGGTGATCACTAG
>u69844_piRNA_house mouse
TAACGTTCTGAGGAAATAGGTGTA
>u58607_piRNA_house mouse
TGCACATCTATGCTTATTGAATGGCCACT
>u164283_piRNA_house mouse
TAAAGGGTTGAAAGCACACAGCCATGTT
>u72332_piRNA_house mouse
TGGCAAACTTAAACCACTCAAGGGGCAG
>u51857_piRNA_house mouse
TGAATCCCTGGGGACCACTTTCTCCC
>u64973_piRNA_house mouse
TAGTGATAATGCCAAGCATGTATGTAGGG
>u149838_piRNA_house mouse
TAGGCATATAAAAGGCACCAGCAGAGAACC
>u175383_piRNA_house mouse
GACCAGAACTAACTGGAAGGTGGCACATTG
>u73713_piRNA_house mouse
TGGGAAACTACAACAGCCTAATCCAAGCA
>u162889_piRNA_house mouse
TGGCATGCTGGTGTCTTGATGATCGGTTA
>u167057_piRNA_house mouse
TGCCAAGGTTTACGTCATGAGTAGATCAAG
>u69252_piRNA_house mouse
TGCTTGTCAATAACAGGATGTATACAGAAGC
>u84917_piRNA_house mouse
TCCCTAATTTCTATTATTGACCACAGGAA
>u169060_piRNA_house mouse
TGAGGTGTTCTTTTCCTGGCTGTGACTTGG
>u155830_piRNA_house mouse
TTCAAACACATGAGTCTATGGGGGGTGT
>u75026_piRNA_house mouse
CAGTCTTTTTTATGCAAGGATCTTGGACA
>u152529_piRNA_house mouse
TACAAGTTGGTCTGATATGATGGGAGCTTG
>u169880_piRNA_house mouse
TGAGAAACAGTGTCTTTTCCTCTACAAGCT
>u76464_piRNA_house mouse
TGCAAGTTTGTATGCTGGAAACGTGTACA
>u70860_piRNA_house mouse
TGTAACAACCATATCTATGCCACACACTTC
>u157586_piRNA_house mouse
TNGAAACTGCCTGGTGCAGATGCCATGGTGT
>u67482_piRNA_house mouse
TGGCAACATTATTTTTCAACTTCTTAGTA
>u74182_piRNA_house mouse
ACGGTGGCAACGTCAGAAGACGTGATTTC
>u65751_piRNA_house mouse
GACTCTAAGATTAAGTGATACACTGAAGTT
>u74219_piRNA_house mouse
TACACCACTCTGCATGTGGAGCCTGCTGC
>u45831_piRNA_house mouse
TGATGGGTGAAGCTAAAACCTCTTAGG
>u80947_piRNA_house mouse
GGACTCAAAAGGACCAAAAGGCCAGAATG
>u64162_piRNA_house mouse
TGATCTAGTCACCTTTAGGACAGTTCCA
>u156298_piRNA_house mouse
TNTGCAGCTAGAGCCATGAGTCCCACCGT
>u61633_piRNA_house mouse
TACTGAGGATCCGCTTCGTCAGCATTGGC
>u82185_piRNA_house mouse
TATCATGTGTGCCTTGAGAGAGAACCC
>u47379_piRNA_house mouse
TCAATCAAAGCTCTGTGCTTATTCTAGA
>u173371_piRNA_house mouse
TCCTGGATCAGTGGTGCCAAATACTTCC
>u150087_piRNA_house mouse
TAGGAATTGAATCCAGAGCCTTACACGTGC
>u152336_piRNA_house mouse
TACAGATACAGGATGCCTCTTTGTCAGG
>u63283_piRNA_house mouse
TGAGATTGCTGGCATGTACCACCATAC
>u87013_piRNA_house mouse
TCCAAAGGCGAGTACTTAGCATTTCCTCTC
>u172649_piRNA_house mouse
TCTAGGTCATTGAGAATGCTCTTTAAAGAGT
>u155313_piRNA_house mouse
TTCTAAGGGCGTCGGAATGCTCCATCGG
>u160119_piRNA_house mouse
TGTAAATGTCACCTCATGCTCAAATGCTCCT
>u147964_piRNA_house mouse
TCAAACGCAAGAGATCTGCCTGCCTGGAC
>u67858_piRNA_house mouse
TGCTGGAGTTTTTCATGCTTCTCTGGACAGT
>u66858_piRNA_house mouse
TGTAATGGAGAAACCTAAAGGAAATTGGCAA
>u46853_piRNA_house mouse
TGAAAGTGAGTCTTATCCACAGTCCATAGG
>u159662_piRNA_house mouse
TGTCAGTGAATAGCCTGATTATCGTGGT
>u175869_piRNA_house mouse
CCTGCCAACGCCTCGGGATACCTTACTT
>u85356_piRNA_house mouse
TACTGCATGAAGCTATGGGATTAGACTTAG
>u163321_piRNA_house mouse
TGGATCAGTGGTGCCAAATACTTCCTTGA
>u174044_piRNA_house mouse
TCCCGGATGTGAGTTTAGGCCAGGTGCTGT
>u54811_piRNA_house mouse
TAGAGTTCCTGGTCTTTAATTTGCC
>u57983_piRNA_house mouse
TTATCTGTAAGGATGGTAATCTGCCTGCTC
>u71409_piRNA_house mouse
TCCTACTCCGTGTGACGGGACCTGAA
>u167749_piRNA_house mouse
TGCAATTCAGCTTTCCTGCGGTGTTGGT
>u70046_piRNA_house mouse
CCCCAAAGCACTACACCTTTAAGCAATGGCCT
>u165871_piRNA_house mouse
TGCTAGGTGTGGATGGTGAAATAATCCAAG
>u176276_piRNA_house mouse
CACCACCCTAGGCCAACGTACTGCTTTGC
>u86406_piRNA_house mouse
TGCATGTTCCCAGAGCCTCTGTACTTGAC
>u47980_piRNA_house mouse
TGAAAAACTAAAAGAGTATCCGAAAGATGG
>u81447_piRNA_house mouse
TGGACTTTGGCCCCAGGTCAATTCTGGC
>u48204_piRNA_house mouse
CAGATCACATACCTTCTGAGTTACT
>u161025_piRNA_house mouse
TGGTCCTATTTTCTGCCTCTGTTGTGCATC
>u165326_piRNA_house mouse
TGCTTTAATGAGAAAACACTGAGGTTGCCTG
>u47694_piRNA_house mouse
TGAAGAAAGGTCAGAAGCTCAATGGCTC
>u49580_piRNA_house mouse
TTTCTTACATTTACGTAAGTTGTGCTGGA
>u148539_piRNA_house mouse
TATGAGGTGAAGAGAAGAGCTGTTCTTTC
>u76863_piRNA_house mouse
TGGATAGATAAGCTTCTTTAAAACTGAAAGT
>u80675_piRNA_house mouse
GCTGAAGAGTCAGAAATTTTGTGCCTCGA
>u84002_piRNA_house mouse
TGTTTCAAGGTTTGAACACCCTAGCTGGGCTT
>u164742_piRNA_house mouse
TAAAAATGGAGTTGGCAGGTGAGTTTGG
>u78308_piRNA_house mouse
TAGATGTTACCACCACTGTTTTCAATGCGTC
>u56633_piRNA_house mouse
TAGCTATGGTGAAAAGAGAAACCTCAAAC
>u160012_piRNA_house mouse
TGTAATTCTGCCATGGATCTCGATTGCCCT
>u69979_piRNA_house mouse
TGCATAAATCCTTCACAGGTCTGAGGCCA
>u48216_piRNA_house mouse
TGACAATGAGGTGATCACTAGATGTC
>u176415_piRNA_house mouse
CAAAAGTGGCTTCCCTTGGTCTGTGCCT
>u79580_piRNA_house mouse
TACACTTCCTTGGTGTTCATCTGCCTCACTT
>u162383_piRNA_house mouse
TGGGAAACATCCAGTAAAGTGTCCTGTGT
>u81895_piRNA_house mouse
TGGTACATTTCGGTTAGCATTGCGCAGG
>u68538_piRNA_house mouse
TGAGAATTTCTGTGTTGGTTGATGTATCA
>u58376_piRNA_house mouse
TATCAGTCATTGTTCTCCCCAAGCCTGGGAC
>u161725_piRNA_house mouse
TGGGCTTCAGGGAAATGAACTAGTTGGTA
>u170274_piRNA_house mouse
TGACATTGTGCAAACCCTGAACGGCAGGAGT
>u148726_piRNA_house mouse
TATCCACAGTGTCCAAGAGTCCTTACTG
>u45621_piRNA_house mouse
TGCAAACTGTTGAGTGTTCCTGTTTG
>u51335_piRNA_house mouse
TAGAAGGACAGAGTCAACACACACATGA
>u81922_piRNA_house mouse
TGATCGTGATGCTGTAAGGGTATATATCCT
>u58552_piRNA_house mouse
TGCTCACCATAGAAAAGAGAAAGTGCTAG
>u152399_piRNA_house mouse
TACACTCATAGCGGTGCCTTTGTTCTTCTC
>u58106_piRNA_house mouse
TCACAGTGACTCCTTGTGATGTCTGAGCA
>u57722_piRNA_house mouse
TGCAGTGTTTTGGAGATGCCAGTA
>u51881_piRNA_house mouse
TGCATAGCAGTATTAGAAAGTTAAACGCA
>u169903_piRNA_house mouse
TGACTTTTCGTTTAGCTGCCTGATAAGCCCC
>u60718_piRNA_house mouse
TTGACAATTATTTTAAATTTTTCTGGAAAC
>u168229_piRNA_house mouse
TGATTGGTTGCTGTCTTACTGGCTGGGAATGT
>u67926_piRNA_house mouse
TGTATCCATAGTAGGAAACTGGTAGC
>u174669_piRNA_house mouse
TCCACAGAGCCGCACAACCCCAGCACGATA
>u49041_piRNA_house mouse
GGAGTTAAAGACTTGTGGGCCGCATG
>u161494_piRNA_house mouse
TGGGTGGTGAGTGATGACATAAGCTGTTGC
>u164728_piRNA_house mouse
TAAAACAATGTCAAAATGTCTGACGTGCCTGG
>u76929_piRNA_house mouse
TGTACTTACTGAGCCTTATCAGGGTTCTAAA
>u158871_piRNA_house mouse
TGTGTACCTACTATGCCCTTCTCCAAGT
>u49222_piRNA_house mouse
TGCAAGAATAGTATACACTGCAGGTGTTG
>u174880_piRNA_house mouse
TCCAAAGTATGCCCCTCACTGTCATTGTGT
