# Supplementary material for: CFSP: a collaborative frequent sequence pattern discovery algorithm for nucleic acid sequence classification
Source: PeerJ. 2020 Apr 20;8:e8965. doi: 10.7717/peerj.8965 (PMC7179567; doi:10.7717/peerj.8965)
Supplement: Supplemental Information 2 [file peerj-08-8965-s002.zip › sigma54promoter/non-sigma54promoter-fasta-format.txt]

>n1
CGGGCGCGCCGGGTTCACCGCCAGCGCCGTCTGCAGTGTGACCGATACGCCGCCCACATTACTGGTGTGCCTGAATCGTGG
>n2
CACACTGGAAGCAATAAATGAAGTGGGCATGCACGATGCAACGATCGCGCAGATCGCCCGCCGTGCAGGCGTTTCTACGGG
>n3
ACTGAAGCGCACAATGAAAACGCGTCACCTGATTATGCTTTCCTTGGGCGGCGTGATTGGCACAGGATTATTCTTCAATAC
>n4
CTTTTTCCCGCAGTATCATCCCGTCACGACGTTTAATAGTGGGCTTAGTGGCGGGAGTTTTCTCATTGAACATCAGGGCCA
>n5
CGCCGGGTGTGTGGGGCAACGTGAACCTGCACCGGTAGAAGAAGTGAAACCAGCGCCGGAACAACCAGCCGAGCCACAACA
>n6
TCCTCCTGTCGCATTGCTGGAAAAATTCCCCGCTACTGAAAATGCCGCGAATACGGTTGCCCATGCCCGAAAAGCGATCCA
>n7
CCATACCTACGAGCACGATCCGGCTGAAACCAATTTTGGCGATGAAGTCGTCAAAAAATTAGGTTTGAATCCGGATCAGGT
>n8
GCGCGATTTAGACCGGGATACTGCGCGCGGTCTGTATGCTCATATGCTCAATGGTGAAGTCCCTGACCTTGAGTTGGGCGG
>n9
AAGCCACGAGCGCCATGCATTGCCTGGTGTTATCGGTGACGATCTTTTGCGATTTGGGAAGCTGCCACTCTGCCTGTTCAT
>n10
CCTGTTCAACGCGCTGACCAAAGCCGGTATTGAAGCGGCCAACTTTCCATTCTGCACCATTGAGCCGAACACAGGCGTCGT
>n11
CGTTAAGGTATTCGAGGAAGCCTGGCCCTTACATACCCCGTTTGTGATTGCCCGGGGAAGTCGCAGTGAAGCGCGCGTGGT
>n12
CGGGAGTGTTATTCAGCGCGATGACCTGGTGCAGTACACGACAACTGACGATGCAACCAGCTCCGGTGGTGTCCTGCGCGT
>n13
ACTTGCACAAAAGCGTCATAAGGATATGAATAAATTGAAATATCTTATGACGCTTCTTATCAATAATACTTTACCGCTTCC
>n14
ACATTACGATTGCCGCCCGGATGACGAAACACCCACCCTGCTGGTGGTGCACAATATTAGCCTGCCGCCAGGCGAGTTTGG
>n15
ACGTTATACCGATATTGCCGATCAAATCTGGGATCATCCAGAAACACGTTTTGAAGAGTTCTGGTCAGCGGAGCATCTGGC
>n16
GGCAATGTCTCTGAGTGCCTGTTCTAACTGGTCTAAACGGGACCGCAACACCGCAATCGGCGCGGGTGCAGGGGCATTAGG
>n17
TGCCTGCACCACAGTCACTCCAGCTTATAAAGATAACGGCACACGCAGTGGTCCTTGCGTTGAAGGAGGCCCGGATAACGT
>n18
CCCTAAACGCTCCACTCTTAAAAGCCGTTCCGATGTTGAACTGGAACGTCAATTCACCTTCAAACATTCAGGTCAGAGCTG
>n19
CATTGTACCGTTGCTGGACGTACTGCTGGTGCTGTTGCTGATCTTTATGGCGACAGCGCCCATCATCACCCAGAGCGTGGA
>n20
ATTTGCCAGCTTTGCGGCTGTCGAAGTTCAGTCAACGCCAGAAGGCCAACAAAAAGTCGGTACAATCAGTGCTAACGCGGG
>n21
AGCTCGCGTTGTAGATATCGCCGTTAAAGGCGGAAAAATTGCTGCTATCGGTCAGGATCTGGGCGATGCAAAAGAAGTTAT
>n22
TGATGTGCTCGGGGCGGCGGTGACACCTGTTGATGGTGCATTGCTCGGAGATGTAGTCACGGTTGAGGCGGCAGAGACATT
>n23
TACCATCGCATCTGATGACCTGTGGATCGAGAGTTTAGCGATCCAACAATTACACACCACGGCAAATTTACCCAACATGCA
>n24
CCTGATAAGTCGCGTCAGCGGCGCATCAGGCATCGGTTGTCGGATGCGACGCTATGCGTCTTATCCGACCTACAGTTCAGT
>n25
CGCGTCAATTGGCGCGAACGCACACATTGGTCCTTTTTGTATCGTTGGACCCCATGTCGAAATTGGTGAGGGTACCGTACT
>n26
AGAAGCGTTCAAAACCCAAATCAGCAAAATACGCACGGGTCGTGCTTCTCCCAGCCTGCTGGATGGCATTGTCGTGGAATA
>n27
CTTCTCTTCTGCCAACGCCTTAGCGTTGCAGGCAAAACAGTATGGCGATTTTGATCGCTATGTCCTGGCCCTCTCCTGGCA
>n28
CTGGAAAAACCGTCCTGAAAAGCCAGACGGCAGACGGGCTGTATTACGCAGTCAGGTACTTGAACTGCATGGCATCAGCCA
>n29
CAACACCACCTATCTTGGTTGGATCTGGAGTGGTTTTCAGGTGACGATCGCTTTGTCGATCTGCGCCTGGATTATCGCTTT
>n30
ACTTCTTACTGCCGCATTTTTAGCAGCGAGTCCCGCGGCGAAGAGTGCTGTTAATAACGCCTATGATGCATTGATTATTGA
>n31
TCGGGCCATAGGGGCAACAGGTTCGGCGGTTGGGGAAGTCGTTTTCAATACTTCAATGACCGGTTATCAAGAAATCCTCAC
>n32
AATCAGCGTTGGTAAAGTTTTTGCTAACGCAGATGAGTGGATGACAACGTTTAGAGAAAATATTGCACAAACCTGGCAACA
>n33
CGATGCCGGTGGTGTGGTGTACCACGCCAGTTACGTCGCTTTTTATGAAAGAGCACGCACAGAGATGCTGCGTCATCATCA
>n34
GGCGTTATCTCCGCTCTCTGCAACGGCGGCTGAGACTTCTTCAGCAACGACAGCCCAGCAGATGCCAAGCCTTGCACCGAT
>n35
GCATGCCGTTTACCTGACCGTAGGACTGTTCGTGATTACTTTTTTTAATCCGGGAGCCAATCTCTTTGTGGTAGTACAAAC
>n36
GGGAAAATGGTTAGCACGCGGCGCTTATTCGCCAGCTTCGCAAATCCGGGCGCGCGTCTGGACGTTTGACCCGTCTGAGTC
>n37
CATGGTCTTTTTGTTCGTTCAGCCCGATGCCAGCGCTGCTGACATAAGTGCGCAGCAAATAGGTGGGGTGATTATTCCGCA
>n38
GCCGCACCGTTTCCCGTTCTTACTGGTGGATCGCGTGCTGGATTTTGAAGAAGGTCGTTTTCTGCGCGCAGTAAAAAATGT
>n39
AAGAGGGTTGATGCCAGCATACAGGGGCGAAGCTGGTCAACAAGTCAACATTAAGATAATGGAATATTCGGAGAGAAACGT
>n40
TCCCGCCAAGACGGTTGAAGATGCAGTAAAAGAGATGCTGGAGCATATGGCCTCGACTCTTGCGCAGGGCGAGCGTATTGA
>n41
CGCTGCCGTGGCGCTGGCGCTACCGGCAAAAGCCAACACCTGGCCGCTGCCGCCAGCGGGCAGTCGTCTGGTTGGCGAAAA
>n42
CTACTCCTGGCAGTTGTCCCAGAACGACATCGCTGATGTTGAATACCAGTTCCTGGCTGAACAGGATGTAAAAGACGTTGA
>n43
TTTGTTGGCGGTTTTCATTATTGCGGCGTCGGTTGTGACTCGCGCGACCATCGGCGGCGTTATAGAACAGTACAATATTCC
>n44
ATTTGTGGTCCTCGCGCTTGGGCTATGTCTCGGAAAGTTACGACTTGGTTCGATCCAACTGGGTAATTCCATTGGCGTTTT
>n45
GCGTATGGAAGGCAAGCGCGTGGCGCTGGTGCCTACCATGGGTAACCTGCACGATGGCCATATGAAGCTGGTCGACGAAGC
>n46
AATGTGCCGCGTGCTCCGGGTGGCCCGCAGCGGCTGGTATACGTGGTGTCAGCGGCGGACAAGGATAAGCACGCGTCAGCA
>n47
CAAAGGGTTAACCGAAGCCGGTTTTGTGGTCGATTTGGCCGACAACGGGCTGAATGGCTACCATCTGGCGATGACCGGTGA
>n48
TTTTGGCTTTATCACTCCTGATGATGGCAGCAAAGACGTTTTCGTCCATTTCACCGCCATCCAGAGCAATGAATTCCGCAC
>n49
AATGCATGCGGAGACGGCTCGCGACTTTCTGGAGATACATTTGCCAGTGGAATTACGCGAACTTTGTGACCTCAACACGCT
>n50
ACGCCCTCGTCGCCTGCGCAAATCTCCTGCGCTGCGCGCTATGTTTGAAGAGACAACACTTAGCCTTAACGACCTGGTGTT
>n51
GCCAGCAGAGCTGGCGGATGCCATCGGGCTGTCGTATGACACCTATACCGGAAAGCAGATCAGCAGTCAGCGGGCTATGCG
>n52
CACGCAGCGAGAATGTATCTACATTAATGAAAGTCGTAATATCGATGTGGCGGCAATAGTTTTATCGCTCAACGATGTTAC
>n53
TATCCATTGCCAGGATTGCAGCATCAGCCAGCTTTGCATCCCGTTCACACTCAACGAACATGAGCTTGATCAGCTTGATAA
>n54
CGTCATCTCCCAACGTTGGCTGAATATTTCTCGTCTGCTGGGCTTTGTGAGCGGCATATTGATCATTGCCCAGGCCTGGTT
>n55
CGGCGATATCCTGGGGGCCGGTTTAATCCGCGCTCTGAAAGAACATGTGCCCAACGCCCGCTTTGTTGGTGTTGCCGGGCC
>n56
GTTTCGCCCTGATTTATGGGGTAAACCGGTGGTTGTGCTATCGAATAATGACGGTTGCGTTATCGCCCGAAACGCTGAGGC
>n57
GCCAACAGAGGTTAAACAGGTAGTAACTATGGATATGGATCTAAACAATCGCCTGACTGAAGATGAAACGCTTGAACAGGC
>n58
TACCTTCGCCGACAGTGAATTCAGCAGTAAGCGCCGTCAGACCAGAAAAGAGATTTTCTTGTCCCGCATGGAGCAGATTCT
>n59
GTGCTGCACGGCGCAGGCAAACGACCATAAACTCCTCGGCGCCATTGCAATGCCGCGTAACGAAACCAACGATCTGGCGCT
>n60
GTCACTTAAAAAACTCAGGCCGCAGTCGGTAACCTCGCGCATACAGCCGGGCAGTGACGTCATCGTCTGCGCGGAAATGGA
>n61
CGTTATATTCCCTGACCCATTGTTTATTCGCAAAGGCCAGGGTGTCACTCCTACCGCATTTGCGATGCATCTACATGAGTA
>n62
GGCGCTGTTTCTCATCATCACGCTGTTTCCATTTTTTGTGATGCTGATGACCTCGTTCAAGGGCGCGAAAGAGGCGATCTC
>n63
TATTGTCAACATTAACGAATCTAACCTGCAACAGGTTCTTGAACAGTCGATGACCACTCCGGTGCTGTTCTATTTTTGGTC
>n64
AATGTGCAGGAACAGGCTTAAGGGTCATGCGACCCAGACTCTGCAAGAAAAGTACCTGAATGCCATCATCCATGCAGGCGG
>n65
TATGGCTCAGTATCAGCAAATGAAAGCACAAGGAATTCGCTTTGTAGTCGCCAGCGGGAATCAATATTATCAGTTGATCTC
>n66
ACAGAAGGGCGCACAGGCGTTAGAGCGGGGAATTGCGATTCTGCAATATTTGGAAAAAAGTGGGGGAAGTTCGTCGGTTAG
>n67
TCCCATTGTCCAGGGTTCGGCAGGTGTAAGAATTGGCGCGCCCACCGGCGTGGCGTGCTCGGTGTGTCCGGGCGGGATGAC
>n68
TGGCCGACTGGCTGCCGAAGTGCTGGAGATGATCGAACCGTATGTTAAACCGGGCGTCAGCACCGGCGAGCTGGATCGCAT
>n69
GCCAACCATTGCGCCTTTCAAAGCGGGTCTGATCGTGGCGGGCGTAGCGTTAATCCTCAACGCAGCCAGCGATACCTTCAT
>n70
CGTTTGGGCATTGATTGCCGTTATCTTCTGGCAAGCCGGTGGGGGTGACTGGGTGGCGCGTATCACCGGCGCTTCCGGGCA
>n71
GGCTTTGCCGCTGTGGAGCCGCGCAGTATTTGCGGCAGAACGCCCAACGTTACCGATCCCTGATTTGCTCACGACCGATGC
>n72
CAACAAAATCATTCGTGAGCATGAGGATACGCTCGCAGGGATTGAAGCCACCGGCGTCACGCAGCGTAATGGCGTGCTGGT
>n73
TGGCCTCAATATCCGTCCTGATGGCATCTACATTGATGGGACTTTTGGTCGCGGTGGTCACTCACGTCTGATCCTCTCGCA
>n74
CTTCGTTCCCGGCACGCTGGCTGATGGCGTGGTGTATGTCTCCGGTACGCTGGCTTTTGATCAACATAATAACGTGCTGTT
>n75
CTATCAGGCCGGAAGAGGTCACCATGCGCTACTCATTCAGGCGTTACCGGGCATGGGCGATGATGCTTTAATCTACGCCCT
>n76
AGAGTACCCGTGGCTGGCGGAGCGTGACGAAGACGGTGCGGTAGTCACCTTTACTGGTAAGGTGCGCAACCATAACCTGGG
>n77
TATGAACCAGATTGGTGCGCACTATGAAGGCCACAAGATCATTGAGATTGGTGCCGTTGAAGTGGTGAACCGTCGCCTGAC
>n78
GCCGCTGAAACGTGCTACCGATGTCCACTGGCATCCAACGCGTAACCAACGTGCGCCGCAGCGTATCGACACGCTGCAGCT
>n79
TCCGGTGGTTCACCCGACGGCGTTTGTCCATCCCAGTGCCGTCTTGATTGGCGATGTGATTGTGGGAGCCGGTGTCTACAT
>n80
CGCAGGCATGATGGATTGCAAAAAAGCACTGACTGAAGCTAACGGCGACATCGAGCTGGCAATCGAAAACATGCGTAAGTC
>n81
TGTTACCGTTTATAACTACGATGGTGAAACACGGGAATATATTTCCACTTCAAATGAATATCTTGCCGTTGGTGTCGGCAT
>n82
TCTGTTGGCAACGGCAGCGGTAGTACTGGTGCTTTCGCTTGCCTACGGAATGGTCGCGCTGATCGGTTATAGCGTCAGTTT
>n83
CAAGGGGGGCCTGATGGCGCTGCGCTTATCAGGCCTACGCTCGAAAGCATCATTTGGAGGCCGGATAAGACGCTACGCGTC
>n84
TGCGATGTGATAGCTGATATACCCAACGTAATTGGCGTTGCATACAGCACAACCCGCGGGCTCCAATGAACTGACCCACGC
>n85
TTTTGCCCACCTGGCTCGCCGCACCTTAAAATACGACAGATAAAATTATAGGCAGCCATAAAAATAGTGATCTCAAAACGT
>n86
AGCTTACGTAACCCACCACCGGTATCCATTCGTTCTTCAGACTTCTGAAGAAGCGTTCCATTGGGCTGTTATCCCAGCAAT
>n87
TTTTGTAGGCCTGATAAGACGTGGCGCATCAGGCATCGTGCACCGAATGCCGGATGCGGCGTGAACGCCTTATCCGTCCTA
>n88
AAACACTGGTTGTAGCTCTTGGGGGCAACGCCTTACTCCAGCGCGGTGAGGCGCTGACGGCAGAAAATCAATATCGCAATA
>n89
AACGGTGGATCAATATTGGGCCGTTGGTGGAGATATAAGTGGATCACTTTTCATCCGTCGTTGACAACCACTGATGGGCAA
>n90
GCAGACTGCTGACAAAGCTGTTGGTGCTGTTGAATGTTAGGTTACGCTTCGCTCCACTCCACCCAACGGAATCCGCAATAT
>n91
CCTGCTCGTCATTCATCGACTTAATGGACGCAAAAAAGGCCGGTTAAACCGACCTTTTATCCAGCCGCCCTTCAGGGCGTG
>n92
TAATAGTCTTTTTAATATGTGACAATAGTGTTGCTAAGGTGTGATTGAAGCGTGGAGTTTACGCACGTTGAGTGATCACCT
>n93
TAAGGCGAGATTATTAAAGTTGCCATGCAGCGTCCGGGGAAGTGTTGGGCGCTGTTTTTTTTGTTTCTTAATAATGTGTTG
>n94
TTGCGCAACATGCCTGATGGCGCTGCGCTTACCCAGTCTACCGTAGGCCGGATAAGCGCAGCGTCATCAGGCCATTAACGC
>n95
TTCATTCGCACGGGCTTTAATGAGTAAACCGTACATTAAATGAATACCTTCGGGATAGGGAAAAGTTAACGTTGTCGGGTT
>n96
TTGGAAGCATCACCATTTGTCTTATGTACGCAGACGGTAAAAAAGATCCACAACGGCGGTAAATTGAAAAATTAATTGCCA
>n97
TGACTGGGGGGAATCCTTGCTAGTTATATAAGGTCACTGTTAGCTAGAGGCTTGAGCGACAAAAGTGTCATTTGGATTGAG
>n98
GCCTTATCCGGCCTACAAAATCGTGCAAATTCAAAATATTGCAGGGGACGCGTAGGCCTGATAAGCGTAGCGCATCAGGCA
>n99
TTAGCTATAATCTGGTACAGGGCCATAAAATCGCCACAGTAATCTCATACTCGCTTACTGTGGCGATCCCTCTTCTTCCGT
>n100
TAATGTTTGAGGATCGCCCAGATGAATCGCTCACCCGATAAAATCATCGCGCTGATATTTTTACTGATTAGCCTGTTGGTG
>n101
GTTAGAGTCATTACCGTTTCGTCTATATAAAAACTTATGTTTTTGGTACATTAGCAGTATATATCATCTCTATCATCACAA
>n102
CGTGATCGATAAGAAAATATCACACTGTGAAGCATGATGACCACATGGCTGAAAAGAGAGAGAACTTATTTTGCTCAATCA
>n103
ACGCTCATCCTCATGATCTGATGACAAAACTGTTTTGCACGTTGTGCGCGCGCTTCCCCGGAGGCGGCGCTGGCGCGCCTT
>n104
TTGGAAGCATCACCCTATTCTGCATACTCTTGAAAAGAAAGCATAACCTAAGCCCCTTAAAAGCATTCAGGATAATTATGA
>n105
ACCGTCAGGAATACCAGGCTTAGTACACAGCACTGAAAGTAGAAACCACTCCAGCCATTCGTCATCAATTTGAACAACACA
>n106
TTGAATTGCCGGATGCGGCTAGCGCCTTATCCGGCCTACGTTAATGAATGTAGGCCGGGCAAGCGAAGCGCTCCGGCATAA
>n107
TTTTTCCACAGAAAGGAATTGTCGTTGTTACAACAATAATGAACGGATACTGACACAACATCGCTACACTTTTTAAAGCAC
>n108
AGAATAAACTGGGCACGATAGCCCCGATTCAGATTGCAGACAAAGTAAGCTTTGTTCATGCCGGATGCGGCGTAAATGCCT
>n109
AAAGTGGCAATTACGCATAGTTTCCCGATAAAGACGCGATAGCGACATCCCGCATAAGGCATTTTTCTCTTTATCTTTGTA
>n110
GGGCAAATCCAACGGGGTATGGACCAGATGGAAAAAATCACAACAGGTGTGTCATACACCACGTCAGCGGTGGGAACGGGC
>n111
ATTGCGCGGTACAACTAAAAAACGCTGTTCCGATGGAGTGCAATCCCGGAACAGCGGAGCGAAGAATTCGCAATGTGGACA
>n112
TTCGTAGGACGGATAAGGCGTTTACGCCGCATCCGGCAACAGATGCCTGATGCGACGCTACCGCGTCTTATCAGGCCTACA
>n113
GGGGCGACTTCATTAGCGTGCGCCTGTATTTTAACTTTGCTGTGGCTTCGCGCCAGTTCTGAAGCTACGACATACATATTT
>n114
CCTGCATTAACCTGCAATTTTTAGCCAAATAGCGGTCAACAAAAAAGGGGGCCCTGAACTCATCAGCGCCCCCTTTTATTT
>n115
GTTAGAGTCATTACCGCTGTTGCTCAGTTTGCATAACTCGCCCTTTGTCATAGACGTGCTGCGTATTGTTCAGATAATGAG
>n116
TGGCAAGGCTGGGACGGAAGTTACTGTCGTTCTCAAAATCGGTGGAGTTGCATGACAAGGTCATCGGGCATTATCTGAACA
>n117
ATGAAGGGTTGACCGCACCTCGGGGCACTCCGGTGGCTTACGCCACTACGACCCCAACGGCACGTTTCCCCTTCAATTGAC
>n118
TGTGATCCAGAGGCTGGGTGACAAACGTATAATTGCCTGATGCGCTTCGCTTATCAGGCCTACATAAGGCATTGCAACTGA
>n119
TGCTGTATCAGGCCGTTGTTTTAGTCCGTTAGCTTCGCCACGTTCCAAGAGAAGAAACCGTCACTCATAAGCATGAACTAT
>n120
TACTTTTGCCCTGATGATCTAAAAGCAAACTGTGCAATGAAAAACAGGAGCCATCAGGCTCCTGTTTGCATTTCTGACGAC
>n121
GCAGGTCATTTCTTCCCAAGCTGACTCGCTGATTAAAATTTCGCGGATCTGGGCCGATTTTTTTCCCGCAAACACATCGAA
>n122
ATAAAAACCGGGAAGATCCTAAGAAGATCTTCCCGGTTGTTTTTTGATCGCCAGTAGTTACCCAGTTAAGCCCGTTTGTGT
>n123
TATTGACGCTTATTTATTGGTGAGAACTACGTTCCATGGCAGGAGTTCGTCAACACGGTTGGAGGGCCATTCCGGCAGTAT
>n124
ATACCCTTTGTCCTTGACGCCGCAGCGTTGTTAGCGGCGTTCGCTCACCCGAATCACTTACTTGAGTAAGCTCATCGGGAT
>n125
AGGCAGTTGGATCAAAAAAGGACACGATTTTTACGTGTCAGACTGCTGACAAACCCCGATGACGCGATCTTGAACGGTGAG
>n126
ATAGCGGCTCCCACAATGTTCAAATGTGGGAGCTATTTACCAGCACATCTTACACTTATGATGAGAACTCCTGGCGAATTT
>n127
TATTAGTTCGGCGTAAGAACTCAGAGACTTAATTCCCCTATCCCATAGATAACGATAGGGGAAAATTATTTTTGCAGAATT
>n128
AATACTTCAACTTCTGGTTGCATGATTGTTTGTCCGTAAAAAGATAACGCGCCTGCCGGGTAGTAGCAGGCGCATTACGCA
>n129
TCTCTGACGTTTTCCGGGTGGCGCTGGTCGCCCGGATTACAGCTCATAGGGTGTGACGACACCATCTCTCGTATTCCGCGC
>n130
CGGGCAGTCGTCAGACAAAAAAATATCCGGGGGAATGCCCCGGATATCAGACTGCTGACAAACCCCGATGACTCACTCTTG
>n131
GCAGTGCCATTTATGATAAAAACATCCCTTAAAACCAATCTAATCTTTTTCTTCCTCTGTGTATTTGTTCCCCATATGGCG
>n132
TTCATATTGTACTGTTACGTTGTACAAACCTGTGCCAACGGGTTCCCCTCACCCTAACCCCAGAGGAGCGAGGGGACCGTT
>n133
GGCAAGCTCACGCTCATCATTAAGTTTATCAATCCGGCACAGTCTCTGTTGCCGGATTTTTTGTATTCAGAAAACCAGGTC
>n134
CGTGGCGATGACCCAGCAAAGATAAAACGAGTCACAGGTTATGCATGAGAGGAAATCAGGCGCTTCGCCGCTATTTCGAAT
>n135
TGGGCTCCACAAAATGGGGACATCAAAGAAAAGCAGTGGCAATAGGTATGACTGATGCTTTAACGAAAAGTTCGACCTATT
>n136
GCAAAGCTTGGTTGTTGTTAAAGATGAATTTTTTAACGGACTCGATGCCGTCATAAAAGTGATATTTAACGGCTACGCTGA
>n137
TTGGAAGCATCACCAAGAATGCGATGGATGGTATATTTACGAAAAAATAATTGATGATAATTTTGCCATAGTCATAGAATC
>n138
GTAGCCCATATCTTTAAAAACCCGCCTTACTGGGCGGGTTTTTTATGGGTAGCGTTAGCGTACAAGACAATATGTTTAGTC
>n139
TTCTTTGGATCTTGTAGGCCGGATAAGGCGTTTACGCCGCATCCGGCATGAAGCAACGTACTCGATATTAGCAATTTGGCG
>n140
GGCTAGTTTTAAACGTCAGATTAGTCTTAGACGTCAGATTAGTTTTAGATGTCAGATTAGTTTTAGACGTCAGATTAGCTT
>n141
ATGTGATGAGCCGTTCATGATACAGGAGTAGTAAAGGGCATATTTTACCAATGTTAAGGCGACTTTCCGTTTTATTGCGAG
>n142
AGGCGCTCGAAAATACAATATGGGTATTAGGCTTTGTTGGCACTGCATTTGATACTAAATTTAGTGCCAACAAAGCATCGG
>n143
TCTGATAGTTAACATTACAAGATATAAGTAATGGACGCACTCCCAATTAGTCTATTTAAATCGCCACGAGTTTAACTGACA
>n144
TATTCTACTCTGGAAGTAGAGTATTAATTATATTACTGGGAAGCCTTAACGCCATTATATTTATTTAATTGATGACATTAG
>n145
CTGCCGGATACGCGGCCTACGGTGTATGACTTGTAGGGCGGATAAGATGCGCCAGCATCGTATCCGCCAATAAATGCCGGA
>n146
GATTATCCTAAAGTTACACACATTTGCTGTGTAAAACGAGGGGTTTTCCGCAGGCAGGAGAGCAAAATGCCACGCTCTGTT
>n147
CAACAATCGGGGAGTCAGCAGGGGGCTGAAACGGGAAAGCCCCTCCCGAAGAAGGGGGCCTTACAGAAGGAAAGGGTTATG
>n148
AAAAGAATGATTTATAGGGCCAGAATTAAGGGGCAAAGACATGAAAAAGCCGTTGCCCCTTTAGTCGTTATACCGTTTGAG
>n149
AACGACGCAGCTTTTGCCTGCGTCGTTCGACGGCTAGTCAATAAAGACTGGCCCTGCCGGAAAATGCGCCAGGAAACTCGT
>n150
CAAAGGGGGCCAAAGCCCCCTAATACTCAACTAACCACCGATAGGTAAACGAATCCCGATGAGCTTACACCAGTAAGTGAT
>n151
GTCAGTTGTTGATACGAATTTATCGTCACGATGATAATTGACTGATAAAGGGTTATTAGCTGATAAAGGGCTATTGACTGA
>n152
AAGGCGGCAGTGAGAAGACCGCCATTTCAGGTTACCCTACCTTCCTGCCGGATGTGCTTCGTCCTACAAAAACTTATAAAT
>n153
CATAACGCCTGATGAGATAAGCGCTTAATGCGCTAGCTGGCAGGGGGAGTCCATTTCCTCAACCTCTTTACCGCTGAGGCG
>n154
ACCTGGCTTGATGCGACCTATCGCAGCAATGTTTGCAACGAACAGGATTGTAACGGTAATCGGATGCCAGGGATCGCCCGT
>n155
GTTTTACTCGCCTCTGAATGAGCAGAGGCGAGTGAGTATTTTAATGAACAAAACGTCCGGCACGAGACATAAATTCTTCTT
>n156
ATTATTGTTCTGTTAGTGTATTATCCACTGCGGCCCTTTCCGCCGTCTCGCAAACGGGCGCTGGCTTTAGGAAAGGATGTT
>n157
GCCGTATAGAAATCCCAACAGATTGAATATCAAGAAAATGTCTCACTGCCCCAAACTTAATCCCCAATAATATTCCCCCTT
>n158
TGGGTTGGAAAATGGGAGCTGGGTGTTCTACCGCAGGGGCGGGGGACTCCAAGTGATATCCATCATCGCATCCAGTGCGCC
>n159
GCGATAAAGCAGAAAAGCGAAGGGGCGTTTAATGCCCCTGAGGTTATTGACAACGCTATTTTTAGCCTCGTGAGTGAAGGG
>n160
GATGCGACGCTGGCGCGTCTTATCAGGCCTACACCGCTGTGAAGTGCGGCACCCCGTAGGTCAGACAAGGCGGTCACGCCG
>n161
GAGTGAGTTTTCAATCACCTTTCCATCCACCTTATATTAAGCATGGAGGGTTTCAGTTCACGGGCTCATTAGAAAATAATC
