# Supplementary material for: CFSP: a collaborative frequent sequence pattern discovery algorithm for nucleic acid sequence classification
Source: PeerJ. 2020 Apr 20;8:e8965. doi: 10.7717/peerj.8965 (PMC7179567; doi:10.7717/peerj.8965)
Supplement: Supplemental Information 2 [file peerj-08-8965-s002.zip › sigma54promoter/sigma54promoter-fasta-format.txt]

>p1
ATTTACATTAACTCCTTTTTTTCTCCACGATTGGCTCGTACCTTGCCGCTACAGTGAAGCAAGTCAAGCCTACAACGATAC
>p2
GATCTCCTTTGTTCTCACCGGTATCTACATCTGGCGGGCGAACGGCGAATTCGACCGTCTTAATAATGAAGTCCTGCATGA
>p3
TATTTAACGTTGAATGTTACTGTTGTCGTCAAGATGGCATAAGACCTGCATGAAAGAGCCTGCAAACACACAACACAATAC
>p4
AAAAAGCAGTATTTCGGCGAGTAGCGCAGCTTGGTAGCGCAACTGGTTTGGGACCAGTGGGTCGGAGGTTCGAATCCTCTC
>p5
TAGCCTCCGCCGTTTATGCACTTTTATCACTGGCTGGCACGAACCCTGCAATCTACATTTACAGCGCAAACATTACTTATT
>p6
ATTAGTTAAATAACTAAATCCAATAATCTCATTCTGGCACTCCCCTTGCTATTGCCTGACTGTACCCACAACGGTGTATGC
>p7
AGTTAAAGCTATTCGTGCGGTGTTGCCTTGCAAGTGGTCCGTGGATTGCATATTGTCCCGTTAGTGGTTTCAAAATGAGCA
>p8
TGTGTTAAAAATTTGCTAAATTTTGCCAATTTGGTAAAACAGTTGCATCACAACAGGAGATAGCAATGACGTTACCGAGTG
>p9
ACATCCTATCACAGGATTGAAAGTAGGGGAAAATGGCAGGGTTTTCTCTTTGTGCCTCATCATTACCATAATTAACGGAAT
>p10
TTAAGCCAGCATTCTGGCGCTTATCCCGGCATGGCATGAGATCTGCATAAGCGGAAAGCGCAGCAATTTTTGTCTTATACA
>p11
AAGTCGCCGTCTGGTTTATTTATCTCATCCCGGCGCTGGTGGCATTTGCTCTGCCACCACGCGCAGGGGCGACAGCGTCTC
>p12
CATATTCTGCCGCTAAACAATTCCCCATTCCTGGCGTATATCTGGCTAACATTCATCAATGTGATAGATTCCTCTCCCGCA
>p13
CCCGTAATATCAGGGAATGACCCCACATAAAATGTGGCATAAAAGATGCATACTGTAGTCGAGAGCGCGTATGCGTGATTT
>p14
CGAGTGAAGTCGCATTGCGCAAGAAACCAGCATCTGGCACGCGATGGGTTGCAATTAGCCGGGGCAGCAGTGATAATGCGC
>p15
AACCTGAATCTGAGGCAGCACCTGGCACGGCTGGGACGGAAGTCGCTGTCGTTCTCAAAATCGGTGGAGCTGCATGACAAA
>p16
ATAATCAGTACGTTACCAAACTATTTTCTTTATTGGCACAGTTACTGCATAATAGTAACCAGTGGCTCATTCACCGACTTA
>p17
GCATGATAACGCCTTTTAGGGGCAATTTAAAAGTTGGCACAGATTTCGCTTTATCTTTTTTACGGCGACACGGCCAAAATA
>p18
GCCGCATCTCGAAAAATCAAGGAGTTGCAAAACTGGCACGATTTTTTCATATATGTGAATGTCACGCAGGGGATCGTCCCG
>p19
TTAACTTCCTGCTCTCTTTCTCGTTTTTCATTTCTGGCACACCGCTTGCAATACCTTCTTCGTGTAGCAGAACCATTACCG
>p20
GCGGAAAGTGTAGAGAAACGCGAAAAAATGGCGCTGGCACGTAAACTTAATGCCTTAACCATGCCGCACCCGGACCGACGC
>p21
TCGGTCCGGATGATATCGGGCTTGATCGTCTGGAACAGCGTCTGGCAGAGGAAAAAATCACTGAAGTGATCCTCGCCACCA
>p22
ATTTAGTGATGAGGTCATGAAAGTCAATGGCCTTAATGGCAAAGCGAATTCTGCAAAAGTGCATTTTTACGCCATTAATGA
>p23
TTAAAAATCTCTTTAATAACAATAAATTAAAAGTTGGCACAAAAAATGCTTAAAGCTGGCATCTCTGTTAAACGGGTAACC
>p24
AATTAATTTCCTTAAATAACAGTAAATTAAAAACTGGCATGATTTGTGAATGTATCGGCGCATTAACTGTCATTGCTGGAG
>p25
CATAACTTATTGAATATATTGAGTTAATCAGAATGGCATCCTTTATGCAATATGAAATGCAATGTTTCATATCATTTTCAA
>p26
CATCGACATTATTCACCGCAGGGATAATCAACACTGGCACAATTATTGCTTGTAGCTGGCAATAGTTAATGGGAGGCGATA
>p27
GCGAAAAAACCGCGCCGTATCGAAATCAACTAATTCCCTAAGGCCGCCTGGCGCGGCCTGACATCTCCATGCTCGCCGTCA
>p28
AGTGCATTATCCGGATAACAATATTCTCCTATCCAACTTTGGCACATCTATTGCTTTGTTATACAAGGCAAACCCTGAAAC
>p29
TCGAGATTGAACACGCCTGTGAAAAATCCTGTGCTTGCACCACCTGCCACTGCATCGTTCGTGAAGGTTTTGACTCACTGC
>p30
TGCCATTGCTCATACCGTTGATCGCAACGGCTTATGGCACGCGCTGACGCCGCAATTTTTCCCTCGTGAGCTGTTACATGA
>p31
AAGAAAGTGTTCTGAATAGAGATTCAATATTTAAGGGCACGGTTTTTGCAACCGTGTTCTTGTTTGGCCTTTCCTTATAGC
>p32
GGGCATAGTTACTTCTGCTGTGGGTTGGAAGATGGCACCTCTCCGGATACGCAATGGCTTAATGAAATTGTGATGACGGAT
>p33
TTGGTTAGCTTGTACATCAACACCAAAATAAAACTGGCAAGCATCTTGCAATCTGGTTGTAAGTAATGGCGGCACTTGGGC
>p34
AGCCATCGTTAAACAGCGTGGCGGCAGCGCCTGGCAAATCGTCAGCGTAGACAGCACCTATCACTCCTCGCTGTCAGTCAG
>p35
TTATTTATAGAGTAAAAACAATCAGATAAAAAACTGGCACGCAATCTGCAATTAGCAAGACATCTTTTTAGAACACGCTGA
>p36
GGTTTGCGTCAGCTCATTTTTATCTGGCCTTGTGCACTGGCAATTATTGCTGCATTGACGATGGGATTCTTTTACACACTC
>p37
AACCTGCAAACATTGTTAACTCCTGCTAAATTGTTGGCGCTAATTATTTCATGCTACCCGGCACATAGCCAGTAGAGTCAG
>p38
TCAAAACGCGCCACGATTCGCTCGCCGGAGTGGTTGGCACGCAGCTCTTCTGCCACCAGCGCGATTGCCTGGCCGCTGCTC
>p39
AGGAAATCGCCCCATGGGGTTGGCAGTTTGGCTTCTGCCACACGTTTAAGCTGCATGAAATTCTCCAGATAATGCTGGTTC
>p40
AAACCAACGTTTATGAAAATGAAGAAATAACAAGCAAATGGCATCATTCCTGCTTTTACCAGGGGGATTTAACATGCTTAT
>p41
GTTCTCTTTTCTTACACCGCGCCGATAAAAAATATGCACGTTTATTGCATATCTTTCAGTGTGACAACTTTTGTTCGTTTG
>p42
TCGCAAGCTCCAGCAGTTTTTTTCCCCCTTTTCTGGCATAGTTGGACATCTGCCAATATTGCTCGCCATAATATCCAGGCA
>p43
TGAAATTAAACATTTAATTTTATTAAGGCAATTGTGGCACACCCCTTGCTTTGTCTTTATCAACGCAAATAACAAGTTGAT
>p44
AATCAGATCTTTATAAATCAAAAAGATAAAAAATTGGCACGCAAATTGTATTAACAGTTCAGCAGGACAATCCTGAACGCA
>p45
GGGCGTTTTGCTGTTAAATCAATAGATTATTTTTGGCATGATTCTTGTAATGCCAGCAAGAGATTTCATATTTGGGAGAGC
>p46
GTAATCCAGACATTTCCCGGATGTCGCGTTATGGAGCGCGGGCGGCAACGGGCTTCCGTTAACGATTAAGACTGTGACGAG
>p47
CATCCGGCAGTTGTACGCAGGTGCCTGATGCGACGCTGGCGCGTCTTATCATGCCTACGAGCCCGCGAATATTTGCGAGCC
>p48
CTGGCGCAAAACGACATTATGGAAGAGCAGGAAGCGATGGCGCTGACCCGTGCTTACACTACGCTTCGCGATGAACTTCAT
>p49
GATTGCCGGATGCGGCACAAGTGCCTTATCAGGCCTACAGGTCGGCAATAGTTGTAGGCCTGATAAGACGCGACAGCGTCG
>p50
AACAGTGAATGATAACCTCGTTGCTCTTAAGCTCTGGCACAGTTGTTGCTACCACTGAAGCGCCAGAAGATATCGATTGAG
>p51
CACCATCACCAGACGGACGTGTGCCGGGATCGCAATGGCAATCTCCCCCTGCAACGCGCCAGGGCGACGCAGCGACCACTG
>p52
TGAATTAAAAAATTAAGCTGCTTATTTAATTTTCTGGCACGACGGTTGCAATTATCAGGACAGCAAACAACGAAAAGAGAA
>p53
AACAGATTAATAACATTAACTTTTTAAAAACTGGCATCCGCTTTGCAAACAAGCCAATACGCGGCTGAAAAGGATATGCAG
>p54
TCTTCTGCTGAATTAAAAGAAGAAATCTACTTTGCCTGGCGTCTGGGCGTGCATTGATCCTGACTTAATGCCGCAAGTTCG
>p55
GTCAGGGGCGAGTAGTACCAGACAGTTTCACTCATGGCACTTCTCAGCAACGCTACAGCTGGTTTAAACGTGGTTTCGACA
>p56
AACTGGGTGGTGCCCGCTTCTCGTTTAGCTGGCCGTTATGGCATAACATCCCGCAATTTACCTCTGCCTGACACTACGCGC
>p57
ACCATCGTGCAAAAGGGCTGCACCACGATGTGAATGTTGCACCAATATAGTGCTTCAATGGAAACATTAAGCACCATGTTG
>p58
CCTACCTCCCCTAACGCTTATCGTCGTTTCTGGCGTAAATCTTGCCTGCTTAGACTAAATCTTTGCCATAAGAACCAAATG
>p59
CACATTGTTGTGAAGGCCGATGCTGATAAACAGGCGCTGGAGCTGCTGGTGAAAGCGTGCCCCGCAGGTCTGTACAAGAAG
>p60
CAGACCAACCATGTAGGCTGGACGCCGCTACTGGAAGCGATTGTGCTTAATGATGGTGGTATTAAACAGCAGGCGATTGTG
>p61
TTTATTTTTTATGTATTCTTTTGTGCTTTCAAGATTATGGCGTAAGAAAATTGCAATACGATTATTGTTGTATATTCAAGA
>p62
AGAGGTAGAAGAAAATAGTTTGTATCCTCAATATTGGCAGGTTAATTGCTGTTTCCCCGCAATTTGCGCTACTGTAGCGCG
>p63
ATGCGCTACGCTTATCAGGCCTACAGGATATCTGGCAACTTATTAAAATTGCATGAACTTGTAGGACGGATAAGGCGTTCA
>p64
TCTACCATGCTCTCTGTAGATGCCAGCGCGAGCGAATGAATGGCATTTTCATGTATTAAACCCTTTGGCCGGGACAAGCAA
>p65
TCAAGGCCGGTGACGTTGTGTTGACAGGCACGCCTGATGGCGTCGGCCCGTTGCAAAGCGGTGATGAGCTGACAGTCACTT
>p66
GGCGAGGTTGTCGAGCGAGGCAGCACCGCGGATGTGCTGGCATCGCCGCTGCATGAACTCACCAAACGGCTGATTGCCGGT
>p67
ATCACCGGGCACGTTGTTCTCATCGTCGATAAAATGGCATGAGAGTTGCTGTGTTTTAGCAAGAGACGTCGTTCAGTTTAC
>p68
ACGCCTGACAGCGCACAAAAAAAGCGCACTTTTTGACTGGCACATTCGGCTGCCTCAACTAGGCTGAAAAATGGTGCGATC
>p69
GTCTCGATCGACGCGGTGCATTACTGCGTGAAGGCGCGTGGCATCCGCGATGCAACCAGTGCCACGACAACGACCTCTCTT
>p70
CTAATAACATCCCTCAAGGGAAAAAGATCCATGGCATACTATTAGCAGAATAATCTACCTACGCGAGACCATGATTTTTAC
>p71
CTGGTGAAAGCATCATTGGATGAAAAATCGGCAACAGGCTGGCCCCCTGTTTGCTTCGCGATGCGAATAAACTTATTATTT
>p72
CCTCACATTTTTTTATATTTCCCGCCAAACCTGGCAAGAGTGGTGCGATTGTTGCTCTATCCCCCTAAACCACCGGATTTC
>p73
CGAAGTGGATGATGCGAAATACGGCTTCGTCGCCTCTGGCACGCTGAACCCGCAAAAAGCGCGCGTTCTGCTGCAACTGGC
>p74
GTGTTTATCCCGATTTTCGCGATCGCAGCCGGAGTGGCGCAATCCCTGCAATACTTAAATCGGTATCATGTGATACGCGAG
>p75
CAGCTTATTGCGACGCGAAATCGTGCGCAAAAGCTGGCACTACTTTTGCTTATAAGAGGATGGCCACAGACAGGTAAAAGA
>p76
CAGTGCGTTAGAGCTGGGGCGCAAGACGCTGGTCACGCTTGGCATGCATCCGCATCAGGCACAGCGAGCGCAACTGCATTT
>p77
AGGGTTAACGGTTTAAACACCCAGCGTTGCCAGGTTGGCCCACGATACGATGCATCCACAGATAGCCATGCGGAAAGACAG
>p78
ATTTATTGATCTGAATCCAAAAGCAATGACCCCGGTTGCATGGTGGATGCTGCATGAAGAAACAGTATATAAAGGTGGCGA
>p79
AAAACAATTTTGAGGATTTCCTTATATTGGTGGTTAGTACGCATGCAATTAAAAATGAAATTCCGCGACCACAAGCCAAAA
>p80
CTCCCTTATAAGTCTGTGGTTACGTCAATAGAGAGCTTTGTCACAATTATCTGCAAAGTCATACGCCGTTAATTGCTTTCT
>p81
TGCAAAGTCATACGCCGTTAATTGCTTTCTTTTTTGGCGTAAGCGTAAGATGCTTCATCTGGTTTAAACCAAAAGGATTAA
>p82
TTAGAAAAACCCCGGTCCATAAGGCCGGGGTTTTTTGCATATCAATTATTTGCATGATGAAGGGAATCTCATGTCAGTTCT
>p83
CTACCGGCCATCGGGTCAGCGTGGACAGCGCGCTGGCGTGGGTACAACGCTGCATGAAAGGCTATCGTCTGCCGGAGCCAA
>p84
TTTCATGTAAAAGAATAAAATATCTGTATAAAATCATGCCACTGGCAATCTGCATCAACTCTCCGGGTAAACAGGGTTAAG
>p85
CGCTACTGATGATATGCGTAATGCCAAGCTCTTTGGCACGGGTTGCCACCTGCATCGCCTGTTGCTCACCTTTGGCGGTCA
>p86
AAGGAAATATGCCTGAGCAGCAGTCAGAGACATAACTGGCACGTAAGGTTTGCAACCACTAACCCACCAATAGAGGGGTAG
>p87
AATGCTGGTGGCACAGGCGGCTCATGCCTTTCTTCTCTGGCACGGTGTTCTGCCTGACGTAGAACCAGTTATAAAGCAATT
>p88
TCAAAGCGTAATGCTGATGGTTTAGGAATGCTGGTGGCACAGGCGGCTCATGCCTTTCTTCTCTGGCACGGTGTTCTGCCT
>p89
AAGCCATCTTTTTAATGTTAATAACTAGTTAATTAAAGTGGCATCCTCCCGCATCCTCTCTGATAATGACGGGATGCCGGG
>p90
TGTGGATTATGTCACCAGGAGAAGGATGAAAAGTGTGGCAAACCGTAATCTGCAAGGCGTGCCGCTGGACAGCGATGGCGC
>p91
GCCAGATTACCCGTCATATCAGCGTTTCATCGTTGGCACGGAAGATGCAATACCCGAAGTAAGACAACCACTGGAGGATTA
>p92
TGTGTTACAGCGCAGGGTAAGCGCTGATAAAAGATGGCATGATTTCTGCTGTCAGAAAGGGATGAGCAGGCAAAGAAGAAG
>p93
CTCCTGGTGGTTTCCCTTAGGCCCTGCGAAATTGGCGCACATCCTGCGTTCCACCTGCGCATCGAAGTGACGCACCAAGCA
>p94
GGTAGCGGGGGTTTTCCCCAGGTCTTCGGATTCAGGCATAGATCTTGTTTCAACTATGTCGCCAAGCCAGCATTCGTGCGC
>p95
GCTTTTCCCCGTTTTTTCGTTCGATTCACGCCCCGGCACAGCTCTTGCGATCTGCCTGCCGTGCGCACGGCCGGAATGCCG
>p96
CTGTTTCCGCTGTTTTCACTGCCTGCGCGCACTGGCACAGCCATTGCAAATACGCCTGGCAAGACAACGACAACAGGAGAC
>p97
GGCATCCCACGCAGCCGGATCGCAACCGCTCCGATTGGCACGCAACGTGCTTTACATCGGACCGTCGGCAGAGGCCTGGAC
>p98
GTTCAATTTCAATGATTTAAAAATTTTTCGCGAACTGGCACGGGGGATGCAGAGAAGGGGTCGAAGCGGCCGCTGGCAGGC
>p99
TCCACAGCTGTACGATCTCTGCAATGGCACGAATGGCATACATCGTGCTTACAGTTGTGCGGCTCGCCCAATCGGCGGAGA
>p100
GCACACGAGGCCGCTTCAGGGAACACCGACAGGAGGCTGATCCCTCGCAGCCGCTTTTGCGGCAGGGAGCATGCCAATGAC
>p101
CAAATAAATCATTCAAAAACAATTACTTGAATAATCGGCACGGGTATTGCTCGGCTCTTGGGGTAAAGACTCTCTCAGCCG
>p102
CTGTCGCGACTTGTTTGGTGGCGCGGCCGGTAAACTGGCACATGCATTGCTTTATATACGACGTCACCTCGAAAGTATTCT
>p103
TTTAAATCAAGAGGTTATGTGTTTGCCTCGAGTGCTGGCACAGACGCTGCATTAGGTTCAGTGCGCGGACTTGTTCAGGCT
>p104
AATAACAATGAAAACGCTTAACACAACTGTGTTGGCACGATCCTTGCATTATATATGGATGTACAAAACAGGAAAGGAGCA
>p105
GAAAATTGTAGAAAACACACGAATTCTTGATTTGGCACAGAACTTGCATTTATATAAAGGGAAAGCAGGATAACATGTTGA
>p106
TCAACAAGTTTTTTCAGCAAAAGACAAGAAAATGGCATGATTCTTGCATTTTTATTCATATGCGAAGATATATTTCATAAC
>p107
GGCCGCGGTGGAAAACCTCCCGCAATGCGGCCTTTTGGCACGCTAAATGCTTGTAAACGGTCGGCCGATGGTGGCCGGGTA
>p108
CAATACGTCCCACTGACTTCAATCGTCTTTGCAACTGGTACGACACTTGCTGTTGTCCTGCTGATCTGATCATCGATGCCG
>p109
ACGCAAAACGGAAGCGCATTTACGTACATCGCAGTGGCGCAAATCCTGCTACGCGTGCGCGGGCGCAAAAGTAGAGGAGGC
>p110
TGATAACGCTCCAATAATCAGGGCATTTGCAACTTGGCATAGACCCTGCTTTCGAGGAAGCCGCTTCGGTTCGTCGTGCTC
>p111
TGTACTGTGGTTGCATTCGCATCATCCTCGCCACGGCATGCAAGTTGCTAATCTTCCTGAAGCGCGCTCTAGGATGATCTG
>p112
CTGTTGTTGTTCTAGTTTTAGTGCTCATGAGACCCTGGCATGCCGGTTGCAAAGTCTTGGATCAAGAAGCCGCCCTCCCAA
>p113
AACGTAATCAGAAGCTTAAGGTGCCGGGTTAGACCTTGGCACGGCTGTTGCTGATAAGCGGCAGCAACACTGAGTGAGGGC
>p114
GGCGCGGAAATGAGCATCATCAGGCGTCTGCGCGCTGGCACGTGACTTGCTCTTAGCTGGGCCTAAGCTGACGAGGCAAAG
>p115
GGCTATCGCATTGATTGCACTCGATTTCACCTTTGGCACGATACATGCGTAATCGTCTAAAGGGCGCCATAGAGGAGAAGT
>p116
GGAACTGGAAGGGCAGATCGCTTAGCGCATTTCTGGCCTGACTCTTGCTACGGGCTGCTTGTCACATTGTGCTTAACTCCA
>p117
CCTTGTGACAGCGAGCGGTCCCAAGCGGCGGGGATGGTACAAGACTTGCTGTTCTCTTCCCAACTGACGTAACTTTAGGAG
>p118
AATCTCTCCACTTTTGAATCGCTCCAGGCTGTTGGCCTGCTTCTTGCTGTCCTTGGCGTCATCGAAAAGTCAAAGCGAAGG
>p119
ATAAATTTTTAAAAAATTCATAAAAAATTTCACAAGTTGGAACAGAACTTGCTTGTAAACTTCACATAAACGCAAAAGTTT
>p120
TTTCTAAATAAAATTTCAATTTGAATCAAAACTTGGAACACTTCTTGCTTTAATCTTTTCGATGCAATATTTTGAAAGGAT
>p121
TCATTGATAACAGAGGTTTAGGTCGTGTTTTCCGAGTTGGCCCGACCGTTGCTGAGGGAGGCGACGAAGGCGTGTCCGTCA
>p122
GCGCCGCGAAAAATTTGGTTAACAAGATGGCGGCGGGCCGCAAATCGCTCCAAGCGAAAGCCTAGCTTCCCATCCCCGGTT
>p123
CCGTCGGCCCCGGCGCCGCCGCTGTCGGCCCGCAGGCCCAGAGCTTGCAAGCCCGCTCGCAACCCCTCCGTTTCGCCGCTC
>p124
TTCCTATTTGTTGATTTTAATGGCATTTTAGCGCTGGCACGAAGGTTGCTTCTGGGGTTGCGACGCATTTGTCGCGTCAGC
>p125
CAGTGATTTAGCGCAGCTTTGCTGGTGGGCAGAATTGGCCCGGCAATTGCTTCAGGTCCTACCGAGCAAAATGCTCCCGGC
>p126
CTGCGGCGGGCGACAGCCGAGGAAATGCAAAGCTGGCAAGCAAATTGCAAAAGCCAGTGCATCATACTCCCAGCGTTGACG
>p127
AAGTCTACTTTTCATGCGGTTGCGAAATTAACCTCTGGTACAGCATTTGCAGCAGGAAGGTATCGCCCAACCACGAAGGTA
>p128
ACAACCTCTTTTCTTTAAAAATCAAGGCTCCGCTCTGGAGCGCGAATTGCATCTTCCCCCTCATCCCCCACCGTCAACGAG
>p129
GGGGCAGGGATGGGCCGCGGTAGTGCAAAGCAACCTGGCACAGCCTTCGCAATACCCCTGCGAGAACGCGTATTTTCAACC
>p130
ATAAAAATCATAAGAATACATAAACAGGCACGGCTGGTATGTTCCCTGCACTTCTCTGCTGGCAAACACTCAACAACAGGA
>p131
GTTGAATTCGCGCTAACTCTTCTGTCATCCGCGAGCTGGCACAGGCTGTGCTTGAGGCAACAACTGGGTTTGCCGCTTATT
>p132
TACCGGATCAATGTTTCTGCACATCACGCCGATAAGGGCGCACGGTTTGCATGGTTATCACCGTTCGGAAAACACCGCGGC
>p133
CGAGCAGGAGCTGATCCCCATCACCCAGCCGTGGCTGGCCGGAAATTTGCAATACAGGGATAGCGTGACCTGCCAGATGGC
>p134
TACACAACCATTTGAAAAATATTAATTTTATTCTCTGGTATCGCAATTGCTAGTTCGTTATCGCCACCGCGCTTCCGCGGT
>p135
AGAATTGGGGGGCTTGGAGTGCGCACCTGGGTTGGCATGCGTAGTGCTAATCCCATCCGCGGGCGCAGTGCCCCCCGTTGC
>p136
GACAAGCCCTGGAATTCACTTGGCCGCGCGTCGAGCACGCGTCTTGCTTTGGCTCACGGCTCTTCCAAACATCCACGGAGG
>p137
ATTTTCCGATTGATGGTTTTTATCGCGATTTTTCGGCATTTGCCTTTCGGGGCGGCTTGTGTTTCGTGCGGGATGTCGCGT
>p138
TTTATTTATTCTGCTTTTTGTGCTCGCGCCGCGCTGGCATGCTCGTTGCAGTCTTGTTCAAGAAGCTGCTCCCGCACAGTT
>p139
GTCCTGACCCTCGGTCAGTATCTTCAGGAACTCGGCGGGCAACGCACTGCCAAACCCCCTGTGCCTAGCCTGCCGGGCTTC
>p140
GGGATGGTACGGCGCTCAGTGTTTCAACGACCGGTCGGGCCCACGCGTTCCACTTCCCCCGACCGGAAGACAATTAGCAAT
>p141
GTGCATCGGCGGGGGCGAAGGCACCGCAGTGGCACTCGAATTGCTATAAGAACCATGGCTGGGGACGCCCGACAACAGGCG
>p142
TTCGAACAACAAGAACGAACTCTACGTAATGCCGGGATACCCGTGGCAGCGATAGCTGTTTGCCTGTTCGAAAATTTTTGG
>p143
GATATTTCCAAATATTTCGCGAGCGGGACAAACGGCCGGAACTTCCCTCGCAGAGAAAACATCCTATCACCGCGATGCCTA
>p144
CGCAACGCTTTGATTTTCAAATGAAAAAAATTTAGGCACGGGTATTGCTATATCTCCGTCGACCGACAGAACCATGACGTC
>p145
ATTTAGATGAAATAAGGGGATCGGTATAAGCAATGGCATGGCGGTTGCTAGCTATACGAGACTTAAAATAAAAATAGTGGT
>p146
TTCTCGCTTCTTAAAAAGAACGTCTTCGTTCTGCTTGGCGTTATTTTTGCTTGGAAAAGTGGTCACTAATTGCAAAAAGGA
>p147
GATTCGCGATTTTTCTTTCGCGTGGGCCCAAAACTGGCACGCTACGTGCTTTTAAAGCATCATCCCTGGCGATCGGATGCG
>p148
CGACGTCTTTTTTCGAGAAGATGGATTTCAAACTGGCACGATATCTGCATCATATCCGGCGAGCGGGAAAATTCCTGCCAT
>p149
GCGAATTATTGTTCGTCAGCTCAATCGGCCGCTTGGCACGAATCTTGAGAGCTATTGAGAGGCAGCGGAACGGCCGCCGCA
>p150
GCCAGCTGGAAAGTGGCGACGCCCCAAAGCGAGTTGGCACGTTTGATGCTTAAGGCAAATGGATCCCTGGCGGCCAGACGC
>p151
AGCGCCAAACTATTGATATTTCGATATTATCCTGTTGGCACAGCGCTTGCTTTTTTGGACGACGACTTTTTACTCCAGTGG
>p152
GAAAGAAAGCCGAGTAGTTTTATTTCAGACGGCTGGCACGACTTTTGCACGATCAGCCCTGGGCGCGCATGCTGTTGCGCA
>p153
ACCGACTACCTTCGTTCCAGCCACTCCTGCTGCCCGGCACGACTTTTGCAAGATCACCCGGTGGGCCGCGCATGTTGTGCG
>p154
ATGATTTCGCGTCATTATTTGCGAAAATTCCGGTTGGCACGATGGCTGCTGTAGAAGCTGTGAGCCCGGTTAGGAACCGTC
>p155
CGCCCGCCCCCCGGCAAGCCCGCCCGGCGGCGCTGGCATGGCCCTTGCTGCGCGGTTTTCGGGATCTTTCCCTCAACGACA
>p156
TTTTTTCAGCCACTTGGGTGATCATTGAACCAGTGGCACGAGGCGTGATAAGGGATCCCCATCGTCCCGCAAAGGACGGGT
>p157
TGGTCAGGGCCCTTTTGCAGAGGTGGGCTCAGGCGTCCTGGAGACGCGACAGCGCTCCGGGAAAGAGTTCGGTCGCCCGCC
>p158
CCTGCCCGCCGGCGGCACGGTGCGGGTCGTCCGCGAGGGGGCAGGGGTGTCGCTCCAGGGCACAGGCCGCAACGCCGGGCT
>p159
GATGAGAAGACTGATTTTACGGGCTCAAAAGACTGGCACACTTCTTGCATTTATAATGGTGAACCCTAAATAGAAGGAGGC
>p160
TCGGTATACCTGGTATGACAGCACCCTTAAGAGCTGGCATGGAACTTGCATAATAAAAGGCGGAGTCGAAACAAGAAAGGT
>p161
GTTTTCAGTCTCTTTTTTTGTGGATTCAAAAGCTGGTACGGATCTTGCATGATGATAAGGGTGAATCCAATGAAGAAAGGA
